# Supplementary material for: Evolutions in the management of non-small cell lung cancer: A bibliometric study from the 100 most impactful articles in the field
Source: Front Oncol. 2022 Aug 17;12:939838. doi: 10.3389/fonc.2022.939838 (PMC9428518; doi:10.3389/fonc.2022.939838)
Supplement: Supplementary file 1 [file DataSheet_1.zip]

Archive with 160 entries (128 files):
- Additional files/Figure production/
- Additional files/Figure production/CiteSpace figure production/
- Additional files/Figure production/CiteSpace figure production/data/
- Additional files/Figure production/CiteSpace figure production/data/download_WOSCCdata.txt
- Additional files/Figure production/CiteSpace figure production/input/
- Additional files/Figure production/CiteSpace figure production/input/download_WOSCCdata.txt
- Additional files/Figure production/CiteSpace figure production/output/
- Additional files/Figure production/CiteSpace figure production/output/download2000u2pt1.txt
- Additional files/Figure production/CiteSpace figure production/output/download2001u1pt1.txt
- Additional files/Figure production/CiteSpace figure production/output/download2002u2pt1.txt
- Additional files/Figure production/CiteSpace figure production/output/download2003u4pt1.txt
- Additional files/Figure production/CiteSpace figure production/output/download2004u8pt1.txt
- Additional files/Figure production/CiteSpace figure production/output/download2005u10pt1.txt
- Additional files/Figure production/CiteSpace figure production/output/download2006u4pt1.txt
- Additional files/Figure production/CiteSpace figure production/output/download2007u2pt1.txt
- Additional files/Figure production/CiteSpace figure production/output/download2008u7pt1.txt
- Additional files/Figure production/CiteSpace figure production/output/download2009u7pt1.txt
- Additional files/Figure production/CiteSpace figure production/output/download2010u7pt1.txt
- Additional files/Figure production/CiteSpace figure production/output/download2011u4pt1.txt
- Additional files/Figure production/CiteSpace figure production/output/download2012u4pt1.txt
- Additional files/Figure production/CiteSpace figure production/output/download2013u2pt1.txt
- Additional files/Figure production/CiteSpace figure production/output/download2014u5pt1.txt
- Additional files/Figure production/CiteSpace figure production/output/download2015u9pt1.txt
- Additional files/Figure production/CiteSpace figure production/output/download2016u6pt1.txt
- Additional files/Figure production/CiteSpace figure production/output/download2017u5pt1.txt
- Additional files/Figure production/CiteSpace figure production/output/download2018u9pt1.txt
- Additional files/Figure production/CiteSpace figure production/output/download2019u2pt1.txt
- Additional files/Figure production/CiteSpace figure production/output/log.txt
- Additional files/Figure production/CiteSpace figure production/project/
- Additional files/Figure production/CiteSpace figure production/project/100.graphml
- Additional files/Figure production/CiteSpace figure production/project/139.graphml
- Additional files/Figure production/CiteSpace figure production/project/185.graphml
- Additional files/Figure production/CiteSpace figure production/project/28.graphml
- Additional files/Figure production/CiteSpace figure production/project/282.graphml
- Additional files/Figure production/CiteSpace figure production/project/3.graphml
- Additional files/Figure production/CiteSpace figure production/project/32.graphml
- Additional files/Figure production/CiteSpace figure production/project/37.graphml
- Additional files/Figure production/CiteSpace figure production/project/396.graphml
- Additional files/Figure production/CiteSpace figure production/project/45.graphml
- Additional files/Figure production/CiteSpace figure production/project/5.8.R3 (64-bit)-CO-DESC_v282e1032.viz
- Additional files/Figure production/CiteSpace figure production/project/570.graphml
- Additional files/Figure production/CiteSpace figure production/project/61.graphml
- Additional files/Figure production/CiteSpace figure production/project/71.graphml
- Additional files/Figure production/CiteSpace figure production/project/burst_entries.tsv
- Additional files/Figure production/CiteSpace figure production/project/CitationBurst.in
- Additional files/Figure production/CiteSpace figure production/project/CitationBurst.out
- Additional files/Figure production/CiteSpace figure production/project/CitationBurstHistory.tsv
- Additional files/Figure production/CiteSpace figure production/project/citespace.config
- Additional files/Figure production/CiteSpace figure production/project/citespace.parameters
- Additional files/Figure production/CiteSpace figure production/project/citespace.signature
- Additional files/Figure production/CiteSpace figure production/project/citespace.space
- Additional files/Figure production/CiteSpace figure production/project/clusters/
- Additional files/Figure production/CiteSpace figure production/project/clusters/0/
- Additional files/Figure production/CiteSpace figure production/project/clusters/0/carrot2.xml
- Additional files/Figure production/CiteSpace figure production/project/clusters/0/cluster0_keys_57.list
- Additional files/Figure production/CiteSpace figure production/project/clusters/0/download_cluster_57.txt
- Additional files/Figure production/CiteSpace figure production/project/clusters/0/UIDs.txt
- Additional files/Figure production/CiteSpace figure production/project/clusters/1/
- Additional files/Figure production/CiteSpace figure production/project/clusters/1/carrot2.xml
- Additional files/Figure production/CiteSpace figure production/project/clusters/1/cluster1_keys_47.list
- Additional files/Figure production/CiteSpace figure production/project/clusters/1/download_cluster_47.txt
- Additional files/Figure production/CiteSpace figure production/project/clusters/1/UIDs.txt
- Additional files/Figure production/CiteSpace figure production/project/clusters/2/
- Additional files/Figure production/CiteSpace figure production/project/clusters/2/carrot2.xml
- Additional files/Figure production/CiteSpace figure production/project/clusters/2/cluster2_keys_35.list
- Additional files/Figure production/CiteSpace figure production/project/clusters/2/download_cluster_35.txt
- Additional files/Figure production/CiteSpace figure production/project/clusters/2/UIDs.txt
- Additional files/Figure production/CiteSpace figure production/project/clusters/3/
- Additional files/Figure production/CiteSpace figure production/project/clusters/3/carrot2.xml
- Additional files/Figure production/CiteSpace figure production/project/clusters/3/cluster3_keys_35.list
- Additional files/Figure production/CiteSpace figure production/project/clusters/3/download_cluster_35.txt
- Additional files/Figure production/CiteSpace figure production/project/clusters/3/UIDs.txt
- Additional files/Figure production/CiteSpace figure production/project/clusters/4/
- Additional files/Figure production/CiteSpace figure production/project/clusters/4/carrot2.xml
- Additional files/Figure production/CiteSpace figure production/project/clusters/4/cluster4_keys_28.list
- Additional files/Figure production/CiteSpace figure production/project/clusters/4/download_cluster_28.txt
- Additional files/Figure production/CiteSpace figure production/project/clusters/4/UIDs.txt
- Additional files/Figure production/CiteSpace figure production/project/clusters/5/
- Additional files/Figure production/CiteSpace figure production/project/clusters/5/carrot2.xml
- Additional files/Figure production/CiteSpace figure production/project/clusters/5/cluster5_keys_25.list
- Additional files/Figure production/CiteSpace figure production/project/clusters/5/download_cluster_25.txt
- Additional files/Figure production/CiteSpace figure production/project/clusters/5/UIDs.txt
- Additional files/Figure production/CiteSpace figure production/project/clusters/6/
- Additional files/Figure production/CiteSpace figure production/project/clusters/6/carrot2.xml
- Additional files/Figure production/CiteSpace figure production/project/clusters/6/cluster6_keys_23.list
- Additional files/Figure production/CiteSpace figure production/project/clusters/6/download_cluster_23.txt
- Additional files/Figure production/CiteSpace figure production/project/clusters/6/UIDs.txt
- Additional files/Figure production/CiteSpace figure production/project/clusters/7/
- Additional files/Figure production/CiteSpace figure production/project/clusters/7/carrot2.xml
- Additional files/Figure production/CiteSpace figure production/project/clusters/7/cluster7_keys_12.list
- Additional files/Figure production/CiteSpace figure production/project/clusters/7/download_cluster_12.txt
- Additional files/Figure production/CiteSpace figure production/project/clusters/7/UIDs.txt
- Additional files/Figure production/CiteSpace figure production/project/clusters/8/
- Additional files/Figure production/CiteSpace figure production/project/clusters/8/carrot2.xml
- Additional files/Figure production/CiteSpace figure production/project/clusters/8/cluster8_keys_6.list
- Additional files/Figure production/CiteSpace figure production/project/clusters/8/download_cluster_6.txt
- Additional files/Figure production/CiteSpace figure production/project/clusters/8/UIDs.txt
- Additional files/Figure production/CiteSpace figure production/project/clusters/9/
- Additional files/Figure production/CiteSpace figure production/project/clusters/9/carrot2.xml
- Additional files/Figure production/CiteSpace figure production/project/clusters/9/cluster9_keys_5.list
- Additional files/Figure production/CiteSpace figure production/project/clusters/9/download_cluster_5.txt
- Additional files/Figure production/CiteSpace figure production/project/clusters/9/UIDs.txt
- Additional files/Figure production/CiteSpace figure production/project/COA_v61e194.png
- Additional files/Figure production/CiteSpace figure production/project/CO-DESC_history_view_burstness_ByStartingYear.html
- Additional files/Figure production/CiteSpace figure production/project/cores/
- Additional files/Figure production/CiteSpace figure production/project/cores/0/
- Additional files/Figure production/CiteSpace figure production/project/cores/1/
- Additional files/Figure production/CiteSpace figure production/project/cores/2/
- Additional files/Figure production/CiteSpace figure production/project/cores/3/
- Additional files/Figure production/CiteSpace figure production/project/cores/4/
- Additional files/Figure production/CiteSpace figure production/project/cores/5/
- Additional files/Figure production/CiteSpace figure production/project/cores/6/
- Additional files/Figure production/CiteSpace figure production/project/cores/7/
- Additional files/Figure production/CiteSpace figure production/project/cores/8/
- Additional files/Figure production/CiteSpace figure production/project/cores/9/
- Additional files/Figure production/CiteSpace figure production/project/download2000u2pt1.txt
- Additional files/Figure production/CiteSpace figure production/project/download2001u1pt1.txt
- Additional files/Figure production/CiteSpace figure production/project/download2002u2pt1.txt
- Additional files/Figure production/CiteSpace figure production/project/download2003u4pt1.txt
- Additional files/Figure production/CiteSpace figure production/project/download2004u8pt1.txt
- Additional files/Figure production/CiteSpace figure production/project/download2005u10pt1.txt
- Additional files/Figure production/CiteSpace figure production/project/download2006u4pt1.txt
- Additional files/Figure production/CiteSpace figure production/project/download2007u2pt1.txt
- Additional files/Figure production/CiteSpace figure production/project/download2008u7pt1.txt
- Additional files/Figure production/CiteSpace figure production/project/download2009u7pt1.txt
- Additional files/Figure production/CiteSpace figure production/project/download2010u7pt1.txt
- Additional files/Figure production/CiteSpace figure production/project/download2011u4pt1.txt
- Additional files/Figure production/CiteSpace figure production/project/download2012u4pt1.txt
- Additional files/Figure production/CiteSpace figure production/project/download2013u2pt1.txt
- Additional files/Figure production/CiteSpace figure production/project/download2014u5pt1.txt
- Additional files/Figure production/CiteSpace figure production/project/download2015u9pt1.txt
- Additional files/Figure production/CiteSpace figure production/project/download2016u6pt1.txt
- Additional files/Figure production/CiteSpace figure production/project/download2017u5pt1.txt
- Additional files/Figure production/CiteSpace figure production/project/download2018u9pt1.txt
- Additional files/Figure production/CiteSpace figure production/project/download2019u2pt1.txt
- Additional files/Figure production/CiteSpace figure production/project/log.txt
- Additional files/Figure production/CiteSpace figure production/project/timeline cluster 5.8.R3 (64-bit)-CO-DESCv282e1032.viz
- Additional files/Figure production/Excel figure production/
- Additional files/Figure production/Excel figure production/Annual_Production.xlsx
- Additional files/Figure production/Excel figure production/Journal Source_Dynamics.xlsx
- Additional files/Figure production/R bibliometric codes.R
- Additional files/Figure production/VOSviewer figure production/
- Additional files/Figure production/VOSviewer figure production/VOSviewer author map.csv
- Additional files/Figure production/VOSviewer figure production/VOSviewer author net.csv
- Additional files/Figure production/VOSviewer figure production/VOSviewer country map.csv
- Additional files/Figure production/VOSviewer figure production/VOSviewer country net.csv
- Additional files/Figure production/VOSviewer figure production/VOSviewer institution map.csv
- Additional files/Figure production/VOSviewer figure production/VOSviewer institution net.csv
- Additional files/Figure production/VOSviewer figure production/VOSviewer keywords co-occurrence map.csv
- Additional files/Figure production/VOSviewer figure production/VOSviewer keywords co-occurrence net.csv
- Additional files/Figure production/VOSviewer figure production/VOSviewer publications map.csv
- Additional files/Figure production/VOSviewer figure production/VOSviewer publications net.csv
- Additional files/Source data/
- Additional files/Source data/Edited data.txt
- Additional files/Source data/Raw data from WOSCC.txt
- Additional files/Source data/Raw data from WOSCC.xls
- Additional files/Supplement Table S1-S3/
- Additional files/Supplement Table S1-S3/Supplementary Table S1.docx
- Additional files/Supplement Table S1-S3/Supplementary Table S2.docx
- Additional files/Supplement Table S1-S3/Supplementary Table S3.docx
