# Supplementary material for: Evolutions in the management of non-small cell lung cancer: A bibliometric study from the 100 most impactful articles in the field
Source: Front Oncol. 2022 Aug 17;12:939838. doi: 10.3389/fonc.2022.939838 (PMC9428518; doi:10.3389/fonc.2022.939838)
Supplement: Supplementary file 1 [file DataSheet_1.zip › Additional files/Figure production/CiteSpace figure production/output/download2000u2pt1.txt]

PT J
AU Shepherd, FA
   Dancey, J
   Ramlau, R
   Mattson, K
   Gralla, R
   O'Rourke, M
   Levitan, N
   Gressot, L
   Vincent, M
   Burkes, R
   Coughlin, S
   Kim, Y
   Berille, J
AF Shepherd, FA
   Dancey, J
   Ramlau, R
   Mattson, K
   Gralla, R
   O'Rourke, M
   Levitan, N
   Gressot, L
   Vincent, M
   Burkes, R
   Coughlin, S
   Kim, Y
   Berille, J
TI Prospective randomized trial of docetaxel versus best supportive care in
   patients with non-small-cell lung cancer previously treated with
   platinum-based chemotherapy
SO JOURNAL OF CLINICAL ONCOLOGY
LA English
DT Article
ID PHASE-II; MANAGEMENT
AB Purpose: To evaluate whether treatment with single-agent docetaxel would result in longer survival than would best supportive care in patients with nonsmall-cell lung cancer who had previously been treated with platinum-based chemotherapy. Secondary end points included assessment of response (docetaxel arm only), toxicity, and quality of life.
   Patients and Methods: Patients with performance statuses of 0 to 2 and stage IIIB/IV non-small-cell lung cancer with either measurable or evaluable lesions were eligible for entry onto the study if they had undergone one or more platinum-based chemotherapy regimens and if they had adequate hematology and biochemistry parameters. They were excluded if they had symptomatic brain metastases or if they had previously been heated with paclitaxel. Patients were stratified by performance status and best response to cisplatin chemotherapy and were then randomized to treatment with docetaxel 100 mg/m(2) (49 patients) or 75 mg/m(2) (55 patients) or best supportive care. Patients in both arms were assessed every 3 weeks.
   Results: One hundred four patients (103 of whom were eligible for entry onto the study) were well balanced for prognostic factors, Of 84 patients with measurable lesions, six (7.1%) achieved partial responses (three patients at each dose level). Time to progression was longer for docetaxel patients than for best supportive care patients (10.6 v 6.7 weeks, respectively; P <.001), as was median survival (7.0 v 4.6 months; log-rank test, P =.047). The difference was more significant for docetaxel 75 mg/m(2) patients, compared with corresponding best supportive care patients (7.5 v 4.6 months; log-rank test, P =.010; 1-year survival, 37% v 11%; chi(2) test, P =.003). Febrile neutropenia occurred in 11 patients treated with docetaxel 100 mg/m(2), three of whom died, and in one patient treated with docetaxel 75 mg/m(2). Grade 3 or 4 nonhematologic toxicity, with the exception of diarrhea, occurred at a similar rate in both the docetaxel and best supportive care groups.
   Conclusion: Treatment with docetaxel is associated with significant prolongation of survival, and at a dose of 75 mg/m(2), the benefits of docetaxel therapy outweigh the risks. J Clin Oncol 18:2095-2103. (C) 2000 by American Society of Clinical Oncology.
C1 Univ Toronto, Toronto, ON, Canada.
   London Reg Canc Ctr, London, ON N6A 4L6, Canada.
   Reg Hosp Lung Dis & TB, Poznan, Poland.
   Univ Helsinki, Helsinki, Finland.
   Alton Ochsner Med Fdn & Ochsner Clin, New Orleans, LA 70121 USA.
   Greenville Mem Med Ctr, Greenville, SC USA.
   Univ Hosp Cleveland, Cleveland, OH 44106 USA.
   Vet Affairs Med Ctr, Houston, TX 77030 USA.
   Rhone Poulenc Rorer, Collegeville, PA USA.
   Rhone Poulenc Rorer, Paris, France.
RP Shepherd, FA (corresponding author), Princess Margaret Hosp, 610 Univ Ave,Ste 5-104, Toronto, ON M5G 2M9, Canada.
OI Ramlau, Rodryg/0000-0002-3199-2298
CR ALBERTI W, 1995, BRIT MED J, V311, P899
   BURRIS H, 1993, P AN M AM SOC CLIN, V12, P335
   ELLIS PA, 1995, BRIT J CANCER, V71, P366, DOI 10.1038/bjc.1995.74
   FOSSELLA F, 1998, P AN M AM SOC CLIN, V17, pA483
   Fossella FV, 1997, SEMIN ONCOL, V24, P455
   FOSSELLA FV, 1995, J CLIN ONCOL, V13, P645, DOI 10.1200/JCO.1995.13.3.645
   GANDARA DR, 1997, P AN M AM SOC CLIN, V16, pA454
   HAINSWORTH JD, 1995, J CLIN ONCOL, V13, P1609, DOI 10.1200/JCO.1995.13.7.1609
   LeChevalier T, 1995, ANTI-CANCER DRUG, V6, P13, DOI 10.1097/00001813-199507004-00003
   MATTSON K, 1996, ANN ONCOL, V7, pA429
   MURPHY WK, 1994, P AN M AM SOC CLIN, V13, P363
   PRONZATO P, 1994, ANTICANCER RES, V14, P1413
   RINALDI M, 1994, P AN M AM SOC CLIN, V13, P360
   Robinet G, 1996, ANN ONCOL, V7, P96
   ROBINET G, 1997, P AN M AM SOC CLIN, V16, pA480
   ROSSI A, 1999, P AN M AM SOC CLIN, V18, pA484
   RUCKDESCHEL J, 1994, P AN M AM SOC CLIN, V13, P357
   Salminen E, 1999, J CLIN ONCOL, V17, P1127, DOI 10.1200/JCO.1999.17.4.1127
   Sandoro A, 1994, LUNG CANCER S1, V11, P130
   Shepherd FA, 1999, SEMIN ONCOL, V26, P3
   SOCINSKI MA, 1997, P AN M AM SOC CLIN, V16, pA482
   YOKOYAMA A, 1994, JPN J CANC CHEMOTHER, V21, P2609
NR 22
TC 1733
Z9 1827
U1 0
U2 78
PU LIPPINCOTT WILLIAMS & WILKINS
PI PHILADELPHIA
PA 530 WALNUT ST, PHILADELPHIA, PA 19106-3621 USA
SN 0732-183X
J9 J CLIN ONCOL
JI J. Clin. Oncol.
PD MAY
PY 2000
VL 18
IS 10
BP 2095
EP 2103
DI 10.1200/JCO.2000.18.10.2095
PG 9
WC Oncology
SC Oncology
GA 315YE
UT WOS:000087139900013
PM 10811675
DA 2021-12-02
ER

PT J
AU Fossella, FV
   DeVore, R
   Kerr, RN
   Crawford, J
   Natale, RR
   Dunphy, F
   Kalman, L
   Miller, V
   Lee, JS
   Moore, M
   Gandara, D
   Karp, D
   Vokes, E
   Kris, M
   Kim, Y
   Gamza, F
   Hammershaimb, L
AF Fossella, FV
   DeVore, R
   Kerr, RN
   Crawford, J
   Natale, RR
   Dunphy, F
   Kalman, L
   Miller, V
   Lee, JS
   Moore, M
   Gandara, D
   Karp, D
   Vokes, E
   Kris, M
   Kim, Y
   Gamza, F
   Hammershaimb, L
CA TAX 320 Non Small Cell Lung Canc
TI Randomized phase III trial of docetaxel versus vinorelbine or ifosfamide
   in patients with advanced non-small-cell lung cancer previously treated
   with platinum-containing chemotherapy regimens
SO JOURNAL OF CLINICAL ONCOLOGY
LA English
DT Article
ID PACLITAXEL
AB Purpose: To confirm the promising phase II results of docetaxel monotherapy, this phase III trial was conducted of chemotherapy for patients with advanced non-small-cell lung cancer (NSCLC) who had previously failed platinum-containing chemotherapy.
   Patients and Methods: A total of 373 patients were randomized to receive either docetaxel 100 mg/m(2) (D100) or 75 mg/m(2) (D75) versus a control regimen of vinorelbine or ifosfamide (V/I). The three treatment groups were well-balanced for key patient characteristics.
   Results: Overall response rates were 10.8% with D100 and 6.7% with D75, each significantly higher than the 0.8% response with V/I (P = .001 and P = .036, respectively). patients who received docetaxel had a longer time to progression (P = .046, by log-rank test) and a greater progression-free survival at 26 weeks (P = .005, by chi(2) test). Although overall survival was not significantly different between the three groups, the 1-year survival was significantly greater with D75 than with the control treatment (32% v 19%; P = .025, by chi(2) test). Prior exposure to paclitaxel did not decrease the likelihood of response to docetaxel, nor did it impact survival. There was a trend toward greater efficacy in patients whose disease was platinum-resistant rather than platinum-refractory and in patients with performance status of 0 or 1 verses 2. Toxicity was greatest with D100, but the D75 arm was well-tolerated.
   Conclusion: This first randomized trial in this setting demonstrates that D75 every 3 weeks can offer clinically meaningful benefit to patients with advanced NSCLC whose disease has relapsed or progressed after platinum-based chemotherapy. J Clin Oncol 18:2354-2362, (C) 2000 by American Society of Clinical Oncology.
C1 Univ Texas, MD Anderson Canc Ctr, Dept Thorac Head & Neck Med Oncol, Houston, TX 77030 USA.
RP Fossella, FV (corresponding author), Univ Texas, MD Anderson Canc Ctr, Dept Thorac Head & Neck Med Oncol, 1515 Holcombe Blvd,Box 80, Houston, TX 77030 USA.
RI Vokes, Everett/Q-2146-2019
CR ALBERTI W, 1995, BRIT MED J, V311, P899
   BURRIS H, 1993, P AM SOC CLIN ONCOL, V12, pA335
   Crino L, 1999, J CLIN ONCOL, V17, P2081, DOI 10.1200/JCO.1999.17.7.2081
   DANCEY J, 1999, P AN M AM SOC CLIN, V18, pA491
   Fossella FV, 1997, SEMIN ONCOL, V24, P455
   FOSSELLA FV, 1995, J CLIN ONCOL, V13, P645, DOI 10.1200/JCO.1995.13.3.645
   FUKUOKA M, 1997, SEMIN ONCOL S7, V24
   GANDARA DR, 1997, P AN M AM SOC CLIN, V16, pA454
   GARFIELD DH, 1998, P AN M AM SOC CLIN, V17, pA484
   GRILLI R, 1993, J CLIN ONCOL, V11, P1866, DOI 10.1200/JCO.1993.11.10.1866
   GUERRA JA, 1997, LUNG CANCER S1, V18, P28
   HAINSWORTH JD, 1995, J CLIN ONCOL, V13, P1609, DOI 10.1200/JCO.1995.13.7.1609
   HOLLEN PJ, 1993, EUR J CANCER, V29A, pS51, DOI 10.1016/S0959-8049(05)80262-X
   Hopwood P, 1997, LUNG CANCER S4, V18, P66
   Landis SH, 1998, CA-CANCER J CLIN, V48, P6, DOI 10.3322/canjclin.48.1.6
   MILLER AB, 1981, CANCER, V47, P207, DOI 10.1002/1097-0142(19810101)47:1<207::AID-CNCR2820470134>3.0.CO;2-6
   MILLER VA, 1999, P AN M AM SOC CLIN, V18, pA491
   MOINPOUR CM, 1989, J NATL CANCER I, V81, P485, DOI 10.1093/jnci/81.7.485
   MURPHY WK, 1994, P AN M AM SOC CLIN, V13, P363
   NAKAI H, 1991, JPN J CANC CHEMOTHER, V18, P607
   NIITANI H, 1994, LUNG CANCER, V11, P30
   PRONZATO P, 1994, ANTICANCER RES, V14, P1413
   RINALDI M, 1994, P AN M AM SOC CLIN, V13, pA360
   ROA V, 1996, P AN M AM SOC CLIN, V15, P403
   ROBINET G, 1997, P AN M AM SOC CLIN, V16, pA480
   ROSVOLD E, 1998, P AN M AM SOC CLIN, V17, pA467
   RUCKDESCHEL J, 1994, P AN M AM SOC CLIN, V13, P357
   SANTORO A, 1994, LUNG CANCER S1, V11, P130
   SHEPHERD F, 1999, P AN M AM SOC CLIN, V18, pA463
   Socinski MA, 1999, CANCER INVEST, V17, P181, DOI 10.3109/07357909909021419
   STEWART DJ, 1995, P AM SOC CLIN ONCOL, V14, P367
   TAN V, 1995, P AN M AM SOC CLIN, V14, P366
NR 32
TC 1054
Z9 1108
U1 5
U2 39
PU LIPPINCOTT WILLIAMS & WILKINS
PI PHILADELPHIA
PA 530 WALNUT ST, PHILADELPHIA, PA 19106-3621 USA
SN 0732-183X
J9 J CLIN ONCOL
JI J. Clin. Oncol.
PD JUN
PY 2000
VL 18
IS 12
BP 2354
EP 2362
DI 10.1200/JCO.2000.18.12.2354
PG 9
WC Oncology
SC Oncology
GA 325ZY
UT WOS:000087708300002
PM 10856094
DA 2021-12-02
ER
