# Supplementary material for: Evolutions in the management of non-small cell lung cancer: A bibliometric study from the 100 most impactful articles in the field
Source: Front Oncol. 2022 Aug 17;12:939838. doi: 10.3389/fonc.2022.939838 (PMC9428518; doi:10.3389/fonc.2022.939838)
Supplement: Supplementary file 1 [file DataSheet_1.zip › Additional files/Figure production/CiteSpace figure production/output/download2001u1pt1.txt]

PT J
AU Kelly, K
   Crowley, J
   Bunn, PA
   Presant, CA
   Grevstad, PK
   Mainpour, CM
   Ramsey, SD
   Wozniak, AJ
   Weiss, GR
   Moore, DF
   Israel, VK
   Livingston, RB
   Gandara, DR
AF Kelly, K
   Crowley, J
   Bunn, PA
   Presant, CA
   Grevstad, PK
   Mainpour, CM
   Ramsey, SD
   Wozniak, AJ
   Weiss, GR
   Moore, DF
   Israel, VK
   Livingston, RB
   Gandara, DR
TI Randomized phase III trial of paclitaxel plus carboplatin versus
   vinorelbine plus cisplatin in the treatment of patients with advanced
   non-small-cell lung cancer: A Southwest Oncology Group trial
SO JOURNAL OF CLINICAL ONCOLOGY
LA English
DT Article
ID QUALITY-OF-LIFE; FUNCTIONAL ASSESSMENT; COMPARING CISPLATIN; UNTREATED
   PATIENTS; I TRIAL; SURVIVAL; GEMCITABINE; COMBINATION; ETOPOSIDE;
   MULTICENTER
AB Purpose: This randomized trial was designed to determine whether paclitaxel plus carboplatin (PC) offered a survival advantage over vinorelbine plus cisplatin (VC) for patients with advanced non-small-cell lung cancer. Secondary objectives were to compare toxicity, tolerability, quality of life (QOL), and resource utilization,
   Patients and Methods: Two hundred two patients received VC (vinorelbine 25 mg/m(2)/wk and cisplatin 100 mg/m(2)/d, day 1 every 28 days) and 206 patients received PC (paclitaxel 225 mg/m(2) over 3 hours with carboplatin area under the curve of 6, day 1 every 21 days). Patients completed QOL questionnaires at baseline, 13 weeks, and 25 weeks. Resource utilization forms were completed at five time points through 24 months.
   Results: Patient characteristics were similar between the groups. The objective response rate was 28% in the VC arm and 25% in the PC arm. Median survival was 8 months in both arms, with 1-year survival rates of 36% and 38%, respectively. Grade 3 and 4 leukopenia (P = .002) and neutropenia (P =.008) occurred more frequently on the VC arm, Grade 3 nausea and vomiting were higher on the VC arm (P = .001, P = .007), and grade 3 peripheral neuropathy was higher on the PC arm (P < .001). More patients on the VC arm discontinued therapy because of toxicity (P = .001), No difference in QOL was observed. Overall costs on the PC arm were higher than on the VC arm because of drug costs.
   Conclusion: PC is equally efficacious as VC for the treatment of advanced non-small-cell lung cancer. PC is less toxic and better tolerated but more expensive than VC. New treatment strategies should be pursued. (C) 2001 by American Society of Clinical Oncology.
C1 Swedish Med Ctr, Fred Hutchinson Canc Res Ctr, SW Oncol Grp, Ctr Stat, Seattle, WA USA.
   Univ Colorado, Denver, CO 80202 USA.
   Univ Washington, Seattle, WA 98195 USA.
   Los Angeles Oncol Inst, St Vincent Med Ctr, Los Angeles, CA USA.
   Univ So Calif, Sch Med, Los Angeles, CA USA.
   Univ Calif Davis, Sacramento, CA 95817 USA.
   Wayne State Univ, Med Ctr, Detroit, MI 48202 USA.
   Univ Texas, Hlth Sci Ctr, San Antonio, TX USA.
   Wichita Community Clin Oncol Program, Wichita, KS USA.
RP Kelly, K (corresponding author), SW Oncol Grp, Operat Off, SWOG 9509, 14980 Omicron Dr, San Antonio, TX 78245 USA.
RI Weiss, Geoffrey/AAU-4146-2021
OI Weiss, Geoffrey/0000-0001-8226-5552; Kelly, Karen/0000-0002-2235-6636
FU NCI NIH HHSUnited States Department of Health & Human ServicesNational
   Institutes of Health (NIH) - USANIH National Cancer Institute (NCI)
   [CA12213, CA12644, CA14028, CA68183, CA35178, CA63850, CA63845, CA63844,
   CA58861, CA5882, CA52654, CA46441, CA04920, CA04919, CA35192, CA35262,
   CA46113, CA46368, CA96429, CA46282, CA46136, CA76448, CA74647, CA35431,
   CA37981, CA38926, CA58415, CA58348, CA16385, CA42777, CA45377, CA45450,
   CA35090, CA45807, CA32102, CA58686, CA58416, CA45560, CA2243, CA20319,
   CA45461] Funding Source: Medline; NATIONAL CANCER INSTITUTEUnited States
   Department of Health & Human ServicesNational Institutes of Health (NIH)
   - USANIH National Cancer Institute (NCI) [U10CA058861, U10CA020319,
   U10CA046282, U10CA058415, U10CA038926, U10CA052654, U10CA012213,
   U10CA046113, U10CA045377, U10CA046368, U10CA068183, U10CA016385,
   U10CA035178, U10CA037981, U10CA058348, U10CA058686, U10CA035431,
   U10CA014028, R03CA096429, U10CA035262, U10CA042777, U10CA058416,
   U10CA046441, U10CA035192, U10CA063850, U10CA063844, U10CA045461,
   U10CA046136, U10CA045560, U10CA004919, U10CA004920, U10CA035090,
   U10CA032102, U10CA063845, U10CA012644, U10CA074647, U10CA045450] Funding
   Source: NIH RePORTER
CR ALBAIN KS, 1991, J CLIN ONCOL, V9, P1618, DOI 10.1200/JCO.1991.9.9.1618
   Belani CP, 1999, J CLIN ONCOL, V17, P676, DOI 10.1200/JCO.1999.17.2.676
   BELANI CP, 1998, P AN M AM SOC CLIN, V17, pA455
   Bernhard J, 1998, STAT MED, V17, P517, DOI 10.1002/(SICI)1097-0258(19980315/15)17:5/7<517::AID-SIM799>3.3.CO;2-J
   Bonomi P, 2000, J CLIN ONCOL, V18, P623, DOI 10.1200/JCO.2000.18.3.623
   BROOKMEYER R, 1982, BIOMETRICS, V38, P29, DOI 10.2307/2530286
   Bunn PA, 1998, CLIN CANCER RES, V4, P1087
   Cardenal F, 1999, J CLIN ONCOL, V17, P12, DOI 10.1200/JCO.1999.17.1.12
   Cella D., 1997, MANUAL FUNCTIONAL AS, V4th
   CELLA DF, 1995, LUNG CANCER-J IASLC, V12, P199, DOI 10.1016/0169-5002(95)00450-F
   CELLA DF, 1993, J CLIN ONCOL, V11, P570, DOI 10.1200/JCO.1993.11.3.570
   COX DR, 1972, J R STAT SOC B, V34, P187
   Crino L, 1999, J CLIN ONCOL, V17, P3522, DOI 10.1200/JCO.1999.17.11.3522
   CROWLEY J, 1984, ANNU REV PUBL HEALTH, V5, P395
   Evans WK, 1997, LUNG CANCER-J IASLC, V18, P83, DOI 10.1016/S0169-5002(97)00046-9
   Gatzemeier U, 1999, EUR J CANCER, V35, pS246, DOI 10.1016/S0959-8049(99)81393-8
   GATZEMEIER U, 1998, P AN M AM SOC CLIN, V17, pA454
   GIACCONE G, 1997, P AN M AM SOC CLIN, V16, pA460
   GREEN S, 1992, INVEST NEW DRUG, V10, P239, DOI 10.1007/BF00944177
   Greenlee RT, 2000, CA-CANCER J CLIN, V50, P7, DOI 10.3322/canjclin.50.1.7
   Hainsworth JD, 1998, EUR J CANCER, V34, P654, DOI 10.1016/S0959-8049(97)10103-4
   Johnson D H, 1999, Clin Lung Cancer, V1, P34, DOI 10.3816/CLC.1999.n.001
   Johnson DH, 1996, J CLIN ONCOL, V14, P2054, DOI 10.1200/JCO.1996.14.7.2054
   JOHNSON DH, 1999, P AN M AM SOC CLIN, V18, pA461
   KAPLAN EL, 1958, J AM STAT ASSOC, V53, P457, DOI 10.2307/2281868
   Kelly K, 1997, CLIN CANCER RES, V3, P1117
   KLASTERSKY J, 1990, J CLIN ONCOL, V8, P1556, DOI 10.1200/JCO.1990.8.9.1556
   LANGER CJ, 1995, J CLIN ONCOL, V13, P1860, DOI 10.1200/JCO.1995.13.8.1860
   Laohavinij S, 1999, LUNG CANCER, V26, P175, DOI 10.1016/S0169-5002(99)00089-6
   LECHEVALIER T, 1994, J CLIN ONCOL, V12, P360, DOI 10.1200/JCO.1994.12.2.360
   MANTEL NATHAN, 1966, CANCERCHEMOTHERAP REP, V50, P163
   MASUDA N, 1999, P AN M AM SOC CLIN, V18, pA459
   Natale RB, 1996, SEMIN ONCOL, V23, P2
   National Cancer Institute, 1999, NAT CANC I COMM TOX
   Rowinsky EK, 1997, INVEST NEW DRUG, V15, P129, DOI 10.1023/A:1005821125290
   Sandler AB, 2000, J CLIN ONCOL, V18, P122, DOI 10.1200/JCO.2000.18.1.122
   SCHILLER JH, 2000, P AN M AM SOC CLIN, V19, pA1
   Troxel AB, 1998, STAT MED, V17, P653, DOI 10.1002/(SICI)1097-0258(19980315/15)17:5/7<653::AID-SIM812>3.3.CO;2-D
   von Pawel J, 2000, J CLIN ONCOL, V18, P1351, DOI 10.1200/JCO.2000.18.6.1351
   Wozniak AJ, 1998, J CLIN ONCOL, V16, P2459, DOI 10.1200/JCO.1998.16.7.2459
NR 40
TC 865
Z9 903
U1 1
U2 14
PU LIPPINCOTT WILLIAMS & WILKINS
PI PHILADELPHIA
PA TWO COMMERCE SQ, 2001 MARKET ST, PHILADELPHIA, PA 19103 USA
SN 0732-183X
EI 1527-7755
J9 J CLIN ONCOL
JI J. Clin. Oncol.
PD JUL 1
PY 2001
VL 19
IS 13
BP 3210
EP 3218
DI 10.1200/JCO.2001.19.13.3210
PG 9
WC Oncology
SC Oncology
GA 448AX
UT WOS:000169605600008
PM 11432888
DA 2021-12-02
ER
