# Supplementary material for: Evolutions in the management of non-small cell lung cancer: A bibliometric study from the 100 most impactful articles in the field
Source: Front Oncol. 2022 Aug 17;12:939838. doi: 10.3389/fonc.2022.939838 (PMC9428518; doi:10.3389/fonc.2022.939838)
Supplement: Supplementary file 1 [file DataSheet_1.zip › Additional files/Figure production/CiteSpace figure production/output/download2002u2pt1.txt]

PT J
AU Schiller, JH
   Harrington, D
   Belani, CP
   Langer, C
   Sandler, A
   Krook, J
   Zhu, JM
   Johnson, DH
AF Schiller, JH
   Harrington, D
   Belani, CP
   Langer, C
   Sandler, A
   Krook, J
   Zhu, JM
   Johnson, DH
CA Eastern Cooperative Oncology Grp
TI Comparison of four chemotherapy regimens for advanced non-small-cell
   lung cancer
SO NEW ENGLAND JOURNAL OF MEDICINE
LA English
DT Article
ID COOPERATIVE-ONCOLOGY-GROUP; QUALITY-OF-LIFE; RANDOMIZED TRIAL;
   CISPLATIN; SURVIVAL; COMBINATION; PACLITAXEL; ETOPOSIDE
AB Background We conducted a randomized study to determine whether any of three chemotherapy regimens was superior to cisplatin and paclitaxel in patients with advanced non-small-cell lung cancer.
   Methods A total of 1207 patients with advanced non-small-cell lung cancer were randomly assigned to a reference regimen of cisplatin and paclitaxel or to one of three experimental regimens: cisplatin and gemcitabine, cisplatin and docetaxel, or carboplatin and paclitaxel.
   Results The response rate for all 1155 eligible patients was 19 percent, with a median survival of 7.9 months (95 percent confidence interval, 7.3 to 8.5), a 1-year survival rate of 33 percent (95 percent confidence interval, 30 to 36 percent), and a 2-year survival rate of 11 percent (95 percent confidence interval, 8 to 12 percent). The response rate and survival did not differ significantly between patients assigned to receive cisplatin and paclitaxel and those assigned to receive any of the three experimental regimens. Treatment with cisplatin and gemcitabine was associated with a significantly longer time to the progression of disease than was treatment with cisplatin and paclitaxel but was more likely to cause grade 3, 4, or 5 renal toxicity (in 9 percent of patients, vs. 3 percent of those treated with cisplatin plus paclitaxel). Patients with a performance status of 2 had a significantly lower rate of survival than did those with a performance status of 0 or 1.
   Conclusions None of four chemotherapy regimens offered a significant advantage over the others in the treatment of advanced non-small-cell lung cancer. (N Engl J Med 2002;346:92-8.) Copyright (C) 2002 Massachusetts Medical Society.
C1 Univ Wisconsin Hosp & Clin, Madison, WI 53792 USA.
   Dana Farber Canc Inst, Boston, MA 02115 USA.
   Univ Pittsburgh, Inst Canc, Pittsburgh, PA USA.
   Fox Chase Canc Ctr, Philadelphia, PA 19111 USA.
   Indiana Univ, Indianapolis, IN 46204 USA.
   Duluth Clin, Duluth, MN USA.
   Vanderbilt Univ, Nashville, TN USA.
RP Schiller, JH (corresponding author), Univ Wisconsin Hosp & Clin, Madison, WI 53792 USA.
RI Johnson, David H./A-7437-2009
OI Belani, Chandra/0000-0001-5049-5329
FU NATIONAL CANCER INSTITUTEUnited States Department of Health & Human
   ServicesNational Institutes of Health (NIH) - USANIH National Cancer
   Institute (NCI) [U10CA023318] Funding Source: NIH RePORTER; NCI NIH
   HHSUnited States Department of Health & Human ServicesNational
   Institutes of Health (NIH) - USANIH National Cancer Institute (NCI)
   [CA-23318] Funding Source: Medline
CR Abratt RP, 1995, P AN M AM SOC CLIN, V14, P375
   ALBERTI W, 1995, BRIT MED J, V311, P899
   Bonomi P, 2000, J CLIN ONCOL, V18, P623, DOI 10.1200/JCO.2000.18.3.623
   BONOMI PD, 1989, J CLIN ONCOL, V7, P1602, DOI 10.1200/JCO.1989.7.11.1602
   Cox D.R., 1989, ANAL BINARY DATA, V2nd ed.
   CRINO L, 1995, P AN M AM SOC CLIN, V14, P352
   Cullen MH, 1999, J CLIN ONCOL, V17, P3188, DOI 10.1200/JCO.1999.17.10.3188
   GANDARA DR, 1993, J CLIN ONCOL, V11, P873, DOI 10.1200/JCO.1993.11.5.873
   GRILLI R, 1993, J CLIN ONCOL, V11, P1866, DOI 10.1200/JCO.1993.11.10.1866
   JOHNSON DH, 1999, P AN M AM SOC CLIN, V18, pA461
   KAPLAN EL, 1958, J AM STAT ASSOC, V53, P457, DOI 10.2307/2281868
   KLASTERSKY J, 1989, J CLIN ONCOL, V7, P1087, DOI 10.1200/JCO.1989.7.8.1087
   LANGER CJ, 1995, J CLIN ONCOL, V13, P1860, DOI 10.1200/JCO.1995.13.8.1860
   LECHEVALIER T, 1995, P AN M AM SOC CLIN, V14, P350
   MANTEL NATHAN, 1966, CANCERCHEMOTHERAP REP, V50, P163
   MARINO P, 1994, CHEST, V106, P861, DOI 10.1378/chest.106.3.861
   OBRIEN PC, 1979, BIOMETRICS, V35, P549, DOI 10.2307/2530245
   RAMSEY SD, 2000, P AN M AM SOC CLIN, V19, pA489
   RAPP E, 1988, J CLIN ONCOL, V6, P633, DOI 10.1200/JCO.1988.6.4.633
   RUCKDESCHEL JC, 1986, J CLIN ONCOL, V4, P14, DOI 10.1200/JCO.1986.4.1.14
   SANDLER AB, 1995, P AN M AM SOC CLIN, V14, P357
NR 21
TC 4052
Z9 4363
U1 8
U2 377
PU MASSACHUSETTS MEDICAL SOC
PI WALTHAM
PA WALTHAM WOODS CENTER, 860 WINTER ST,, WALTHAM, MA 02451-1413 USA
SN 0028-4793
EI 1533-4406
J9 NEW ENGL J MED
JI N. Engl. J. Med.
PD JAN 10
PY 2002
VL 346
IS 2
BP 92
EP 98
DI 10.1056/NEJMoa011954
PG 7
WC Medicine, General & Internal
SC General & Internal Medicine
GA 509EM
UT WOS:000173133400004
PM 11784875
DA 2021-12-02
ER

PT J
AU Scagliotti, GV
   De Marinis, F
   Rinaldi, M
   Crino, L
   Gridelli, C
   Ricci, S
   Matano, E
   Boni, C
   Marangolo, M
   Failla, G
   Altavilla, G
   Adamo, V
   Ceribelli, A
   Clerici, M
   Di Costanzo, F
   Frontini, L
   Tonato, M
AF Scagliotti, GV
   De Marinis, F
   Rinaldi, M
   Crino, L
   Gridelli, C
   Ricci, S
   Matano, E
   Boni, C
   Marangolo, M
   Failla, G
   Altavilla, G
   Adamo, V
   Ceribelli, A
   Clerici, M
   Di Costanzo, F
   Frontini, L
   Tonato, M
CA Italian Lung Canc Project
TI Phase III randomized trial comparing three platinum-based doublets in
   advanced non-small-cell lung cancer
SO JOURNAL OF CLINICAL ONCOLOGY
LA English
DT Article; Proceedings Paper
CT 37th Annual Meeting of the American-Society-of-Clinical-Oncology
CY MAY 12-15, 2001
CL SAN FRANCISCO, CALIFORNIA
SP Amer Soc Clin Oncol
ID SOUTHWEST-ONCOLOGY-GROUP; PLUS CISPLATIN; GEMCITABINE-CISPLATIN; DOSE
   LEVELS; PACLITAXEL; VINORELBINE; CARBOPLATIN; ETOPOSIDE
AB Purpose: To evaluate whether two commonly used newer platinum-based regimens offer any advantage over vinorelbine-cisplatin (reference regimen) in response rate for patients with advanced non-small-cell lung cancer (NSCLC).
   Patients and Methods: Chemotherapy-naive patients were randomized to receive gemcitabine 1,250 mg/m(2) days 1 and 8 plus cisplatin 75 mg/m(2) day 2 every 21 days (GC arm), or paclitaxel 225 mg/m(2) (3-hour infusion) then carboplatin (area under the concentration-time curve of 6 mg/mL(.)min), both on day 1 every 21 days (PCb arm), or vinorelbine 25 mg/m(2)/wk for 12 weeks then every other week plus cisplatin 100 mg/m(2) day 1 every 28 days (VC arm).
   Results: Six hundred twelve patients were randomized to treatment (205 GC, 204 PCb, and 203 VC). Overall response rates for the GC (30%) anti PCb (32%) arms were not significantly different from that of the VC arm (30%). There were no differences in overall survival, time to disease progression, or time to treatment failure. Median survival for the GC, PCb, and VC groups was 9.8, 9.9, and 9.5 months, respectively. Neutropenia was significantly higher on the VC arm (GC 17% or PCb 35% v VC 43% of cycles, P < .001), as was thrombocytopenia on the GC arm (GC 16% v VC 0.1% of cycles, P < .001). Alopecia and peripheral neurotoxicity were most common on the PCb arm, as was nausea/vomiting an the VC arm (P < .05).
   Conclusion: Efficacy end points were not significantly different between experimental and reference arms, although toxicities showed differences. These findings suggest that chemotherapy in NSCLC has reached a therapeutic plateau. (C) 2002 by American Society of Clinical Oncology.
C1 C Forlanini Hosp, Div Pneumooncol 5, Rome, Italy.
   Ist Regina Elena, Div Med Oncol B, I-00161 Rome, Italy.
   Ist Regina Elena, Div Med Oncol A, I-00161 Rome, Italy.
   Bellaria Hosp, Div Med Oncol, Bologna, Italy.
   Univ Naples Federico II, Dept Endocrinol & Mol & Clin Oncol, Naples, Italy.
   Natl Canc Inst G Pascale, Div Med Oncol B, Naples, Italy.
   Santa Chiara Hosp, Div Med Oncol, Pisa, Italy.
   S Maria Hosp, Div Med Oncol, Reggio Emilia, Italy.
   S Maria delle Croci Hosp, Div Med Oncol, Ravenna, Italy.
   S Luigi & S Curro Hosp, Div Med Oncol, Catania, Italy.
   Univ Messina, Dept Med Oncol, Messina, Italy.
   S Giuseppe Hosp, Div Med Oncol, Milan, Italy.
   L Sacco Hosp Vialba, Div Med Oncol, Milan, Italy.
   S Maria Hosp, Div Med Oncol, Terni, Italy.
   Policlin Hosp, Div Med Oncol, Perugia, Italy.
   Univ Turin, Dept Clin & Biol Sci, Turin, Italy.
RP Scagliotti, GV (corresponding author), Azienda Osped S Luigi, Dept Clin & Biol Sci, Reg Gonzole 10, I-10043 Turin, Italy.
RI de Marinis, Filippo/AAR-2826-2020; Gridelli, Cesare/AAA-8621-2019;
   Gridelli, Cesare/K-7909-2016
OI ALTAVILLA, Giuseppe/0000-0003-3129-7030
CR ALBERTI W, 1995, BRIT MED J, V311, P899
   BELANI CP, 1998, P AN M AM SOC CLIN, V17, P455
   BERGMAN B, 1994, EUR J CANCER, V30A, P635, DOI 10.1016/0959-8049(94)90535-5
   Bonomi P, 2000, J CLIN ONCOL, V18, P623, DOI 10.1200/JCO.2000.18.3.623
   BUNN PA, 1994, SEMIN ONCOL, V21, P49
   CALVERT AH, 1989, J CLIN ONCOL, V7, P1748, DOI 10.1200/JCO.1989.7.11.1748
   Cardenal F, 1999, J CLIN ONCOL, V17, P12, DOI 10.1200/JCO.1999.17.1.12
   Crino L, 1999, J CLIN ONCOL, V17, P3522, DOI 10.1200/JCO.1999.17.11.3522
   Gatzemeier U, 2000, J CLIN ONCOL, V18, P3390, DOI 10.1200/JCO.2000.18.19.3390
   Giaccone G, 1998, J CLIN ONCOL, V16, P2133, DOI 10.1200/JCO.1998.16.6.2133
   IHDE DC, 1992, NEW ENGL J MED, V327, P1434
   KAPLAN EL, 1958, J AM STAT ASSOC, V53, P457, DOI 10.2307/2281868
   Kelly K, 2001, J CLIN ONCOL, V19, P3210, DOI 10.1200/JCO.2001.19.13.3210
   LECHEVALIER T, 1994, J CLIN ONCOL, V12, P360, DOI 10.1200/JCO.1994.12.2.360
   LILENBAUM RC, 1993, J CLIN ONCOL, V11, P1391, DOI 10.1200/JCO.1993.11.7.1391
   POCOCK SJ, 1975, BIOMETRICS, V31, P103, DOI 10.2307/2529712
   Rinaldi M, 2000, ANN ONCOL, V11, P1295, DOI 10.1023/A:1008334610955
   Sandler AB, 2000, J CLIN ONCOL, V18, P122, DOI 10.1200/JCO.2000.18.1.122
   Schiller JH, 2002, NEW ENGL J MED, V346, P92, DOI 10.1056/NEJMoa011954
   von Pawel J, 2000, J CLIN ONCOL, V18, P1351, DOI 10.1200/JCO.2000.18.6.1351
   Wozniak AJ, 1998, J CLIN ONCOL, V16, P2459, DOI 10.1200/JCO.1998.16.7.2459
NR 21
TC 676
Z9 730
U1 2
U2 11
PU AMER SOC CLINICAL ONCOLOGY
PI ALEXANDRIA
PA 330 JOHN CARLYLE ST, STE 300, ALEXANDRIA, VA 22314 USA
SN 0732-183X
J9 J CLIN ONCOL
JI J. Clin. Oncol.
PD NOV 1
PY 2002
VL 20
IS 21
BP 4285
EP 4291
DI 10.1200/JCO.2002.02.068
PG 7
WC Oncology
SC Oncology
GA 610NP
UT WOS:000178967000004
PM 12409326
DA 2021-12-02
ER
