# Supplementary material for: Evolutions in the management of non-small cell lung cancer: A bibliometric study from the 100 most impactful articles in the field
Source: Front Oncol. 2022 Aug 17;12:939838. doi: 10.3389/fonc.2022.939838 (PMC9428518; doi:10.3389/fonc.2022.939838)
Supplement: Supplementary file 1 [file DataSheet_1.zip › Additional files/Figure production/CiteSpace figure production/output/download2003u4pt1.txt]

PT J
AU Kris, MG
   Natale, RB
   Herbst, RS
   Lynch, TJ
   Prager, D
   Belani, CP
   Schiller, JH
   Kelly, K
   Spiridonidis, H
   Sandler, A
   Albain, KS
   Cella, D
   Wolf, MK
   Averbuch, SD
   Ochs, JJ
   Kay, AC
AF Kris, MG
   Natale, RB
   Herbst, RS
   Lynch, TJ
   Prager, D
   Belani, CP
   Schiller, JH
   Kelly, K
   Spiridonidis, H
   Sandler, A
   Albain, KS
   Cella, D
   Wolf, MK
   Averbuch, SD
   Ochs, JJ
   Kay, AC
TI Efficacy of gefitinib, an inhibitor of the epidermal growth factor
   receptor tyrosine kinase, in symptomatic patients with non-small cell
   lung cancer - A randomized trial
SO JAMA-JOURNAL OF THE AMERICAN MEDICAL ASSOCIATION
LA English
DT Article
ID FUNCTIONAL ASSESSMENT; CHEMOTHERAPY REGIMENS; IMATINIB MESYLATE; ZD1839
   IRESSA(TM); THERAPY; EXPRESSION; DOCETAXEL; PLATINUM; TUMORS; EGFR
AB Context More persons in the United States die from non-small cell lung cancer (NSCLC) than from breast, colorectal, and prostate cancer combined. In preclinical testing, oral gefitinib inhibited the growth of NSCLC tumors that express the epidermal growth factor receptor (EGFR), a mediator of cell signaling, and phase 1 trials have demonstrated that a fraction of patients with NSCLC progressing after chemotherapy experience both a decrease in lung cancer symptoms and radiographic tumor shrinkages with gefitinib.
   Objective To assess differences in symptomatic and radiographic response among patients with NSCLC receiving 250-mg and 500-mg daily doses of gefitinib.
   Design, Setting, and Patients Double-blind, randomized phase 2 trial conducted from November 2000 to April 2001 in 30 US academic and community oncology centers. Patients (N =221) had either stage IIIB or IV NSCLC for which they had received at least 2 chemotherapy regimens.
   Intervention Daily oral gefitinib, either 500 mg (administered as two 250-mg gefitinib tablets) or 250 mg (administered as one 250-mg gefitinib tablet and 1 matching placebo).
   Main Outcome Measures Improvement of NSCLC symptoms (2-point or greater increase in score on the summed lung cancer subscale of the Functional Assessment of Cancer Therapy-Lung [FACT-L] instrument) and tumor regression (>50% decrease in lesion size on imaging studies).
   Results Of 221 patients enrolled, 216 received gefitinib as randomized. Symptoms of NSCLC improved in 43% (95% confidence interval [CI], 33%-53%) of patients receiving 250 mg of gefitinib and in 35% (95% Cl, 26%-45%) of patients receiving 500 mg. These benefits were observed within 3 weeks in 75% of patients. Partial radiographic responses occurred in 12% (95% Cl, 6%-20%) of individuals receiving 250 mg of gefitinib and in 9% (95% Cl, 4%-16%) of those receiving 500 mg. Symptoms improved in 96% of patients with partial radiographic responses. The overall survival at 1 year was 25%. There were no significant differences between the 250-mg and 500-mg doses in rates of symptom improvement (P=.26), radiographic tumor regression (P=.51), and projected 1-year survival (P=.54). The 500-mg dose was associated more frequently with transient acne-like rash (P=.04) and diarrhea (P=.006).
   Conclusions Gefitinib, a well-tolerated oral EGFR-tyrosine kinase inhibitor, improved disease-related symptoms and induced radiographic tumor regressions in patients with NSCLC persisting after chemotherapy.
C1 Mem Sloan Kettering Canc Ctr, Dept Med, Div Solid Tumor Oncol, Thorac Oncol Serv, New York, NY 10021 USA.
   Cornell Univ, Weil Med Coll, New York, NY USA.
   Cedars Sinai Comprehens Canc Ctr, Los Angeles, CA USA.
   Univ Texas, MD Anderson Canc Ctr, Houston, TX 77030 USA.
   Massachusetts Gen Hosp, Ctr Canc, Boston, MA USA.
   Univ Calif Los Angeles, Med Ctr, Los Angeles, CA 90024 USA.
   Univ Pittsburgh, Inst Canc, Pittsburgh, PA USA.
   Univ Wisconsin Hosp, Madison, WI USA.
   Univ Colorado, Hlth Sci Ctr, Denver, CO USA.
   Hematol Oncol Consultants Inc, Columbus, OH USA.
   Vanderbilt Univ, Nashville, TN USA.
   Loyola Univ, Med Ctr, Maywood, IL 60153 USA.
   Northwestern Univ, Evanston, IL USA.
   AstraZeneca, Wilmington, DE USA.
RP Kris, MG (corresponding author), Mem Sloan Kettering Canc Ctr, Dept Med, Div Solid Tumor Oncol, Thorac Oncol Serv, 1275 York Ave, New York, NY 10021 USA.
OI Kris, Mark/0000-0002-7317-5341; Kelly, Karen/0000-0002-2235-6636;
   Belani, Chandra/0000-0001-5049-5329
CR Al Hazaa A, 2000, CLIN CANCER RES, V6, p4542S
   Albanell J, 2002, J CLIN ONCOL, V20, P110, DOI 10.1200/JCO.2002.20.1.110
   Allen LF, 2000, CLIN CANCER RES, V6, p4543S
   Arteaga CL, 2001, J CLIN ONCOL, V19, p32S
   BAILEY R, 2003, P AM ASSOC CANC RES, P1362
   Baselga J, 2002, J CLIN ONCOL, V20, P4292, DOI 10.1200/JCO.2002.03.100
   Bergeron A, 2002, J CLIN ONCOL, V20, P4271, DOI 10.1200/JCO.2002.99.179
   Brabender J, 2001, CLIN CANCER RES, V7, P1850
   Cella D, 2002, J CLIN EPIDEMIOL, V55, P285, DOI 10.1016/S0895-4356(01)00477-2
   CELLA DF, 1995, LUNG CANCER-J IASLC, V12, P199, DOI 10.1016/0169-5002(95)00450-F
   CELLA DF, 1993, J CLIN ONCOL, V11, P570, DOI 10.1200/JCO.1993.11.3.570
   Ciardiello F, 2000, CLIN CANCER RES, V6, P2053
   COOPER JAD, 1986, AM REV RESPIR DIS, V133, P321
   Eton DT, 2003, J CLIN ONCOL, V21, P1536, DOI 10.1200/JCO.2003.07.128
   Fleiss J.L., 1981, STAT METHODS RATES P
   Fossella FV, 2000, J CLIN ONCOL, V18, P2354, DOI 10.1200/JCO.2000.18.12.2354
   Fujino S, 1996, EUR J CANCER, V32A, P2070, DOI 10.1016/S0959-8049(96)00243-2
   Fukuoka M, 2003, J CLIN ONCOL, V21, P2237, DOI 10.1200/JCO.2003.10.038
   GREEN S, 1992, INVEST NEW DRUG, V10, P239, DOI 10.1007/BF00944177
   Hainaut P, 2001, CARCINOGENESIS, V22, P367, DOI 10.1093/carcin/22.3.367
   Heinrich MC, 2002, J CLIN ONCOL, V20, P1692, DOI 10.1200/JCO.2002.20.6.1692
   Heinrich MC, 2003, SCIENCE, V299, P708, DOI 10.1126/science.1079666
   HEINRICH MC, 2002, P AN M AM SOC CLIN, V21, pA2
   Herbst RS, 2002, J CLIN ONCOL, V20, P3815, DOI 10.1200/JCO.2002.03.038
   HIRSCH FR, IN PRESS J CLIN ONCO
   Inoue A, 2003, LANCET, V361, P137, DOI 10.1016/S0140-6736(03)12190-3
   Jemal A, 2003, CA-CANCER J CLIN, V53, P5, DOI 10.3322/canjclin.53.1.5
   Kris MG, 2000, LUNG CANCER S1, V29, P72
   Kusaba H, 2000, CLIN CANCER RES, V6, p4543S
   Massarelli E, 2003, LUNG CANCER-J IASLC, V39, P55, DOI 10.1016/S0169-5002(02)00308-2
   Mauro MJ, 2002, J CLIN ONCOL, V20, P325, DOI 10.1200/JCO.20.1.325
   Mendelsohn J, 2000, CLIN CANCER RES, V6, P747
   Mountain CF, 1997, CHEST, V111, P1710, DOI 10.1378/chest.111.6.1710
   Moyer JD, 1997, CANCER RES, V57, P4838
   NATALE RB, 2002, P AN M AM SOC CLIN, V21, pA292
   OCONNELL JP, 1986, J CLIN ONCOL, V4, P1604, DOI 10.1200/JCO.1986.4.11.1604
   PEREZSOLER R, 2001, AM SOC CLIN ONC ANN
   Pfeiffer P, 1996, BRIT J CANCER, V74, P86, DOI 10.1038/bjc.1996.320
   RUSCH V, 1993, CANCER RES, V53, P2379
   Rusch V, 1997, CLIN CANCER RES, V3, P515
   Saltz L, 2001, CLIN CANCER RES, V7, p3766S
   Savage DG, 2002, NEW ENGL J MED, V346, P683, DOI 10.1056/NEJMra013339
   Schindler T, 2000, SCIENCE, V289, P1938, DOI 10.1126/science.289.5486.1938
   SHAH NT, 2003, P AN M AM SOC CLIN, V2, P628
   Shepherd FA, 2000, J CLIN ONCOL, V18, P2095, DOI 10.1200/JCO.2000.18.10.2095
   Singh B, 2002, GENE DEV, V16, P984, DOI 10.1101/gad.973602
   Sirotnak FM, 2000, CLIN CANCER RES, V6, P4885
   Soria JC, 2002, CLIN CANCER RES, V8, P1178
   STALLINGSMANN M, 2002, P AN M AM SOC CLIN, V21, pA19
   Wakeling AE, 2002, CANCER RES, V62, P5749
NR 50
TC 2109
Z9 2257
U1 3
U2 105
PU AMER MEDICAL ASSOC
PI CHICAGO
PA 330 N WABASH AVE, STE 39300, CHICAGO, IL 60611-5885 USA
SN 0098-7484
EI 1538-3598
J9 JAMA-J AM MED ASSOC
JI JAMA-J. Am. Med. Assoc.
PD OCT 22
PY 2003
VL 290
IS 16
BP 2149
EP 2158
DI 10.1001/jama.290.16.2149
PG 10
WC Medicine, General & Internal
SC General & Internal Medicine
GA 734CB
UT WOS:000186036700024
PM 14570950
OA Bronze
DA 2021-12-02
ER

PT J
AU Gridelli, C
   Perrone, F
   Gallo, C
   Cigolari, S
   Rossi, A
   Piantedosi, F
   Barbera, S
   Ferrau, F
   Piazza, E
   Rosetti, F
   Clerici, M
   Bertetto, O
   Robbiati, SF
   Frontini, L
   Sacco, C
   Castiglione, F
   Favaretto, A
   Novello, S
   Migliorino, MR
   Gasparini, G
   Galetta, D
   Iaffaioli, RV
   Gebbia, V
AF Gridelli, C
   Perrone, F
   Gallo, C
   Cigolari, S
   Rossi, A
   Piantedosi, F
   Barbera, S
   Ferrau, F
   Piazza, E
   Rosetti, F
   Clerici, M
   Bertetto, O
   Robbiati, SF
   Frontini, L
   Sacco, C
   Castiglione, F
   Favaretto, A
   Novello, S
   Migliorino, MR
   Gasparini, G
   Galetta, D
   Iaffaioli, RV
   Gebbia, V
TI Chemotherapy for elderly patients with advanced non-small-cell lung
   cancer: The Multicenter Italian Lung Cancer in the Elderly Study (MILES)
   phase III randomized trial
SO JNCI-JOURNAL OF THE NATIONAL CANCER INSTITUTE
LA English
DT Article
ID QUALITY-OF-LIFE; GEMCITABINE PLUS VINORELBINE; CISPLATIN-BASED THERAPY;
   INSTRUMENTAL ACTIVITIES; ONCOLOGY; QLQ-C30; OLDER; AGE
AB Background: Vinorelbine prolongs survival and improves quality of life in elderly patients with advanced non-small-cell lung cancer (NSCLC). Some studies have also suggested that gemcitabine is well tolerated and effective in such patients. We compared the effectiveness and toxicity of the combination of vinorelbine plus gemcitabine with those of each drug given alone in an open-label, randomized phase III trial in elderly patients with advanced NSCLC. Methods: Patients aged 70 years and older, enrolled between December 1997 and November 2000, were randomly assigned to receive intravenous vinorelbine (30 mg/m(2) of body surface area), gemcitabine (1200 mg/m(2)), or vinorelbine (25 mg/m(2)) plus gemcitabine (1000 mg/m(2)). All treatments were delivered on days 1 and 8 every 3 weeks for a maximum of six cycles. The primary endpoint was survival. Survival curves were drawn using the Kaplan-Meier method and analyzed by the Mantel-Haenszel test. Secondary endpoints were quality of life and toxicity. Results: Of 698 patients available for intention-to-treat analysis, 233 were assigned to receive vinorelbine, 233 to gemcitabine, and 232 to vinorelbine plus gemcitabine. Compared with each single drug, the combination treatment did not improve survival. The hazard ratio of death for patients receiving the combination treatment was 1.17 (95% confidence interval [CI] = 0.95 to 1.44) that of patients receiving vinorelbine and 1.06 (95% CI = 0.86 to 1.29) that of patients receiving gemcitabine. Although quality of life was similar across the three treatment arms, the combination treatment was more toxic than the two drugs given singly. Conclusion: The combination of vinorelbine plus gemcitabine is not more effective than single-agent vinorelbine or gemcitabine in the treatment of elderly patients with advanced NSCLC.
C1 Ist Nazl Tumori, Unita Sperimentaz Clin, I-80131 Naples, Italy.
RP Gridelli, C (corresponding author), Ist Nazl Tumori, Unita Sperimentaz Clin, Via M Semmola, I-80131 Naples, Italy.
EM cgridelli@libero.it
RI Gridelli, Cesare/AAA-8621-2019; Galetta, Domenico/J-4082-2018; Gridelli,
   Cesare/K-7909-2016; Cazzaniga, Marina/J-1740-2018; Gallo,
   Ciro/AAA-9241-2019; Rossi, Antonio/K-7054-2016
OI Galetta, Domenico/0000-0002-4878-5906; Cazzaniga,
   Marina/0000-0003-1756-6935; Gallo, Ciro/0000-0002-7939-3104; schiavon,
   stefania/0000-0001-8488-1543; bertetto, oscar/0000-0001-5133-2724;
   Rossi, Antonio/0000-0003-3295-0345; Gebbia,
   Vittorio/0000-0001-8848-5951; Favaretto, Adolfo/0000-0001-8175-7467
CR AARONSON NK, 1993, J NATL CANCER I, V85, P365, DOI 10.1093/jnci/85.5.365
   ALBERTI W, 1995, BRIT MED J, V311, P899
   Altavilla G, 2000, ANTICANCER RES, V20, P3675
   Balducci L, 2000, Cancer Control, V7, P539
   Balducci L, 2000, EUR J CANCER, V36, P1741, DOI 10.1016/S0959-8049(00)00169-6
   BERGMAN B, 1994, EUR J CANCER, V30A, P635, DOI 10.1016/0959-8049(94)90535-5
   Bonomi P, 2000, J CLIN ONCOL, V18, P623, DOI 10.1200/JCO.2000.18.3.623
   Brown JS, 1996, THORAX, V51, P564, DOI 10.1136/thx.51.6.564
   Budman DR, 1998, ANTI-CANCER DRUG, V9, P697, DOI 10.1097/00001813-199809000-00005
   COX DR, 1972, J R STAT SOC B, V34, P187
   Crawford J, 1996, J CLIN ONCOL, V14, P2774, DOI 10.1200/JCO.1996.14.10.2774
   DEPIERRE A, 1994, ANN ONCOL, V5, P37, DOI 10.1093/oxfordjournals.annonc.a058687
   Earle CC, 2002, J CLIN ONCOL, V20, P1786, DOI 10.1200/JCO.2002.07.142
   Frasci G, 2000, J CLIN ONCOL, V18, P2529, DOI 10.1200/JCO.2000.18.13.2529
   GREEN M, 2001, ANN M SUMM, P68
   Gridelli C, 1999, JNCI-J NATL CANCER I, V91, P66
   Gridelli C, 1997, EUR J CANCER, V33, P392, DOI 10.1016/S0959-8049(96)00471-6
   Gridelli C, 2000, BRIT J CANCER, V83, P707, DOI 10.1054/bjoc.2000.1341
   Herbst RS, 2001, CANCER CHEMOTH PHARM, V48, P151, DOI 10.1007/s002800100282
   HUANG P, 1991, CANCER RES, V51, P6110
   Hutchins LF, 1999, NEW ENGL J MED, V341, P2061, DOI 10.1056/NEJM199912303412706
   KAPLAN EL, 1958, J AM STAT ASSOC, V53, P457, DOI 10.2307/2281868
   KATZ S, 1983, J AM GERIATR SOC, V31, P721, DOI 10.1111/j.1532-5415.1983.tb03391.x
   Kelly K, 2001, J CLIN ONCOL, V19, P3210, DOI 10.1200/JCO.2001.19.13.3210
   LAN KKG, 1983, BIOMETRIKA, V70, P659, DOI 10.2307/2336502
   Langer CJ, 2002, JNCI-J NATL CANCER I, V94, P173
   LASKA EM, 1989, BIOMETRICS, V45, P1139, DOI 10.2307/2531766
   LAWTON MP, 1969, GERONTOLOGIST, V9, P179, DOI 10.1093/geront/9.3_Part_1.179
   LECHEVALIER T, 1994, J CLIN ONCOL, V12, P360, DOI 10.1200/JCO.1994.12.2.360
   Lilenbaum RC, 2002, P AN M AM SOC CLIN, V21, p1a
   MANTEL NATHAN, 1966, CANCERCHEMOTHERAP REP, V50, P163
   Martin C, 1997, AGING-CLIN EXP RES, V9, P297, DOI 10.1007/BF03341832
   MARUBINI E, 1995, ANAL SURVIVAL DATA C, P224
   MILLER AB, 1981, CANCER, V47, P207, DOI 10.1002/1097-0142(19810101)47:1<207::AID-CNCR2820470134>3.0.CO;2-6
   OBRIEN PC, 1979, BIOMETRICS, V35, P549, DOI 10.2307/2530245
   Parkin DM, 2001, LANCET ONCOL, V2, P533, DOI 10.1016/S1470-2045(01)00486-7
   Perrone F, 2002, J NATL CANCER I, V94, P1029
   Ranson M, 2000, JNCI-J NATL CANCER I, V92, P1074, DOI 10.1093/jnci/92.13.1074
   Ricci S, 2000, LUNG CANCER, V27, P75, DOI 10.1016/S0169-5002(99)00098-7
   Shepherd FA, 1997, SEMIN ONCOL S7, V24, pS7
   Silverberg E., 1988, CA-CANCER J CLIN, V38, P5
NR 41
TC 625
Z9 657
U1 0
U2 15
PU OXFORD UNIV PRESS INC
PI CARY
PA JOURNALS DEPT, 2001 EVANS RD, CARY, NC 27513 USA
SN 0027-8874
EI 1460-2105
J9 JNCI-J NATL CANCER I
JI JNCI-J. Natl. Cancer Inst.
PD MAR 5
PY 2003
VL 95
IS 5
BP 362
EP 372
DI 10.1093/jnci/95.5.362
PG 11
WC Oncology
SC Oncology
GA 650CJ
UT WOS:000181244500008
PM 12618501
OA Bronze
DA 2021-12-02
ER

PT J
AU Fukuoka, M
   Yano, S
   Giaccone, G
   Tamura, T
   Nakagawa, K
   Douillard, JY
   Nishiwaki, Y
   Vansteenkiste, J
   Kudoh, S
   Rischin, D
   Eek, R
   Horai, T
   Noda, K
   Takata, I
   Smit, E
   Averbuch, S
   Macleod, A
   Feyereislova, A
   Dong, RP
   Baselga, J
AF Fukuoka, M
   Yano, S
   Giaccone, G
   Tamura, T
   Nakagawa, K
   Douillard, JY
   Nishiwaki, Y
   Vansteenkiste, J
   Kudoh, S
   Rischin, D
   Eek, R
   Horai, T
   Noda, K
   Takata, I
   Smit, E
   Averbuch, S
   Macleod, A
   Feyereislova, A
   Dong, RP
   Baselga, J
TI Multi-institutional randomized phase II trial of gefitinib for
   previously treated patients with advanced non-small-cell lung cancer
SO JOURNAL OF CLINICAL ONCOLOGY
LA English
DT Article
ID GROWTH-FACTOR RECEPTOR; FUNCTIONAL ASSESSMENT; DOCETAXEL; THERAPY;
   CHEMOTHERAPY; CARE
AB Purpose: To evaluate the efficacy and tolerability of two doses of gefitinib (Iressa [ZD 1839]; AstraZeneca, Wilmington, DE), a novel epidermal growth factor receptor tyrosine kinase inhibitor, in patients with pretreated advanced non-small-cell lung cancer (NSCLC).
   Patients and Methods: This was a randomized, double-blind, parallel-group, multicenter phase II trial. Two hundred ten patients with advanced NSCIC who were previously treated with one or two chemotherapy regimens (at least one containing platinum) were randomized to receive either 250-mg or 500-mg oral doses of gefitinib once daily.
   Results: Efficacy was similar for the 250- and 500-mg/d groups. Objective tumor response rates were 18.4% (95% confidence interval [CI], 11.5 to 27.3) and 19.0% (95% CI, 12.1 to 27.9); among evaluable patients, symptom improvement rates were 40.3% (95% CI, 28.5 to 53.0) and 37.0% (95% CI, 26.0 to 49.1); median progression-free survival times were 2.7 and 2.8 months, and median over-all survival times were 7.6 and 8.0 months, respectively. Symptom improvements were recorded for 69.2% (250 mg/d) and 85.79/6 (500 mg/d) of patients with a tumor response. Adverse events (AEs) at both dose levels were generally mild (grade 1 or 2) and consisted mainly of skin reactions and diarrhea. Drug-related toxicities were more frequent in the higher-dose group. Withdrawal due to drug-related AEs was 1.9% and 9.4% for patients receiving gefitinib 250 and 500 mg/d, respectively.
   Conclusion: Gefitinib showed Clinically meaningful antitumor activity and provided symptom relief as second- and third-line treatment in these patients. At 250 mg/d, gefitinib had a favorable AE profile. Gefitinib 250 mg/d is an important, novel treatment option for patients with pretreated advanced NSCLC.
C1 Kinki Univ, Sch Med, Dept Internal Med 4, Osaka 589, Japan.
   Osaka City Univ, Sch Med, Osaka 545, Japan.
   AstraZeneca, Osaka, Japan.
   Univ Tokushima, Sch Med, Tokushima 770, Japan.
   Natl Canc Ctr, Tokyo 104, Japan.
   Cent Hosp, Tokyo, Japan.
   Japanese Fdn Canc Res, Tokyo, Japan.
   East Hosp, Chiba, Japan.
   Kanagawa Canc Ctr, Yokohama, Kanagawa, Japan.
   Natl Shikoku Canc Ctr, Matsuyama, Ehime, Japan.
   CRLCC Rene Gauducheau, St Herblain, France.
   Univ Hosp Gasthuisberg, B-3000 Louvain, Belgium.
   Ctr Dev Canc Therapeut, Melbourne, Vic, Australia.
   Mary Potter Oncol Ctr, Pretoria, South Africa.
   Free Univ Amsterdam, Acad Hosp, Amsterdam, Netherlands.
   AstraZeneca, Wilmington, DE USA.
   AstraZeneca, Alderley Pk, England.
   Vall Hebron Univ Hosp, Barcelona, Spain.
RP Fukuoka, M (corresponding author), Kinki Univ, Sch Med, Dept Internal Med 4, 377-2 Ohnohigashi Osakasayama, Osaka 589, Japan.
EM mfukuoka@med.kindai.ac.jp
RI Giaccone, Giuseppe/E-8297-2017; Vansteenkiste, Johan F/B-8191-2014
OI Giaccone, Giuseppe/0000-0002-5023-7562; Vansteenkiste, Johan
   F/0000-0002-6721-2775
CR ALBERTI W, 1995, BRIT MED J, V311, P899
   Baselga J, 2002, J CLIN ONCOL, V20, P4292, DOI 10.1200/JCO.2002.03.100
   Cella D, 2002, J CLIN EPIDEMIOL, V55, P285, DOI 10.1016/S0895-4356(01)00477-2
   CELLA DF, 1995, LUNG CANCER-J IASLC, V12, P199, DOI 10.1016/0169-5002(95)00450-F
   FERLAY J, 2001, 5 IARC
   Fossella FV, 1997, SEMIN ONCOL, V24, P455
   Fossella FV, 2000, J CLIN ONCOL, V18, P2354, DOI 10.1200/JCO.2000.18.12.2354
   Fujino S, 1996, EUR J CANCER, V32A, P2070, DOI 10.1016/S0959-8049(96)00243-2
   GREEN S, 1992, INVEST NEW DRUG, V10, P239, DOI 10.1007/BF00944177
   Huisman C, 2000, J CLIN ONCOL, V18, P3722, DOI 10.1200/JCO.2000.18.21.3722
   Klastersky J, 2001, LUNG CANCER-J IASLC, V34, pS95
   KRIS M, 2001, LUNG CANCER S1, V29, P72
   KRIS MG, 2002, P AN M AM SOC CLIN, V21, P292
   Lawrence DS, 1998, PHARMACOL THERAPEUT, V77, P81, DOI 10.1016/S0163-7258(97)00052-1
   NEGORO S, 2001, P AN M AM SOC CLIN, V20, pA324
   PAVELIC K, 1993, ANTICANCER RES, V13, P1133
   POCOCK SJ, 1975, BIOMETRICS, V31, P103, DOI 10.2307/2529712
   Ries LAG, 2001, SEER CANC STAT REV 1
   Rowinsky EK, 2000, DRUGS, V60, P1, DOI 10.2165/00003495-200060001-00001
   RUSCH V, 1993, CANCER RES, V53, P2379
   Rusch V, 1997, CLIN CANCER RES, V3, P515
   SALOMON DS, 1995, CRIT REV ONCOL HEMAT, V19, P183, DOI 10.1016/1040-8428(94)00144-I
   Schiller JH, 2001, ONCOLOGY-BASEL, V61, P3, DOI 10.1159/000055386
   Shepherd FA, 2000, J CLIN ONCOL, V18, P2095, DOI 10.1200/JCO.2000.18.10.2095
   Shepherd FA, 2001, SEMIN ONCOL, V28, P4, DOI 10.1053/sonc.2001.18389
   Somerfield MR, 1997, J CLIN ONCOL, V15, P2996
   Volm M, 1998, BRIT J CANCER, V77, P663, DOI 10.1038/bjc.1998.106
NR 27
TC 2376
Z9 2557
U1 1
U2 138
PU AMER SOC CLINICAL ONCOLOGY
PI ALEXANDRIA
PA 2318 MILL ROAD, STE 800, ALEXANDRIA, VA 22314 USA
SN 0732-183X
EI 1527-7755
J9 J CLIN ONCOL
JI J. Clin. Oncol.
PD JUN 15
PY 2003
VL 21
IS 12
BP 2237
EP 2246
DI 10.1200/JCO.2003.10.038
PG 10
WC Oncology
SC Oncology
GA 690TG
UT WOS:000183564800005
PM 12748244
DA 2021-12-02
ER

PT J
AU Fossella, F
   Pereira, JR
   von Pawel, J
   Pluzanska, A
   Gorbounova, V
   Kaukel, E
   Mattson, KV
   Ramlau, R
   Szczesna, A
   Fidias, P
   Millward, M
   Belani, CP
AF Fossella, F
   Pereira, JR
   von Pawel, J
   Pluzanska, A
   Gorbounova, V
   Kaukel, E
   Mattson, KV
   Ramlau, R
   Szczesna, A
   Fidias, P
   Millward, M
   Belani, CP
TI Randomized, multinational, phase III study of docetaxel plus platinum
   combinations versus vinorelbine plus cisplatin for advanced
   non-small-cell lung cancer: The TAX 326 study group
SO JOURNAL OF CLINICAL ONCOLOGY
LA English
DT Article; Proceedings Paper
CT 27th Congress of the European-Society-for-Medical-Oncology
CY OCT 18-22, 2002
CL NICE, FRANCE
SP European Soc Med Oncol
ID TRIAL COMPARING CISPLATIN; QUALITY-OF-LIFE; SUPPORTIVE CARE; STAGE-IIIB;
   CARBOPLATIN; CHEMOTHERAPY; MULTICENTER; PACLITAXEL; SURVIVAL;
   PACLITAXEL/CARBOPLATIN
AB Purpose: To investigate whether docetaxel plus platinum regimens improve survival and affect quality of life (QoL) in advanced non-small-cell lung cancer (NSCLC) compared with vinorelbine plus cisplatin as first-line chemotherapy.
   Patients and Methods: Patients (n = 1,218) with stage IIIB to IV NSCLC were randomly assigned to receive docetaxel 75 mg/m(2) and cisplatin 75 mg/m(2) every 3 weeks (DC); docetaxel 75 mg/m(2) and carboplatin area under the curve of 6 mg/mL . min every 3 weeks (DCb); or vinorelbine 25 mg/ m(2)/wk and cisplatin 100 mg/m(2) every 4 weeks (VC).
   Results: Patients treated with DC had a median survival of 11.3 v 10.1 months for VC-treated patients (P =.044; hazard ratio, 1.183 [97.2% confidence interval, 0.989 to 1.416]). The 2-year survival rate was 21% for DC-treated patients and 14% for VC-treated patients. Overall response rate was 31.6% for DC-treated patients v 24.5% for VC-treated patients (P =.029). Median survival (9.4 v 9.9 months [for VC]; P =.657; hazard ratio, 1.048 [97.2 confidence interval, 0.877 to 1.253]) and response (23.9%) with DCb were similar to those results for VC. Neutropenia,. thrombocytopenia, infection, and febrile neutropenia were similar with all three regimens. Grade 3 to 4 anemia, nausea, and vomiting were more common (P <.01) with VC than with DC or DCb. Patients treated with either docetaxel regimen had consistently improved Gal. compared with VC-treated patients, who experienced deterioration in QoL.
   Conclusion: DC resulted in a more favorable overall response and survival rate than VC. Both DC and DCb were better tolerated and provided patients with consistently improved QoL compared with VC. These findings demonstrate that a docetaxel plus platinum combination is an effective treatment option with a favorable therapeutic index for firstline treatment of advanced or metastatic NSCLC.
C1 Univ Pittsburgh, Med Ctr, Inst Canc, Div Med Oncol, Pittsburgh, PA 15232 USA.
   Univ Texas, MD Anderson Canc Ctr, Houston, TX 77030 USA.
   Inst Canc Arnaldo Vieira de Carvalho, Sao Paulo, Brazil.
   Asklepios Fachklin Munchen Gauting, Gauting, Germany.
   M Kopernik Mem Hosp, Lodz, Poland.
   RAMS, Canc Res Ctr, Moscow, Russia.
   AK Hamburg Harbug, Hamburg, Germany.
   Univ Helsinki, Cent Hosp, Helsinki, Finland.
   Reg Lung Dis Ctr, Poznan, Poland.
   Reg Lung Dis Hosp, Otwock, Poland.
   Massachusetts Gen Hosp, Boston, MA 02114 USA.
   Sydney Canc Ctr, Camperdown, NSW, Australia.
RP Belani, CP (corresponding author), Univ Pittsburgh, Med Ctr, Inst Canc, Div Med Oncol, Canc Pavil,5150 Ctr Ave,Suite 570, Pittsburgh, PA 15232 USA.
EM belanicp@msx.upmc.edu
RI Millward, Michael/H-5456-2014
OI Belani, Chandra/0000-0001-5049-5329; Ramlau, Rodryg/0000-0002-3199-2298
CR ALBAIN KS, 1991, J CLIN ONCOL, V9, P1618, DOI 10.1200/JCO.1991.9.9.1618
   ALBERTI W, 1995, BRIT MED J, V311, P899
   Belani C, 2001, SEMIN ONCOL, V28, P10, DOI [10.1053/sonc.2001.24602, 10.1053/sonc.20901.18403]
   Belani CP, 2000, ANN ONCOL, V11, P673, DOI 10.1023/A:1008342116536
   BONOMI P, 1991, SEMIN ONCOL, V18, P2
   Bonomi P, 2000, J CLIN ONCOL, V18, P623, DOI 10.1200/JCO.2000.18.3.623
   Brooks R, 1996, HEALTH POLICY, V37, P53, DOI 10.1016/0168-8510(96)00822-6
   Bunn PA, 1998, CLIN CANCER RES, V4, P1087
   Carney DN, 2002, NEW ENGL J MED, V346, P126, DOI 10.1056/NEJM200201103460211
   Comella P, 2000, J CLIN ONCOL, V18, P1451, DOI 10.1200/JCO.2000.18.7.1451
   Crino L, 1997, J CLIN ONCOL, V15, P297, DOI 10.1200/JCO.1997.15.1.297
   Fossella FV, 2000, J CLIN ONCOL, V18, P2354, DOI 10.1200/JCO.2000.18.12.2354
   GANDARA DR, 1993, J CLIN ONCOL, V11, P873, DOI 10.1200/JCO.1993.11.5.873
   GEBBIA V, 1994, ANTICANCER RES, V14, P1247
   Georgoulias V, 1998, ANN ONCOL, V9, P331, DOI 10.1023/A:1008278103446
   Hainsworth JD, 2002, J CLIN ONCOL, V20, P2937, DOI 10.1200/JCO.2002.10.071
   HOCHBERG Y, 1990, STAT MED, V9, P811, DOI 10.1002/sim.4780090710
   HOLLEN PJ, 1994, SUPPORT CARE CANCER, V2, P213, DOI 10.1007/BF00365725
   Jemal A, 2003, CA-CANCER J CLIN, V53, P5, DOI 10.3322/canjclin.53.1.5
   Kelly K, 2001, J CLIN ONCOL, V19, P3210, DOI 10.1200/JCO.2001.19.13.3210
   LANGER CJ, 1995, J CLIN ONCOL, V13, P1860, DOI 10.1200/JCO.1995.13.8.1860
   Le Chevalier T, 1998, EUR J CANCER, V34, P2032, DOI 10.1016/S0959-8049(98)00287-1
   LECHEVALIER T, 1994, J CLIN ONCOL, V12, P360, DOI 10.1200/JCO.1994.12.2.360
   LIVINGSTON RB, 1997, ONCOLOGY S12, V11, P11
   MILLER VA, 1995, CANCER-AM CANCER SOC, V75, P968, DOI 10.1002/1097-0142(19950215)75:4<968::AID-CNCR2820750411>3.0.CO;2-Y
   MILLWARD MJ, 1999, P AN M AM SOC CLIN, V18, P517
   Parkin DM, 2001, INT J CANCER, V94, P153, DOI 10.1002/ijc.1440
   Ries L. A. G., 1999, SEER CANC STAT REV 1
   Rosell R, 2002, ANN ONCOL, V13, P1539, DOI 10.1093/annonc/mdf332
   Roszkowski K, 2000, LUNG CANCER-J IASLC, V27, P145, DOI 10.1016/S0169-5002(00)00094-5
   Scagliotti GV, 2002, J CLIN ONCOL, V20, P4285, DOI 10.1200/JCO.2002.02.068
   Schiller JH, 2002, NEW ENGL J MED, V346, P92, DOI 10.1056/NEJMoa011954
   Schuette W, 2001, CLIN DRUG INVEST, V21, P161, DOI 10.2165/00044011-200121030-00001
   Shepherd FA, 2000, J CLIN ONCOL, V18, P2095, DOI 10.1200/JCO.2000.18.10.2095
   Tangen C M, 1999, J Biopharm Stat, V9, P307, DOI 10.1081/BIP-100101179
   Wozniak AJ, 1998, J CLIN ONCOL, V16, P2459, DOI 10.1200/JCO.1998.16.7.2459
   Zalcberg J, 1998, J CLIN ONCOL, V16, P1948, DOI 10.1200/JCO.1998.16.5.1948
   Zarogoulidis K, 2001, LUNG CANCER-J IASLC, V32, P281, DOI 10.1016/S0169-5002(00)00226-9
NR 38
TC 735
Z9 783
U1 0
U2 31
PU AMER SOC CLINICAL ONCOLOGY
PI ALEXANDRIA
PA 2318 MILL ROAD, STE 800, ALEXANDRIA, VA 22314 USA
SN 0732-183X
EI 1527-7755
J9 J CLIN ONCOL
JI J. Clin. Oncol.
PD AUG 15
PY 2003
VL 21
IS 16
BP 3016
EP 3024
DI 10.1200/JCO.2003.12.046
PG 9
WC Oncology
SC Oncology
GA 712CZ
UT WOS:000184780300005
PM 12837811
DA 2021-12-02
ER
