# Supplementary material for: Evolutions in the management of non-small cell lung cancer: A bibliometric study from the 100 most impactful articles in the field
Source: Front Oncol. 2022 Aug 17;12:939838. doi: 10.3389/fonc.2022.939838 (PMC9428518; doi:10.3389/fonc.2022.939838)
Supplement: Supplementary file 1 [file DataSheet_1.zip › Additional files/Figure production/CiteSpace figure production/output/download2004u8pt1.txt]

PT J
AU Giaccone, G
   Herbst, RS
   Manegold, C
   Scagliotti, G
   Rosell, R
   Miller, V
   Natale, RB
   Schiller, JH
   von Pawel, J
   Pluzanska, A
   Gatzemeier, M
   Grous, J
   Ochs, JS
   Averbuch, SD
   Wolf, MK
   Rennie, P
   Fandi, A
   Johnson, DH
AF Giaccone, G
   Herbst, RS
   Manegold, C
   Scagliotti, G
   Rosell, R
   Miller, V
   Natale, RB
   Schiller, JH
   von Pawel, J
   Pluzanska, A
   Gatzemeier, M
   Grous, J
   Ochs, JS
   Averbuch, SD
   Wolf, MK
   Rennie, P
   Fandi, A
   Johnson, DH
TI Gefitinib in combination with gemcitabine and cisplatin in advanced
   non-small-cell lung cancer: A phase III trial-INTACT1
SO JOURNAL OF CLINICAL ONCOLOGY
LA English
DT Article
ID GROWTH-FACTOR RECEPTOR; TYROSINE KINASE; TRIAL; INHIBITOR; CHEMOTHERAPY;
   EFFICACY; TUMORS; IRESSA
AB Purpose The purpose of this study was to determine whether the addition of the epidermal growth factor receptor tyrosine kinase inhibitor gefitinib (Iressa, ZD1839; AstraZeneca, Wilmington, DE) to standard first-line gemcitabine and cisplatin provides clinical benefit over gemcitabine and cisplatin alone in patients with advanced or metastatic non-small-cell lung cancer (NSCLC). Gefitinib has demonstrated encouraging efficacy in advanced NSCLC in phase 11 trials in pretreated patients, and a phase I trial of gefitinib in combination with gemcitabine and cisplatin showed favorable tolerability.
   Patients and Methods This was a phase III randomized, double-blind, placebo-controlled, multicenter trial in chemotherapy-naive patients with unresectable stage III or IV NSCLC. All patients received up to six cycles of chemotherapy (cisplatin 80 mg/m(2) on day 1 and gemcitabine 1,250 mg/m(2) on days 1 and 8 of the 3-week cycle) plus either gefitinib 500 mg/d, gefitinib 250 mg/d, or placebo. Daily gefitinib or placebo was continued until disease progression. End points included overall survival (primary), time to progression, response rates, and safety evaluation.
   Results A total of 1,093 patients were enrolled. There was no difference in efficacy end points between the treatment groups: for the gefitinib 500 mg/d, gefitinib 250 mg/d, and placebo groups, respectively, median survival times were 9.9, 9.9, and 10.9 months (global ordered log-rank [GOLrank] P =.4560), median times to progression were 5.5, 5.8, and 6.0 months (GOLrank; P =.7633), and response rates were 49.7%, 50.3%, and 44.8%. No significant unexpected adverse events were seen.
   (C) 2004 by American Society of Clinical Oncology.
   Conclusion Gefitinib in combination with gemcitabine and cisplatin in chemotherapy-naive patients with advanced NSCLC did not have improved efficacy over gemcitabine and cisplatin alone. The reasons for this remain obscure and require further preclinical testing.
C1 Vrije Univ Amsterdam, Med Ctr, Dept Oncol, NL-1081 Amsterdam, Netherlands.
   Asklepios Fachkliniken, Munich, Germany.
   Thoraxklin, Heidelberg, Germany.
   Krankenhaus Grosshansdorf, Grosshansdorf, Germany.
   S Luigi Gonzaga Hosp, Turin, Italy.
   Hosp Germans Trias & Pujol, Barcelona, Spain.
   Reg Ctr Oncol, Lodz, Poland.
   AstraZeneca, Alderley Pk, England.
   Univ Texas, MD Anderson Canc Ctr, Houston, TX 77030 USA.
   Mem Sloan Kettering Canc Ctr, New York, NY 10021 USA.
   Cedars Sinai Comprenhens Canc Ctr, Beverly Hills, CA USA.
   Univ Wisconsin Hosp & Clin, Madison, WI 53792 USA.
   AstraZeneca Pharmaceut, Wilmington, DE USA.
   Vanderbilt Ingram Canc Ctr, Nashville, TN USA.
RP Giaccone, G (corresponding author), Vrije Univ Amsterdam, Med Ctr, Dept Oncol, De Boelelaan 1117, NL-1081 Amsterdam, Netherlands.
EM g.giaccone@nl.vumc
RI GONULLU, UGUR/F-4494-2015; Giaccone, Giuseppe/E-8297-2017; Johnson,
   David H./A-7437-2009
OI GONULLU, UGUR/0000-0002-4360-7297; Giaccone,
   Giuseppe/0000-0002-5023-7562; 
CR ALBERTI W, 1995, BRIT MED J, V311, P899
   Arteaga CL, 2002, ONCOLOGIST, V7, P31
   Bailey L. Renee, 2003, Proceedings of the American Association for Cancer Research Annual Meeting, V44, P1362
   Baselga J., 2000, SIGNAL, V1, P12
   Cardenal F, 1999, J CLIN ONCOL, V17, P12, DOI 10.1200/JCO.1999.17.1.12
   Ciardiello F, 2000, CLIN CANCER RES, V6, P2053
   DOUILLARD JY, 2002, P AN M AM SOC CLIN, V21, P298
   Fukuoka M, 2003, J CLIN ONCOL, V21, P2237, DOI 10.1200/JCO.2003.10.038
   GONZALEZLARRIBA JL, 2002, P AN M AM SOC CLIN, V21, pA95
   Herbst RS, 2004, J CLIN ONCOL, V22, P785, DOI 10.1200/JCO.2004.07.215
   HERBST RS, 2003, P AN M AM SOC CLIN, V22, P627
   Inoue A, 2003, LANCET, V361, P137, DOI 10.1016/S0140-6736(03)12190-3
   Kris MG, 2003, JAMA-J AM MED ASSOC, V290, P2149, DOI 10.1001/jama.290.16.2149
   NATALE RB, 2002, P AN M AM SOC CLIN, V21, pA292
   POCOCK SJ, 1975, BIOMETRICS, V31, P103, DOI 10.2307/2529712
   ROM DM, 1994, STAT MED, V13, P1583, DOI 10.1002/sim.4780131509
   Sandler AB, 2000, J CLIN ONCOL, V18, P122, DOI 10.1200/JCO.2000.18.1.122
   Schiller JH, 2002, NEW ENGL J MED, V346, P92, DOI 10.1056/NEJMoa011954
   Sirotnak FM, 2000, CLIN CANCER RES, V6, P4885
   Therasse P, 2000, J NATL CANCER I, V92, P205, DOI 10.1093/jnci/92.3.205
   Wells A., 2000, SIGNAL, V1, P4
   *WHO, 1997, JAMA-J AM MED ASSOC, V277, P925
   Woodburn JR, 1999, PHARMACOL THERAPEUT, V82, P241, DOI 10.1016/S0163-7258(98)00045-X
NR 23
TC 1379
Z9 1465
U1 4
U2 58
PU AMER SOC CLINICAL ONCOLOGY
PI ALEXANDRIA
PA 330 JOHN CARLYLE ST, STE 300, ALEXANDRIA, VA 22314 USA
SN 0732-183X
J9 J CLIN ONCOL
JI J. Clin. Oncol.
PD MAR 1
PY 2004
VL 22
IS 5
BP 777
EP 784
DI 10.1200/JCO.2004.08.001
PG 8
WC Oncology
SC Oncology
GA 780KY
UT WOS:000189380900006
PM 14990632
OA Green Published
DA 2021-12-02
ER

PT J
AU Johnson, DH
   Fehrenbacher, L
   Novotny, WF
   Herbst, RS
   Nemunaitis, JJ
   Jablons, DM
   Langer, CJ
   DeVore, RF
   Gaudreault, J
   Damico, LA
   Holmgren, E
   Kabbinavar, F
AF Johnson, DH
   Fehrenbacher, L
   Novotny, WF
   Herbst, RS
   Nemunaitis, JJ
   Jablons, DM
   Langer, CJ
   DeVore, RF
   Gaudreault, J
   Damico, LA
   Holmgren, E
   Kabbinavar, F
TI Randomized phase II trial comparing bevacizumab plus carboplatin and
   paclitaxel with carboplatin and paclitaxel alone in previously untreated
   locally advanced or metastatic non-small-cell lung cancer
SO JOURNAL OF CLINICAL ONCOLOGY
LA English
DT Article
ID ENDOTHELIAL GROWTH-FACTOR; MONOCLONAL-ANTIBODY; CHEMOTHERAPY REGIMENS;
   IN-VIVO; ANGIOGENESIS; COMBINATION; THERAPY; VINORELBINE; EXPRESSION;
   DOCETAXEL
AB Purpose. To investigate the efficacy and safety of bevacizumab plus carboplatin and paclitaxel in patients with advanced or recurrent non-small-cell lung cancer.
   Patients and Methods. In a phase 11 trial, 99 patients were randomly assigned to bevacizumab 7.5 (n = 32) or 15 mg/kg (n = 35) plus carboplatin (area under the curve = 6) and paclitaxel (200 mg/m(2)) every 3 weeks or carboplatin and paclitaxel alone (n = 32). Primary efficacy end points were time to disease progression and best confirmed response rate. On disease progression, patients in the control arm had the option to receive single-agent bevacizumab 15 mg/kg every 3 weeks,
   Results. Compared with the control arm, treatment with carboplatin and paclitaxel plus bevacizumab (15 mg/kg) resulted in a higher response rate (31.5% v 18.8%), longer median time to progression (7.4 v 4.2 months) and a modest increase in survival (17.7 v 14.9 months). Of the 19 control patients that crossed over to single-agent bevacizumab, five experienced stable disease, and 1-year survival was 47%. Bleeding was the most prominent adverse event and was manifested in two distinct clinical patterns; minor mucocutaneous hemorrhage and major hemoptysis. Major hemoptysis was associated with squamous cell histology, tumor necrosis and cavitation, and disease location close to major blood vessels.
   Conclusion. Bevacizumab in combination with carboplatin and paclitaxel improved overall response and time to progression in patients with advanced or recurrent non-small-cell lung cancer. Patients with nonsquamous cell histology appear to be a subpopulation with improved outcome and acceptable safety risks. (C) 2004 by American Society of Clinical Oncology.
C1 Vanderbilt Univ, Div Hematol & Oncol, Sch Med, Nashville, TN 37240 USA.
   MD Anderson Canc Ctr, Dept Thorac Head & Neck Med Oncol, Houston, TX USA.
   Baylor Univ, Med Ctr, Sammons Canc Ctr, US Oncol,Mary Crowley Med Res Ctr, Dallas, TX USA.
   Kaiser Permanente, Vallejo, CA USA.
   Univ Calif San Francisco, Mt Zion Med Ctr, Thorac Oncol Program, San Francisco, CA USA.
   Genentech Inc, San Francisco, CA 94080 USA.
   Fox Chase Canc Ctr, Philadelphia, PA 19111 USA.
RP Johnson, DH (corresponding author), Vanderbilt Univ, Div Hematol & Oncol, Sch Med, 777 Preston Res Bldg, Nashville, TN 37240 USA.
EM david.johnson@vanderbilt.edu
RI Johnson, David H./A-7437-2009
CR Borgstrom P, 1999, ANTICANCER RES, V19, P4203
   CALVERT AH, 1989, J CLIN ONCOL, V7, P1748, DOI 10.1200/JCO.1989.7.11.1748
   FERRARA N, 1989, BIOCHEM BIOPH RES CO, V161, P851, DOI 10.1016/0006-291X(89)92678-8
   Ferrara N, 2003, NAT MED, V9, P669, DOI 10.1038/nm0603-669
   FERRARA N, 1993, J CLIN INVEST, V91, P160, DOI 10.1172/JCI116166
   Fossella FV, 2000, J CLIN ONCOL, V18, P2354, DOI 10.1200/JCO.2000.18.12.2354
   Gordon MS, 2001, J CLIN ONCOL, V19, P843, DOI 10.1200/JCO.2001.19.3.843
   HAUNG X, 1997, SCIENCE, V275, P547
   Herbst RS, 1998, CANCER CHEMOTH PHARM, V41, P497, DOI 10.1007/s002800050773
   HURWITZ H, 2003, P AM SOC CLIN ONCOL, V22
   Jain RK, 2001, NAT MED, V7, P987, DOI 10.1038/nm0901-987
   Jung YD, 2002, EUR J CANCER, V38, P1133, DOI 10.1016/S0959-8049(02)00013-8
   Kabbinavar F, 2003, J CLIN ONCOL, V21, P60, DOI 10.1200/JCO.2003.10.066
   Kabbinavar F. F., 1995, Proceedings of the American Association for Cancer Research Annual Meeting, V36, P488
   Kelly K, 2001, J CLIN ONCOL, V19, P3210, DOI 10.1200/JCO.2001.19.13.3210
   Kerbel R, 2002, NAT REV CANCER, V2, P727, DOI 10.1038/nrc905
   KIM KJ, 1993, NATURE, V362, P841, DOI 10.1038/362841a0
   LEUNG DW, 1989, SCIENCE, V246, P1306, DOI 10.1126/science.2479986
   Margolin K, 2001, J CLIN ONCOL, V19, P851, DOI 10.1200/JCO.2001.19.3.851
   MININBERG ED, 2003, P AN M AM SOC CLIN, V22, P627
   Presta LG, 1997, CANCER RES, V57, P4593
   Schiller JH, 2002, NEW ENGL J MED, V346, P92, DOI 10.1056/NEJMoa011954
   SENGER DR, 1983, SCIENCE, V219, P983, DOI 10.1126/science.6823562
   Shepherd FA, 2000, J CLIN ONCOL, V18, P2095, DOI 10.1200/JCO.2000.18.10.2095
   Volm M, 1997, INT J CANCER, V74, P64, DOI 10.1002/(SICI)1097-0215(19970220)74:1<64::AID-IJC11>3.0.CO;2-I
   Yang JC, 2003, NEW ENGL J MED, V349, P427, DOI 10.1056/NEJMoa021491
   Yuan A, 2001, J CLIN ONCOL, V19, P432, DOI 10.1200/JCO.2001.19.2.432
NR 27
TC 1526
Z9 1592
U1 0
U2 47
PU AMER SOC CLINICAL ONCOLOGY
PI ALEXANDRIA
PA 330 JOHN CARLYLE ST, STE 300, ALEXANDRIA, VA 22314 USA
SN 0732-183X
J9 J CLIN ONCOL
JI J. Clin. Oncol.
PD JUN 1
PY 2004
VL 22
IS 11
BP 2184
EP 2191
DI 10.1200/JCO.2004.11.022
PG 8
WC Oncology
SC Oncology
GA 826DG
UT WOS:000221808800022
PM 15169807
DA 2021-12-02
ER

PT J
AU Hanna, N
   Shepherd, FA
   Fossella, FV
   Pereira, JR
   De Marinis, F
   von Pawel, J
   Gatzemeier, U
   Tsao, TCY
   Pless, M
   Muller, T
   Lim, HL
   Desch, C
   Szondy, K
   Gervais, R
   Shaharyar
   Manegold, C
   Paul, S
   Paoletti, P
   Einhorn, L
   Bunn, PA
AF Hanna, N
   Shepherd, FA
   Fossella, FV
   Pereira, JR
   De Marinis, F
   von Pawel, J
   Gatzemeier, U
   Tsao, TCY
   Pless, M
   Muller, T
   Lim, HL
   Desch, C
   Szondy, K
   Gervais, R
   Shaharyar
   Manegold, C
   Paul, S
   Paoletti, P
   Einhorn, L
   Bunn, PA
TI Randomized phase III trial of pemetrexed versus docetaxel in patients
   with non-small-cell lung cancer previously treated with chemotherapy
SO JOURNAL OF CLINICAL ONCOLOGY
LA English
DT Article; Proceedings Paper
CT 39th Annual Meeting of the American-Society-of-Clinical-Oncology (ASCO)
CY MAY 31-JUN 03, 2003
CL Chicago, IL
SP Amer Soc Clin Oncol (ASCO)
ID QUALITY-OF-LIFE; ONCOLOGY
AB Purpose To compare the efficacy and toxicity of pemetrexed versus docetaxel in patients with advanced non-small-cell lung cancer (NSCLC) previously treated with chemotherapy.
   Patients and Methods Eligible patients had a performance status 0 to 2, previous treatment with one prior chemotherapy regimen for advanced NSCLC and adequate organ function. Patients received pemetrexed 500 mg/m(2) intravenously (IV) day 1 with vitamin B-12, folic acid, and dexamethasone or docetaxel 75 mg/m(2) IV day 1 with dexamethasone every 21 days. The primary end point was overall survival.
   Results Five hundred seventy-one patients were randomly assigned. Overall response rates were 9.1% and 8.8% (analysis of variance P =.105) for pemetrexed and docetaxel, respectively. Median progression-free survival was 2.9 months for each arm, and median survival time was 8.3 versus 7.9 months (P = not significant) for pemetrexed and docetaxel, respectively. The 1-year survival rate for each arm was 29.7%. Patients receiving docetaxel were more likely to have grade 3 or 4 neutropenia (40.2% v 5.3%; P <.001), febrile neutropenia (12.7% v 1.9%; P <.001), neutropenia with infections (3.3% v 0.0%; P -.004), hospitalizations for neutropenic fever (13.4% v 1.5%; P <.001), hospitalizations due to other drug related adverse events (10.5% v 6.4%; P =.092), use of granulocyte colony-stimulating factor support (19.2% v 2.6%, P <.001) and all grade alopecia (37.7% v 6.4%; P <.001) compared with patients receiving pemetrexed.
   Conclusion Treatment with pemetrexed resulted in clinically equivalent efficacy outcomes, but with significantly fewer side effects compared with docetaxel in the second-line treatment of patients with advanced NSCLC and should be considered a standard treatment option for second-line NSCLC when available.
C1 Indiana Univ, Indianapolis, IN 46202 USA.
   Eli Lilly & Co, Hoosier Oncol Grp, Indianapolis, IN 46285 USA.
   Univ Texas, MD Anderson Canc Ctr, Houston, TX 77030 USA.
   Univ Colorado, Ctr Canc, Denver, CO 80262 USA.
   Virginia Canc Inst, Richmond, VA USA.
   Univ Toronto, Toronto, ON, Canada.
   Inst Arnaldo Vieira de Carvalho, Sao Paulo, Brazil.
   San Camillo Hosp, Rome, Italy.
   Forlanini Hosp, Rome, Italy.
   Chang Gung Mem Hosp, Tao Yuan, Taiwan.
   Univ Basel Hosp, Petersgraben, Switzerland.
   Fachklin Munchen, Gauting, Germany.
   Hosp Grosshansdorf, Grosshansdorf, Germany.
   Krankenhaus Hofheim Taunus, Hofheim, Germany.
   Thoraxklin Heidelberg, Heidelberg, Germany.
   Natl Univ Singapore Hosp, Singapore 117548, Singapore.
   Semmelweis Univ, H-1085 Budapest, Hungary.
   Ctr Francois Baclesse, F-14021 Caen, France.
   Mayo Hosp, Lahore, Pakistan.
RP Hanna, N (corresponding author), Indiana Univ, 535 Barnhill Dr,Room 473, Indianapolis, IN 46202 USA.
EM nhanna@iupui.edu
RI Pless, Miklos/ABC-4054-2021; de Marinis, Filippo/AAR-2826-2020
CR Adjei Alex A, 2003, Clin Lung Cancer, V4 Suppl 2, pS64, DOI 10.3816/CLC.2003.s.006
   ALBERTI W, 1995, BRIT MED J, V311, P899
   BUNN P, 2001, P AN M AM SOC CLIN, V20, pA76
   CLARKE S, 1997, P AN M AM SOC CLIN, V16, P465
   Fossella FV, 2000, J CLIN ONCOL, V18, P2354, DOI 10.1200/JCO.2000.18.12.2354
   GREEN S, 1992, INVEST NEW DRUG, V10, P239, DOI 10.1007/BF00944177
   GRILLI R, 1993, J CLIN ONCOL, V11, P1866, DOI 10.1200/JCO.1993.11.10.1866
   HOLLEN PJ, 1994, CANCER-AM CANCER SOC, V73, P2087, DOI 10.1002/1097-0142(19940415)73:8<2087::AID-CNCR2820730813>3.0.CO;2-X
   Leemis LM, 1996, AM STAT, V50, P63, DOI 10.2307/2685046
   MANTEL N, 1959, J NATL CANCER I, V22, P719
   Norman GR, 2003, MED CARE, V41, P582, DOI 10.1097/00005650-200305000-00004
   Parkin DM, 2001, EUR J CANCER, V37, pS4, DOI 10.1016/S0959-8049(01)00267-2
   Rothmann M, 2003, STAT MED, V22, P239, DOI 10.1002/sim.1400
   Rusthoven JJ, 1999, J CLIN ONCOL, V17, P1194, DOI 10.1200/JCO.1999.17.4.1194
   Shepherd FA, 2000, J CLIN ONCOL, V18, P2095, DOI 10.1200/JCO.2000.18.10.2095
   Smit EF, 2003, ANN ONCOL, V14, P455, DOI 10.1093/annonc/mdg099
   STEPHENS RJ, 2002, P AN M AM SOC CLIN, V21, pA291
   Vogelzang NJ, 2003, J CLIN ONCOL, V21, P2636, DOI 10.1200/JCO.2003.11.136
NR 18
TC 1895
Z9 2022
U1 1
U2 62
PU AMER SOC CLINICAL ONCOLOGY
PI ALEXANDRIA
PA 2318 MILL ROAD, STE 800, ALEXANDRIA, VA 22314 USA
SN 0732-183X
EI 1527-7755
J9 J CLIN ONCOL
JI J. Clin. Oncol.
PD MAY 1
PY 2004
VL 22
IS 9
BP 1589
EP 1597
DI 10.1200/JCO.2004.08.163
PG 9
WC Oncology
SC Oncology
GA 817VS
UT WOS:000221205600010
PM 15117980
DA 2021-12-02
ER

PT J
AU Onishi, H
   Araki, T
   Shirato, H
   Nagata, Y
   Hiraoka, M
   Gomi, K
   Yamashita, T
   Niibe, Y
   Karasawa, K
   Hayakawa, K
   Takai, Y
   Kimura, T
   Hirokawa, Y
   Takeda, A
   Ouchi, A
   Hareyama, M
   Kokubo, M
   Hara, R
   Itami, J
   Yamada, K
AF Onishi, H
   Araki, T
   Shirato, H
   Nagata, Y
   Hiraoka, M
   Gomi, K
   Yamashita, T
   Niibe, Y
   Karasawa, K
   Hayakawa, K
   Takai, Y
   Kimura, T
   Hirokawa, Y
   Takeda, A
   Ouchi, A
   Hareyama, M
   Kokubo, M
   Hara, R
   Itami, J
   Yamada, K
TI Stereotactic hypofractionated high-dose irradiation for stage I nonsmall
   cell lung carcinoma - Clinical outcomes in 245 subjects in a Japanese
   multinstitutional study
SO CANCER
LA English
DT Article
DE stereotactic; radiotherapy; altered fractionation; nonsmall cell lung
   carcinoma; stage I; dose escalation; multicenter study; local control;
   survival rate
ID RADIATION-THERAPY; COMPUTED-TOMOGRAPHY; LINEAR-ACCELERATOR; CANCER;
   RADIOTHERAPY; TUMORS; EXPERIENCE; ESCALATION; RECURRENCE; SYSTEM
AB BACKGROUND. Stereotactic irradiation (STI) has been actively performed using various methods to achieve better local control of Stage I nonsmall cell lung carcinoma (NSCLC) in Japan. The authors retrospectively evaluated results from a Japanese multiinstitutional study.
   METHODS. Patients with Stage I NSCLC (n = 245; median age, 76 years; T1N0M0, n = 155; T2N0M0, n = 90) were treated with hypofractionated high-dose STI in 13 institutions. Stereotactic three-dimensional treatment was performed using non-coplanar dynamic arcs or multiple static ports. A total dose of 18-75 gray (Gy) at the isocenter was administered in 1-22 fractions. The median calculated biologic effective dose (BED) was 108 Gy (range, 57-180 Gy).
   RESULTS. During follow-up (median, 24 months; range, 7-78 months), pulmonary complications of National Cancer Institute-Common Toxicity Criteria Grade > 2 were observed in only 6 patients (2.4%). Local progression occurred in 33 patients (14.5%), and the local recurrence rate was 8.1% for BED greater than or equal to 100 Gy compared with 26.4% for < 100 Gy (P < 0.05). The 3-year overall survival rate of medically operable patients was 88.4% for BED greater than or equal to 100 Gy compared with 69.4% for < 100 Gy (P < 0.05).
   CONCLUSIONS. Hypofractionated high-dose STI with BED < 150 Gy was feasible and beneficial for curative treatment of patients with Stage I NSCLC. For all treatment methods and schedules, local control and survival rates were better with BED greater than or equal to 100 Gy compared with < 100 Gy. Survival rates in selected patients (medically operable, BED greater than or equal to 100 Gy) were excellent, and were potentially comparable to those of surgery. (C) 2004 American Cancer Society.
C1 Univ Yamanashi, Sch Med, Dept Radiol, Tamaho, Yamanashi 4093898, Japan.
   Hokkaido Univ, Sch Med, Dept Radiol, Sapporo, Hokkaido 060, Japan.
   Kyoto Univ, Grad Sch Med, Dept Therapeut Radiol & Oncol, Kyoto, Japan.
   Canc Inst Hosp, Dept Radiat Oncol, Tokyo, Japan.
   Tokyo Metropolitan Komagome Hosp, Dept Radiat Oncol, Tokyo, Japan.
   Kitasato Univ, Dept Radiol, Kanagawa, Japan.
   Tohoku Univ, Sch Med, Dept Radiol, Sendai, Miyagi 980, Japan.
   Hiroshima Univ, Sch Med, Dept Radiol, Hiroshima 730, Japan.
   Tokyo Metropolitan Hiroo Gen Hosp, Dept Radiol, Tokyo, Japan.
   Sapporo Med Univ, Dept Radiol, Sapporo, Hokkaido, Japan.
   Inst Biomed Res & Innovat, Dept Image Based Med, Kobe, Hyogo, Japan.
   Int Med Ctr Japan, Dept Radiat Oncol, Tokyo, Japan.
   Tenri Hosp, Dept Radiat Oncol, Tenri, Nara 632, Japan.
RP Onishi, H (corresponding author), Univ Yamanashi, Sch Med, Dept Radiol, 1110 Shimokato, Tamaho, Yamanashi 4093898, Japan.
EM honishi@res.yamanashi-med.ac.jp
RI Shirato, Hiroki/A-7068-2010
CR Arimoto T, 1998, INT CONGR SER, V1165, P257
   BLOMGREN H, 1995, ACTA ONCOL, V34, P861, DOI 10.3109/02841869509127197
   Cheung PCF, 2000, INT J RADIAT ONCOL, V48, P703, DOI 10.1016/S0360-3016(00)00667-2
   Fukumoto S, 2002, CANCER-AM CANCER SOC, V95, P1546, DOI 10.1002/cncr.10853
   GRAHAM PH, 1995, INT J RADIAT ONCOL, V31, P261, DOI 10.1016/0360-3016(94)E0137-9
   HARPOLE DH, 1995, CANCER-AM CANCER SOC, V76, P787, DOI 10.1002/1097-0142(19950901)76:5<787::AID-CNCR2820760512>3.0.CO;2-Q
   HERFARTH KK, 2000, RADIOLOGY, V217, P148
   Hof H, 2003, INT J RADIAT ONCOL, V56, P335, DOI 10.1016/S0360-3016(02)04504-2
   KASKOWITZ L, 1993, INT J RADIAT ONCOL, V27, P517, DOI 10.1016/0360-3016(93)90374-5
   Krol ADG, 1996, INT J RADIAT ONCOL, V34, P297, DOI 10.1016/0360-3016(95)00227-8
   Kupelian PA, 1996, INT J RADIAT ONCOL, V36, P607, DOI 10.1016/S0360-3016(96)00364-1
   MARTINI N, 1995, J THORAC CARDIOV SUR, V109, P120, DOI 10.1016/S0022-5223(95)70427-2
   Mehta M, 2001, INT J RADIAT ONCOL, V49, P23, DOI 10.1016/S0360-3016(00)01374-2
   Mountain CF, 2000, SEMIN SURG ONCOL, V18, P106, DOI 10.1002/(SICI)1098-2388(200003)18:2<106::AID-SSU4>3.0.CO;2-P
   Nagata Y., 2003, International Journal of Radiation Oncology Biology Physics, V57, pS280, DOI 10.1016/S0360-3016(03)01130-1
   Nagata Y, 2002, INT J RADIAT ONCOL, V52, P1041, DOI 10.1016/S0360-3016(01)02731-6
   Naruke T, 2001, ANN THORAC SURG, V71, P1759, DOI 10.1016/S0003-4975(00)02609-6
   Onishi H, 2003, INT J RADIAT ONCOL, V56, P14, DOI 10.1016/S0360-3016(02)04414-0
   Qiao XY, 2003, LUNG CANCER-J IASLC, V41, P1, DOI 10.1016/S0169-5002(03)00152-1
   Robertson JM, 1997, INT J RADIAT ONCOL, V37, P1079, DOI 10.1016/S0360-3016(96)00593-7
   SAKAMOTO S, 1998, J JPN SOC THER RADIO, V10, P153
   Shirato H, 1999, LANCET, V353, P1331, DOI 10.1016/S0140-6736(99)00700-X
   Sibley GS, 1998, INT J RADIAT ONCOL, V40, P149, DOI 10.1016/S0360-3016(97)00589-0
   Smythe WR, 2003, CHEST, V123, p181S, DOI 10.1378/chest.123.1_suppl.181S
   Therasse P, 2000, J NATL CANCER I, V92, P205, DOI 10.1093/jnci/92.3.205
   Uematsu M, 1996, INT J RADIAT ONCOL, V35, P587, DOI 10.1016/0360-3016(95)00293-6
   Uematsu M., 2003, International Journal of Radiation Oncology Biology Physics, V57, pS281, DOI 10.1016/S0360-3016(03)01132-5
   Uematsu M, 2001, INT J RADIAT ONCOL, V51, P666, DOI 10.1016/S0360-3016(01)01703-5
   YAES RJ, 1991, INT J RADIAT ONCOL, V20, P1353, DOI 10.1016/0360-3016(91)90249-4
   Zorn GL, 2000, SEMIN SURG ONCOL, V18, P124, DOI 10.1002/(SICI)1098-2388(200003)18:2<124::AID-SSU6>3.3.CO;2-E
NR 30
TC 623
Z9 664
U1 0
U2 27
PU WILEY-BLACKWELL
PI MALDEN
PA COMMERCE PLACE, 350 MAIN ST, MALDEN 02148, MA USA
SN 0008-543X
J9 CANCER-AM CANCER SOC
JI Cancer
PD OCT 1
PY 2004
VL 101
IS 7
BP 1623
EP 1631
DI 10.1002/cncr.20539
PG 9
WC Oncology
SC Oncology
GA 855RV
UT WOS:000223992300020
PM 15378503
OA Bronze
DA 2021-12-02
ER

﻿FN Clarivate Analytics Web of Science
VR 1.0
PT J
AU Paez, JG
   Janne, PA
   Lee, JC
   Tracy, S
   Greulich, H
   Gabriel, S
   Herman, P
   Kaye, FJ
   Lindeman, N
   Boggon, TJ
   Naoki, K
   Sasaki, H
   Fujii, Y
   Eck, MJ
   Sellers, WR
   Johnson, BE
   Meyerson, M
AF Paez, JG
   Janne, PA
   Lee, JC
   Tracy, S
   Greulich, H
   Gabriel, S
   Herman, P
   Kaye, FJ
   Lindeman, N
   Boggon, TJ
   Naoki, K
   Sasaki, H
   Fujii, Y
   Eck, MJ
   Sellers, WR
   Johnson, BE
   Meyerson, M
TI EGFR mutations in lung cancer: Correlation with clinical response to
   gefitinib therapy
SO SCIENCE
LA English
DT Article
ID GROWTH-FACTOR RECEPTOR; TYROSINE KINASE; BRAF GENE; INHIBITOR;
   SENSITIVITY; TRIAL; AMPLIFICATION; COMBINATION; PACLITAXEL; EFFICACY
AB Receptor tyrosine kinase genes were sequenced in non - small cell lung cancer (NSCLC) and matched normal tissue. Somatic mutations of the epidermal growth factor receptor gene EGFR were found in 15 of 58 unselected tumors from Japan and 1 of 61 from the United States. Treatment with the EGFR kinase inhibitor gefitinib (Iressa) causes tumor regression in some patients with NSCLC, more frequently in Japan. EGFR mutations were found in additional lung cancer samples from U. S. patients who responded to gefitinib therapy and in a lung adenocarcinoma cell line that was hypersensitive to growth inhibition by gefitinib, but not in gefitinib-insensitive tumors or cell lines. These results suggest that EGFR mutations may predict sensitivity to gefitinib.
C1 Dana Farber Canc Inst, Dept Med Oncol, Boston, MA 02115 USA.
   Dana Farber Canc Inst, Dept Canc Biol, Boston, MA 02115 USA.
   Brigham & Womens Hosp, Dept Med, Boston, MA 02115 USA.
   Harvard Univ, Sch Med, Dept Pathol, Boston, MA 02115 USA.
   Harvard Univ, Sch Med, Dept Biol Chem, Boston, MA 02115 USA.
   Harvard Univ, Sch Med, Dept Mol Pharmacol, Boston, MA 02115 USA.
   MIT & Harvard, Broad Inst, Cambridge, MA 02142 USA.
   Natl Naval Med Res Inst, Genet Branch, NCI, Bethesda, MD 20889 USA.
   Brigham & Womens Hosp, Dept Pathol, Boston, MA 02115 USA.
   Nagoya City Univ, Sch Med, Dept Surg 2, Nagoya, Aichi 4678601, Japan.
RP Sellers, WR (corresponding author), Dana Farber Canc Inst, Dept Med Oncol, Boston, MA 02115 USA.
EM William_Sellers@dfci.harvard.edu; Bruce_Johnson@dfci.harvard.edu;
   Matthew_Meyerson@dfci.harvard.edu
RI Meyerson, Matthew L/E-7123-2012; Naoki, Katsuhiko/J-5937-2019; kaye,
   frederic/E-2437-2011
OI Naoki, Katsuhiko/0000-0002-9637-1388; 
FU NATIONAL CANCER INSTITUTEUnited States Department of Health & Human
   ServicesNational Institutes of Health (NIH) - USANIH National Cancer
   Institute (NCI) [Z01SC007256, ZIASC007256] Funding Source: NIH RePORTER
CR Bailey R, 2003, LUNG CANCER, V41, pS71, DOI DOI 10.1016/S0169-5002(03)91900-3
   Bardelli A, 2003, SCIENCE, V300, P949, DOI 10.1126/science.1082596
   Breathnach OS, 2001, J CLIN ONCOL, V19, P1734, DOI 10.1200/JCO.2001.19.6.1734
   Davies H, 2002, NATURE, V417, P949, DOI 10.1038/nature00766
   Demetri GD, 2002, NEW ENGL J MED, V347, P472, DOI 10.1056/NEJMoa020461
   Druker BJ, 2001, NEW ENGL J MED, V344, P1038, DOI 10.1056/NEJM200104053441402
   Fujishita T, 2003, ONCOLOGY-BASEL, V64, P399, DOI 10.1159/000070299
   Fukuoka M, 2003, J CLIN ONCOL, V21, P2237, DOI 10.1200/JCO.2003.10.038
   Giaccone G, 2004, J CLIN ONCOL, V22, P777, DOI 10.1200/JCO.2004.08.001
   Gorre ME, 2001, SCIENCE, V293, P876, DOI 10.1126/science.1062538
   Heinrich MC, 2003, J CLIN ONCOL, V21, P4342, DOI 10.1200/JCO.2003.04.190
   Herbst RS, 2004, J CLIN ONCOL, V22, P785, DOI 10.1200/JCO.2004.07.215
   Huse M, 2002, CELL, V109, P275, DOI 10.1016/S0092-8674(02)00741-9
   Janne PA, 2004, LUNG CANCER-J IASLC, V44, P221, DOI 10.1016/j.lungcan.2003.12.014
   Jemal A, 2004, CA-CANCER J CLIN, V54, P8, DOI 10.3322/canjclin.54.1.8
   Kris MG, 2003, JAMA-J AM MED ASSOC, V290, P2149, DOI 10.1001/jama.290.16.2149
   Lynch TJ, 2004, NEW ENGL J MED, V350, P2129, DOI 10.1056/NEJMoa040938
   Miller VA, 2004, J CLIN ONCOL, V22, P1103, DOI 10.1200/JCO.2004.08.158
   Naoki K, 2002, CANCER RES, V62, P7001
   Ono M, 2004, MOL CANCER THER, V3, P465
   RUSCH V, 1993, CANCER RES, V53, P2379
   Samuels Y, 2004, SCIENCE, V304, P554, DOI 10.1126/science.1096502
   Sawyers CL, 2003, GENE DEV, V17, P2998, DOI 10.1101/gad.1152403
   Slamon DJ, 2001, NEW ENGL J MED, V344, P783, DOI 10.1056/NEJM200103153441101
   Stamos J, 2002, J BIOL CHEM, V277, P46265, DOI 10.1074/jbc.M207135200
   YAMAZAKI H, 1988, MOL CELL BIOL, V8, P1816, DOI 10.1128/MCB.8.4.1816
NR 26
TC 7340
Z9 7719
U1 29
U2 865
PU AMER ASSOC ADVANCEMENT SCIENCE
PI WASHINGTON
PA 1200 NEW YORK AVE, NW, WASHINGTON, DC 20005 USA
SN 0036-8075
J9 SCIENCE
JI Science
PD JUN 4
PY 2004
VL 304
IS 5676
BP 1497
EP 1500
DI 10.1126/science.1099314
PG 4
WC Multidisciplinary Sciences
SC Science & Technology - Other Topics
GA 825YR
UT WOS:000221795800043
PM 15118125
DA 2021-12-02
ER

PT J
AU Perez-Soler, R
   Chachoua, A
   Hammond, LA
   Rowinsky, EK
   Huberman, M
   Karp, D
   Rigas, J
   Clark, GM
   Santabarbara, P
   Bonomi, P
AF Perez-Soler, R
   Chachoua, A
   Hammond, LA
   Rowinsky, EK
   Huberman, M
   Karp, D
   Rigas, J
   Clark, GM
   Santabarbara, P
   Bonomi, P
TI Determinants of tumor response and survival with erlotinib in patients
   with non-small-cell lung cancer
SO JOURNAL OF CLINICAL ONCOLOGY
LA English
DT Article; Proceedings Paper
CT 10th World Conference on Lung Cancer
CY AUG 10-14, 2003
CL Vancouver, CANADA
SP Int Assoc Study Lung Canc
ID GROWTH-FACTOR RECEPTOR; TYROSINE KINASE INHIBITOR; PHASE-II TRIAL;
   ABERRANT EXPRESSION; OVEREXPRESSION; GEFITINIB; DOCETAXEL; ZD1839;
   AMPLIFICATION; MUTATIONS
AB Purpose
   Erlotinib is a highly specific epidermal growth factor receptor (HER1/EGFR) tyrosine kinase inhibitor. This phase II study of erlotinib in patients with HER1/EGFR-expressing non-small-cell lung cancer previously treated with platinum-based chemotherapy evaluated tumor response, survival, and symptom improvement.
   Patients and Methods
   Fifty-seven patients received an oral, continuous daily dose of 150 mg of erlotinib. Assessments of objective response used WHO and Response Evaluation Criteria in Solid Tumors criteria. The European Organization for Research and Treatment of Cancer Quality of Life Questionnaire C30, supplemented with a lung cancer module, Quality of Life Questionnaire LC13, was used to measure health-related quality of life. Additional analyses were performed to identify predictors of response and survival.
   Results
   The objective response rate was 12.3% (95% CI, 5.1% to 23.7%). Responses were observed regardless of type or number of prior chemotherapy regimens. Median survival time was 8.4 months (95% CI, 4.8 to 13.9 months), and the 1-year survival rate was 40% (95% CI, 28% to 54%). Erlotinib therapy was associated with tumor-related symptom improvement. The drug was well tolerated; drug-related cutaneous rash and diarrhea were observed in 75% and 56% of patients, respectively. One patient experienced toxicity consisting of severe grade 3 rash and diarrhea. Time since diagnosis and good performance status were significant predictors of survival in a multivariate Cox proportional hazards model, whereas HER1/EGFR staining intensity was not. Additionally, survival correlated with the occurrence and severity of rash.
   Conclusion
   Erlotinib was active and well tolerated in this patient population, and further clinical development is clearly warranted. Cutaneous rash seems to be a surrogate marker of clinical benefit, but this finding should be confirmed in ongoing and future studies. (C) 2004 by American Society of Clinical Oncology.
C1 Albert Einstein Coll Med, Dept Oncol, Montefiore Med Ctr, Bronx, NY 10467 USA.
   Inst Drug Dev, San Antonio, TX USA.
   Beth Israel Deaconess Med Ctr, Boston, MA 02215 USA.
   Dartmouth Hitchcock Med Ctr, Lebanon, NH 03766 USA.
   OSI Pharmaceut Inc, Boulder, CO USA.
   Rush Canc Inst, Chicago, IL USA.
RP Perez-Soler, R (corresponding author), Albert Einstein Coll Med, Dept Oncol, Montefiore Med Ctr, Hofheimer 100,111 E 210th St, Bronx, NY 10467 USA.
EM rperezso@montefiore.org
CR Baselga J, 2002, J CLIN ONCOL, V20, P4292, DOI 10.1200/JCO.2002.03.100
   BASELGA J, 1994, BREAST CANCER RES TR, V29, P127, DOI 10.1007/BF00666188
   BERGMAN B, 1994, EUR J CANCER, V30A, P635, DOI 10.1016/0959-8049(94)90535-5
   CERNY T, 1986, BRIT J CANCER, V54, P265, DOI 10.1038/bjc.1986.172
   CLARK GM, 2003, P AN M AM SOC CLIN, V22, P196
   Cohen EEW, 2003, J CLIN ONCOL, V21, P1980, DOI 10.1200/JCO.2003.10.051
   DAI Q, 2003, P AM ASSOC CANC RES, V44, P968
   Davies DE, 1996, BIOCHEM PHARMACOL, V51, P1101, DOI 10.1016/0006-2952(95)02232-5
   DEPALAZZO IEG, 1993, CANCER RES, V53, P3217
   Fossella FV, 2000, J CLIN ONCOL, V18, P2354, DOI 10.1200/JCO.2000.18.12.2354
   Fukuoka M, 2003, J CLIN ONCOL, V21, P2237, DOI 10.1200/JCO.2003.10.038
   Gandara DR, 2000, J CLIN ONCOL, V18, P131, DOI 10.1200/JCO.2000.18.1.131
   Gehan E. A., 1994, STAT MED RES DEV CLI
   GULLICK WJ, 1991, BRIT MED BULL, V47, P87, DOI 10.1093/oxfordjournals.bmb.a072464
   Herndon JE, 1999, CANCER-AM CANCER SOC, V85, P333, DOI 10.1002/(SICI)1097-0142(19990115)85:2<333::AID-CNCR10>3.0.CO;2-Q
   Hidalgo M, 2001, J CLIN ONCOL, V19, P3267, DOI 10.1200/JCO.2001.19.13.3267
   *IMPATH INC, 1998, AN EGFR EXPR SEL TUM, V1
   Kris MG, 2003, JAMA-J AM MED ASSOC, V290, P2149, DOI 10.1001/jama.290.16.2149
   Lei WD, 1999, ANTICANCER RES, V19, P221
   LIN C, 1993, AM J PATHOL, V14, P1155
   Lynch TJ, 2004, NEW ENGL J MED, V350, P2129, DOI 10.1056/NEJMoa040938
   MODJTAHEDI H, 1994, INT J ONCOL, V4, P277
   Naruse I, 2002, INT J CANCER, V98, P310, DOI 10.1002/ijc.10173
   Ng SSW, 2002, MOL CANCER THER, V1, P777
   OHSAKI Y, 1997, P AM ASS CANC RES, V38
   Paez JG, 2004, SCIENCE, V304, P1497, DOI 10.1126/science.1099314
   Perez-Soler R, 2000, CLIN CANCER RES, V6, P4932
   PEREZSOLER R, 1998, LUNG CANCER, P309
   Pfeiffer P, 1996, BRIT J CANCER, V74, P86, DOI 10.1038/bjc.1996.320
   Pollack VA, 1999, J PHARMACOL EXP THER, V291, P739
   Ramnath N, 2001, J CLIN ONCOL, V19, P4259, DOI 10.1200/JCO.2001.19.22.4259
   Reissmann PT, 1999, J CANCER RES CLIN, V125, P61, DOI 10.1007/s004320050243
   Rowinsky E, 2002, EUR J CANCER, V38, pS57
   RUSCH V, 1995, CANCER RES, V55, P1365
   Rusch V, 1997, CLIN CANCER RES, V3, P515
   Rusch Valerie, 1996, Cytokine and Growth Factor Reviews, V7, P133, DOI 10.1016/1359-6101(96)00016-0
   SALOMON DS, 1995, CRIT REV ONCOL HEMAT, V19, P183, DOI 10.1016/1040-8428(94)00144-I
   SALTZ L, 2003, P AN M AM SOC CLIN, V22, P204
   Sekine I, 1998, ONCOL REP, V5, P351
   Shepherd FA, 2000, J CLIN ONCOL, V18, P2095, DOI 10.1200/JCO.2000.18.10.2095
   Therasse P, 2000, J NATL CANCER I, V92, P205, DOI 10.1093/jnci/92.3.205
   VEALE D, 1993, BRIT J CANCER, V68, P162, DOI 10.1038/bjc.1993.306
   VEALE D, 1989, CANCER RES, V49, P1313
   World Health Organization, 1979, HDB REP RES CANC TRE, V48
NR 44
TC 869
Z9 911
U1 0
U2 32
PU AMER SOC CLINICAL ONCOLOGY
PI ALEXANDRIA
PA 2318 MILL ROAD, STE 800, ALEXANDRIA, VA 22314 USA
SN 0732-183X
EI 1527-7755
J9 J CLIN ONCOL
JI J. Clin. Oncol.
PD AUG 15
PY 2004
VL 22
IS 16
BP 3238
EP 3247
DI 10.1200/JCO.2004.11.057
PG 10
WC Oncology
SC Oncology
GA 846NY
UT WOS:000223323700007
PM 15310767
DA 2021-12-02
ER

PT J
AU Le Chevalier, T
   Arriagada, R
   Le Pechoux, C
   Grunenwald, D
   Dunant, A
   Pignon, JP
   Tarayre, M
   Abratt, R
   Arriagada, R
   Bergman, B
   Gralla, R
   Grunenwald, D
   Le Chevalier, T
   Orlowski, T
   Papadakis, E
   Pinel, MIS
   Araujo, C
   Della Torre, H
   de Solchaga, MM
   Abdi, E
   Blum, R
   Ball, D
   Basser, R
   De Boer, R
   Bishop, J
   Brigham, B
   Davis, S
   Fox, D
   Richardson, G
   Wyld, D
   Pirker, R
   Humblet, Y
   Delaunois, L
   Van Meerbeeck, JP
   Germonpre, P
   Vansteenkiste, J
   Nackaerts, K
   Pinel, MIS
   Vauthier, G
   Younes, RN
   Arriagada, R
   Baeza, R
   Carvajal, P
   Kleinman, S
   Orlandi, L
   Castro, C
   Godoy, J
   Kosatova, K
   Gaafar, R
   Azarian, R
   Benichou, M
   Boudoux, L
   Boyer, G
   Chirat, E
   Chomy, F
   Coetmeur, D
   Couderc, LJ
   Coudert, B
   Crequit, J
   David, P
   Delaval, P
   Dohollou, N
   Foucher, P
   Gonzalez, G
   Jeanfaivre, T
   Joveniaux, A
   Kanoui, AA
   Le Chevalier, T
   Le Pechoux, C
   Baldeyrou, P
   Debrosse, D
   Girard, P
   Grunenwald, D
   Ruffie, P
   Leclerc, P
   Milleron, B
   Monnet, I
   Monnot, H
   Morere, JF
   Naman, H
   Dides, S
   Noel, JP
   Otto, J
   Ozanne, F
   Ozenne, G
   Parent, F
   Peureux, M
   Picon, B
   Pujol, JL
   Quoix, E
   Rabut, H
   Riviere, A
   Gervais, R
   Icard, P
   Rixe, O
   Deplanque, G
   Sevin, D
   Spaeth, D
   Tourani, JM
   Toussaint, C
   Tuchais, C
   Vannetzel, JM
   VArflet, F
   Virally, J
   Zaegel, M
   Zalcman, G
   Livatorwski, A
   Eberhardt, W
   Alexopoulos, C
   Apostolopoulou, F
   Bachlitzanakis, N
   Bellenis, I
   Christaki, P
   Dosios, T
   Georgoulias, V
   Iliadis, K
   Kardamakis, D
   Konstantinou, M
   Kotsovoulou, V
   Pouliou, M
   Michalopoulou, P
   Papadakis, E
   Agelidou, A
   Zarogoulidis, K
   Gottfried, M
   Kovner, F
   Agostara, B
   Ascoli, M
   Brigandi, A
   Cigolari, S
   Colucci, G
   De Braud, F
   Dirosa, T
   Giglio, A
   Maiorino, A
   Masotti, A
   Rusca, M
   Ogawara, M
   Osada, H
   Park, K
   Jackevicius, A
   Smickoska, S
   El Gueddari, BE
   Aaesebo, U
   Desales, R
   Furman, M
   Kozlowski, M
   Laudansk, J
   Grodzki, T
   Orlowski, T
   Chabowski, M
   Pluzanska, A
   Gaspar, L
   Ciuleanu, T
   Baumohl, J
   Cerna, M
   Bitenc, M
   Abratt, R
   Chasen, M
   Alberola, V
   Azagra, P
   Garcia, PB
   CArdenal, F
   Curto, CP
   Salinas, J
   Serrate, RS
   Bergman, B
   Andersson, L
   Hero, U
   Mansson, T
   Martinsson, JE
   Hillerdal, G
   Agrenius, V
   Sederholm, C
   Arvidsson, I
   Ydreborg, SO
   Thaning, L
   Sjogren, A
   Jonsson, P
   Grip, H
   Singer, J
   Lundgren, R
   Brodin, O
   Andejani, D
   Branden, E
   Lamberg, K
   Riska, H
   Egli, E
   Joss, R
   Martinelli, G
   Roth, A
   Stahel, R
   Stupp, R
   El Kamel, A
   Gralla, R
   Cole, JT
   Jahanzeb, M
   Wiznitzer, I
   Masters, GA
   Radosavljevic, G
   Babiker, A
   Green, M
   Osterlind, K
   Taube, A
   Wedel, H
AF Le Chevalier, T
   Arriagada, R
   Le Pechoux, C
   Grunenwald, D
   Dunant, A
   Pignon, JP
   Tarayre, M
   Abratt, R
   Arriagada, R
   Bergman, B
   Gralla, R
   Grunenwald, D
   Le Chevalier, T
   Orlowski, T
   Papadakis, E
   Pinel, MIS
   Araujo, C
   Della Torre, H
   de Solchaga, MM
   Abdi, E
   Blum, R
   Ball, D
   Basser, R
   De Boer, R
   Bishop, J
   Brigham, B
   Davis, S
   Fox, D
   Richardson, G
   Wyld, D
   Pirker, R
   Humblet, Y
   Delaunois, L
   Van Meerbeeck, JP
   Germonpre, P
   Vansteenkiste, J
   Nackaerts, K
   Pinel, MIS
   Vauthier, G
   Younes, RN
   Arriagada, R
   Baeza, R
   Carvajal, P
   Kleinman, S
   Orlandi, L
   Castro, C
   Godoy, J
   Kosatova, K
   Gaafar, R
   Azarian, R
   Benichou, M
   Boudoux, L
   Boyer, G
   Chirat, E
   Chomy, F
   Coetmeur, D
   Couderc, LJ
   Coudert, B
   Crequit, J
   David, P
   Delaval, P
   Dohollou, N
   Foucher, P
   Gonzalez, G
   Jeanfaivre, T
   Joveniaux, A
   Kanoui, AA
   Le Chevalier, T
   Le Pechoux, C
   Baldeyrou, P
   Debrosse, D
   Girard, P
   Grunenwald, D
   Ruffie, P
   Leclerc, P
   Milleron, B
   Monnet, I
   Monnot, H
   Morere, JF
   Naman, H
   Dides, S
   Noel, JP
   Otto, J
   Ozanne, F
   Ozenne, G
   Parent, F
   Peureux, M
   Picon, B
   Pujol, JL
   Quoix, E
   Rabut, H
   Riviere, A
   Gervais, R
   Icard, P
   Rixe, O
   Deplanque, G
   Sevin, D
   Spaeth, D
   Tourani, JM
   Toussaint, C
   Tuchais, C
   Vannetzel, JM
   VArflet, F
   Virally, J
   Zaegel, M
   Zalcman, G
   Livatorwski, A
   Eberhardt, W
   Alexopoulos, C
   Apostolopoulou, F
   Bachlitzanakis, N
   Bellenis, I
   Christaki, P
   Dosios, T
   Georgoulias, V
   Iliadis, K
   Kardamakis, D
   Konstantinou, M
   Kotsovoulou, V
   Pouliou, M
   Michalopoulou, P
   Papadakis, E
   Agelidou, A
   Zarogoulidis, K
   Gottfried, M
   Kovner, F
   Agostara, B
   Ascoli, M
   Brigandi, A
   Cigolari, S
   Colucci, G
   De Braud, F
   Dirosa, T
   Giglio, A
   Maiorino, A
   Masotti, A
   Rusca, M
   Ogawara, M
   Osada, H
   Park, K
   Jackevicius, A
   Smickoska, S
   El Gueddari, BE
   Aaesebo, U
   Desales, R
   Furman, M
   Kozlowski, M
   Laudansk, J
   Grodzki, T
   Orlowski, T
   Chabowski, M
   Pluzanska, A
   Gaspar, L
   Ciuleanu, T
   Baumohl, J
   Cerna, M
   Bitenc, M
   Abratt, R
   Chasen, M
   Alberola, V
   Azagra, P
   Garcia, PB
   CArdenal, F
   Curto, CP
   Salinas, J
   Serrate, RS
   Bergman, B
   Andersson, L
   Hero, U
   Mansson, T
   Martinsson, JE
   Hillerdal, G
   Agrenius, V
   Sederholm, C
   Arvidsson, I
   Ydreborg, SO
   Thaning, L
   Sjogren, A
   Jonsson, P
   Grip, H
   Singer, J
   Lundgren, R
   Brodin, O
   Andejani, D
   Branden, E
   Lamberg, K
   Riska, H
   Egli, E
   Joss, R
   Martinelli, G
   Roth, A
   Stahel, R
   Stupp, R
   El Kamel, A
   Gralla, R
   Cole, JT
   Jahanzeb, M
   Wiznitzer, I
   Masters, GA
   Radosavljevic, G
   Babiker, A
   Green, M
   Osterlind, K
   Taube, A
   Wedel, H
CA Int Adjuvant Lung Canc Trial Colla
TI Cisplatin-based adjuvant chemotherapy in patients with completely
   resected non-small-cell lung cancer
SO NEW ENGLAND JOURNAL OF MEDICINE
LA English
DT Article
ID STAGE-II; PREOPERATIVE CHEMOTHERAPY; TRIALS
AB BACKGROUND:
   On the basis of a previous meta-analysis, the International Adjuvant Lung Cancer Trial was designed to evaluate the effect of cisplatin-based adjuvant chemotherapy on survival after complete resection of non-small-cell lung cancer.
   METHODS:
   We randomly assigned patients either to three or four cycles of cisplatin-based chemotherapy or to observation. Before randomization, each center determined the pathological stages to include, its policy for chemotherapy (the dose of cisplatin and the drug to be combined with cisplatin), and its postoperative radiotherapy policy. The main end point was overall survival.
   RESULTS:
   A total of 1867 patients underwent randomization; 36.5 percent had pathological stage I disease, 24.2 percent stage II, and 39.3 percent stage III. The drug allocated with cisplatin was etoposide in 56.5 percent of patients, vinorelbine in 26.8 percent, vinblastine in 11.0 percent, and vindesine in 5.8 percent. Of the 932 patients assigned to chemotherapy, 73.8 percent received at least 240 mg of cisplatin per square meter of body-surface area. The median duration of follow-up was 56 months. Patients assigned to chemotherapy had a significantly higher survival rate than those assigned to observation (44.5 percent vs. 40.4 percent at five years [469 deaths vs. 504]; hazard ratio for death, 0.86; 95 percent confidence interval, 0.76 to 0.98; P<0.03). Patients assigned to chemotherapy also had a significantly higher disease-free survival rate than those assigned to observation (39.4 percent vs. 34.3 percent at five years [518 events vs. 577]; hazard ratio, 0.83; 95 percent confidence interval, 0.74 to 0.94; P<0.003). There were no significant interactions with prespecified factors. Seven patients (0.8 percent) died of chemotherapy-induced toxic effects.
   CONCLUSIONS: Cisplatin-based adjuvant chemotherapy improves survival among patients with completely resected non-small-cell lung cancer.
C1 Inst Radiomed, Santiago, Chile.
   Sahlgrenska Hosp, Gothenburg, Sweden.
   Univ Hosp Gasthuisberg, B-3000 Louvain, Belgium.
   Inst Gustave Roussy, Dept Biostat & Epidemiol, IALT Secretariat, F-94805 Villejuif, France.
RP Le Chevalier, T (corresponding author), Inst Gustave Roussy, Dept Biostat & Epidemiol, IALT Secretariat, Rue Camille Desmoulins, F-94805 Villejuif, France.
RI Ciuleanu, Tudor-Eliade/ABH-8452-2020; Vansteenkiste, Johan
   F/B-8191-2014; ICARD, Philippe/K-6510-2015; Ciuleanu, Tudor
   Eliade/C-3996-2011; Stupp, Roger/L-3303-2019; Nackaerts,
   Kristiaan/B-6596-2015; Chabowski, Mariusz/H-9847-2019; Wyld, David
   K/B-8893-2015; ZALCMAN, Gerard/M-8113-2019; ZALCMAN, Gerard/L-7809-2015;
   Cole, John/A-5803-2011; van Meerbeeck, Jan/ABA-5109-2020
OI Vansteenkiste, Johan F/0000-0002-6721-2775; Chabowski,
   Mariusz/0000-0002-9232-4525; Wyld, David K/0000-0001-9523-4333; ZALCMAN,
   Gerard/0000-0002-0343-9575; PIGNON, Jean-Pierre/0000-0003-2047-1582;
   Arriagada, Rodrigo/0000-0002-3134-1735
CR ALBERTI W, 1995, BRIT MED J, V311, P899
   [Anonymous], 1988, LANCET, V2, P349
   [Anonymous], 1992, Lancet, V339, P1
   Auperin A, 1999, NEW ENGL J MED, V341, P476, DOI 10.1056/NEJM199908123410703
   Burdett S, 1998, LANCET, V352, P257
   COX DR, 1972, J R STAT SOC B, V34, P187
   Depierre A, 2001, CANCER TREAT REV, V27, P119, DOI 10.1053/ctrv.2001.0218
   Depierre A, 2002, J CLIN ONCOL, V20, P247, DOI 10.1200/JCO.20.1.247
   FERLAY J., 2001, GLOBOCAN 2000 CANC I
   HAYBITTLE JL, 1971, BRIT J RADIOL, V44, P793, DOI 10.1259/0007-1285-44-526-793
   KATO H, 2003, P AN M AM SOC CLIN, V22, P621
   Keller SM, 2000, NEW ENGL J MED, V343, P1217, DOI 10.1056/NEJM200010263431703
   LABIANCA R, 1995, LANCET, V345, P939
   MILLER AB, 1981, CANCER, V47, P207, DOI 10.1002/1097-0142(19810101)47:1<207::AID-CNCR2820470134>3.0.CO;2-6
   MOUNTAIN CF, 1986, CHEST, V89, pS225, DOI 10.1378/chest.89.4.225S
   PETO R, 1994, MORTALITY SMOKING DE
   PIGNON JP, 1992, NEW ENGL J MED, V327, P1618, DOI 10.1056/NEJM199212033272302
   POCOCK SJ, 1975, BIOMETRICS, V31, P103, DOI 10.2307/2529712
   Rea D, 1998, BRIT MED J, V316, P1518, DOI 10.1136/bmj.316.7143.1518
   Scagliotti GV, 2003, JNCI-J NATL CANCER I, V95, P1453, DOI 10.1093/jnci/djg059
   Schemper M, 1996, CONTROL CLIN TRIALS, V17, P343, DOI 10.1016/0197-2456(96)00075-X
   Trimbos JB, 2003, JNCI-J NATL CANCER I, V95, P105
   Wartelle M., 1983, Proceedings of the Second International Workshop on Statistical Database Management, P124
NR 23
TC 1669
Z9 1758
U1 2
U2 105
PU MASSACHUSETTS MEDICAL SOC
PI WALTHAM
PA WALTHAM WOODS CENTER, 860 WINTER ST,, WALTHAM, MA 02451-1413 USA
SN 0028-4793
EI 1533-4406
J9 NEW ENGL J MED
JI N. Engl. J. Med.
PD JAN 22
PY 2004
VL 350
IS 4
BP 351
EP 360
DI 10.1056/nejmoa031644
PG 10
WC Medicine, General & Internal
SC General & Internal Medicine
GA 765EU
UT WOS:000188254800007
PM 14736927
OA Green Published
DA 2021-12-02
ER

PT J
AU Herbst, RS
   Giaccone, G
   Schiller, JH
   Natale, RB
   Miller, V
AF Herbst, RS
   Giaccone, G
   Schiller, JH
   Natale, RB
   Miller, V
TI Gefitinib in combination with paclitaxel and carboplatin in advanced
   non-small-cell lung cancer: A phase III trial - INTACT 2
SO JOURNAL OF CLINICAL ONCOLOGY
LA English
DT Article
ID GROWTH-FACTOR RECEPTOR; TYROSINE KINASE INHIBITOR; CHEMOTHERAPY
   REGIMENS; PLUS CARBOPLATIN; ZD1839 IRESSA; CISPLATIN; EFFICACY; TUMORS;
   EGFR
AB Purpose Preclinical studies indicate that gefitinib (Iressa, ZD1839; AstraZeneca, Wilmington, DE), an orally active epidermal growth factor receptor tyrosine kinase inhibitor, may enhance antitumor efficacy of cytotoxics, and combination with paclitaxel and carboplatin had acceptable tolerability in a phase I trial. Gefitinib monotherapy demonstrated unparalleled antitumor activity for a biologic agent, with less toxicity than docetaxel, in phase II trials in refractory, advanced non-small-cell lung cancer (NSCLC). This phase III, randomized, placebo-controlled, double-blind trial evaluated gefitinib plus paclitaxel and carboplatin in chemotherapy-naive patients with advanced NSCLC.
   Patients and Methods Patients received paclitaxel 225 mg/m(2) and carboplatin area under concentration/time curve of 6 mg/min/mL (day 1 every 3 weeks) plus gefitinib 500 mg/d, gefitinib 250 mg/d, or placebo. After a maximum of six cycles, daily gefitinib or placebo continued until disease progression. End points included overall survival, time to progression (TTP), response rate (RR), and safety evaluation.
   Results A total of 1,037 patients were recruited. Baseline demographic characteristics were well balanced. There was no difference in overall survival (median, 8.7, 9.8, and 9.9 months for gefitinib 500 mg/d, 250 mg/d, and placebo, respectively; P = .64), TTP, or RR between arms. Expected dose-related diarrhea and skin toxicity were observed in gefitinib-treated patients, with no new significant/unexpected safety findings from combination with chemotherapy. Subset analysis of patients with adenocarcinoma who received greater than or equal to 90 days' chemotherapy demonstrated statistically significant prolonged survival, suggesting a gefitinib maintenance effect.
   Conclusion Gefitinib showed no added benefit in survival, TTP, or RR compared with standard chemotherapy alone. This large, placebo-controlled trial confirmed the favorable gefitinib safety profile observed in phase I and II monotherapy trials.
   (C) 2004 by American Society of Clinical Oncology.
C1 Univ Texas, MD Anderson Canc Ctr, Dept Thorac Head & Neck Med Oncol, Unit 432, Houston, TX 77030 USA.
   Univ Wisconsin Hosp & Clin, Madison, WI 53792 USA.
   Cedars Sinai Comprehens Canc Ctr, Beverly Hills, CA USA.
   Mem Sloan Kettering Canc Ctr, New York, NY 10021 USA.
   Midw Canc Res Grp, Skokie, IL USA.
   Florida Canc Specialists, Ft Myers, FL USA.
   AstraZeneca, Wilmington, DE USA.
   Vanderbilt Ingram Canc Ctr, Nashville, TN USA.
   Free Univ Amsterdam, Med Ctr, NL-1081 HV Amsterdam, Netherlands.
   Thoraxklin, Heidelberg, Germany.
   S Luigi Gonzage Hosp, Turin, Italy.
   Hosp Badalona Germans Trias & Pujol, Barcelona, Spain.
   AstraZeneca, Alderley Pk, England.
RP Herbst, RS (corresponding author), Univ Texas, MD Anderson Canc Ctr, Dept Thorac Head & Neck Med Oncol, Unit 432, 1515 Holcombe Blvd, Houston, TX 77030 USA.
EM rherbst@mail.mdanderson.org
RI Giaccone, Giuseppe/E-8297-2017
OI Giaccone, Giuseppe/0000-0002-5023-7562
CR Arteaga CL, 2002, ONCOLOGIST, V7, P31
   Bailey L. Renee, 2003, Proceedings of the American Association for Cancer Research Annual Meeting, V44, P1362
   Baselga J, 2002, J CLIN ONCOL, V20, P4292, DOI 10.1200/JCO.2002.03.100
   BUDILLON A, 2001, P AM ASSOC CANC RES, V42, pR20
   Ciardiello F, 2000, CLIN CANCER RES, V6, P2053
   Fukuoka M, 2003, J CLIN ONCOL, V21, P2237, DOI 10.1200/JCO.2003.10.038
   Giaccone G, 2004, J CLIN ONCOL, V22, P777, DOI 10.1200/JCO.2004.08.001
   GOLDMAN CK, 1993, MOL BIOL CELL, V4, P121, DOI 10.1091/mbc.4.1.121
   Herbst RS, 2002, J CLIN ONCOL, V20, P3815, DOI 10.1200/JCO.2002.03.038
   Inoue A, 2003, LANCET, V361, P137, DOI 10.1016/S0140-6736(03)12190-3
   JANAS MS, 2003, P AM ASSOC CANC RES, V44, pR20
   JANMAAT ML, 2002, P AM ASSOC CANC RES, V43, pR20
   Kataki A, 2002, J LAB CLIN MED, V140, P320, DOI 10.1067/mlc.2002.128317
   Kelly K, 2001, J CLIN ONCOL, V19, P3210, DOI 10.1200/JCO.2001.19.13.3210
   Kris MG, 2003, JAMA-J AM MED ASSOC, V290, P2149, DOI 10.1001/jama.290.16.2149
   Massarelli E, 2003, LUNG CANCER-J IASLC, V39, P55, DOI 10.1016/S0169-5002(02)00308-2
   Meye Axel, 2001, Proceedings of the American Association for Cancer Research Annual Meeting, V42, P805
   Miller VA, 2003, J CLIN ONCOL, V21, P2094, DOI 10.1200/JCO.2003.12.008
   Moasser MM, 2001, CANCER RES, V61, P7184
   MORIKAWA K, 1988, CANCER RES, V48, P6863
   Nakagawa K, 2003, ANN ONCOL, V14, P922, DOI 10.1093/annonc/mdg250
   NATALE RB, 2002, P AN M AM SOC CLIN, V21, pA292
   Nicholson RI, 2001, EUR J CANCER, V37, pS9, DOI 10.1016/s0959-8049(01)00231-3
   Parkin DM, 2001, EUR J CANCER, V37, pS4, DOI 10.1016/S0959-8049(01)00267-2
   Ravindranath N, 2001, J ANDROL, V22, P432
   ROM DM, 1994, STAT MED, V13, P1583, DOI 10.1002/sim.4780131509
   Schiller JH, 2002, NEW ENGL J MED, V346, P92, DOI 10.1056/NEJMoa011954
   Sirotnak FM, 2000, CLIN CANCER RES, V6, P4885
   Slamon DJ, 2001, NEW ENGL J MED, V344, P783, DOI 10.1056/NEJM200103153441101
   Therasse P, 2000, J NATL CANCER I, V92, P205, DOI 10.1093/jnci/92.3.205
   VANWARMERDAM LJC, 1995, J CANCER RES CLIN, V121, P478, DOI 10.1007/BF01218365
   Woodburn JR, 1999, PHARMACOL THERAPEUT, V82, P241, DOI 10.1016/S0163-7258(98)00045-X
   1997, J AM MED ASS, V277, P925
NR 33
TC 1364
Z9 1441
U1 3
U2 51
PU AMER SOC CLINICAL ONCOLOGY
PI ALEXANDRIA
PA 2318 MILL ROAD, STE 800, ALEXANDRIA, VA 22314 USA
SN 0732-183X
EI 1527-7755
J9 J CLIN ONCOL
JI J. Clin. Oncol.
PD MAR 1
PY 2004
VL 22
IS 5
BP 785
EP 794
DI 10.1200/JCO.2004.07.215
PG 10
WC Oncology
SC Oncology
GA 780KY
UT WOS:000189380900007
PM 14990633
OA Green Published
DA 2021-12-02
ER
