# Supplementary material for: Evolutions in the management of non-small cell lung cancer: A bibliometric study from the 100 most impactful articles in the field
Source: Front Oncol. 2022 Aug 17;12:939838. doi: 10.3389/fonc.2022.939838 (PMC9428518; doi:10.3389/fonc.2022.939838)
Supplement: Supplementary file 1 [file DataSheet_1.zip › Additional files/Figure production/CiteSpace figure production/output/download2005u10pt1.txt]

PT J
AU Shepherd, FA
   Pereira, JR
   Ciuleanu, T
   Tan, EH
   Hirsh, V
   Thongprasert, S
   Campos, D
   Maoleekoonpiroj, S
   Smylie, M
   Martins, R
   van Kooten, M
   Dediu, M
   Findlay, B
   Tu, DS
   Johnston, D
   Bezjak, A
   Clark, G
   Santabarbara, P
   Seymour, L
AF Shepherd, FA
   Pereira, JR
   Ciuleanu, T
   Tan, EH
   Hirsh, V
   Thongprasert, S
   Campos, D
   Maoleekoonpiroj, S
   Smylie, M
   Martins, R
   van Kooten, M
   Dediu, M
   Findlay, B
   Tu, DS
   Johnston, D
   Bezjak, A
   Clark, G
   Santabarbara, P
   Seymour, L
CA Natl Canc Inst Canada Clin Trials
TI Erlotinib in previously treated non-small-cell lung cancer
SO NEW ENGLAND JOURNAL OF MEDICINE
LA English
DT Article
ID GROWTH-FACTOR RECEPTOR; PHASE-III TRIAL; GEFITINIB; MUTATIONS;
   DOCETAXEL; PLATINUM; RESPONSIVENESS; SENSITIVITY; COMBINATION;
   EXPRESSION
AB BACKGROUND
   We conducted a randomized, placebo-controlled, double-blind trial to determine whether the epidermal growth factor receptor inhibitor erlotinib prolongs survival in non - small-cell lung cancer after the failure of first-line or second-line chemotherapy.
   METHODS
   Patients with stage IIIB or IV non - small-cell lung cancer, with performance status from 0 to 3, were eligible if they had received one or two prior chemotherapy regimens. The patients were stratified according to center, performance status, response to prior chemotherapy, number of prior regimens, and prior platinum-based therapy and were randomly assigned in a 2: 1 ratio to receive oral erlotinib, at a dose of 150 mg daily, or placebo.
   RESULTS
   The median age of the 731 patients who underwent randomization was 61.4 years; 49 percent had received two prior chemotherapy regimens, and 93 percent had received platinum-based chemotherapy. The response rate was 8.9 percent in the erlotinib group and less than 1 percent in the placebo group (P< 0.001); the median duration of the response was 7.9 months and 3.7 months, respectively. Progression-free survival was 2.2 months and 1.8 months, respectively ( hazard ratio, 0.61, adjusted for stratification categories; P< 0.001). Overall survival was 6.7 months and 4.7 months, respectively ( hazard ratio, 0.70; P< 0.001), in favor of erlotinib. Five percent of patients discontinued erlotinib because of toxic effects.
   CONCLUSIONS
   Erlotinib can prolong survival in patients with non - small-cell lung cancer after first-line or second-line chemotherapy.
C1 Univ Hlth Network, Dept Med Oncol & Hematol, Princess Margaret Site, Toronto, ON, Canada.
   Univ Hlth Network, Dept Radiat Oncol, Toronto, ON, Canada.
   Univ Toronto, Toronto, ON, Canada.
   Inst Canc Arnaldo Vieira de Carvalho, Sao Paulo, Brazil.
   Oncol Inst Ion Chiricuta, Cluj Napoca, Romania.
   Natl Canc Ctr, Dept Med Oncol, Singapore, Singapore.
   McGill Univ, Dept Oncol, Montreal, PQ, Canada.
   Chiang Mai Univ, Fac Med, Chiang Mai 50000, Thailand.
   Confidence Med Ctr, San Isidro, Argentina.
   Pramongkutklao Hosp, Bangkok, Thailand.
   Cross Canc Inst, Edmonton, AB T6G 1Z2, Canada.
   Inst Nacl Canc, Rio De Janeiro, Brazil.
   Inst Med Alexander Fleming, Buenos Aires, DF, Argentina.
   Inst Oncol, Bucharest, Romania.
   Hop Hotel Dieu, Hlth Sci Hosp, St Catharines, ON, Canada.
   Natl Canc Inst Canada Clin Trials Grp, Kingston, ON, Canada.
   OSI Pharmaceut, Boulder, CO USA.
RP Shepherd, FA (corresponding author), Univ Hlth Network, Dept Med Oncol & Hematol, Princess Margaret Site, Toronto, ON, Canada.
RI Ciuleanu, Tudor-Eliade/ABH-8452-2020; Dediu, Mircea/AAN-3089-2020;
   Ciuleanu, Tudor Eliade/C-3996-2011
OI Ciuleanu, Tudor Eliade/0000-0003-0958-5597
CR ALBERTI W, 1995, BRIT MED J, V311, P899
   Brabender J, 2001, CLIN CANCER RES, V7, P1850
   Fontanini G, 1998, CLIN CANCER RES, V4, P241
   Fossella, 2004, J CLIN ONCOL, V22, P209, DOI 10.1200/JCO.2004.10.966
   Fossella FV, 2000, J CLIN ONCOL, V18, P2354, DOI 10.1200/JCO.2000.18.12.2354
   Fukuoka M, 2003, J CLIN ONCOL, V21, P2237, DOI 10.1200/JCO.2003.10.038
   GATZEMEIER U, 2004, P AN M AM SOC CLIN, V23, P617
   Giaccone G, 2004, J CLIN ONCOL, V22, P777, DOI 10.1200/JCO.2004.08.001
   Grunwald V, 2003, JNCI-J NATL CANCER I, V95, P851, DOI 10.1093/jnci/95.12.851
   Han SW, 2005, J CLIN ONCOL, V23, P2493, DOI 10.1200/JCO.2005.01.388
   Herbst RS, 2004, J CLIN ONCOL, V22, P785, DOI 10.1200/JCO.2004.07.215
   HERBST RS, 2004, P AN M AM SOC CLIN, V23, P617
   HOCHBERG Y, 1988, BIOMETRIKA, V75, P800, DOI 10.1093/biomet/75.4.800
   Huang SF, 2004, CLIN CANCER RES, V10, P8195, DOI 10.1158/1078-0432.CCR-04-1245
   Inoue A, 2003, LANCET, V361, P137, DOI 10.1016/S0140-6736(03)12190-3
   Isomura M, 2004, J CLIN ONCOL, V22, p200S
   Jemal A, 2004, CA-CANCER J CLIN, V54, P8, DOI 10.3322/canjclin.54.1.8
   Kris MG, 2003, JAMA-J AM MED ASSOC, V290, P2149, DOI 10.1001/jama.290.16.2149
   Lynch TJ, 2004, NEW ENGL J MED, V350, P2129, DOI 10.1056/NEJMoa040938
   Massarelli E, 2003, LUNG CANCER-J IASLC, V39, P55, DOI 10.1016/S0169-5002(02)00308-2
   Miller VA, 2004, J CLIN ONCOL, V22, P1103, DOI 10.1200/JCO.2004.08.158
   Osoba D, 1998, J CLIN ONCOL, V16, P139, DOI 10.1200/JCO.1998.16.1.139
   Paez JG, 2004, SCIENCE, V304, P1497, DOI 10.1126/science.1099314
   Pao W, 2004, P NATL ACAD SCI USA, V101, P13306, DOI 10.1073/pnas.0405220101
   Perez-Soler R, 2004, J CLIN ONCOL, V22, P3238, DOI 10.1200/JCO.2004.11.057
   Perez-Soler Roman, 2003, Oncology (Williston Park), V17, P23
   Pfister DG, 2004, J CLIN ONCOL, V22, P330, DOI 10.1200/JCO.2004.09.053
   RUSCH V, 1993, CANCER RES, V53, P2379
   Rusch V, 1997, CLIN CANCER RES, V3, P515
   SALOMON DS, 1995, CRIT REV ONCOL HEMAT, V19, P183, DOI 10.1016/1040-8428(94)00144-I
   Shepherd FA, 2000, J CLIN ONCOL, V18, P2095, DOI 10.1200/JCO.2000.18.10.2095
   SHEPHERD FA, 2001, CLASSIC PAP CURR COM, V6, P87
   Sridhar SS, 2003, LANCET ONCOL, V4, P397, DOI 10.1016/S1470-2045(03)01137-9
   THATCHER N, 2005, P 96 ANN M AM ASS CA, P4
   Therasse P, 2000, J NATL CANCER I, V92, P205, DOI 10.1093/jnci/92.3.205
   Tsao MS, 2005, NEW ENGL J MED, V353, P133, DOI 10.1056/NEJMoa050736
   TU D, 2003, ENCY BIOPHARMACEUTIC, P614
NR 37
TC 4431
Z9 4645
U1 5
U2 302
PU MASSACHUSETTS MEDICAL SOC
PI WALTHAM
PA WALTHAM WOODS CENTER, 860 WINTER ST,, WALTHAM, MA 02451-1413 USA
SN 0028-4793
EI 1533-4406
J9 NEW ENGL J MED
JI N. Engl. J. Med.
PD JUL 14
PY 2005
VL 353
IS 2
BP 123
EP 132
DI 10.1056/NEJMoa050753
PG 10
WC Medicine, General & Internal
SC General & Internal Medicine
GA 944OP
UT WOS:000230438800004
PM 16014882
DA 2021-12-02
ER

PT J
AU Thatcher, N
   Chang, A
   Parikh, P
   Pereira, JR
   Ciuleanu, T
   von Pawel, J
   Thongprasert, S
   Tan, EH
   Pemberton, K
   Archer, V
   Carroll, K
AF Thatcher, N
   Chang, A
   Parikh, P
   Pereira, JR
   Ciuleanu, T
   von Pawel, J
   Thongprasert, S
   Tan, EH
   Pemberton, K
   Archer, V
   Carroll, K
TI Gefitinib plus best supportive care in previously treated patients with
   refractory advanced non-small-cell lung cancer: results from a
   randomised, placebo-controlled, multicentre study (Iressa Survival
   Evaluation in Lung Cancer)
SO LANCET
LA English
DT Article
ID RECEPTOR TYROSINE KINASE; CHEMOTHERAPY REGIMENS; GENE-MUTATIONS; TRIAL;
   INHIBITOR; SENSITIVITY; ERLOTINIB; PLATINUM; ZD1839; DOCETAXEL
AB Background This placebo-controlled phase III study investigated the effect on survival of gefitinib as second-line or third-line treatment for patients with locally advanced or metastatic non-small-cell lung cancer.
   Methods 1692 patients who were refractory to or intolerant of their latest chemotherapy regimen were randomly assigned in a ratio of two to one either gefitinib (250 mg/day) or placebo, plus best supportive care. The primary endpoint was survival in the overall population of patients and those with adenocarcinoma. The primary analysis of the population for survival was by intention to treat. This study has been submitted for registration with ClinicalTrials.gov, number 1839IL/709.
   Findings 1129 patients were assigned gefitinib and 563 placebo. At median follow-up of 7.2 months, median survival did not differ significantly between the groups in the overall population (5.6 months for gefitinib and 5.1 months for placebo; hazard ratio 0.89 [95% CI 0.77-1.02], p=0.087) or among the 812 patients with adenocarcinoma (6.3 months vs 5.4 months; 0.84 [0.68-1.03], p=0.089). Preplanned subgroup analyses showed significantly longer survival in the gefitinib group than the placebo group for never-smokers (n=375; 0.67 [0.49-0.92], p=0.012; median survival 8.9 vs 6.1 months) and patients of Asian origin (n=342; 0.66 [0.48-0.91], p=0.01; median survival 9.5 vs 5.5 months). Gefitinib was well tolerated, as in previous studies.
   Interpretation Treatment with gefitinib was not associated with significant improvement in survival in either coprimary population. There was pronounced heterogeneity in survival outcomes between groups of patients, with some evidence of benefit among never-smokers and patients of Asian origin.
C1 Christie Hosp NHS Trust, Manchester M20 4BX, Lancs, England.
   Johns Hopkins NUH Int Med Ctr, Singapore, Singapore.
   Tata Mem Hosp, Bombay 400012, Maharashtra, India.
   Arnaldo Vieira de Carvalho Canc Inst, Sao Paulo, Brazil.
   Oncol Inst Ion Chiricuta, Cluj Napoca, Romania.
   Asklepios Fachkliniken, Gauting, Germany.
   Maharaj Nakorn Chiang Mai Hosp, Chiang Mai, Thailand.
   Natl Canc Ctr, Singapore, Singapore.
   AstraZeneca, Macclesfield, Cheshire, England.
RP Thatcher, N (corresponding author), Christie Hosp NHS Trust, Manchester M20 4BX, Lancs, England.
EM nick.thatcher@christie-tr.nwest.nhs.uk
RI Ciuleanu, Tudor-Eliade/ABH-8452-2020; Ciuleanu, Tudor Eliade/C-3996-2011
OI Ciuleanu, Tudor Eliade/0000-0003-0958-5597
CR Bailey L. Renee, 2003, Proceedings of the American Association for Cancer Research Annual Meeting, V44, P1362
   Baselga J, 2002, J CLIN ONCOL, V20, P4292, DOI 10.1200/JCO.2002.03.100
   Cappuzzo F, 2005, JNCI-J NATL CANCER I, V97, P643, DOI 10.1093/jnci/dji112
   Cella D, 2002, J CLIN EPIDEMIOL, V55, P285, DOI 10.1016/S0895-4356(01)00477-2
   Forsythe B, 2004, DRUG SAFETY, V27, P1081, DOI 10.2165/00002018-200427140-00002
   Fukuoka M, 2003, J CLIN ONCOL, V21, P2237, DOI 10.1200/JCO.2003.10.038
   Herbst RS, 2002, J CLIN ONCOL, V20, P3815, DOI 10.1200/JCO.2002.03.038
   Kelly K, 2001, J CLIN ONCOL, V19, P3210, DOI 10.1200/JCO.2001.19.13.3210
   Kris MG, 2003, JAMA-J AM MED ASSOC, V290, P2149, DOI 10.1001/jama.290.16.2149
   Lynch TJ, 2005, J CLIN ONCOL, V23, p622S
   Lynch TJ, 2004, NEW ENGL J MED, V350, P2129, DOI 10.1056/NEJMoa040938
   Massarelli E, 2003, LUNG CANCER-J IASLC, V39, P55, DOI 10.1016/S0169-5002(02)00308-2
   Miller VA, 2004, J CLIN ONCOL, V22, P1103, DOI 10.1200/JCO.2004.08.158
   Mitsudomi T, 2005, J CLIN ONCOL, V23, P2513, DOI 10.1200/JCO.2005.00.992
   Nakagawa K, 2003, ANN ONCOL, V14, P922, DOI 10.1093/annonc/mdg250
   *NAT CANC I CANC T, COMM TOX CRIT MAN CO
   *NORTHR GRUMM CORP, 2004, MED DICT REG ACT VER
   OCHS J, 2004, P AN M AM SOC CLIN, V23, P628
   Paez JG, 2004, SCIENCE, V304, P1497, DOI 10.1126/science.1099314
   Pao W, 2004, P NATL ACAD SCI USA, V101, P13306, DOI 10.1073/pnas.0405220101
   Parkin DM, 2005, CA-CANCER J CLIN, V55, P74, DOI 10.3322/canjclin.55.2.74
   Perez-Soler R, 2004, J CLIN ONCOL, V22, P3238, DOI 10.1200/JCO.2004.11.057
   POCOCK SJ, 1975, BIOMETRICS, V31, P103, DOI 10.2307/2529712
   Scagliotti GV, 2002, J CLIN ONCOL, V20, P4285, DOI 10.1200/JCO.2002.02.068
   Schiller JH, 2002, NEW ENGL J MED, V346, P92, DOI 10.1056/NEJMoa011954
   Schulz KF, 2005, LANCET, V365, P1657, DOI 10.1016/S0140-6736(05)66516-6
   Shepherd FA, 2005, NEW ENGL J MED, V353, P123, DOI 10.1056/NEJMoa050753
   Shepherd FA, 2000, J CLIN ONCOL, V18, P2095, DOI 10.1200/JCO.2000.18.10.2095
   SHEPHERD FA, 2004, P AN M AM SOC CLIN, V23, P18
   Shigematsu H, 2005, JNCI-J NATL CANCER I, V97, P339, DOI 10.1093/jnci/dji055
   Therasse P, 2000, J NATL CANCER I, V92, P205, DOI 10.1093/jnci/92.3.205
   Tsao MS, 2005, NEW ENGL J MED, V353, P133, DOI 10.1056/NEJMoa050736
   1997, J AM MED ASS, V277, P925
NR 33
TC 1720
Z9 1828
U1 3
U2 110
PU ELSEVIER SCIENCE INC
PI NEW YORK
PA STE 800, 230 PARK AVE, NEW YORK, NY 10169 USA
SN 0140-6736
EI 1474-547X
J9 LANCET
JI Lancet
PD OCT-NOV
PY 2005
VL 366
IS 9496
BP 1527
EP 1537
DI 10.1016/S0140-6736(05)67625-8
PG 11
WC Medicine, General & Internal
SC General & Internal Medicine
GA 979ZX
UT WOS:000232984800021
PM 16257339
DA 2021-12-02
ER

PT J
AU Winton, T
   Livingston, R
   Johnson, D
   Rigas, J
   Johnston, M
   Butts, C
   Cormier, Y
   Goss, G
   Inculet, R
   Vallieres, E
   Fry, W
   Bethune, D
   Ayoub, J
   Ding, K
   Seymour, L
   Graham, B
   Tsao, MS
   Gandara, D
   Kesler, K
   Demmy, T
   Shepherd, F
AF Winton, T
   Livingston, R
   Johnson, D
   Rigas, J
   Johnston, M
   Butts, C
   Cormier, Y
   Goss, G
   Inculet, R
   Vallieres, E
   Fry, W
   Bethune, D
   Ayoub, J
   Ding, K
   Seymour, L
   Graham, B
   Tsao, MS
   Gandara, D
   Kesler, K
   Demmy, T
   Shepherd, F
CA Natl Canc Inst Canada Clin Trials Grp
   Natl Canc Inst US Intergroup JBR 10
TI Vinorelbine plus cisplatin vs. observation in resected non-small-cell
   lung cancer
SO NEW ENGLAND JOURNAL OF MEDICINE
LA English
DT Article
ID RAS GENE-MUTATIONS; QUALITY-OF-LIFE; STAGE-II; ADJUVANT CHEMOTHERAPY;
   SURVIVAL; TRIAL; THERAPY
AB Background
   We undertook to determine whether adjuvant vinorelbine plus cisplatin prolongs overall survival among patients with completely resected early-stage non-small-cell lung cancer.
   Methods
   We randomly assigned patients with completely resected stage IB or stage II non-small-cell lung cancer to vinorelbine plus cisplatin or to observation. The primary end point was overall survival; principal secondary end points were recurrence-free survival and the toxicity and safety of the regimen.
   Results
   A total of 482 patients underwent randomization to vinorelbine plus cisplatin (242 patients) or observation (240); 45 percent of the patients had pathological stage IB disease and 55 percent had stage II, and all had an Eastern Cooperative Oncology Group performance status score of 0 or 1. In both groups, the median age was 61 years, 65 percent were men, and 53 percent had adenocarcinomas. Chemotherapy caused neutropenia in 88 percent of patients (including grade 3 febrile neutropenia in 7 percent) and death from toxic effects in two patients (0.8 percent). Nonhematologic toxic effects of chemotherapy were fatigue (81 percent of patients), nausea (80 percent), anorexia (55 percent), vomiting (48 percent), neuropathy (48 percent), and constipation (47 percent), but severe (grade 3 or greater) toxic effects were uncommon (<10 percent). Overall survival was significantly prolonged in the chemotherapy group as compared with the observation group (94 vs. 73 months; hazard ratio for death, 0.69; P=0.04), as was relapse-free survival (not reached vs. 46.7 months; hazard ratio for recurrence, 0.60; P<0.001). Five-year survival rates were 69 percent and 54 percent, respectively (P=0.03).
   Conclusions
   Adjuvant vinorelbine plus cisplatin has an acceptable level of toxicity and prolongs disease-free and overall survival among patients with completely resected early-stage non-small-cell lung cancer.
C1 Natl Canc Inst Canada Clin Trials Grp, Kingston, ON, Canada.
   SW Oncol Grp, San Antonio, TX USA.
   Eastern Cooperat Oncol Grp, Boston, MA USA.
   Canc & Leukemia Grp B, Chicago, IL USA.
RP Winton, T (corresponding author), Univ Alberta Hosp, Walter Mackenzie Hlth Sci Ctr 2D2 09, 8440 112th St, Edmonton, AB T6G 2B7, Canada.
EM twinton@cha.ab.ca
RI Tsao, Ming-Sound/M-3503-2017
OI Tsao, Ming/0000-0002-9160-5405; Vallieres, Eric/0000-0003-1732-2658
FU NATIONAL CANCER INSTITUTEUnited States Department of Health & Human
   ServicesNational Institutes of Health (NIH) - USANIH National Cancer
   Institute (NCI) [U10CA031946, U10CA004326] Funding Source: NIH RePORTER;
   NCI NIH HHSUnited States Department of Health & Human ServicesNational
   Institutes of Health (NIH) - USANIH National Cancer Institute (NCI)
   [CA31946, CA04326] Funding Source: Medline
CR Alam N, 2005, LUNG CANCER, V47, P385, DOI 10.1016/j.lungcan.2004.08.016
   ALBERTI W, 1995, BRIT MED J, V311, P899
   BEZIAK A, 2003, LUNG CANCER S4, V41, pS20
   Bonomi P, 2000, J CLIN ONCOL, V18, P623, DOI 10.1200/JCO.2000.18.3.623
   BROOKMEYER R, 1982, BIOMETRICS, V38, P29, DOI 10.2307/2530286
   Bunn PA, 1998, CLIN CANCER RES, V4, P1087
   Burdett S, 1998, LANCET, V352, P257
   COX DR, 1972, J R STAT SOC B, V34, P187
   Cullen M, 2003, THORAX, V58, P352, DOI 10.1136/thorax.58.4.352
   Giaccone G, 1998, J CLIN ONCOL, V16, P2133, DOI 10.1200/JCO.1998.16.6.2133
   Jemal A, 2004, CA-CANCER J CLIN, V54, P8, DOI 10.3322/canjclin.54.1.8
   KAPLAN EL, 1958, J AM STAT ASSOC, V53, P457, DOI 10.2307/2281868
   Keller SM, 2000, NEW ENGL J MED, V343, P1217, DOI 10.1056/NEJM200010263431703
   Keller SM, 2002, LUNG CANCER, V37, P303, DOI 10.1016/S0169-5002(02)00103-4
   Kelly K, 2001, J CLIN ONCOL, V19, P3210, DOI 10.1200/JCO.2001.19.13.3210
   Le Chevalier T, 2004, NEW ENGL J MED, V350, P351, DOI 10.1056/nejmoa031644
   LECHEVALIER T, 1994, J CLIN ONCOL, V12, P360, DOI 10.1200/JCO.1994.12.2.360
   MITSUDOMI T, 1991, CANCER RES, V51, P4999
   Mountain CF, 1997, CHEST, V111, P1710, DOI 10.1378/chest.111.6.1710
   POCOCK SJ, 1975, BIOMETRICS, V31, P103, DOI 10.2307/2529712
   PONN RB, 2005, GEN THORACIC SURG, P1548
   ROILA F, 1992, LANCET, V340, P96
   ROSELL R, 1993, ONCOGENE, V8, P2407
   Scagliotti GV, 2003, JNCI-J NATL CANCER I, V95, P1453, DOI 10.1093/jnci/djg059
   SHEPHERD FA, 2002, THORACIC SURG, P859
   Socinski MA, 2003, CHEST, V123, p226S, DOI 10.1378/chest.123.1_suppl.226S
   Soria JC, 2002, ANN ONCOL, V13, P1515, DOI 10.1093/annonc/mdf331
   Strauss GM, 2004, J CLIN ONCOL, V22, P7019
   SUGIO K, 1992, CANCER RES, V52, P2903
   Tsao MS, 1997, CLIN CANCER RES, V3, P1807
   TSIATIS AA, 1984, BIOMETRICS, V40, P797, DOI 10.2307/2530924
   Waller D, 2004, EUR J CARDIO-THORAC, V26, P173, DOI 10.1016/j.ejcts.2004.03.041
   Zojwalla NJ, 2004, J CLIN ONCOL, V22, p633S
NR 33
TC 1352
Z9 1414
U1 1
U2 38
PU MASSACHUSETTS MEDICAL SOC
PI WALTHAM
PA WALTHAM WOODS CENTER, 860 WINTER ST,, WALTHAM, MA 02451-1413 USA
SN 0028-4793
EI 1533-4406
J9 NEW ENGL J MED
JI N. Engl. J. Med.
PD JUN 23
PY 2005
VL 352
IS 25
BP 2589
EP 2597
DI 10.1056/NEJMoa043623
PG 9
WC Medicine, General & Internal
SC General & Internal Medicine
GA 937VJ
UT WOS:000229953700006
PM 15972865
DA 2021-12-02
ER

PT J
AU Mitsudomi, T
   Kosaka, T
   Endoh, H
   Horio, Y
   Hida, T
   Mori, S
   Hatooka, S
   Shinoda, M
   Takahashi, T
   Yatabe, Y
AF Mitsudomi, T
   Kosaka, T
   Endoh, H
   Horio, Y
   Hida, T
   Mori, S
   Hatooka, S
   Shinoda, M
   Takahashi, T
   Yatabe, Y
TI Mutations of the epidermal growth factor receptor gene predict prolonged
   survival after gefitinib treatment in patients with non-small-cell lung
   cancer with postoperative recurrence
SO JOURNAL OF CLINICAL ONCOLOGY
LA English
DT Article
ID PROGNOSTIC-SIGNIFICANCE; TYROSINE KINASE; EGFR MUTATIONS; EXPRESSION;
   SENSITIVITY; INHIBITOR; EFFICACY; LINES
AB Purpose
   To evaluate the relationship between mutations of the epidermal growth factor receptor (EGFR) gene and the effectiveness of gefitinib treatment in patients with recurrent lung cancer after pulmonary resection.
   Patients and Methods
   We sequenced exons 18-21 of the EGFR gene using total RNA extracted from 59 patients with lung cancer who were treated with gefitinib for recurrent lung cancer. Gefitinib effectiveness was evaluated by both imaging studies and change in serum carcinoembryonic antigen (CEA) levels.
   Results
   EGFR mutations were found in 33 patients (56%). Of these mutations, 17 were deletions around codons 746-750 and 15 were point mutations (12 at codon 858, three at other codons), and one was an insertion. EGFR mutations were significantly more prevalent in females, adenocarcinoma, and never-smokers. Gefitinib treatment resulted in tumor shrinkage and/or CEA decrease to less than half of the baseline level in 26 patients, tumor growth and/or CEA elevation in 24 patients, and gefitinib effect was not assessable in nine patients. Female, never-smoking patients with adenocarcinoma tended to respond better to gefitinib treatment. Gefitinib was effective in 24 of 29 patients with EGFR mutations, compared with two of 21 patients without mutations (P <.0001). Of note, del746-750 might be superior to L858R mutations for prediction of gefitinib response. Patients with EGFR mutations survived for a longer period than those without the mutations after initiation of gefitinib treatment (P =.0053).
   Conclusion
   EGFR mutations were a good predictor of clinical benefit of gefitinib in this setting.
C1 Aichi Canc Ctr Hosp, Dept Thorac Surg, Chikusa Ku, Nagoya, Aichi 4648681, Japan.
   Aichi Canc Ctr Hosp, Dept Thorac Oncol, Nagoya, Aichi 4648681, Japan.
   Aichi Canc Ctr Hosp, Dept Pathol & Mol Diagnost, Nagoya, Aichi 4648681, Japan.
   Aichi Canc Ctr, Res Inst, Div Mol Oncol, Nagoya, Aichi 464, Japan.
RP Mitsudomi, T (corresponding author), Aichi Canc Ctr Hosp, Dept Thorac Surg, Chikusa Ku, 1-1 Kanokoden, Nagoya, Aichi 4648681, Japan.
EM mitsudom@aichi-cc.jp
RI Yatabe, Yasushi/J-6461-2014; Takahashi, Takashi/I-7262-2014
OI Yatabe, Yasushi/0000-0003-1788-559X; Takahashi,
   Takashi/0000-0003-0615-7001; Mitsudomi, Tetsuya/0000-0001-9860-8505;
   Horio, Yoshitsugu/0000-0003-4661-6399
CR ALBERTI W, 1995, BRIT MED J, V311, P899
   Arteaga CL, 2002, SEMIN ONCOL, V29, P3, DOI 10.1053/sonc.2002.35642
   Bunn PA, 2002, SEMIN ONCOL, V29, P38, DOI 10.1053/sonc.2002.35646
   Cappuzzo F, 2003, J CLIN ONCOL, V21, P2658, DOI 10.1200/JCO.2003.01.039
   Ciardiello F, 2001, CLIN CANCER RES, V7, P2958
   Fukuoka M, 2003, J CLIN ONCOL, V21, P2237, DOI 10.1200/JCO.2003.10.038
   Hida T, 1998, CANCER RES, V58, P3761
   Inoue A, 2003, LANCET, V361, P137, DOI 10.1016/S0140-6736(03)12190-3
   Kosaka T, 2004, CANCER RES, V64, P8919, DOI 10.1158/0008-5472.CAN-04-2818
   Kris MG, 2003, JAMA-J AM MED ASSOC, V290, P2149, DOI 10.1001/jama.290.16.2149
   Kuroishi Tetsuo, 1999, V47, P1
   Lynch TJ, 2004, NEW ENGL J MED, V350, P2129, DOI 10.1056/NEJMoa040938
   MITSUDOMI T, 1991, ONCOGENE, V6, P1353
   Mitsudomi T, 1995, ANN ONCOL, V6, P9
   Mitsudomi T, 1996, J SURG ONCOL, V63, P159, DOI 10.1002/(SICI)1096-9098(199611)63:3<159::AID-JSO5>3.0.CO;2-C
   Nishio M, 1996, J CLIN ONCOL, V14, P497, DOI 10.1200/JCO.1996.14.2.497
   Nishio M, 1997, CLIN CANCER RES, V3, P1051
   Paez JG, 2004, SCIENCE, V304, P1497, DOI 10.1126/science.1099314
   Pao W, 2004, P NATL ACAD SCI USA, V101, P13306, DOI 10.1073/pnas.0405220101
   Salgia R, 2001, ANTICANCER RES, V21, P1241
   Shepherd FA, 2004, J CLIN ONCOL, V22, p622S
   Sordella R, 2004, SCIENCE, V305, P1163, DOI 10.1126/science.1101637
   Suzuki T, 2003, LUNG CANCER-J IASLC, V42, P35, DOI 10.1016/S0169-5002(03)00278-2
   Therasse P, 2000, J NATL CANCER I, V92, P205, DOI 10.1093/jnci/92.3.205
   Yatabe Y, 1998, CANCER RES, V58, P1042
   Yoshino I, 2001, Ann Thorac Cardiovasc Surg, V7, P204
NR 26
TC 794
Z9 848
U1 1
U2 26
PU AMER SOC CLINICAL ONCOLOGY
PI ALEXANDRIA
PA 2318 MILL ROAD, STE 800, ALEXANDRIA, VA 22314 USA
SN 0732-183X
EI 1527-7755
J9 J CLIN ONCOL
JI J. Clin. Oncol.
PD APR 10
PY 2005
VL 23
IS 11
BP 2513
EP 2520
DI 10.1200/JCO.2005.00.992
PG 8
WC Oncology
SC Oncology
GA 915OI
UT WOS:000228313200007
PM 15738541
DA 2021-12-02
ER

PT J
AU Herbst, RS
   Prager, D
   Hermann, R
   Fehrenbacher, L
   Johnson, BE
   Sandler, A
   Kris, MG
   Tran, HT
   Klein, P
   Li, X
   Ramies, D
   Johnson, DH
   Miller, VA
AF Herbst, RS
   Prager, D
   Hermann, R
   Fehrenbacher, L
   Johnson, BE
   Sandler, A
   Kris, MG
   Tran, HT
   Klein, P
   Li, X
   Ramies, D
   Johnson, DH
   Miller, VA
TI TRIBUTE: A phase III trial of erlotinib hydrochloride (OSI-774) combined
   with carboplatin and paclitaxel chemotherapy in advanced non-small-cell
   lung cancer
SO JOURNAL OF CLINICAL ONCOLOGY
LA English
DT Article
ID RECEPTOR TYROSINE KINASE; GEFITINIB; INHIBITOR; MUTATIONS; COMBINATION;
   SMOKERS
AB Purpose Erlotinib is a potent reversible HER1/epidermal growth factor receptor (EGFR) tyrosine kinase inhibitor with single-agent activity in patients with non-small-cell lung cancer (NSCLC). Erlotinib was combined with chemotherapy to determine if it could improve the outcome of patients with NSCLC.
   Patients and Methods TRIBUTE randomly assigned patients with good performance status and previously untreated advanced (stage IIIB/IV) NSCLC to erlotinib 150 mg/d or placebo combined with up to six cycles of carboplatin and paclitaxel, followed by maintenance monotherapy with erlotinib. Random assignment was stratified by stage, weight loss in the previous 6 months, measurable disease, and treatment center. The primary end point was overall survival (OS). Secondary end points included time to progression (TTP), objective response (OR), and duration of response.
   Results There were 1,059 assessable patients (526 erlotinib; 533 placebo). Median survival for patients treated with erlotinib was 10.6 v 10.5 months for placebo (hazard ratio, 0.99; 95% CI, 0.86 to 1.16; P =.95). There was no difference in OR or median TTP. Patients who reported never smoking (72 erlotinib; 44 placebo) experienced improved OS in the erlotinib arm (22.5 v 10.1 months for placebo), though no other prespecified factors showed an advantage in OS with erlotinib. Erlotinib and placebo arms were equivalent in adverse events (except rash and diarrhea).
   Conclusion Erlotinib with concurrent carboplatin and paclitaxel did not confer a survival advantage over carboplatin and paclitaxel alone in patients with previously untreated advanced NSCLC. Never smokers treated with erlotinib and chemotherapy seemed to experience an improvement in survival and will undergo further investigation in future randomized trials.
C1 Mem Sloan Kettering Canc Ctr, New York, NY 10021 USA.
   Univ Texas, MD Anderson Canc Ctr, Houston, TX 77030 USA.
   Univ Calif Los Angeles, Los Angeles, CA USA.
   Kaiser Permanente, Oakland, CA USA.
   Genentech Inc, San Francisco, CA 94080 USA.
   Georgia Oncol Partners, Marietta, GA USA.
   Dana Farber Canc Inst, Boston, MA 02115 USA.
   Vanderbilt Univ, Ingram Canc Ctr, Nashville, TN USA.
RP Miller, VA (corresponding author), Mem Sloan Kettering Canc Ctr, 1275 York Ave, New York, NY 10021 USA.
EM millerv@MSKCC.ORG
RI Johnson, David H./A-7437-2009
OI Kris, Mark/0000-0002-7317-5341
CR Betensky RA, 2002, J CLIN ONCOL, V20, P2495, DOI 10.1200/JCO.2002.06.140
   *DAK INC, 2004, DAK PHARMDX KIT
   Hanna N, 2004, J CLIN ONCOL, V22, P1589, DOI 10.1200/JCO.2004.08.163
   Herbst RS, 2004, J CLIN ONCOL, V22, P785, DOI 10.1200/JCO.2004.07.215
   Hidalgo M, 2001, J CLIN ONCOL, V19, P3267, DOI 10.1200/JCO.2001.19.13.3267
   Higgins B, 2004, ANTI-CANCER DRUG, V15, P503, DOI 10.1097/01.cad.0000127664.66472.60
   Kelly K, 2001, J CLIN ONCOL, V19, P3210, DOI 10.1200/JCO.2001.19.13.3210
   Kris MG, 2003, JAMA-J AM MED ASSOC, V290, P2149, DOI 10.1001/jama.290.16.2149
   Leighl NB, 2004, J CLIN ONCOL, V22, p626S
   Lynch TJ, 2004, CLIN CANCER RES, V10, p4199S, DOI 10.1158/1078-0432.CCR-040021
   Lynch TJ, 2004, NEW ENGL J MED, V350, P2129, DOI 10.1056/NEJMoa040938
   Paez JG, 2004, SCIENCE, V304, P1497, DOI 10.1126/science.1099314
   Pao W, 2004, P NATL ACAD SCI USA, V101, P13306, DOI 10.1073/pnas.0405220101
   Parkin DM, 2001, EUR J CANCER, V37, pS4, DOI 10.1016/S0959-8049(01)00267-2
   Perez-Soler R, 2004, J CLIN ONCOL, V22, P3238, DOI 10.1200/JCO.2004.11.057
   Sanchez-Cespedes M, 2001, CANCER RES, V61, P1309
   Schiller JH, 2002, NEW ENGL J MED, V346, P92, DOI 10.1056/NEJMoa011954
   Soulieres D, 2004, J CLIN ONCOL, V22, P77, DOI 10.1200/JCO.2004.06.075
   Therasse P, 2000, J NATL CANCER I, V92, P205, DOI 10.1093/jnci/92.3.205
   Tracy S, 2004, CANCER RES, V64, P7241, DOI 10.1158/0008-5472.CAN-04-1905
   Tran HT, 2004, J CLIN ONCOL, V22, p139S
   1983, 18 WORLD MED ASS HEL
NR 22
TC 1164
Z9 1215
U1 2
U2 37
PU AMER SOC CLINICAL ONCOLOGY
PI ALEXANDRIA
PA 2318 MILL ROAD, STE 800, ALEXANDRIA, VA 22314 USA
SN 0732-183X
EI 1527-7755
J9 J CLIN ONCOL
JI J. Clin. Oncol.
PD SEP 1
PY 2005
VL 23
IS 25
BP 5892
EP 5899
DI 10.1200/JCO.2005.02.840
PG 8
WC Oncology
SC Oncology
GA 960PT
UT WOS:000231606300012
PM 16043829
DA 2021-12-02
ER

PT J
AU Han, SW
   Kim, TY
   Hwang, PG
   Jeong, S
   Kim, J
   Choi, IS
   Oh, DY
   Kim, LH
   Kim, DW
   Chung, DH
   Im, SA
   Kim, YT
   Lee, JS
   Heo, DS
   Bang, YJ
   Kim, NK
AF Han, SW
   Kim, TY
   Hwang, PG
   Jeong, S
   Kim, J
   Choi, IS
   Oh, DY
   Kim, LH
   Kim, DW
   Chung, DH
   Im, SA
   Kim, YT
   Lee, JS
   Heo, DS
   Bang, YJ
   Kim, NK
TI Predictive and prognostic impact of epidermal growth factor receptor
   mutation in non-small-cell lung cancer patients treated with gefitinib
SO JOURNAL OF CLINICAL ONCOLOGY
LA English
DT Article
ID TUMOR-CELLS; TYROSINE KINASE; EGFR MUTATIONS; PATHWAY; SENSITIVITY;
   INHIBITORS; EFFICACY; MARKERS; TRIAL
AB Purpose
   This study was undertaken to investigate the effects of epidermal growth factor receptor (EGFR) mutation and its downstream signaling on response and survival in non-small-cell lung cancer (NSCLC) patients treated with gefitinib.
   Patients and Methods
   For 90 consecutive NSCLC patients who had received gefitinib, EGFR mutation was analyzed by DNA sequencing of exons 18, 19, 21, and 23 in the EGFR tyrosine kinase domain. Expressions of phosphorylated (p) -Akt and p-Erk were determined via immunohistochemistry. Response rate, time to progression (TTP), and overall survival were compared between each group according to EGFR mutation, as well as p-Akt and p-Erk expression.
   Results
   Seventeen patients (18.9%; 95% CI, 10.8 to 27.0) harbored EGFR mutations. These mutations include deletions in exon 19 in seven patients, L858R in six patients, G719A in three patients, and a novel A859T in one patient. Response rate in patients with EGFR mutation was 64.7% (11 of 17 patients; 95% CI, 42.0 to 87.4), in contrast to 13.7% (10 of 73 patients; 95% CI, 5.8 to 21.6) in patients without mutation (P<.001). Moreover, these 17 patients with EGFR mutation had significantly prolonged TTP (21.7 v 1.8 months; P <.001) and overall survival (30.5 v 6.6 months; P <.001) compared with the remaining 73 patients without mutation. Although no significant correlation was detected between EGFR mutation and expressions of p-Akt or p-Erk, p-Akt overexpression was associated with prolonged TTP in patients with EGFR mutation.
   Conclusion
   Our data further support the importance of EGFR mutation with regard to gefitinib sensitivity. In addition to its predictive role, EGFR mutation confers significant survival benefits on NSCLC patients treated with gefitinib.
C1 Seoul Natl Univ Hosp, Dept Internal Med, Seoul 110744, South Korea.
   Seoul Natl Univ Hosp, Dept Pathol, Seoul 110744, South Korea.
   Seoul Natl Univ Hosp, Dept Thorac & Cardiovasc Surg, Seoul 110744, South Korea.
   Seoul Municipal Boramae Hosp, Dept Internal Med, Seoul, South Korea.
   Seoul Natl Univ, Bundang Hosp, Dept Internal Med, Seoul, South Korea.
   Seoul Natl Univ, Coll Med, Canc Res Inst, Seoul, South Korea.
   Petagen Inc, Seoul, South Korea.
RP Kim, TY (corresponding author), Seoul Natl Univ, Coll Med, Dept Internal Med, 28 Yongon Dong, Seoul 110744, South Korea.
EM kimty@snu.ac.kr
RI Kim, Tae-You/J-2750-2012; Kim, Jee Hyun/J-5441-2012; Kim, Young
   T/J-2744-2012; Im, Seock-Ah/J-5620-2012; Lee, Jong-Seok/J-5603-2012;
   Heo, Dae/J-2184-2012; Kim, Yong-Tae/E-4148-2012; Chung, Doo
   Hyun/J-2791-2012; Kim, Dong-Wan/J-5391-2012; Bang, Yung Jue/J-2759-2012
OI Heo, Dae/0000-0001-5221-173X; Bang, Yung Jue/0000-0001-6000-4597; Kim,
   Young Tae/0000-0001-9006-4881
CR Bailey L. Renee, 2003, Proceedings of the American Association for Cancer Research Annual Meeting, V44, P1362
   Bianco R, 2003, ONCOGENE, V22, P2812, DOI 10.1038/sj.onc.1206388
   Cappuzzo F, 2004, JNCI-J NATL CANCER I, V96, P1133, DOI 10.1093/jnci/djh217
   Cortes-Funes H, 2003, BRIT J CANCER, V89, pS3, DOI 10.1038/sj.bjc.6601476
   FRANKLIN WA, 2004, P AN M AM SOC CLIN, V23, P618
   Fukuoka M, 2003, J CLIN ONCOL, V21, P2237, DOI 10.1200/JCO.2003.10.038
   Han SW, 2005, INT J CANCER, V113, P109, DOI 10.1002/ijc.20550
   Janmaat ML, 2003, CLIN CANCER RES, V9, P2316
   Kris MG, 2003, JAMA-J AM MED ASSOC, V290, P2149, DOI 10.1001/jama.290.16.2149
   LEE DH, IN PRESS CLIN CANC R
   Lynch TJ, 2004, NEW ENGL J MED, V350, P2129, DOI 10.1056/NEJMoa040938
   Magne N, 2002, BRIT J CANCER, V86, P1518, DOI 10.1038/sj/bjc/6600299
   Mendelsohn J, 2003, J CLIN ONCOL, V21, P2787, DOI 10.1200/JCO.2003.01.504
   MILLER AB, 1981, CANCER, V47, P207, DOI 10.1002/1097-0142(19810101)47:1<207::AID-CNCR2820470134>3.0.CO;2-6
   Miller VA, 2004, J CLIN ONCOL, V22, P1103, DOI 10.1200/JCO.2004.08.158
   Paez JG, 2004, SCIENCE, V304, P1497, DOI 10.1126/science.1099314
   Pao W, 2004, P NATL ACAD SCI USA, V101, P13306, DOI 10.1073/pnas.0405220101
   PAO W, 2004, P AN M AM SOC CLIN, V23, P619
   She QB, 2003, CLIN CANCER RES, V9, P4340
   Sordella R, 2004, SCIENCE, V305, P1163, DOI 10.1126/science.1101637
   Vivanco I, 2002, NAT REV CANCER, V2, P489, DOI 10.1038/nrc839
NR 21
TC 651
Z9 681
U1 1
U2 20
PU AMER SOC CLINICAL ONCOLOGY
PI ALEXANDRIA
PA 2318 MILL ROAD, STE 800, ALEXANDRIA, VA 22314 USA
SN 0732-183X
EI 1527-7755
J9 J CLIN ONCOL
JI J. Clin. Oncol.
PD APR 10
PY 2005
VL 23
IS 11
BP 2493
EP 2501
DI 10.1200/JCO.2005.01.388
PG 9
WC Oncology
SC Oncology
GA 915OI
UT WOS:000228313200005
PM 15710947
DA 2021-12-02
ER

PT J
AU Cappuzzo, F
   Hirsch, FR
   Rossi, E
   Bartolini, S
   Ceresoli, GL
   Bemis, L
   Haney, J
   Witta, S
   Danenberg, K
   Domenichini, I
   Ludovini, V
   Magrini, E
   Gregorc, V
   Doglioni, C
   Sidoni, A
   Tonato, M
   Franklin, WA
   Crino, L
   Bunn, PA
   Varella-Garcia, M
AF Cappuzzo, F
   Hirsch, FR
   Rossi, E
   Bartolini, S
   Ceresoli, GL
   Bemis, L
   Haney, J
   Witta, S
   Danenberg, K
   Domenichini, I
   Ludovini, V
   Magrini, E
   Gregorc, V
   Doglioni, C
   Sidoni, A
   Tonato, M
   Franklin, WA
   Crino, L
   Bunn, PA
   Varella-Garcia, M
TI Epidermal growth factor receptor gene and protein and gefitinib
   sensitivity in non-small-cell lung cancer
SO JNCI-JOURNAL OF THE NATIONAL CANCER INSTITUTE
LA English
DT Article
ID TYROSINE KINASE INHIBITORS; EGFR MUTATIONS; ONCOLOGY-GROUP; EXPRESSION;
   SURVIVAL; EFFICACY; TRIAL; AMPLIFICATION; CHEMOTHERAPY; APOPTOSIS
AB Background: Gefitinib is a selective inhibitor of the epidermal growth factor (EGFR) tyrosine kinase, which is overexpressed in many cancers, including non-small-cell lung cancer (NSCLC). We carried out a clinical study to compare the relationship between EGFR gene copy number, EGFR protein expression, EGFR mutations, and Akt activation status as predictive markers for gefitinib therapy in advanced NSCLC. Methods: Tumors from 102 NSCLC patients treated daily with 250 mg of gefitinib were evaluated for EGFR status by fluorescence in situ hybridization (FISH), DNA sequencing, and immunohistochemistry and for Akt activation status (phospho-Akt [P-Akt]) by immunohistochemistry. Time to progression, overall survival, and 95% confidence intervals (CIs) were calculated and evaluated by the Kaplan-Meier method; groups were compared using the log-rank test. Risk factors associated with survival were evaluated using Cox proportional hazards regression modeling and multivariable analysis. All statistical tests were two-sided. Results: Amplification or high polysomy of the EGFR gene (seen in 33 of 102 patients) and high protein expression (seen in 58 of 98 patients) were statistically significantly associated with better response (36% versus 3%, mean difference = 34%, 95% CI = 16.6 to 50.3; P <.001), disease control rate (67% versus 26%, mean difference = 40.6%, 95% CI = 21.5 to 59.7; P <.001), time to progression (9.0 versus 2.5 months, mean difference = 6.5 months, 95% CI = 2.8 to 10.3; P <.001), and survival (18.7 versus 7.0 months, mean difference = 11.7 months, 95% CI = 2.1 to 21.4; P =.03). EGFR mutations (seen in 15 of 89 patients) were also statistically significantly related to response and time to progression, but the association with survival was not statistically significant, and 40% of the patients with mutation had progressive disease. In multivariable analysis, only high EGFR gene copy number remained statistically significantly associated with better survival (hazard ratio = 0.44, 95% CI = 0.23 to 0.82). Independent of EGFR assessment method, EGFR(+)P-Akt(+) patients had a statistically significantly better outcome than EGFR(-), P-Akt(-), or EGFR(+)/P-Akt(-) patients. Conclusions: High EGFR gene copy number identified by FISH may be an effective molecular predictor for gefitinib efficacy in advanced NSCLC.
C1 Univ Colorado, Ctr Canc, Dept Med & Pathol, Aurora, CO 80010 USA.
   Univ Colorado, Hlth Sci Ctr, Aurora, CO 80010 USA.
   Bellaria Hosp, Bologna, Italy.
   Interuniv Consortium, Bologna, Italy.
   Univ Hosp San Raffaele, Inst Sci, Milan, Italy.
   Response Genet Inc, Los Angeles, CA USA.
   Monteluce Policlin, Perugia, Italy.
RP Hirsch, FR (corresponding author), Univ Colorado, Ctr Canc, Dept Med & Pathol, 12801 E 17th Ave,POB 6511,Mail Stop 8111, Aurora, CO 80010 USA.
EM fred.hirsch@uchsc.edu
RI Cappuzzo, federico/R-2827-2016; SIDONI, Angelo/K-8171-2016
OI Cappuzzo, federico/0000-0002-6295-6767; SIDONI,
   Angelo/0000-0002-8458-5901; DOGLIONI, Claudio/0000-0002-4969-5216;
   Bemis, Lynne/0000-0001-9986-7154
FU NATIONAL CANCER INSTITUTEUnited States Department of Health & Human
   ServicesNational Institutes of Health (NIH) - USANIH National Cancer
   Institute (NCI) [P30CA046934, U01CA085070, P50CA058187] Funding Source:
   NIH RePORTER; NCI NIH HHSUnited States Department of Health & Human
   ServicesNational Institutes of Health (NIH) - USANIH National Cancer
   Institute (NCI) [P01-CA58187, U01-CA 85070, 2P30-CA46934] Funding
   Source: Medline
CR ALBERTI W, 1995, BRIT MED J, V311, P899
   Andrechek ER, 2000, P NATL ACAD SCI USA, V97, P3444, DOI 10.1073/pnas.050408497
   Arteaga CL, 2002, SEMIN ONCOL, V29, P3, DOI 10.1053/sonc.2002.35642
   Bailey R, 2003, LUNG CANCER, V41, pS71, DOI DOI 10.1016/S0169-5002(03)91900-3
   Bianco R, 2003, ONCOGENE, V22, P2812, DOI 10.1038/sj.onc.1206388
   Cappuzzo F, 2003, J CLIN ONCOL, V21, P2658, DOI 10.1200/JCO.2003.01.039
   Cappuzzo F, 2004, JNCI-J NATL CANCER I, V96, P1133, DOI 10.1093/jnci/djh217
   Ciardiello F, 2001, CLIN CANCER RES, V7, P2958
   COX DR, 1972, J R STAT SOC B, V34, P187
   CURIEL DT, 1990, AM J RESP CELL MOL, V3, P405, DOI 10.1165/ajrcmb/3.5.405
   Datta SR, 1999, GENE DEV, V13, P2905, DOI 10.1101/gad.13.22.2905
   DON RH, 1991, NUCLEIC ACIDS RES, V19, P4008, DOI 10.1093/nar/19.14.4008
   Frederick L, 2000, CANCER RES, V60, P1383
   Fukuoka M, 2003, J CLIN ONCOL, V21, P2237, DOI 10.1200/JCO.2003.10.038
   Hirsch FR, 2003, J CLIN ONCOL, V21, P3798, DOI 10.1200/JCO.2003.11.069
   Hirsch FR, 2003, LUNG CANCER, V41, pS29, DOI 10.1016/S0169-5002(03)00137-5
   Janmaat ML, 2003, CLIN CANCER RES, V9, P2316
   KAPLAN EL, 1958, J AM STAT ASSOC, V53, P457, DOI 10.2307/2281868
   Kelly K, 2001, J CLIN ONCOL, V19, P3210, DOI 10.1200/JCO.2001.19.13.3210
   Kris MG, 2003, JAMA-J AM MED ASSOC, V290, P2149, DOI 10.1001/jama.290.16.2149
   Levitt ML, 1999, INVEST NEW DRUG, V17, P213, DOI 10.1023/A:1006372102543
   LEVITZKI A, 1995, SCIENCE, V267, P1782, DOI 10.1126/science.7892601
   Lynch TJ, 2004, NEW ENGL J MED, V350, P2129, DOI 10.1056/NEJMoa040938
   Miller VA, 2004, J CLIN ONCOL, V22, P1103, DOI 10.1200/JCO.2004.08.158
   MILLER VA, 2003, P ASCO, V22
   OKEN MM, 1982, AM J CLIN ONCOL-CANC, V5, P649, DOI 10.1097/00000421-198212000-00014
   Ono M, 2004, MOL CANCER THER, V3, P465
   Paez JG, 2004, SCIENCE, V304, P1497, DOI 10.1126/science.1099314
   Pao W, 2004, P NATL ACAD SCI USA, V101, P13306, DOI 10.1073/pnas.0405220101
   Parkin DM, 2001, LANCET ONCOL, V2, P533, DOI 10.1016/S1470-2045(01)00486-7
   Parra HS, 2004, BRIT J CANCER, V91, P208, DOI 10.1038/sj.bjc.6601923
   Perez-Soler R, 2004, J CLIN ONCOL, V22, P3238, DOI 10.1200/JCO.2004.11.057
   Rosell R, 2004, CLIN CANCER RES, V10, P1318, DOI 10.1158/1078-0432.CCR-03-0156
   SALOMON DS, 1995, CRIT REV ONCOL HEMAT, V19, P183, DOI 10.1016/1040-8428(94)00144-I
   SALOMON DS, 2001, SIGNAL, V2, P4
   Schiller JH, 2002, NEW ENGL J MED, V346, P92, DOI 10.1056/NEJMoa011954
   SHEPHERD FA, 2004, P ASCO, V23
   Sordella R, 2004, SCIENCE, V305, P1163, DOI 10.1126/science.1101637
   Therasse P, 2000, J NATL CANCER I, V92, P205, DOI 10.1093/jnci/92.3.205
   Tracy S, 2004, CANCER RES, V64, P7241, DOI 10.1158/0008-5472.CAN-04-1905
   Travis WD, 1999, HIST TYPING LUNG PLE
NR 41
TC 1320
Z9 1386
U1 0
U2 76
PU OXFORD UNIV PRESS INC
PI CARY
PA JOURNALS DEPT, 2001 EVANS RD, CARY, NC 27513 USA
SN 0027-8874
EI 1460-2105
J9 JNCI-J NATL CANCER I
JI JNCI-J. Natl. Cancer Inst.
PD MAY 4
PY 2005
VL 97
IS 9
BP 643
EP 655
DI 10.1093/jnci/dji112
PG 13
WC Oncology
SC Oncology
GA 936LB
UT WOS:000229856400009
PM 15870435
OA Bronze, Green Published
DA 2021-12-02
ER

PT J
AU Eberhard, DA
   Johnson, BE
   Amler, LC
   Goddard, AD
   Heldens, SL
   Herbst, RS
   Ince, WL
   Janne, PA
   Januario, T
   Johnson, DH
   Klein, P
   Miller, VA
   Ostland, MA
   Ramies, DA
   Sebisanovic, D
   Stinson, JA
   Zhang, YR
   Seshagiri, S
   Hillan, KJ
AF Eberhard, DA
   Johnson, BE
   Amler, LC
   Goddard, AD
   Heldens, SL
   Herbst, RS
   Ince, WL
   Janne, PA
   Januario, T
   Johnson, DH
   Klein, P
   Miller, VA
   Ostland, MA
   Ramies, DA
   Sebisanovic, D
   Stinson, JA
   Zhang, YR
   Seshagiri, S
   Hillan, KJ
TI Mutations in the epidermal growth factor receptor and in KRAS are
   predictive and prognostic indicators in patients with non-small-cell
   lung cancer treated with chemotherapy alone and in combination with
   erlotinib
SO JOURNAL OF CLINICAL ONCOLOGY
LA English
DT Article; Proceedings Paper
CT American-Association-for-Cancer-Research Conference on Molecular Targets
   and Cancer Therapeutics
CY SEP 30, 2004
CL Geneva, SWITZERLAND
SP Amer Assoc Canc Res
ID K-RAS MUTATIONS; GENE-MUTATIONS; TUMOR-CELLS; GEFITINIB; EGFR;
   ADENOCARCINOMA; TRIAL; SENSITIVITY; SURVIVAL; SMOKERS
AB Purpose Epidermal growth factor receptor (EGFR) mutations have been associated with tumor response to treatment with single-agent EGFR inhibitors in patients with relapsed non-small-cell lung Cancer (NSCLC). The implications of EGFR mutations in patients treated with EGFR inhibitors, plus first-line chemotherapy are unknown. KRAS is frequently activated in NSCLC. The relationship of KRAS mutations to outcome after EGFR inhibitor treatment has not been described.
   Patients and Methods Previously untreated patients with advanced NSCLC in the phase III TRIBUTE study who were randomly assigned to carboplatin and paclitaxel with erlotinib or placebo were assessed for survival, response, and time to progression (TTP). EGFR exons 18 through 21 and KRAS exon 2 were sequenced in tumors from 274 patients. Outcomes were correlated with EGFR and KRAS mutations in retrospective subset analyses.
   Results EGFR mutations were detected in 13% of tumors and were associated with longer survival, irrespective of treatment (P <.001). Among erlotinib-treated patients, EGFR mutations were associated with improved response rate (P <.05) and there was a trend toward an erlotinib benefit on TTP (P =.092) but not improved survival (P =.96). KRAS mutations (21% of tumors) were associated with significantly decreased TTP and survival in erlotinib plus chemotherapy-treated patients.
   Conclusion EGFR mutations may be a positive prognostic factor for survival in advanced NSCLC patients treated with chemotherapy with or without erlotinib, and may predict greater likelihood of response. Patients with KRAS-mutant NSCLC showed poorer clinical outcomes when treated with erlotinib and chemotherapy. Further studies are needed to confirm the findings of this retrospective subset analysis.
C1 Genentech Inc, Dept Pathol, San Francisco, CA 94080 USA.
   Genentech Inc, Dept Mol Diagnost, San Francisco, CA 94080 USA.
   Genentech Inc, Dept Mol Biol, San Francisco, CA 94080 USA.
   Genentech Inc, Dept Biostat & BioOncol, San Francisco, CA 94080 USA.
   Brigham & Womens Hosp, Dept Med, Boston, MA 02115 USA.
   Dana Farber Canc Inst, Dept Med Oncol, Boston, MA 02115 USA.
   Harvard Univ, Sch Med, Boston, MA USA.
   Univ Texas, MD Anderson Canc Ctr, Houston, TX 77030 USA.
   Vanderbilt Univ, Med Ctr, Nashville, TN USA.
   Mem Sloan Kettering Canc Ctr, Dept Med, Thorac Oncol Serv, New York, NY 10021 USA.
RP Hillan, KJ (corresponding author), Genentech Inc, Dept Pathol, 1 DNA Way, San Francisco, CA 94080 USA.
EM kjh@gene.com
RI Johnson, David H./A-7437-2009
OI Seshagiri, Somasekar/0000-0003-4272-6443
CR Ahrendt SA, 2001, CANCER, V92, P1525, DOI 10.1002/1097-0142(20010915)92:6<1525::AID-CNCR1478>3.0.CO;2-H
   Akita RW, 2003, SEMIN ONCOL, V30, P15, DOI 10.1016/S0093-7754(03)00187-8
   Baselga J, 2004, J CLIN ONCOL, V22, P759, DOI 10.1200/JCO.2004.12.903
   Bianco R, 2003, ONCOGENE, V22, P2812, DOI 10.1038/sj.onc.1206388
   Broermann P, 2002, CANCER, V94, P2055, DOI 10.1002/cncr.10387
   Fukuoka M, 2003, J CLIN ONCOL, V21, P2237, DOI 10.1200/JCO.2003.10.038
   Giaccone G, 2004, J CLIN ONCOL, V22, P777, DOI 10.1200/JCO.2004.08.001
   Graziano SL, 1999, J CLIN ONCOL, V17, P668, DOI 10.1200/JCO.1999.17.2.668
   Grossi F, 2003, EUR J CANCER, V39, P1242, DOI 10.1016/S0959-8049(03)00232-6
   Herbst RS, 2004, J CLIN ONCOL, V22, p619S
   Herbst RS, 2004, J CLIN ONCOL, V22, P785, DOI 10.1200/JCO.2004.07.215
   Herbst RS, 2005, J CLIN ONCOL, V23, P5892, DOI 10.1200/JCO.2005.02.840
   Huncharek M, 1999, CARCINOGENESIS, V20, P1507, DOI 10.1093/carcin/20.8.1507
   Johnson BE, 2004, J CLIN ONCOL, V22, p636S
   Keller SM, 2002, LUNG CANCER, V37, P303, DOI 10.1016/S0169-5002(02)00103-4
   Leighl NB, 2004, J CLIN ONCOL, V22, p626S
   Lynch TJ, 2004, NEW ENGL J MED, V350, P2129, DOI 10.1056/NEJMoa040938
   MILLER VA, 2004, J CLIN ONCOL, V22
   Nelson HH, 1999, J NATL CANCER I, V91, P2032, DOI 10.1093/jnci/91.23.2032
   Paez JG, 2004, SCIENCE, V304, P1497, DOI 10.1126/science.1099314
   Pao W, 2004, P NATL ACAD SCI USA, V101, P13306, DOI 10.1073/pnas.0405220101
   Parkin DM, 2001, EUR J CANCER, V37, pS4, DOI 10.1016/S0959-8049(01)00267-2
   Perez-Soler R, 2004, J CLIN ONCOL, V22, P3238, DOI 10.1200/JCO.2004.11.057
   Rajagopalan H, 2002, NATURE, V418, P934, DOI 10.1038/418934a
   Sanchez-Cespedes M, 2001, CANCER RES, V61, P1309
   Sandier E, 2003, CALC VAR PARTIAL DIF, V17, P17, DOI 10.1007/s00526-002-0158-9
   Schiller JH, 2001, J CLIN ONCOL, V19, P448, DOI 10.1200/JCO.2001.19.2.448
   She QB, 2003, CLIN CANCER RES, V9, P4340
   SUGIO K, 1992, CANCER RES, V52, P2903
   Suzuki T, 2003, LUNG CANCER-J IASLC, V42, P35, DOI 10.1016/S0169-5002(03)00278-2
   Yarden Y, 2001, NAT REV MOL CELL BIO, V2, P127, DOI 10.1038/35052073
NR 31
TC 1172
Z9 1222
U1 1
U2 48
PU AMER SOC CLINICAL ONCOLOGY
PI ALEXANDRIA
PA 2318 MILL ROAD, STE 800, ALEXANDRIA, VA 22314 USA
SN 0732-183X
EI 1527-7755
J9 J CLIN ONCOL
JI J. Clin. Oncol.
PD SEP 1
PY 2005
VL 23
IS 25
BP 5900
EP 5909
DI 10.1200/JCO.2005.02.857
PG 10
WC Oncology
SC Oncology
GA 960PT
UT WOS:000231606300013
PM 16043828
DA 2021-12-02
ER

PT J
AU Tsao, MS
   Sakurada, A
   Cutz, JC
   Zhu, CQ
   Kamel-Reid, S
   Squire, J
   Lorimer, I
   Zhang, T
   Liu, N
   Daneshmand, M
   Marrano, P
   Santos, GD
   Lagarde, A
   Richardson, F
   Seymour, L
   Whitehead, M
   Ding, KY
   Pater, J
   Shepherd, FA
AF Tsao, MS
   Sakurada, A
   Cutz, JC
   Zhu, CQ
   Kamel-Reid, S
   Squire, J
   Lorimer, I
   Zhang, T
   Liu, N
   Daneshmand, M
   Marrano, P
   Santos, GD
   Lagarde, A
   Richardson, F
   Seymour, L
   Whitehead, M
   Ding, KY
   Pater, J
   Shepherd, FA
TI Erlotinib in lung cancer - Molecular and clinical predictors of outcome
SO NEW ENGLAND JOURNAL OF MEDICINE
LA English
DT Article
ID GROWTH-FACTOR-RECEPTOR; TYROSINE KINASE; POOR-PROGNOSIS; EGFR MUTATIONS;
   GENE-MUTATIONS; FACTOR-ALPHA; GEFITINIB; EXPRESSION; SENSITIVITY;
   OVEREXPRESSION
AB BACKGROUND
   A clinical trial that compared erlotinib with a placebo for non - small- cell lung cancer demonstrated a survival benefit for erlotinib. We used tumor- biopsy samples from participants in this trial to investigate whether responsiveness to erlotinib and its impact on survival were associated with expression by the tumor of epidermal growth factor receptor ( EGFR) and EGFR gene amplification and mutations.
   METHODS
   EGFR expression was evaluated immunohistochemically in non - small- cell lung cancer specimens from 325 of 731 patients in the trial; 197 samples were analyzed for EGFR mutations; and 221 samples were analyzed for the number of EGFR genes.
   RESULTS
   In univariate analyses, survival was longer in the erlotinib group than in the placebo group when EGFR was expressed ( hazard ratio for death, 0.68; P= 0.02) or there was a high number of copies of EGFR ( hazard ratio, 0.44; P= 0.008). In multivariate analyses, adenocarcinoma ( P= 0.01), never having smoked ( P< 0.001), and expression of EGFR ( P= 0.03) were associated with an objective response. In multivariate analysis, survival after treatment with erlotinib was not influenced by the status of EGFR expression, the number of EGFR copies, or EGFR mutation.
   CONCLUSIONS
   Among patients with non - small- cell lung cancer who receive erlotinib, the presence of an EGFR mutation may increase responsiveness to the agent, but it is not indicative of a survival benefit.
C1 Univ Hlth Network, Toronto, ON, Canada.
   Univ Toronto, Ontario Canc Inst, Toronto, ON, Canada.
   Univ Ottawa, Ottawa Hlth Res Inst, Ottawa, ON, Canada.
   OSI Pharmaceut, Boulder, CO USA.
   Natl Canc Inst Canada Clin Trials Grp, Kingston, ON, Canada.
   Queens Univ, Kingston, ON, Canada.
RP Tsao, MS (corresponding author), Univ Hlth Network, Princess Margaret Hosp Site, Toronto, ON, Canada.
RI Squire, Jeremy A/A-9352-2012; Tsao, Ming-Sound/M-3503-2017; da Cunha
   Santos, Gilda/A-5851-2010
OI Squire, Jeremy A/0000-0002-9863-468X; Tsao, Ming/0000-0002-9160-5405;
   Zhu, ChangQi/0000-0002-9992-0258; da Cunha Santos,
   Gilda/0000-0001-5577-7464; Kamel-Reid, Suzanne/0000-0002-4386-0292
CR Arteaga CL, 2002, SEMIN ONCOL, V29, P3, DOI 10.1053/sonc.2002.35642
   Brabender J, 2001, CLIN CANCER RES, V7, P1850
   Cappuzzo F, 2005, JNCI-J NATL CANCER I, V97, P643, DOI 10.1093/jnci/dji112
   Dancey JE, 2004, CANCER CELL, V5, P411, DOI 10.1016/S1535-6108(04)00122-9
   Fontanini G, 1998, CLIN CANCER RES, V4, P241
   Fukuoka M, 2003, J CLIN ONCOL, V21, P2237, DOI 10.1200/JCO.2003.10.038
   Han SW, 2005, J CLIN ONCOL, V23, P2493, DOI 10.1200/JCO.2005.01.388
   Herbst RS, 2003, CLIN CANCER RES, V9, P5813
   Hirsch FR, 2003, J CLIN ONCOL, V21, P3798, DOI 10.1200/JCO.2003.11.069
   Hsieh ETK, 2000, LUNG CANCER, V29, P151, DOI 10.1016/S0169-5002(00)00116-1
   Huang SF, 2004, CLIN CANCER RES, V10, P8195, DOI 10.1158/1078-0432.CCR-04-1245
   Isomura M, 2004, J CLIN ONCOL, V22, p200S
   Janne PA, 2004, LUNG CANCER-J IASLC, V44, P221, DOI 10.1016/j.lungcan.2003.12.014
   Kim KS, 2005, CLIN CANCER RES, V11, P2244, DOI 10.1158/1078-0432.CCR-04-2081
   Kosaka T, 2004, CANCER RES, V64, P8919, DOI 10.1158/0008-5472.CAN-04-2818
   Kris MG, 2003, JAMA-J AM MED ASSOC, V290, P2149, DOI 10.1001/jama.290.16.2149
   Lynch TJ, 2004, NEW ENGL J MED, V350, P2129, DOI 10.1056/NEJMoa040938
   Marchetti A, 2005, J CLIN ONCOL, V23, P857, DOI 10.1200/JCO.2005.08.043
   Meert AP, 2002, EUR RESPIR J, V20, P975, DOI 10.1183/09031936.02.00296502
   Miller VA, 2004, J CLIN ONCOL, V22, P1103, DOI 10.1200/JCO.2004.08.158
   Nagahara H, 2005, CLIN CANCER RES, V11, P1368, DOI 10.1158/1078-0432.CCR-04-1894
   Nicholson RI, 2001, EUR J CANCER, V37, pS9, DOI 10.1016/s0959-8049(01)00231-3
   Paez JG, 2004, SCIENCE, V304, P1497, DOI 10.1126/science.1099314
   Pao W, 2004, P NATL ACAD SCI USA, V101, P13306, DOI 10.1073/pnas.0405220101
   Parra HS, 2004, BRIT J CANCER, V91, P208, DOI 10.1038/sj.bjc.6601923
   Pedersen MW, 2001, ANN ONCOL, V12, P745, DOI 10.1023/A:1011177318162
   Perez-Soler R, 2004, J CLIN ONCOL, V22, P3238, DOI 10.1200/JCO.2004.11.057
   Rusch V, 1997, CLIN CANCER RES, V3, P515
   SALOMON DS, 2001, SIGNAL, V2, P4
   Schlessinger J, 2002, CELL, V110, P669, DOI 10.1016/S0092-8674(02)00966-2
   Selvaggi G, 2004, ANN ONCOL, V15, P28, DOI 10.1093/annonc/mdh011
   Shepherd FA, 2005, NEW ENGL J MED, V353, P123, DOI 10.1056/NEJMoa050753
   Shigematsu H, 2005, JNCI-J NATL CANCER I, V97, P339, DOI 10.1093/jnci/dji055
   Sridhar SS, 2003, LANCET ONCOL, V4, P397, DOI 10.1016/S1470-2045(03)01137-9
   Stephens P, 2004, NATURE, V431, P525, DOI 10.1038/431525b
   Swinson DEB, 2004, BRIT J CANCER, V91, P1301, DOI 10.1038/sj.bjc.6602149
   Therasse P, 2000, J NATL CANCER I, V92, P205, DOI 10.1093/jnci/92.3.205
   Tokumo M, 2005, CLIN CANCER RES, V11, P1167
   VEALE D, 1993, BRIT J CANCER, V68, P162, DOI 10.1038/bjc.1993.306
   Weber F, 2005, BRIT J CANCER, V92, P1922, DOI 10.1038/sj.bjc.6602557
   Yang SH, 2005, CLIN CANCER RES, V11, P2106, DOI 10.1158/1078-0432.CCR-04-1853
NR 41
TC 1511
Z9 1571
U1 0
U2 62
PU MASSACHUSETTS MEDICAL SOC
PI WALTHAM
PA WALTHAM WOODS CENTER, 860 WINTER ST,, WALTHAM, MA 02451-1413 USA
SN 0028-4793
EI 1533-4406
J9 NEW ENGL J MED
JI N. Engl. J. Med.
PD JUL 14
PY 2005
VL 353
IS 2
BP 133
EP 144
DI 10.1056/NEJMoa050736
PG 12
WC Medicine, General & Internal
SC General & Internal Medicine
GA 944OP
UT WOS:000230438800005
PM 16014883
DA 2021-12-02
ER

PT J
AU Morse, MA
   Garst, J
   Osada, T
   Khan, S
   Hobeika, A
   Clay, TM
   Valente, N
   Shreeniwas, R
   Sutton, MA
   Delcayre, A
   Hsu, DH
   Le Pecq, JB
   Lyerly, HK
AF Morse, MA
   Garst, J
   Osada, T
   Khan, S
   Hobeika, A
   Clay, TM
   Valente, N
   Shreeniwas, R
   Sutton, MA
   Delcayre, A
   Hsu, DH
   Le Pecq, JB
   Lyerly, HK
TI A phase I study of dexosome immunotherapy in patients with advanced
   non-small cell lung cancer
SO JOURNAL OF TRANSLATIONAL MEDICINE
LA English
DT Article
ID CHEMOTHERAPY REGIMENS; T-CELLS; EXOSOMES; VACCINE; MICROVESICLES;
   ACTIVATION; DOCETAXEL; PLATINUM; ANTIGENS; VESICLE
AB Background: There is a continued need to develop more effective cancer immunotherapy strategies. Exosomes, cell- derived lipid vesicles that express high levels of a narrow spectrum of cell proteins represent a novel platform for delivering high levels of antigen in conjunction with costimulatory molecules. We performed this study to test the safety, feasibility and efficacy of autologous dendritic cell (DC)- derived exosomes (DEX) loaded with the MAGE tumor antigens in patients with non-small cell lung cancer (NSCLC). Methods: This Phase 1 study enrolled HLA A2+ patients with pre-treated Stage IIIb ( N = 4) and IV ( N = 9) NSCLC with tumor expression of MAGE-A3 or A4. Patients underwent leukapheresis to generate DC from which DEX were produced and loaded with MAGE-A3, -A4, -A10, and MAGE-3DPO4 peptides. Patients received 4 doses of DEX at weekly intervals. Results: Thirteen patients were enrolled and 9 completed therapy. Three formulations of DEX were evaluated; all were well tolerated with only grade 1-2 adverse events related to the use of DEX (injection site reactions (N=8), flu like illness (N=1), and peripheral arm pain (N=1)). The time from the first dose of DEX until disease progression was 30 to 429+ days. Three patients had disease progression before the first DEX dose. Survival of patients after the first DEX dose was 52-665+ days. DTH reactivity against MAGE peptides was detected in 3/9 patients. Immune responses were detected in patients as follows: MAGE-specific T cell responses in 1/3, increased NK lytic activity in 2/4. Conclusion: Production of the DEX vaccine was feasible and DEX therapy was well tolerated in patients with advanced NSCLC. Some patients experienced long term stability of disease and activation of immune effectors
C1 Duke Univ, Med Ctr, Dept Med, Durham, NC 27710 USA.
   Duke Univ, Med Ctr, Dept Surg, Durham, NC 27710 USA.
   Anosys Inc, Menlo Pk, CA USA.
RP Morse, MA (corresponding author), Duke Univ, Med Ctr, Dept Med, Durham, NC 27710 USA.
EM michael.morse@duke.edu; jennifer.garst@duke.edu; takuya.osada@duke.edu;
   shubi.khan@duke.edu; amy.hobeika@duke.edu; timothy.clay@duke.edu;
   nvalente@gene.com; revati1s@comcast.net; msutton@anosys.com;
   ADelcayre@anosys.com; dhhsu@anosys.com; jblepecq@anosys.com;
   lyerl001@mc.duke.edu
RI Lyerly, Herbert Kim/AAX-4925-2020; Lyerly, Herbert K/B-6528-2014
OI Lyerly, Herbert Kim/0000-0002-0063-4770; Lyerly, Herbert
   K/0000-0002-0063-4770
FU NCI NIH HHSUnited States Department of Health & Human ServicesNational
   Institutes of Health (NIH) - USANIH National Cancer Institute (NCI) [R21
   CA089957] Funding Source: Medline; NCRR NIH HHSUnited States Department
   of Health & Human ServicesNational Institutes of Health (NIH) - USANIH
   National Center for Research Resources (NCRR) [M01 RR000030] Funding
   Source: Medline
CR Andre F, 2004, J IMMUNOL, V172, P2126, DOI 10.4049/jimmunol.172.4.2126
   Andre F, 2002, LANCET, V360, P295, DOI 10.1016/S0140-6736(02)09552-1
   Denzer K, 2000, J IMMUNOL, V165, P1259, DOI 10.4049/jimmunol.165.3.1259
   Denzer K, 2000, J CELL SCI, V113, P3365
   Farsad Khashayar, 2002, Yale Journal of Biology and Medicine, V75, P95
   Fossella FV, 2000, J CLIN ONCOL, V18, P2354, DOI 10.1200/JCO.2000.18.12.2354
   Garcia-Lora A, 2003, J CELL PHYSIOL, V195, P346, DOI 10.1002/jcp.10290
   Gotoh K, 1998, LUNG CANCER, V20, P117, DOI 10.1016/S0169-5002(98)00017-8
   Heijnen HFG, 1999, BLOOD, V94, P3791, DOI 10.1182/blood.V94.11.3791.423a22_3791_3799
   Hsu DH, 2003, J IMMUNOTHER, V26, P440, DOI 10.1097/00002371-200309000-00007
   JOHNSTONE RM, 1992, BIOCHEM CELL BIOL, V70, P179, DOI 10.1139/o92-028
   Lamparski HG, 2002, J IMMUNOL METHODS, V270, P211, DOI 10.1016/S0022-1759(02)00330-7
   Martinez-Lorenzo MJ, 1999, J IMMUNOL, V163, P1274
   Massarelli E, 2003, LUNG CANCER-J IASLC, V39, P55, DOI 10.1016/S0169-5002(02)00308-2
   Park JW, 2002, J IMMUNOL METHODS, V266, P79, DOI 10.1016/S0022-1759(02)00105-9
   Pfister DG, 2004, J CLIN ONCOL, V22, P330, DOI 10.1200/JCO.2004.09.053
   Raposo G, 1996, J EXP MED, V183, P1161, DOI 10.1084/jem.183.3.1161
   Reynolds SR, 2003, CLIN CANCER RES, V9, P657
   Schartz NEC, 2002, CURR OPIN MOL THER, V4, P372
   Schiller JH, 2002, NEW ENGL J MED, V346, P92, DOI 10.1056/NEJMoa011954
   Schultz ES, 2000, CANCER RES, V60, P6272
   SHICHIO S, 1995, INT J CANCER, V64, P158, DOI 10.1002/ijc.2910640303
   Skokos D, 2001, J IMMUNOL, V166, P868, DOI 10.4049/jimmunol.166.2.868
   Thery C, 2001, J IMMUNOL, V166, P7309, DOI 10.4049/jimmunol.166.12.7309
   Thery C, 2002, NAT IMMUNOL, V3, P1156, DOI 10.1038/ni854
   Thery C, 2002, NAT REV IMMUNOL, V2, P569, DOI 10.1038/nri855
   Thery C, 1999, J CELL BIOL, V147, P599, DOI 10.1083/jcb.147.3.599
   Whiteside Theresa L., 2000, Immunological Investigations, V29, P149, DOI 10.3109/08820130009062299
   Wolfers J, 2001, NAT MED, V7, P297, DOI 10.1038/85438
   Zitvogel L, 1998, NAT MED, V4, P594, DOI 10.1038/nm0598-594
NR 30
TC 628
Z9 668
U1 2
U2 11
PU BMC
PI LONDON
PA CAMPUS, 4 CRINAN ST, LONDON N1 9XW, ENGLAND
EI 1479-5876
J9 J TRANSL MED
JI J. Transl. Med.
PD FEB 21
PY 2005
VL 3
DI 10.1186/1479-5876-3-9
PG 8
WC Medicine, Research & Experimental
SC Research & Experimental Medicine
GA 968JV
UT WOS:000232159700001
PM 15723705
OA Green Published, gold
DA 2021-12-02
ER
