# Supplementary material for: Evolutions in the management of non-small cell lung cancer: A bibliometric study from the 100 most impactful articles in the field
Source: Front Oncol. 2022 Aug 17;12:939838. doi: 10.3389/fonc.2022.939838 (PMC9428518; doi:10.3389/fonc.2022.939838)
Supplement: Supplementary file 1 [file DataSheet_1.zip › Additional files/Figure production/CiteSpace figure production/output/download2006u4pt1.txt]

PT J
AU Olaussen, KA
   Dunant, A
   Fouret, P
   Brambilla, E
   Andre, F
   Haddad, V
   Taranchon, E
   Filipits, M
   Pirker, R
   Popper, HH
   Stahel, R
   Sabatier, L
   Pignon, J
   Tursz, T
   Le Chevalier, T
   Soria, JC
AF Olaussen, Ken A.
   Dunant, Ariane
   Fouret, Pierre
   Brambilla, Elisabeth
   Andre, Fabrice
   Haddad, Vincent
   Taranchon, Estelle
   Filipits, Martin
   Pirker, Robert
   Popper, Helmut H.
   Stahel, Rolf
   Sabatier, Laure
   Pignon, Jean-Pierre
   Tursz, Thomas
   Le Chevalier, Thierry
   Soria, Jean-Charles
CA IALT Bio Investigators
TI DNA repair by ERCC1 in non-small-cell lung cancer and cisplatin-based
   adjuvant chemotherapy
SO NEW ENGLAND JOURNAL OF MEDICINE
LA English
DT Article
ID NUCLEOTIDE EXCISION-REPAIR; MESSENGER-RNA LEVELS; GENE-EXPRESSION; TUMOR
   RESPONSE; SURVIVAL; POLYMORPHISM; ASSOCIATION; RECOMBINATION;
   RESISTANCE; CARCINOMA
AB Background:
   Adjuvant cisplatin-based chemotherapy improves survival among patients with completely resected non-small-cell lung cancer, but there is no validated clinical or biologic predictor of the benefit of chemotherapy.
   Methods:
   We used immunohistochemical analysis to determine the expression of the excision repair cross-complementation group 1 (ERCC1) protein in operative specimens of non-small-cell lung cancer. The patients had been enrolled in the International Adjuvant Lung Cancer Trial, thereby allowing a comparison of the effect of adjuvant cisplatin-based chemotherapy on survival, according to ERCC1 expression. Overall survival was analyzed with a Cox model adjusted for clinical and pathological factors.
   Results:
   Among 761 tumors, ERCC1 expression was positive in 335 (44%) and negative in 426 (56%). A benefit from cisplatin-based adjuvant chemotherapy was associated with the absence of ERCC1 (test for interaction, P=0.009). Adjuvant chemotherapy, as compared with observation, significantly prolonged survival among patients with ERCC1-negative tumors (adjusted hazard ratio for death, 0.65; 95% confidence interval [CI], 0.50 to 0.86; P=0.002) but not among patients with ERCC1-positive tumors (adjusted hazard ratio for death, 1.14; 95% CI, 0.84 to 1.55; P=0.40). Among patients who did not receive adjuvant chemotherapy, those with ERCC1-positive tumors survived longer than those with ERCC1-negative tumors (adjusted hazard ratio for death, 0.66; 95% CI, 0.49 to 0.90; P=0.009).
   Conclusions: Patients with completely resected non-small-cell lung cancer and ERCC1-negative tumors appear to benefit from adjuvant cisplatin-based chemotherapy, whereas patients with ERCC1-positive tumors do not.
C1 Inst Gustave Roussy, Dept Med, F-94805 Villejuif, France.
   Commissariat Energie Atom, Lab Radiobiol & Oncol, Fontenay Aux Roses, France.
   Univ Paris 11, Paris, France.
   Inst Gustave Roussy, Biostat & Epidemiol Unit, F-94805 Villejuif, France.
   Inst Gustave Roussy, Dept Pathol & Translat Res, F-94805 Villejuif, France.
   Ctr Hosp Univ Albert Michallon, Dept Pathol, Grenoble, France.
   Univ Paris 06, Paris, France.
   Med Univ Vienna, Dept Internal Med, Vienna, Austria.
   Univ Med Sch Graz, Inst Pathol, Graz, Austria.
   Univ Spital Zurich, Klin & Poliklin Onkol, Zurich, Switzerland.
RP Soria, JC (corresponding author), Inst Gustave Roussy, Dept Med, 39 Rue Camille Desmoulins, F-94805 Villejuif, France.
EM soria@igr.fr
RI Le Discorde, Magali/A-5127-2009; ANDRE, Francois/E-5555-2015; ANDRE,
   Fabrice/AAL-2683-2020
OI Le Discorde, Magali/0000-0001-5126-0900; ANDRE,
   Fabrice/0000-0001-5795-8357; Sabatier, Laure/0000-0003-0552-6549;
   Olaussen, Ken/0000-0002-3115-8914; PIGNON,
   Jean-Pierre/0000-0003-2047-1582
CR Al-Haddad S, 1999, AM J PATHOL, V155, P2057, DOI 10.1016/S0002-9440(10)65524-1
   Altaha R, 2004, INT J MOL MED, V14, P959
   Brambilla E, 2005, LUNG CANCER-J IASLC, V49, pS44, DOI 10.1016/S0169-5002(05)80261-2
   Chen PC, 2000, CANCER EPIDEM BIOMAR, V9, P843
   DABHOLKAR M, 1992, J NATL CANCER I, V84, P1512, DOI 10.1093/jnci/84.19.1512
   DABHOLKAR M, 1994, J CLIN INVEST, V94, P703, DOI 10.1172/JCI117388
   De Silva IU, 2000, MOL CELL BIOL, V20, P7980, DOI 10.1128/MCB.20.21.7980-7990.2000
   DOUILLARD JY, 2005, J CLIN ONCOL, V23, pA7013
   Gurublihagavatula S, 2005, SEMIN RESP CRIT CARE, V26, P298, DOI 10.1055/s-2005-871988
   Handra-Luca A, 2003, AM J PATHOL, V163, P957, DOI 10.1016/S0002-9440(10)63455-4
   Jemal A, 2005, CA-CANCER J CLIN, V55, P259
   Jemal A, 2005, CA-CANCER J CLIN, V55, P10, DOI 10.3322/canjclin.55.1.10
   Joshi MBM, 2005, CLIN CANCER RES, V11, P2215
   KIM DY, 2003, P AN M AM SOC CLIN, V22, P1079
   Langer R, 2005, CLIN CANCER RES, V11, P7462, DOI 10.1158/1078-0432.CCR-05-0042
   Le Chevalier T, 2004, NEW ENGL J MED, V350, P351, DOI 10.1056/nejmoa031644
   Lord RVN, 2002, CLIN CANCER RES, V8, P2286
   McShane LM, 2005, J CLIN ONCOL, V23, P9067, DOI 10.1200/JCO.2004.01.0454
   Metzger R, 1998, J CLIN ONCOL, V16, P309, DOI 10.1200/JCO.1998.16.1.309
   Mountain CF, 1997, CHEST, V111, P1710, DOI 10.1378/chest.111.6.1710
   Mu D, 1996, J BIOL CHEM, V271, P8285, DOI 10.1074/jbc.271.14.8285
   Murray David, 2003, Am J Clin Oncol, V26, pe169, DOI 10.1097/01.coc.0000091359.11281.f4
   Niedernhofer LJ, 2004, MOL CELL BIOL, V24, P5776, DOI 10.1128/MCB.24.13.5776-5787.2004
   Nix P, 2004, CANC THERAPY, V2, P47
   Park David J, 2003, Clin Adv Hematol Oncol, V1, P162
   Reed E, 1998, CANCER TREAT REV, V24, P331, DOI 10.1016/S0305-7372(98)90056-1
   Reed E, 2000, ONCOL REP, V7, P1123
   Rosell R, 2002, LUNG CANCER, V38, P217, DOI 10.1016/S0169-5002(02)00224-6
   SANCAR A, 1994, SCIENCE, V266, P1954, DOI 10.1126/science.7801120
   Sargent RG, 2000, NUCLEIC ACIDS RES, V28, P3771, DOI 10.1093/nar/28.19.3771
   Shirota Y, 2001, J CLIN ONCOL, V19, P4298, DOI 10.1200/JCO.2001.19.23.4298
   Simon GR, 2005, CHEST, V127, P978, DOI 10.1378/chest.127.3.978
   Strauss GM, 2004, J CLIN ONCOL, V22, p621S
   Sturgis EM, 2002, ARCH OTOLARYNGOL, V128, P1084, DOI 10.1001/archotol.128.9.1084
   Viguier J, 2005, CLIN CANCER RES, V11, P6212, DOI 10.1158/1078-0432.CCR-04-2216
   Wachters FM, 2005, LUNG CANCER-J IASLC, V50, P211, DOI 10.1016/j.lungcan.2005.06.013
   Warnecke-Eberz U, 2004, CLIN CANCER RES, V10, P3794, DOI 10.1158/1078-0432.CCR-03-0079
   Winton T, 2005, NEW ENGL J MED, V352, P2589, DOI 10.1056/NEJMoa043623
   Yu JJ, 1997, MUTAT RES-GENOMICS, V382, P13, DOI 10.1016/S1383-5726(97)00004-6
   Zamble DB, 1996, BIOCHEMISTRY-US, V35, P10004, DOI 10.1021/bi960453+
   Zhou W, 2004, CLIN CANCER RES, V10, P4939, DOI 10.1158/1078-0432.CCR-04-0247
NR 41
TC 1389
Z9 1491
U1 1
U2 102
PU MASSACHUSETTS MEDICAL SOC
PI WALTHAM
PA WALTHAM WOODS CENTER, 860 WINTER ST,, WALTHAM, MA 02451-1413 USA
SN 0028-4793
EI 1533-4406
J9 NEW ENGL J MED
JI N. Engl. J. Med.
PD SEP 7
PY 2006
VL 355
IS 10
BP 983
EP 991
DI 10.1056/NEJMoa060570
PG 9
WC Medicine, General & Internal
SC General & Internal Medicine
GA 080UF
UT WOS:000240273300004
PM 16957145
DA 2021-12-02
ER

PT J
AU Sandler, A
   Gray, R
   Perry, MC
   Brahmer, J
   Schiller, JH
   Dowlati, A
   Lilenbaum, R
   Johnson, DH
AF Sandler, Alan
   Gray, Robert
   Perry, Michael C.
   Brahmer, Julie
   Schiller, Joan H.
   Dowlati, Afshin
   Lilenbaum, Rogerio
   Johnson, David H.
TI Paclitaxel-carboplatin alone or with bevacizumab for non-small-cell lung
   cancer
SO NEW ENGLAND JOURNAL OF MEDICINE
LA English
DT Article; Proceedings Paper
CT 41st Annual Meeting of the American-Society-of-Clinical-Oncology
CY MAY 13-17, 2005
CL Orlando, FL
SP Amer Soc Clin Oncol
ID ENDOTHELIAL GROWTH-FACTOR; MICROVESSEL DENSITY; BREAST-CANCER;
   EXPRESSION; RECEPTORS; VEGF; ANTIBODY; THERAPY; TUMORS; TRIAL
AB BACKGROUND:
   Bevacizumab, a monoclonal antibody against vascular endothelial growth factor, has been shown to benefit patients with a variety of cancers.
   METHODS:
   Between July 2001 and April 2004, the Eastern Cooperative Oncology Group (ECOG) conducted a randomized study in which 878 patients with recurrent or advanced non-small-cell lung cancer (stage IIIB or IV) were assigned to chemotherapy with paclitaxel and carboplatin alone (444) or paclitaxel and carboplatin plus bevacizumab (434). Chemotherapy was administered every 3 weeks for six cycles, and bevacizumab was administered every 3 weeks until disease progression was evident or toxic effects were intolerable. Patients with squamous-cell tumors, brain metastases, clinically significant hemoptysis, or inadequate organ function or performance status (ECOG performance status, >1) were excluded. The primary end point was overall survival.
   RESULTS:
   The median survival was 12.3 months in the group assigned to chemotherapy plus bevacizumab, as compared with 10.3 months in the chemotherapy-alone group (hazard ratio for death, 0.79; P=0.003). The median progression-free survival in the two groups was 6.2 and 4.5 months, respectively (hazard ratio for disease progression, 0.66; P<0.001), with corresponding response rates of 35% and 15% (P<0.001). Rates of clinically significant bleeding were 4.4% and 0.7%, respectively (P<0.001). There were 15 treatment-related deaths in the chemotherapy-plus-bevacizumab group, including 5 from pulmonary hemorrhage.
   CONCLUSIONS:
   The addition of bevacizumab to paclitaxel plus carboplatin in the treatment of selected patients with non-small-cell lung cancer has a significant survival benefit with the risk of increased treatment-related deaths.
C1 Vanderbilt Univ, Nashville, TN USA.
   Dana Farber Canc Inst, Boston, MA 02115 USA.
   Univ Missouri, Ellis Fischel Canc Ctr, Columbia, MO USA.
   Johns Hopkins Univ, Baltimore, MD USA.
   Univ Wisconsin, Madison, WI USA.
   Univ Hosp Cleveland, Cleveland, OH 44106 USA.
   Mt Sinai Hosp, Miami, FL USA.
RP Sandler, A (corresponding author), Vanderbilt Ingram Canc Ctr, 2220 Pierce Ave, Nashville, TN 37232 USA.
EM alan.sandler@vanderbilt.edu
RI Johnson, David H./A-7437-2009
FU NATIONAL CANCER INSTITUTEUnited States Department of Health & Human
   ServicesNational Institutes of Health (NIH) - USANIH National Cancer
   Institute (NCI) [U10CA023318, U10CA012046, U10CA049957, U10CA031946,
   U10CA016116, U10CA021115, U10CA066636, U10CA014548, U10CA021076] Funding
   Source: NIH RePORTER; NCI NIH HHSUnited States Department of Health &
   Human ServicesNational Institutes of Health (NIH) - USANIH National
   Cancer Institute (NCI) [CA31946, CA21115, CA21076, CA16116, CA66636,
   CA23318, CA49957, CA12046, CA14548] Funding Source: Medline
CR Borgstrom P, 1999, ANTICANCER RES, V19, P4203
   BROWN LF, 1995, HUM PATHOL, V26, P86, DOI 10.1016/0046-8177(95)90119-1
   BROWN LF, 1993, CANCER RES, V53, P4727
   Ferrara N, 2003, NAT MED, V9, P669, DOI 10.1038/nm0603-669
   FERRARA N, 1995, BREAST CANCER RES TR, V36, P127, DOI 10.1007/BF00666035
   FOLKMAN J, 1990, JNCI-J NATL CANCER I, V82, P4, DOI 10.1093/jnci/82.1.4
   Giantonio BJ, 2005, J CLIN ONCOL, V23, p1S
   Hanahan D, 2000, CELL, V100, P57, DOI 10.1016/S0092-8674(00)81683-9
   Hurwitz H, 2004, NEW ENGL J MED, V350, P2335, DOI 10.1056/NEJMoa032691
   Jain RK, 2001, NAT MED, V7, P987, DOI 10.1038/nm0901-987
   James K, 1999, J NATL CANCER I, V91, P523, DOI 10.1093/jnci/91.6.523
   Jemal A, 2005, CA-CANCER J CLIN, V55, P259
   Jemal A, 2005, CA-CANCER J CLIN, V55, P10, DOI 10.3322/canjclin.55.1.10
   JENNISON C, 1989, J R STAT SOC B, V51, P305
   Johnson DH, 2004, J CLIN ONCOL, V22, P2184, DOI 10.1200/JCO.2004.11.022
   Jubb AM, 2006, J CLIN ONCOL, V24, P217, DOI 10.1200/JCO.2005.01.5388
   Kabbinavar F. F., 1995, Proceedings of the American Association for Cancer Research Annual Meeting, V36, P488
   KIM KJ, 1993, NATURE, V362, P841, DOI 10.1038/362841a0
   KOZLOFF M, 2005, J CLIN ONCOL S, V23, p16S
   Mattern J, 1996, BRIT J CANCER, V73, P931, DOI 10.1038/bjc.1996.166
   Miller KD, 2005, BREAST CANCER RES TR, V94, pS6
   Schiller JH, 2002, NEW ENGL J MED, V346, P92, DOI 10.1056/NEJMoa011954
   Seto T, 2006, LUNG CANCER-J IASLC, V53, P91, DOI 10.1016/j.lungcan.2006.02.009
   Willett CG, 2004, NAT MED, V10, P649, DOI 10.1038/nm0604-649c
   Willett CG, 2004, NAT MED, V10, P145, DOI 10.1038/nm988
NR 25
TC 4484
Z9 4662
U1 10
U2 392
PU MASSACHUSETTS MEDICAL SOC
PI WALTHAM
PA WALTHAM WOODS CENTER, 860 WINTER ST,, WALTHAM, MA 02451-1413 USA
SN 0028-4793
EI 1533-4406
J9 NEW ENGL J MED
JI N. Engl. J. Med.
PD DEC 14
PY 2006
VL 355
IS 24
BP 2542
EP 2550
DI 10.1056/NEJMoa061884
PG 9
WC Medicine, General & Internal
SC General & Internal Medicine
GA 116BZ
UT WOS:000242778800006
PM 17167137
DA 2021-12-02
ER

PT J
AU Timmerman, R
   McGarry, R
   Yiannoutsos, C
   Papiez, L
   Tudor, K
   DeLuca, J
   Ewing, M
   Abdulrahman, R
   DesRosiers, C
   Williams, M
   Fletcher, J
AF Timmerman, Robert
   McGarry, Ronald
   Yiannoutsos, Constantin
   Papiez, Lech
   Tudor, Kathy
   DeLuca, Jill
   Ewing, Marvene
   Abdulrahman, Ramzi
   DesRosiers, Colleen
   Williams, Mark
   Fletcher, James
TI Excessive toxicity when treating central tumors in a phase II study of
   stereotactic body radiation therapy for medically inoperable early-stage
   lung cancer
SO JOURNAL OF CLINICAL ONCOLOGY
LA English
DT Article; Proceedings Paper
CT 47th Annual Meeting of the
   American-Society-for-Therapeutic-Radiology-and-Oncology
CY OCT 16-20, 2005
CL Denver, CO
SP Amer Soc Therapeut Radiol & Oncol
ID THORACOSCOPIC WEDGE RESECTION; CONVENTIONAL RADIOTHERAPY;
   COMPUTED-TOMOGRAPHY; CARCINOMA; ACCURACY; RADIOABLATION; RADIOSURGERY;
   ACCELERATOR; MANAGEMENT; ONCOLOGY
AB Purpose
   Surgical resection is standard therapy in stage I non-small-cell lung cancer (NSCLC); however, many patients are inoperable due to comorbid diseases. Building on a previously reported phase I trial, we carried out a prospective phase II trial using stereotactic body radiation therapy (SBRT) in this population.
   Patients and Methods
   Eligible patients included clinically staged T1 or T2 ( <= 7 cm), N0, M0, biopsy-confirmed NSCLC. All patients had comorbid medical problems that precluded lobectomy. SBRT treatment dose was 60 to 66 Gy total in three fractions during 1 to 2 weeks.
   Results
   All 70 patients enrolled completed therapy as planned and median follow-up was 17.5 months. The 3-month major response rate was 60%. Kaplan-Meier local control at 2 years was 95%. Altogether, 28 patients have died as a result of cancer ( n = 5), treatment ( n = 6), or comorbid illnesses ( n = 17). Median overall survival was 32.6 months and 2-year overall survival was 54.7%. Grade 3 to 5 toxicity occurred in a total of 14 patients. Among patients experiencing toxicity, the median time to observation was 10.5 months. Patients treated for tumors in the peripheral lung had 2-year freedom from severe toxicity of 83% compared with only 54% for patients with central tumors.
   Conclusion
   High rates of local control are achieved with this SBRT regimen in medically inoperable patients with stage I NSCLC. Both local recurrence and toxicity occur late after this treatment. This regimen should not be used for patients with tumors near the central airways due to excessive toxicity.
C1 Univ Texas, SW Med Ctr, Dept Radiat Oncol, Dallas, TX 75390 USA.
   Indiana Univ, Sch Med, Dept Radiat Oncol, Indianapolis, IN 46202 USA.
   Indiana Univ, Sch Med, Dept Med Biostat, Div Pulm, Indianapolis, IN 46202 USA.
   Indiana Univ, Sch Med, Dept Radiol, Indianapolis, IN 46202 USA.
RP Timmerman, R (corresponding author), Univ Texas, SW Med Ctr, Dept Radiat Oncol, 5801 Forest Pk Rd, Dallas, TX 75390 USA.
EM robert.timmerman@utsouthwestern.edu
RI Timmerman, Robert D/C-2222-2013
FU NCI NIH HHSUnited States Department of Health & Human ServicesNational
   Institutes of Health (NIH) - USANIH National Cancer Institute (NCI)
   [5R21CA097721-02] Funding Source: Medline; NATIONAL CANCER
   INSTITUTEUnited States Department of Health & Human ServicesNational
   Institutes of Health (NIH) - USANIH National Cancer Institute (NCI)
   [R21CA097721] Funding Source: NIH RePORTER
CR Adebonojo SA, 1999, CHEST, V115, P1507, DOI 10.1378/chest.115.6.1507
   ARMSTRONG JG, 1989, CANCER TREAT REV, V16, P247, DOI 10.1016/0305-7372(89)90044-3
   BLOMGREN H, 1995, ACTA ONCOL, V34, P861, DOI 10.3109/02841869509127197
   Blomgren H, 1998, J RADIOSURGERY, V1, P63, DOI DOI 10.1023/B:JORA.0000010880.40483.C4
   Bogart Jeffrey A, 2005, Clin Lung Cancer, V6, P350, DOI 10.3816/CLC.2005.n.014
   CARDENES H, 2002, ONCOLOGIA, V25, P193
   COY P, 1980, CANCER, V45, P698, DOI 10.1002/1097-0142(19800215)45:4<698::AID-CNCR2820450414>3.0.CO;2-8
   d'Amato T, 1998, CHEST, V114, P1112, DOI 10.1378/chest.114.4.1112
   DOSORETZ DE, 1992, INT J RADIAT ONCOL, V24, P3, DOI 10.1016/0360-3016(92)91013-D
   DOSORETZ DE, 1993, INT J RADIAT ONCOL, V27, P507, DOI 10.1016/0360-3016(93)90373-4
   Dosoretz DE, 1996, SEMIN RADIAT ONCOL, V6, P98, DOI 10.1016/S1053-4296(96)80006-3
   Dupuy DE, 2006, CHEST, V129, P738, DOI 10.1378/chest.129.3.738
   HAFFTY BG, 1988, INT J RADIAT ONCOL, V15, P69, DOI 10.1016/0360-3016(88)90348-3
   Herfarth KK, 2000, INT J RADIAT ONCOL, V46, P329, DOI 10.1016/S0360-3016(99)00413-7
   Herfarth KK, 2001, J CLIN ONCOL, V19, P164, DOI 10.1200/JCO.2001.19.1.164
   KAPLAN EL, 1958, J AM STAT ASSOC, V53, P457, DOI 10.2307/2281868
   KASKOWITZ L, 1993, INT J RADIAT ONCOL, V27, P517, DOI 10.1016/0360-3016(93)90374-5
   Kavanagh BD, 2006, SEMIN RADIAT ONCOL, V16, P77, DOI 10.1016/j.semradonc.2005.12.003
   Kavanagh BD, 2006, HEMATOL ONCOL CLIN N, V20, P87, DOI 10.1016/j.hoc.2006.01.009
   KAVANAGH BD, 2005, STEREOTACTIC BODY RA
   LAX I, 1994, ACTA ONCOL, V33, P677, DOI 10.3109/02841869409121782
   McGarry RC, 2005, INT J RADIAT ONCOL, V63, P1010, DOI 10.1016/j.ijrobp.2005.03.073
   McGarry RC, 2002, CHEST, V121, P1155, DOI 10.1378/chest.121.4.1155
   MOUNTAIN CF, 1986, CHEST, V89, pS225, DOI 10.1378/chest.89.4.225S
   Nagata Y, 2002, INT J RADIAT ONCOL, V52, P1041, DOI 10.1016/S0360-3016(01)02731-6
   NARUKE T, 1988, J THORAC CARDIOV SUR, V96, P440
   National Cancer Institute, 1999, COMM TOX CRIT VERS 2
   Papiez L, 2003, ACTA ONCOL, V42, P882, DOI 10.1080/02841860310013490
   Pisch J, 2004, INT J RADIAT ONCOL, V60, P928, DOI 10.1016/j.ijrobp.2004.07.680
   Potters L, 2004, INT J RADIAT ONCOL, V60, P1026, DOI 10.1016/j.ijrobp.2004.07.701
   Robertson JM, 1997, INT J RADIAT ONCOL, V37, P1079, DOI 10.1016/S0360-3016(96)00593-7
   Rubinstein LV, 1995, ANN THORAC SURG, V60, P615, DOI [10.1016/0003-4975(95)00537-U, DOI 10.1016/0003-4975(95)00537-U, 10.1016/0003-4975]
   Saunders M, 1999, RADIOTHER ONCOL, V52, P137, DOI 10.1016/S0167-8140(99)00087-0
   Sause W, 2000, CHEST, V117, P358, DOI 10.1378/chest.117.2.358
   Shennib H, 2005, J THORAC CARDIOV SUR, V129, P813, DOI 10.1016/j.jtcvs.2004.05.011
   Sibley GS, 1998, INT J RADIAT ONCOL, V40, P149, DOI 10.1016/S0360-3016(97)00589-0
   Slotman BJ, 1996, RADIOTHER ONCOL, V41, P41, DOI 10.1016/S0167-8140(96)91827-7
   Song DY, 2004, ONCOLOGY-NY, V18, P1419
   Timmerman R, 2003, CHEST, V124, P1946, DOI 10.1378/chest.124.5.1946
   Timmerman R, 2003, TECHNOL CANCER RES T, V2, P153, DOI 10.1177/153303460300200212
   Timmerman RD, 2005, SEMIN RADIAT ONCOL, V15, P202, DOI 10.1016/j.semradonc.2005.01.006
   Timmerman RD, 2005, CURR PROB CANCER, V29, P120, DOI 10.1016/j.currproblcancer.2005.05.001
   Uematsu M, 1998, CANCER-AM CANCER SOC, V82, P1062, DOI 10.1002/(SICI)1097-0142(19980315)82:6<1062::AID-CNCR8>3.0.CO;2-G
   Uematsu M, 2001, INT J RADIAT ONCOL, V51, P666, DOI 10.1016/S0360-3016(01)01703-5
   Uematsu M, 1999, RADIOTHER ONCOL, V50, P337, DOI 10.1016/S0167-8140(99)00037-7
   Wulf J, 2000, RADIOTHER ONCOL, V57, P225, DOI 10.1016/S0167-8140(00)00226-7
   Wulf J, 2001, STRAHLENTHER ONKOL, V177, P645, DOI 10.1007/PL00002379
NR 47
TC 1024
Z9 1059
U1 4
U2 51
PU AMER SOC CLINICAL ONCOLOGY
PI ALEXANDRIA
PA 2318 MILL ROAD, STE 800, ALEXANDRIA, VA 22314 USA
SN 0732-183X
EI 1527-7755
J9 J CLIN ONCOL
JI J. Clin. Oncol.
PD OCT 20
PY 2006
VL 24
IS 30
BP 4833
EP 4839
DI 10.1200/JCO.2006.07.5937
PG 7
WC Oncology
SC Oncology
GA 098CF
UT WOS:000241497900008
PM 17050868
DA 2021-12-02
ER

PT J
AU Douillard, JY
   Rosell, R
   De Lena, M
   Carpagnano, F
   Ramlau, R
   Gonzales-Larriba, JL
   Grodzki, T
   Pereira, JR
   Le Groumellec, A
   Lorusso, V
   Clary, C
   Torres, AJ
   Dahabreh, J
   Souquet, PJ
   Astudillo, J
   Fournel, P
   Artal-Cortes, A
   Jassem, J
   Koubkova, L
   His, P
   Riggi, M
   Hurteloup, P
AF Douillard, Jean-Yves
   Rosell, Rafael
   De Lena, Mario
   Carpagnano, Francesco
   Ramlau, Rodryg
   Gonzales-Larriba, Jose Luis
   Grodzki, Tornasz
   Pereira, Jose Rodrigues
   Le Groumellec, Alain
   Lorusso, Vito
   Clary, Claude
   Torres, Antonio J.
   Dahabreh, Jabrail
   Souquet, Pierre-Jean
   Astudillo, Julio
   Fournel, Pierre
   Artal-Cortes, Angel
   Jassem, Jacek
   Koubkova, Leona
   His, Patricia
   Riggi, Marcella
   Hurteloup, Patrick
TI Adjuvant vinorelbine plus cisplatin versus observation in patients with
   completely resected stage IB-IIIA non-small-cell lung cancer (Adjuvant
   Navelbine International Trialist Association [ANITA]): a randomised
   controlled trial
SO LANCET ONCOLOGY
LA English
DT Article
ID CHEMOTHERAPY
AB Background Whether adjuvant chemotherapy improves survival of patients with non-small-cell lung cancer (NSCLC) is not known. We aimed to compare the effect of adjuvant vinorelbine plus cisplatin versus observation on survival in patients with completely resected. NSCLC.
   Methods 840 patients with stage IB-IIIA NSCLC from 101 centres in 14 countries were randomly assigned to observation (n=433) or to 30 mg/m(2) vinorelbine plus 100 mg/m(2) cisplatin (n=407). Postoperative radiotherapy was not mandatory and was undertaken according to every Centre's policy. The primary endpoint was overall survival. Analysis was by intention to treat. This trial is registered as an International Standard Randomised Controlled Trial, number ISRCTN95053737.
   Findings 367 patients in the chemotherapy group and 431 in the control group received their assigned treatment. 301 (36%) patients had stage IB disease, 203 (24%) had stage II disease, and 325 (39%) had stage IIIA disease. Tolerance to chemotherapy mainly included neutropenia in 335 (92%) patients and febrile neutropenia in 34 (9%); seven (2%) toxic deaths were also recorded. Compliance was greater with cisplatin than with vinorelbine (median dose intensity 89% [range 17-108] vs 59% [17-100]). After a median follow-up of 76 months (range 43-116), median survival was 65(.)7 months (95% CI 47(.)9-88(.)5) in the chemotherapy group and 43(.)7 (35(.)7-52(.)3) months in the observation group. Adjusted risk for death was significantly reduced in patients assigned chemotherapy compared with controls (hazard ratio 0(.)80 [95% CI 0(.)66-0(.)96]; p=0(.)017). Overall survival at 5 years with chemotherapy improved by 8(.)6%, which was maintained at 7 years (8(.)4%).
   Interpretation Adjuvant vinorelbine plus cisplatin extends survival in patients with completely resected NSCLC, better defining indication of adjuvant chemotherapy.
C1 Univ Nantes, Ctr Rene Gauducheau, Dept Med Oncol, F-44805 Nantes, France.
   Hosp Badalona Germans Trias & Pujol, Catalan Inst Oncol, Barcelona, Spain.
   IRCCS, Bari, Italy.
   Osped San Paolo, Bari, Italy.
   Chorob Pluc & Gruzlicy, Poznan, Poland.
   Hosp San Carlos, Madrid, Spain.
   Reg Hosp Lung Dis Thorac Surg, Szczecin, Poland.
   Inst Canc Arnaldo Vieira Carvalho, Sao Paulo, Brazil.
   Ctr Hosp P Chubert, Vannes, France.
   Osped Antonio Cardarelli, Naples, Italy.
   Ctr Hosp Reg Pasteur, Nice, France.
   Sismanoglio Gen Hosp, Athens, Greece.
   Ctr Hosp Lyon Sud, F-69310 Pierre Benite, France.
   Hop Nord St Etienne, St Etienne, France.
   Hosp Miguel Servet, Zaragoza, Spain.
   Med Acad Gdansk, Gdansk, Poland.
   Inst Rech Pierre Fabre, Paris, France.
RP Douillard, JY (corresponding author), Univ Nantes, Ctr Rene Gauducheau, Dept Med Oncol, F-44805 Nantes, France.
EM jy-douillard@nantes.fnclcc.fr
RI Lorusso, Vito/AAI-2272-2020; Gonzalez Larriba, Jose Luis/G-6177-2016
OI Artal Cortes, Angel/0000-0002-3662-7660; Artal,
   Angel/0000-0002-9778-706X; Gonzalez Larriba, Jose
   Luis/0000-0003-2631-0309; Ramlau, Rodryg/0000-0002-3199-2298
CR ALBERTI W, 1995, BRIT MED J, V311, P899
   Fry WA, 1999, CANCER, V86, P1867, DOI 10.1002/(SICI)1097-0142(19991101)86:9<1867::AID-CNCR31>3.0.CO;2-9
   Gebbia V, 2005, LUNG CANCER-J IASLC, V49, pS32, DOI 10.1016/S0169-5002(05)80224-7
   Hotta K, 2004, J CLIN ONCOL, V22, P3860, DOI 10.1200/JCO.2004.01.153
   Johnson BE, 2005, CLIN CANCER RES, V11, p5022S, DOI 10.1158/1078-0432.CCR-05-9001
   Kato H, 2004, NEW ENGL J MED, V350, P1713, DOI 10.1056/NEJMoa032792
   Keller SM, 2000, NEW ENGL J MED, V343, P1217, DOI 10.1056/NEJM200010263431703
   Le Chevalier T, 2004, NEW ENGL J MED, V350, P351, DOI 10.1056/nejmoa031644
   MOUNTAIN CF, 1989, CHEST, V97, P935
   Parkin DM, 2001, INT J CANCER, V94, P153, DOI 10.1002/ijc.1440
   Pignon JP, 2006, J CLIN ONCOL, V24, p366S
   Scagliotti GV, 2003, JNCI-J NATL CANCER I, V95, P1453, DOI 10.1093/jnci/djg059
   Sedrakyan A, 2004, J THORAC CARDIOV SUR, V128, P414, DOI 10.1016/j.jtcvs.2004.04.027
   Strauss GM, 2006, J CLIN ONCOL, V24, p365S
   Strauss GM, 2005, HEMATOL ONCOL CLIN N, V19, P263, DOI 10.1016/j.hoc.2005.02.008
   Waller D, 2004, EUR J CARDIO-THORAC, V26, P173, DOI 10.1016/j.ejcts.2004.03.041
   Winton T, 2005, NEW ENGL J MED, V352, P2589, DOI 10.1056/NEJMoa043623
NR 17
TC 1092
Z9 1153
U1 1
U2 36
PU ELSEVIER SCIENCE INC
PI NEW YORK
PA STE 800, 230 PARK AVE, NEW YORK, NY 10169 USA
SN 1470-2045
EI 1474-5488
J9 LANCET ONCOL
JI Lancet Oncol.
PD SEP
PY 2006
VL 7
IS 9
BP 719
EP 727
DI 10.1016/S1470-2045(06)70804-X
PG 9
WC Oncology
SC Oncology
GA 082ZD
UT WOS:000240424800020
PM 16945766
DA 2021-12-02
ER
