# Supplementary material for: Evolutions in the management of non-small cell lung cancer: A bibliometric study from the 100 most impactful articles in the field
Source: Front Oncol. 2022 Aug 17;12:939838. doi: 10.3389/fonc.2022.939838 (PMC9428518; doi:10.3389/fonc.2022.939838)
Supplement: Supplementary file 1 [file DataSheet_1.zip › Additional files/Figure production/CiteSpace figure production/output/download2007u2pt1.txt]

PT J
AU Onishi, H
   Shirato, H
   Nagata, Y
   Hiraoka, M
   Fujino, M
   Gomi, K
   Niibe, Y
   Karasawa, K
   Hayakawa, K
   Takai, Y
   Kimura, T
   Takeda, A
   Ouchi, A
   Hareyama, M
   Kokubo, M
   Hara, R
   Itami, J
   Yamada, K
   Araki, T
AF Onishi, Hiroshi
   Shirato, Hiroki
   Nagata, Yasushi
   Hiraoka, Masahiro
   Fujino, Masaharu
   Gomi, Kotaro
   Niibe, Yuzuru
   Karasawa, Katsuyuki
   Hayakawa, Kazushige
   Takai, Yoshihiro
   Kimura, Tomoki
   Takeda, Atsuya
   Ouchi, Atsushi
   Hareyama, Masato
   Kokubo, Masaki
   Hara, Ryusuke
   Itami, Jun
   Yamada, Kazunari
   Araki, Tsutomu
TI Hypofractionated stereotactic radiotherapy (HypoFXSRT) for stage I
   non-small cell lung cancer: Updated results of 257 patients in a
   Japanese multi-institutional study
SO JOURNAL OF THORACIC ONCOLOGY
LA English
DT Article; Proceedings Paper
CT Workshop on Development of an International Cooperative Clinical Trail
   Comparing Stereotactic Radiation Therapy with Surgery for Stage I NSCLC
CY FEB 17-19, 2006
CL Maui, HI
DE stereotactic radiotherapy; non-small cell lung cancer; stage I;
   hypofractionated
ID MEDICALLY INOPERABLE PATIENTS; CLINICAL-OUTCOMES; RADIATION-THERAPY;
   CARCINOMA; IRRADIATION; EXPERIENCE; RESECTION
AB Introduction: Hypofractionated stereotactic radiotherapy (HypoFXSRT) has recently been used for the treatment of small lung tumors. We retrospectively analyzed the treatment outcome of HypoFXSRT for stage I non-small cell lung cancer (NSCLC) treated in a Japanese multi-institutional study.
   Methods: This is a retrospective study to review 257 patients with stage I NSCLC (median age, 74 years: 164 T1N0M0, 93 T2N0M0) were treated with HypoFXSRT alone at 14 institutions. Stereotactic three-dimensional treatment was performed using noncoplanar dynamic arcs or multiple static ports. A total dose of 18 to 75 Gy at the isocenter was administered in one to 22 fractions. The median calculated biological effective dose (BED) was 111 Gy (range, 57-180 Gy) based on alpha/beta = 10.
   Results: During follow-up (median, 38 months), pulmonary complications of above grade 2 arose in 14 patients (5.4%). Local progression occurred in 36 patients (14.0%), and the local recurrence rate was 8.4% for a BED of 100 Gy or more compared with 42.9% for less than 100 Gy (p < 0.001). The 5-year overall survival rate of medically operable patients was 70.8% among those treated with a BED of 100 Gy or more compared with 30.2% among those treated with less than 100 Gy (p < 0.05).
   Conclusions: Although this is a retrospective study, HypoFXSRT with a BED of less than 180 Gy was almost safe for stage I NSCLC, and the local control and overall survival rates in 5 years with a BED of 100 Gy or more were superior to the reported results for conventional radiotherapy. For all treatment methods and schedules, the local control and survival rates were better with a BED of 100 Gy or more compared with less than 100 Gy. HypoFXSRT is feasible for curative treatment of patients with stage I NSCLC.
C1 Yamanashi Univ, Sch Med, Dept Radiol, Yamanashi, Japan.
   Hokkaido Univ, Sch Med, Dept Radiol, Sapporo, Hokkaido 060, Japan.
   Kyoto Univ, Grad Sch Med, Dept Therapeut Radiol & Oncol, Kyoto, Japan.
   Canc Inst Hosp, Dept Radiat Oncol, Tokyo, Japan.
   Tokyo Metropolitan Komagome Hosp, Dept Radiat Oncol, Tokyo, Japan.
   Kitasato Univ, Dept Radiol, Kanagawa, Japan.
   Tohoku Univ, Sch Med, Dept Radiol, Sendai, Miyagi 980, Japan.
   Hiroshima Univ, Sch Med, Dept Radiol, Hiroshima, Japan.
   Tokyo Metropolitan Hiroo Gen Hosp, Dept Radiol, Tokyo, Japan.
   Sapporo Med Univ, Dept Radiol, Sapporo, Hokkaido, Japan.
   Inst Biomed Res & Innovat, Dept Image Based Med, Kobe, Hyogo, Japan.
   Int Med Ctr Japan, Dept Radiat Oncol, Tokyo, Japan.
   Tenri Hosp, Dept Radiat Oncol, Tenri, Nara 632, Japan.
RP Onishi, H (corresponding author), Yamanashi Med Univ, Sch Med, Dept Radiol, 1110 Shimokato, Yamanashi 4093898, Japan.
EM honishi@yamanashi.ac.jp
RI Shirato, Hiroki/A-7068-2010
CR Cheung PCF, 2000, INT J RADIAT ONCOL, V48, P703, DOI 10.1016/S0360-3016(00)00667-2
   DESLAURIERS J, 1989, CAN J SURG, V32, P335
   Fukumoto S, 2002, CANCER-AM CANCER SOC, V95, P1546, DOI 10.1002/cncr.10853
   Hayakawa K, 1999, LUNG CANCER-J IASLC, V26, P137, DOI 10.1016/S0169-5002(99)00087-2
   HOF H, 2001, INT J RADIAT ONCOL, V49, P23
   Jeremic B, 1997, INT J RADIAT ONCOL, V38, P521, DOI 10.1016/S0360-3016(97)00098-9
   KASKOWITZ L, 1993, INT J RADIAT ONCOL, V27, P517, DOI 10.1016/0360-3016(93)90374-5
   Kupelian PA, 1996, INT J RADIAT ONCOL, V36, P607, DOI 10.1016/S0360-3016(96)00364-1
   McGarry RC, 2005, INT J RADIAT ONCOL, V63, P1010, DOI 10.1016/j.ijrobp.2005.03.073
   Mehta M, 2001, INT J RADIAT ONCOL, V49, P23, DOI 10.1016/S0360-3016(00)01374-2
   Mountain CF, 2000, SEMIN SURG ONCOL, V18, P106, DOI 10.1002/(SICI)1098-2388(200003)18:2<106::AID-SSU4>3.0.CO;2-P
   Nagata Y, 2005, INT J RADIAT ONCOL, V63, P1427, DOI 10.1016/j.ijrobp.2005.05.034
   Naruke T, 2001, ANN THORAC SURG, V71, P1759, DOI 10.1016/S0003-4975(00)02609-6
   Onishi H, 2004, CANCER-AM CANCER SOC, V101, P1623, DOI 10.1002/cncr.20539
   Onishi H, 2004, LUNG CANCER, V45, P45, DOI 10.1016/j.lungcan.2004.01.004
   Qiao XY, 2003, LUNG CANCER-J IASLC, V41, P1, DOI 10.1016/S0169-5002(03)00152-1
   Shirakusa T, 2002, JPN J LUNG CANC, V42, P555, DOI DOI 10.2482/HAIGAN.42.555
   Sibley GS, 1998, CANCER-AM CANCER SOC, V82, P433, DOI 10.1002/(SICI)1097-0142(19980201)82:3<433::AID-CNCR2>3.3.CO;2-D
   Smythe WR, 2003, CHEST, V123, p181S, DOI 10.1378/chest.123.1_suppl.181S
   Therasse P, 2000, J NATL CANCER I, V92, P205, DOI 10.1093/jnci/92.3.205
   Timmerman R, 2003, CHEST, V124, P1946, DOI 10.1378/chest.124.5.1946
   Uematsu M, 1998, CANCER-AM CANCER SOC, V82, P1062, DOI 10.1002/(SICI)1097-0142(19980315)82:6<1062::AID-CNCR8>3.0.CO;2-G
   Uematsu M, 2001, INT J RADIAT ONCOL, V51, P666, DOI 10.1016/S0360-3016(01)01703-5
   Wulf J, 2004, INT J RADIAT ONCOL, V60, P186, DOI 10.1016/j.ijrobp.2004.02.060
   YAES RJ, 1991, INT J RADIAT ONCOL, V20, P1353, DOI 10.1016/0360-3016(91)90249-4
NR 25
TC 688
Z9 710
U1 0
U2 30
PU LIPPINCOTT WILLIAMS & WILKINS
PI PHILADELPHIA
PA 530 WALNUT ST, PHILADELPHIA, PA 19106-3621 USA
SN 1556-0864
J9 J THORAC ONCOL
JI J. Thorac. Oncol.
PD JUL
PY 2007
VL 2
IS 7
SU S
BP S94
EP S100
DI 10.1097/JTO.0b013e318074de34
PG 7
WC Oncology; Respiratory System
SC Oncology; Respiratory System
GA 188RN
UT WOS:000247937100002
PM 17603311
OA Bronze
DA 2021-12-02
ER

PT J
AU Gatzemeier, U
   Pluzanska, A
   Szczesna, A
   Kaukel, E
   Roubec, J
   De Rosa, F
   Milanowski, J
   Karnicka-Mlodkowski, H
   Pesek, M
   Serwatowski, P
   Ramlau, R
   Janaskova, T
   Vansteenkiste, J
   Strausz, J
   Manikhas, GM
   Von Pawel, J
AF Gatzemeier, Ulrich
   Pluzanska, Anna
   Szczesna, Aleksandra
   Kaukel, Eckhard
   Roubec, Jaromir
   De Rosa, Flavio
   Milanowski, Janusz
   Karnicka-Mlodkowski, Hanna
   Pesek, Milos
   Serwatowski, Piotr
   Ramlau, Rodryg
   Janaskova, Terezie
   Vansteenkiste, Johan
   Strausz, Janos
   Manikhas, Georgy Moiseevich
   Von Pawel, Joachim
TI Phase III study of erlotinib in combination with cisplatin and
   gemcitabine in advanced non-small-cell lung cancer: The Tarceva Lung
   Cancer Investigation Trial
SO JOURNAL OF CLINICAL ONCOLOGY
LA English
DT Article; Proceedings Paper
CT 40th Annual Meeting of the American-Society-of-Clinical-Oncology
CY JUN 05-08, 2004
CL New Orleans, LA
SP Amer Soc Clin Oncol
ID GROWTH-FACTOR RECEPTOR; TYROSINE KINASE INHIBITOR; CHEMOTHERAPY
   REGIMENS; PLUS GEMCITABINE; TUMOR RESPONSE; GEFITINIB; PACLITAXEL;
   MUTATIONS; OSI-774; CARBOPLATIN
AB Purpose Erlotinib is a potent inhibitor of the epidermal growth factor receptor tyrosine kinase, with single-agent antitumor activity. Preclinically, erlotinib enhanced the cytotoxicity of chemotherapy. This phase III, randomized, double-blind, placebo-controlled, multicenter trial evaluated the efficacy and safety of erlotinib in combination with cisplatin and gemcitabine as first-line treatment for advanced non-small-cell lung cancer (NSCLC).
   Patients and Methods Patients received erlotinib (150 mg/d) or placebo, combined with up to six 21-day cycles of chemotherapy (gemcitabine 1,250 mg/m(2) on days 1 and 8 and cisplatin 80 mg/m(2) on day 1). The primary end point was overall survival (OS). Secondary end points included time to disease progression (TTP), response rate (RR), duration of response, and quality of life (QoL).
   Results A total of 1,172 patients were enrolled. Baseline demographic and disease characteristics were well balanced. There were no differences in OS (hazard ratio, 1.06; median, 43 v 44.1 weeks for erlotinib and placebo groups, respectively), TTP, RR, or QoL between treatment arms. In a small group of patients who had never smoked, OS and progression-free survival were increased in the erlotinib group; no other subgroups were found more likely to benefit. Erlotinib with chemotherapy was generally well tolerated; incidence of adverse events was similar between arms, except for an increase in rash and diarrhea with erlotinib (generally mild).
   Conclusion Erlotinib with concurrent cisplatin and gemcitabine showed no survival benefit compared with chemotherapy alone in patients with chemotherapy-naive advanced NSCLC.
C1 Hosp Harburg, Zentrum Pneumol & Thoraxchirurg, Krankenhaus D LVA, Hamburg, Germany.
   Asklepios Fachkliniken Muenchen Gauting, Gauting, Germany.
   Med Acad Lodz, Chemotherapy Clin, Lodz, Poland.
   Mazowieckie Centrum Leczenia Chorob Pluc I Gruzli, Otwock, Poland.
   Karedra I Klin Chorob Pluc, Akad Med W Lublinie, Lublin, Poland.
   Szpital Morski Im Pck, Oddzial Chemioterapii, Gdynia, Poland.
   Specjalistyczny Szpital Im, Oddzial Chemioterapii, Szczecin, Poland.
   Wielkopolskie Centrum Chorob Pluc & Grurlicy, Poznan, Poland.
   Klin TBC Resp Onemocneni, Ostrava, Czech Republic.
   F Hoffmann La Roche & Co Ltd, CH-4002 Basel, Switzerland.
   Plicni Klin, Fak Nemocnice V Plzni, Plzen, Czech Republic.
   Vitkovicka nemocnice Bma AS, Ostrava, Czech Republic.
   Univ Ziekenhuis Leuven, Dept Pulm Med, Louvain, Belgium.
   Inst Pulm Med Torokbalint, Dept Pulm Med 2, Torokbalint, Hungary.
   St Petersburg City Oncol Dispensary, Dept Pulm, St Petersburg, Russia.
RP Gatzemeier, U (corresponding author), Hosp Grosshansdorf, Dept Thorac Oncol, Grosshansdorf, Germany.
EM pneumo.onko@t-online.de
RI Vansteenkiste, Johan F/B-8191-2014; Pesek, Milos/J-4658-2017
OI Vansteenkiste, Johan F/0000-0002-6721-2775; Pesek,
   Milos/0000-0002-4664-7614; Ramlau, Rodryg/0000-0002-3199-2298
CR Akita RW, 2003, SEMIN ONCOL, V30, P15, DOI 10.1016/S0093-7754(03)00187-8
   Alberola V, 2003, J CLIN ONCOL, V21, P3207, DOI 10.1200/JCO.2003.12.038
   *AM CANC SOC, 2004, CANC FACTS FIG 2004
   [Anonymous], 1997, INT DIG HLTH LEGIS, V48, P231
   Bailey L. Renee, 2003, Proceedings of the American Association for Cancer Research Annual Meeting, V44, P1362
   BAILEY LR, 2004, J CLIN ONCOL S, V22, pS618
   Bezjak A, 2006, J CLIN ONCOL, V24, P3831, DOI 10.1200/JCO.2006.05.8073
   Bray F, 2002, EUR J CANCER, V38, P99, DOI 10.1016/S0959-8049(01)00350-1
   Cardenal F, 1999, J CLIN ONCOL, V17, P12, DOI 10.1200/JCO.1999.17.1.12
   Davies AM, 2006, CLIN LUNG CANCER, V7, P385, DOI 10.3816/CLC.2006.n.021
   Delbaldo C, 2004, JAMA-J AM MED ASSOC, V292, P470, DOI 10.1001/jama.292.4.470
   Ettinger DS, 2002, ONCOLOGIST, V7, P226, DOI 10.1634/theoncologist.7-3-226
   Fontanini G, 1998, CLIN CANCER RES, V4, P241
   Fujino S, 1996, EUR J CANCER, V32A, P2070, DOI 10.1016/S0959-8049(96)00243-2
   Gatzemeier U, 2005, J CLIN ONCOL, V23, p627S
   Giaccone G, 2004, J CLIN ONCOL, V22, P777, DOI 10.1200/JCO.2004.08.001
   Gordon AN, 2005, INT J GYNECOL CANCER, V15, P785, DOI 10.1111/j.1525-1438.2005.00137.x
   Grandis JR, 2004, PHARMACOL THERAPEUT, V102, P37, DOI 10.1016/j.pharmthera.2004.01.002
   Greco FA, 2002, CANCER, V95, P1279, DOI 10.1002/cncr.10810
   Hamilton M, 2006, CLIN CANCER RES, V12, P2166, DOI 10.1158/1078-0432.CCR-05-2235
   Haura E B, 2001, Cancer Control, V8, P326
   Herbst RS, 2004, J CLIN ONCOL, V22, P785, DOI 10.1200/JCO.2004.07.215
   Herbst RS, 2005, J CLIN ONCOL, V23, P5892, DOI 10.1200/JCO.2005.02.840
   Hidalgo M, 2001, J CLIN ONCOL, V19, P3267, DOI 10.1200/JCO.2001.19.13.3267
   Higgins B, 2004, ANTI-CANCER DRUG, V15, P503, DOI 10.1097/01.cad.0000127664.66472.60
   Hirsch FR, 2003, J CLIN ONCOL, V21, P3798, DOI 10.1200/JCO.2003.11.069
   Huang SM, 1999, INVEST NEW DRUG, V17, P259, DOI 10.1023/A:1006384521198
   Jemal A, 2004, CA-CANCER J CLIN, V54, P8, DOI 10.3322/canjclin.54.1.8
   Kunkel MW, 1995, INVEST NEW DRUG, V13, P295, DOI 10.1007/BF00873135
   Lynch TJ, 2004, NEW ENGL J MED, V350, P2129, DOI 10.1056/NEJMoa040938
   Meert AP, 2002, EUR RESPIR J, V20, P975, DOI 10.1183/09031936.02.00296502
   MOORE M, 2005, J CLIN ONCOL S, V23, pSU
   Moyer JD, 1997, CANCER RES, V57, P4838
   Paez JG, 2004, SCIENCE, V304, P1497, DOI 10.1126/science.1099314
   Pao W, 2004, P NATL ACAD SCI USA, V101, P13306, DOI 10.1073/pnas.0405220101
   Perez-Soler R, 2004, J CLIN ONCOL, V22, P3238, DOI 10.1200/JCO.2004.11.057
   Pfister DG, 2004, J CLIN ONCOL, V22, P330, DOI 10.1200/JCO.2004.09.053
   Pollack VA, 1999, J PHARMACOL EXP THER, V291, P739
   Porterfield BW, 2004, J CLIN ONCOL, V22, p340S
   SALOMON DS, 1995, CRIT REV ONCOL HEMAT, V19, P183, DOI 10.1016/1040-8428(94)00144-I
   Sandler AB, 2000, J CLIN ONCOL, V18, P122, DOI 10.1200/JCO.2000.18.1.122
   Scagliotti GV, 2002, J CLIN ONCOL, V20, P4285, DOI 10.1200/JCO.2002.02.068
   Schiller JH, 2002, NEW ENGL J MED, V346, P92, DOI 10.1056/NEJMoa011954
   Seto T, 2004, J CLIN ONCOL, V22, p632S
   SheikhHamad D, 1997, J AM SOC NEPHROL, V8, P1640
   Shepherd FA, 2005, NEW ENGL J MED, V353, P123, DOI 10.1056/NEJMoa050753
   Shibuya K, 2002, BMC CANCER, V2, DOI 10.1186/1471-2407-2-37
   Smit EF, 2003, J CLIN ONCOL, V21, P3909, DOI 10.1200/JCO.2003.03.195
   Solit DB, 2005, CLIN CANCER RES, V11, P1983, DOI 10.1158/1078-0432.CCR-04-1347
   Soulieres D, 2004, J CLIN ONCOL, V22, P77, DOI 10.1200/JCO.2004.06.075
   Souquet PJ, 2002, ANN ONCOL, V13, P1853, DOI 10.1093/annonc/mdf316
   Takano T, 2004, LUNG CANCER, V45, P93, DOI 10.1016/j.lungcan.2004.01.010
   Therasse P, 2000, J NATL CANCER I, V92, P205, DOI 10.1093/jnci/92.3.205
   Tracy S, 2004, CANCER RES, V64, P7241, DOI 10.1158/0008-5472.CAN-04-1905
   Yarden Y, 2001, EUR J CANCER, V37, pS3
NR 55
TC 727
Z9 763
U1 0
U2 41
PU AMER SOC CLINICAL ONCOLOGY
PI ALEXANDRIA
PA 2318 MILL ROAD, STE 800, ALEXANDRIA, VA 22314 USA
SN 0732-183X
EI 1527-7755
J9 J CLIN ONCOL
JI J. Clin. Oncol.
PD APR 20
PY 2007
VL 25
IS 12
BP 1545
EP 1552
DI 10.1200/JCO.2005.05.1474
PG 8
WC Oncology
SC Oncology
GA 160DO
UT WOS:000245920300016
PM 17442998
DA 2021-12-02
ER
