# Supplementary material for: Evolutions in the management of non-small cell lung cancer: A bibliometric study from the 100 most impactful articles in the field
Source: Front Oncol. 2022 Aug 17;12:939838. doi: 10.3389/fonc.2022.939838 (PMC9428518; doi:10.3389/fonc.2022.939838)
Supplement: Supplementary file 1 [file DataSheet_1.zip › Additional files/Figure production/CiteSpace figure production/output/download2008u7pt1.txt]

PT J
AU Ohe, Y
   Ichinose, Y
   Nakagawa, K
   Tamura, T
   Kubota, K
   Yamamoto, N
   Adachi, S
   Nambu, Y
   Fujimoto, T
   Nishiwaki, Y
   Saijo, N
   Fukuoka, M
AF Ohe, Yuichiro
   Ichinose, Yukito
   Nakagawa, Kazuhiko
   Tamura, Tomohicle
   Kubota, Kaoru
   Yamamoto, Nobuyuki
   Adachi, Susumu
   Nambu, Yoshihiro
   Fujimoto, Toshio
   Nishiwaki, Yutaka
   Saijo, Nagahiro
   Fukuoka, Masahiro
TI Efficacy and safety of two doses of pemetrexed supplemented with folic
   acid and vitamin B-12 in previously treated patients with non-small cell
   lung cancer
SO CLINICAL CANCER RESEARCH
LA English
DT Article
ID RANDOMIZED PHASE-III; CONTINUAL REASSESSMENT METHOD; OF-LIFE
   QUESTIONNAIRE; MULTITARGETED ANTIFOLATE; JAPANESE PATIENTS; I
   EVALUATION; LY231514; DISODIUM; CARCINOMA; TRIAL
AB Purpose: The objective of this study was to evaluate the efficacy and safety of two doses of pemetrexed supplemented with folic acid and vitamin B-12 in pretreated Japanese patients with advanced non-small cell lung cancer (NSCLC).
   Experimental Design: Patients with an Eastern Cooperative Oncology Group performance status 0 to 2, stage III or IV, and who received previously one or two chemotherapy regimens were randomized to receive 500 mg/m(2) pemetrexed (P500) or 1,000 mg/m(2) pernetrexed (P1000) on day 1 every 3 weeks. The primary endpoint Was response rate.
   Results: Of the 216 patients evaluable for efficacy (108 in each arm), response rates were 18.5% (90% confidence interval, 12.6-25.8%) and 14.8% (90% confidence interval, 9.5-21.6%), median survival times were 16.0 and 12.6 months, 1-year survival rates were 59.2% and 53.7%, and median progression-free survival were 3.0 and 2.5 months for the P500 and P1000, respectively. Cox multiple regression analysis indicated that pernetrexed dose was not a significant prognostic factor. Drug-related toxicity Was generally tolerable for both doses; however, the safety profile of P500 showed generally milder toxicity. Main adverse drug reactions of severity grade 3 or 4 were neutrophil count decreased (20.2%) and alanine aminotransferase (glutamine pyruvic transaminase) increased (15.8%) in P500 and neutrophil count decreased (24.3%),WBC count decreased (20.7%), and lymphocyte count decreased (18.0%) in P1000. One drug-related death from interstitial lung disease occurred in the P500.
   Conclusion: P500 and P1000 are similarly active with promising efficacy and acceptable safety outcomes in pretreated patients with NSCLC. These results support the use of P500 as a second- and third-line treatment of NSCLC.
C1 [Ohe, Yuichiro] Natl Canc Ctr, Dept Internal Med, Chuo Ku, Tokyo 1040045, Japan.
   [Ichinose, Yukito] Kyushu Natl Canc Ctr, Fukuoka, Japan.
   [Nakagawa, Kazuhiko] Kinki Univ, Sch Med, Osakasayama, Japan.
   [Kubota, Kaoru; Nishiwaki, Yutaka; Saijo, Nagahiro] Natl Canc Ctr Hosp E, Kashiwa, Chiba, Japan.
   [Yamamoto, Nobuyuki] Shizuoka Canc Ctr Hosp, Shizuoka, Japan.
   [Adachi, Susumu] Eli Lilly & Co, Oncol Platform Team, Indianapolis, IN 46285 USA.
   [Nambu, Yoshihiro; Fujimoto, Toshio] Eli Lilly Japan KK, Lilly Res Labs, Kobe, Hyogo, Japan.
RP Ohe, Y (corresponding author), Natl Canc Ctr, Dept Internal Med, Chuo Ku, 5-1-1 Tsukiji, Tokyo 1040045, Japan.
EM yohe@ncc.go.jp
CR Bajetta E, 2003, ANN ONCOL, V14, P1543, DOI 10.1093/annonc/mdg406
   CELLA DF, 1995, LUNG CANCER-J IASLC, V12, P199, DOI 10.1016/0169-5002(95)00450-F
   Ceppi P, 2006, CANCER-AM CANCER SOC, V107, P1589, DOI 10.1002/cncr.22208
   Cripps C, 1999, ANN ONCOL, V10, P1175, DOI 10.1023/A:1008372529239
   Cullen MH, 2007, J THORAC ONCOL, V2, pS316, DOI 10.1097/01.JTO.0000283106.85632.e3
   Goedhals L, 2006, INT J GYNECOL CANCER, V16, P1172, DOI 10.1111/j.1525-1438.2006.00451.x
   Hanauske AR, 2001, ONCOLOGIST, V6, P363, DOI 10.1634/theoncologist.6-4-363
   Hanna N, 2004, J CLIN ONCOL, V22, P1589, DOI 10.1200/JCO.2004.08.163
   Hazarika M, 2004, ONCOLOGIST, V9, P482, DOI 10.1634/theoncologist.9-5-482
   John W, 2000, CANCER-AM CANCER SOC, V88, P1807, DOI 10.1002/(SICI)1097-0142(20000415)88:8<1807::AID-CNCR8>3.3.CO;2-C
   Kurihara M, 1999, PSYCHO-ONCOLOGY, V8, P355, DOI 10.1002/(SICI)1099-1611(199907/08)8:4<355::AID-PON401>3.0.CO;2-I
   Martin M, 2003, ANN ONCOL, V14, P1246, DOI 10.1093/annonc/mdg339
   Matsumoto T, 2002, QUAL LIFE RES, V11, P483, DOI 10.1023/A:1015614505929
   McDonald AC, 1998, CLIN CANCER RES, V4, P605
   Miles DW, 2001, EUR J CANCER, V37, P1366, DOI 10.1016/S0959-8049(01)00117-4
   Miller KD, 2000, ANN ONCOL, V11, P101, DOI 10.1023/A:1008305205159
   Nakagawa K, 2006, BRIT J CANCER, V95, P677, DOI 10.1038/sj.bjc.6603321
   Niyikiza C, 2002, MOL CANCER THER, V1, P545
   Ohe Y, 2007, ANN ONCOL, V18, P317, DOI 10.1093/annonc/mdl377
   Pivot X, 2001, BRIT J CANCER, V85, P649, DOI 10.1054/bjoc.2001.2010
   Rinaldi DA, 1999, CANCER CHEMOTH PHARM, V44, P372, DOI 10.1007/s002800050992
   RINALDI DA, 1995, J CLIN ONCOL, V13, P2842, DOI 10.1200/JCO.1995.13.11.2842
   Scagliotti GV, 2003, J CLIN ONCOL, V21, P1556, DOI 10.1200/JCO.2003.06.122
   Shepherd FA, 2000, J CLIN ONCOL, V18, P2095, DOI 10.1200/JCO.2000.18.10.2095
   Therasse P, 2000, J NATL CANCER I, V92, P205, DOI 10.1093/jnci/92.3.205
   Vogelzang NJ, 2003, J CLIN ONCOL, V21, P2636, DOI 10.1200/JCO.2003.11.136
   Walling J, 2006, INVEST NEW DRUG, V24, P37, DOI 10.1007/s10637-005-4541-1
NR 27
TC 685
Z9 732
U1 0
U2 1
PU AMER ASSOC CANCER RESEARCH
PI PHILADELPHIA
PA 615 CHESTNUT ST, 17TH FLOOR, PHILADELPHIA, PA 19106-4404 USA
SN 1078-0432
EI 1557-3265
J9 CLIN CANCER RES
JI Clin. Cancer Res.
PD JUL 1
PY 2008
VL 14
IS 13
BP 4206
EP 4212
DI 10.1158/1078-0432.CCR-07-5143
PG 7
WC Oncology
SC Oncology
GA 322LT
UT WOS:000257377300025
PM 18594001
OA Bronze
DA 2021-12-02
ER

PT J
AU Kim, ES
   Hirsh, V
   Mok, T
   Socinski, MA
   Gervais, R
   Wu, YL
   Li, LY
   Watkins, CL
   Sellers, MV
   Lowe, ES
   Sun, Y
   Liao, ML
   Osterlind, K
   Reck, M
   Armour, AA
   Shepherd, FA
   Lippman, SM
   Douillard, JY
AF Kim, Edward S.
   Hirsh, Vera
   Mok, Tony
   Socinski, Mark A.
   Gervais, Radj
   Wu, Yi-Long
   Li, Long-Yun
   Watkins, Claire L.
   Sellers, Mark V.
   Lowe, Elizabeth S.
   Sun, Yan
   Liao, Mei-Lin
   Osterlind, Kell
   Reck, Martin
   Armour, Alison A.
   Shepherd, Frances A.
   Lippman, Scott M.
   Douillard, Jean-Yves
TI Gefitinib versus docetaxel in previously treated non-small-cell lung
   cancer (INTEREST): a randomised phase III trial
SO LANCET
LA English
DT Article
ID GROWTH-FACTOR RECEPTOR; GENE COPY NUMBER; FUNCTIONAL ASSESSMENT;
   SUPPORTIVE CARE; THERAPY; PREDICTORS; ERLOTINIB; IRESSA
AB Background Two phase II trials in patients with previously-treated advanced non-small-cell lung cancer suggested that gefitinib was efficacious and less toxic than was chemotherapy. We compared gefitinib with docetaxel in patients with locally advanced or metastatic non-small-cell lung cancer who had been pretreated with platinum-based chemotherapy.
   Methods We undertook an open-label phase III study with recruitment between March 1, 2004, and Feb 17, 2006, at 149 centres in 24 countries. 1466 patients with pretreated ( :one platinum-based regimen) advanced non-small-cell lung cancer were randomly assigned with dynamic balancing to receive gefitinib (250 mg per day orally; n=733) or docetaxel (75 mg/m(2) intravenously in 1-h infusion every 3 weeks; n=733). The primary objective was to compare overall survival between the groups with co-primary analyses to assess non-inferiority in the overall per-protocol population and superiority in patients with high epidermal growth factor receptor (EGFR)-gene-copy number in the intention-to-treat population. This study is registered with ClinicalTrials.gov, number NCT00076388.
   Findings 1433 patients were analysed per protocol (723 in gefitinib group and 710 in docetaxel group). Non-inferiority of gefitinib compared with docetaxel was confirmed for overall survival (593 vs 576 events; hazard ratio [HR] 1 . 020, 96% CI 0.905-1.150, meeting the predefined non-inferiority criterion; median survival 7.6 vs 8.0 months) Superiority of gefitinib in patients with high EGFR-gene-copy number (85 vs 89 patients) was not proven (72 vs 71 events; HR 1. 09, 95% Cl 0 . 78-1.51; p=0 . 62; median survival 8 . 4 vs 7.5 months). In the gefitinib group, the most common adverse events were rash or acne (360 [49%] vs 73 [10%]) and diarrhoea (255 [35%] vs 177 [25%]); whereas in the docetaxel group, neutropenia (35 [5%] vs 514 [74%]), asthenic disorders (182 [25%] vs 334 (47%]), and alopecia (23 [3%] vs 254 [36%]) were most common.
   Interpretation INTEREST established non-inferior survival of gefitinib compared with docetaxel, suggesting that gefitinib is a valid treatment for pretreated patients with advanced non-small-cell lung cancer.
   Funding AstraZeneca.
C1 [Kim, Edward S.; Lippman, Scott M.] Univ Texas Houston, MD Anderson Canc Ctr, Houston, TX 77401 USA.
   [Hirsh, Vera] McGill Univ, Ctr Hlth, Montreal, PQ, Canada.
   [Mok, Tony] Chinese Univ Hong Kong, State Key Lab Oncol S China, Sir YK Pao Ctr Canc, Dept Clin Oncol, Hong Kong, Peoples R China.
   [Socinski, Mark A.] Univ N Carolina, Lineberger Comprehens Canc Ctr, Chapel Hill, NC 27599 USA.
   [Gervais, Radj] Ctr Reg Lutte Canc Baclesse, Caen, France.
   [Wu, Yi-Long] Guangdong Prov Peoples Hosp, Lung Canc Res Inst & Canc Ctr, Guangzhou, Guangdong, Peoples R China.
   [Li, Long-Yun] Peking Union Med Coll Hosp, Beijing, Peoples R China.
   [Watkins, Claire L.; Sellers, Mark V.; Armour, Alison A.] AstraZeneca, Macclesfield, Cheshire, England.
   [Lowe, Elizabeth S.] AstraZeneca, Wilmington, DE USA.
   [Sun, Yan] Canc Hosp, Beijing, Peoples R China.
   [Liao, Mei-Lin] Shanghai Chest Hosp, Shanghai, Peoples R China.
   [Osterlind, Kell] Herlev Hosp, DK-2730 Herlev, Denmark.
   [Reck, Martin] Hosp Grosshansdorf, Grosshansdorf, Germany.
   [Shepherd, Frances A.] Univ Toronto, Princess Margaret Hosp, Toronto, ON, Canada.
   [Douillard, Jean-Yves] Ctr Rene Gauducheau, F-44035 Nantes, France.
RP Kim, ES (corresponding author), Univ Texas Houston, MD Anderson Canc Ctr, Thorac Head & Neck Med Oncol Box 432,1515 Holcomb, Houston, TX 77401 USA.
EM edkim@mdanderson.org
RI Wu, Yi-Long/C-3396-2008; Mok, Tony Shu Kam/B-2310-2019; Wu,
   Yi-Long/AAW-9832-2020
OI Wu, Yi-Long/0000-0002-3611-0258; Mok, Tony Shu Kam/0000-0002-8251-0551;
   Wu, Yi-Long/0000-0002-3611-0258
FU AstraZenecaAstraZeneca
FX This study was supported by AstraZeneca. We thank the patients and their
   families for their support and participation in INTEREST, and Muhammed
   Karolia from Complete Medical Group who provided editorial assistance
   funded by AstraZeneca.
CR *CANC THER EV PROG, 1999, COMM TOX CRIT
   Cappuzzo F, 2005, J CLIN ONCOL, V23, P5007, DOI 10.1200/JCO.2005.09.111
   Cella D, 2002, J CLIN EPIDEMIOL, V55, P285, DOI 10.1016/S0895-4356(01)00477-2
   CELLA DF, 1995, LUNG CANCER-J IASLC, V12, P199, DOI 10.1016/0169-5002(95)00450-F
   CELLA DF, 1993, J CLIN ONCOL, V11, P570, DOI 10.1200/JCO.1993.11.3.570
   Cufer T, 2006, ANTI-CANCER DRUG, V17, P401, DOI 10.1097/01.cad.0000203381.99490.ab
   Eberhard DA, 2005, J CLIN ONCOL, V23, P5900, DOI 10.1200/JCO.2005.02.857
   Fossella FV, 2000, J CLIN ONCOL, V18, P2354, DOI 10.1200/JCO.2000.18.12.2354
   Fukuoka M, 2003, J CLIN ONCOL, V21, P2237, DOI 10.1200/JCO.2003.10.038
   Hanna N, 2004, J CLIN ONCOL, V22, P1589, DOI 10.1200/JCO.2004.08.163
   Herbst RS, 2004, NAT REV CANCER, V4, P956, DOI 10.1038/nrc1506
   Hirsch FR, 2003, J CLIN ONCOL, V21, P3798, DOI 10.1200/JCO.2003.11.069
   Hirsch FR, 2006, J CLIN ONCOL, V24, P5034, DOI 10.1200/JCO.2006.06.3958
   HOCHBERG Y, 1988, BIOMETRIKA, V75, P800, DOI 10.1093/biomet/75.4.800
   *ICH GUID, 1998, STAT PRINC CLIN TRIA
   Jemal A, 2007, CA-CANCER J CLIN, V57, P43, DOI 10.3322/canjclin.57.1.43
   Kris MG, 2003, JAMA-J AM MED ASSOC, V290, P2149, DOI 10.1001/jama.290.16.2149
   Lynch TJ, 2004, NEW ENGL J MED, V350, P2129, DOI 10.1056/NEJMoa040938
   Maruyama R, 2008, J CLIN ONCOL, V26, P4244, DOI 10.1200/JCO.2007.15.0185
   Pao W, 2005, PLOS MED, V2, P57, DOI 10.1371/journal.pmed.0020017
   Parkin DM, 2005, CA-CANCER J CLIN, V55, P74, DOI 10.3322/canjclin.55.2.74
   POCOCK SJ, 1975, BIOMETRICS, V31, P103, DOI 10.2307/2529712
   Rothmann M, 2003, STAT MED, V22, P239, DOI 10.1002/sim.1400
   Shepherd FA, 2005, NEW ENGL J MED, V353, P123, DOI 10.1056/NEJMoa050753
   Shepherd FA, 2000, J CLIN ONCOL, V18, P2095, DOI 10.1200/JCO.2000.18.10.2095
   Thatcher N, 2005, LANCET, V366, P1527, DOI 10.1016/S0140-6736(05)67625-8
   Therasse P, 2000, J NATL CANCER I, V92, P205, DOI 10.1093/jnci/92.3.205
   Tsao MS, 2005, NEW ENGL J MED, V353, P133, DOI 10.1056/NEJMoa050736
NR 28
TC 1050
Z9 1122
U1 0
U2 62
PU ELSEVIER SCIENCE INC
PI NEW YORK
PA STE 800, 230 PARK AVE, NEW YORK, NY 10169 USA
SN 0140-6736
EI 1474-547X
J9 LANCET
JI Lancet
PD NOV 22
PY 2008
VL 372
IS 9652
BP 1809
EP 1818
DI 10.1016/S0140-6736(08)61758-4
PG 14
WC Medicine, General & Internal
SC General & Internal Medicine
GA 375KG
UT WOS:000261112000023
PM 19027483
DA 2021-12-02
ER

PT J
AU Molina, JR
   Yang, PG
   Cassivi, SD
   Schild, SE
   Adjei, AA
AF Molina, Julian R.
   Yang, Piii G.
   Cassivi, Stephen D.
   Schild, Steven E.
   Adjei, Alex A.
TI Non-small cell lung cancer: Epidemiology, risk factors, treatment, and
   survivorship
SO MAYO CLINIC PROCEEDINGS
LA English
DT Review
ID PHASE-III TRIAL; EXTENDED MEDIASTINAL LYMPHADENECTOMY;
   POSITRON-EMISSION-TOMOGRAPHY; RECEPTOR TYROSINE KINASE;
   FINE-NEEDLE-ASPIRATION; ADJUVANT CHEMOTHERAPY; PHYSICAL-ACTIVITY;
   THORACIC RADIOTHERAPY; SUSCEPTIBILITY LOCUS; RANDOMIZED-TRIAL
AB Lung cancer is the leading cause of cancer-related mortality not only in the United States but also around the world. In North America, lung cancer has become more predominant among former than current smokers. Yet in some countries, such as China, which has experienced a dramatic increase in the cigarette smoking rate during the past 2 decades, a peak in lung cancer incidence is still expected. Approximately two-thirds of adult Chinese men are smokers, representing one-third of all smokers worldwide. Non-small cell lung cancer accounts for 85% of all lung cancer cases in the United States. After the initial diagnosis, accurate staging of non-small cell lung cancer using computed tomography or positron emission tomography is crucial for determining appropriate therapy. When feasible, surgical resection remains the single most consistent and successful option for cure. However, close to 70% of patients with lung cancer present with locally advanced or metastatic disease at the time of diagnosis. Chemotherapy is beneficial for patients with metastatic disease, and the administration of concurrent chemotherapy and radiation is indicated for stage III lung cancer. The introduction of angiogenesis, epidermal growth factor receptor inhibitors, and other new anticancer agents is changing the present and future of this disease and will certainly increase the number of lung cancer survivors. We identified studies for this review by searching the MEDLINE and PubMed databases for English-language articles published from January 1, 1980, through January 31, 2008. Key terms used for this search included non-small cell lung cancer, adenocarcinoma, squamous cell carcinoma, bronchioalveolar cell carcinoma, large cell carcinoma, lung cancer epidemiology, genetics, survivorship, surgery, radiation therapy, chemotherapy, targeted therapy, bevacizumab, erlotinib, and epidermal growth factor receptor.
C1 [Molina, Julian R.] Mayo Clin, Dept Oncol, Rochester, MN 55905 USA.
   [Yang, Piii G.] Mayo Clin, Dept Hlth Sci Res, Rochester, MN 55905 USA.
   [Cassivi, Stephen D.] Mayo Clin, Div Gen Thorac Surg, Rochester, MN 55905 USA.
   [Schild, Steven E.] Mayo Clin, Dept Radiat Oncol, Scottsdale, AZ USA.
   [Adjei, Alex A.] Roswell Pk Canc Inst, Dept Med, Buffalo, NY 14263 USA.
RP Molina, JR (corresponding author), Mayo Clin, Dept Oncol, 200 1st St SW, Rochester, MN 55905 USA.
EM molina.julian@mayo.edu
OI schild, steven/0000-0002-2850-4126
FU NCI NIH HHSUnited States Department of Health & Human ServicesNational
   Institutes of Health (NIH) - USANIH National Cancer Institute (NCI) [K12
   CA090628, K12 CA090628-08] Funding Source: Medline; NATIONAL CANCER
   INSTITUTEUnited States Department of Health & Human ServicesNational
   Institutes of Health (NIH) - USANIH National Cancer Institute (NCI)
   [K12CA090628] Funding Source: NIH RePORTER
CR Alberg AJ, 2005, J CLIN ONCOL, V23, P3175, DOI 10.1200/JCO.2005.10.462
   ALBERTI W, 1995, BRIT MED J, V311, P899
   Alfano CM, 2004, CANCER EPIDEM BIOMAR, V13, P2233
   Allen MS, 2006, ANN THORAC SURG, V81, P1013, DOI 10.1016/j.athoracsur.2005.06.066
   Amos CI, 2008, NAT GENET, V40, P616, DOI 10.1038/ng.109
   ARITA T, 1995, THORAX, V50, P1267, DOI 10.1136/thx.50.12.1267
   Bailey-Wilson JE, 2004, AM J HUM GENET, V75, P460, DOI 10.1086/423857
   Barlesi F, 2005, J CLIN ONCOL, V23, p673S
   Berg AO, 2004, ANN INTERN MED, V140, P738, DOI 10.7326/0003-4819-140-9-200405040-00014
   Boffetta P, 2004, ONCOGENE, V23, P6392, DOI 10.1038/sj.onc.1207715
   Boffetta P, 2006, MUTAT RES-GEN TOX EN, V608, P157, DOI 10.1016/j.mrgentox.2006.02.015
   Bonner JA, 1998, CANCER-AM CANCER SOC, V82, P1037, DOI 10.1002/(SICI)1097-0142(19980315)82:6<1037::AID-CNCR5>3.3.CO;2-4
   Bradley J, 2005, INT J RADIAT ONCOL, V61, P318, DOI 10.1016/j.ijrobp.2004.06.260
   Bush DA, 2004, CHEST, V126, P1198, DOI 10.1378/chest.126.4.1198
   Calvo E, 2006, J CLIN ONCOL, V24, P2158, DOI 10.1200/JCO.2006.06.5961
   Connell PP, 2004, DNA REPAIR, V3, P1245, DOI 10.1016/j.dnarep.2004.04.004
   D'Addario G, 2005, J CLIN ONCOL, V23, P2926, DOI 10.1200/JCO.2005.03.045
   Dominguez-Ventura A, 2006, ANN THORAC SURG, V82, P1175, DOI 10.1016/j.athoracsur.2006.04.052
   Douillard JY, 2005, J CLIN ONCOL, V23, p624S
   Ebbert JO, 2003, J CLIN ONCOL, V21, P921, DOI 10.1200/JCO.2003.05.085
   Eloubeidi MA, 2005, ANN THORAC SURG, V79, P263, DOI 10.1016/j.athoracsur.2004.06.089
   Endo C, 2003, LUNG CANCER-J IASLC, V40, P181, DOI 10.1016/S0169-5002(03)00032-1
   Freudenheim JL, 2005, AM J CLIN NUTR, V82, P657, DOI 10.1093/ajcn/82.3.657
   Friedenreich CM, 2002, J NUTR, V132, p3456S, DOI 10.1093/jn/132.11.3456S
   Fuertes MA, 2003, CURR MED CHEM, V10, P257, DOI 10.2174/0929867033368484
   Furuse K, 1999, J CLIN ONCOL, V17, P2692, DOI 10.1200/JCO.1999.17.9.2692
   Gurubhagavatula S, 2004, J CLIN ONCOL, V22, P2594, DOI 10.1200/JCO.2004.08.067
   Hackshaw AK, 1997, BMJ-BRIT MED J, V315, P980, DOI 10.1136/bmj.315.7114.980
   Hanna NH, 2005, J CLIN ONCOL, V23, p622S
   Henley SJ, 2004, JNCI-J NATL CANCER I, V96, P853, DOI 10.1093/jnci/djh144
   Henschke CI, 1999, LANCET, V354, P99, DOI 10.1016/S0140-6736(99)06093-6
   Henschke CI, 2006, NEW ENGL J MED, V355, P1763, DOI 10.1056/NEJMoa060476
   Hung RJ, 2008, NATURE, V452, P633, DOI 10.1038/nature06885
   Hwang SJ, 2003, HUM GENET, V113, P238, DOI 10.1007/s00439-003-0968-7
   Imaizumi M, 2005, LUNG CANCER, V49, P85, DOI 10.1016/j.lungcan.2004.11.025
   Janne PA, 2005, J CLIN ONCOL, V23, P3227, DOI 10.1200/JCO.2005.09.985
   Jemal A, 2008, CA-CANCER J CLIN, V58, P71, DOI 10.3322/CA.2007.0010
   Kato H, 2004, NEW ENGL J MED, V350, P1713, DOI 10.1056/NEJMoa032792
   Kelly K, 2005, J CLIN ONCOL, V23, p634S
   Kim K, 2004, J THORAC CARDIOV SUR, V127, P850, DOI 10.1016/j.jtcvs.2003.11.020
   Ko CY, 2003, J SURG RES, V114, P1, DOI 10.1016/S0022-4804(03)00167-7
   Komaki R, 1997, INT J RADIAT ONCOL, V39, P537, DOI 10.1016/S0360-3016(97)00365-9
   Krinsky Norman I., 2005, Molecular Aspects of Medicine, V26, P459
   Kris MG, 2003, JAMA-J AM MED ASSOC, V290, P2149, DOI 10.1001/jama.290.16.2149
   Kunzli N, 2005, SWISS MED WKLY, V135, P697
   Kuzdzal J, 2005, EUR J CARDIO-THORAC, V27, P384, DOI 10.1016/j.ejcts.2004.12.008
   Kuzdzal J, 2007, EUR J CARDIO-THORAC, V31, P88, DOI 10.1016/j.ejcts.2006.10.026
   Lam WK, 2005, RESPIROLOGY, V10, P408, DOI 10.1111/j.1440-1843.2005.00723.x
   Le Chevalier T, 2004, NEW ENGL J MED, V350, P351, DOI 10.1056/nejmoa031644
   LECHEVALIER T, 1992, J NATL CANCER I, V84, P58
   Lee IM, 2003, MED SCI SPORT EXER, V35, P1823, DOI 10.1249/01.MSS.0000093620.27893.23
   Li XJ, 2004, INT J CANCER, V112, P451, DOI 10.1002/ijc.20436
   Little AG, 2006, ANN THORAC SURG, V82, P4, DOI 10.1016/j.athoracsur.2006.03.051
   Lynch TJ, 2004, NEW ENGL J MED, V350, P2129, DOI 10.1056/NEJMoa040938
   Marom EM, 1999, RADIOLOGY, V212, P803, DOI 10.1148/radiology.212.3.r99se21803
   McKenna RJ, 2006, ANN THORAC SURG, V81, P421, DOI 10.1016/j.athoracsur.2005.07.078
   Mendelsohn J, 2003, J CLIN ONCOL, V21, P2787, DOI 10.1200/JCO.2003.01.504
   Miller DL, 2002, ANN THORAC SURG, V73, P1545, DOI 10.1016/S0003-4975(02)03525-7
   Mineo TC, 2001, EUR J CARDIO-THORAC, V20, P378, DOI 10.1016/S1010-7940(01)00779-5
   Miyamoto T, 2003, RADIOTHER ONCOL, V66, P127, DOI 10.1016/S0167-8140(02)00367-5
   Nakagawa T, 2005, NAT CLIN PRACT NEPHR, V1, P80, DOI 10.1038/ncpneph0019
   *NAT CANC I, 1973, SEER CANC STAT REV
   Navada S, 2006, J CLIN ONCOL, V24, p384S
   Okada M, 2005, J THORAC CARDIOV SUR, V129, P87, DOI 10.1016/j.jtcvs.2004.04.030
   Onaitis MW, 2006, ANN SURG, V244, P420, DOI 10.1097/01.sla.0000234892.79056.63
   Onishi H, 2004, CANCER-AM CANCER SOC, V101, P1623, DOI 10.1002/cncr.20539
   Paez JG, 2004, SCIENCE, V304, P1497, DOI 10.1126/science.1099314
   Pao W, 2004, P NATL ACAD SCI USA, V101, P13306, DOI 10.1073/pnas.0405220101
   PEREZ C A, 1985, Cancer Treatment Symposia, V2, P131
   Perez-Soler R, 2004, J CLIN ONCOL, V22, P3238, DOI 10.1200/JCO.2004.11.057
   Pfister DG, 2004, J CLIN ONCOL, V22, P330, DOI 10.1200/JCO.2004.09.053
   Pieterman RM, 2000, NEW ENGL J MED, V343, P254, DOI 10.1056/NEJM200007273430404
   Qiao Tian-kui, 2004, Zhonghua Jiehe He Huxi Zazhi, V27, P237
   Rosell R, 2003, DRUGS TODAY, V39, P775, DOI 10.1358/dot.2003.39.10.799471
   ROSWIT B, 1976, NEW YORK STATE J MED, V76, P560
   Ruano-Ravina A, 2006, CURR PHARM DESIGN, V12, P599, DOI 10.2174/138161206775474396
   Rubinstein LV, 1995, ANN THORAC SURG, V60, P615, DOI [10.1016/0003-4975(95)00537-U, DOI 10.1016/0003-4975(95)00537-U, 10.1016/0003-4975]
   Sandler AB, 2005, J CLIN ONCOL, V23, p2S
   SAUSE WT, 1995, J NATL CANCER I, V87, P198, DOI 10.1093/jnci/87.3.198
   SCHAAKEKONING C, 1992, NEW ENGL J MED, V326, P524, DOI 10.1056/NEJM199202203260805
   Schild SE, 2005, CANCER, V103, P2349, DOI 10.1002/cncr.21034
   Schild SE, 2002, INT J RADIAT ONCOL, V54, P370, DOI 10.1016/S0360-3016(02)02930-9
   Sellers T, 2002, GENETIC BASIS COMMON, P700
   Shaper AG, 2003, INT J EPIDEMIOL, V32, P802, DOI 10.1093/ije/dyg206
   Shepherd FA, 2004, J CLIN ONCOL, V22, p622S
   Sher T, 2008, MAYO CLIN PROC, V83, P355, DOI 10.4065/83.3.355
   Shigematsu H, 2006, INT J CANCER, V118, P257, DOI 10.1002/ijc.21496
   Siems W, 2005, J NUTR BIOCHEM, V16, P385, DOI 10.1016/j.jnutbio.2005.01.009
   Smith RA, 2001, CA-CANCER J CLIN, V51, P38, DOI 10.3322/canjclin.51.1.38
   Smith RA, 2001, CA-CANCER J CLIN, V51, P150
   Sordella R, 2004, SCIENCE, V305, P1163, DOI 10.1126/science.1101637
   Strauss GM, 2006, J CLIN ONCOL, V24, p365S
   Sugimura H, 2006, CHEST, V129, P1088, DOI 10.1378/chest.129.4.1088
   Sun ZF, 2006, J THORAC CARDIOV SUR, V131, P1014, DOI 10.1016/j.jtcvs.2005.12.057
   Tada H, 2004, LUNG CANCER, V43, P167, DOI 10.1016/j.lungcan.2003.08.028
   TADA H, 2002, P AN M AM SOC CLIN, V21, P313
   Tardon A, 2005, CANCER CAUSE CONTROL, V16, P389, DOI 10.1007/s10552-004-5026-9
   Thatcher N, 2005, LANCET, V366, P1527, DOI 10.1016/S0140-6736(05)67625-8
   THOMAS PA, 1993, J THORAC CARDIOV SUR, V106, P1053, DOI 10.1016/S0022-5223(19)33977-7
   Thorgeirsson TE, 2008, NATURE, V452, P638, DOI 10.1038/nature06846
   Tucker MA, 1997, J NATL CANCER I, V89, P1782, DOI 10.1093/jnci/89.23.1782
   United States Census Bureau, US INT PROJ AG SEX R
   Valk PE, 1995, ANN THORAC SURG, V60, P1573, DOI 10.1016/0003-4975(95)00752-0
   Vilmann P, 2005, ENDOSCOPY, V37, P833, DOI 10.1055/s-2005-870276
   Vineis P, 2005, CARCINOGENESIS, V26, P1846, DOI 10.1093/carcin/bgi216
   Vineis P, 2005, BRIT MED J, V330, P277, DOI 10.1136/bmj.38327.648472.82
   Visbal AL, 2004, ANN THORAC SURG, V78, P209, DOI 10.1016/j.athoracsur.2003.11.021
   Weder W, 1998, ANN THORAC SURG, V66, P886, DOI 10.1016/S0003-4975(98)00675-4
   Whitrow MJ, 2003, RESPIROLOGY, V8, P513, DOI 10.1046/j.1440-1843.2003.00497.x
   Willers H, 2004, BRIT J CANCER, V90, P1297, DOI 10.1038/sj.bjc.6601729
   Winton T, 2005, NEW ENGL J MED, V352, P2589, DOI 10.1056/NEJMoa043623
   WOLF J, 1966, AM J MED, V40, P360, DOI 10.1016/0002-9343(66)90131-8
   Xu GC, 2000, CHINESE MED J-PEKING, V113, P617
   Yamato Y, 2001, ANN THORAC SURG, V71, P971, DOI 10.1016/S0003-4975(00)02507-8
   Yang P, 2005, CHEST, V128, P452, DOI 10.1378/chest.128.1.452
   Zhang H, 2003, RESPIROLOGY, V8, P17, DOI 10.1046/j.1440-1843.2003.00433.x
NR 116
TC 2049
Z9 2146
U1 17
U2 449
PU ELSEVIER SCIENCE INC
PI NEW YORK
PA STE 800, 230 PARK AVE, NEW YORK, NY 10169 USA
SN 0025-6196
EI 1942-5546
J9 MAYO CLIN PROC
JI Mayo Clin. Proc.
PD MAY
PY 2008
VL 83
IS 5
BP 584
EP 594
DI 10.4065/83.5.584
PG 11
WC Medicine, General & Internal
SC General & Internal Medicine
GA 297EX
UT WOS:000255601000015
PM 18452692
OA Green Accepted
DA 2021-12-02
ER

PT J
AU Scagliotti, GV
   Parikh, P
   von Pawel, J
   Biesma, B
   Vansteenkiste, J
   Manegold, C
   Serwatowski, P
   Gatzemeier, U
   Digumarti, R
   Zukin, M
   Lee, JS
   Mellemgaard, A
   Park, K
   Patil, S
   Rolski, J
   Goksel, T
   de Marinis, F
   Simms, L
   Sugarman, KP
   Gandara, D
AF Scagliotti, Giorgio Vittorio
   Parikh, Purvish
   von Pawel, Joachim
   Biesma, Bonne
   Vansteenkiste, Johan
   Manegold, Christian
   Serwatowski, Piotr
   Gatzemeier, Ulrich
   Digumarti, Raghunadharao
   Zukin, Mauro
   Lee, Jin S.
   Mellemgaard, Anders
   Park, Keunchil
   Patil, Shehkar
   Rolski, Janusz
   Goksel, Tuncay
   de Marinis, Filippo
   Simms, Lorinda
   Sugarman, Katherine P.
   Gandara, David
TI Phase III study comparing cisplatin plus gemcitabine with cisplatin plus
   pemetrexed in chemotherapy-naive patients with advanced-stage
   non-small-cell lung cancer
SO JOURNAL OF CLINICAL ONCOLOGY
LA English
DT Article; Proceedings Paper
CT 14th European Cancer Conference (ECCO 14)
CY SEP 23-27, 2007
CL Barcelona, SPAIN
SP European Canc Org
ID MULTITARGETED ANTIFOLATE; THYMIDYLATE SYNTHASE; 1ST-LINE TREATMENT;
   MESSENGER-RNA; CARBOPLATIN; TRIAL; MULTICENTER; PACLITAXEL; BEVACIZUMAB;
   COMBINATION
AB Purpose
   Cisplatin plus gemcitabine is a standard regimen for first-line treatment of advanced non-small-cell lung cancer (NSCLC). Phase II studies of pemetrexed plus platinum compounds have also shown activity in this setting.
   Patients and Methods
   This noninferiority, phase III, randomized study compared the overall survival between treatment arms using a fixed margin method (hazard ratio [HR] < 1.176) in 1,725 chemotherapy-naive patients with stage IIIB or IV NSCLC and an Eastern Cooperative Oncology Group performance status of 0 to 1. Patients received cisplatin 75 mg/m(2) on day 1 and gemcitabine 1,250 mg/m(2) on days 1 and 8 (n = 863) or cisplatin 75 mg/m(2) and pemetrexed 500 mg/m(2) on day 1 (n = 862) every 3 weeks for up to six cycles.
   Results
   Overall survival for cisplatin/pemetrexed was noninferior to cisplatin/ gemcitabine (median survival, 10.3 v 10.3 months, respectively; HR = 0.94; 95% CI, 0.84 to 1.05). Overall survival was statistically superior for cisplatin/ pemetrexed versus cisplatin/ gemcitabine in patients with adenocarcinoma (n = 847; 12.6 v 10.9 months, respectively) and large-cell carcinoma histology (n = 153; 10.4 v 6.7 months, respectively). In contrast, in patients with squamous cell histology, there was a significant improvement in survival with cisplatin/ gemcitabine versus cisplatin/pemetrexed (n = 473; 10.8 v 9.4 months, respectively). For cisplatin/pemetrexed, rates of grade 3 or 4 neutropenia, anemia, and thrombocytopenia (P <= .001); febrile neutropenia (P = .002); and alopecia (P < .001) were significantly lower, whereas grade 3 or 4 nausea (P = .004) was more common.
   Conclusion
   In advanced NSCLC, cisplatin/pemetrexed provides similar efficacy with better tolerability and more convenient administration than cisplatin/gemcitabine. This is the first prospective phase III study in NSCLC to show survival differences based on histologic type.
C1 Univ Turin, Orbasano, Italy.
   San Camillo Forlanini Hosp, Rome, Italy.
   Tata Mem Hosp, Mumbai 400012, Maharashtra, India.
   Nizams Inst Med Sci, Hyderabad, Andhra Pradesh, India.
   Bangalore Inst Oncol, Bangalore, Karnataka, India.
   Asklepios Fachklin Munchen, Gauting, Germany.
   Heidelberg Univ, Med Ctr, D-6800 Mannheim, Germany.
   Hosp Grosshansdorf, Grosshansdorf, Germany.
   Jeroen Bosch Ziekenhuis, sHertogenbosch, Netherlands.
   Univ Hosp Gasthuisberg, B-3000 Leuven, Belgium.
   Specjalistyczny Szpital Im, Szczecin, Poland.
   Maria Sklodowska Curie Mem Inst Oncol, Krakow, Poland.
   Natl Canc Inst, Rio De Janeiro, Brazil.
   Natl Canc Ctr, Goyang, South Korea.
   Samsung Med Ctr, Seoul, South Korea.
   Herlev Univ Hosp, DK-2730 Herlev, Denmark.
   Ege Univ, Izmir, Turkey.
   Eli Lilly & Co, Toronto, ON, Canada.
   Eli Lilly & Co, Indianapolis, IN 46285 USA.
   Univ Calif Davis, Ctr Canc, Sacramento, CA 95817 USA.
RP Scagliotti, GV (corresponding author), Univ Turin, S Luigi Hosp, Dept Clin & Biol Sci, Reg Gonzole 10, I-10043 Turin, Italy.
EM giorgio.scagliotti@unito.it
RI Vansteenkiste, Johan F/B-8191-2014; de Marinis, Filippo/AAR-2826-2020;
   Zukin, Mauro/J-3053-2013; Park, Keunchil/ABD-7072-2021; Digumarti,
   Raghunadharao/H-4075-2019
OI Vansteenkiste, Johan F/0000-0002-6721-2775; Digumarti,
   Raghunadharao/0000-0003-2876-3475
CR Arbuck SG, REVISED COMMON TOXIC
   Ceppi P, 2006, CANCER-AM CANCER SOC, V107, P1589, DOI 10.1002/cncr.22208
   COCKCROFT DW, 1976, NEPHRON, V16, P31, DOI 10.1159/000180580
   Cox D.R., 1989, ANAL BINARY DATA, V2nd ed.
   Fossella F, 2003, J CLIN ONCOL, V21, P3016, DOI 10.1200/JCO.2003.12.046
   Georgoulias V, 2001, LANCET, V357, P1478, DOI 10.1016/S0140-6736(00)04644-4
   Giovannetti E, 2005, MOL PHARMACOL, V68, P110, DOI 10.1124/mol.104.009373
   Hanna N, 2004, J CLIN ONCOL, V22, P1589, DOI 10.1200/JCO.2004.08.163
   Huang C, 2007, J CLIN ONCOL S, V25, p426s
   *ICH EFF GUID, E6R1 ICH EFF GUID
   Johnson DH, 2004, J CLIN ONCOL, V22, P2184, DOI 10.1200/JCO.2004.11.022
   KAPLAN EL, 1958, J AM STAT ASSOC, V53, P457, DOI 10.2307/2281868
   Kelly K, 2001, J CLIN ONCOL, V19, P3210, DOI 10.1200/JCO.2001.19.13.3210
   Le Chevalier T, 2005, LUNG CANCER, V47, P69, DOI 10.1016/j.lungcan.2004.10.014
   Manegold C, 2007, J CLIN ONCOL, V25
   Manegold C, 2000, ANN ONCOL, V11, P435, DOI 10.1023/A:1008336931378
   OKEN MM, 1982, AM J CLIN ONCOL-CANC, V5, P649, DOI 10.1097/00000421-198212000-00014
   Ozer H, 2000, J CLIN ONCOL, V18, P3558, DOI 10.1200/JCO.2000.18.20.3558
   Pfister DG, 2004, J CLIN ONCOL, V22, P330, DOI 10.1200/JCO.2004.09.053
   POCOCK SJ, 1975, BIOMETRICS, V31, P103, DOI 10.2307/2529712
   Salon C, 2007, ONCOGENE, V26, P6927, DOI 10.1038/sj.onc.1210499
   Sandler A, 2006, NEW ENGL J MED, V355, P2542, DOI 10.1056/NEJMoa061884
   Scagliotti GV, 2005, CLIN CANCER RES, V11, P690
   Scagliotti GV, 2002, J CLIN ONCOL, V20, P4285, DOI 10.1200/JCO.2002.02.068
   Schiller JH, 2002, NEW ENGL J MED, V346, P92, DOI 10.1056/NEJMoa011954
   Schultz RM, 1999, ANTICANCER RES, V19, P437
   Shepherd FA, 2001, CANCER, V92, P595, DOI 10.1002/1097-0142(20010801)92:3<595::AID-CNCR1359>3.0.CO;2-D
   Shih C, 1998, ADV ENZYME REGUL, V38, P135, DOI 10.1016/S0065-2571(97)00017-4
   Sigmond J, 2003, BIOCHEM PHARMACOL, V66, P431, DOI 10.1016/S0006-2952(03)00287-9
   Sowers R, 2003, MOL CANCER THER, V2, P535
   TAYLOR EC, 1992, J MED CHEM, V35, P4450, DOI 10.1021/jm00101a023
   Therasse P, 2000, J NATL CANCER I, V92, P205, DOI 10.1093/jnci/92.3.205
   Vogelzang NJ, 2003, J CLIN ONCOL, V21, P2636, DOI 10.1200/JCO.2003.11.136
   Weiss GJ, 2006, ONCOLOGY-NY, V20, P1515
   Zinner RG, 2005, CANCER-AM CANCER SOC, V104, P2449, DOI 10.1002/cncr.21480
NR 35
TC 2449
Z9 2584
U1 3
U2 148
PU AMER SOC CLINICAL ONCOLOGY
PI ALEXANDRIA
PA 2318 MILL ROAD, STE 800, ALEXANDRIA, VA 22314 USA
SN 0732-183X
EI 1527-7755
J9 J CLIN ONCOL
JI J. Clin. Oncol.
PD JUL 20
PY 2008
VL 26
IS 21
BP 3543
EP 3551
DI 10.1200/JCO.2007.15.0375
PG 9
WC Oncology
SC Oncology
GA 331ZF
UT WOS:000258050500015
PM 18506025
DA 2021-12-02
ER

PT J
AU Pignon, JP
   Tribodet, H
   Scagliotti, GV
   Douillard, JY
   Shepherd, FA
   Stephens, RJ
   Dunant, A
   Torri, V
   Rosell, R
   Seymour, L
   Spiro, SG
   Rolland, E
   Fossati, R
   Aubert, D
   Ding, K
   Waller, D
   Le Chevalier, T
AF Pignon, Jean-Pierre
   Tribodet, Helene
   Scagliotti, Giorgio V.
   Douillard, Jean-Yves
   Shepherd, Frances A.
   Stephens, Richard J.
   Dunant, Ariane
   Torri, Valter
   Rosell, Rafael
   Seymour, Lesley
   Spiro, Stephen G.
   Rolland, Estelle
   Fossati, Roldano
   Aubert, Delphine
   Ding, Keyue
   Waller, David
   Le Chevalier, Thierry
TI Lung Adjuvant Cisplatin Evaluation: A pooled analysis by the LACE
   collaborative group
SO JOURNAL OF CLINICAL ONCOLOGY
LA English
DT Article; Proceedings Paper
CT 42nd Annual Meeting of the American-Society-of-Clinical-Oncology
CY JUN 02-06, 2006
CL Atlanta, GA
SP Amer Soc Clin Oncol
ID VINORELBINE PLUS CISPLATIN; STAGE-II; POSTOPERATIVE RADIOTHERAPY; CANCER
   NSCLC; CHEMOTHERAPY; METAANALYSIS; PATIENT; TRIAL; CARBOPLATIN;
   INFARCTION
AB Purpose
   Several recent trials have shown a significant overall survival (OS) benefit from postoperative cisplatin-based chemotherapy in patients with non-small-cell lung cancer (NSCLC). The aim of the Lung Adjuvant Cisplatin Evaluation was to identify treatment options associated with a higher benefit or groups of patients who particularly benefit from postoperative chemotherapy.
   Patients and Methods
   Individual patient data were collected and pooled from the five largest trials (4,584 patients) of cisplatin-based chemotherapy in completely resected patients that were conducted after the 1995 NSCLC meta-analysis. The interactions between patient subgroups or treatment types and chemotherapy effect on OS were analyzed using hazard ratios (HRs) and log-rank tests stratified by trial.
   Results
   With a median follow-up time of 5.2 years, the overall HR of death was 0.89 (95% CI, 0.82 to 0.96; P=.005), corresponding to a 5-year absolute benefit of 5.4% from chemotherapy. There was no heterogeneity of chemotherapy effect among trials. The benefit varied with stage (test for trend, P=.04; HR for stage IA = 1.40; 95% CI, 0.95 to 2.06; HR for stage IB = 0.93; 95% CI, 0.78 to 1.10; HR for stage II = 0.83; 95% CI, 0.73 to 0.95; and HR for stage III = 0.83; 95% CI, 0.72 to 0.94). The effect of chemotherapy did not vary significantly (test for interaction, P=.11) with the associated drugs, including vinorelbine (HR = 0.80; 95% CI, 0.70 to 0.91), etoposide or vinca alkaloid (HR = 0.92; 95% CI, 0.80 to 1.07), or other (HR = 0.97; 95% CI, 0.84 to 1.13). Chemotherapy effect was higher in patients with better performance status. There was no interaction between chemotherapy effect and sex, age, histology, type of surgery, planned radiotherapy, or planned total dose of cisplatin.
   Conclusion
   Postoperative cisplatin-based chemotherapy significantly improves survival in patients with NSCLC.
C1 Inst Gustave Roussy, F-94805 Villejuif, France.
   Univ Turin, Turin, Italy.
   Mario Negri Inst Pharmacol Res, Milan, Italy.
   Princess Margaret Hosp, Univ Hlth Network, Toronto, ON M4X 1K9, Canada.
   Natl Canc Inst, Kingston, ON, Canada.
   UCL Hosp, London, England.
   Glenfield Gen Hosp, Leicester LE3 9QP, Leics, England.
   Catalan Inst Oncol, Badalona, Spain.
RP Pignon, J (corresponding author), Inst Gustave Roussy, 39 Rue Camille Desmoulins, F-94805 Villejuif, France.
EM jppignon@igr.fr
RI Torri, Valter/H-7550-2015; Fossati, Roldano/ABF-2460-2020
OI Torri, Valter/0000-0001-9541-9354; PIGNON,
   Jean-Pierre/0000-0003-2047-1582
CR ABE O, 1995, NEW ENGL J MED, V333, P1444
   ALBERTI W, 1995, BRIT MED J, V311, P899
   Anders JC, 2006, RADIAT ONCOL, V1, DOI 10.1186/1748-717X-1-14
   [Anonymous], 1992, Lancet, V339, P1
   Ardizzoni A, 2007, J NATL CANCER I, V99, P847, DOI 10.1093/jnci/djk196
   Berghmans T, 2005, LUNG CANCER, V49, P13, DOI 10.1016/j.lungcan.2005.01.002
   Burdett S, 1998, LANCET, V352, P257
   Burdett S, 2005, J THORAC CARDIOV SUR, V129, P1205, DOI 10.1016/j.jtcvs.2004.12.032
   Burdett S, 2006, J THORAC ONCOL, V1, P611
   DOLL DC, 1986, J CLIN ONCOL, V4, P1405, DOI 10.1200/JCO.1986.4.9.1405
   Douillard JY, 2006, LANCET ONCOL, V7, P719, DOI 10.1016/S1470-2045(06)70804-X
   FERLAY J., 2001, GLOBOCAN 2000 CANC I
   Filipits M, 2007, J CLIN ONCOL, V25, P2735, DOI 10.1200/JCO.2006.08.2867
   Gilligan D, 2007, LANCET, V369, P1929, DOI 10.1016/S0140-6736(07)60714-4
   Higgins JPT, 2002, STAT MED, V21, P1539, DOI 10.1002/sim.1186
   Hotta K, 2004, J CLIN ONCOL, V22, P3852, DOI 10.1200/JCO.2004.02.109
   Hotta K, 2004, J CLIN ONCOL, V22, P3860, DOI 10.1200/JCO.2004.01.153
   Keller SM, 2000, NEW ENGL J MED, V343, P1217, DOI 10.1056/NEJM200010263431703
   Lally BE, 2006, J CLIN ONCOL, V24, P2998, DOI 10.1200/JCO.2005.04.6110
   Le Chevalier T, 2004, NEW ENGL J MED, V350, P351, DOI 10.1056/nejmoa031644
   Le Pechoux C, 2007, J CLIN ONCOL, V25, pE10, DOI 10.1200/JCO.2006.09.6263
   LEPECHOUX C, 2007, J CLIN ONCOL S, V25, pS389
   Numico G, 2005, CANCER, V103, P994, DOI 10.1002/cncr.20893
   Ohashi S, 2006, INTERNAL MED, V45, P1049, DOI 10.2169/internalmedicine.45.1720
   Olaussen KA, 2006, NEW ENGL J MED, V355, P983, DOI 10.1056/NEJMoa060570
   Pignon JP, 2006, ONCOLOGY-NY, V20, P1669
   PONN RB, 2005, GEN THORACIC SURG, P1548
   *PORT MET AN TRIAL, 2003, COCHRANE DB SYST REV, V1, P2142
   Scagliotti GV, 2003, JNCI-J NATL CANCER I, V95, P1453, DOI 10.1093/jnci/djg059
   Schemper M, 1996, CONTROL CLIN TRIALS, V17, P343, DOI 10.1016/0197-2456(96)00075-X
   Schimmel KJM, 2004, CANCER TREAT REV, V30, P181, DOI 10.1016/j.ctrv.2003.07.003
   Sedrakyan A, 2004, J THORAC CARDIOV SUR, V128, P414, DOI 10.1016/j.jtcvs.2004.04.027
   Shepherd F, 2007, EJC SUPPL, V5, P361, DOI 10.1016/S1359-6349(07)71344-7
   STEWART LA, 2007, J CLIN ONCOL, V25, pS397
   Strauss GM, 2006, J CLIN ONCOL, V24, p365S
   Waller D, 2004, EUR J CARDIO-THORAC, V26, P173, DOI 10.1016/j.ejcts.2004.03.041
   Winton T, 2005, NEW ENGL J MED, V352, P2589, DOI 10.1056/NEJMoa043623
   YUSUF S, 1985, PROG CARDIOVASC DIS, V27, P335, DOI 10.1016/S0033-0620(85)80003-7
NR 38
TC 1368
Z9 1427
U1 2
U2 43
PU AMER SOC CLINICAL ONCOLOGY
PI ALEXANDRIA
PA 2318 MILL ROAD, STE 800, ALEXANDRIA, VA 22314 USA
SN 0732-183X
EI 1527-7755
J9 J CLIN ONCOL
JI J. Clin. Oncol.
PD JUL 20
PY 2008
VL 26
IS 21
BP 3552
EP 3559
DI 10.1200/JCO.2007.13.9030
PG 8
WC Oncology
SC Oncology
GA 331ZF
UT WOS:000258050500016
PM 18506026
DA 2021-12-02
ER

PT J
AU Sequist, LV
   Martins, RG
   Spigel, D
   Grunberg, SM
   Spira, A
   Jaenne, PA
   Joshi, VA
   McCollum, D
   Evans, TL
   Muzikansky, A
   Kuhlmann, GL
   Han, M
   Goldberg, JS
   Settleman, J
   Iafrate, AJ
   Engelman, JA
   Haber, DA
   Johnson, BE
   Lynch, TJ
AF Sequist, Lecia V.
   Martins, Renato G.
   Spigel, David
   Grunberg, Steven M.
   Spira, Alexander
   Jaenne, Pasi A.
   Joshi, Victoria A.
   McCollum, David
   Evans, Tracey L.
   Muzikansky, Alona
   Kuhlmann, Georgiana L.
   Han, Moon
   Goldberg, Jonathan S.
   Settleman, Jeffrey
   Iafrate, A. John
   Engelman, Jeffrey A.
   Haber, Daniel A.
   Johnson, Bruce E.
   Lynch, Thomas J.
TI First-line gefitinib in patients with advanced non-small-cell lung
   cancer harboring somatic EGFR mutations
SO JOURNAL OF CLINICAL ONCOLOGY
LA English
DT Article; Proceedings Paper
CT 43rd Annual Meeting of the American-Society-of-Clinical-Oncology (ASCO)
CY JUN 01-05, 2007
CL Chicago, IL
SP Amer Soc Clin Oncol (ASCO)
ID GROWTH-FACTOR-RECEPTOR; PREVIOUSLY TREATED PATIENTS; PHASE-II TRIAL;
   GENE-MUTATIONS; CHEMOTHERAPY; SENSITIVITY; RESISTANCE; ERLOTINIB;
   ADENOCARCINOMAS; RESPONSIVENESS
AB Purpose
   Somatic mutations in the epidermal growth factor receptor (EGFR) correlate with increased response in patients with non-small-cell lung cancer (NSCLC) treated with EGFR tyrosine kinase inhibitors (TKIs). The multicenter iTARGET trial prospectively examined first-line gefitinib in advanced NSCLC patients harboring EGFR mutations and explored the significance of EGFR mutation subtypes and TKI resistance mechanisms.
   Patients and Methods
   Chemotherapy-naive patients with advanced NSCLC with >= 1 clinical characteristic associated with EGFR mutations underwent direct DNA sequencing of tumor tissue EGFR exons 18 to 21. Patients found to harbor any EGFR mutation were treated with gefitinib 250 mg/d until progression or unacceptable toxicity. The primary outcome was response rate.
   Results
   Ninety-eight patients underwent EGFR screening and mutations were detected in 34 (35%). EGFR mutations were primarily exon 19 deletions (53%) and L858R (26%) though 21% of mutation-positive cases had less common subtypes including exon 20 insertions, T790M/L858R, G719A, and L861Q. Thirty-one patients received gefitinib. The response rate was 55% (95% CI, 33 to 70) and median progression-free survival was 9.2 months (95% CI, 6.2 to 11.8). Therapy was well tolerated; 13% of patients had grade 3 toxicities including one grade 3 pneumonitis. Two patients with classic activating mutations exhibited de novo gefitinib resistance and had concurrent genetic anomalies usually associated with acquired TKI resistance, specifically the T790M EGFR mutation and MET amplification.
   Conclusion
   First-line therapy with gefitinib administered in a genotype-directed fashion to patients with advanced NSCLC harboring EGFR mutations results in very favorable clinical outcomes with good tolerance. This strategy should be compared with combination chemotherapy, the current standard of care.
C1 [Sequist, Lecia V.] Massachusetts Gen Hosp, Ctr Canc, Boston, MA 02114 USA.
   Brigham & Womens Hosp, Dana Farber Canc Inst, Boston, MA 02115 USA.
   Brigham & Womens Hosp, Dept Med, Boston, MA 02115 USA.
   Massachusetts Gen Hosp, Dept Pathol, Boston, MA 02114 USA.
   Massachusetts Gen Hosp, Dept Biostat, Boston, MA 02114 USA.
   Harvard Univ, Sch Med, Partners Hlth Care Ctr Genet & Genom, Cambridge, MA 02138 USA.
   Univ Washington, Seattle, WA 98195 USA.
   Sarah Cannon Res Inst, Nashville, TN USA.
   Fletcher Allen Hlth Care, Burlington, VT USA.
   Fairfax No Virginia Hematol Oncol PC, Fairfax, VA USA.
   Texas Oncol Sammons Canc Ctr, Dallas, TX USA.
   Univ Penn, Philadelphia, PA 19104 USA.
   Mt Kisco Med Grp, Mt Kisco, NY USA.
RP Sequist, LV (corresponding author), Massachusetts Gen Hosp, Ctr Canc, 32 Fruit St,Yawkey Suite 7B, Boston, MA 02114 USA.
EM lvsequist@partners.org
CR American Cancer Society, 2008, CANC STAT 2008
   Asahina H, 2006, BRIT J CANCER, V95, P998, DOI 10.1038/sj.bjc.6603393
   Cappuzzo F, 2005, JNCI-J NATL CANCER I, V97, P643, DOI 10.1093/jnci/dji112
   Douillard JY, 2007, EJC SUPPL, V5, P2, DOI 10.1016/S1359-6349(07)70095-2
   Eberhard DA, 2005, J CLIN ONCOL, V23, P5900, DOI 10.1200/JCO.2005.02.857
   Engelman JA, 2007, SCIENCE, V316, P1039, DOI 10.1126/science.1141478
   Fossella F, 2003, J CLIN ONCOL, V21, P3016, DOI 10.1200/JCO.2003.12.046
   Fukuoka M, 2003, J CLIN ONCOL, V21, P2237, DOI 10.1200/JCO.2003.10.038
   Greulich H, 2005, PLOS MED, V2, P1167, DOI 10.1371/journal.pmed.0020313
   Han SW, 2006, CLIN CANCER RES, V12, P2538, DOI 10.1158/1078-0432.CCR-05-2845
   Han SW, 2005, J CLIN ONCOL, V23, P2493, DOI 10.1200/JCO.2005.01.388
   Hirsch FR, 2005, J CLIN ONCOL, V23, P6838, DOI 10.1200/JCO.2005.01.2823
   Hotta K, 2007, J THORAC ONCOL, V2, P632, DOI 10.1097/JTO.0b013e318074bc0d
   Huang SF, 2004, CLIN CANCER RES, V10, P8195, DOI 10.1158/1078-0432.CCR-04-1245
   Inoue A, 2006, J CLIN ONCOL, V24, P3340, DOI 10.1200/JCO.2005.05.4692
   Inukai M, 2006, CANCER RES, V66, P7854, DOI 10.1158/0008-5472.CAN-06-1951
   Kobayashi S, 2005, NEW ENGL J MED, V352, P786, DOI 10.1056/NEJMoa044238
   Kris MG, 2003, JAMA-J AM MED ASSOC, V290, P2149, DOI 10.1001/jama.290.16.2149
   Lynch TJ, 2004, NEW ENGL J MED, V350, P2129, DOI 10.1056/NEJMoa040938
   Mitsudomi T, 2005, J CLIN ONCOL, V23, P2513, DOI 10.1200/JCO.2005.00.992
   National Cancer Institute, COMM TOX CRIT ADV EV
   OKEN MM, 1982, AM J CLIN ONCOL-CANC, V5, P649, DOI 10.1097/00000421-198212000-00014
   Paez JG, 2004, SCIENCE, V304, P1497, DOI 10.1126/science.1099314
   Pao W, 2005, PLOS MED, V2, P57, DOI 10.1371/journal.pmed.0020017
   Pao W, 2005, PLOS MED, V2, P225, DOI 10.1371/journal.pmed.0020073
   Pao W, 2004, P NATL ACAD SCI USA, V101, P13306, DOI 10.1073/pnas.0405220101
   Paz-Ares L, 2006, J CLIN ONCOL, V24, p369S
   Perez-Soler R, 2004, J CLIN ONCOL, V22, P3238, DOI 10.1200/JCO.2004.11.057
   Pham DK, 2006, J CLIN ONCOL, V24, P1700, DOI 10.1200/JCO.2005.04.3224
   Sandler A, 2006, NEW ENGL J MED, V355, P2542, DOI 10.1056/NEJMoa061884
   Schiller JH, 2002, NEW ENGL J MED, V346, P92, DOI 10.1056/NEJMoa011954
   Sequist LV, 2007, J CLIN ONCOL, V25, P587, DOI 10.1200/JCO.2006.07.3585
   Sequist LV, 2006, CLIN CANCER RES, V12, p4403S, DOI 10.1158/1078-0432.CCR-06-0099
   Shepherd FA, 2007, J CLIN ONCOL, V25
   Shepherd FA, 2006, J CLIN ONCOL, V24, P1219, DOI 10.1200/JCO.2005.04.4420
   Shepherd FA, 2005, NEW ENGL J MED, V353, P123, DOI 10.1056/NEJMoa050753
   Shigematsu H, 2005, JNCI-J NATL CANCER I, V97, P339, DOI 10.1093/jnci/dji055
   Sordella R, 2004, SCIENCE, V305, P1163, DOI 10.1126/science.1101637
   Takano T, 2005, J CLIN ONCOL, V23, P6829, DOI 10.1200/JCO.2005.01.0793
   Thatcher N, 2005, LANCET, V366, P1527, DOI 10.1016/S0140-6736(05)67625-8
   Therasse P, 2000, J NATL CANCER I, V92, P205, DOI 10.1093/jnci/92.3.205
   Thurston SW, 2005, CANCER EPIDEM BIOMAR, V14, P2296, DOI 10.1158/1055-9965.EPI-04-0393
   Tokumo M, 2005, CLIN CANCER RES, V11, P1167
   Tsao MS, 2005, NEW ENGL J MED, V353, P133, DOI 10.1056/NEJMoa050736
NR 44
TC 670
Z9 700
U1 1
U2 38
PU AMER SOC CLINICAL ONCOLOGY
PI ALEXANDRIA
PA 2318 MILL ROAD, STE 800, ALEXANDRIA, VA 22314 USA
SN 0732-183X
EI 1527-7755
J9 J CLIN ONCOL
JI J. Clin. Oncol.
PD MAY 20
PY 2008
VL 26
IS 15
BP 2442
EP 2449
DI 10.1200/JCO.2007.14.8494
PG 8
WC Oncology
SC Oncology
GA 302LR
UT WOS:000255970300010
PM 18458038
DA 2021-12-02
ER

PT J
AU Strauss, GM
   Herndon, JE
   Maddaus, MA
   Johnstone, DW
   Johnson, EA
   Harpole, DH
   Gillenwater, HH
   Watson, DM
   Sugarbaker, DJ
   Schilsky, RL
   Vokes, EE
   Green, MR
AF Strauss, Gary M.
   Herndon, James E.
   Maddaus, Michael A.
   Johnstone, David W.
   Johnson, Elizabeth A.
   Harpole, David H.
   Gillenwater, Heidi H.
   Watson, Dorothy M.
   Sugarbaker, David J.
   Schilsky, Richard L.
   Vokes, Everett E.
   Green, Mark R.
TI Adjuvant Paclitaxel Plus Carboplatin Compared With Observation in Stage
   IB Non-Small-Cell Lung Cancer: CALGB 9633 With the Cancer and Leukemia
   Group B, Radiation Therapy Oncology Group, and North Central Cancer
   Treatment Group Study Groups
SO JOURNAL OF CLINICAL ONCOLOGY
LA English
DT Article; Proceedings Paper
CT 42nd Annual Meeting of the American-Society-of-Clinical-Oncology
CY JUN 02-06, 2006
CL Atlanta, GA
SP Amer Soc Clin Oncol
ID FORTHCOMING 7TH EDITION; LONG-TERM SURVIVAL; CLINICAL-TRIALS; TNM
   CLASSIFICATION; RANDOMIZED-TRIAL; CHEMOTHERAPY; CISPLATIN;
   PROTOCOL-9633; METAANALYSIS; COMBINATION
AB Purpose Adjuvant chemotherapy for resected non-small-cell lung cancer (NSCLC) is now accepted on the basis of several randomized clinical trials (RCTs) that demonstrated improved survival. Although there is strong evidence that adjuvant chemotherapy is effective in stages II and IIIA NSCLC, its utility in stage IB disease is unclear. This report provides a mature analysis of Cancer and Leukemia Group B (CALGB) 9633, the only RCT designed specifically for stage IB NSCLC.
   Patients and Methods Within 4 to 8 weeks of resection, patients were randomly assigned to adjuvant chemotherapy or observation. Eligible patients had pathologically confirmed T2N0 NSCLC and had undergone lobectomy or pneumonectomy. Chemotherapy consisted of paclitaxel 200 mg/m(2) intravenously over 3 hours and carboplatin at an area under the curve dose of 6 mg/mL per minute intravenously over 45 to 60 minutes every 3 weeks for four cycles. The primary end point was overall survival.
   Results Three hundred-forty-four patients were randomly assigned. Median follow-up was 74 months. Groups were well-balanced with regard to demographics, histology, and extent of surgery. Grades 3 to 4 neutropenia were the predominant toxicity; there were no treatment-related deaths. Survival was not significantly different (hazard ratio [ HR], 0.83; CI, 0.64 to 1.08; P = .12). However, exploratory analysis demonstrated a significant survival difference in favor of adjuvant chemotherapy for patients who had tumors >= 4 cm in diameter (HR, 0.69; CI, 0.48 to 0.99; P = .043).
   Conclusion Because a significant survival advantage was not observed across the entire cohort, adjuvant chemotherapy should not be considered standard care in stage IB NSCLC. Given the magnitude of observed survival differences, CALGB 9633 was underpowered to detect small but clinically meaningful improvements. A statistically significant survival advantage for patients who had tumors >= 4 cm supports consideration of adjuvant paclitaxel/carboplatin for stage IB patients who have large tumors. J Clin Oncol 26: 5043- 5051. (C) 2008 by American Society of Clinical Oncology
C1 [Strauss, Gary M.] Brigham & Womens Hosp, Tufts Med Ctr, Div Med Oncol, Boston, MA 02111 USA.
   Duke Univ, Med Ctr, Canc & Leukemia Grp B, Ctr Stat, Durham, NC 27706 USA.
   SE Canc Control Consortium Inc, Community Clin Oncol Program, Goldsboro, NC USA.
   Univ Minnesota, Minneapolis, MN USA.
   Dartmouth Hitchcock Med Ctr, Lebanon, NH 03766 USA.
   Mayo Clin Jacksonville, Jacksonville, FL 32224 USA.
   Univ Chicago, Chicago, IL 60637 USA.
   Univ Virginia, Charlottesville, VA USA.
RP Strauss, GM (corresponding author), Brigham & Womens Hosp, Tufts Med Ctr, Div Med Oncol, 750 Washington St,Tufts NEMC,Box 245, Boston, MA 02111 USA.
EM gstrauss@tuftsmedicalcenter.org
RI Vokes, Everett/Q-2146-2019
FU NCI NIH HHSUnited States Department of Health & Human ServicesNational
   Institutes of Health (NIH) - USANIH National Cancer Institute (NCI)
   [CA16450, CA47577, CA33601, CA45808, CA08025, CA-25224, CA31946, U10
   CA21661, CA41287] Funding Source: Medline; NATIONAL CANCER
   INSTITUTEUnited States Department of Health & Human ServicesNational
   Institutes of Health (NIH) - USANIH National Cancer Institute (NCI)
   [U10CA008025, U10CA047577, U10CA025224, U10CA021661, U10CA041287,
   U10CA045808, U10CA033601, U10CA031946, U10CA016450] Funding Source: NIH
   RePORTER
CR Ardizzoni A, 2007, J NATL CANCER I, V99, P847, DOI 10.1093/jnci/djk196
   Douillard JY, 2006, LANCET ONCOL, V7, P719, DOI 10.1016/S1470-2045(06)70804-X
   Dunant A, 2005, CLIN CANCER RES, V11, p5017S, DOI 10.1158/1078-0432.CCR-05-9006
   Goldstraw Peter, 2007, J Thorac Oncol, V2, P706, DOI 10.1097/JTO.0b013e31812f3c1a
   Hotta K, 2004, J CLIN ONCOL, V22, P3852, DOI 10.1200/JCO.2004.02.109
   Kato H, 2004, NEW ENGL J MED, V350, P1713, DOI 10.1056/NEJMoa032792
   Kelly K, 2001, J CLIN ONCOL, V19, P3210, DOI 10.1200/JCO.2001.19.13.3210
   LAN KKG, 1983, BIOMETRIKA, V70, P659, DOI 10.2307/2336502
   LANGER CJ, 1995, J CLIN ONCOL, V13, P1860, DOI 10.1200/JCO.1995.13.8.1860
   LANGER CL, 2006, AM SOC CLIN ONCOLOGY, P289
   Le Chevalier T, 2004, NEW ENGL J MED, V350, P351, DOI 10.1056/nejmoa031644
   LECHEVALIER T, 2003, P AN M AM SOC CLIN, V22, P2
   Lilenbaum RC, 2005, J CLIN ONCOL, V23, P190, DOI 10.1200/JCO.2005.07.172
   Lopez-Encuentra A, 2002, CHEST, V121, P1515, DOI 10.1378/chest.121.5.1515
   Mery CM, 2005, CHEST, V128, P3255, DOI 10.1378/chest.128.5.3255
   Mountain CF, 1997, CHEST, V111, P1710, DOI 10.1378/chest.111.6.1710
   Natale RB, 1996, SEMIN ONCOL, V23, P51
   OBRIEN PC, 1979, BIOMETRICS, V35, P549, DOI 10.2307/2530245
   PAMPALLONA S, 1994, J STAT PLAN INFER, V42, P19, DOI 10.1016/0378-3758(94)90187-2
   Pignon JP, 2006, J CLIN ONCOL, V24, p366S
   Pignon JP, 2006, ONCOLOGY-NY, V20, P1669
   Pisters KMW, 2007, J CLIN ONCOL, V25, P5506, DOI 10.1200/JCO.2007.14.1226
   Rami-Porta R, 2007, J THORAC ONCOL, V2, P593, DOI 10.1097/JTO.0b013e31807a2f81
   Roselli M, 2006, INT J CANCER, V119, P955, DOI 10.1002/ijc.21933
   Scagliotti GV, 2002, J CLIN ONCOL, V20, P4285, DOI 10.1200/JCO.2002.02.068
   Schiller JH, 2002, NEW ENGL J MED, V346, P92, DOI 10.1056/NEJMoa011954
   Strauss GM, 2006, J CLIN ONCOL, V24, p365S
   Strauss GM, 2006, ONCOLOGY-NY, V20, P1651
   Strauss GM, 2004, J CLIN ONCOL, V22, p621S
   Strauss GM, 2004, BAUMS TXB PULMONARY, P787
   Winton T, 2005, NEW ENGL J MED, V352, P2589, DOI 10.1056/NEJMoa043623
NR 31
TC 628
Z9 663
U1 3
U2 20
PU AMER SOC CLINICAL ONCOLOGY
PI ALEXANDRIA
PA 2318 MILL ROAD, STE 800, ALEXANDRIA, VA 22314 USA
SN 0732-183X
J9 J CLIN ONCOL
JI J. Clin. Oncol.
PD NOV 1
PY 2008
VL 26
IS 31
BP 5043
EP 5051
DI 10.1200/JCO.2008.16.4855
PG 9
WC Oncology
SC Oncology
GA 367FJ
UT WOS:000260537600010
PM 18809614
OA Green Published
DA 2021-12-02
ER
