# Supplementary material for: Evolutions in the management of non-small cell lung cancer: A bibliometric study from the 100 most impactful articles in the field
Source: Front Oncol. 2022 Aug 17;12:939838. doi: 10.3389/fonc.2022.939838 (PMC9428518; doi:10.3389/fonc.2022.939838)
Supplement: Supplementary file 1 [file DataSheet_1.zip › Additional files/Figure production/CiteSpace figure production/output/download2009u7pt1.txt]

PT J
AU Baumann, P
   Nyman, J
   Hoyer, M
   Wennberg, B
   Gagliardi, G
   Lax, I
   Drugge, N
   Ekberg, L
   Friesland, S
   Johansson, KA
   Lund, JA
   Morhed, E
   Nilsson, K
   Levin, N
   Paludan, M
   Sederholm, C
   Traberg, A
   Wittgren, L
   Lewensohn, R
AF Baumann, Pia
   Nyman, Jan
   Hoyer, Morten
   Wennberg, Berit
   Gagliardi, Giovanna
   Lax, Ingmar
   Drugge, Ninni
   Ekberg, Lars
   Friesland, Signe
   Johansson, Karl-Axel
   Lund, Jo-Asmund
   Morhed, Elisabeth
   Nilsson, Kristina
   Levin, Nina
   Paludan, Merete
   Sederholm, Christer
   Traberg, Anders
   Wittgren, Lena
   Lewensohn, Rolf
TI Outcome in a Prospective Phase II Trial of Medically Inoperable Stage I
   Non-Small-Cell Lung Cancer Patients Treated With Stereotactic Body
   Radiotherapy
SO JOURNAL OF CLINICAL ONCOLOGY
LA English
DT Article
ID RADIATION-THERAPY; HYPOFRACTIONATED RADIOTHERAPY; DOSE-ESCALATION;
   TUMORS; TOXICITY; MORTALITY; INJURY; INDEX; COPD; SBRT
AB Purpose
   The impact of stereotactic body radiotherapy (SBRT) on 3-year progression-free survival of medically inoperable patients with stage I non-small-cell lung cancer (NSCLC) was analyzed in a prospective phase II study.
   Patients and Methods
   Fifty-seven patients with T1NOMO (70%) and T2N0M0 (30%) were included between August 2003 and September 2005 at seven different centers in Sweden, Norway, and Denmark and observed up to 36 months. SBRT was delivered with 15 Gy times three at the 67% isodose of the planning target volume.
   Results
   Progression-free survival at 3 years was 52%. Overall- and cancer-specific survival at 1, 2, and 3 years was 86%, 65%, 60%, and 93%, 88%, 88%, respectively. There was no statistically significant difference in survival between patients with T1 or T2 tumors. At a median follow-up of 35 months (range, 4 to 47 months), 27 patients (47%) were deceased, seven as a result of lung cancer and 20 as a result of concurrent disease. Kaplan-Meier estimated local control at 3 years was 92%. Local relapse was observed in four patients (7%). Regional relapse was observed in three patients (5%). Nine patients (16%) developed distant metastases. The estimated risk of all failure (local, regional, or distant metastases) was increased in patients with T2 (41%) compared with those with T1 (18%) tumors (P = .027).
   Conclusion
   With a 3-year local tumor control rate higher than 90% with limited toxicity, SBRT emerges as state-of-the-art treatment for medically inoperable stage I NSCLC and may even challenge surgery in operable instances.
C1 Karolinska Inst, Stockholm, Sweden.
   Karolinska Univ Hosp, Stockholm, Sweden.
   Sahlgrens Univ Hosp, S-41345 Gothenburg, Sweden.
   Univ Uppsala Hosp, Uppsala, Sweden.
   Malmo Univ Hosp, Malmo, Sweden.
   Linkoping Univ Hosp, S-58185 Linkoping, Sweden.
   Aarhus Univ Hosp, DK-8000 Aarhus, Denmark.
   Univ Trondheim Hosp, Trondheim, Norway.
RP Baumann, P (corresponding author), Karolinska Univ Hosp Solna, Dept Radiotherapy & Oncol, Radiumhemmet, S-17176 Stockholm, Sweden.
EM pia.baumann@karolinska.se
RI Hoyer, Morten/AAT-7058-2021; Wennberg, Berit/J-8106-2019
OI Hoyer, Morten/0000-0001-8609-0008; 
FU Nordic Cancer Union; Stockholm Cancer Society; Stockholm County
   CouncilStockholm County Council; Swedish Cancer SocietySwedish Cancer
   Society
FX Supported by grants from the Nordic Cancer Union, the Stockholm Cancer
   Society, and research funds of the Stockholm County Council and the
   Swedish Cancer Society.
CR Aoki T, 2004, RADIOLOGY, V230, P101, DOI 10.1148/radiol.2301021226
   Baumann P, 2008, RADIOTHER ONCOL, V88, P359, DOI 10.1016/j.radonc.2008.07.019
   Baumann P, 2006, ACTA ONCOL, V45, P787, DOI 10.1080/02841860600904862
   Bradley J, 2005, SEMIN ONCOL, V32, pS111, DOI 10.1053/j.seminoncol.2005.03.020
   Bradley J, 2005, INT J RADIAT ONCOL, V61, P318, DOI 10.1016/j.ijrobp.2004.06.260
   Celli BR, 2008, RESP MED, V102, pS27, DOI 10.1016/S0954-6111(08)70005-2
   Celli BR, 2004, NEW ENGL J MED, V350, P1005, DOI 10.1056/NEJMoa021322
   Chang Michael Y, 2003, Semin Surg Oncol, V21, P74, DOI 10.1002/ssu.10024
   Cote CG, 2008, EUR RESPIR J, V32, P1269, DOI 10.1183/09031936.00138507
   Cote CG, 2006, AM J MED, V119, pS54, DOI 10.1016/j.amjmed.2006.08.008
   Djarv E, 2006, ACTA ONCOL, V45, P973, DOI 10.1080/02841860600919241
   DOSORETZ DE, 1993, INT J RADIAT ONCOL, V27, P507, DOI 10.1016/0360-3016(93)90373-4
   Ekberg-Aronsson M, 2005, RESP RES, V6, DOI 10.1186/1465-9921-6-98
   Guckenberger M, 2007, RADIOTHER ONCOL, V85, P435, DOI 10.1016/j.radonc.2007.10.044
   Hof H, 2007, CANCER-AM CANCER SOC, V110, P148, DOI 10.1002/cncr.22763
   HOYER HRM, 2006, INT J RADIAT ONCOL, V66, P128
   Lagerwaard FJ, 2008, INT J RADIAT ONCOL, V70, P685, DOI 10.1016/j.ijrobp.2007.10.053
   LAX I, 1994, ACTA ONCOL, V33, P677, DOI 10.3109/02841869409121782
   LAX I, 1993, ACTA ONCOL, V32, P453, DOI 10.3109/02841869309093624
   Lax I, 1998, J RADIOSURG, V1, P135, DOI DOI 10.1023/B:JORA.0000010898.87146.2E
   MARTINI N, 1995, J THORAC CARDIOV SUR, V109, P120, DOI 10.1016/S0022-5223(95)70427-2
   McGarry RC, 2005, INT J RADIAT ONCOL, V63, P1010, DOI 10.1016/j.ijrobp.2005.03.073
   Nyman J, 2006, LUNG CANCER-J IASLC, V51, P97, DOI 10.1016/j.lungcan.2005.08.011
   Onimaru R, 2008, INT J RADIAT ONCOL, V70, P374, DOI 10.1016/j.ijrobp.2007.06.043
   Onishi H, 2007, J THORAC ONCOL, V2, pS94, DOI 10.1097/JTO.0b013e318074de34
   Panettieri V, 2007, PHYS MED BIOL, V52, P4265, DOI 10.1088/0031-9155/52/14/016
   Pignon JP, 2008, J CLIN ONCOL, V26, P3552, DOI 10.1200/JCO.2007.13.9030
   Qiao XY, 2003, LUNG CANCER-J IASLC, V41, P1, DOI 10.1016/S0169-5002(03)00152-1
   Schneider BJ, 2008, CANCER IMAGING, V8, P181, DOI 10.1102/1470-7330.2008.0029
   *SWED TNLCRI, NAT LUNG CANC REG SW
   Timmerman R, 2006, J CLIN ONCOL, V24, P4833, DOI 10.1200/JCO.2006.07.5937
   Timmerman RD, 2007, J THORAC ONCOL, V2, pS101, DOI 10.1097/JTO.0b013e318074e4fa
   Zimmermann FB, 2006, ACTA ONCOL, V45, P796, DOI 10.1080/02841860600913210
NR 33
TC 627
Z9 641
U1 0
U2 24
PU AMER SOC CLINICAL ONCOLOGY
PI ALEXANDRIA
PA 2318 MILL ROAD, STE 800, ALEXANDRIA, VA 22314 USA
SN 0732-183X
EI 1527-7755
J9 J CLIN ONCOL
JI J. Clin. Oncol.
PD JUL 10
PY 2009
VL 27
IS 20
BP 3290
EP 3296
DI 10.1200/JCO.2008.21.5681
PG 7
WC Oncology
SC Oncology
GA 468LZ
UT WOS:000267821400007
PM 19414667
DA 2021-12-02
ER

PT J
AU Mok, TS
   Wu, YL
   Thongprasert, S
   Yang, CH
   Chu, DT
   Saijo, N
   Sunpaweravong, P
   Han, BH
   Margono, B
   Ichinose, Y
   Nishiwaki, Y
   Ohe, Y
   Yang, JJ
   Chewaskulyong, B
   Jiang, HY
   Duffield, EL
   Watkins, CL
   Armour, AA
   Fukuoka, M
AF Mok, Tony S.
   Wu, Yi-Long
   Thongprasert, Sumitra
   Yang, Chih-Hsin
   Chu, Da-Tong
   Saijo, Nagahiro
   Sunpaweravong, Patrapim
   Han, Baohui
   Margono, Benjamin
   Ichinose, Yukito
   Nishiwaki, Yutaka
   Ohe, Yuichiro
   Yang, Jin-Ji
   Chewaskulyong, Busyamas
   Jiang, Haiyi
   Duffield, Emma L.
   Watkins, Claire L.
   Armour, Alison A.
   Fukuoka, Masahiro
TI Gefitinib or Carboplatin-Paclitaxel in Pulmonary Adenocarcinoma.
SO NEW ENGLAND JOURNAL OF MEDICINE
LA English
DT Article
ID CELL LUNG-CANCER; FACTOR-RECEPTOR GENE; PROSPECTIVE PHASE-II; FUNCTIONAL
   ASSESSMENT; 1ST-LINE GEFITINIB; TREATED PATIENTS; EGFR MUTATIONS;
   THERAPY; MULTICENTER; ERLOTINIB
AB Background: Previous, uncontrolled studies have suggested that first-line treatment with gefitinib would be efficacious in selected patients with non-small-cell lung cancer.
   Methods: In this phase 3, open-label study, we randomly assigned previously untreated patients in East Asia who had advanced pulmonary adenocarcinoma and who were nonsmokers or former light smokers to receive gefitinib (250 mg per day) (609 patients) or carboplatin (at a dose calculated to produce an area under the curve of 5 or 6 mg per milliliter per minute) plus paclitaxel (200 mg per square meter of body-surface area) (608 patients). The primary end point was progression-free survival.
   Results: The 12-month rates of progression-free survival were 24.9% with gefitinib and 6.7% with carboplatin-paclitaxel. The study met its primary objective of showing the noninferiority of gefitinib and also showed its superiority, as compared with carboplatin-paclitaxel, with respect to progression-free survival in the intention-to-treat population (hazard ratio for progression or death, 0.74; 95% confidence interval [CI], 0.65 to 0.85; P<0.001). In the subgroup of 261 patients who were positive for the epidermal growth factor receptor gene (EGFR) mutation, progression-free survival was significantly longer among those who received gefitinib than among those who received carboplatin-paclitaxel (hazard ratio for progression or death, 0.48; 95% CI, 0.36 to 0.64; P<0.001), whereas in the subgroup of 176 patients who were negative for the mutation, progression-free survival was significantly longer among those who received carboplatin-paclitaxel (hazard ratio for progression or death with gefitinib, 2.85; 95% CI, 2.05 to 3.98; P<0.001). The most common adverse events were rash or acne (in 66.2% of patients) and diarrhea (46.6%) in the gefitinib group and neurotoxic effects (69.9%), neutropenia (67.1%), and alopecia (58.4%) in the carboplatin-paclitaxel group.
   Conclusions: Gefitinib is superior to carboplatin-paclitaxel as an initial treatment for pulmonary adenocarcinoma among nonsmokers or former light smokers in East Asia. The presence in the tumor of a mutation of the EGFR gene is a strong predictor of a better outcome with gefitinib. (ClinicalTrials.gov number, NCT00322452.)
   N Engl J Med 2009;361:947-57.
C1 [Mok, Tony S.] Chinese Univ Hong Kong, Sir YK Pao Ctr Canc, Dept Clin Oncol, State Key Lab Oncol S China, Hong Kong, Hong Kong, Peoples R China.
   [Wu, Yi-Long; Yang, Jin-Ji] Guangdong Gen Hosp, Guangzhou, Guangdong, Peoples R China.
   [Chu, Da-Tong] Chinese Acad Med Sci, Canc Hosp, Beijing 100037, Peoples R China.
   [Han, Baohui] Shanghai Chest Hosp, Shanghai, Peoples R China.
   [Thongprasert, Sumitra; Chewaskulyong, Busyamas] Chiang Mai Univ, Maharaj Nakorn Chiang Mai Hosp, Chiang Mai 50000, Thailand.
   [Sunpaweravong, Patrapim] Prince Songkla Univ, Hat Yai, Thailand.
   [Yang, Chih-Hsin] Natl Taiwan Univ Hosp, Taipei, Taiwan.
   [Saijo, Nagahiro; Nishiwaki, Yutaka] Natl Canc Ctr Hosp E, Chiba, Japan.
   [Ichinose, Yukito] Kyushu Natl Canc Ctr, Fukuoka, Japan.
   [Ohe, Yuichiro] Natl Canc Ctr, Tokyo, Japan.
   [Jiang, Haiyi] AstraZeneca, Osaka, Japan.
   [Fukuoka, Masahiro] Kinki Univ, Sch Med, Osaka 589, Japan.
   [Margono, Benjamin] Dr Soetomo Hosp, Surabaya, Indonesia.
   [Duffield, Emma L.; Watkins, Claire L.; Armour, Alison A.] AstraZeneca, Macclesfield, Cheshire, England.
RP Mok, TS (corresponding author), Chinese Univ Hong Kong, Prince Wales Hosp, Dept Clin Oncol, Shatin, Hong Kong, Peoples R China.
EM tony@clo.cuhk.edu.hk
RI Wu, Yi-Long/C-3396-2008; Yang, James Chih-Hsin/W-1587-2019; Mok, Tony
   Shu Kam/B-2310-2019; Wu, Yi-Long/AAW-9832-2020
OI Wu, Yi-Long/0000-0002-3611-0258; Mok, Tony Shu Kam/0000-0002-8251-0551;
   Wu, Yi-Long/0000-0002-3611-0258; Yang, James
   Chih-Hsin/0000-0002-5586-5138
FU AstraZenecaAstraZeneca
FX We thank the patients and investigators for their participation in this
   study and Annette Smith, Ph. D., from Complete Medical Communications,
   who provided editing support funded by AstraZeneca.
CR Cella D, 2002, J CLIN EPIDEMIOL, V55, P285, DOI 10.1016/S0895-4356(01)00477-2
   CELLA DF, 1995, LUNG CANCER-J IASLC, V12, P199, DOI 10.1016/0169-5002(95)00450-F
   Chang GC, 2005, INVEST NEW DRUG, V23, P73, DOI 10.1023/B:DRUG.0000047108.39129.7c
   Han SW, 2005, J CLIN ONCOL, V23, P2493, DOI 10.1200/JCO.2005.01.388
   Hirsch FR, 2006, J CLIN ONCOL, V24, P5034, DOI 10.1200/JCO.2006.06.3958
   Inoue A, 2006, J CLIN ONCOL, V24, P3340, DOI 10.1200/JCO.2005.05.4692
   Kim ES, 2008, LANCET, V372, P1809, DOI 10.1016/S0140-6736(08)61758-4
   Kimura H, 2006, J THORAC ONCOL, V1, P260, DOI 10.1016/S1556-0864(15)31577-X
   Kosaka T, 2004, CANCER RES, V64, P8919, DOI 10.1158/0008-5472.CAN-04-2818
   Lee DH, 2005, CLIN CANCER RES, V11, P3032, DOI 10.1158/1078-0432.CCR-04-2149
   Lynch TJ, 2004, NEW ENGL J MED, V350, P2129, DOI 10.1056/NEJMoa040938
   Maheswaran S, 2008, NEW ENGL J MED, V359, P366, DOI 10.1056/NEJMoa0800668
   Morikawa T, 1995, J Biopharm Stat, V5, P297, DOI 10.1080/10543409508835115
   NEWTON CR, 1989, NUCLEIC ACIDS RES, V17, P2503, DOI 10.1093/nar/17.7.2503
   Paez JG, 2004, SCIENCE, V304, P1497, DOI 10.1126/science.1099314
   Pao W, 2004, P NATL ACAD SCI USA, V101, P13306, DOI 10.1073/pnas.0405220101
   Park K, 2006, CURR MED RES OPIN, V22, P561, DOI 10.1185/030079906X89847
   Pfister DG, 2004, J CLIN ONCOL, V22, P330, DOI 10.1200/JCO.2004.09.053
   POCOCK SJ, 1975, BIOMETRICS, V31, P103, DOI 10.2307/2529712
   Rosell R, 2009, NEW ENGL J MED, V361, P958, DOI 10.1056/NEJMoa0904554
   Schiller JH, 2002, NEW ENGL J MED, V346, P92, DOI 10.1056/NEJMoa011954
   Sequist, 2008, J CLIN ONCOL, V26, P3472, DOI 10.1200/JCO.2008.18.4747
   Sequist LV, 2008, J CLIN ONCOL, V26, P2442, DOI 10.1200/JCO.2007.14.8494
   Shepherd FA, 2005, NEW ENGL J MED, V353, P123, DOI 10.1056/NEJMoa050753
   Shigematsu H, 2005, JNCI-J NATL CANCER I, V97, P339, DOI 10.1093/jnci/dji055
   Tamura K, 2008, BRIT J CANCER, V98, P907, DOI 10.1038/sj.bjc.6604249
   Thatcher N, 2005, LANCET, V366, P1527, DOI 10.1016/S0140-6736(05)67625-8
   Therasse P, 2000, J NATL CANCER I, V92, P205, DOI 10.1093/jnci/92.3.205
   Westfall P, 1993, RESAMPLING BASED MUL, V1st ed.
   Whitcombe D, 1999, NAT BIOTECHNOL, V17, P804, DOI 10.1038/11751
   Yang CH, 2008, J CLIN ONCOL, V26, P2745, DOI 10.1200/JCO.2007.15.6695
   Zhu CQ, 2008, J CLIN ONCOL, V26, P4268, DOI 10.1200/JCO.2007.14.8924
NR 32
TC 5931
Z9 6322
U1 19
U2 594
PU MASSACHUSETTS MEDICAL SOC
PI WALTHAM
PA WALTHAM WOODS CENTER, 860 WINTER ST,, WALTHAM, MA 02451-1413 USA
SN 0028-4793
EI 1533-4406
J9 NEW ENGL J MED
JI N. Engl. J. Med.
PD SEP 3
PY 2009
VL 361
IS 10
BP 947
EP 957
DI 10.1056/NEJMoa0810699
PG 11
WC Medicine, General & Internal
SC General & Internal Medicine
GA 490EI
UT WOS:000269480400004
PM 19692680
DA 2021-12-02
ER

PT J
AU Rosell, R
   Moran, T
   Queralt, C
   Porta, R
   Cardenal, F
   Camps, C
   Majem, M
   Lopez-Vivanco, G
   Isla, D
   Provencio, M
   Insa, A
   Massuti, B
   Gonzalez-Larriba, JL
   Paz-Ares, L
   Bover, I
   Garcia-Campelo, R
   Moreno, MA
   Catot, S
   Rolfo, C
   Reguart, N
   Palmero, R
   Sanchez, JM
   Bastus, R
   Mayo, C
   Bertran-Alamillo, J
   Molina, MA
   Sanchez, JJ
   Taron, M
AF Rosell, Rafael
   Moran, Teresa
   Queralt, Cristina
   Porta, Rut
   Cardenal, Felipe
   Camps, Carlos
   Majem, Margarita
   Lopez-Vivanco, Guillermo
   Isla, Dolores
   Provencio, Mariano
   Insa, Amelia
   Massuti, Bartomeu
   Luis Gonzalez-Larriba, Jose
   Paz-Ares, Luis
   Bover, Isabel
   Garcia-Campelo, Rosario
   Angel Moreno, Miguel
   Catot, Silvia
   Rolfo, Christian
   Reguart, Noemi
   Palmero, Ramon
   Miguel Sanchez, Jose
   Bastus, Roman
   Mayo, Clara
   Bertran-Alamillo, Jordi
   Angel Molina, Miguel
   Javier Sanchez, Jose
   Taron, Miquel
CA Spanish Lung Canc Grp
TI Screening for Epidermal Growth Factor Receptor Mutations in Lung Cancer.
SO NEW ENGLAND JOURNAL OF MEDICINE
LA English
DT Article
ID TYROSINE KINASE INHIBITOR; ACTIVATING MUTATIONS; EGFR MUTATIONS;
   GENE-MUTATIONS; PROLONGED SURVIVAL; SENSITIVE METHOD; GEFITINIB;
   TRANSFORMATION; MUTANTS; EXON-19
AB Background: Activating mutations in the epidermal growth factor receptor gene (EGFR) confer hypersensitivity to the tyrosine kinase inhibitors gefitinib and erlotinib in patients with advanced non-small-cell lung cancer. We evaluated the feasibility of large-scale screening for EGFR mutations in such patients and analyzed the association between the mutations and the outcome of erlotinib treatment.
   Methods: From April 2005 through November 2008, lung cancers from 2105 patients in 129 institutions in Spain were screened for EGFR mutations. The analysis was performed in a central laboratory. Patients with tumors carrying EGFR mutations were eligible for erlotinib treatment.
   Results: EGFR mutations were found in 350 of 2105 patients (16.6%). Mutations were more frequent in women (69.7%), in patients who had never smoked (66.6%), and in those with adenocarcinomas (80.9%) (P<0.001 for all comparisons). The mutations were deletions in exon 19 (62.2%) and L858R (37.8%). Median progression-free survival and overall survival for 217 patients who received erlotinib were 14 months and 27 months, respectively. The adjusted hazard ratios for the duration of progression-free survival were 2.94 for men (P<0.001); 1.92 for the presence of the L858R mutation, as compared with a deletion in exon 19 (P=0.02); and 1.68 for the presence of the L858R mutation in paired serum DNA, as compared with the absence of the mutation (P=0.02). The most common adverse events were mild rashes and diarrhea; grade 3 cutaneous toxic effects were recorded in 16 patients (7.4%) and grade 3 diarrhea in 8 patients (3.7%).
   Conclusions: Large-scale screening of patients with lung cancer for EGFR mutations is feasible and can have a role in decisions about treatment.
   N Engl J Med 2009;361:958-67.
C1 [Cardenal, Felipe; Palmero, Ramon] Hosp Duran & Reynals, Catalan Inst Oncol, Barcelona, Spain.
   [Rosell, Rafael; Moran, Teresa; Queralt, Cristina; Taron, Miquel] Autonomous Univ Barcelona, Hosp Germans Trias & Pujol, Barcelona, Spain.
   [Rosell, Rafael; Mayo, Clara; Bertran-Alamillo, Jordi; Angel Molina, Miguel; Taron, Miquel] USP Inst Univ Dexeus, Barcelona, Spain.
   [Porta, Rut] Hosp Josep Trueta, Catalan Inst Oncol, Girona, Spain.
   [Camps, Carlos] Hosp Gen Univ Valencia, Valencia, Spain.
   [Majem, Margarita] Hosp Sant Pau, Barcelona, Spain.
   [Lopez-Vivanco, Guillermo] Hosp Cruces, Baracaldo, Vizcaya, Spain.
   [Isla, Dolores] Hosp Lozano Blesa, Zaragoza, Spain.
   [Provencio, Mariano] Clin Puerta Hierro, Madrid, Spain.
   [Insa, Amelia] Hosp Clin Univ Valencia, Valencia, Spain.
   [Massuti, Bartomeu] Hosp Gen Univ Alicante, Alicante, Spain.
   [Luis Gonzalez-Larriba, Jose] Hosp Clin San Carlos, Madrid, Spain.
   [Paz-Ares, Luis] Hosp Univ Virgen Rocio, Seville, Spain.
   [Bover, Isabel] Hosp Son Llatzer, Palma de Mallorca, Spain.
   [Garcia-Campelo, Rosario] Hosp Juan Canalejo, La Coruna, Spain.
   [Angel Moreno, Miguel] Complejo Hosp Jaen, Jaen, Spain.
   [Catot, Silvia] Hosp Althaia, Manresa, Spain.
   [Rolfo, Christian] Clin Rotger, Palma de Mallorca, Spain.
   [Reguart, Noemi] Hosp Clin Barcelona, Barcelona, Spain.
   [Miguel Sanchez, Jose] Hosp 12 Octubre, E-28041 Madrid, Spain.
   [Bastus, Roman] Hosp Mutua Terrassa, Barcelona, Spain.
   [Javier Sanchez, Jose] Autonomous Univ Madrid, E-28049 Madrid, Spain.
RP Rosell, R (corresponding author), Hosp Badalona Germans Trias & Pujol, Catalan Inst Oncol, Badalona 08916, Spain.
EM rrosell@ico.scs.es
RI Remon, Jordi/H-4405-2014; Provencio, Mariano/ABE-8586-2020; Lopez,
   Guillermo/F-3435-2012; Palmero, Ramon/C-4711-2008; Insa,
   Amelia/G-2709-2016; Paz-Ares, Luis/AAH-2750-2019; Romero, Jose Luis
   Alonso/AAC-3782-2020; Valdivia Bautista, Javier/ABD-4463-2021; Herrero,
   Carlos Camps/L-3073-2017; MORALES, SERAFIN/L-7216-2019; Molina, Miguel
   Angel/AAB-8582-2020; Rolfo, Christian/M-8935-2016; Rolfo,
   Christian/AAW-5173-2021; Larriba, Jose Luis Gonzalez/G-6177-2016
OI Provencio, Mariano/0000-0001-9053-9197; Romero, Jose Luis
   Alonso/0000-0001-8746-2096; Valdivia Bautista,
   Javier/0000-0002-3738-0655; Herrero, Carlos Camps/0000-0002-0648-5403;
   MORALES, SERAFIN/0000-0001-7445-4193; Molina, Miguel
   Angel/0000-0001-8866-9881; Rolfo, Christian/0000-0002-5109-0267;
   Larriba, Jose Luis Gonzalez/0000-0003-2631-0309; Isla,
   Dolores/0000-0002-2483-198X; Roig, Jordi/0000-0002-5593-7090; INSA,
   AMELIA/0000-0002-3438-6170; Sanz Rubiales, Alvaro/0000-0003-0594-3844;
   Rolfo, Christian/0000-0002-7860-8417; Juan, Oscar/0000-0002-7772-9030;
   FELIP, ENRIQUETA/0000-0002-7620-0098; Balmana,
   Judith/0000-0002-0762-6415; GUILLEN PONCE, CARMEN/0000-0002-3594-1084;
   Palmero, Ramon/0000-0002-0189-6692; Massuti,
   Bartomeu/0000-0002-6247-4493; Provencio Pulla,
   Mariano/0000-0001-6315-7919; Queralt, Cristina/0000-0001-9875-0173
FU Spanish Ministry of Science and InnovationSpanish Government
   [RD06/0020/0056]; Fundacion Badalona Contra el Cancer; Bonnie J. Addario
   Lung Cancer Foundation
FX Supported by a grant from the Spanish Ministry of Science and Innovation
   (RD06/0020/0056), by the Fundacion Badalona Contra el Cancer, and by the
   Bonnie J. Addario Lung Cancer Foundation.
CR Carey KD, 2006, CANCER RES, V66, P8163, DOI 10.1158/0008-5472.CAN-06-0453
   Cortes-Funes H, 2005, ANN ONCOL, V16, P1081, DOI 10.1093/annonc/mdi221
   Costa DB, 2007, LUNG CANCER, V58, P95, DOI 10.1016/j.lungcan.2007.05.017
   Ding L, 2008, NATURE, V455, P1069, DOI 10.1038/nature07423
   Greulich H, 2005, PLOS MED, V2, P1167, DOI 10.1371/journal.pmed.0020313
   Han SW, 2005, J CLIN ONCOL, V23, P2493, DOI 10.1200/JCO.2005.01.388
   Jackman DM, 2006, CLIN CANCER RES, V12, P3908, DOI 10.1158/1078-0432.CCR-06-0462
   Ji HB, 2006, CANCER CELL, V9, P485, DOI 10.1016/j.ccr.2006.04.022
   Jiang JR, 2005, CANCER RES, V65, P8968, DOI 10.1158/0008-5472.CAN-05-1829
   Kosaka T, 2004, CANCER RES, V64, P8919, DOI 10.1158/0008-5472.CAN-04-2818
   López-Abente G., 2004, Anales Sis San Navarra, V27, P165, DOI 10.4321/s1137-66272004000300001
   Lynch TJ, 2004, NEW ENGL J MED, V350, P2129, DOI 10.1056/NEJMoa040938
   Marchetti A, 2005, J CLIN ONCOL, V23, P857, DOI 10.1200/JCO.2005.08.043
   Mitsudomi T, 2005, J CLIN ONCOL, V23, P2513, DOI 10.1200/JCO.2005.00.992
   Molina-Vila MA, 2008, J THORAC ONCOL, V3, P1224, DOI 10.1097/JTO.0b013e318189f579
   Paez JG, 2004, SCIENCE, V304, P1497, DOI 10.1126/science.1099314
   Pao W, 2004, P NATL ACAD SCI USA, V101, P13306, DOI 10.1073/pnas.0405220101
   Politi K, 2006, GENE DEV, V20, P1496, DOI 10.1101/gad.1417406
   Riely GJ, 2006, CLIN CANCER RES, V12, P839, DOI 10.1158/1078-0432.CCR-05-1846
   Rikova K, 2007, CELL, V131, P1190, DOI 10.1016/j.cell.2007.11.025
   Schiller JH, 2002, NEW ENGL J MED, V346, P92, DOI 10.1056/NEJMoa011954
   Sequist, 2008, J CLIN ONCOL, V26, P3472, DOI 10.1200/JCO.2008.18.4747
   Sequist LV, 2008, J CLIN ONCOL, V26, P2442, DOI 10.1200/JCO.2007.14.8494
   Shigematsu H, 2005, JNCI-J NATL CANCER I, V97, P339, DOI 10.1093/jnci/dji055
   Takano T, 2005, J CLIN ONCOL, V23, P6829, DOI 10.1200/JCO.2005.01.0793
   Tamura K, 2008, BRIT J CANCER, V98, P907, DOI 10.1038/sj.bjc.6604249
   Taron M, 2005, CLIN CANCER RES, V11, P5878, DOI 10.1158/1078-0432.CCR-04-2618
   Yun CH, 2007, CANCER CELL, V11, P217, DOI 10.1016/j.ccr.2006.12.017
NR 28
TC 1723
Z9 1826
U1 3
U2 235
PU MASSACHUSETTS MEDICAL SOC
PI WALTHAM
PA WALTHAM WOODS CENTER, 860 WINTER ST,, WALTHAM, MA 02451-1413 USA
SN 0028-4793
EI 1533-4406
J9 NEW ENGL J MED
JI N. Engl. J. Med.
PD SEP 3
PY 2009
VL 361
IS 10
BP 958
EP U38
DI 10.1056/NEJMoa0904554
PG 10
WC Medicine, General & Internal
SC General & Internal Medicine
GA 490EI
UT WOS:000269480400005
PM 19692684
DA 2021-12-02
ER

PT J
AU Pirker, R
   Pereira, JR
   Szczesna, A
   von Pawel, J
   Krzakowski, M
   Ramlau, R
   Vynnychenko, I
   Park, K
   Yu, CT
   Ganul, V
   Roh, JK
   Bajetta, E
   O'Byrne, K
   de Marinis, F
   Eberhardt, W
   Goddemeier, T
   Emig, M
   Gatzemeier, U
   Pirker, R
   Thatcher, N
   Armand, JP
   Camus, P
   Victor, N
   Emig, M
   Mueser, M
   Pilz, K
   Goddemeier, T
   Montaner, I
   Lachs, M
   Hoang-Sayag, L
   Alvarez, A
   Coppola, F
   Recondo, G
   Richardet, E
   Kirsten, F
   Karapetis, C
   Parente, P
   Michael, M
   White, S
   Boyce, A
   Lewis, C
   Slancar, M
   Pavlakis, N
   Abdi, E
   Underhill, C
   Pittman, K
   Burghuber, O
   Pirker, R
   Ruckser, R
   Ulsperger, E
   Kolb, R
   Humblet, Y
   Canon, JL
   Bustin, F
   Barrios, C
   Gorini, C
   Ferreira, CM
   Pereira, J
   Ivanova, N
   Tomova, A
   Tzekova, V
   Chilingirov, P
   Racheva, M
   Gill, M
   Orlandi, FJ
   Reyes, J
   Salman, P
   Tomiskova, M
   Roubec, J
   Pesek, M
   Musil, J
   Zatloukal, P
   Robinet, G
   Riviere, A
   Moro-Sibilot, D
   Barlesi, F
   Chouaid, C
   Tourani, JM
   Lena, H
   Thiberville, L
   Quoix, E
   Schott, R
   Lemarie, E
   Schlimok, G
   Loddenkemper, R
   Eberhardt, W
   Wilke, H
   Martens, U
   Waller, C
   von Pawel, J
   Griesinger, F
   Gatzemeier, U
   Schuette, W
   Eschbach, C
   Bischoff, H
   Chemaissani, A
   Wolf, J
   Fischer, J
   Bohnet, S
   Klein, H
   Kortsik, C
   Peschel, C
   Ittel, TH
   Fett, W
   Chua, D
   Magyar, P
   Ostoros, G
   Somfay, A
   Vinkler, I
   Papai, Z
   Szima, B
   Mark, Z
   Tehenes, S
   O'Byrne, K
   Brandes, A
   Martoni, A
   Marini, G
   Artioli, F
   Bajetta, E
   Siena, S
   de Marinis, F
   Santoro, A
   Barni, S
   Berchem, G
   Arrieta, O
   Figueroa, J
   Martinez, L
   Llerena, E
   Burgers, JA
   Giaccone, G
   Schramel, FMNH
   Goey, SH
   Stigt, JA
   Jagiello, G
   Jagiello-Gruszfeld, A
   Szczesna, A
   Ramlau, R
   Krzakowski, M
   Tomeczko, J
   Teixeira, E
   Parente, B
   Kononova, G
   Biakhov, M
   Borisov, V
   Gorbunova, V
   Konev, A
   Manzuk, L
   Lukyanov, Y
   Manikhas, G
   Orlov, S
   Heo, DS
   Kim, SW
   Park, K
   Roh, JK
   Choi, JH
   Soo, R
   Mazal, J
   Kasan, P
   Berzinec, P
   Prochazka, M
   Carrato, A
   Pivlots, RB
   Lianes, P
   Villar, J
   Paz-Ares, L
   Cobo, M
   Trigo, JM
   Ayarra, AG
   Constenla, M
   Lario, AP
   Brea, ML
   Insa, A
   Vivanco, GL
   Brodin, O
   Wagenius, G
   Ochsenbein, A
   Rauch, D
   Knuth, A
   Chang, GC
   Perng, RP
   Yang, CH
   Yu, CT
   Demirkazik, A
   Demirelli, F
   Nicolson, M
   Falk, S
   Price, A
   Mulatero, C
   Lee, SM
   O'Brien, M
   Gardiner, J
   Laurence, V
   Ferry, D
   Paramonov, V
   Bondarenko, I
   Pylypenko, M
   Ganul, V
   Oliynichenko, P
   Simonov, S
   Shparyk, Y
   Bashtan, V
   Vynnychenko, I
   Galaychuk, I
   Hotko, Y
AF Pirker, Robert
   Pereira, Jose R.
   Szczesna, Aleksandra
   von Pawel, Joachim
   Krzakowski, Maciej
   Ramlau, Rodryg
   Vynnychenko, Ihor
   Park, Keunchil
   Yu, Chih-Teng
   Ganul, Valentyn
   Roh, Jae-Kyung
   Bajetta, Emilio
   O'Byrne, Kenneth
   de Marinis, Filippo
   Eberhardt, Wilfried
   Goddemeier, Thomas
   Emig, Michael
   Gatzemeier, Ulrich
   Pirker, R.
   Thatcher, N.
   Armand, J. P.
   Camus, P.
   Victor, N.
   Emig, M.
   Mueser, M.
   Pilz, K.
   Goddemeier, T.
   Montaner, I.
   Lachs, Martin
   Hoang-Sayag, Loan
   Alvarez, A.
   Coppola, F.
   Recondo, G.
   Richardet, E.
   Kirsten, F.
   Karapetis, C.
   Parente, P.
   Michael, M.
   White, S.
   Boyce, A.
   Lewis, C.
   Slancar, M.
   Pavlakis, N.
   Abdi, E.
   Underhill, C.
   Pittman, K.
   Burghuber, O.
   Pirker, R.
   Ruckser, R.
   Ulsperger, E.
   Kolb, R.
   Humblet, Y.
   Canon, J-L.
   Bustin, F.
   Barrios, C.
   Gorini, C.
   Ferreira, C. Moreira
   Pereira, J.
   Ivanova, N.
   Tomova, A.
   Tzekova, V.
   Chilingirov, P.
   Racheva, M.
   Gill, M.
   Orlandi, F. Javier
   Reyes, J.
   Salman, P.
   Tomiskova, M.
   Roubec, J.
   Pesek, M.
   Musil, J.
   Zatloukal, P.
   Robinet, G.
   Riviere, A.
   Moro-Sibilot, D.
   Barlesi, F.
   Chouaid, C.
   Tourani, J-M.
   Lena, H.
   Thiberville, L.
   Quoix, E.
   Schott, R.
   Lemarie, E.
   Schlimok, G.
   Loddenkemper, R.
   Eberhardt, W.
   Wilke, H.
   Martens, U.
   Waller, C.
   von Pawel, J.
   Griesinger, F.
   Gatzemeier, U.
   Schuette, W.
   Eschbach, C.
   Bischoff, H.
   Chemaissani, A.
   Wolf, J.
   Fischer, J.
   Bohnet, S.
   Klein, H.
   Kortsik, C.
   Peschel, C.
   Ittel, T. H.
   Fett, W.
   Chua, D.
   Magyar, P.
   Ostoros, G.
   Somfay, A.
   Vinkler, I.
   Papai, Z.
   Szima, B.
   Mark, Z.
   Tehenes, S.
   O'Byrne, K.
   Brandes, A.
   Martoni, A.
   Marini, G.
   Artioli, F.
   Bajetta, E.
   Siena, S.
   de Marinis, F.
   Santoro, A.
   Barni, S.
   Berchem, G.
   Arrieta, O.
   Figueroa, J.
   Martinez, L.
   Llerena, E.
   Burgers, J. A.
   Giaccone, G.
   Schramel, F. M. N. H.
   Goey, S. H.
   Stigt, J. A.
   Jagiello, G.
   Jagiello-Gruszfeld, A.
   Szczesna, A.
   Ramlau, R.
   Krzakowski, M.
   Tomeczko, J.
   Teixeira, E.
   Parente, B.
   Kononova, G.
   Biakhov, M.
   Borisov, V.
   Gorbunova, V.
   Konev, A.
   Manzuk, L.
   Lukyanov, Y.
   Manikhas, G.
   Orlov, S.
   Heo, D-S.
   Kim, S-W.
   Park, K.
   Roh, J-K.
   Choi, J-H.
   Soo, R.
   Mazal, J.
   Kasan, P.
   Berzinec, P.
   Prochazka, M.
   Carrato, A.
   Pivlots, R. Bastus
   Lianes, P.
   Villar, J.
   Paz-Ares, L.
   Cobo, M.
   Trigo, J. M.
   Ayarra, A. Gurpide
   Constenla, M.
   Lario, A. Paredes
   Brea, M. Lopez
   Insa, A.
   Vivanco, G. Lopez
   Brodin, O.
   Wagenius, G.
   Ochsenbein, A.
   Rauch, D.
   Knuth, A.
   Chang, G-C.
   Perng, R. P.
   Yang, C-H.
   Yu, C-T.
   Demirkazik, A.
   Demirelli, F.
   Nicolson, M.
   Falk, S.
   Price, A.
   Mulatero, C.
   Lee, S. M.
   O'Brien, M.
   Gardiner, J.
   Laurence, V.
   Ferry, D.
   Paramonov, V.
   Bondarenko, I.
   Pylypenko, M.
   Ganul, V.
   Oliynichenko, P.
   Simonov, S.
   Shparyk, Y.
   Bashtan, V.
   Vynnychenko, I.
   Galaychuk, I.
   Hotko, Y.
CA FLEX Study Team
TI Cetuximab plus chemotherapy in patients with advanced non-small-cell
   lung cancer (FLEX): an open-label randomised phase III trial
SO LANCET
LA English
DT Article
ID GROWTH-FACTOR RECEPTOR; 1ST-LINE TREATMENT; CARBOPLATIN; COMBINATION;
   CISPLATIN; GEMCITABINE; PACLITAXEL; GEFITINIB; ERLOTINIB; THERAPY
AB Background Use of cetuximab, a monoclonal antibody targeting the epidermal growth factor receptor (EGFR), has the potential to increase survival in patients with advanced non-small-cell lung cancer. We therefore compared chemotherapy plus cetuximab with chemotherapy alone in patients with advanced EGFR-positive non-small-cell lung cancer.
   Methods In a multinational, multicentre, open-label, phase III trial, chemotherapy-naive patients (>= 18 years) with advanced EGFR-expressing histologically or cytologically proven stage wet IIIB or stage IV non-small-cell lung cancer were randomly assigned in a 1:1 ratio to chemotherapy plus cetuximab or just chemotherapy. Chemotherapy was cisplatin 80 mg/m(2) intravenous infusion on day 1, and vinorelbine 25 mg/m(2) intravenous infusion on days 1 and 8 of every 3-week cycle) for up to six cycles. Cetuximab-at a starting dose of 400 mg/m(2) intravenous infusion over 2 h on day 1, and from day 8 onwards at 250 mg/m(2) over 1 h per week-was continued after the end of chemotherapy until disease progression or unacceptable toxicity had occurred. The primary endpoint was overall survival. Analysis was by intention to treat. This study is registered with ClinicalTrials.gov, number NCT00148798.
   Findings Between October, 2004, and January, 2006, 1125 patients were randomly assigned to chemotherapy plus cetuximab (n=557) or chemotherapy alone (n=568). Patients given chemotherapy plus cetuximab survived longer than those in the chemotherapy-alone group (median 11.3 months vs 10.1 months; hazard ratio for death 0.871 [95% CI 0.762-0.996]; p=0.044). The main cetuximab-related adverse event was acne-like rash (57 [10%] of 548, grade 3).
   Interpretation Addition of cetuximab to platinum-based chemotherapy represents a new treatment option for patients with advanced non-small-cell lung cancer.
C1 [Pirker, Robert] Med Univ Vienna, Dept Med 1, A-1090 Vienna, Austria.
   [Pereira, Jose R.] Inst Canc Amaldo Vieira Carvalho, Sao Paulo, Brazil.
   [Szczesna, Aleksandra] Mazowieckie Ctr Leczenia Chorob Pluc & Gruzlicy, Otwock, Poland.
   [von Pawel, Joachim] Asklepios Fachkliniken Muenchen Gauting, Gauting, Germany.
   [Krzakowski, Maciej] Maria Sklodowska Curie Mem Inst Oncol, Warsaw, Poland.
   [Ramlau, Rodryg] Wielkopolskie Ctr Chorob Pluc & Gruzlicy, Poznan, Poland.
   [Vynnychenko, Ihor] Sumy Reg Oncol Ctr, Sumy, Ukraine.
   [Park, Keunchil] Sungkyunkwan Univ, Sch Med, Samsung Med Ctr, Seoul, South Korea.
   [Yu, Chih-Teng] Chang Gung Mem Hosp, Tao Yuan, Taiwan.
   [Ganul, Valentyn] Ukraine Acad Med Sci, Inst Oncol, Kiev, Ukraine.
   [Roh, Jae-Kyung] Yonsei Univ, Coll Med, Seoul, South Korea.
   [Bajetta, Emilio] Natl Canc Inst, I-20133 Milan, Italy.
   [O'Byrne, Kenneth] St James Hosp, Dublin 8, Ireland.
   [de Marinis, Filippo] C Forlanini Hosp, Rome, Italy.
   [Eberhardt, Wilfried] Univ Duisburg Essen, Univ Hosp Essen, Essen, Germany.
   [Goddemeier, Thomas; Emig, Michael] Merck KGaA, Darmstadt, Germany.
   [Gatzemeier, Ulrich] Hosp Grosshansdorf, Grosshansdorf, Germany.
RP Pirker, R (corresponding author), Med Univ Vienna, Dept Med 1, Wahringer Gurtel 18-20, A-1090 Vienna, Austria.
EM robert.pirker@meduniwien.ac.at
RI SIENA, SALVATORE/AAC-5806-2019; de Marinis, Filippo/AAR-2826-2020;
   Hotko, Yevhen/F-9068-2019; christos, chouaid/R-4477-2018; Demirelli,
   Fuat/AAD-2151-2021; Park, Keunchil/ABD-7072-2021; Underhill,
   Craig/ABB-8092-2020; Demirkazik, Ahmet/AAG-7699-2020;
   Jagiello-Gruszfeld, Agnieszka i/S-6924-2018; Arrieta,
   Oscar/ABH-6022-2020; Paz-Ares, Luis/AAH-2750-2019; Lopez,
   Guillermo/F-3435-2012; Bondarenko, Igor/W-9412-2019; Berchem,
   Guy/C-9364-2014; Martoni, Andrea/AAC-1707-2021; Vynnychenko,
   Ihor/E-1684-2012
OI SIENA, SALVATORE/0000-0002-2681-2846; Hotko, Yevhen/0000-0002-4533-4210;
   christos, chouaid/0000-0002-4290-5524; Underhill,
   Craig/0000-0001-9335-2678; Jagiello-Gruszfeld, Agnieszka
   i/0000-0002-2698-5499; Bondarenko, Igor/0000-0002-7071-2471; Berchem,
   Guy/0000-0003-0157-2257; Arrieta, Oscar/0000-0002-1164-3779; Ochsenbein,
   Adrian/0000-0003-1773-5436; Vynnychenko, Ihor/0000-0002-2339-6509;
   Eberhardt, Wilfried Ernst Erich/0000-0003-4284-3586; Ostoros,
   Gyula/0000-0001-5339-7257; Ramlau, Rodryg/0000-0002-3199-2298; Schuette,
   Wolfgang/0000-0002-7516-5649; Krzakowski, Maciej/0000-0003-3324-0900;
   Karapetis, Christos/0000-0003-1741-996X; MORO-SIBILOT,
   Denis/0000-0001-6776-8610; burghuber, otto/0000-0002-8419-621X; INSA,
   AMELIA/0000-0002-3438-6170
FU Merck KGaAMerck & Company
FX Merck KGaA sponsored this study. We thank the participating patients and
   their families; Isil Montaner, Korinna Pilz, and Matthias Mueser for
   their contributions to the design and doing the trial; the study nurses,
   monitors, data managers, and support staff, Isabella Schmele for her
   support in the preparation of the report; and David Gandara for his
   critical review of the report.
CR Ardizzoni A, 2007, J NATL CANCER I, V99, P847, DOI 10.1093/jnci/djk196
   Belani CP, 2008, CANCER-AM CANCER SOC, V113, P2512, DOI 10.1002/cncr.23902
   Bonner JA, 2006, NEW ENGL J MED, V354, P567, DOI 10.1056/NEJMoa053422
   Butts CA, 2007, J CLIN ONCOL, V25, P5777, DOI 10.1200/JCO.2007.13.0856
   Cobo M, 2007, J CLIN ONCOL, V25, P2747, DOI 10.1200/JCO.2006.09.7915
   Eberhard DA, 2008, J CLIN ONCOL, V26, P983, DOI 10.1200/JCO.2007.12.9858
   FAN Z, 1993, CANCER RES, V53, P4637
   FAN Z, 1994, J BIOL CHEM, V269, P27595
   GATZEMEIER U, 2008, J THORAC ONCOL, V3, pS265
   Gatzemeier U, 2007, J CLIN ONCOL, V25, P1545, DOI 10.1200/JCO.2005.05.1474
   Giaccone G, 2004, J CLIN ONCOL, V22, P777, DOI 10.1200/JCO.2004.08.001
   Herbst RS, 2004, J CLIN ONCOL, V22, P785, DOI 10.1200/JCO.2004.07.215
   Herbst RS, 2005, J CLIN ONCOL, V23, P5892, DOI 10.1200/JCO.2005.02.840
   KELLY K, 2006, J CLIN ONCOL S, V24
   KHAMBATAFORD S, 2008, J THORAC ONCOL, V3, pS304
   Kim ES, 2008, LANCET, V372, P1809, DOI 10.1016/S0140-6736(08)61758-4
   Lynch TJ, 2007, J THORAC ONCOL, V2, pS340, DOI 10.1097/01.JTO.0000283155.03863.e7
   Lynch TJ, 2008, J THORAC ONCOL, V3, pS107, DOI 10.1097/JTO.0b013e318174e9d3
   Mendelsohn J, 2002, J CLIN ONCOL, V20, p1S, DOI 10.1200/JCO.2002.07.121
   NARAMURA M, 1993, CANCER IMMUNOL IMMUN, V37, P343, DOI 10.1007/BF01518458
   Pfister DG, 2004, J CLIN ONCOL, V22, P330, DOI 10.1200/JCO.2004.09.053
   Robert F, 2005, J CLIN ONCOL, V23, P9089, DOI 10.1200/JCO.2004.00.1438
   Rosell R, 2008, ANN ONCOL, V19, P362, DOI 10.1093/annonc/mdm474
   Shepherd FA, 2005, NEW ENGL J MED, V353, P123, DOI 10.1056/NEJMoa050753
   Sun S, 2007, J CLIN INVEST, V117, P2740, DOI 10.1172/JCI31809
   Thienelt CD, 2005, J CLIN ONCOL, V23, P8786, DOI 10.1200/jco.2005.03.1997
   Van Cutsem E, 2009, NEW ENGL J MED, V360, P1408, DOI 10.1056/NEJMoa0805019
   Vermorken JB, 2008, NEW ENGL J MED, V359, P1116, DOI 10.1056/NEJMoa0802656
NR 28
TC 1071
Z9 1124
U1 0
U2 88
PU ELSEVIER SCIENCE INC
PI NEW YORK
PA 360 PARK AVE SOUTH, NEW YORK, NY 10010-1710 USA
SN 0140-6736
EI 1474-547X
J9 LANCET
JI Lancet
PD MAY 2
PY 2009
VL 373
IS 9674
BP 1525
EP 1531
DI 10.1016/S0140-6736(09)60569-9
PG 7
WC Medicine, General & Internal
SC General & Internal Medicine
GA 440OT
UT WOS:000265710300031
PM 19410716
DA 2021-12-02
ER

PT J
AU Reck, M
   von Pawel, J
   Zatloukal, P
   Ramlau, R
   Gorbounova, V
   Hirsh, V
   Leighl, N
   Mezger, J
   Archer, V
   Moore, N
   Manegold, C
AF Reck, Martin
   von Pawel, Joachim
   Zatloukal, Petr
   Ramlau, Rodryg
   Gorbounova, Vera
   Hirsh, Vera
   Leighl, Natasha
   Mezger, Joerg
   Archer, Venice
   Moore, Nicola
   Manegold, Christian
TI Phase III Trial of Cisplatin Plus Gemcitabine With Either Placebo or
   Bevacizumab As First-Line Therapy for Nonsquamous Non-Small-Cell Lung
   Cancer: AVAiL
SO JOURNAL OF CLINICAL ONCOLOGY
LA English
DT Article; Proceedings Paper
CT 12th World Conference on Lung Cancer
CY SEP 02-06, 2007
CL Seoul, SOUTH KOREA
ID COOPERATIVE-ONCOLOGY-GROUP; METASTATIC COLORECTAL-CANCER; PACLITAXEL;
   CARBOPLATIN; COMBINATION; REGIMENS; VEGF; ANGIOGENESIS; FLUOROURACIL;
   LEUCOVORIN
AB Purpose
   Bevacizumab, a monoclonal antibody targeting vascular endothelial growth factor, improves survival when combined with carboplatin/paclitaxel for advanced nonsquamous non-small-cell lung cancer (NSCLC). This randomized phase III trial investigated the efficacy and safety of cisplatin/gemcitabine (CG) plus bevacizumab in this setting.
   Patients and Methods
   Patients were randomly assigned to receive cisplatin 80 mg/m(2) and gemcitabine 1,250 mg/m2 for up to six cycles plus low-dose bevacizumab (7.5 mg/kg), high-dose bevacizumab (15 mg/kg), or placebo every 3 weeks until disease progression. The trial was not powered to compare the two doses directly. The primary end point was amended from overall survival (OS) to progression-free survival (PFS). Between February 2005 and August 2006, 1,043 patients were randomly assigned (placebo, n = 347; low dose, n = 345; high dose, n = 351).
   Results
   PFS was significantly prolonged; the hazard ratios for PFS were 0.75 (median PFS, 6.7 v 6.1 months for placebo; P = .003) in the low-dose group and 0.82 (median PFS, 6.5 v 6.1 months for placebo; P = .03) in the high-dose group compared with placebo. Objective response rates were 20.1%, 34.1%, and 30.4% for placebo, low-dose bevacizumab, and high-dose bevacizumab plus CG, respectively. Duration of follow-up was not sufficient for OS analysis. Incidence of grade 3 or greater adverse events was similar across arms. Grade >= 3 pulmonary hemorrhage rates were <= 1.5% for all arms despite 9% of patients receiving therapeutic anticoagulation.
   Conclusion
   Combining bevacizumab (7.5 or 15 mg/kg) with CG significantly improved PFS and objective response rate. Bevacizumab plus platinum-based chemotherapy offers clinical benefit for bevacizumab-eligible patients with advanced NSCLC.
C1 [Reck, Martin] Hosp Grosshansdorf, Dept Thorac Oncol, D-22927 Grosshansdorf, Germany.
   Asklepios Fachkliniken Munchen Gauting, Munich, Germany.
   St Vincentius Kliniken, Karlsruhe, Germany.
   Univ Heidelberg, Med Ctr, D-6800 Mannheim, Germany.
   Charles Univ Prague, Fac Med 3, Postgrad Med Sch, Prague, Czech Republic.
   Wielkopolskie Ctr Chrob Pluc & Gruzlicy, Poznan, Poland.
   Russian Acad Med Sci, Canc Res Ctr, Moscow, Russia.
   McGill Univ, Royal Victoria Hosp, Ctr Hlth, Montreal, PQ H3A 1A1, Canada.
   Princess Margaret Hosp, Toronto, ON M4X 1K9, Canada.
   F Hoffmann La Roche & Co Ltd, CH-4002 Basel, Switzerland.
RP Reck, M (corresponding author), Hosp Grosshansdorf, Dept Thorac Oncol, Wohrendamm 80, D-22927 Grosshansdorf, Germany.
EM dr.martin.reck@web.de
OI Ramlau, Rodryg/0000-0002-3199-2298
CR Bergers G, 2003, NAT REV CANCER, V3, P401, DOI 10.1038/nrc1093
   Ferrara N, 2004, NAT REV DRUG DISCOV, V3, P391, DOI 10.1038/nrd1381
   Ferrara N, 2002, SEMIN ONCOL, V29, P10, DOI 10.1053/sonc.2002.37264
   Ferrara N, 2003, NAT MED, V9, P669, DOI 10.1038/nm0603-669
   FOLKMAN J, 1971, J EXP MED, V133, P275, DOI 10.1084/jem.133.2.275
   Gatzemeier U, 2007, J CLIN ONCOL, V25, P1545, DOI 10.1200/JCO.2005.05.1474
   Giantonio BJ, 2007, J CLIN ONCOL, V25, P1539, DOI 10.1200/JCO.2006.09.6305
   Hainsworth JD, 2005, J CLIN ONCOL, V23, P7889, DOI 10.1200/JCO.2005.01.8234
   Hurwitz H, 2004, NEW ENGL J MED, V350, P2335, DOI 10.1056/NEJMoa032691
   Johnson DH, 2004, J CLIN ONCOL, V22, P2184, DOI 10.1200/JCO.2004.11.022
   Le Chevalier T, 2005, LUNG CANCER, V47, P69, DOI 10.1016/j.lungcan.2004.10.014
   Mancuso MR, 2006, J CLIN INVEST, V116, P2610, DOI 10.1172/JCI24612
   Miller KD, 2005, BREAST CANCER RES TR, V94, pS6
   Sandler AB, 2005, J CLIN ONCOL, V23, p2S
   Sandler A, 2006, NEW ENGL J MED, V355, P2542, DOI 10.1056/NEJMoa061884
   Schiller JH, 2002, NEW ENGL J MED, V346, P92, DOI 10.1056/NEJMoa011954
   Smit EF, 2003, J CLIN ONCOL, V21, P3909, DOI 10.1200/JCO.2003.03.195
   Therasse P, 2000, J NATL CANCER I, V92, P205, DOI 10.1093/jnci/92.3.205
NR 18
TC 1147
Z9 1207
U1 3
U2 107
PU AMER SOC CLINICAL ONCOLOGY
PI ALEXANDRIA
PA 2318 MILL ROAD, STE 800, ALEXANDRIA, VA 22314 USA
SN 0732-183X
J9 J CLIN ONCOL
JI J. Clin. Oncol.
PD MAR 10
PY 2009
VL 27
IS 8
BP 1227
EP 1234
DI 10.1200/JCO.2007.14.5466
PG 8
WC Oncology
SC Oncology
GA 447LX
UT WOS:000266193700014
PM 19188680
DA 2021-12-02
ER

PT J
AU Ciuleanu, T
   Brodowicz, T
   Zielinski, C
   Kim, JH
   Krzakowski, M
   Laack, E
   Wu, YL
   Bover, I
   Begbie, S
   Tzekova, V
   Cucevic, B
   Pereira, JR
   Yang, SH
   Madhavan, J
   Sugarman, KP
   Peterson, P
   John, WJ
   Krejcy, K
   Belani, CP
AF Ciuleanu, Tudor
   Brodowicz, Thomas
   Zielinski, Christoph
   Kim, Joo Hang
   Krzakowski, Maciej
   Laack, Eckart
   Wu, Yi-Long
   Bover, Isabel
   Begbie, Stephen
   Tzekova, Valentina
   Cucevic, Branka
   Pereira, Jose Rodrigues
   Yang, Sung Hyun
   Madhavan, Jayaprakash
   Sugarman, Katherine P.
   Peterson, Patrick
   John, William J.
   Krejcy, Kurt
   Belani, Chandra P.
TI Maintenance pemetrexed plus best supportive care versus placebo plus
   best supportive care for non-small-cell lung cancer: a randomised,
   double-blind, phase 3 study
SO LANCET
LA English
DT Article
ID III TRIAL; LINE THERAPY; CHEMOTHERAPY; CISPLATIN; GEMCITABINE;
   COMBINATION; NSCLC; CARBOPLATIN; DURATION; DOCETAXEL
AB Background Several studies have shown the efficacy, tolerability, and ease of administration of pemetrexed-an antifolate antineoplastic agent-in patients with advanced non-small-cell lung cancer. We assessed pemetrexed as maintenance therapy in patients with this disease.
   Methods This randomised double-blind study was undertaken in 83 centres in 20 countries. 663 patients with stage IIIB or IV disease who had not progressed on four cycles of platinum-based chemotherapy were randomly assigned (21 ratio) to receive pemetrexed (500 mg/m(2), day 1) plus best supportive care (n=441) or placebo plus best supportive care (n=222) in 21-day cycles until disease progression. Treatment was randomised with the Simon and Pocock minimisation method. Patients and investigators were masked to treatment. All patients received vitamin B-12, folic acid, and dexamethasone. The primary endpoint of progression-free survival and the secondary endpoint of overall survival were analysed by intention to treat. This study is registered with ClinicalTrials.gov, number NCT00102804.
   Findings All randomly assigned participants were analysed. Pemetrexed significantly improved progression-free survival (4.3 months [95% CI 4.1-4.7] vs 2.6 months [1.7-2.8]; hazard ratio [HR] 0.50, 95% CI 0.42-0.61, p<0.0001) and overall survival (13.4 months [11.9-15.91 vs 10.6 months [8.7-12.0]; HR 0.79, 0.65-0.95, p=0.012) compared with placebo. Treatment discontinuations due to drug-related toxic effects were higher in the pemetrexed group than in the placebo group (21 [5%] vs three [1%]). Drug-related grade three or higher toxic effects were higher with pemetrexed than with placebo (70 [16%] vs nine [4%]; p<0.0001), specifically fatigue (22 [5%] vs one [1%], p=0.001) and neutropenia (13 [3%] vs 0, p=0.006). No pemetrexed-related deaths occurred. Relatively fewer patients in the pemetrexed group than in the placebo group received systemic post-discontinuation therapy (227 [51%] vs 149 [67%]; p=0.0001).
   Interpretation Maintenance therapy with pemetrexed is well tolerated and offers improved progression-free and overall survival compared with placebo in patients with advanced non-small-cell lung cancer.
   Funding Eli Lilly.
C1 [Belani, Chandra P.] Penn State Hershey Canc Inst, Hershey, PA 17033 USA.
   [Krejcy, Kurt] Lilly Reg Operat, Vienna, Austria.
   [Ciuleanu, Tudor] Oncol Inst Ion Chiricuta, Cluj Napoca, Romania.
   [Ciuleanu, Tudor; Brodowicz, Thomas; Zielinski, Christoph; Krzakowski, Maciej; Tzekova, Valentina; Cucevic, Branka] CECOG, Vienna, Austria.
   [Brodowicz, Thomas; Zielinski, Christoph] Med Univ Vienna Gen Hosp, Dept Med 1, Div Clin Oncol, Vienna, Austria.
   [Kim, Joo Hang] Yonsei Canc Ctr, Seoul, South Korea.
   [Krzakowski, Maciej] Maria Sklodowska Curie Mem Canc Ctr, Warsaw, Poland.
   [Krzakowski, Maciej] Inst Oncol, Warsaw, Poland.
   [Laack, Eckart] Univ Hosp Hamburg Eppendorf, Univ Canc Ctr Hamburg, Hamburg, Germany.
   [Wu, Yi-Long] Guangdong Gen Hosp, Guangzhou, Guangdong, Peoples R China.
   [Bover, Isabel] Fdn Hosp Son Llatzer Ctra Manacor, Manacor, Spain.
   [Begbie, Stephen] N Coast Canc Inst, Port Macquarie, NSW, Australia.
   [Tzekova, Valentina] Univ Hosp Queen Joanna, Sofia, Bulgaria.
   [Cucevic, Branka] Hosp Lung Dis, Jordanovac, Croatia.
   [Pereira, Jose Rodrigues] Inst Canc Arnaldo Vieira de Carvalho, Sao Paulo, Brazil.
   [Yang, Sung Hyun] Korea Canc Ctr Hosp, Seoul, South Korea.
   [Madhavan, Jayaprakash] Reg Canc Ctr, Trivandrum 695011, Kerala, India.
   [Sugarman, Katherine P.; Peterson, Patrick; John, William J.] Eli Lilly & Co, Indianapolis, IN 46285 USA.
RP Belani, CP (corresponding author), Penn State Hershey Canc Inst, 500 Univ Dr,CH72, Hershey, PA 17033 USA.
EM cbelani@psu.edu
RI Wu, Yi-Long/C-3396-2008; Wu, Yi-Long/AAW-9832-2020; Ciuleanu,
   Tudor-Eliade/ABH-8452-2020; Ciuleanu, Tudor Eliade/C-3996-2011
OI Wu, Yi-Long/0000-0002-3611-0258; Wu, Yi-Long/0000-0002-3611-0258;
   Belani, Chandra/0000-0001-5049-5329; Ciuleanu, Tudor
   Eliade/0000-0003-0958-5597; Krzakowski, Maciej/0000-0003-3324-0900
FU Eli LillyEli Lilly
FX The study was sponsored and funded by Eli Lilly We thank all patients,
   their families, and the staff at participating centres; and Asavari
   Wagle and Noelle Gasco of Eli Lilly, Indianapolis, USA, for editorial
   support. This Article is an original report that was presented in part
   at the 44th American Society of Clinical Oncology Annual Meeting in
   Chicago, I L, USA on May 30-June 3, 2008, and at the 45th American
   Society of Clinical Oncology Annual Meeting in Orlando, FL, USA on May
   28-June 1, 2009.
CR BELANI CP, 2009, J CLIN ONCOL, V27, pS806
   Boulikas T, 2004, ONCOL REP, V11, P559
   Brodowicz T, 2006, LUNG CANCER, V52, P155, DOI 10.1016/j.lungcan.2006.01.006
   Cappuzzo F, 2009, J CLIN ONCOL S, V27, p407s
   Cox D.R., 1989, ANAL BINARY DATA, V2nd ed.
   Felip E, 2005, ANN ONCOL, V16, P28, DOI 10.1093/annonc/mdi821
   Fidias PM, 2009, J CLIN ONCOL, V27, P591, DOI 10.1200/JCO.2008.17.1405
   Fleming ID, 1997, AJCC CANC STAGING MA, P127
   Gatzemeier U, 2007, J CLIN ONCOL, V25, P1545, DOI 10.1200/JCO.2005.05.1474
   Giaccone G, 2004, J CLIN ONCOL, V22, P777, DOI 10.1200/JCO.2004.08.001
   Giovannetti E, 2005, MOL PHARMACOL, V68, P110, DOI 10.1124/mol.104.009373
   Hanna N, 2004, J CLIN ONCOL, V22, P1589, DOI 10.1200/JCO.2004.08.163
   Hensing TA, 2005, LUNG CANCER-J IASLC, V47, P253, DOI 10.1016/j.lungcan.2004.07.040
   HOLLEN PJ, 1994, CANCER-AM CANCER SOC, V73, P2087, DOI 10.1002/1097-0142(19940415)73:8<2087::AID-CNCR2820730813>3.0.CO;2-X
   Johnson EA, 2008, LUNG CANCER, V60, P200, DOI 10.1016/j.lungcan.2007.10.003
   MILLER VA, 2009, J CLIN ONCOL, V27, pS799
   *NAT COMPR CANC NE, 2007, NCCN CLIN PRACT GUID
   Parkin DM, 2005, CA-CANCER J CLIN, V55, P74, DOI 10.3322/canjclin.55.2.74
   Pfister DG, 2004, J CLIN ONCOL, V22, P330, DOI 10.1200/JCO.2004.09.053
   Pirker R, 2008, J CLIN ONCOL, V26, DOI 10.1200/jco.2008.26.15_suppl.3
   POCOCK SJ, 1975, BIOMETRICS, V31, P103, DOI 10.2307/2529712
   Sandler A, 2006, NEW ENGL J MED, V355, P2542, DOI 10.1056/NEJMoa061884
   Scagliotti G, 2009, ONCOLOGIST, V14, P253, DOI 10.1634/theoncologist.2008-0232
   Scagliotti GV, 2008, J CLIN ONCOL, V26, P3543, DOI 10.1200/JCO.2007.15.0375
   Schiller JH, 2002, NEW ENGL J MED, V346, P92, DOI 10.1056/NEJMoa011954
   Shih C, 1997, CANCER RES, V57, P1116
   Smith IE, 2001, J CLIN ONCOL, V19, P1336, DOI 10.1200/JCO.2001.19.5.1336
   Socinski MA, 2002, J CLIN ONCOL, V20, P1335, DOI 10.1200/JCO.20.5.1335
   Socinski MA, 2003, CHEST, V123, p226S, DOI 10.1378/chest.123.1_suppl.226S
   Soon YY, 2009, J CLIN ONCOL, V27, P3277, DOI 10.1200/JCO.2008.19.4522
   Therasse P, 2000, J NATL CANCER I, V92, P205, DOI 10.1093/jnci/92.3.205
   Travis W, 1999, HISTOLOGICAL TYPING, P7
   Vogelzang NJ, 2003, J CLIN ONCOL, V21, P2636, DOI 10.1200/JCO.2003.11.136
   Wakelee H, 2005, ONCOLOGIST, V10, P1, DOI 10.1634/theoncologist.10-90003-1
   Westeel F, 2005, JNCI-J NATL CANCER I, V97, P499, DOI 10.1093/jnci/dji096
   ZIELINSKI CC, 2008, J CLIN ONCOL, V26, pS438
NR 36
TC 869
Z9 925
U1 0
U2 56
PU ELSEVIER SCIENCE INC
PI NEW YORK
PA 360 PARK AVE SOUTH, NEW YORK, NY 10010-1710 USA
SN 0140-6736
EI 1474-547X
J9 LANCET
JI Lancet
PD OCT 24
PY 2009
VL 374
IS 9699
BP 1432
EP 1440
DI 10.1016/S0140-6736(09)61497-5
PG 9
WC Medicine, General & Internal
SC General & Internal Medicine
GA 512MZ
UT WOS:000271255000032
PM 19767093
DA 2021-12-02
ER

PT J
AU Albain, KS
   Swann, RS
   Rusch, VW
   Turrisi, AT
   Shepherd, FA
   Smith, C
   Chen, Y
   Livingston, RB
   Feins, RH
   Gandara, DR
   Fry, WA
   Darling, G
   Johnson, DH
   Green, MR
   Miller, RC
   Ley, J
   Sause, WT
   Cox, JD
AF Albain, Kathy S.
   Swann, R. Suzanne
   Rusch, Valerie W.
   Turrisi, Andrew T., III
   Shepherd, Frances A.
   Smith, Colum
   Chen, Yuhchyau
   Livingston, Robert B.
   Feins, Richard H.
   Gandara, David R.
   Fry, Willard A.
   Darling, Gail
   Johnson, David H.
   Green, Mark R.
   Miller, Robert C.
   Ley, Joanne
   Sause, Willliam T.
   Cox, James D.
TI Radiotherapy plus chemotherapy with or without surgical resection for
   stage III non-small-cell lung cancer: a phase III randomised controlled
   trial
SO LANCET
LA English
DT Article
ID THERAPY-ONCOLOGY-GROUP; INDUCTION CHEMOTHERAPY; THORACIC RADIOTHERAPY;
   CHEST RADIOTHERAPY; CLINICAL-TRIALS; SURGERY; CONCURRENT; RADIATION;
   CISPLATIN
AB Background Results from phase 11 studies in patients with stage IIIA non-small-cell lung cancer with ipsilateral mediastinal nodal metastases (N2) have shown the feasibility of resection after concurrent chemotherapy and radiotherapy with promising rates of survival. We therefore did this phase III trial to compare concurrent chemotherapy and radiotherapy followed by resection with standard concurrent chemotherapy and definitive radiotherapy without resection.
   Methods Patients with stage T1-3pN2M0 non-small-cell lung cancer were randomly assigned in a 1:1 ratio to concurrent induction chemotherapy (two cycles of cisplatin [50 mg/m(2) on days 1, 8, 29, and 361 and etoposide [50 mg/m(2) on days 1-5 and 29-33]) plus radiotherapy (45 Gy) in multiple academic and community hospitals. if no progression, patients in group 1 underwent resection and those in group 2 continued radiotherapy uninterrupted up to 61 Gy. Two additional cycles of cisplatin and etoposide were given in both groups. The primary endpoint was overall survival (OS). Analysis was by intention to treat. This study is registered with ClinicalTrials.gov, number NCT00002550.
   Findings 202 patients (median age 59 years, range 31-77) were assigned to group 1 and 194 (61 years, 32-78) to group 2. Median OS was 23.6 months (IQR 9.0-not reached) in group 1 versus 22.2 months (9.4-52.7) in group 2 (hazard ratio [HR] 0.87 [0.70-1.10]; p=0.24). Number of patients alive at 5 years was 37 (point estimate 27%) in group 1 and 24 (point estimate 20%) in group 2 (odds ratio 0.63 [0.36-1.10]; p=0.10). With NO status at thoracotomy, the median OS was 34.4 months (IQR 15.7-not reached; 19 [point estimate 41%] patients alive at 5 years). Progression-free survival (PFS) was better in group 1 than in group 2, median 12.8 months (5.3-42.2) vs 10.5 months (4.8-20.6), HR 0.77 [0.62-0.96]; p=0.017); the number of patients without disease progression at 5 years was 32 (point estimate 22%) versus 13 (point estimate 11%), respectively. Neutropenia and oesophagitis were the main grade 3 or 4 toxicities associated with chemotherapy plus radiotherapy in group 1 (77 [38%] and 20 [10%], respectively) and group 2 (80 [41%] and 44 [23%], respectively). In group 1, 16 (8%) deaths were treatment related versus four (2%) in group 2. in an exploratory analysis, OS was improved for patients who underwent lobectomy, but not pneumonectomy, versus chemotherapy plus radiotherapy.
   Interpretation Chemotherapy plus radiotherapy with or without resection (preferably lobectomy) are options for patients with stage IIIA(N2) non-small-cell lung cancer.
C1 [Albain, Kathy S.] Loyola Univ Chicago, Stritch Sch Med, Cardinal Bernardin Canc Ctr, Maywood, IL 60153 USA.
   [Swann, R. Suzanne; Ley, Joanne] Radiat Therapy Oncol Grp, Philadelphia, PA USA.
   [Rusch, Valerie W.] Mem Sloan Kettering Canc Ctr, New York, NY 10021 USA.
   [Turrisi, Andrew T., III] Wayne State Univ, Detroit, MI USA.
   [Shepherd, Frances A.] Univ Hlth Network, Princess Margaret Hosp Site, Toronto, ON, Canada.
   [Smith, Colum] Tom Baker Canc Clin, Calgary, AB, Canada.
   [Chen, Yuhchyau] Univ Rochester, Med Ctr, Rochester, NY 14642 USA.
   [Livingston, Robert B.] Univ Arizona, Ctr Canc, Tucson, AZ USA.
   [Feins, Richard H.] Univ N Carolina, Chapel Hill, NC USA.
   [Gandara, David R.] Univ Calif Davis, Ctr Canc, Sacramento, CA 95817 USA.
   [Fry, Willard A.] NorthShore Univ Hlth Syst, Evanston Hosp, Evanston, IL USA.
   [Darling, Gail] Univ Hlth Network, Toronto Gen Hosp Site, Toronto, ON, Canada.
   [Johnson, David H.] Vanderbilt Ingram Canc Ctr, Nashville, TN USA.
   [Green, Mark R.] Med Univ S Carolina, Charleston, SC 29425 USA.
   [Miller, Robert C.] Mayo Clin, Rochester, MN USA.
   [Sause, Willliam T.] Intermt Med Ctr, Salt Lake City, UT USA.
   [Cox, James D.] Univ Texas MD Anderson Canc Ctr, Houston, TX 77030 USA.
RP Albain, KS (corresponding author), Loyola Univ Chicago, Stritch Sch Med, Cardinal Bernardin Canc Ctr, 2160 S 1st Ave, Maywood, IL 60153 USA.
EM kalbain@lumc.edu
OI Rusch, Valerie/0000-0003-2345-6900; Miller, Robert/0000-0001-8932-2732
FU National Cancer InstituteUnited States Department of Health & Human
   ServicesNational Institutes of Health (NIH) - USANIH National Cancer
   Institute (NCI) [CA21661, CA37422, CA32115, CA46441, CA77202, CA49957,
   CA03927, CA25224]; Canadian Cancer SocietyCanadian Cancer Society (CCS)
   [NCIC10362]; NATIONAL CANCER INSTITUTEUnited States Department of Health
   & Human ServicesNational Institutes of Health (NIH) - USANIH National
   Cancer Institute (NCI) [U10CA037422, U10CA180846, R44CA121661,
   U10CA021661, U10CA003927, U10CA032115, U10CA077202, U10CA046441,
   U10CA025224, U10CA049957] Funding Source: NIH RePORTER
FX This trial was funded by the National Cancer Institute (pHs Cooperative
   Agreement grant numbers CA21661, CA37422, CA32115, CA46441, CA77202,
   CA49957, CA03927, CA25224) with high priority designation, and Canadian
   Cancer Society (NCIC10362), and administered by the Radiation Therapy
   Oncology Group (RTOG, R9309), with participation by Southwest Oncology
   Group, National Cancer Institute of Canada Clinical Trials Group,
   Eastern Cooperative Oncology Group, Cancer and Leukemia Group B, and
   North Central Cancer Treatment Group. We thank the many North American
   Intergroup discipline chairs and others who provided advice or
   assistance during the design of this study or while the study was in
   progress; the members of the Lung Cancer Committees of the Southwest
   Oncology Group, National Cancer Institute of Canada Clinical Trials
   Group, Eastern Cooperative Oncology Group, Cancer and Leukemia Group B,
   and the North Central Cancer Treatment Group for their support of this
   study over the long accrual period; and especially the lung cancer
   survivors who were treated and followed up on this protocol, and the lay
   advocates who supported this trial design.
CR ALBAIN KS, 1995, J CLIN ONCOL, V13, P1880, DOI 10.1200/JCO.1995.13.8.1880
   Albain KS, 2005, J CLIN ONCOL, V23, p624S
   Albain KS, 2002, J CLIN ONCOL, V20, P3454, DOI 10.1200/JCO.2002.03.055
   ALBAIN KS, 2003, P AN M AM SOC CLIN, V22, P621
   COX DR, 1972, J R STAT SOC B, V187, P220
   CURRAN WJ, 2003, P AN M AM SOC CLIN, V22, P621
   Depierre A, 2002, J CLIN ONCOL, V20, P247, DOI 10.1200/JCO.20.1.247
   DILLMAN RO, 1990, NEW ENGL J MED, V323, P940, DOI 10.1056/NEJM199010043231403
   Eberhardt WE, 2003, LUNG CANCER-J IASLC, V42, pS9, DOI 10.1016/S0169-5002(03)00300-3
   Farray D, 2005, J CLIN ONCOL, V23, P3257, DOI 10.1200/JCO.2005.03.008
   Furuse K, 1999, J CLIN ONCOL, V17, P2692, DOI 10.1200/JCO.1999.17.9.2692
   JOHNSON DH, 1990, ANN INTERN MED, V113, P33, DOI 10.7326/0003-4819-113-1-33
   KAPLAN EL, 1958, J AM STAT ASSOC, V53, P457, DOI 10.2307/2281868
   LAKATOS E, 1988, BIOMETRICS, V44, P229, DOI 10.2307/2531910
   LECHEVALIER T, 1991, JNCI-J NATL CANCER I, V83, P417, DOI 10.1093/jnci/83.6.417
   MARTINI N, 1987, SURG CLIN N AM, V67, P1037
   MOUNTAIN CF, 1988, SEMIN ONCOL, V15, P236
   PEREZ CA, 1987, CANCER, V59, P1874, DOI 10.1002/1097-0142(19870601)59:11<1874::AID-CNCR2820591106>3.0.CO;2-Z
   PISTERS K, 2005, LUNG CANC PRINCIPLES, P626
   Pritchard RS, 1996, ANN INTERN MED, V125, P723, DOI 10.7326/0003-4819-125-9-199611010-00003
   ROSELL R, 1994, NEW ENGL J MED, V330, P153, DOI 10.1056/NEJM199401203300301
   ROTH JA, 1994, J NATL CANCER I, V86, P673, DOI 10.1093/jnci/86.9.673
   SAUSE WT, 1995, J NATL CANCER I, V87, P198, DOI 10.1093/jnci/87.3.198
   van Meerbeeck JP, 2007, JNCI-J NATL CANCER I, V99, P442, DOI 10.1093/jnci/djk093
   ZELEN M, 1974, J CHRON DIS, V27, P365, DOI 10.1016/0021-9681(74)90015-0
NR 25
TC 940
Z9 966
U1 2
U2 66
PU ELSEVIER SCIENCE INC
PI NEW YORK
PA 360 PARK AVE SOUTH, NEW YORK, NY 10010-1710 USA
SN 0140-6736
J9 LANCET
JI Lancet
PD AUG 1
PY 2009
VL 374
IS 9687
BP 379
EP 386
DI 10.1016/S0140-6736(09)60737-6
PG 8
WC Medicine, General & Internal
SC General & Internal Medicine
GA 481MJ
UT WOS:000268815200021
PM 19632716
OA Green Accepted, Green Published
DA 2021-12-02
ER
