# Supplementary material for: Evolutions in the management of non-small cell lung cancer: A bibliometric study from the 100 most impactful articles in the field
Source: Front Oncol. 2022 Aug 17;12:939838. doi: 10.3389/fonc.2022.939838 (PMC9428518; doi:10.3389/fonc.2022.939838)
Supplement: Supplementary file 1 [file DataSheet_1.zip › Additional files/Figure production/CiteSpace figure production/output/download2010u7pt1.txt]

PT J
AU Cappuzzo, F
   Ciuleanu, T
   Stelmakh, L
   Cicenas, S
   Szczesna, A
   Juhasz, E
   Esteban, E
   Molinier, O
   Brugger, W
   Melezinek, I
   Klingelschmitt, G
   Klughammer, B
   Giaccone, G
AF Cappuzzo, Federico
   Ciuleanu, Tudor
   Stelmakh, Lilia
   Cicenas, Saulius
   Szczesna, Aleksandra
   Juhasz, Erzsebet
   Esteban, Emilio
   Molinier, Olivier
   Brugger, Wolfram
   Melezinek, Ivan
   Klingelschmitt, Gaelle
   Klughammer, Barbara
   Giaccone, Giuseppe
TI Erlotinib as maintenance treatment in advanced non-small-cell lung
   cancer: a multicentre, randomised, placebo-controlled phase 3 study
SO LANCET ONCOLOGY
LA English
DT Article
ID CISPLATIN PLUS GEMCITABINE; III TRIAL; CHEMOTHERAPY; CARBOPLATIN;
   THERAPY; PACLITAXEL; BEVACIZUMAB; COMBINATION; INSTITUTE; DURATION
AB Background First-line chemotherapy for advanced non-small-cell lung cancer (NSCLC) is usually limited to four to six cycles. Maintenance therapy can delay progression and prolong survival. The oral epidermal growth factor receptor (EGFR) tyrosine-kinase inhibitor erlotinib has proven efficacy and tolerability in second-line NSCLC. We designed the phase 3, placebo-controlled Sequential Tarceva in Unresectable NSCLC (SATURN; BO18192) study to assess use of erlotinib as maintenance therapy in patients with non-progressive disease following first-line platinum-doublet chemotherapy.
   Methods Between December, 2005, and May, 2008, 1949 patients were included in the run-in phase (four cycles of platinum-based chemotherapy). At the end of the run-in phase, 889 patients who did not have progressive disease were entered into the main study, and were randomly allocated using a 1:1 adaptive randomisation method through a third-party interactive voice response system to receive erlotinib (150 mg/day; n=438) or placebo (n=451) until progression or unacceptable toxicity. Patients were stratified by EGFR immunohistochemistry status, stage, Eastern Cooperative Oncology Group performance status, chemotherapy regimen, smoking history, and region. Co-primary endpoints were progression-free survival (PFS) in all analysable patients irrespective of EGFR status, and PFS in patients whose tumours had EGFR protein overexpression, as determined by immunohistochemistry. This study is registered with www.ClinicalTrials.gov, number NCT00556712.
   Findings 884 patients were analysable for PFS; 437 in the erlotinib group and 447 in the placebo group. After a median follow-up of 11.4 months for the erlotinib group and 11.5 months for the placebo group, median PFS was significantly longer with erlotinib than with placebo: 12.3 weeks for patients in the erlotinib group versus 11.1 weeks for those in the placebo group (HR 0.71, 95% CI 0.62-0.82; p<0.0001). PFS was also significantly longer in patients with EGFR-positive immunohistochemistry who were treated with erlotinib (n=307) compared with EGFR-positive patients given placebo (n=311; median PFS 12.3 weeks in the erlotinib group vs 11.1 weeks in the placebo group; HR 0.69, 0.58-0.82; p<0.0001). The most common grade 3 or higher adverse events were rash (37 [9%] of 443 patients in the erlotinib group vs none of 445 in the placebo group) and diarrhoea (seven [2%] of 443 patients vs none of 445). Serious adverse events were reported in 47 patients (11%) on erlotinib compared with 34 patients (8%) on placebo. The most common serious adverse event was pneumonia (seven cases [2%1 with erlotinib and four [<1%] with placebo).
   Interpretation Maintenance therapy with erlotinib for patients with NSCLC is well tolerated and significantly prolongs PFS compared with placebo. First-line maintenance with erlotinib could be considered in patients who do not progress after four cycles of chemotherapy.
C1 [Cappuzzo, Federico] Osped Civile Livorno, Dept Med Oncol, I-57100 Livorno, Italy.
   [Ciuleanu, Tudor] Inst Oncol Ion Chiricuta, Cluj Napoca, Romania.
   [Stelmakh, Lilia] Pavlov State Med Univ, Lab Thorac Oncol, Res & Sci Inst Pulmonol, St Petersburg, Russia.
   [Cicenas, Saulius] Vilnius State Univ, Inst Oncol, Dept Thorac Surg & Oncol, Vilnius, Lithuania.
   [Szczesna, Aleksandra] Mazowieckie Cent Leczenia Chorob Pluc & Gruzlicy, Otwock, Poland.
   [Juhasz, Erzsebet] Koranyi Natl Inst TB & Pulmonol I & XIV, Budapest, Hungary.
   [Esteban, Emilio] Hosp Univ Cent Asturias, Dept Med Oncol, Oviedo, Spain.
   [Molinier, Olivier] Ctr Hosp Mans, Dept Resp Dis, Le Mans, France.
   [Brugger, Wolfram] Univ Freiburg, Teaching Hosp, Schwarzwald Baar Clin, Dept Hematol Oncol, Villingen Schwenningen, Germany.
   [Melezinek, Ivan] Roche Prod Ltd, Clin Sci, Welwyn Garden City AL7 3AY, Herts, England.
   [Klingelschmitt, Gaelle; Klughammer, Barbara] F Hoffmann La Roche & Co Ltd, CH-4002 Basel, Switzerland.
   [Giaccone, Giuseppe] NIH, Med Oncol Branch, Bethesda, MD 20892 USA.
RP Cappuzzo, F (corresponding author), Osped Civile Livorno, Dept Med Oncol, Viale Alfieri 36, I-57100 Livorno, Italy.
EM f.cappuzzo@us16.toscana.it
RI Ciuleanu, Tudor Eliade/C-3996-2011; Cappuzzo, federico/R-2827-2016;
   Giaccone, Giuseppe/E-8297-2017; Esteban, Emilio/AAB-2188-2019; Ciuleanu,
   Tudor-Eliade/ABH-8452-2020
OI Cappuzzo, federico/0000-0002-6295-6767; Giaccone,
   Giuseppe/0000-0002-5023-7562; Esteban, Emilio/0000-0002-2980-5254;
   Ciuleanu, Tudor Eliade/0000-0003-0958-5597
FU F Hoffmann-La Roche LtdHoffmann-La Roche; RocheRoche Holding;
   Eli-LillyEli Lilly; AstraZenecaAstraZeneca; BoehringerBoehringer
   Ingelheim; PfizerPfizer; AmgenAmgen; LillyEli Lilly; Rhiannon Owen of
   Gardiner-Caldwell Communications
FX - F Hoffmann-La Roche Ltd.; FC has received honoraria from Roche,
   Eli-Lilly, AstraZeneca, and Boehringer, and payment for development of
   educational presentations including service on speakers' bureaus from
   Roche, Eli-Lilly, AstraZeneca, and Boehringer. TC has received payment
   for development of educational presentations including service on
   speakers' bureaus from Roche, Eli-Lilly, Pfizer, and Amgen. EJ has
   received honoraria and travel and accommodation expenses from Roche, and
   has patents planned, pending, or issued. WB has received support for
   travel to meetings for the study from F Hoffmann-La Roche and his
   institution received a supply of the study drug and support with
   clinical report form entries. WB has also received payment for local ad
   boards and oral presentations at meetings, and honoraria from Roche,
   Lilly, and AstraZeneca, and travel and accommodation expenses from Roche
   and Lilly. IM and GK are employees of F Hoffmann-La Roche. BK is an
   employee of F Hoffmann-La Roche and has stock options with F Hoffmann-La
   Roche. LS, SC, AS, EE, OM, and GG have no conflicts to declare.; The
   study was sponsored by F Hoffmann-La Roche and medical writing support
   was provided by Rhiannon Owen of Gardiner-Caldwell Communications; this
   support was funded by F Hoffmann-La Roche. We thank all the patients who
   participated in the SATURN study, and their families. The authors would
   also like to thank the late Ulrich Brennscheidt (formerly of F
   Hoffmann-La Roche) for his work in designing the protocol for the SATURN
   study.
CR Azzoli CG, 2009, J CLIN ONCOL, V27, P6251, DOI 10.1200/JCO.2009.23.5622
   BARATA FJ, 2007, J THORAC ONCOL S4, V2, pS666
   Belani CP, 2003, J CLIN ONCOL, V21, P2933, DOI 10.1200/JCO.2003.02.563
   Bezjak A, 2006, J CLIN ONCOL, V24, P3831, DOI 10.1200/JCO.2006.05.8073
   Brodowicz T, 2006, LUNG CANCER, V52, P155, DOI 10.1016/j.lungcan.2006.01.006
   Brugger W, 2009, J THORAC ONCOL, V4, pS348
   Ciuleanu T, 2009, LANCET, V374, P1432, DOI 10.1016/S0140-6736(09)61497-5
   D'Addario G, 2009, ANN ONCOL, V20, P68, DOI 10.1093/annonc/mdp132
   Fidias PM, 2009, J CLIN ONCOL, V27, P591, DOI 10.1200/JCO.2008.17.1405
   Gatzemeier U, 2007, J CLIN ONCOL, V25, P1545, DOI 10.1200/JCO.2005.05.1474
   Leighl NB, 2005, J CLIN ONCOL, V23, P2831, DOI 10.1200/JCO.2005.04.044
   Park JO, 2007, J CLIN ONCOL, V25, P5233, DOI 10.1200/JCO.2007.10.8134
   Pfister DG, 2004, J CLIN ONCOL, V22, P330, DOI 10.1200/JCO.2004.09.053
   Pirker R, 2009, LANCET, V373, P1525, DOI 10.1016/S0140-6736(09)60569-9
   POCOCK SJ, 1975, BIOMETRICS, V31, P103, DOI 10.2307/2529712
   Ramalingam S, 2008, ONCOLOGIST, V13, P5, DOI 10.1634/theoncologist.13-S1-5
   Ramalingam S, 2006, ONCOLOGIST, V11, P655, DOI 10.1634/theoncologist.11-6-655
   Reck M, 2009, J CLIN ONCOL, V27, P1227, DOI 10.1200/JCO.2007.14.5466
   Sandler A, 2006, NEW ENGL J MED, V355, P2542, DOI 10.1056/NEJMoa061884
   Scagliotti GV, 2008, J CLIN ONCOL, V26, P3543, DOI 10.1200/JCO.2007.15.0375
   Shepherd FA, 2005, NEW ENGL J MED, V353, P123, DOI 10.1056/NEJMoa050753
   Smith IE, 2001, J CLIN ONCOL, V19, P1336, DOI 10.1200/JCO.2001.19.5.1336
   Socinski MA, 2002, J CLIN ONCOL, V20, P1335, DOI 10.1200/JCO.20.5.1335
   Stinchcombe TE, 2009, J THORAC ONCOL, V4, P243, DOI 10.1097/JTO.0b013e31819516a6
   Therasse P, 2000, J NATL CANCER I, V92, P205, DOI 10.1093/jnci/92.3.205
   von Plessen C, 2006, BRIT J CANCER, V95, P966, DOI 10.1038/sj.bjc.6603383
   Williamson SK, 2005, J CLIN ONCOL, V23, P9097, DOI 10.1200/JCO.2005.01.3771
NR 27
TC 960
Z9 1010
U1 1
U2 89
PU ELSEVIER SCIENCE INC
PI NEW YORK
PA STE 800, 230 PARK AVE, NEW YORK, NY 10169 USA
SN 1470-2045
EI 1474-5488
J9 LANCET ONCOL
JI Lancet Oncol.
PD JUN
PY 2010
VL 11
IS 6
BP 521
EP 529
DI 10.1016/S1470-2045(10)70112-1
PG 9
WC Oncology
SC Oncology
GA 613YA
UT WOS:000279019500024
PM 20493771
DA 2021-12-02
ER

PT J
AU Mitsudomi, T
   Morita, S
   Yatabe, Y
   Negoro, S
   Okamoto, I
   Tsurutani, J
   Seto, T
   Satouchi, M
   Tada, H
   Hirashima, T
   Asami, K
   Katakami, N
   Takada, M
   Yoshioka, H
   Shibata, K
   Kudoh, S
   Shimizu, E
   Saito, H
   Toyooka, S
   Nakagawa, K
   Fukuoka, M
AF Mitsudomi, Tetsuya
   Morita, Satoshi
   Yatabe, Yasushi
   Negoro, Shunichi
   Okamoto, Isamu
   Tsurutani, Junji
   Seto, Takashi
   Satouchi, Miyako
   Tada, Hirohito
   Hirashima, Tomonori
   Asami, Kazuhiro
   Katakami, Nobuyuki
   Takada, Minoru
   Yoshioka, Hiroshige
   Shibata, Kazuhiko
   Kudoh, Shinzoh
   Shimizu, Eiji
   Saito, Hiroshi
   Toyooka, Shinichi
   Nakagawa, Kazuhiko
   Fukuoka, Masahiro
CA W Japan Oncology Grp
TI Gefitinib versus cisplatin plus docetaxel in patients with
   non-small-cell lung cancer harbouring mutations of the epidermal growth
   factor receptor (WJTOG3405): an open label, randomised phase 3 trial
SO LANCET ONCOLOGY
LA English
DT Article
ID PREVIOUSLY TREATED PATIENTS; JAPANESE PATIENTS; II TRIAL; SURVIVAL;
   GENE; CHEMOTHERAPY; MULTICENTER; EFFICACY; DISEASE; ASSAY
AB Background Patients with non-small-cell lung cancer harbouring mutations in the epidermal growth factor receptor (EGFR) gene respond well to the EGFR-specific tyrosine kinase inhibitor gefitinib. However, whether gefitinib is better than standard platinum doublet chemotherapy in patients selected by EGFR mutation is uncertain.
   Methods We did an open label, phase 3 study (WJTOG3405) with recruitment between March 31, 2006, and June 22, 2009, at 36 centres in Japan. 177 chemotherapy-naive patients aged 75 years or younger and diagnosed with stage IIIB/IV non-small-cell lung cancer or postoperative recurrence harbouring EGFR mutations (either the exon 19 deletion or L858R point mutation) were randomly assigned, using a minimisation technique, to receive either gefitinib (250 mg/day orally; n=88) or cisplatin (80 mg/m(2), intravenously) plus docetaxel (60 mg/m(2), intravenously; n=89), administered every 21 days for three to six cycles. The primary endpoint was progression-free survival. Survival analysis was done with the modified intention-to-treat population. This study is registered with UMIN (University Hospital Medical Information Network in Japan), number 000000539.
   Findings Five patients were excluded (two patients were found to have thyroid and colon cancer after randomisation, one patient had an exon 18 mutation, one patient had insufficient consent, and one patient showed acute allergic reaction to docetaxel). Thus, 172 patients (86 in each group) were included in the survival analyses. The gefitinib group had significantly longer progression-free survival compared with the cisplatin plus docetaxel goup, with a median progression-free survival compared with the cisplatin plus docetaxel goup, with a median progression-free survival time of 9.2 months (95% CI 8.0-13.9) versus 6.3 months (5.8-7.8; HR 0.489, 95% CI 0.336-0.710, log-rank p<0.0001). Myelosuppression, alopecia, and fatigue were more frequent in the cisplatin plus docetaxel group, but skin toxicity, liver dysfunction, and diarrhoea were more frequent in the gefitinib group. Two patients in the gefitinib group developed interstitial lung disease (incidence 2.3%), one of whom died.
   Interpretation Patients with lung cancer who are selected by EGFR mutations have longer progression-free survival if they are treated with gefitinib than if they are treated with cisplatin plus docetaxel.
C1 [Mitsudomi, Tetsuya] Aichi Canc Ctr Hosp, Dept Thorac Surg, Chikusa Ku, Nagoya, Aichi 4648681, Japan.
   [Morita, Satoshi] Yokohama City Univ, Med Ctr, Dept Biostat & Epidemiol, Yokohama, Kanagawa 232, Japan.
   [Yatabe, Yasushi] Aichi Canc Ctr Hosp, Dept Pathol & Mol Genet, Nagoya, Aichi 4648681, Japan.
   [Negoro, Shunichi] Hyogo Canc Ctr, Dept Med Oncol, Akashi, Hyogo, Japan.
   [Satouchi, Miyako] Hyogo Canc Ctr, Dept Thorac Oncol, Akashi, Hyogo, Japan.
   [Okamoto, Isamu; Tsurutani, Junji; Nakagawa, Kazuhiko] Kinki Univ, Sch Med, Dept Med Oncol, Osaka 589, Japan.
   [Seto, Takashi] Kyushu Natl Canc Ctr, Dept Thorac Oncol, Fukuoka, Japan.
   [Tada, Hirohito] Osaka City Gen Hosp, Dept Gen Thorac Surg, Osaka, Japan.
   [Hirashima, Tomonori] Osaka Prefectural Med Ctr Resp & Allerg Dis, Dept Thorac Oncol, Habikino, Japan.
   [Asami, Kazuhiro] Natl Hosp Org Kinki Chuo Chest Med Ctr, Dept Resp Med, Sakai, Osaka, Japan.
   [Katakami, Nobuyuki] Med Kobe City Med Ctr Gen Hosp, Div Pulm, Clin Res Ctr, Kobe, Hyogo, Japan.
   [Takada, Minoru; Fukuoka, Masahiro] Kinki Univ, Sch Med, Sakai Hosp, Dept Med Oncol, Sakai, Osaka, Japan.
   [Yoshioka, Hiroshige] Kurashiki Cent Hosp, Dept Resp Med, Kurashiki, Okayama, Japan.
   [Shibata, Kazuhiko] Koseiren Takaoka Hosp, Dept Med Oncol, Takaoka, Toyama, Japan.
   [Kudoh, Shinzoh] Osaka City Univ, Grad Sch Med, Dept Resp Med, Osaka 558, Japan.
   [Shimizu, Eiji] Tottori Univ, Fac Med, Div Med Oncol & Mol Respirol, Tottori 680, Japan.
   [Saito, Hiroshi] Aichi Hosp, Aichi Canc Ctr, Dept Resp Med, Okazaki, Aichi, Japan.
   [Toyooka, Shinichi] Okayama Univ, Grad Sch Med Dent & Pharmaceut Sci, Dept Canc & Thorac Surg, Okayama 7008530, Japan.
RP Mitsudomi, T (corresponding author), Aichi Canc Ctr Hosp, Dept Thorac Surg, Chikusa Ku, 1-1 Kanokoden, Nagoya, Aichi 4648681, Japan.
EM mitsudom@aichi-cc.jp
RI Yatabe, Yasushi/J-6461-2014
OI Yatabe, Yasushi/0000-0003-1788-559X; Mitsudomi,
   Tetsuya/0000-0001-9860-8505
FU several pharmaceutical companies; West Japan Oncology Group;
   pharmaceutical companies
FX This study was supported by the West Japan Oncology Group, a non-profit
   organisation supported by unrestricted donations from several
   pharmaceutical companies. We thank patients and their families for their
   support and participation in this trial. We are also grateful to data
   managers and other support staff of WJOG, especially Shinichiro Nakamura
   and Naomi Ohzumi.
CR Ando M, 2006, J CLIN ONCOL, V24, P2549, DOI 10.1200/JCO.2005.04.9866
   [Anonymous], 1999, STAT MED, V18, P1905
   Cappuzzo F, 2009, J THORAC ONCOL S, V4
   Eberhard DA, 2005, J CLIN ONCOL, V23, P5900, DOI 10.1200/JCO.2005.02.857
   Fukuoka M, 2003, J CLIN ONCOL, V21, P2237, DOI 10.1200/JCO.2003.10.038
   Herbst RS, 2008, NEW ENGL J MED, V359, P1367, DOI 10.1056/NEJMra0802714
   Jackman DM, 2009, CLIN CANCER RES, V15, P5267, DOI 10.1158/1078-0432.CCR-09-0888
   Jemal A, 2009, CA-CANCER J CLIN, V59, P225, DOI 10.3322/caac.20006
   Kim ES, 2008, LANCET, V372, P1809, DOI 10.1016/S0140-6736(08)61758-4
   KOBAYASHI K, 2009, J CLIN ONCOL S, V27, pNI190
   Kosaka T, 2004, CANCER RES, V64, P8919, DOI 10.1158/0008-5472.CAN-04-2818
   KRIS M, 2009, EUR J CANC S, V7
   Kris MG, 2003, JAMA-J AM MED ASSOC, V290, P2149, DOI 10.1001/jama.290.16.2149
   Kudoh S, 2008, AM J RESP CRIT CARE, V177, P1348, DOI 10.1164/rccm.200710-1501OC
   LEE JS, 2009, J THORAC ONCOL S, V4
   Lynch TJ, 2004, NEW ENGL J MED, V350, P2129, DOI 10.1056/NEJMoa040938
   Maruyama R, 2008, J CLIN ONCOL, V26, P4244, DOI 10.1200/JCO.2007.15.0185
   Mast Andrea, 2006, V335, P173
   Mitsudomi T, 2005, J CLIN ONCOL, V23, P2513, DOI 10.1200/JCO.2005.00.992
   Mok TS, 2009, NEW ENGL J MED, V361, P947, DOI 10.1056/NEJMoa0810699
   Mok TSK, 2009, J CLIN ONCOL, V27, P5080, DOI 10.1200/JCO.2008.21.5541
   MOK TS, 2009, J THORAC ONCOL S, V4
   Morita S, 2009, CLIN CANCER RES, V15, P4493, DOI 10.1158/1078-0432.CCR-09-0391
   Nagai Y, 2005, CANCER RES, V65, P7276, DOI 10.1158/0008-5472.CAN-05-0331
   Paez JG, 2004, SCIENCE, V304, P1497, DOI 10.1126/science.1099314
   POCOCK SJ, 1975, BIOMETRICS, V31, P103, DOI 10.2307/2529712
   Rosell R, 2009, NEW ENGL J MED, V361, P958, DOI 10.1056/NEJMoa0904554
   Scagliotti G, 2009, ONCOLOGIST, V14, P253, DOI 10.1634/theoncologist.2008-0232
   Schiller JH, 2002, NEW ENGL J MED, V346, P92, DOI 10.1056/NEJMoa011954
   Takano T, 2005, J CLIN ONCOL, V23, P6829, DOI 10.1200/JCO.2005.01.0793
   Tamura K, 2008, BRIT J CANCER, V98, P907, DOI 10.1038/sj.bjc.6604249
   Thatcher N, 2005, LANCET, V366, P1527, DOI 10.1016/S0140-6736(05)67625-8
   Yatabe Y, 2006, J MOL DIAGN, V8, P335, DOI 10.2353/jmoldx.2006.050104
NR 33
TC 2981
Z9 3125
U1 5
U2 275
PU ELSEVIER SCIENCE INC
PI NEW YORK
PA STE 800, 230 PARK AVE, NEW YORK, NY 10169 USA
SN 1470-2045
EI 1474-5488
J9 LANCET ONCOL
JI Lancet Oncol.
PD FEB
PY 2010
VL 11
IS 2
BP 121
EP 128
DI 10.1016/S1470-2045(09)70364-X
PG 8
WC Oncology
SC Oncology
GA 563SC
UT WOS:000275152900019
PM 20022809
DA 2021-12-02
ER

PT J
AU Maemondo, M
   Inoue, A
   Kobayashi, K
   Sugawara, S
   Oizumi, S
   Isobe, H
   Gemma, A
   Harada, M
   Yoshizawa, H
   Kinoshita, I
   Fujita, Y
   Okinaga, S
   Hirano, H
   Yoshimori, K
   Harada, T
   Ogura, T
   Ando, M
   Miyazawa, H
   Tanaka, T
   Saijo, Y
   Hagiwara, K
   Morita, S
   Nukiwa, T
AF Maemondo, Makoto
   Inoue, Akira
   Kobayashi, Kunihiko
   Sugawara, Shunichi
   Oizumi, Satoshi
   Isobe, Hiroshi
   Gemma, Akihiko
   Harada, Masao
   Yoshizawa, Hirohisa
   Kinoshita, Ichiro
   Fujita, Yuka
   Okinaga, Shoji
   Hirano, Haruto
   Yoshimori, Kozo
   Harada, Toshiyuki
   Ogura, Takashi
   Ando, Masahiro
   Miyazawa, Hitoshi
   Tanaka, Tomoaki
   Saijo, Yasuo
   Hagiwara, Koichi
   Morita, Satoshi
   Nukiwa, Toshihiro
CA NE Japan Study Grp
TI Gefitinib or Chemotherapy for Non-Small-Cell Lung Cancer with Mutated
   EGFR.
SO NEW ENGLAND JOURNAL OF MEDICINE
LA English
DT Article
ID GROWTH-FACTOR-RECEPTOR; PREVIOUSLY TREATED PATIENTS; RANDOMIZED
   PHASE-III; JAPANESE PATIENTS; MUTATIONS; SURVIVAL; PACLITAXEL;
   DOCETAXEL; DISEASE; TRIAL
AB Background: Non-small-cell lung cancer with sensitive mutations of the epidermal growth factor receptor (EGFR) is highly responsive to EGFR tyrosine kinase inhibitors such as gefitinib, but little is known about how its efficacy and safety profile compares with that of standard chemotherapy.
   Methods: We randomly assigned 230 patients with metastatic, non-small-cell lung cancer and EGFR mutations who had not previously received chemotherapy to receive gefitinib or carboplatin-paclitaxel. The primary end point was progression-free survival; secondary end points included overall survival, response rate, and toxic effects.
   Results: In the planned interim analysis of data for the first 200 patients, progression-free survival was significantly longer in the gefitinib group than in the standard-chemotherapy group (hazard ratio for death or disease progression with gefitinib, 0.36; P<0.001), resulting in early termination of the study. The gefitinib group had a significantly longer median progression-free survival (10.8 months, vs. 5.4 months in the chemotherapy group; hazard ratio, 0.30; 95% confidence interval, 0.22 to 0.41; P<0.001), as well as a higher response rate (73.7% vs. 30.7%, P<0.001). The median overall survival was 30.5 months in the gefitinib group and 23.6 months in the chemotherapy group (P=0.31). The most common adverse events in the gefitinib group were rash (71.1%) and elevated aminotransferase levels (55.3%), and in the chemotherapy group, neutropenia (77.0%), anemia (64.6%), appetite loss (56.6%), and sensory neuropathy (54.9%). One patient receiving gefitinib died from interstitial lung disease.
   Conclusions: First-line gefitinib for patients with advanced non-small-cell lung cancer who were selected on the basis of EGFR mutations improved progression-free survival, with acceptable toxicity, as compared with standard chemotherapy. (UMIN-CTR number, C000000376.)
   N Engl J Med 2010;362:2380-8.
C1 [Inoue, Akira] Tohoku Univ Hosp, Dept Resp Med, Aoba Ku, Sendai, Miyagi 9808574, Japan.
   [Maemondo, Makoto] Miyagi Canc Ctr, Sendai, Miyagi, Japan.
   [Sugawara, Shunichi] Sendai Kousei Hosp, Sendai, Miyagi, Japan.
   [Nukiwa, Toshihiro] Tohoku Univ, Grad Sch Med, Sendai, Miyagi 980, Japan.
   [Kobayashi, Kunihiko] Saitama Med Univ, Int Med Ctr, Saitama, Japan.
   [Oizumi, Satoshi] Hokkaido Univ, Sch Med, Sapporo, Hokkaido 060, Japan.
   [Isobe, Hiroshi] Kokka Komuin Kyosai Kumiai Rengokai Sapporo Med C, Sapporo, Hokkaido, Japan.
   [Harada, Masao] Natl Hosp Org, Hokkaido Canc Ctr, Sapporo, Hokkaido, Japan.
   [Kinoshita, Ichiro] Hokkaido Univ, Grad Sch Med, Sapporo, Hokkaido, Japan.
   [Harada, Toshiyuki] Hokkaido Social Insurance Hosp, Sapporo, Hokkaido, Japan.
   [Gemma, Akihiko] Nippon Med Sch, Tokyo 113, Japan.
   [Yoshimori, Kozo] Fukujuji Hosp, AntiTB Assoc, Tokyo, Japan.
   [Yoshizawa, Hirohisa] Niigata Univ, Med & Dent Hosp, Niigata, Japan.
   [Fujita, Yuka] Dohoku Natl Hosp, Natl Hosp Org, Asahikawa, Hokkaido, Japan.
   [Hirano, Haruto] Iwate Cent Prefectural Hosp, Morioka, Iwate, Japan.
   [Ogura, Takashi] Kanagawa Cardiovasc & Resp Ctr, Yokohama, Kanagawa, Japan.
   [Morita, Satoshi] Yokohama City Univ, Med Ctr, Yokohama, Kanagawa 232, Japan.
   [Ando, Masahiro] Tsuboi Canc Ctr Hosp, Koriyama, Fukushima, Japan.
   [Saijo, Yasuo] Hirosaki Univ, Grad Sch Med, Hirosaki, Aomori, Japan.
RP Inoue, A (corresponding author), Tohoku Univ Hosp, Dept Resp Med, Aoba Ku, 1-1 Seiryomachi, Sendai, Miyagi 9808574, Japan.
EM akinoue@idac.tohoku.ac.jp
RI Oizumi, Satoshi/G-6717-2012
OI Usui, Kazuhiro/0000-0002-4492-9327
FU Japan Society for Promotion of ScienceMinistry of Education, Culture,
   Sports, Science and Technology, Japan (MEXT)Japan Society for the
   Promotion of Science; Japanese Foundation for the Multidisciplinary
   Treatment of Cancer; Tokyo Cooperative Oncology Group; Grants-in-Aid for
   Scientific ResearchMinistry of Education, Culture, Sports, Science and
   Technology, Japan (MEXT)Japan Society for the Promotion of
   ScienceGrants-in-Aid for Scientific Research (KAKENHI) [22659160,
   21591006] Funding Source: KAKEN
FX Supported by grants-in-aid from the Japan Society for Promotion of
   Science and the Japanese Foundation for the Multidisciplinary Treatment
   of Cancer and a grant from the Tokyo Cooperative Oncology Group.
CR Ando M, 2006, J CLIN ONCOL, V24, P2549, DOI 10.1200/JCO.2005.04.9866
   Asahina H, 2006, BRIT J CANCER, V95, P998, DOI 10.1038/sj.bjc.6603393
   Bell DW, 2005, J CLIN ONCOL, V23, P8081, DOI 10.1200/JCO.2005.02.7078
   Cohen MH, 2003, ONCOLOGIST, V8, P303, DOI 10.1634/theoncologist.8-4-303
   Fukuoka M, 2003, J CLIN ONCOL, V21, P2237, DOI 10.1200/JCO.2003.10.038
   Inoue, 2009, J CLIN ONCOL, V27, P3071, DOI 10.1200/JCO.2009.23.6935
   Inoue A, 2003, LANCET, V361, P137, DOI 10.1016/S0140-6736(03)12190-3
   Inoue A, 2006, J CLIN ONCOL, V24, P3340, DOI 10.1200/JCO.2005.05.4692
   Inoue A, 2009, J CLIN ONCOL, V27, P1394, DOI 10.1200/JCO.2008.18.7658
   Isomura M, 2004, J CLIN ONCOL, V22, p200S
   Kim ES, 2008, LANCET, V372, P1809, DOI 10.1016/S0140-6736(08)61758-4
   KOBAYASHI K, 2009, J CLIN ONCOL S, V27, pS411, DOI DOI 10.1056/NEJMOA0904554
   Kris MG, 2003, JAMA-J AM MED ASSOC, V290, P2149, DOI 10.1001/jama.290.16.2149
   Kudoh S, 2008, AM J RESP CRIT CARE, V177, P1348, DOI 10.1164/rccm.200710-1501OC
   Lynch TJ, 2004, NEW ENGL J MED, V350, P2129, DOI 10.1056/NEJMoa040938
   Maruyama R, 2008, J CLIN ONCOL, V26, P4244, DOI 10.1200/JCO.2007.15.0185
   Mitsudomi T, 2005, J CLIN ONCOL, V23, P2513, DOI 10.1200/JCO.2005.00.992
   Mitsudomi T, 2010, LANCET ONCOL, V11, P121, DOI 10.1016/S1470-2045(09)70364-X
   Mok TS, 2009, NEW ENGL J MED, V361, P947, DOI 10.1056/NEJMoa0810699
   Morita S, 2009, CLIN CANCER RES, V15, P4493, DOI 10.1158/1078-0432.CCR-09-0391
   Nagai Y, 2005, CANCER RES, V65, P7276, DOI 10.1158/0008-5472.CAN-05-0331
   Ohe Y, 2007, ANN ONCOL, V18, P317, DOI 10.1093/annonc/mdl377
   OKEN MM, 1982, AM J CLIN ONCOL-CANC, V5, P649, DOI 10.1097/00000421-198212000-00014
   Paez JG, 2004, SCIENCE, V304, P1497, DOI 10.1126/science.1099314
   Rosell R, 2009, NEW ENGL J MED, V361, P958, DOI 10.1056/NEJMoa0904554
   Schiller JH, 2002, NEW ENGL J MED, V346, P92, DOI 10.1056/NEJMoa011954
   Shepherd FA, 2005, NEW ENGL J MED, V353, P123, DOI 10.1056/NEJMoa050753
   Sutani A, 2006, BRIT J CANCER, V95, P1483, DOI 10.1038/sj.bjc.6603466
   Tanaka T, 2010, INT J CANCER, V126, P651, DOI 10.1002/ijc.24746
   Thatcher N, 2005, LANCET, V366, P1527, DOI 10.1016/S0140-6736(05)67625-8
   Therasse P, 2000, J NATL CANCER I, V92, P205, DOI 10.1093/jnci/92.3.205
   Toyooka S, 2008, CANCER SCI, V99, P303, DOI 10.1111/j.1349-7006.2007.00688.x
NR 32
TC 3905
Z9 4121
U1 12
U2 335
PU MASSACHUSETTS MEDICAL SOC
PI WALTHAM
PA WALTHAM WOODS CENTER, 860 WINTER ST,, WALTHAM, MA 02451-1413 USA
SN 0028-4793
EI 1533-4406
J9 NEW ENGL J MED
JI N. Engl. J. Med.
PD JUN 24
PY 2010
VL 362
IS 25
BP 2380
EP 2388
DI 10.1056/NEJMoa0909530
PG 9
WC Medicine, General & Internal
SC General & Internal Medicine
GA 614GO
UT WOS:000279043800007
PM 20573926
OA Bronze
DA 2021-12-02
ER

PT J
AU Timmerman, R
   Paulus, R
   Galvin, J
   Michalski, J
   Straube, W
   Bradley, J
   Fakiris, A
   Bezjak, A
   Videtic, G
   Johnstone, D
   Fowler, J
   Gore, E
   Choy, H
AF Timmerman, Robert
   Paulus, Rebecca
   Galvin, James
   Michalski, Jeffrey
   Straube, William
   Bradley, Jeffrey
   Fakiris, Achilles
   Bezjak, Andrea
   Videtic, Gregory
   Johnstone, David
   Fowler, Jack
   Gore, Elizabeth
   Choy, Hak
TI Stereotactic Body Radiation Therapy for Inoperable Early Stage Lung
   Cancer
SO JAMA-JOURNAL OF THE AMERICAN MEDICAL ASSOCIATION
LA English
DT Article
ID PHASE-II; CLINICAL-TRIALS; RADIOTHERAPY; CARCINOMA; MANAGEMENT;
   ONCOLOGY; OUTCOMES; TUMORS
AB Context Patients with early stage but medically inoperable lung cancer have a poor rate of primary tumor control (30%-40%) and a high rate of mortality (3-year survival, 20%-35%) with current management.
   Objective To evaluate the toxicity and efficacy of stereotactic body radiation therapy in a high-risk population of patients with early stage but medically inoperable lung cancer.
   Design, Setting, and Patients Phase 2 North American multicenter study of patients aged 18 years or older with biopsy-proven peripheral T1-T2N0M0 non-small cell tumors (measuring <5 cm in diameter) and medical conditions precluding surgical treatment. The prescription dose was 18 Gy per fraction x 3 fractions (54 Gy total) with entire treatment lasting between 11/2 and 2 weeks. The study opened May 26, 2004, and closed October 13, 2006; data were analyzed through August 31, 2009.
   Main Outcome Measures The primary end point was 2-year actuarial primary tumor control; secondary end points were disease-free survival (ie, primary tumor, involved lobe, regional, and disseminated recurrence), treatment-related toxicity, and overall survival.
   Results A total of 59 patients accrued, of which 55 were evaluable (44 patients with T1 tumors and 11 patients with T2 tumors) with a median follow-up of 34.4 months (range, 4.8-49.9 months). Only 1 patient had a primary tumor failure; the estimated 3-year primary tumor control rate was 97.6% (95% confidence interval [CI], 84.3%-99.7%). Three patients had recurrence within the involved lobe; the 3-year primary tumor and involved lobe (local) control rate was 90.6% (95% CI, 76.0%-96.5%). Two patients experienced regional failure; the local-regional control rate was 87.2% (95% CI, 71.0%-94.7%). Eleven patients experienced disseminated recurrence; the 3-year rate of disseminated failure was 22.1% (95% CI, 12.3%-37.8%). The rates for disease-free survival and overall survival at 3 years were 48.3% (95% CI, 34.4%-60.8%) and 55.8% (95% CI, 41.6%-67.9%), respectively. The median overall survival was 48.1 months (95% CI, 29.6 months to not reached). Protocol-specified treatment-related grade 3 adverse events were reported in 7 patients (12.7%; 95% CI, 9.6%-15.8%); grade 4 adverse events were reported in 2 patients (3.6%; 95% CI, 2.7%-4.5%). No grade 5 adverse events were reported.
   Conclusion Patients with inoperable non-small cell lung cancer who received stereotactic body radiation therapy had a survival rate of 55.8% at 3 years, high rates of local tumor control, and moderate treatment-related morbidity. JAMA. 2010; 303(11): 1070-1076
C1 [Timmerman, Robert; Choy, Hak] Univ Texas SW Med Ctr Dallas, Dept Radiat Oncol, Dallas, TX 75390 USA.
   [Paulus, Rebecca] Radiat Therapy Oncol Grp, Philadelphia, PA USA.
   [Galvin, James] Thomas Jefferson Univ, Dept Radiat Oncol, Philadelphia, PA 19107 USA.
   [Michalski, Jeffrey; Straube, William; Bradley, Jeffrey] Washington Univ, Dept Radiat Oncol, St Louis, MO USA.
   [Fakiris, Achilles] Indiana Univ, Dept Radiat Oncol, Indianapolis, IN 46204 USA.
   [Bezjak, Andrea] Princess Margaret Hosp, Dept Radiat Oncol, Toronto, ON M4X 1K9, Canada.
   [Videtic, Gregory] Cleveland Clin Fdn, Dept Radiat Oncol, Cleveland, OH 44195 USA.
   [Johnstone, David] Dartmouth Hitchcock Med Ctr, Div Thorac Surg, Lebanon, NH 03766 USA.
   [Fowler, Jack] Univ Wisconsin, Dept Radiat Oncol, Sch Med & Publ Hlth, Madison, WI 53706 USA.
   [Gore, Elizabeth] Med Coll Wisconsin, Dept Radiat Oncol, Milwaukee, WI 53226 USA.
RP Timmerman, R (corresponding author), Univ Texas SW Med Ctr Dallas, Dept Radiat Oncol, 5801 Forest Pk Rd, Dallas, TX 75390 USA.
EM robert.timmerman@utsouthwestern.edu
RI Timmerman, Robert D/C-2222-2013
OI Paulus, Rebecca/0000-0001-7312-1194
FU Varian Medical Systems (Palo Alto, California); Elekta Oncology
   (Stockholm, Sweden); US National Institutes of HealthUnited States
   Department of Health & Human ServicesNational Institutes of Health (NIH)
   - USA; Department of DefenseUnited States Department of Defense;
   National Cancer InstituteUnited States Department of Health & Human
   ServicesNational Institutes of Health (NIH) - USANIH National Cancer
   Institute (NCI) [RTOG U10 CA21661, CCOP U10 CA37422, Stat U10 CA32115];
   Advanced Technology Consortium [U24 CA 81647]; NATIONAL CANCER
   INSTITUTEUnited States Department of Health & Human ServicesNational
   Institutes of Health (NIH) - USANIH National Cancer Institute (NCI)
   [U10CA032115, U10CA021661, U24CA081647, U10CA037422] Funding Source: NIH
   RePORTER
FX Financial Disclosures: Dr Timmerman reported receiving a research grant
   for technology development from both Varian Medical Systems (Palo Alto,
   California) and Elekta Oncology (Stockholm, Sweden). Both of these
   companies manufacture equipment used in the performance of stereotactic
   body radiation therapy. In addition, he reported receiving grants from
   the US National Institutes of Health and Department of Defense to carry
   out separate protocols using stereotactic radiotherapy in both lung and
   prostate cancer. None of the other authors reported any financial
   disclosures. Funding/Support: This work was funded by grants RTOG U10
   CA21661, CCOP U10 CA37422, and Stat U10 CA32115 from the National Cancer
   Institute and grant U24 CA 81647 from the Advanced Technology
   Consortium.
CR ARMSTRONG JG, 1989, CANCER TREAT REV, V16, P247, DOI 10.1016/0305-7372(89)90044-3
   DOSORETZ DE, 1992, INT J RADIAT ONCOL, V24, P3, DOI 10.1016/0360-3016(92)91013-D
   DOSORETZ DE, 1993, INT J RADIAT ONCOL, V27, P507, DOI 10.1016/0360-3016(93)90373-4
   Dosoretz DE, 1996, SEMIN RADIAT ONCOL, V6, P98, DOI 10.1016/S1053-4296(96)80006-3
   Fakiris AJ, 2009, INT J RADIAT ONCOL, V75, P677, DOI 10.1016/j.ijrobp.2008.11.042
   FLEMING TR, 1982, BIOMETRICS, V38, P143, DOI 10.2307/2530297
   HAFFTY BG, 1988, INT J RADIAT ONCOL, V15, P69, DOI 10.1016/0360-3016(88)90348-3
   KAPLAN EL, 1958, J AM STAT ASSOC, V53, P457, DOI 10.2307/2281868
   KASKOWITZ L, 1993, INT J RADIAT ONCOL, V27, P517, DOI 10.1016/0360-3016(93)90374-5
   Lagerwaard FJ, 2008, INT J RADIAT ONCOL, V70, P685, DOI 10.1016/j.ijrobp.2007.10.053
   McGarry RC, 2002, CHEST, V121, P1155, DOI 10.1378/chest.121.4.1155
   Nagata Y, 2005, INT J RADIAT ONCOL, V63, P1427, DOI 10.1016/j.ijrobp.2005.05.034
   Potters L, 2004, INT J RADIAT ONCOL, V60, P1026, DOI 10.1016/j.ijrobp.2004.07.701
   Raz DJ, 2007, CHEST, V132, P193, DOI 10.1378/chest.06-3096
   Therasse P, 2000, J NATL CANCER I, V92, P205, DOI 10.1093/jnci/92.3.205
   Timmerman R, 2006, J CLIN ONCOL, V24, P4833, DOI 10.1200/JCO.2006.07.5937
   Timmerman R, 2006, ACTA ONCOL, V45, P779, DOI 10.1080/02841860600902213
   Timmerman RD, 2007, J CLIN ONCOL, V25, P947, DOI 10.1200/JCO.2006.09.7469
   Trotti A, 2003, SEMIN RADIAT ONCOL, V13, P176, DOI 10.1016/S1053-4296(03)00031-6
   Xiao Y, 2009, INT J RADIAT ONCOL, V73, P1235, DOI 10.1016/j.ijrobp.2008.11.019
NR 20
TC 1715
Z9 1765
U1 3
U2 83
PU AMER MEDICAL ASSOC
PI CHICAGO
PA 330 N WABASH AVE, STE 39300, CHICAGO, IL 60611-5885 USA
SN 0098-7484
EI 1538-3598
J9 JAMA-J AM MED ASSOC
JI JAMA-J. Am. Med. Assoc.
PD MAR 17
PY 2010
VL 303
IS 11
BP 1070
EP 1076
DI 10.1001/jama.2010.261
PG 7
WC Medicine, General & Internal
SC General & Internal Medicine
GA 569KC
UT WOS:000275594100020
PM 20233825
OA Green Accepted, Bronze
DA 2021-12-02
ER

PT J
AU Temel, JS
   Greer, JA
   Muzikansky, A
   Gallagher, ER
   Admane, S
   Jackson, VA
   Dahlin, CM
   Blinderman, CD
   Jacobsen, J
   Pirl, WF
   Billings, JA
   Lynch, TJ
AF Temel, Jennifer S.
   Greer, Joseph A.
   Muzikansky, Alona
   Gallagher, Emily R.
   Admane, Sonal
   Jackson, Vicki A.
   Dahlin, Constance M.
   Blinderman, Craig D.
   Jacobsen, Juliet
   Pirl, William F.
   Billings, J. Andrew
   Lynch, Thomas J.
TI Early Palliative Care for Patients with Metastatic Non-Small-Cell Lung
   Cancer
SO NEW ENGLAND JOURNAL OF MEDICINE
LA English
DT Article
ID QUALITY-OF-LIFE; FUNCTIONAL ASSESSMENT; ELDERLY-PATIENTS; SUPPORTIVE
   CARE; THERAPY-LUNG; DEPRESSION; SURVIVAL; CISPLATIN; TRIAL; INTERVENTION
AB BACKGROUND
   Patients with metastatic non-small-cell lung cancer have a substantial symptom burden and may receive aggressive care at the end of life. We examined the effect of introducing palliative care early after diagnosis on patient-reported outcomes and end-of-life care among ambulatory patients with newly diagnosed disease.
   METHODS
   We randomly assigned patients with newly diagnosed metastatic non-small-cell lung cancer to receive either early palliative care integrated with standard oncologic care or standard oncologic care alone. Quality of life and mood were assessed at baseline and at 12 weeks with the use of the Functional Assessment of Cancer Therapy-Lung (FACT-L) scale and the Hospital Anxiety and Depression Scale, respectively. The primary outcome was the change in the quality of life at 12 weeks. Data on end-of-life care were collected from electronic medical records.
   RESULTS
   Of the 151 patients who underwent randomization, 27 died by 12 weeks and 107 (86% of the remaining patients) completed assessments. Patients assigned to early palliative care had a better quality of life than did patients assigned to standard care (mean score on the FACT-L scale [in which scores range from 0 to 136, with higher scores indicating better quality of life], 98.0 vs. 91.5; P = 0.03). In addition, fewer patients in the palliative care group than in the standard care group had depressive symptoms (16% vs. 38%, P = 0.01). Despite the fact that fewer patients in the early palliative care group than in the standard care group received aggressive end-of-life care (33% vs. 54%, P = 0.05), median survival was longer among patients receiving early palliative care (11.6 months vs. 8.9 months, P = 0.02).
   CONCLUSIONS
   Among patients with metastatic non-small-cell lung cancer, early palliative care led to significant improvements in both quality of life and mood. As compared with patients receiving standard care, patients receiving early palliative care had less aggressive care at the end of life but longer survival. (Funded by an American Society of Clinical Oncology Career Development Award and philanthropic gifts; ClinicalTrials.gov number, NCT01038271.)
C1 [Temel, Jennifer S.; Greer, Joseph A.; Muzikansky, Alona; Gallagher, Emily R.; Jackson, Vicki A.; Dahlin, Constance M.; Jacobsen, Juliet; Pirl, William F.; Billings, J. Andrew] Massachusetts Gen Hosp, Boston, MA 02114 USA.
   [Admane, Sonal] SUNY Buffalo, Buffalo, NY 14260 USA.
   [Blinderman, Craig D.] Columbia Univ, Med Ctr, Dept Anesthesiol, New York, NY USA.
   [Lynch, Thomas J.] Yale Univ, New Haven, CT USA.
RP Temel, JS (corresponding author), Massachusetts Gen Hosp, 55 Fruit St,Yawkey 7B, Boston, MA 02114 USA.
EM jtemel@partners.org
RI Admane, Sonal/K-7486-2019
OI admane, sonal/0000-0002-1616-5462; Pirl, William/0000-0001-5226-9886
FU American Society of Clinical Oncology; Joanne Hill Monahan Cancer Fund
   and Golf Fights Cancer; RocheRoche Holding; Boehringer
   IngelheimBoehringer Ingelheim; MerckMerck & Company;
   AstraZenecaAstraZeneca; Bristol-Myers SquibbBristol-Myers Squibb;
   Sanofi-AventisSanofi-Aventis
FX Supported by an American Society of Clinical Oncology Career Development
   Award and philanthropic gifts from the Joanne Hill Monahan Cancer Fund
   and Golf Fights Cancer.; Dr. Temel reports receiving payment for
   developing continuing medical education (CME) programs from
   InforMEDical; and Dr. Lynch, serving on the board of Infinity
   Pharmaceuticals, receiving consulting fees from Roche, Boehringer
   Ingelheim, Merck, AstraZeneca, Bristol-Myers Squibb, and Sanofi-Aventis,
   royalties from Partners HealthCare, and payment for developing CME
   programs from InforMEDical. No other potential conflict of interest
   relevant to this article was reported.
CR ALBERTI W, 1995, BRIT MED J, V311, P899
   *AM SOC CLIN ONC Q, 2009, ASCO QOPI SUMM MEAS
   Bakitas M, 2009, JAMA-J AM MED ASSOC, V302, P741, DOI 10.1001/jama.2009.1198
   Bonomi P, 2000, J CLIN ONCOL, V18, P623, DOI 10.1200/JCO.2000.18.3.623
   Brown J, 2005, J CLIN ONCOL, V23, P7417, DOI 10.1200/JCO.2005.09.158
   Cella D, 2004, SEMIN ONCOL, V31, P11, DOI 10.1053/j.seminoncol.2004.04.008
   Cella D, 2002, J CLIN EPIDEMIOL, V55, P285, DOI 10.1016/S0895-4356(01)00477-2
   CELLA DF, 1995, LUNG CANCER-J IASLC, V12, P199, DOI 10.1016/0169-5002(95)00450-F
   Earle CC, 2008, J CLIN ONCOL, V26, P3860, DOI 10.1200/JCO.2007.15.8253
   Emanuel EJ, 2002, ARCH INTERN MED, V162, P1722, DOI 10.1001/archinte.162.15.1722
   Ferris FD, 2009, J CLIN ONCOL, V27, P3052, DOI 10.1200/JCO.2008.20.1558
   Follwell M, 2009, J CLIN ONCOL, V27, P206, DOI 10.1200/JCO.2008.17.7568
   HOPWOOD P, 1995, BRIT J CANCER, V71, P633, DOI 10.1038/bjc.1995.124
   Hopwood P, 2000, J CLIN ONCOL, V18, P893, DOI 10.1200/JCO.2000.18.4.893
   JACKSON VA, 2009, J CLIN ONCOL S, V27, P20635
   Jemal A, 2009, CA-CANCER J CLIN, V59, P225, DOI 10.3322/caac.20006
   Jordhoy MS, 2001, J CLIN ONCOL, V19, P3884, DOI 10.1200/JCO.2001.19.18.3884
   Kroenke K, 2001, J GEN INTERN MED, V16, P606, DOI 10.1046/j.1525-1497.2001.016009606.x
   Langer CJ, 2002, JNCI-J NATL CANCER I, V94, P173
   Levy MH, 2009, J NATL COMPR CANC NE, V7, P436, DOI 10.6004/jnccn.2009.0031
   Lutz S, 2001, J Palliat Med, V4, P157, DOI 10.1089/109662101750290191
   Maione P, 2005, J CLIN ONCOL, V23, P6865, DOI 10.1200/JCO.2005.02.527
   Mongan JJ, 2008, NEW ENGL J MED, V358, P1509, DOI 10.1056/NEJMsb0707912
   Morita T, 2005, J CLIN ONCOL, V23, P2637, DOI 10.1200/JCO.2005.12.107
   Movsas B, 2009, J CLIN ONCOL, V27, P5816, DOI 10.1200/JCO.2009.23.7420
   National Consensus Project, 2009, CLIN PRACT GUID QUAL
   OKEN MM, 1982, AM J CLIN ONCOL-CANC, V5, P649, DOI 10.1097/00000421-198212000-00014
   Pirl WF, 2008, PSYCHOSOMATICS, V49, P218, DOI 10.1176/appi.psy.49.3.218
   Rabow MW, 2004, ARCH INTERN MED, V164, P83, DOI 10.1001/archinte.164.1.83
   Rummans TA, 2006, J CLIN ONCOL, V24, P635, DOI 10.1200/JCO.2006.06.209
   Sandler AB, 2000, J CLIN ONCOL, V18, P122, DOI 10.1200/JCO.2000.18.1.122
   Spiro SG, 2004, THORAX, V59, P828, DOI 10.1136/thx.2003.020164
   Tang ST, 2009, J CLIN ONCOL, V27, P4613, DOI 10.1200/JCO.2008.20.5096
   Temel JS, 2007, J CLIN ONCOL, V25, P2377, DOI 10.1200/JCO.2006.09.2627
   Temel JS, 2010, J GEN INTERN MED, V25, P150, DOI 10.1007/s11606-009-1161-z
   Walling A, 2008, J CLIN ONCOL, V26, P3896, DOI 10.1200/JCO.2007.15.9509
   Weinstein MC, 2010, NEW ENGL J MED, V362, P460, DOI 10.1056/NEJMsb0911104
   ZIGMOND AS, 1983, ACTA PSYCHIAT SCAND, V67, P361, DOI 10.1111/j.1600-0447.1983.tb09716.x
   Zimmermann C, 2008, JAMA-J AM MED ASSOC, V299, P1698, DOI 10.1001/jama.299.14.1698
NR 39
TC 4074
Z9 4124
U1 11
U2 429
PU MASSACHUSETTS MEDICAL SOC
PI WALTHAM
PA WALTHAM WOODS CENTER, 860 WINTER ST,, WALTHAM, MA 02451-1413 USA
SN 0028-4793
EI 1533-4406
J9 NEW ENGL J MED
JI N. Engl. J. Med.
PD AUG 19
PY 2010
VL 363
IS 8
BP 733
EP 742
DI 10.1056/NEJMoa1000678
PG 10
WC Medicine, General & Internal
SC General & Internal Medicine
GA 639TE
UT WOS:000280996600007
PM 20818875
DA 2021-12-02
ER

PT J
AU Kwak, EL
   Bang, YJ
   Camidge, DR
   Shaw, AT
   Solomon, B
   Maki, RG
   Ou, SHI
   Dezube, BJ
   Janne, PA
   Costa, DB
   Varella-Garcia, M
   Kim, WH
   Lynch, TJ
   Fidias, P
   Stubbs, H
   Engelman, JA
   Sequist, LV
   Tan, WW
   Gandhi, L
   Mino-Kenudson, M
   Wei, GC
   Shreeve, SM
   Ratain, MJ
   Settleman, J
   Christensen, JG
   Haber, DA
   Wilner, K
   Salgia, R
   Shapiro, GI
   Clark, JW
   Iafrate, AJ
AF Kwak, Eunice L.
   Bang, Yung-Jue
   Camidge, D. Ross
   Shaw, Alice T.
   Solomon, Benjamin
   Maki, Robert G.
   Ou, Sai-Hong I.
   Dezube, Bruce J.
   Jaenne, Pasi A.
   Costa, Daniel B.
   Varella-Garcia, Marileila
   Kim, Woo-Ho
   Lynch, Thomas J.
   Fidias, Panos
   Stubbs, Hannah
   Engelman, Jeffrey A.
   Sequist, Lecia V.
   Tan, WeiWei
   Gandhi, Leena
   Mino-Kenudson, Mari
   Wei, Greg C.
   Shreeve, S. Martin
   Ratain, Mark J.
   Settleman, Jeffrey
   Christensen, James G.
   Haber, Daniel A.
   Wilner, Keith
   Salgia, Ravi
   Shapiro, Geoffrey I.
   Clark, Jeffrey W.
   Iafrate, A. John
TI Anaplastic Lymphoma Kinase Inhibition in Non-Small-Cell Lung Cancer
SO NEW ENGLAND JOURNAL OF MEDICINE
LA English
DT Article
ID EML4-ALK FUSION GENE; ACTIVATING MUTATIONS; 2ND-LINE TREATMENT;
   PHASE-II; GEFITINIB; ALK; IDENTIFICATION; TUMORS; EGFR; CHEMOTHERAPY
AB BACKGROUND
   Oncogenic fusion genes consisting of EML4 and anaplastic lymphoma kinase (ALK) are present in a subgroup of non-small-cell lung cancers, representing 2 to 7% of such tumors. We explored the therapeutic efficacy of inhibiting ALK in such tumors in an early-phase clinical trial of crizotinib (PF-02341066), an orally available small-molecule inhibitor of the ALK tyrosine kinase.
   METHODS
   After screening tumor samples from approximately 1500 patients with non-small-cell lung cancer for the presence of ALK rearrangements, we identified 82 patients with advanced ALK-positive disease who were eligible for the clinical trial. Most of the patients had received previous treatment. These patients were enrolled in an expanded cohort study instituted after phase 1 dose escalation had established a recommended crizotinib dose of 250 mg twice daily in 28-day cycles. Patients were assessed for adverse events and response to therapy.
   RESULTS
   Patients with ALK rearrangements tended to be younger than those without the rearrangements, and most of the patients had little or no exposure to tobacco and had adenocarcinomas. At a mean treatment duration of 6.4 months, the overall response rate was 57% (47 of 82 patients, with 46 confirmed partial responses and 1 confirmed complete response); 27 patients (33%) had stable disease. A total of 63 of 82 patients (77%) were continuing to receive crizotinib at the time of data cutoff, and the estimated probability of 6-month progression-free survival was 72%, with no median for the study reached. The drug resulted in grade 1 or 2 (mild) gastrointestinal side effects.
   CONCLUSIONS
   The inhibition of ALK in lung tumors with the ALK rearrangement resulted in tumor shrinkage or stable disease in most patients.
C1 [Kwak, Eunice L.; Shaw, Alice T.; Lynch, Thomas J.; Fidias, Panos; Stubbs, Hannah; Engelman, Jeffrey A.; Sequist, Lecia V.; Mino-Kenudson, Mari; Settleman, Jeffrey; Haber, Daniel A.; Clark, Jeffrey W.; Iafrate, A. John] Massachusetts Gen Hosp, Ctr Canc, Boston, MA 02114 USA.
   [Dezube, Bruce J.; Costa, Daniel B.] Beth Israel Deaconess Med Ctr, Boston, MA 02215 USA.
   [Jaenne, Pasi A.; Gandhi, Leena; Shapiro, Geoffrey I.] Dana Farber Canc Inst, Boston, MA 02115 USA.
   [Bang, Yung-Jue; Kim, Woo-Ho] Seoul Natl Univ, Coll Med, Seoul, South Korea.
   [Camidge, D. Ross; Varella-Garcia, Marileila] Univ Colorado, Ctr Canc, Aurora, CO USA.
   [Solomon, Benjamin] Peter MacCallum Canc Ctr, Melbourne, Vic, Australia.
   [Maki, Robert G.] Mem Sloan Kettering Canc Ctr, New York, NY 10021 USA.
   [Ou, Sai-Hong I.] Univ Calif Irvine, Irvine, CA USA.
   [Tan, WeiWei; Wei, Greg C.; Shreeve, S. Martin; Christensen, James G.; Wilner, Keith] Pfizer Pharmaceut Inc, La Jolla, CA USA.
   [Ratain, Mark J.; Salgia, Ravi] Univ Chicago, Chicago, IL 60637 USA.
RP Kwak, EL (corresponding author), Massachusetts Gen Hosp, Ctr Canc, 55 Fruit St,Profess Off Bldg,Rm 238, Boston, MA 02114 USA.
EM ekwak@partners.org
RI Ou, Sai-Hong/AAA-3389-2020; Bang, Yung Jue/J-2759-2012; Camidge, David
   Ross/AAG-9144-2019; Maki, Robert G./AAI-2793-2020; Maki, Robert
   G/J-9145-2019
OI Bang, Yung Jue/0000-0001-6000-4597; Maki, Robert G/0000-0002-9853-2528;
   Solomon, Benjamin/0000-0003-3059-5730; Costa,
   Daniel/0000-0002-0689-395X; Gandhi, Leena/0000-0002-2398-9179
FU PfizerPfizer; Massachusetts General Hospital (MGH) Cancer Center; Aid
   for Cancer Research Foundation; National Cancer InstituteUnited States
   Department of Health & Human ServicesNational Institutes of Health (NIH)
   - USANIH National Cancer Institute (NCI) [CA090578, CA58187, CA46934];
   National Institutes of HealthUnited States Department of Health & Human
   ServicesNational Institutes of Health (NIH) - USA [R01CA136851];
   American Society of Clinical Oncology (ASCO) Cancer Foundation; NCI-ASCO
   Cancer Foundation [CA47179, CA06516]; John and Carol Barry Award;
   NATIONAL CANCER INSTITUTEUnited States Department of Health & Human
   ServicesNational Institutes of Health (NIH) - USANIH National Cancer
   Institute (NCI) [P30CA006516, P30CA046934, P20CA090578, P30CA062203,
   R01CA136851, P01CA047179, P50CA090578, P50CA058187] Funding Source: NIH
   RePORTER
FX Supported by Pfizer; by grants from the Massachusetts General Hospital
   (MGH) Cancer Center, the Aid for Cancer Research Foundation, and from an
   anonymous donor (to MGH); grants from the National Cancer Institute
   (CA090578, to MGH, Dana-Farber Cancer Institute [DFCI], and Beth Israel
   Deaconess Medical Center [BIDMC]) and the National Institutes of Health
   (R01CA136851, to DFCI); a Career Development Award from the American
   Society of Clinical Oncology (ASCO) Cancer Foundation (to BIDMC);
   Clinical Investigator Team Leadership Awards from the NCI-ASCO Cancer
   Foundation (CA47179, to Memorial Sloan-Kettering Cancer Center; and
   CA06516, to DFCI); a John and Carol Barry Award (to Dr. Kwak); and
   grants from the National Cancer Institute (CA58187 and CA46934, to the
   University of Colorado Cancer Center).
CR Asahina H, 2006, BRIT J CANCER, V95, P998, DOI 10.1038/sj.bjc.6603393
   Choi YL, 2008, CANCER RES, V68, P4971, DOI 10.1158/0008-5472.CAN-07-6158
   Christensen JG, 2007, MOL CANCER THER, V6, P3314, DOI 10.1158/1535-7163.MCT-07-0365
   Di Maio M, 2009, J CLIN ONCOL, V27, P1836, DOI 10.1200/JCO.2008.17.5844
   George RE, 2008, NATURE, V455, P975, DOI 10.1038/nature07397
   Gridelli C, 2008, J THORAC ONCOL, V3, P430, DOI 10.1097/JTO.0b013e318168c815
   Inoue A, 2006, J CLIN ONCOL, V24, P3340, DOI 10.1200/JCO.2005.05.4692
   Koivunen JP, 2008, CLIN CANCER RES, V14, P4275, DOI 10.1158/1078-0432.CCR-08-0168
   Kutok JL, 2002, J CLIN ONCOL, V20, P3691, DOI 10.1200/JCO.2002.12.033
   Kwak EL, 2009, J CLIN ONCOL, V27
   Lynch TJ, 2004, NEW ENGL J MED, V350, P2129, DOI 10.1056/NEJMoa040938
   Mano H, 2008, CANCER SCI, V99, P2349, DOI 10.1111/j.1349-7006.2008.00972.x
   McDermott U, 2008, CANCER RES, V68, P3389, DOI 10.1158/0008-5472.CAN-07-6186
   Mino-Kenudson M, 2010, CLIN CANCER RES, V16, P1561, DOI 10.1158/1078-0432.CCR-09-2845
   Mok TS, 2009, NEW ENGL J MED, V361, P947, DOI 10.1056/NEJMoa0810699
   Mosse YP, 2008, NATURE, V455, P930, DOI 10.1038/nature07261
   OKEN MM, 1982, AM J CLIN ONCOL-CANC, V5, P649, DOI 10.1097/00000421-198212000-00014
   Paez JG, 2004, SCIENCE, V304, P1497, DOI 10.1126/science.1099314
   Pao W, 2004, P NATL ACAD SCI USA, V101, P13306, DOI 10.1073/pnas.0405220101
   Perner S, 2008, NEOPLASIA, V10, P298, DOI 10.1593/NEO.07878
   Pulford K, 2004, CELL MOL LIFE SCI, V61, P2939, DOI 10.1007/s00018-004-4275-9
   Rodig SJ, 2009, CLIN CANCER RES, V15, P5216, DOI 10.1158/1078-0432.CCR-09-0802
   Sequist LV, 2008, J CLIN ONCOL, V26, P2442, DOI 10.1200/JCO.2007.14.8494
   Shaw AT, 2009, J CLIN ONCOL, V27, P4247, DOI 10.1200/JCO.2009.22.6993
   Soda M, 2007, NATURE, V448, P561, DOI 10.1038/nature05945
   Takeuchi K, 2008, CLIN CANCER RES, V14, P6618, DOI 10.1158/1078-0432.CCR-08-1018
   Takeuchi K, 2009, CLIN CANCER RES, V15, P3143, DOI 10.1158/1078-0432.CCR-08-3248
   Wong DWS, 2009, CANCER-AM CANCER SOC, V115, P1723, DOI 10.1002/cncr.24181
NR 28
TC 3324
Z9 3455
U1 6
U2 332
PU MASSACHUSETTS MEDICAL SOC
PI WALTHAM
PA WALTHAM WOODS CENTER, 860 WINTER ST,, WALTHAM, MA 02451-1413 USA
SN 0028-4793
EI 1533-4406
J9 NEW ENGL J MED
JI N. Engl. J. Med.
PD OCT 28
PY 2010
VL 363
IS 18
BP 1693
EP 1703
DI 10.1056/NEJMoa1006448
PG 11
WC Medicine, General & Internal
SC General & Internal Medicine
GA 671XF
UT WOS:000283546400004
PM 20979469
OA Green Accepted, Bronze
DA 2021-12-02
ER

PT J
AU Auperin, A
   Le Pechoux, C
   Rolland, E
   Curran, WJ
   Furuse, K
   Fournel, P
   Belderbos, J
   Clamon, G
   Ulutin, HC
   Paulus, R
   Yamanaka, T
   Bozonnat, MC
   Uitterhoeve, A
   Wang, XF
   Stewart, L
   Arriagada, R
   Burdett, S
   Pignon, JP
AF Auperin, Anne
   Le Pechoux, Cecile
   Rolland, Estelle
   Curran, Walter J.
   Furuse, Kiyoyuki
   Fournel, Pierre
   Belderbos, Jose
   Clamon, Gerald
   Ulutin, Hakki Cuneyt
   Paulus, Rebecca
   Yamanaka, Takeharu
   Bozonnat, Marie-Cecile
   Uitterhoeve, Apollonia
   Wang, Xiaofei
   Stewart, Lesley
   Arriagada, Rodrigo
   Burdett, Sarah
   Pignon, Jean-Pierre
TI Meta-Analysis of Concomitant Versus Sequential Radiochemotherapy in
   Locally Advanced Non-Small-Cell Lung Cancer
SO JOURNAL OF CLINICAL ONCOLOGY
LA English
DT Article
ID RANDOMIZED PHASE-II; ONCOLOGY GROUP RTOG; INDUCTION CHEMOTHERAPY;
   CONCURRENT CHEMORADIOTHERAPY; THORACIC RADIOTHERAPY; TRIAL; CISPLATIN;
   RADIATION; NSCLC; CONSOLIDATION
AB Purpose
   The previous individual patient data meta-analyses of chemotherapy in locally advanced non-small-cell lung cancer (NSCLC) showed that adding sequential or concomitant chemotherapy to radiotherapy improved survival. The NSCLC Collaborative Group performed a meta-analysis of randomized trials directly comparing concomitant versus sequential radiochemotherapy.
   Methods
   Systematic searches for trials were undertaken, followed by central collection, checking, and reanalysis of updated individual patient data. Results from trials were combined using the stratified log-rank test to calculate pooled hazard ratios (HRs). The primary outcome was overall survival; secondary outcomes were progression-free survival, cumulative incidences of locoregional and distant progression, and acute toxicity.
   Results
   Of seven eligible trials, data from six trials were received (1,205 patients, 92% of all randomly assigned patients). Median follow-up was 6 years. There was a significant benefit of concomitant radiochemotherapy on overall survival (HR, 0.84; 95% CI, 0.74 to 0.95; P = .004), with an absolute benefit of 5.7% (from 18.1% to 23.8%) at 3 years and 4.5% at 5 years. For progression-free survival, the HR was 0.90 (95% CI, 0.79 to 1.01; P = .07). Concomitant treatment decreased locoregional progression (HR, 0.77; 95% CI, 0.62 to 0.95; P = .01); its effect was not different from that of sequential treatment on distant progression (HR, 1.04; 95% CI, 0.86 to 1.25; P = .69). Concomitant radiochemotherapy increased acute esophageal toxicity (grade 3-4) from 4% to 18% with a relative risk of 4.9 (95% CI, 3.1 to 7.8; P < .001). There was no significant difference regarding acute pulmonary toxicity.
   Conclusion
   Concomitant radiochemotherapy, as compared with sequential radiochemotherapy, improved survival of patients with locally advanced NSCLC, primarily because of a better locoregional control, but at the cost of manageable increased acute esophageal toxicity.
C1 Inst Gustave Roussy, Unit Biostat & Epidemiol & Radiat Oncol, F-94805 Villejuif, France.
   Inst Cancerol Loire, Dept Med Oncol, St Etienne, France.
   Univ Montpellier I, Inst Univ Rech Clin, Stat Unit, Montpellier, France.
   Univ Paris S, Paris, France.
   Bodine Ctr, Dept Radiat Oncol, Philadelphia, PA USA.
   Amer Coll Radiol, Dept Radiat Therapy, Oncol Grp Stat, Philadelphia, PA USA.
   Japan Multinatl Trial Org, Kyoto, Japan.
   Kyushu Natl Canc Ctr, Canc Biostat Lab, Fukuoka, Japan.
   Netherlands Canc Inst, Dept Radiat Oncol, Amsterdam, Netherlands.
   Univ Amsterdam, Acad Med Ctr, Dept Radiat Oncol, NL-1105 AZ Amsterdam, Netherlands.
   Univ Iowa Hosp & Clin, Dept Internal Med, Iowa City, IA 52242 USA.
   Gulhane Mil Med Acad, Dept Radiat Oncol, Ankara, Turkey.
   Duke Univ, Med Ctr, Dept Biostat & Bioinformat, Durham, NC USA.
   MRC, Clin Trials Unit, London, England.
   Karolinska Inst, Stockholm, Sweden.
RP Auperin, A (corresponding author), Inst Gustave Roussy, Unit Biostat & Epidemiol, Rue Camille Desmoulins, F-94805 Villejuif, France.
EM auperin@igr.fr
OI PIGNON, Jean-Pierre/0000-0003-2047-1582; Arriagada,
   Rodrigo/0000-0002-3134-1735
FU French Programme Hospitalier de Recherche Clinique; Ligue Nationale
   Contre le CancerLigue nationale contre le cancer;
   sanofi-aventisSanofi-Aventis; Medical Research CouncilUK Research &
   Innovation (UKRI)Medical Research Council UK (MRC)European Commission
   [MC_U122861323] Funding Source: researchfish
FX Supported by unrestricted grants from French Programme Hospitalier de
   Recherche Clinique, Ligue Nationale Contre le Cancer, and sanofi-aventis
   (J- P. P.). Sanofi-aventis did not participate in the protocol
   preparation, data collection, data analysis, or manuscript writing.
CR Albain KS, 2002, J CLIN ONCOL, V20, P3454, DOI 10.1200/JCO.2002.03.055
   ALBERTI W, 1995, BRIT MED J, V311, P899
   [Anonymous], 1992, Lancet, V339, P1
   Auperin A, 2006, ANN ONCOL, V17, P473, DOI 10.1093/annonc/mdj117
   Belderbos J, 2007, EUR J CANCER, V43, P114, DOI 10.1016/j.ejca.2006.09.005
   Belderbos JSA, 2008, INT J RADIAT ONCOL, V72, P335, DOI 10.1016/j.ijrobp.2008.04.081
   BLUMENSCHEIN GR, 2008, J CLIN ONCOL S, V26, P401
   Cardenal F, 2005, LUNG CANCER-J IASLC, V49, pS304, DOI 10.1016/S0169-5002(05)81199-7
   CLAMON G, 1994, CANCER INVEST, V12, P273, DOI 10.3109/07357909409023025
   COX JD, 1995, INT J RADIAT ONCOL, V31, P1341, DOI 10.1016/0360-3016(95)00060-C
   CURRAN WJ, 2003, P AN M AM SOC CLIN, V22, P621
   Delbaldo C, 2004, JAMA-J AM MED ASSOC, V292, P470, DOI 10.1001/jama.292.4.470
   Early Breast Cancer Trialists' Collaborative Group, 1990, TREATM EARL BREAST C
   El Sharouni SY, 2003, BRIT J CANCER, V89, P2184, DOI 10.1038/sj.bjc.6601418
   FERLAY J, 2002, IARC CANCERBASE, V5
   Fournel P, 2005, J CLIN ONCOL, V23, P5910, DOI 10.1200/JCO.2005.03.070
   Furuse K, 1999, J CLIN ONCOL, V17, P2692, DOI 10.1200/JCO.1999.17.9.2692
   Gandara David R, 2003, J Clin Oncol, V21, P2004, DOI 10.1200/JCO.2003.04.197
   Garrido P, 2005, LUNG CANCER-J IASLC, V49, pS78, DOI 10.1016/S0169-5002(05)80375-7
   GRAY RJ, 1988, ANN STAT, V16, P1141, DOI 10.1214/aos/1176350951
   Hanna N, 2008, J CLIN ONCOL, V26, P5755, DOI 10.1200/JCO.2008.17.7840
   Higgins JPT, 2002, STAT MED, V21, P1539, DOI 10.1002/sim.1186
   Hughes S, 2008, J THORAC ONCOL, V3, P648, DOI 10.1097/JTO.0b013e3181757a60
   Jeremic B, 2008, J CLIN ONCOL, V26, pE1, DOI 10.1200/JCO.2008.16.0424
   Kelly K, 2008, J CLIN ONCOL, V26, P2450, DOI 10.1200/JCO.2007.14.4824
   Koscielny S, 2001, CANCER, V92, P2220, DOI 10.1002/1097-0142(20011015)92:8<2220::AID-CNCR1566>3.0.CO;2-V
   LECHEVALIER T, 1991, JNCI-J NATL CANCER I, V83, P417, DOI 10.1093/jnci/83.6.417
   Mac Manus MP, 2001, INT J RADIAT ONCOL, V50, P287, DOI 10.1016/S0360-3016(01)01477-8
   Machtay M, 2005, INT J RADIAT ONCOL, V63, P667, DOI 10.1016/j.ijrobp.2005.03.037
   Pfister DG, 2004, J CLIN ONCOL, V22, P330, DOI 10.1200/JCO.2004.09.053
   Pignon JP, 2009, RADIOTHER ONCOL, V92, P4, DOI 10.1016/j.radonc.2009.04.014
   Schemper M, 1996, CONTROL CLIN TRIALS, V17, P343, DOI 10.1016/0197-2456(96)00075-X
   Seiwert TY, 2007, CLIN CANCER RES, V13, P515, DOI 10.1158/1078-0432.CCR-06-1058
   Senan S, 2004, RADIOTHER ONCOL, V71, P139, DOI 10.1016/j.radonc.2003.09.007
   Stinchcombe TE, 2008, J THORAC ONCOL, V3, P250, DOI 10.1097/JTO.0b013e3181653cf4
   Ulutin H C, 2000, Radiat Med, V18, P93
   Vokes EE, 2007, J CLIN ONCOL, V25, P1698, DOI 10.1200/JCO.2006.07.3569
   World Health Organization, 1979, WHO OFFS PUBL, V48
   Zatloukal P, 2004, LUNG CANCER-J IASLC, V46, P87, DOI 10.1016/j.lungcan.2004.03.004
   Zinner RG, 2009, INT J RADIAT ONCOL, V73, P119, DOI 10.1016/j.ijrobp.2008.03.069
NR 40
TC 1097
Z9 1153
U1 3
U2 81
PU AMER SOC CLINICAL ONCOLOGY
PI ALEXANDRIA
PA 2318 MILL ROAD, STE 800, ALEXANDRIA, VA 22314 USA
SN 0732-183X
EI 1527-7755
J9 J CLIN ONCOL
JI J. Clin. Oncol.
PD MAY 1
PY 2010
VL 28
IS 13
BP 2181
EP 2190
DI 10.1200/JCO.2009.26.2543
PG 10
WC Oncology
SC Oncology
GA 589US
UT WOS:000277180300011
PM 20351327
DA 2021-12-02
ER
