# Supplementary material for: Evolutions in the management of non-small cell lung cancer: A bibliometric study from the 100 most impactful articles in the field
Source: Front Oncol. 2022 Aug 17;12:939838. doi: 10.3389/fonc.2022.939838 (PMC9428518; doi:10.3389/fonc.2022.939838)
Supplement: Supplementary file 1 [file DataSheet_1.zip › Additional files/Figure production/CiteSpace figure production/output/download2011u4pt1.txt]

PT J
AU Fukuoka, M
   Wu, YL
   Thongprasert, S
   Sunpaweravong, P
   Leong, SS
   Sriuranpong, V
   Chao, TY
   Nakagawa, K
   Chu, DT
   Saijo, N
   Duffield, EL
   Rukazenkov, Y
   Speake, G
   Jiang, HY
   Armour, AA
   To, KF
   Yang, JCH
   Mok, TSK
AF Fukuoka, Masahiro
   Wu, Yi-Long
   Thongprasert, Sumitra
   Sunpaweravong, Patrapim
   Leong, Swan-Swan
   Sriuranpong, Virote
   Chao, Tsu-Yi
   Nakagawa, Kazuhiko
   Chu, Da-Tong
   Saijo, Nagahiro
   Duffield, Emma L.
   Rukazenkov, Yuri
   Speake, Georgina
   Jiang, Haiyi
   Armour, Alison A.
   To, Ka-Fai
   Yang, James Chih-Hsin
   Mok, Tony S. K.
TI Biomarker Analyses and Final Overall Survival Results From a Phase III,
   Randomized, Open-Label, First-Line Study of Gefitinib Versus
   Carboplatin/Paclitaxel in Clinically Selected Patients With Advanced
   Non-Small-Cell Lung Cancer in Asia (IPASS)
SO JOURNAL OF CLINICAL ONCOLOGY
LA English
DT Article
ID FACTOR-RECEPTOR GENE; CHEMOTHERAPY-NAIVE PATIENTS; PREVIOUSLY TREATED
   PATIENTS; EGFR MUTATIONS; TYROSINE KINASE; MOLECULAR PREDICTORS;
   ONCOLOGY-GROUP; TRIAL; SENSITIVITY; PLACEBO
AB Purpose
   The results of the Iressa Pan-Asia Study (IPASS), which compared gefitinib and carboplatin/paclitaxel in previously untreated never-smokers and light ex-smokers with advanced pulmonary adenocarcinoma were published previously. This report presents overall survival (OS) and efficacy according to epidermal growth factor receptor (EGFR) biomarker status.
   Patients and Methods
   In all, 1,217 patients were randomly assigned. Biomarkers analyzed were EGFR mutation (amplification mutation refractory system; 437 patients evaluable), EGFR gene copy number (fluorescent in situ hybridization; 406 patients evaluable), and EGFR protein expression (immunohistochemistry; 365 patients evaluable). OS analysis was performed at 78% maturity. A Cox proportional hazards model was used to assess biomarker status by randomly assigned treatment interactions for progression-free survival (PFS) and OS.
   Results
   OS (954 deaths) was similar for gefitinib and carboplatin/paclitaxel with no significant difference between treatments overall (hazard ratio [HR], 0.90; 95% CI, 0.79 to 1.02; P = .109) or in EGFR mutation-positive (HR, 1.00; 95% CI, 0.76 to 1.33; P = .990) or EGFR mutation-negative (HR, 1.18; 95% CI, 0.86 to 1.63; P = .309; treatment by EGFR mutation interaction P = .480) subgroups. A high proportion (64.3%) of EGFR mutation-positive patients randomly assigned to carboplatin/paclitaxel received subsequent EGFR tyrosine kinase inhibitors. PFS was significantly longer with gefitinib for patients whose tumors had both high EGFR gene copy number and EGFR mutation (HR, 0.48; 95% CI, 0.34 to 0.67) but significantly shorter when high EGFR gene copy number was not accompanied by EGFR mutation (HR, 3.85; 95% CI, 2.09 to 7.09).
   Conclusion
   EGFR mutations are the strongest predictive biomarker for PFS and tumor response to first-line gefitinib versus carboplatin/paclitaxel. The predictive value of EGFR gene copy number was driven by coexisting EGFR mutation (post hoc analysis). Treatment-related differences observed for PFS in the EGFR mutation-positive subgroup were not apparent for OS. OS results were likely confounded by the high proportion of patients crossing over to the alternative treatment. J Clin Oncol 29:2866-2874. (C) 2011 by American Society of Clinical Oncology
C1 Kinki Univ, Sch Med, Higashiosaka, Osaka 577, Japan.
   AstraZeneca, Osaka, Japan.
   Guangdong Gen Hosp, Guangzhou, Guangdong, Peoples R China.
   Chinese Acad Med Sci, Canc Hosp, Beijing 100730, Peoples R China.
   Li Ka Shing Inst Hlth Sci, State Key Lab Oncol S China, Hong Kong, Hong Kong, Peoples R China.
   Chiang Mai Univ, Maharaj Nakorn ChiangMai Hosp, Chiang Mai 50000, Thailand.
   Prince Songkla Univ, Hat Yai, Thailand.
   Chulalongkorn Univ, Fac Med, Bangkok 10330, Thailand.
   Natl Canc Ctr Singapore, Singapore, Singapore.
   Natl Taiwan Univ Hosp, Taipei, Taiwan.
   Coll Med, Taipei, Taiwan.
   AstraZeneca, Macclesfield, Cheshire, England.
   [Mok, Tony S. K.] Chinese Univ Hong Kong, Sir YK Pao Ctr Canc, Shatin, Hong Kong, Peoples R China.
RP Mok, TSK (corresponding author), Chinese Univ Hong Kong, Sir YK Pao Ctr Canc, 22D Union Court,18 Fu Kin St, Shatin, Hong Kong, Peoples R China.
EM tony@clo.cuhk.edu.hk
RI Yang, James Chih-Hsin/W-1587-2019; Wu, Yi-Long/C-3396-2008; Wu,
   Yi-Long/AAW-9832-2020; Mok, Tony Shu Kam/B-2310-2019
OI Wu, Yi-Long/0000-0002-3611-0258; Wu, Yi-Long/0000-0002-3611-0258; Mok,
   Tony Shu Kam/0000-0002-8251-0551; Yang, James
   Chih-Hsin/0000-0002-5586-5138
FU AstraZenecaAstraZeneca; RocheRoche Holding; PfizerPfizer;
   sanofi-aventisSanofi-Aventis
FX Research Funding: Sumitra Thongprasert, AstraZeneca, Roche, Pfizer,
   sanofi-aventis; Patrapim Sunpaweravong, AstraZeneca; Tony S. K. Mok,
   AstraZeneca
CR Asahina H, 2006, BRIT J CANCER, V95, P998, DOI 10.1038/sj.bjc.6603393
   Bhutani M, 2008, CANCER PREV RES, V1, P39, DOI 10.1158/1940-6207.CAPR-08-0058
   Cappuzzo F, 2005, JNCI-J NATL CANCER I, V97, P643, DOI 10.1093/jnci/dji112
   Douillard JY, 2010, J CLIN ONCOL, V28, P744, DOI 10.1200/JCO.2009.24.3030
   Fukuoka M, 2003, J CLIN ONCOL, V21, P2237, DOI 10.1200/JCO.2003.10.038
   Goss G, 2009, J CLIN ONCOL, V27, P2253, DOI 10.1200/JCO.2008.18.4408
   Hirsch FR, 2005, J CLIN ONCOL, V23, P6838, DOI 10.1200/JCO.2005.01.2823
   Hirsch FR, 2006, J CLIN ONCOL, V24, P5034, DOI 10.1200/JCO.2006.06.3958
   Inoue A, 2006, J CLIN ONCOL, V24, P3340, DOI 10.1200/JCO.2005.05.4692
   Kim ES, 2008, LANCET, V372, P1809, DOI 10.1016/S0140-6736(08)61758-4
   Kris MG, 2003, JAMA-J AM MED ASSOC, V290, P2149, DOI 10.1001/jama.290.16.2149
   Lee JS, 2009, J THORAC ONCOL S1, V4
   Lynch TJ, 2004, NEW ENGL J MED, V350, P2129, DOI 10.1056/NEJMoa040938
   Maemondo M, 2010, NEW ENGL J MED, V362, P2380, DOI 10.1056/NEJMoa0909530
   McShane LM, 2005, JNCI-J NATL CANCER I, V97, P1180, DOI 10.1093/jnci/dji237
   Mitsudomi T, 2007, CANCER SCI, V98, P1817, DOI 10.1111/j.1349-7006.2007.00607.x
   Mitsudomi T, 2010, LANCET ONCOL, V11, P121, DOI 10.1016/S1470-2045(09)70364-X
   Mok TS, 2009, NEW ENGL J MED, V361, P947, DOI 10.1056/NEJMoa0810699
   NEWTON CR, 1989, NUCLEIC ACIDS RES, V17, P2503, DOI 10.1093/nar/17.7.2503
   Paez JG, 2004, SCIENCE, V304, P1497, DOI 10.1126/science.1099314
   Rosell R, 2009, NEW ENGL J MED, V361, P958, DOI 10.1056/NEJMoa0904554
   Sato M, 2007, J THORAC ONCOL, V2, P327, DOI 10.1097/01.JTO.0000263718.69320.4c
   Sequist LV, 2008, J CLIN ONCOL, V26, P2442, DOI 10.1200/JCO.2007.14.8494
   Sugio K, 2009, LUNG CANCER, V64, P314, DOI 10.1016/j.lungcan.2008.09.010
   Sun S, 2007, NAT REV CANCER, V7, P778, DOI 10.1038/nrc2190
   Sunaga N, 2007, LUNG CANCER, V56, P383, DOI 10.1016/j.lungcan.2007.01.025
   Sutani A, 2006, BRIT J CANCER, V95, P1483, DOI 10.1038/sj.bjc.6603466
   Tamura K, 2008, BRIT J CANCER, V98, P907, DOI 10.1038/sj.bjc.6604249
   Tang XN, 2005, CANCER RES, V65, P7568, DOI 10.1158/0008-5472.CAN-05-1705
   Thatcher N, 2005, LANCET, V366, P1527, DOI 10.1016/S0140-6736(05)67625-8
   Tsao MS, 2005, NEW ENGL J MED, V353, P133, DOI 10.1056/NEJMoa050736
   Whitcombe D, 1999, NAT BIOTECHNOL, V17, P804, DOI 10.1038/11751
   Yang CH, 2008, J CLIN ONCOL, V26, P2745, DOI 10.1200/JCO.2007.15.6695
   Yoshida K, 2007, J THORAC ONCOL, V2, P22, DOI 10.1097/01243894-200701000-00006
   Zhou C, 2010, ANN ONCOL S8, V21
   Zhu CQ, 2008, J CLIN ONCOL, V26, P4268, DOI 10.1200/JCO.2007.14.8924
NR 36
TC 1016
Z9 1090
U1 4
U2 125
PU AMER SOC CLINICAL ONCOLOGY
PI ALEXANDRIA
PA 2318 MILL ROAD, STE 800, ALEXANDRIA, VA 22314 USA
SN 0732-183X
J9 J CLIN ONCOL
JI J. Clin. Oncol.
PD JUL 20
PY 2011
VL 29
IS 21
BP 2866
EP 2874
DI 10.1200/JCO.2010.33.4235
PG 9
WC Oncology
SC Oncology
GA 793KF
UT WOS:000292819700015
PM 21670455
HC Y
HP N
DA 2021-12-02
ER

PT J
AU Zhou, CC
   Wu, YL
   Chen, GY
   Feng, JF
   Liu, XQ
   Wang, CL
   Zhang, SC
   Wang, J
   Zhou, SW
   Ren, SX
   Lu, S
   Zhang, L
   Hu, CP
   Hu, CH
   Luo, Y
   Chen, L
   Ye, M
   Huang, JN
   Zhi, XY
   Zhang, YP
   Xiu, QY
   Ma, J
   Zhang, L
   You, CX
AF Zhou, Caicun
   Wu, Yi-Long
   Chen, Gongyan
   Feng, Jifeng
   Liu, Xiao-Qing
   Wang, Changli
   Zhang, Shucai
   Wang, Jie
   Zhou, Songwen
   Ren, Shengxiang
   Lu, Shun
   Zhang, Li
   Hu, Chengping
   Hu, Chunhong
   Luo, Yi
   Chen, Lei
   Ye, Ming
   Huang, Jianan
   Zhi, Xiuyi
   Zhang, Yiping
   Xiu, Qingyu
   Ma, Jun
   Zhang, Li
   You, Changxuan
TI Erlotinib versus chemotherapy as first-line treatment for patients with
   advanced EGFR mutation-positive non-small-cell lung cancer (OPTIMAL,
   CTONG-0802): a multicentre, open-label, randomised, phase 3 study
SO LANCET ONCOLOGY
LA English
DT Article
ID FACTOR RECEPTOR MUTATIONS; GEFITINIB; MANAGEMENT; TRIAL
AB Background Activating mutations in EGFR are important markers of response to tyrosine kinase inhibitor (TKI) therapy in non-small-cell lung cancer (NSCLC). The OPTIMAL study compared efficacy and tolerability of the TKI erlotinib versus standard chemotherapy in the first-line treatment of patients with advanced EGFR mutation-positive NSCLC.
   Methods We undertook an open-label, randomised, phase 3 trial at 22 centres in China. Patients older than 18 years with histologically confirmed stage IIIB or IV NSCLC and a confirmed activating mutation of EGFR (exon 19 deletion or exon 21 L858R point mutation) received either oral erlotinib (150 mg/day) until disease progression or unacceptable toxic effects, or up to four cycles of gemcitabine plus carboplatin. Patients were randomly assigned (1:1) with a minimisation procedure and were stratified according to EGFR mutation type, histological subtype (adenocarcinoma vs non-adenocarcinoma), and smoking status. The primary outcome was progression-free survival, analysed in patients with confirmed disease who received at least one dose of study treatment. The trial is registered at ClinicalTrials.gov, number NCT00874419, and has completed enrolment; patients are still in follow-up.
   Findings 83 patients were randomly assigned to receive erlotinib and 82 to receive gemcitabine plus carboplatin; 82 in the erlotinib group and 72 in the chemotherapy group were included in analysis of the primary endpoint. Median progression-free survival was significantly longer in erlotinib-treated patients than in those on chemotherapy (13.1 [95% CI 10.58-16.53] vs 4.6 [4.21-5.42] months; hazard ratio 0.16, 95% CI 0.10-0.26; p<0.0001). Chemotherapy was associated with more grade 3 or 4 toxic effects than was erlotinib (including neutropenia in 30 [42%] of 72 patients and thrombocytopenia in 29 [40%] patients on chemotherapy vs no patients with either event on erlotinib); the most common grade 3 or 4 toxic effects with erlotinib were increased alanine aminotransferase concentrations (three [4%] of 83 patients) and skin rash (two [2%] patients). Chemotherapy was also associated with increased treatment-related serious adverse events (ten [14%] of 72 patients [decreased platelet count, n=8; decreased neutrophil count, n=1; hepatic dysfunction, n=1] vs two [2%] of 83 patients [both hepatic dysfunction]).
   Interpretation Compared with standard chemotherapy, erlotinib conferred a significant progression-free survival benefit in patients with advanced EGFR mutation-positive NSCLC and was associated with more favourable tolerability. These findings suggest that erlotinib is important for first-line treatment of patients with advanced EGFR mutation-positive NSCLC.
C1 [Zhou, Caicun; Zhou, Songwen; Ren, Shengxiang] Tongji Univ, Sch Med, Shanghai Pulm Hosp, Dept Oncol, Shanghai 200092, Peoples R China.
   [Wu, Yi-Long] Guangdong Acad Med Sci, Guangdong Gen Hosp, Guangdong Lung Canc Inst, Guangzhou, Guangdong, Peoples R China.
   [Chen, Gongyan] Harbin Med Univ, Canc Hosp, Harbin, Peoples R China.
   [Feng, Jifeng] Jiangsu Prov Canc Hosp, Nanjing, Peoples R China.
   [Liu, Xiao-Qing] Acad Mil Med Sci, Hosp 307, Ctr Canc, Dept Pulm Oncol, Beijing, Peoples R China.
   [Wang, Changli] Tianjin Canc Hosp, Tianjin, Peoples R China.
   [Zhang, Shucai] Capital Med Univ, Beijing Chest Hosp, Beijing, Peoples R China.
   [Zhi, Xiuyi] Capital Med Univ, Xuanwu Hosp, Beijing, Peoples R China.
   [Wang, Jie] Peking Univ, Sch Oncol, Beijing Canc Hosp, Beijing 100871, Peoples R China.
   [Ye, Ming] Shanghai Jiao Tong Univ, Renji Hosp, Sch Med, Shanghai 200030, Peoples R China.
   [Lu, Shun] Shanghai Jiao Tong Univ, Shanghai Chest Hosp, Shanghai 200030, Peoples R China.
   [Zhang, Li] Sun Yat Sen Univ, Ctr Canc, Guangzhou 510275, Guangdong, Peoples R China.
   [Hu, Chengping] Cent S Univ, Xiangya Hosp, Changsha, Hunan, Peoples R China.
   [Hu, Chunhong] Cent S Univ, Xiangya Hosp 2, Changsha, Hunan, Peoples R China.
   [Luo, Yi] Hunan Prov Canc Hosp, Changsha, Hunan, Peoples R China.
   [Chen, Lei] Shantou Univ, Coll Med, Canc Hosp, Shantou, Peoples R China.
   [Huang, Jianan] Suzhou Univ, Affiliated Hosp 1, Suzhou 215006, Peoples R China.
   [Zhang, Yiping] Zhejiang Canc Hosp, Hangzhou, Zhejiang, Peoples R China.
   [Xiu, Qingyu] Second Mil Med Univ, Changzhen Hosp, Shanghai, Peoples R China.
   [Ma, Jun] Harbin Inst Hematol & Oncol, Harbin, Peoples R China.
   [Zhang, Li] Beijing Union Med Coll Hosp, Beijing, Peoples R China.
   [You, Changxuan] So Med Univ, Nanfang Hosp, Guangzhou, Guangdong, Peoples R China.
RP Zhou, CC (corresponding author), Tongji Univ, Sch Med, Shanghai Pulm Hosp, Dept Oncol, Shanghai 200092, Peoples R China.
EM caicunzhou@yahoo.com.cn
RI Wu, Yi-Long/AAW-9832-2020; Wu, Yi-Long/C-3396-2008
OI Wu, Yi-Long/0000-0002-3611-0258; Wu, Yi-Long/0000-0002-3611-0258; Zhou,
   Caicun/0000-0002-2246-5541
FU F Hoffmann-La Roche (China)Hoffmann-La Roche; Science and Technology
   Commission of Shanghai MunicipalityScience & Technology Commission of
   Shanghai Municipality (STCSM) [06DZ19502]
FX We thank patients, investigators, and members of CTONG who participated
   in this study, as well as the central laboratory that did all EGFR
   mutation testing, Takara Biotechnology (Dalian, China). The study was
   supported by partial research grants from F Hoffmann-La Roche (China)
   and a grant from the Science and Technology Commission of Shanghai
   Municipality (No 06DZ19502). Support for third-party writing assistance
   for this Article, by Rhiannon Owen of Gardiner-Caldwell Communications,
   was provided by F Hoffmann-La Roche.
CR Cappuzzo F, 2010, LANCET ONCOL, V11, P521, DOI 10.1016/S1470-2045(10)70112-1
   Ferlay J, 2010, INT J CANCER, V127, P2893, DOI 10.1002/ijc.25516
   Giaccone G, 2006, CLIN CANCER RES, V12, P6049, DOI 10.1158/1078-0432.CCR-06-0260
   Jackman DM, 2007, J CLIN ONCOL, V25, P760, DOI 10.1200/JCO.2006.07.5754
   JANNE A, 2010, P AM SOC CLIN ONCO S, V28
   Jemal A, 2010, CA-CANCER J CLIN, V60, P277, DOI 10.3322/caac.20073
   LEE JS, 2009, J THORAC ONCOL S, V4
   Lynch TJ, 2007, ONCOLOGIST, V12, P610, DOI 10.1634/theoncologist.12-5-610
   Maemondo M, 2010, NEW ENGL J MED, V362, P2380, DOI 10.1056/NEJMoa0909530
   Mitsudomi T, 2010, LANCET ONCOL, V11, P121, DOI 10.1016/S1470-2045(09)70364-X
   Mok TS, 2009, NEW ENGL J MED, V361, P947, DOI 10.1056/NEJMoa0810699
   *NAT COMPR CANC NE, 2011, NCCN CLIN PRACT GUID
   Park JO, 2007, J CLIN ONCOL, V25, P5233, DOI 10.1200/JCO.2007.10.8134
   Reck M, 2010, ONKOLOGIE, V33, P470, DOI 10.1159/000317132
   Rosell R, 2011, P AM SOC CLIN ONCO S, V29, p476s
   Rosell R, 2009, NEW ENGL J MED, V361, P958, DOI 10.1056/NEJMoa0904554
   Schiller JH, 2002, NEW ENGL J MED, V346, P92, DOI 10.1056/NEJMoa011954
   Shepherd FA, 2005, NEW ENGL J MED, V353, P123, DOI 10.1056/NEJMoa050753
   Shigematsu H, 2005, JNCI-J NATL CANCER I, V97, P339, DOI 10.1093/jnci/dji055
   Wu YL, 2007, J THORAC ONCOL, V2, P430, DOI 10.1097/01.JTO.0000268677.87496.4c
   Zhu CQ, 2008, J CLIN ONCOL, V26, P4268, DOI 10.1200/JCO.2007.14.8924
NR 21
TC 2868
Z9 3087
U1 49
U2 693
PU ELSEVIER SCIENCE INC
PI NEW YORK
PA 360 PARK AVE SOUTH, NEW YORK, NY 10010-1710 USA
SN 1470-2045
EI 1474-5488
J9 LANCET ONCOL
JI Lancet Oncol.
PD AUG
PY 2011
VL 12
IS 8
BP 735
EP 742
DI 10.1016/S1470-2045(11)70184-X
PG 8
WC Oncology
SC Oncology
GA 799FY
UT WOS:000293272100024
PM 21783417
HC Y
HP N
DA 2021-12-02
ER

PT J
AU Curran, WJ
   Paulus, R
   Langer, CJ
   Komaki, R
   Lee, JS
   Hauser, S
   Movsas, B
   Wasserman, T
   Rosenthal, SA
   Gore, E
   Machtay, M
   Sause, W
   Cox, JD
AF Curran, Walter J., Jr.
   Paulus, Rebecca
   Langer, Corey J.
   Komaki, Ritsuko
   Lee, Jin S.
   Hauser, Stephen
   Movsas, Benjamin
   Wasserman, Todd
   Rosenthal, Seth A.
   Gore, Elizabeth
   Machtay, Mitchell
   Sause, William
   Cox, James D.
TI Sequential vs Concurrent Chemoradiation for Stage III Non-Small Cell
   Lung Cancer: Randomized Phase III Trial RTOG 9410
SO JNCI-JOURNAL OF THE NATIONAL CANCER INSTITUTE
LA English
DT Article
ID THERAPY-ONCOLOGY-GROUP; RADIATION-THERAPY; RADIOTHERAPY; CISPLATIN;
   CHEMORADIOTHERAPY; CHEMOTHERAPY; CARBOPLATIN; VINORELBINE; IRRADIATION;
   PACLITAXEL
AB Background The combination of chemotherapy with thoracic radiotherapy (TRT) compared with TRT alone has been shown to confer a survival advantage for good performance status patients with stage III non-small cell lung cancer. However, it is not known whether sequential or concurrent delivery of these therapies is the optimal combination strategy.
   Methods A total of 610 patients were randomly assigned to two concurrent regimens and one sequential chemotherapy and TRT regimen in a three-arm phase III trial. The sequential arm included cisplatin at 100 mg/m(2) on days 1 and 29 and vinblastine at 5 mg/m(2) per week for 5 weeks with 60 Gy TRT beginning on day 50. Arm 2 used the same chemotherapy regimen as arm 1 with 60 Gy TRT once daily beginning on day 1. Arm 3 used cisplatin at 50 mg/m(2) on days 1, 8, 29, and 36 with oral etoposide at 50 mg twice daily for 10 weeks on days 1, 2, 5, and 6 with 69.6 Gy delivered as 1.2 Gy twice-daily fractions beginning on day 1. The primary endpoint was overall survival, and secondary endpoints included tumor response and time to tumor progression. Kaplan-Meier analyses were used to assess survival, and toxic effects were examined using the Wilcoxon rank sum test. All statistical tests were two-sided.
   Results Median survival times were 14.6, 17.0, and 15.6 months for arms 1-3, respectively. Five-year survival was statistically significantly higher for patients treated with the concurrent regimen with once-daily TRT compared with the sequential treatment (5-year survival: sequential, arm 1, 10% [20 patients], 95% confidence interval [CI] = 7% to 15%; concurrent, arm 2, 16% [31 patients], 95% CI = 11% to 22%, P = .046; concurrent, arm 3, 13% [22 patients], 95% CI = 9% to 18%). With a median follow-up time of 11 years, the rates of acute grade 3-5 nonhematologic toxic effects were higher with concurrent than sequential therapy, but late toxic effects were similar.
   Conclusion Concurrent delivery of cisplatin-based chemotherapy with TRT confers a long-term survival benefit compared with the sequential delivery of these therapies.
C1 [Curran, Walter J., Jr.] Emory Univ, Dept Radiat Oncol, Atlanta, GA 30322 USA.
   [Curran, Walter J., Jr.] Emory Univ, Winship Canc Inst, Atlanta, GA 30322 USA.
   [Paulus, Rebecca] Radiat Therapy Oncol Grp Stat Ctr, Philadelphia, PA USA.
   [Langer, Corey J.] Univ Penn, Med Ctr, Abramson Canc Ctr, Philadelphia, PA 19104 USA.
   [Komaki, Ritsuko; Cox, James D.] Univ Texas MD Anderson Canc Ctr, Div Radiat Oncol, Houston, TX 77030 USA.
   [Lee, Jin S.] Natl Canc Ctr, Lung Canc Branch, Kyonggi Do, South Korea.
   [Hauser, Stephen] Univ Calif San Francisco, San Francisco, CA 94143 USA.
   [Hauser, Stephen] Hartford Hosp, Gray Canc Ctr, Dept Radiat Oncol, Hartford, CT 06115 USA.
   [Movsas, Benjamin] Fox Chase Canc Ctr, Philadelphia, PA 19111 USA.
   [Movsas, Benjamin] Henry Ford Hosp, Dept Radiat Oncol, Detroit, MI 48202 USA.
   [Wasserman, Todd] Washington Univ, Dept Radiat Oncol, St Louis, MO USA.
   [Rosenthal, Seth A.] Radiol Associates Sacramento, Sacramento, CA USA.
   [Gore, Elizabeth] Med Coll Wisconsin, Dept Radiat Oncol, Milwaukee, WI 53226 USA.
   [Machtay, Mitchell] Case Western Reserve Univ, Sch Med, Dept Radiat Oncol, Cleveland, OH USA.
   [Sause, William] Intermt Med Ctr, Dept Radiat Oncol, Murray, UT USA.
RP Curran, WJ (corresponding author), Emory Univ, Dept Radiat Oncol, 1365C Clifton Rd NE,Ste C4104, Atlanta, GA 30322 USA.
EM wcurran@emory.edu
FU National Cancer Institute (Radiation Therapy Oncology Group
   [RTOG])United States Department of Health & Human ServicesNational
   Institutes of Health (NIH) - USANIH National Cancer Institute (NCI)
   [CA21661, CA37422, CA32115]; NATIONAL CANCER INSTITUTEUnited States
   Department of Health & Human ServicesNational Institutes of Health (NIH)
   - USANIH National Cancer Institute (NCI) [U10CA032115, U10CA037422,
   U10CA021661] Funding Source: NIH RePORTER
FX This study was supported by grants CA21661 (Radiation Therapy Oncology
   Group [RTOG] Operational Grant), CA37422 (RTOG Statistical Grant), and
   CA32115 (RTOG CCOP Research Base) from the National Cancer Institute.
CR Beahrs OH, 1992, AM JOINT COMMITTEE C
   Belani CP, 2005, J CLIN ONCOL, V23, P5883, DOI 10.1200/JCO.2005.55.405
   Belderbos J, 2007, EUR J CANCER, V43, P114, DOI 10.1016/j.ejca.2006.09.005
   Bradley J, 2005, INT J RADIAT ONCOL, V61, P318, DOI 10.1016/j.ijrobp.2004.06.260
   BYHARDT RW, 1995, CANCER, V75, P2337, DOI 10.1002/1097-0142(19950501)75:9<2337::AID-CNCR2820750924>3.0.CO;2-K
   CHEN TT, 1994, COMMUN STAT THEORY, V23, P781, DOI 10.1080/03610929408831286
   DILLMAN RO, 1990, NEW ENGL J MED, V323, P940, DOI 10.1056/NEJM199010043231403
   FLEMING TR, 1984, CONTROL CLIN TRIALS, V5, P348, DOI 10.1016/S0197-2456(84)80014-8
   Fournel P, 2005, J CLIN ONCOL, V23, P5910, DOI 10.1200/JCO.2005.03.070
   Furuse K, 1999, J CLIN ONCOL, V17, P2692, DOI 10.1200/JCO.1999.17.9.2692
   Jeremic B, 1996, J CLIN ONCOL, V14, P1065, DOI 10.1200/JCO.1996.14.4.1065
   LECHEVALIER T, 1991, JNCI-J NATL CANCER I, V83, P417, DOI 10.1093/jnci/83.6.417
   Lee JS, 1996, J CLIN ONCOL, V14, P1055, DOI 10.1200/JCO.1996.14.4.1055
   MAKUCH RW, 1982, J CHRON DIS, V35, P861, DOI 10.1016/0021-9681(82)90051-0
   PEREZ CA, 1982, CANCER-AM CANCER SOC, V50, P1091, DOI 10.1002/1097-0142(19820915)50:6<1091::AID-CNCR2820500612>3.0.CO;2-0
   SAUSE WT, 1995, J NATL CANCER I, V87, P198, DOI 10.1093/jnci/87.3.198
   SCHAAKEKONING C, 1992, NEW ENGL J MED, V326, P524, DOI 10.1056/NEJM199202203260805
   Ulutin H C, 2000, Radiat Med, V18, P93
   Vokes EE, 2002, J CLIN ONCOL, V20, P4191, DOI 10.1200/JCO.2002.03.054
   Zatloukal P, 2004, LUNG CANCER-J IASLC, V46, P87, DOI 10.1016/j.lungcan.2004.03.004
   ZELEN M, 1974, J CHRON DIS, V27, P365, DOI 10.1016/0021-9681(74)90015-0
NR 21
TC 727
Z9 746
U1 2
U2 29
PU OXFORD UNIV PRESS INC
PI CARY
PA JOURNALS DEPT, 2001 EVANS RD, CARY, NC 27513 USA
SN 0027-8874
J9 J NATL CANCER I
JI J. Natl. Cancer Inst.
PD OCT
PY 2011
VL 103
IS 19
BP 1452
EP 1460
DI 10.1093/jnci/djr325
PG 9
WC Oncology
SC Oncology
GA 830UX
UT WOS:000295683800009
PM 21903745
OA Green Published, hybrid
HC Y
HP N
DA 2021-12-02
ER

PT J
AU Shaw, AT
   Yeap, BY
   Solomon, BJ
   Riely, GJ
   Gainor, J
   Engelman, JA
   Shapiro, GI
   Costa, DB
   Ou, SHI
   Butaney, M
   Salgia, R
   Maki, RG
   Varella-Garcia, M
   Doebele, RC
   Bang, YJ
   Kulig, K
   Selaru, P
   Tang, YY
   Wilner, KD
   Kwak, EL
   Clark, JW
   Iafrate, AJ
   Camidge, DR
AF Shaw, Alice T.
   Yeap, Beow Y.
   Solomon, Benjamin J.
   Riely, Gregory J.
   Gainor, Justin
   Engelman, Jeffrey A.
   Shapiro, Geoffrey I.
   Costa, Daniel B.
   Ou, Sai-Hong I.
   Butaney, Mohit
   Salgia, Ravi
   Maki, Robert G.
   Varella-Garcia, Marileila
   Doebele, Robert C.
   Bang, Yung-Jue
   Kulig, Kimary
   Selaru, Paulina
   Tang, Yiyun
   Wilner, Keith D.
   Kwak, Eunice L.
   Clark, Jeffrey W.
   Iafrate, A. John
   Camidge, D. Ross
TI Effect of crizotinib on overall survival in patients with advanced
   non-small-cell lung cancer harbouring ALK gene rearrangement: a
   retrospective analysis
SO LANCET ONCOLOGY
LA English
DT Article
ID EML4-ALK FUSION GENE; ANAPLASTIC LYMPHOMA KINASE; ACTIVATING MUTATIONS;
   PHASE-III; GEFITINIB; HISTOLOGY; TUMORS; 2P23
AB Background ALK gene rearrangement defines a new molecular subtype of non-small-cell lung cancer (NSCLC). In a recent phase 1 clinical trial, the ALK tyrosine-kinase inhibitor (TKI) crizotinib showed marked antitumour activity in patients with advanced, ALK-positive NSCLC. To assess whether crizotinib affects overall survival in these patients, we did a retrospective study comparing survival outcomes in crizotinib-treated patients in the trial and crizotinib-naive controls screened during the same time period.
   Methods We examined overall survival in patients with advanced, ALK-positive NSCLC who enrolled in the phase 1 clinical trial of crizotinib, focusing on the cohort of 82 patients who had enrolled through Feb 10, 2010. For comparators, we identified 36 ALK-positive patients from trial sites who were not given crizotinib (ALK-positive controls), 67 patients without ALK rearrangement but positive for EGFR mutation, and 253 wild-type patients lacking either ALK rearrangement or EGFR mutation. To assess differences in overall survival, we assessed subsets of clinically comparable ALK-positive and ALK-negative patients.
   Findings Among 82 ALK-positive patients who were given crizotinib, median overall survival from initiation of crizotinib has not been reached (95% CI 17 months to not reached); 1-year overall survival was 74% (95% CI 63-82), and 2-year overall survival was 54% (40-66). Overall survival did not differ based on age, sex, smoking history, or ethnic origin. Survival in 30 ALK-positive patients who were given crizotinib in the second-line or third-line setting was significantly longer than in 23 ALK-positive controls given any second-line therapy (median overall survival not reached [95% CI 14 months to not reached] vs 6 months [4-17], 1-year overall survival 70% [95% CI 50-83] vs 44% [23-64], and 2-year overall survival 55% [33-72] vs 12% [2-30]; hazard ratio 0.36, 95% CI 0.17-0.75; p=0.004). Survival in 56 crizotinib-treated, ALK-positive patients was similar to that in 63 ALK-negative, EGFR-positive patients given EGFR TKI therapy (median overall survival not reached [95% CI 17 months to not reached] vs 24 months [15-34], 1-year overall survival 71% [95% CI 58-81] vs 74% [61-83], and 2-year overall survival 57% [40-71] vs 52% [38-65]; p=0.786), whereas survival in 36 crizotinib-naive, ALK-positive controls was similar to that in 253 wild-type controls (median overall survival 20 months [95% CI 13-26] vs 15 months [13-17]; p=0.244).
   Interpretation In patients with advanced, ALK-positive NSCLC, crizotinib therapy is associated with improved survival compared with that of crizotinib-naive controls. ALK rearrangement is not a favourable prognostic factor in advanced NSCLC.
   Funding Pfizer Inc, V Foundation for Cancer Research.
C1 [Shaw, Alice T.; Yeap, Beow Y.; Gainor, Justin; Engelman, Jeffrey A.; Kwak, Eunice L.; Clark, Jeffrey W.] Massachusetts Gen Hosp, Ctr Canc, Boston, MA 02114 USA.
   [Solomon, Benjamin J.] Peter MacCallum Canc Ctr, Melbourne, Vic, Australia.
   [Riely, Gregory J.; Maki, Robert G.] Mem Sloan Kettering Canc Ctr, New York, NY 10021 USA.
   [Shapiro, Geoffrey I.; Butaney, Mohit] Dana Farber Canc Inst, Boston, MA 02115 USA.
   [Costa, Daniel B.] Beth Israel Deaconess Med Ctr, Boston, MA 02215 USA.
   [Ou, Sai-Hong I.] Univ Irvine, Med Ctr, Chao Family Comprehens Canc Ctr, Orange, CA USA.
   [Salgia, Ravi] Univ Chicago, Med Ctr, Chicago, IL 60637 USA.
   [Varella-Garcia, Marileila; Doebele, Robert C.; Camidge, D. Ross] Univ Colorado, Ctr Canc, Aurora, CO USA.
   [Bang, Yung-Jue] Seoul Natl Univ, Coll Med, Seoul, South Korea.
   [Kulig, Kimary; Selaru, Paulina; Tang, Yiyun; Wilner, Keith D.] Pfizer Inc, La Jolla, CA USA.
   [Kulig, Kimary; Selaru, Paulina; Tang, Yiyun; Wilner, Keith D.] Pfizer Inc, New York, NY USA.
   [Iafrate, A. John] Massachusetts Gen Hosp, Dept Pathol, Boston, MA 02114 USA.
RP Shaw, AT (corresponding author), Massachusetts Gen Hosp, Ctr Canc, Boston, MA 02114 USA.
EM ashaw1@partners.org
RI Maki, Robert G./AAI-2793-2020; Riely, Gregory/AAF-4300-2019; Doebele,
   Robert C./I-8230-2019; Ou, Sai-Hong/AAA-3389-2020; Gainor,
   Justin/T-5411-2019; Maki, Robert G/J-9145-2019; Camidge, David
   Ross/AAG-9144-2019; Butaney, Mohit/O-5511-2019; Bang, Yung
   Jue/J-2759-2012
OI Doebele, Robert C./0000-0001-6728-6857; Maki, Robert
   G/0000-0002-9853-2528; Butaney, Mohit/0000-0002-4760-4026; Bang, Yung
   Jue/0000-0001-6000-4597; Costa, Daniel/0000-0002-0689-395X; Solomon,
   Benjamin/0000-0003-3059-5730
FU V Foundation for Cancer Research; PfizerPfizer; Abbott
   LaboratoriesAbbott Laboratories; ARIAD; Chugai; MerckMerck & Company;
   Boehringer-Ingelheim,Boehringer Ingelheim; Tragara; NovartisNovartis;
   AstraZenecaAstraZeneca; Pfizer Inc.Pfizer; MGH Cancer Center; MGH
   Pathology Department; Sig Adler Cancer Research Fund; NCI Lung Cancer
   SporeUnited States Department of Health & Human ServicesNational
   Institutes of Health (NIH) - USANIH National Cancer Institute (NCI)
   [P50-CA090578]; American Cancer SocietyAmerican Cancer Society; NATIONAL
   CANCER INSTITUTEUnited States Department of Health & Human
   ServicesNational Institutes of Health (NIH) - USANIH National Cancer
   Institute (NCI) [P50CA090578] Funding Source: NIH RePORTER
FX Pfizer Inc, V Foundation for Cancer Research.; ATS, BJS, DBC, RGM, Y-JB,
   ELK, and AJI received honoraria or consulting fees from Pfizer. RGM
   served as a paid expert witness for Pfizer. BJS, GJR, GIS, RGM, and Y-JB
   received research funding from Pfizer. KK, PS, YT, and KDW are employees
   and stockholders of Pfizer. AJI received honoraria or consulting fees
   from Abbott Laboratories. ATS, GJR, JAE, and JWC received honoraria or
   consulting fees from ARIAD. ATS and GJR received honoraria or consulting
   fees from Chugai. GJR received honoraria or consulting fees from Merck,
   Boehringer-Ingelheim, and Tragara. JAE received consulting fees and
   research funding from Novartis and AstraZeneca. All other authors
   declared no conflicts of interest.; We thank our patients and their
   families. We also thank members of the phase 1 study teams for their
   hard work, dedication, and support. The phase 1 trial of crizotinib was
   sponsored by Pfizer Inc. This study was supported by internal funds from
   the MGH Cancer Center and MGH Pathology Department. ATS is supported in
   part by the V Foundation for Cancer Research and by the Sig Adler Cancer
   Research Fund. BYY and DBC are supported by an NCI Lung Cancer Spore
   (P50-CA090578). DBC also receives funding from the American Cancer
   Society. Heather Saxton (Acumed; New York, NY, USA) assisted in
   collecting author statement forms, with funding from Pfizer.
CR Butrynski JE, 2010, NEW ENGL J MED, V363, P1727, DOI 10.1056/NEJMoa1007056
   Camidge DR, 2011, J THORAC ONCOL, V6, P774, DOI 10.1097/JTO.0b013e31820cf053
   CAMIDGE DR, 2011, P AN M AM SOC CLIN, V29, P2501
   Chen YY, 2008, NATURE, V455, P971, DOI 10.1038/nature07399
   Coffin CM, 2001, MODERN PATHOL, V14, P569, DOI 10.1038/modpathol.3880352
   Dias-Santagata D, 2010, EMBO MOL MED, V2, P146, DOI 10.1002/emmm.201000070
   George RE, 2008, NATURE, V455, P975, DOI 10.1038/nature07397
   Griffin CA, 1999, CANCER RES, V59, P2776
   Hanna N, 2004, J CLIN ONCOL, V22, P1589, DOI 10.1200/JCO.2004.08.163
   Ignatius SH, 2009, J THORAC ONCOL, V4, P1083, DOI 10.1097/JTO.0b013e3181b27b15
   Inamura K, 2009, MODERN PATHOL, V22, P508, DOI 10.1038/modpathol.2009.2
   Janoueix-Lerosey I, 2008, NATURE, V455, P967, DOI 10.1038/nature07398
   Kawaguchi T, 2010, J THORAC ONCOL, V5, P620, DOI 10.1097/JTO.0b013e3181d2dcd9
   Kawaguchi T, 2010, J THORAC ONCOL, V5, P1011, DOI 10.1097/JTO.0b013e3181dc213e
   KIM D, 2011, P AN M AM SOC CLIN, V29, P7515
   Koivunen JP, 2008, CLIN CANCER RES, V14, P4275, DOI 10.1158/1078-0432.CCR-08-0168
   Kwak EL, 2010, NEW ENGL J MED, V363, P1693, DOI 10.1056/NEJMoa1006448
   Lee JO, 2011, J THORAC ONCOL, V6, P1474, DOI 10.1097/JTO.0b013e3182208fc2
   McDermott U, 2008, CANCER RES, V68, P3389, DOI 10.1158/0008-5472.CAN-07-6186
   Mok TS, 2009, NEW ENGL J MED, V361, P947, DOI 10.1056/NEJMoa0810699
   MORRIS SW, 1994, SCIENCE, V263, P1281, DOI 10.1126/science.8122112
   OU SI, 2010, J THORAC ONCOL S5, V5, P382
   Rikova K, 2007, CELL, V131, P1190, DOI 10.1016/j.cell.2007.11.025
   Shaw AT, 2009, J CLIN ONCOL, V27, P4247, DOI 10.1200/JCO.2009.22.6993
   Shepherd FA, 2005, NEW ENGL J MED, V353, P123, DOI 10.1056/NEJMoa050753
   Soda M, 2007, NATURE, V448, P561, DOI 10.1038/nature05945
   Takahashi T, 2010, ANN SURG ONCOL, V17, P889, DOI 10.1245/s10434-009-0808-7
   Takeuchi K, 2008, CLIN CANCER RES, V14, P6618, DOI 10.1158/1078-0432.CCR-08-1018
   Wong DWS, 2009, CANCER-AM CANCER SOC, V115, P1723, DOI 10.1002/cncr.24181
   Yang CH, 2010, ANN ONCOL, V21, P1
   YANG P, 2011, LUNG CANCER S4, V71, P26
   Zabel A, 2004, LUNG CANCER, V45, pS247, DOI 10.1016/j.lungcan.2004.07.968
   Zhang XC, 2010, MOL CANCER, V9, DOI 10.1186/1476-4598-9-188
NR 33
TC 691
Z9 730
U1 3
U2 89
PU ELSEVIER SCIENCE INC
PI NEW YORK
PA STE 800, 230 PARK AVE, NEW YORK, NY 10169 USA
SN 1470-2045
EI 1474-5488
J9 LANCET ONCOL
JI Lancet Oncol.
PD OCT
PY 2011
VL 12
IS 11
BP 1004
EP 1012
DI 10.1016/S1470-2045(11)70232-7
PG 9
WC Oncology
SC Oncology
GA 833KW
UT WOS:000295885200020
PM 21933749
OA Green Accepted
HC Y
HP N
DA 2021-12-02
ER
