# Supplementary material for: Evolutions in the management of non-small cell lung cancer: A bibliometric study from the 100 most impactful articles in the field
Source: Front Oncol. 2022 Aug 17;12:939838. doi: 10.3389/fonc.2022.939838 (PMC9428518; doi:10.3389/fonc.2022.939838)
Supplement: Supplementary file 1 [file DataSheet_1.zip › Additional files/Figure production/CiteSpace figure production/output/download2012u4pt1.txt]

PT J
AU Rosell, R
   Carcereny, E
   Gervais, R
   Vergnenegre, A
   Massuti, B
   Felip, E
   Palmero, R
   Garcia-Gomez, R
   Pallares, C
   Sanchez, JM
   Porta, R
   Cobo, M
   Garrido, P
   Longo, F
   Moran, T
   Insa, A
   De Marinis, F
   Corre, R
   Bover, I
   Illiano, A
   Dansin, E
   de Castro, J
   Milella, M
   Reguart, N
   Altavilla, G
   Jimenez, U
   Provencio, M
   Moreno, MA
   Terrasa, J
   Munoz-Langa, J
   Valdivia, J
   Isla, D
   Domine, M
   Molinier, O
   Mazieres, J
   Baize, N
   Garcia-Campelo, R
   Robinet, G
   Rodriguez-Abreu, D
   Lopez-Vivanco, G
   Gebbia, V
   Ferrera-Delgado, L
   Bombaron, P
   Bernabe, R
   Bearz, A
   Artal, A
   Cortesi, E
   Rolfo, C
   Sanchez-Ronco, M
   Drozdowskyj, A
   Queralt, C
   de Aguirre, I
   Ramirez, JL
   Sanchez, JJ
   Molina, MA
   Taron, M
   Paz-Ares, L
AF Rosell, Rafael
   Carcereny, Enric
   Gervais, Radj
   Vergnenegre, Alain
   Massuti, Bartomeu
   Felip, Enriqueta
   Palmero, Ramon
   Garcia-Gomez, Ramon
   Pallares, Cinta
   Miguel Sanchez, Jose
   Porta, Rut
   Cobo, Manuel
   Garrido, Pilar
   Longo, Flavia
   Moran, Teresa
   Insa, Amelia
   De Marinis, Filippo
   Corre, Romain
   Bover, Isabel
   Illiano, Alfonso
   Dansin, Eric
   de Castro, Javier
   Milella, Michele
   Reguart, Noemi
   Altavilla, Giuseppe
   Jimenez, Ulpiano
   Provencio, Mariano
   Angel Moreno, Miguel
   Terrasa, Josefa
   Munoz-Langa, Jose
   Valdivia, Javier
   Isla, Dolores
   Domine, Manuel
   Molinier, Olivier
   Mazieres, Julien
   Baize, Nathalie
   Garcia-Campelo, Rosario
   Robinet, Gilles
   Rodriguez-Abreu, Delvys
   Lopez-Vivanco, Guillermo
   Gebbia, Vittorio
   Ferrera-Delgado, Lioba
   Bombaron, Pierre
   Bernabe, Reyes
   Bearz, Alessandra
   Artal, Angel
   Cortesi, Enrico
   Rolfo, Christian
   Sanchez-Ronco, Maria
   Drozdowskyj, Ana
   Queralt, Cristina
   de Aguirre, Itziar
   Luis Ramirez, Jose
   Javier Sanchez, Jose
   Angel Molina, Miguel
   Taron, Miquel
   Paz-Ares, Luis
CA Grp Francais Pneumocancerologie
   Assoc Italiana Oncologia Toracica
TI Erlotinib versus standard chemotherapy as first-line treatment for
   European patients with advanced EGFR mutation-positive non-small-cell
   lung cancer (EURTAC): a multicentre, open-label, randomised phase 3
   trial
SO LANCET ONCOLOGY
LA English
DT Article
ID GEFITINIB; CARBOPLATIN/PACLITAXEL; SENSITIVITY; THERAPY; TUMORS; IPASS
AB Background Erlotinib has been shown to improve progression-free survival compared with chemotherapy when given as first-line treatment for Asian patients with non-small-cell lung cancer (NSCLC) with activating EGFR mutations. We aimed to assess the safety and efficacy of erlotinib compared with standard chemo therapy for first-line treatment of European patients with advanced EGFR-mutation positive NSCLC.
   Methods We undertook the open-label, randomised phase 3 EURTAC trial at 42 hospitals in France, Italy, and Spain. Eligible participants were adults (>18 years) with NSCLC and EGFR mutations (exon 19 deletion or L858R mutation in exon 21) with no history of chemotherapy for metastatic disease (neoadjuvant or adjuvant chemotherapy ending >= 6 months before study entry was allowed). We randomly allocated participants (1: 1) according to a computer-generated allocation schedule to receive oral erlotinib 150 mg per day or 3 week cycles of standard intravenous chemotherapy of cisplatin 75 mg/m(2) on day 1 plus docetaxel (75 mg/m(2) on day 1) or gemcitabine (1250 mg/m(2) on days 1 and 8). Carboplatin (AUC 6 with docetaxel 75 mg/m(2) or AUC 5 with gemcitabine 1000 mg/m(2)) was allowed in patients unable to have cisplatin. Patients were stratified by EGFR mutation type and Eastern Cooperative Oncology Group performance status (0 vs 1 vs 2). The primary endpoint was progression-free survival (PFS) in the intention-to-treat population. We assessed safety in all patients who received study drug (>= 1 dose). This study is registered with ClinicalTrials.gov, number NCT00446225.
   Findings Between Feb 15, 2007, and Jan 4, 2011, 174 patients with EGFR mutations were enrolled. One patient received treatment before randomisation and was thus withdrawn from the study; of the remaining patients, 86 were randomly assigned to receive erlotinib and 87 to receive standard chemotherapy. The preplanned interim analysis showed that the study met its primary endpoint; enrolment was halted, and full evaluation of the results was recommended. At data cutoff (Jan 26, 2011), median PFS was 9.7 months (95% CI 8.4-12.3) in the erlotinib group, compared with 5.2 months (4.5-5.8) in the standard chemotherapy group (hazard ratio 0.37, 95% CI 0.25-0.54; p<0.0001). Main grade 3 or 4 toxicities were rash (11 [13%] of 84 patients given erlotinib vs none of 82 patients in the chemotherapy group), neutropenia (none vs 18 [22%]), anaemia (one [1%] vs three [4%]), and increased aminotransferase concentrations (two [2%] vs 0). Five (6%) patients on erlotinib had treatment-related severe adverse events compared with 16 patients (20%) on chemotherapy. One patient in the erlotinib group and two in the standard chemotherapy group died from treatment-related causes.
   Interpretation Our findings strengthen the rationale for routine baseline tissue-based assessment of EGFR mutations in patients with NSCLC and for treatment of mutation-positive patients with EGFR tyrosine-kinase inhibitors.
C1 [Rosell, Rafael; Angel Molina, Miguel; Taron, Miquel] USP Dexeus Univ Inst, Barcelona, Spain.
   [Gervais, Radj] Ctr Francois Baclesse, F-14021 Caen, France.
   [Vergnenegre, Alain] Hop Cluzeau, Limoges, France.
   [Massuti, Bartomeu] Hosp Gen Alicante, Alicante, Spain.
   [Felip, Enriqueta] Hosp Valle De Hebron, Barcelona, Spain.
   [Palmero, Ramon] Catalan Inst Oncol, Bellvitge, Spain.
   [Garcia-Gomez, Ramon] Hosp Gregorio Maranon, Madrid, Spain.
   [Pallares, Cinta] Hosp Santa Creu & Sant Pau, Barcelona, Spain.
   [Miguel Sanchez, Jose] Hosp 12 Octubre, E-28041 Madrid, Spain.
   [Miguel Sanchez, Jose] MD Anderson, Madrid, Spain.
   [Porta, Rut] Catalan Inst Oncol, Girona, Spain.
   [Cobo, Manuel] Hosp Carlos Haya, Malaga, Spain.
   [Garrido, Pilar] Hosp Ramon & Cajal, E-28034 Madrid, Spain.
   [Longo, Flavia] Azienda Policlin Umberto I, Rome, Italy.
   [Insa, Amelia] Hosp Clin, Valencia, Spain.
   [De Marinis, Filippo] Azienda Osped Camillo Forlanini, Rome, Italy.
   [Corre, Romain] CHU Rennes Hop Ponchaillou, Rennes, France.
   [Bover, Isabel] Hosp Son Llatzer, Mallorca, Spain.
   [Illiano, Alfonso] Osped Colli, Naples, Italy.
   [Dansin, Eric] Ctr Oscar Lambret, F-59020 Lille, France.
   [de Castro, Javier] Hosp La Paz, Madrid, Spain.
   [Milella, Michele] Hosp Regina Elena, Rome, Italy.
   [Reguart, Noemi] Hosp Clin Barcelona, Barcelona, Spain.
   [Altavilla, Giuseppe] Azienda Osped Policlin G Martino, Messina, Italy.
   [Jimenez, Ulpiano] Hosp Princesa, Madrid, Spain.
   [Provencio, Mariano] Hosp Puerta de Hierro, Madrid, Spain.
   [Angel Moreno, Miguel] Complejo Hospitalario Jaen, Jaen, Spain.
   [Terrasa, Josefa] Hosp Son Dureta, Mallorca, Spain.
   [Munoz-Langa, Jose] Hosp Dr Peset, Valencia, Spain.
   [Valdivia, Javier] Hosp Virgen de las Nieves, Granada, Spain.
   [Isla, Dolores] Hosp Lozano Blesa, Zaragoza, Spain.
   [Domine, Manuel] Fdn Jimenez Diaz, E-28040 Madrid, Spain.
   [Molinier, Olivier] Le Mans Hosp, Le Mans, France.
   [Mazieres, Julien] Hosp Larrey, Toulouse, France.
   [Baize, Nathalie] CHU Angers, Angers, France.
   [Garcia-Campelo, Rosario] Hosp Teresa Herrera, La Coruna, Spain.
   [Robinet, Gilles] Ctr Hosp Univ Morvan, Brest, France.
   [Rodriguez-Abreu, Delvys] Hosp Insular Gran Canaria, Las Palmas Gran Canaria, Spain.
   [Lopez-Vivanco, Guillermo] Hosp Cruces, Bilbao, Spain.
   [Gebbia, Vittorio] Casa Cura La Maddalena, Palermo, Italy.
   [Ferrera-Delgado, Lioba] Hosp La Candelaria, Tenerife, Spain.
   [Bombaron, Pierre] Ctr Hosp Emile Muller, Mulhouse, France.
   [Bernabe, Reyes] Hosp Nuestra Senora Valme, Seville, Spain.
   [Bearz, Alessandra] Ctr Riferimento Oncol, Aviano Pordenone, Italy.
   [Artal, Angel] Hosp Miguel Servet, Zaragoza, Spain.
   [Cortesi, Enrico] Univ Roma La Sapienza, Rome, Italy.
   [Rolfo, Christian] Clin Rotger, Palma De Mallorca, Spain.
   [Sanchez-Ronco, Maria] Univ Alcala de Henares, Madrid, Spain.
   [Drozdowskyj, Ana] Pivotal, Madrid, Spain.
   [Javier Sanchez, Jose] Autonomous Univ Madrid, E-28049 Madrid, Spain.
   [Paz-Ares, Luis] Hosp Virgen del Rocio, Seville, Spain.
   [Rosell, Rafael; Carcereny, Enric; Moran, Teresa; Queralt, Cristina; de Aguirre, Itziar; Luis Ramirez, Jose; Taron, Miquel] Catalan Inst Oncol, Badalona, Spain.
RP Rosell, R (corresponding author), Hosp Badalona Germans Trias & Pujol, Catalan Inst Oncol, Med Oncol Serv, Barcelona 08916, Spain.
EM rrosell@iconcologia.net
RI bearz, alessandra/ABE-2497-2020; Lopez, Guillermo/F-3435-2012; GARRIDO,
   PILAR/D-5187-2017; Provencio, Mariano/ABE-8586-2020; Ramirez, Jose
   Luis/E-5161-2018; Insa, Amelia/G-2709-2016; Cortesi,
   Enrico/AAA-2983-2019; Rolfo, Christian/M-8935-2016; de Marinis,
   Filippo/AAR-2826-2020; VERGNENEGRE, Alain/AAG-5795-2019; MAZIERES,
   JULIEN/M-3986-2014; Garrido, Pilar/C-8677-2012; Molina, Miguel
   Angel/AAB-8582-2020; Palmero, Ramon/C-4711-2008; Paz-Ares,
   Luis/AAH-2750-2019; Valdivia Bautista, Javier/ABD-4463-2021; Milella,
   Michele/ABH-8606-2020; Rolfo, Christian/AAW-5173-2021; ,
   Ivan/D-6804-2012
OI bearz, alessandra/0000-0003-1020-2338; GARRIDO,
   PILAR/0000-0002-5899-6125; Provencio, Mariano/0000-0001-9053-9197;
   Ramirez, Jose Luis/0000-0003-1447-2941; Rolfo,
   Christian/0000-0002-5109-0267; Garrido, Pilar/0000-0002-5899-6125;
   Molina, Miguel Angel/0000-0001-8866-9881; Valdivia Bautista,
   Javier/0000-0002-3738-0655; , Ivan/0000-0002-3108-058X; Rodriguez-Abreu,
   Delvys/0000-0003-0506-1366; ALTAVILLA, Giuseppe/0000-0003-3129-7030;
   Rolfo, Christian/0000-0002-7860-8417; Massuti,
   Bartomeu/0000-0002-6247-4493; FELIP, ENRIQUETA/0000-0002-7620-0098;
   Isla, Dolores/0000-0002-2483-198X; De Castro,
   Javier/0000-0002-3622-6306; MUNOZ LANGA, JOSE/0000-0002-6942-8916;
   MAZIERES, JULIEN/0000-0002-5921-7613; Queralt,
   Cristina/0000-0001-9875-0173; Artal Cortes, Angel/0000-0002-3662-7660;
   Palmero, Ramon/0000-0002-0189-6692; INSA, AMELIA/0000-0002-3438-6170;
   Provencio Pulla, Mariano/0000-0001-6315-7919; Artal,
   Angel/0000-0002-9778-706X; Balmana, Judith/0000-0002-0762-6415; Gebbia,
   Vittorio/0000-0001-8848-5951
FU Spanish Lung Cancer Group; Roche Farma; Hoffmann-La RocheHoffmann-La
   Roche; Red Tematica de Investigacion Cooperativa en Cancer
   [RD06/0020/0056]
FX Spanish Lung Cancer Group, Roche Farma, Hoffmann-La Roche, and Red
   Tematica de Investigacion Cooperativa en Cancer.; Hoffmann-La Roche
   provided erlotinib to eligible patients for free. The study was
   partially funded by Roche Farma, Hoffmann-La Roche, and Red Tematica de
   Investigacion Cooperativa en Cancer (grant RD06/0020/0056). We thank the
   medical oncologists, biologists, nurses, data managers, and
   administrative staff who helped make this study possible (especially
   Margarita Majem, Joaquim Bosch-Barrera, Mariacarmela Santarpia, Dinesh
   Lalchandani, Cristina Buges, Erika Mijangos, and Jose Antonio
   Lopez-Vilarino); Daniel Costa, Caicun Zhou, and Ilze Bara for helpful
   comments on early versions of the manuscript; Alain Vergnenegre, Filippo
   De Marinis, and Bartomeu Massuti for their key role as coordinators of
   their respective national lung cancer groups; and representatives of
   Roche Farma and Hoffmann-La Roche who contributed time and effort to
   this study (especially Nils Eckardt, Mariette Schlegel, Alberto
   Fittipaldo, Ilze Bara, Maximo Carreras, Ali Zeaiter, and Gaelle
   Klingelschmitt).
CR [Anonymous], MED DICT REG ACT MED
   *CANC THER EV PROG, CANC THER EV PROGR C
   Chmielecki J, 2011, SCI TRANSL MED, V3, DOI 10.1126/scitranslmed.3002356
   Costa DB, 2007, LUNG CANCER, V58, P95, DOI 10.1016/j.lungcan.2007.05.017
   Fukuoka M, 2011, J CLIN ONCOL, V29, P2866, DOI 10.1200/JCO.2010.33.4235
   Goldstraw P, 2011, LANCET, V378, P1727, DOI 10.1016/S0140-6736(10)62101-0
   Goto K, 2012, J THORAC ONCOL, V7, P115, DOI 10.1097/JTO.0b013e3182307f98
   Hirsch FR, 2011, J CLIN ONCOL, V29, P3567, DOI 10.1200/JCO.2010.34.4929
   Ji HB, 2006, CANCER CELL, V9, P485, DOI 10.1016/j.ccr.2006.04.022
   LAN KKG, 1990, BIOMETRICS, V46, P759, DOI 10.2307/2532094
   Lynch TJ, 2004, NEW ENGL J MED, V350, P2129, DOI 10.1056/NEJMoa040938
   Maemondo M, 2010, NEW ENGL J MED, V362, P2380, DOI 10.1056/NEJMoa0909530
   Mitsudomi T, 2010, LANCET ONCOL, V11, P121, DOI 10.1016/S1470-2045(09)70364-X
   Mok TS, 2009, NEW ENGL J MED, V361, P947, DOI 10.1056/NEJMoa0810699
   Paez JG, 2004, SCIENCE, V304, P1497, DOI 10.1126/science.1099314
   Pao W, 2004, P NATL ACAD SCI USA, V101, P13306, DOI 10.1073/pnas.0405220101
   Pao W, 2010, NAT REV CANCER, V10, P760, DOI 10.1038/nrc2947
   Politi K, 2006, GENE DEV, V20, P1496, DOI 10.1101/gad.1417406
   Rosell R, 2011, CLIN CANCER RES, V17, P1160, DOI 10.1158/1078-0432.CCR-10-2158
   Rosell R, 2009, NEW ENGL J MED, V361, P958, DOI 10.1056/NEJMoa0904554
   Sequist LV, 2008, J CLIN ONCOL, V26, P2442, DOI 10.1200/JCO.2007.14.8494
   Sequist LV, 2011, SCI TRANSL MED, V3, DOI 10.1126/scitranslmed.3002003
   Therasse P, 2000, J NATL CANCER I, V92, P205, DOI 10.1093/jnci/92.3.205
   Zhou CC, 2011, LANCET ONCOL, V12, P735, DOI 10.1016/S1470-2045(11)70184-X
NR 24
TC 3730
Z9 3914
U1 11
U2 428
PU ELSEVIER SCIENCE INC
PI NEW YORK
PA 360 PARK AVE SOUTH, NEW YORK, NY 10010-1710 USA
SN 1470-2045
J9 LANCET ONCOL
JI Lancet Oncol.
PD MAR
PY 2012
VL 13
IS 3
BP 239
EP 246
DI 10.1016/S1470-2045(11)70393-X
PG 8
WC Oncology
SC Oncology
GA 900IO
UT WOS:000300880600031
PM 22285168
HC Y
HP N
DA 2021-12-02
ER

PT J
AU Miller, VA
   Hirsh, V
   Cadranel, J
   Chen, YM
   Park, K
   Kim, SW
   Zhou, CC
   Su, WC
   Wang, MZ
   Sun, Y
   Heo, DS
   Crino, L
   Tan, EH
   Chao, TY
   Shahidi, M
   Cong, XJ
   Lorence, RM
   Yang, JCH
AF Miller, Vincent A.
   Hirsh, Vera
   Cadranel, Jacques
   Chen, Yuh-Min
   Park, Keunchil
   Kim, Sang-We
   Zhou, Caicun
   Su, Wu-Chou
   Wang, Mengzhao
   Sun, Yan
   Heo, Dae Seog
   Crino, Lucio
   Tan, Eng-Huat
   Chao, Tsu-Yi
   Shahidi, Mehdi
   Cong, Xiuyu Julie
   Lorence, Robert M.
   Yang, James Chih-Hsin
TI Afatinib versus placebo for patients with advanced, metastatic
   non-small-cell lung cancer after failure of erlotinib, gefitinib, or
   both, and one or two lines of chemotherapy (LUX-Lung 1): a phase 2b/3
   randomised trial
SO LANCET ONCOLOGY
LA English
DT Article
ID GROWTH-FACTOR RECEPTOR; TYROSINE KINASE INHIBITORS; ACQUIRED-RESISTANCE;
   CLINICAL-TRIALS; IRREVERSIBLE EGFR; III TRIAL; MUTATION;
   DISCONTINUATION; GEMCITABINE; QLQ-C30
AB Background Afatinib, an irreversible ErbB-family blocker, has shown preclinical activity when tested in EGFR mutant models with mutations that confer resistance to EGFR tyrosine-kinase inhibitors. We aimed to assess its efficacy in patients with advanced lung adenocarcinoma with previous treatment failure on EGFR tyrosine-kinase inhibitors.
   Methods In this phase 2b/3 trial, we enrolled patients with stage IIIB or IV adenocarcinoma and an Eastern Cooperative Oncology Group performance (ECOG) performance score of 0-2 who had received one or two previous chemotherapy regimens and had disease progression after at least 12 weeks of treatment with erlotinib or gefitinib. We used a computer-generated sequence to randomly allocate patients (2: 1) to either afatinib (50 mg per day) or placebo; all patients received best supportive care. Randomisation was done in blocks of three and was stratified by sex and baseline ECOG performance status (0-1 vs 2). Investigators, patients, and the trial sponsor were masked to treatment assignment. The primary endpoint was overall survival (from date of randomisation to death), analysed on an intention-to-treat basis. This study is registered with ClinicalTrials.gov, number NCT00656136.
   Findings Between May 26, 2008, and Sept 21, 2009, we identified 697 patients, 585 of whom were randomly allocated to treatment (390 to afatinib, 195 to placebo). Median overall survival was 10.8 months (95% CI 10.0-12.0) in the afatinib group and 12.0 months (10.2-14.3) in the placebo group (hazard ratio 1.08, 95% CI 0.86-1.35; p=0.74). Median progression-free survival was longer in the afatinib group (3.3 months, 95% CI 2.79-4.40) than it was in the placebo group (1.1 months, 0.95-1.68; hazard ratio 0.38, 95% CI 0.31-0.48; p<0.0001). No complete responses to treatment were noted; 29 (7%) patients had a partial response in the afatinib group, as did one patient in the placebo group. Subsequent cancer treatment was given to 257 (68%) patients in the afatinib group and 153 (79%) patients in the placebo group. The most common adverse events in the afatinib group were diarrhoea (339 [87%] of 390 patients; 66 [17%] were grade 3) and rash or acne (305 [78%] patients; 56 [14%] were grade 3). These events occurred less often in the placebo group (18 [9%] of 195 patients had diarrhoea; 31 [16%] had rash or acne), all being grade 1 or 2. Drug-related serious adverse events occurred in 39 (10%) patients in the afatinib group and one (<1%) patient in the placebo group. We recorded two possibly treatment-related deaths in the afatinib group.
   Interpretation Although we recorded no benefit in terms of overall survival with afatinib (which might have been affected by cancer treatments given after progression in both groups), our findings for progression-free survival and response to treatment suggest that afatinib could be of some benefit to patients with advanced lung adenocarcinoma who have failed at least 12 weeks of previous EGFR tyrosine-kinase inhibitor treatment.
C1 [Yang, James Chih-Hsin] Natl Taiwan Univ, Coll Med, Grad Inst Oncol, Taipei 10764, Taiwan.
   [Yang, James Chih-Hsin] Natl Taiwan Univ, Coll Med, Canc Res Ctr, Taipei 10764, Taiwan.
   [Miller, Vincent A.] Mem Sloan Kettering Canc Ctr, New York, NY 10021 USA.
   [Miller, Vincent A.] Weill Cornell Med Coll, New York, NY USA.
   [Hirsh, Vera] McGill Univ, Ctr Hlth, Montreal, PQ, Canada.
   [Cadranel, Jacques] Hop Tenon, F-75970 Paris, France.
   [Chen, Yuh-Min] Natl Yang Ming Univ, Sch Med, Taipei Vet Gen Hosp, Chest Dept, Taipei 112, Taiwan.
   [Chen, Yuh-Min] Taipei Med Univ, Taipei, Taiwan.
   [Park, Keunchil] Sungkyunkwan Univ, Sch Med, Samsung Med Ctr, Div Hematol Oncol,Dept Med, Seoul, South Korea.
   [Kim, Sang-We] Asan Med Ctr, Dept Oncol, Seoul, South Korea.
   [Zhou, Caicun] Tongji Univ, Shanghai Pulm Hosp, Shanghai 200092, Peoples R China.
   [Su, Wu-Chou] Natl Cheng Kung Univ Hosp, Tainan 70428, Taiwan.
   [Wang, Mengzhao] Beijing Union Med Coll Hosp, Beijing, Peoples R China.
   [Sun, Yan] Chinese Acad Med Sci, Canc Hosp, Beijing 100730, Peoples R China.
   [Heo, Dae Seog] Seoul Natl Univ Hosp, Seoul 110744, South Korea.
   [Crino, Lucio] Santa Maria della Misericordia Hosp, Perugia, Italy.
   [Tan, Eng-Huat] Natl Canc Ctr, Singapore, Singapore.
   [Chao, Tsu-Yi] Taipei Med Univ, Shuang Ho Hosp, Taipei, Taiwan.
   [Shahidi, Mehdi] Boehringer Ingelheim Ltd, Bracknell, Berks, England.
   [Cong, Xiuyu Julie; Lorence, Robert M.] Boehringer Ingelheim Pharmaceut Inc, Ridgefield, CT 06877 USA.
RP Yang, JCH (corresponding author), Natl Taiwan Univ, Coll Med, Grad Inst Oncol, Taipei 10764, Taiwan.
EM chihyang@ntu.edu.tw
RI Park, Keunchil/ABD-7072-2021; Park, Keunchil/ABD-5852-2021; Heo,
   Dae/J-2184-2012; Yang, James Chih-Hsin/W-1587-2019
OI Park, Keunchil/0000-0002-4846-7449; Heo, Dae/0000-0001-5221-173X; Yang,
   James Chih-Hsin/0000-0002-5586-5138; Su, Wu-Chou/0000-0003-2953-4105
FU Boehringer Ingelheim Inc.Boehringer Ingelheim; AstraZenecaAstraZeneca;
   Boehringer IngelheimBoehringer Ingelheim; RocheRoche Holding
FX Boehringer Ingelheim Inc.; VAM has received honoraria from Boehringer
   Ingelheim, Clovis Oncology, Astellas, and Genentech-he working at
   Memorial Sloan-Kettering Cancer Center during the design, conduct, and
   analysis of the trial, but is now an employee of Foundation Medicine (a
   private company that does not receive any financial backing from
   Boehringer Ingelheim). VH has participated in advisory boards for
   Boehringer Ingelheim. JC has received fees for speaking and consulting
   from AstraZeneca, Boehringer Ingelheim, and Roche; travel to the ASCO,
   ESMO, and IASLC congresses was funded by AstraZeneca, Boehringer
   Ingelheim, and Roche. KP has been an adviser for Boehringer Ingelheim.
   CZ has received honoraria for participating in advisory boards for
   Boehringer Ingelheim, Lilly, and Roche Pharmaceuticals. LC has received
   honoraria from Boehringer Ingelheim for participating in advisory
   boards. MS, XJC, and RML are employees of Boehringer Ingelheim. JC-HY is
   an advisory board member for Boehringer Ingelheim and has received
   honoraria from Boehringer Ingelheim (before February, 2009). All other
   authors declare that they have no conflicts of interest.
CR AARONSON NK, 1993, J NATL CANCER I, V85, P365, DOI 10.1093/jnci/85.5.365
   Atagi S, 2011, P WORLD C LUNG CANC
   BERGMAN B, 1994, EUR J CANCER, V30A, P635, DOI 10.1016/0959-8049(94)90535-5
   Chaft JE, 2011, CLIN CANCER RES, V17, P6298, DOI 10.1158/1078-0432.CCR-11-1468
   Fayers PM., 2001, EORTC QLQ C30 SCORIN, V3rd edn
   Heigener DF, 2011, ADV THER, V28, P126, DOI 10.1007/s12325-010-0096-4
   Hirsh V, 2011, P WORLD C LUNG CANC
   Jackman D, 2010, J CLIN ONCOL, V28, P357, DOI 10.1200/JCO.2009.24.7049
   Janjigian YY, 2011, CLIN CANCER RES, V17, P2521, DOI 10.1158/1078-0432.CCR-10-2662
   Jin H, 2012, J CLIN ONCOL, V30, P718, DOI 10.1200/JCO.2010.34.4010
   Johnson ML, 2011, J THORAC ONCOL, V6, P1128, DOI 10.1097/JTO.0b013e3182161508
   Kobayashi S, 2005, CANCER RES, V65, P7096, DOI 10.1158/0008-5472.CAN-05-1346
   Lee J, 2010, J CLIN ONCOL, V28, DOI 10.1200/jco.2010.28.15_suppl.7525
   Li D, 2008, ONCOGENE, V27, P4702, DOI 10.1038/onc.2008.109
   Mok TS, 2009, NEW ENGL J MED, V361, P947, DOI 10.1056/NEJMoa0810699
   Oxnard GR, 2011, CLIN CANCER RES, V17, P1616, DOI 10.1158/1078-0432.CCR-10-2692
   Pao W, 2005, J CLIN ONCOL, V23, P2556, DOI 10.1200/JCO.2005.07.799
   Pao W, 2010, NAT REV CANCER, V10, P760, DOI 10.1038/nrc2947
   Pazdur R, 2008, ONCOLOGIST, V13, P19, DOI 10.1634/theoncologist.13-S2-19
   Pietanza MC, 2012, J THORAC ONCOL, V7, P219, DOI 10.1097/JTO.0b013e31822eebf9
   Pirker R, 2009, LANCET, V373, P1525, DOI 10.1016/S0140-6736(09)60569-9
   Reck M, 2010, ANN ONCOL, V21, P1804, DOI 10.1093/annonc/mdq020
   Riely GJ, 2007, CLIN CANCER RES, V13, P5150, DOI 10.1158/1078-0432.CCR-07-0560
   Robins JM, 2000, BIOMETRICS, V56, P779, DOI 10.1111/j.0006-341X.2000.00779.x
   Scagliotti GV, 2008, J CLIN ONCOL, V26, P3543, DOI 10.1200/JCO.2007.15.0375
   Sequist LV, 2010, J CLIN ONCOL, V28, P3076, DOI 10.1200/JCO.2009.27.9414
   Shepherd FA, 2005, NEW ENGL J MED, V353, P123, DOI 10.1056/NEJMoa050753
   Sholl LM, 2010, AM J CLIN PATHOL, V133, P922, DOI 10.1309/AJCPST1CTHZS3PSZ
   Sos ML, 2010, CANCER RES, V70, P868, DOI 10.1158/0008-5472.CAN-09-3106
   Yang JCH, 2012, LANCET ONCOL, V13, P539, DOI 10.1016/S1470-2045(12)70086-4
   Yap TA, 2010, J CLIN ONCOL, V28, P3965, DOI 10.1200/JCO.2009.26.7278
NR 31
TC 727
Z9 777
U1 0
U2 141
PU ELSEVIER SCIENCE INC
PI NEW YORK
PA 360 PARK AVE SOUTH, NEW YORK, NY 10010-1710 USA
SN 1470-2045
EI 1474-5488
J9 LANCET ONCOL
JI Lancet Oncol.
PD MAY
PY 2012
VL 13
IS 5
BP 528
EP 538
DI 10.1016/S1470-2045(12)70087-6
PG 11
WC Oncology
SC Oncology
GA 935HC
UT WOS:000303508700044
PM 22452896
HC Y
HP N
DA 2021-12-02
ER

PT J
AU Lynch, TJ
   Bondarenko, I
   Luft, A
   Serwatowski, P
   Barlesi, F
   Chacko, R
   Sebastian, M
   Neal, J
   Lu, HL
   Cuillerot, JM
   Reck, M
AF Lynch, Thomas J.
   Bondarenko, Igor
   Luft, Alexander
   Serwatowski, Piotr
   Barlesi, Fabrice
   Chacko, Raju
   Sebastian, Martin
   Neal, Joel
   Lu, Haolan
   Cuillerot, Jean-Marie
   Reck, Martin
TI Ipilimumab in Combination With Paclitaxel and Carboplatin As First-Line
   Treatment in Stage IIIB/IV Non-Small-Cell Lung Cancer: Results From a
   Randomized, Double-Blind, Multicenter Phase II Study
SO JOURNAL OF CLINICAL ONCOLOGY
LA English
DT Article
ID CD8(+) T-CELLS; LYMPHOCYTE-ASSOCIATED ANTIGEN-4; METASTATIC MELANOMA;
   TUMOR-REGRESSION; CTLA-4 BLOCKADE; IMMUNE-SYSTEM; FAVORABLE PROGNOSIS;
   ANTITUMOR IMMUNITY; PLUS CARBOPLATIN; TRIAL
AB Purpose
   Ipilimumab, which is an anti-cytotoxic T-cell lymphocyte-4 monoclonal antibody, showed a survival benefit in melanoma with adverse events (AEs) managed by protocol-defined guidelines. A phase II study in lung cancer assessed the activity of ipilimumab plus paclitaxel and carboplatin.
   Patients and Methods
   Patients (N = 204) with chemotherapy-naive non-small-cell lung cancer (NSCLC) were randomly assigned 1:1:1 to receive paclitaxel (175 mg/m(2)) and carboplatin (area under the curve, 6) with either placebo (control) or ipilimumab in one of the following two regimens: concurrent ipilimumab (four doses of ipilimumab plus paclitaxel and carboplatin followed by two doses of placebo plus paclitaxel and carboplatin) or phased ipilimumab (two doses of placebo plus paclitaxel and carboplatin followed by four doses of ipilimumab plus paclitaxel and carboplatin). Treatment was administered intravenously every 3 weeks for <= 18 weeks (induction). Eligible patients continued ipilimumab or placebo every 12 weeks as maintenance therapy. Response was assessed by using immune-related response criteria and modified WHO criteria. The primary end point was immune-related progression-free survival (irPFS). Other end points were progression-free survival (PFS), best overall response rate (BORR), immune-related BORR (irBORR), overall survival (OS), and safety.
   Results
   The study met its primary end point of improved irPFS for phased ipilimumab versus the control (hazard ratio [HR], 0.72; P = .05), but not for concurrent ipilimumab (HR, 0.81; P = .13). Phased ipilimumab also improved PFS according to modified WHO criteria (HR, 0.69; P = .02). Phased ipilimumab, concurrent ipilimumab, and control treatments were associated with a median irPFS of 5.7, 5.5, and 4.6 months, respectively, a median PFS of 5.1, 4.1, and 4.2 months, respectively, an irBORR of 32%, 21% and 18%, respectively, a BORR of 32%, 21% and 14%, respectively, and a median OS of 12.2, 9.7, and 8.3 months. Overall rates of grade 3 and 4 immune-related AEs were 15%, 20%, and 6% for phased ipilimumab, concurrent ipilimumab, and the control, respectively. Two patients (concurrent, one patient; control, one patient) died from treatment-related toxicity.
   Conclusion
   Phased ipilimumab plus paclitaxel and carboplatin improved irPFS and PFS, which supports additional investigation of ipilimumab in NSCLC.
C1 [Lynch, Thomas J.] Yale Canc Ctr, New Haven, CT 06520 USA.
   [Lynch, Thomas J.] Smilow Canc Hosp, New Haven, CT USA.
   [Bondarenko, Igor] City Clin Hosp, Dnepropetrovsk, Ukraine.
   [Luft, Alexander] Leningrad Reg Clin Hosp, St Petersburg, Russia.
   [Serwatowski, Piotr] Oddzial Chemioterapii, Szczecin, Poland.
   [Barlesi, Fabrice] Univ Mediterranee, Assistance Publ Hop Marseille, Marseille, France.
   [Chacko, Raju] Christian Med Coll & Hosp, Vellore, Tamil Nadu, India.
   [Sebastian, Martin] Univ Med Mainz, Mainz, Germany.
   [Neal, Joel] Stanford Canc Inst, Stanford, CA USA.
   [Lu, Haolan; Cuillerot, Jean-Marie] Bristol Myers Squibb Co, Res & Dev, Wallingford, CT 06492 USA.
   [Reck, Martin] Hosp Grosshansdorf, Grosshansdorf, Germany.
RP Lynch, TJ (corresponding author), Yale Canc Ctr, 333 Cedar St, New Haven, CT 06520 USA.
EM thomas.lynch@yale.edu
RI Bondarenko, Igor/U-5156-2017; Bondarenko, Igor/W-9412-2019
OI Bondarenko, Igor/0000-0002-7071-2471; Bondarenko,
   Igor/0000-0002-7071-2471
FU Bristol-Myers SquibbBristol-Myers Squibb
FX Supported by Bristol-Myers Squibb.
CR Al-Shibli KI, 2008, CLIN CANCER RES, V14, P5220, DOI 10.1158/1078-0432.CCR-08-0133
   [Anonymous], 2010, TAX PACL US FULL PRE
   [Anonymous], 2008, PAR CARB US FULL PRE
   Antonia SJ, 2006, CLIN CANCER RES, V12, P878, DOI 10.1158/1078-0432.CCR-05-2013
   Apetoh L, 2008, CANCER RES, V68, P4026, DOI 10.1158/0008-5472.CAN-08-0427
   Attia P, 2005, J CLIN ONCOL, V23, P6043, DOI 10.1200/JCO.2005.06.205
   BROOKMEYER R, 1982, BIOMETRICS, V38, P29, DOI 10.2307/2530286
   Butts C, 2005, J CLIN ONCOL, V23, P6674, DOI 10.1200/JCO.2005.13.011
   Clopper CJ, 1934, BIOMETRIKA, V26, P404, DOI 10.2307/2331986
   Cohen MH, 2007, ONCOLOGIST, V12, P713, DOI 10.1634/theoncologist.12-6-713
   Correale P, 2008, J IMMUNOTHER, V31, P132, DOI 10.1097/CJI.0b013e31815b69c8
   Di Giacomo AM, 2010, SEMIN ONCOL, V37, P499, DOI 10.1053/j.seminoncol.2010.09.007
   Emens LA, 2010, CANCER J, V16, P295, DOI 10.1097/PPO.0b013e3181eb5066
   Haslam S, 2007, CORE EVID, V2, P31
   Hersh EM, 2011, INVEST NEW DRUG, V29, P489, DOI 10.1007/s10637-009-9376-8
   Hiraoka K, 2006, BRIT J CANCER, V94, P275, DOI 10.1038/sj.bjc.6602934
   Hodi FS, 2008, P NATL ACAD SCI USA, V105, P3005, DOI 10.1073/pnas.0712237105
   Hodi FS, 2010, NEW ENGL J MED, V363, P711, DOI 10.1056/NEJMoa1003466
   Hodi FS, 2010, J CUTAN PATHOL, V37, P48, DOI 10.1111/j.1600-0560.2010.01506.x
   Hoos A, 2010, SEMIN ONCOL, V37, P533, DOI 10.1053/j.seminoncol.2010.09.015
   Kawai O, 2008, CANCER-AM CANCER SOC, V113, P1387, DOI 10.1002/cncr.23712
   Kelly RJ, 2010, CLIN LUNG CANCER, V11, P228, DOI 10.3816/CLC.2010.n.029
   Klein O, 2009, CLIN CANCER RES, V15, P2507, DOI 10.1158/1078-0432.CCR-08-2424
   Kosmidis P, 2000, ANN ONCOL, V11, P799, DOI 10.1023/A:1008389402580
   KRUMMEL MF, 1995, J EXP MED, V182, P459, DOI 10.1084/jem.182.2.459
   Leach DR, 1996, SCIENCE, V271, P1734, DOI 10.1126/science.271.5256.1734
   Lee Francis, 2011, Ther Adv Med Oncol, V3, P11, DOI 10.1177/1758834010386402
   Maker AV, 2005, ANN SURG ONCOL, V12, P1005, DOI 10.1245/ASO.2005.03.536
   Masters G, 2009, J IMMUNOTHER, V32, P994
   Merritt RE, 2003, J THORAC CARDIOV SUR, V126, P1609, DOI 10.1016/S0022-5223(03)00707-4
   MILLER AB, 1981, CANCER, V47, P207, DOI 10.1002/1097-0142(19810101)47:1<207::AID-CNCR2820470134>3.0.CO;2-6
   Mori M, 2000, TOHOKU J EXP MED, V191, P113, DOI 10.1620/tjem.191.113
   National Comprehensive Cancer Network, CLIN PRACT GUID ONC
   Nowak AK, 2003, J IMMUNOL, V170, P4905, DOI 10.4049/jimmunol.170.10.4905
   O'Day SJ, 2010, ANN ONCOL, V21, P1712, DOI 10.1093/annonc/mdq013
   O'Mahony D, 2007, CLIN CANCER RES, V13, P958, DOI 10.1158/1078-0432.CCR-06-1974
   Page DB, 2010, IMMUNOTHERAPY-UK, V2, P367, DOI [10.2217/imt.10.21, 10.2217/IMT.10.21]
   Phan GQ, 2003, P NATL ACAD SCI USA, V100, P8372, DOI 10.1073/pnas.1533209100
   Ramakrishnan R, 2010, J CLIN INVEST, V120, P1111, DOI 10.1172/JCI40269
   Reck M, 2011, 14 WORLD C LUNG CANC
   Reck M, 2009, J CLIN ONCOL, V27, P1227, DOI 10.1200/JCO.2007.14.5466
   Robert C, 2011, NEW ENGL J MED, V364, P2517, DOI 10.1056/NEJMoa1104621
   Ruffini E, 2009, ANN THORAC SURG, V87, P365, DOI 10.1016/j.athoracsur.2008.10.067
   Sandler A, 2006, NEW ENGL J MED, V355, P2542, DOI 10.1056/NEJMoa061884
   Scagliotti G, 2011, J THORAC ONCOL, V6, P64, DOI 10.1097/JTO.0b013e3181f7c6d4
   Schiller JH, 2002, NEW ENGL J MED, V346, P92, DOI 10.1056/NEJMoa011954
   Small EJ, 2007, CLIN CANCER RES, V13, P1810, DOI 10.1158/1078-0432.CCR-06-2318
   Socinski MA, 2009, ANN ONCOL, V20, P1068, DOI 10.1093/annonc/mdn745
   Tarhini A, 2010, CANCER BIOTHER RADIO, V25, P601, DOI 10.1089/cbr.2010.0865
   Tesniere A, 2008, CURR OPIN IMMUNOL, V20, P504, DOI 10.1016/j.coi.2008.05.007
   Vansteenkiste J, 2007, J CLIN ONCOL S, V25, p455s
   Wakabayashi O, 2003, CANCER SCI, V94, P1003, DOI 10.1111/j.1349-7006.2003.tb01392.x
   WALUNAS TL, 1994, IMMUNITY, V1, P405, DOI 10.1016/1074-7613(94)90071-X
   Weber J, 2009, CLIN CANCER RES, V15, P5591, DOI 10.1158/1078-0432.CCR-09-1024
   Wolchok JD, 2010, LANCET ONCOL, V11, P155, DOI 10.1016/S1470-2045(09)70334-1
   Wolchok JD, 2009, CLIN CANCER RES, V15, P7412, DOI 10.1158/1078-0432.CCR-09-1624
   Yang JC, 2007, J IMMUNOTHER, V30, P825, DOI 10.1097/CJI.0b013e318156e47e
   Zhuang XW, 2010, APPL IMMUNOHISTO M M, V18, P24, DOI 10.1097/PAI.0b013e3181b6a741
   Zitvogel L, 2008, NAT REV IMMUNOL, V8, P59, DOI 10.1038/nri2216
NR 59
TC 719
Z9 756
U1 3
U2 52
PU AMER SOC CLINICAL ONCOLOGY
PI ALEXANDRIA
PA 2318 MILL ROAD, STE 800, ALEXANDRIA, VA 22314 USA
SN 0732-183X
EI 1527-7755
J9 J CLIN ONCOL
JI J. Clin. Oncol.
PD JUN 10
PY 2012
VL 30
IS 17
BP 2046
EP 2054
DI 10.1200/JCO.2011.38.4032
PG 9
WC Oncology
SC Oncology
GA 957KB
UT WOS:000305159200009
PM 22547592
HC Y
HP N
DA 2021-12-02
ER

PT J
AU Camidge, DR
   Bang, YJ
   Kwak, EL
   Iafrate, AJ
   Varella-Garcia, M
   Fox, SB
   Riely, GJ
   Solomon, B
   Ou, SHI
   Kim, DW
   Salgia, R
   Fidias, P
   Engelman, JA
   Gandhi, L
   Janne, PA
   Costa, DB
   Shapiro, GI
   LoRusso, P
   Ruffner, K
   Stephenson, P
   Tang, YY
   Wilner, K
   Clark, JW
   Shaw, AT
AF Camidge, D. Ross
   Bang, Yung-Jue
   Kwak, Eunice L.
   Iafrate, A. John
   Varella-Garcia, Marileila
   Fox, Stephen B.
   Riely, Gregory J.
   Solomon, Benjamin
   Ou, Sai-Hong I.
   Kim, Dong-Wan
   Salgia, Ravi
   Fidias, Panagiotis
   Engelman, Jeffrey A.
   Gandhi, Leena
   Jaenne, Pasi A.
   Costa, Daniel B.
   Shapiro, Geoffrey I.
   LoRusso, Patricia
   Ruffner, Katherine
   Stephenson, Patricia
   Tang, Yiyun
   Wilner, Keith
   Clark, Jeffrey W.
   Shaw, Alice T.
TI Activity and safety of crizotinib in patients with ALK-positive
   non-small-cell lung cancer: updated results from a phase 1 study
SO LANCET ONCOLOGY
LA English
DT Article
ID EML4-ALK FUSION GENE; ANAPLASTIC LYMPHOMA; ACQUIRED-RESISTANCE;
   CLINICAL-FEATURES; KRAS MUTATIONS; C-MET; KINASE; INHIBITOR; EGFR;
   REARRANGEMENTS
AB Background ALK fusion genes occur in a subset of non-small-cell lung cancers (NSCLCs). We assessed the tolerability and activity of crizotinib in patients with NSCLC who were prospectively identified to have an ALK fusion within the first-in-man phase 1 crizotinib study.
   Methods In this phase 1 study, patients with ALK-positive stage III or IV NSCLC received oral crizotinib 250 mg twice daily in 28-day cycles. Endpoints included tumour responses, duration of response, time to tumour response, progression-free survival (PFS), overall survival at 6 and 12 months, and determination of the safety and tolerability and characterisation of the plasma pharmacokinetic profile of crizotinib after oral administration. Responses were analysed in evaluable patients and PFS and safety were analysed in all patients. This study is registered with ClinicalTrials.gov, number NCT00585195.
   Findings Between Aug 27, 2008, and June 1, 2011, 149 ALK-positive patients were enrolled, 143 of whom were included in the response-evaluable population. 87 of 143 patients had an objective response (60.8%, 95% CI 52.3-68.9), including three complete responses and 84 partial responses. Median time to first documented objective response was 7.9 weeks (range 2.1-39.6) and median duration of response was 49.1 weeks (95% CI 39.3-75.4). The response rate seemed to be largely independent of age, sex, performance status, or line of treatment. Median PFS was 9.7 months (95% CI 7.7-12.8). Median overall survival data are not yet mature, but estimated overall survival at 6 and 12 months was 87.9% (95% CI 81.3-92.3) and 74.8% (66.4-81.5), respectively. 39 patients continued to receive crizotinib for more than 2 weeks after progression because of perceived ongoing clinical benefit from the drug (12 for at least 6 months from the time of their initial investigator-defined disease progression). Overall, 144 (97%) of 149 patients experienced treatment-related adverse events, which were mostly grade 1 or 2. The most common adverse events were visual effects, nausea, diarrhoea, constipation, vomiting, and peripheral oedema. The most common treatment-related grade 3 or 4 adverse events were neutropenia (n=9), raised alanine aminotransferase (n=6), hypophosphataemia (n=6), and lymphopenia (n=6).
   Interpretation Crizotinib is well tolerated with rapid, durable responses in patients with ALK-positive NSCLC. There seems to be potential for ongoing benefit after initial disease progression in this population, but a more formal definition of ongoing benefit in this context is needed.
C1 [Bang, Yung-Jue; Kim, Dong-Wan] Seoul Natl Univ, Coll Med, Seoul, South Korea.
   [Kwak, Eunice L.; Iafrate, A. John; Fidias, Panagiotis; Engelman, Jeffrey A.; Clark, Jeffrey W.; Shaw, Alice T.] Massachusetts Gen Hosp, Boston, MA 02114 USA.
   [Fox, Stephen B.; Solomon, Benjamin] Peter MacCallum Canc Ctr, Melbourne, Vic, Australia.
   [Riely, Gregory J.] Mem Sloan Kettering Canc Ctr, New York, NY 10021 USA.
   [Ou, Sai-Hong I.] Univ Calif Irvine, Irvine, CA USA.
   [Salgia, Ravi] Univ Chicago, Chicago, IL 60637 USA.
   [Costa, Daniel B.] Harvard Univ, Beth Israel Deaconess Med Ctr, Sch Med, Boston, MA 02215 USA.
   [LoRusso, Patricia] Karmanos Canc Inst, Detroit, MI USA.
   [Ruffner, Katherine; Tang, Yiyun; Wilner, Keith] Pfizer Oncol, La Jolla, CA USA.
   [Stephenson, Patricia] Rho, Chapel Hill, NC USA.
   [Gandhi, Leena; Jaenne, Pasi A.; Shapiro, Geoffrey I.] Harvard Univ, Sch Med, Dana Farber Canc Inst, Boston, MA 02115 USA.
   [Camidge, D. Ross; Varella-Garcia, Marileila] Univ Colorado Denver, Aurora, CO USA.
RP Camidge, DR (corresponding author), Univ Colorado, Div Med Oncol, Anschutz Med Campus,Mailstop F704,Room ACP 1058, Aurora, CO 80045 USA.
EM ross.camidge@ucdenver.edu
RI Camidge, David Ross/AAG-9144-2019; Riely, Gregory/AAF-4300-2019; Bang,
   Yung Jue/J-2759-2012; Kim, Dong-Wan/J-5391-2012; Ou,
   Sai-Hong/AAA-3389-2020; Fox, Stephen/G-9719-2016
OI Bang, Yung Jue/0000-0001-6000-4597; Fox, Stephen/0000-0002-7648-8896;
   Solomon, Benjamin/0000-0003-3059-5730; Costa,
   Daniel/0000-0002-0689-395X; Gandhi, Leena/0000-0002-2398-9179
FU PfizerPfizer; Abbott Molecular; Chugai; Boehringer IngelheimBoehringer
   Ingelheim; Bristol-Myers SquibbBristol-Myers Squibb;
   GlaxoSmithKlineGlaxoSmithKline; Infinity Pharmaceuticals; MerckMerck &
   Company; DaiichiDaiichi Sankyo Company Limited; Tragara;
   NovartisNovartis; Ariad; GenentechRoche HoldingGenentech;
   AstraZenecaAstraZeneca; RocheRoche Holding; National Cancer
   InstituteUnited States Department of Health & Human ServicesNational
   Institutes of Health (NIH) - USANIH National Cancer Institute (NCI)
   [P50-CA090578]; American Society of Clinical Oncology Conquer Cancer
   Foundation; Massachusetts General Hospital Cancer Center and Pathology
   Department; NATIONAL CANCER INSTITUTEUnited States Department of Health
   & Human ServicesNational Institutes of Health (NIH) - USANIH National
   Cancer Institute (NCI) [P50CA090578, P30CA046934] Funding Source: NIH
   RePORTER
FX DRC, Y-JB, ELK, AJI, BS, S-HIO, D-WK, PAJ, DBC, PLR, and ATS received
   honoraria or consulting fees from Pfizer. ELK, GJR, BS, and JWC received
   research funding from Pfizer. AJI, MV-G, and GJR received honoraria or
   consulting fees from Abbott Molecular. GJR, LG, and ATS received
   honoraria or consulting fees from Chugai. GJR received research funding
   from Chugai, Boehringer Ingelheim, Bristol-Myers Squibb,
   GlaxoSmithKline, Infinity Pharmaceuticals, and Merck; and honoraria or
   consulting fees from Daiichi and Tragara. GJR and ATS received honoraria
   or consulting fees from Novartis and Ariad and research funding from
   Novartis. PF received honoraria or consulting fees from Genentech. DBC
   received honoraria or consulting fees from AstraZeneca and Roche. KR,
   YT, and KW are employees and stockholders of Pfizer. ATS received
   research funding from AstraZeneca. SBF, RS, JAE, GIS, and PS declare
   that they have no conflicts of interest.; We thank all the participating
   patients, their families, and the network of investigators, research
   nurses, study coordinators, and operations staff. The phase 1 clinical
   trial was sponsored by Pfizer. Investigators were supported in part by
   the National Cancer Institute P50-CA090578 (PAJ, DBC), the American
   Society of Clinical Oncology Conquer Cancer Foundation (DBC), and by
   internal funds from the Massachusetts General Hospital Cancer Center and
   Pathology Department (ATS, AJI). Editorial assistance was provided by
   Martin Quinn at Acumed (Tytherington, UK) and was funded by Pfizer.
CR Butrynski JE, 2010, NEW ENGL J MED, V363, P1727, DOI 10.1056/NEJMoa1007056
   Camidge DR, 2010, ANN ONCOL, V21, P21
   Camidge DR, 2011, J THORAC ONCOL, V6, P774, DOI 10.1097/JTO.0b013e31820cf053
   Camidge DR, 2010, CLIN CANCER RES, V16, P5581, DOI 10.1158/1078-0432.CCR-10-0851
   Chaft JE, 2011, CLIN CANCER RES, V17, P6298, DOI 10.1158/1078-0432.CCR-11-1468
   Choi YL, 2008, CANCER RES, V68, P4971, DOI 10.1158/0008-5472.CAN-07-6158
   Choi YL, 2010, NEW ENGL J MED, V363, P1734, DOI 10.1056/NEJMoa1007478
   Christensen JG, 2007, MOL CANCER THER, V6, P3314, DOI 10.1158/1535-7163.MCT-07-0365
   Costa DB, 2011, J CLIN ONCOL, V29, pE443, DOI 10.1200/JCO.2010.34.1313
   Crino L, 2011, P AM SOC CLIN ONCO S, V29
   Doebele RC, 2012, CANCER-AM CANCER SOC, V118, P4502, DOI 10.1002/cncr.27409
   Doebele RC, 2012, CLIN CANCER RES, V18, P1472, DOI 10.1158/1078-0432.CCR-11-2906
   Engelman JA, 2008, CLIN CANCER RES, V14, P2895, DOI 10.1158/1078-0432.CCR-07-2248
   Katayama R, 2012, SCI TRANSL MED, V4, DOI 10.1126/scitranslmed.3003316
   Kim HR, 2012, CANCER-AM CANCER SOC, V118, P729, DOI 10.1002/cncr.26311
   Kris MG, 2011, P AM SOC CLIN ONCO S, V29
   Kwak EL, 2009, P AM SOC CLIN ONCO S, V7
   Kwak EL, 2010, NEW ENGL J MED, V363, P1693, DOI 10.1056/NEJMoa1006448
   Lee JO, 2011, J THORAC ONCOL, V6, P1474, DOI 10.1097/JTO.0b013e3182208fc2
   Lee JK, 2012, CANCER-AM CANCER SOC, V118, P3579, DOI 10.1002/cncr.26668
   Mano H, 2008, CANCER SCI, V99, P2349, DOI 10.1111/j.1349-7006.2008.00972.x
   Mehra R, 2012, P AM SOC CLIN ONCO S, V30
   Ou SHI, 2010, J THORAC ONCOL, V5, P2044, DOI 10.1097/JTO.0b013e318200f9ff
   Ou SHI, 2010, 4 AS PAC LUNG CANC C
   Palmer RH, 2009, BIOCHEM J, V420, P345, DOI 10.1042/BJ20090387
   Pulford K, 2004, J CELL PHYSIOL, V199, P330, DOI 10.1002/jcp.10472
   Rikova K, 2007, CELL, V131, P1190, DOI 10.1016/j.cell.2007.11.025
   Rosell R, 2009, NEW ENGL J MED, V361, P958, DOI 10.1056/NEJMoa0904554
   Sasaki T, 2011, CANCER RES, V71, P6051, DOI 10.1158/0008-5472.CAN-11-1340
   Scagliotti G, 2009, ONCOLOGIST, V14, P253, DOI 10.1634/theoncologist.2008-0232
   Schiller JH, 2002, NEW ENGL J MED, V346, P92, DOI 10.1056/NEJMoa011954
   Sequist LV, 2010, J CLIN ONCOL, V28, P4953, DOI 10.1200/JCO.2010.30.8338
   Shaw AT, 2011, LANCET ONCOL, V12, P1004, DOI 10.1016/S1470-2045(11)70232-7
   Shaw AT, 2009, J CLIN ONCOL, V27, P4247, DOI 10.1200/JCO.2009.22.6993
   Soda M, 2007, NATURE, V448, P561, DOI 10.1038/nature05945
   Solomon B, 2009, J THORAC ONCOL, V4, P1450, DOI 10.1097/JTO.0b013e3181c4dedb
   Spigel DR, 2011, P AM SOC CLIN ONCO S, V29
   Takahashi T, 2010, ANN SURG ONCOL, V17, P889, DOI 10.1245/s10434-009-0808-7
   Takeuchi K, 2009, CLIN CANCER RES, V15, P3143, DOI 10.1158/1078-0432.CCR-08-3248
   Therasse P, 2000, J NATL CANCER I, V92, P205, DOI 10.1093/jnci/92.3.205
   Varella-Garcia M, 2010, P AM SOC CLIN ONCO S, V28
   Weickhardt A. J., 2011, Clinical Investigation, V1, P1119
   Wong DWS, 2009, CANCER-AM CANCER SOC, V115, P1723, DOI 10.1002/cncr.24181
   Zhang XC, 2010, MOL CANCER, V9, DOI 10.1186/1476-4598-9-188
   Zou HY, 2007, CANCER RES, V67, P4408, DOI 10.1158/0008-5472.CAN-06-4443
NR 45
TC 920
Z9 983
U1 3
U2 96
PU ELSEVIER SCIENCE INC
PI NEW YORK
PA STE 800, 230 PARK AVE, NEW YORK, NY 10169 USA
SN 1470-2045
EI 1474-5488
J9 LANCET ONCOL
JI Lancet Oncol.
PD OCT
PY 2012
VL 13
IS 10
BP 1011
EP 1019
DI 10.1016/S1470-2045(12)70344-3
PG 9
WC Oncology
SC Oncology
GA 016IG
UT WOS:000309510600038
PM 22954507
OA Green Accepted
HC Y
HP N
DA 2021-12-02
ER
