# Supplementary material for: Evolutions in the management of non-small cell lung cancer: A bibliometric study from the 100 most impactful articles in the field
Source: Front Oncol. 2022 Aug 17;12:939838. doi: 10.3389/fonc.2022.939838 (PMC9428518; doi:10.3389/fonc.2022.939838)
Supplement: Supplementary file 1 [file DataSheet_1.zip › Additional files/Figure production/CiteSpace figure production/output/download2013u2pt1.txt]

PT J
AU Shaw, AT
   Kim, DW
   Nakagawa, K
   Seto, T
   Crino, L
   Ahn, MJ
   De Pas, T
   Besse, B
   Solomon, BJ
   Blackhall, F
   Wu, YL
   Thomas, M
   O'Byrne, KJ
   Moro-Sibilot, D
   Camidge, DR
   Mok, T
   Hirsh, V
   Riely, GJ
   Iyer, S
   Tassell, V
   Polli, A
   Wilner, KD
   Janne, PA
AF Shaw, Alice T.
   Kim, Dong-Wan
   Nakagawa, Kazuhiko
   Seto, Takashi
   Crino, Lucio
   Ahn, Myung-Ju
   De Pas, Tommaso
   Besse, Benjamin
   Solomon, Benjamin J.
   Blackhall, Fiona
   Wu, Yi-Long
   Thomas, Michael
   O'Byrne, Kenneth J.
   Moro-Sibilot, Denis
   Camidge, D. Ross
   Mok, Tony
   Hirsh, Vera
   Riely, Gregory J.
   Iyer, Shrividya
   Tassell, Vanessa
   Polli, Anna
   Wilner, Keith D.
   Jaenne, Pasi A.
TI Crizotinib versus Chemotherapy in Advanced ALK-Positive Lung Cancer
SO NEW ENGLAND JOURNAL OF MEDICINE
LA English
DT Article
ID EML4-ALK FUSION GENE; CLINICAL-TRIALS; OPEN-LABEL; PHASE-III; LYMPHOMA;
   ONCOLOGY; EGFR; REARRANGEMENT; GEFITINIB; DOCETAXEL
AB Background
   In single-group studies, chromosomal rearrangements of the anaplastic lymphoma kinase gene (ALK) have been associated with marked clinical responses to crizotinib, an oral tyrosine kinase inhibitor targeting ALK. Whether crizotinib is superior to standard chemotherapy with respect to efficacy is unknown.
   Methods
   We conducted a phase 3, open-label trial comparing crizotinib with chemotherapy in 347 patients with locally advanced or metastatic ALK-positive lung cancer who had received one prior platinum-based regimen. Patients were randomly assigned to receive oral treatment with crizotinib (250 mg) twice daily or intravenous chemotherapy with either pemetrexed (500 mg per square meter of body-surface area) or docetaxel (75 mg per square meter) every 3 weeks. Patients in the chemotherapy group who had disease progression were permitted to cross over to crizotinib as part of a separate study. The primary end point was progression-free survival.
   Results
   The median progression-free survival was 7.7 months in the crizotinib group and 3.0 months in the chemotherapy group (hazard ratio for progression or death with crizotinib, 0.49; 95% confidence interval [CI], 0.37 to 0.64; P<0.001). The response rates were 65% (95% CI, 58 to 72) with crizotinib, as compared with 20% (95% CI, 14 to 26) with chemotherapy (P<0.001). An interim analysis of overall survival showed no significant improvement with crizotinib as compared with chemotherapy (hazard ratio for death in the crizotinib group, 1.02; 95% CI, 0.68 to 1.54; P = 0.54). Common adverse events associated with crizotinib were visual disorder, gastrointestinal side effects, and elevated liver aminotransferase levels, whereas common adverse events with chemotherapy were fatigue, alopecia, and dyspnea. Patients reported greater reductions in symptoms of lung cancer and greater improvement in global quality of life with crizotinib than with chemotherapy.
   Conclusions
   Crizotinib is superior to standard chemotherapy in patients with previously treated, advanced non-small-cell lung cancer with ALK rearrangement.
C1 [Shaw, Alice T.] Massachusetts Gen Hosp, Boston, MA 02114 USA.
   [Jaenne, Pasi A.] Dana Farber Canc Inst, Lowe Ctr Thorac Oncol, Boston, MA 02115 USA.
   [Jaenne, Pasi A.] Dana Farber Canc Inst, Belfer Inst Appl Canc Sci, Boston, MA 02115 USA.
   [Kim, Dong-Wan] Seoul Natl Univ Hosp, Seoul 110744, South Korea.
   [Ahn, Myung-Ju] Sungkyunkwan Univ, Sch Med, Samsung Med Ctr, Seoul, South Korea.
   [Nakagawa, Kazuhiko] Kinki Univ, Fac Med, Osakasayama City, Osaka, Japan.
   [Seto, Takashi] Kyushu Natl Canc Ctr, Fukuoka, Japan.
   [Crino, Lucio] Azienda Osped Perugia, Perugia, Italy.
   [De Pas, Tommaso] European Inst Oncol, Milan, Italy.
   [Polli, Anna] Pfizer Italia, Milan, Italy.
   [Besse, Benjamin] Inst Gustave Roussy, Villejuif, France.
   [Moro-Sibilot, Denis] CHU Grenoble, Thorac Oncol Unit, F-38043 Grenoble, France.
   [Solomon, Benjamin J.] Peter MacCallum Canc Ctr, Melbourne, Vic, Australia.
   [Blackhall, Fiona] Christie Natl Hlth Serv Fdn Trust, Manchester, Lancs, England.
   [Wu, Yi-Long] Guangdong Gen Hosp, Guangdong Lung Canc Inst, Guangzhou, Guangdong, Peoples R China.
   [Thomas, Michael] Univ Klinikum Heidelberg, Thoraxklinik, Heidelberg, Germany.
   [Thomas, Michael] Translat Lung Res Ctr Heidelberg, Heidelberg, Germany.
   [O'Byrne, Kenneth J.] St James Hosp, Dublin, Ireland.
   [Camidge, D. Ross] Univ Colorado, Aurora, CO USA.
   [Mok, Tony] Chinese Univ Hong Kong, Shatin, Hong Kong, Peoples R China.
   [Hirsh, Vera] McGill Univ, Ctr Hlth, Montreal, PQ, Canada.
   [Riely, Gregory J.] Mem Sloan Kettering Canc Ctr, New York, NY 10021 USA.
   [Iyer, Shrividya] Pfizer Oncol, New York, NY USA.
   [Tassell, Vanessa; Wilner, Keith D.] Pfizer Oncol, La Jolla, CA USA.
RP Shaw, AT (corresponding author), Massachusetts Gen Hosp, Ctr Canc, Yawkey 7B,32 Fruit St, Boston, MA 02114 USA.
EM ashaw1@partners.org
RI MORO-SIBILOT, denis L/N-6493-2013; Blackhall, Fiona H/N-2186-2015; Wu,
   Yi-Long/C-3396-2008; Wu, Yi-Long/AAW-9832-2020; Kim,
   Dong-Wan/J-5391-2012; Camidge, David Ross/AAG-9144-2019; Besse,
   Benjamin/V-1523-2019; Mok, Tony Shu Kam/B-2310-2019; Riely,
   Gregory/AAF-4300-2019; De Pas, tommaso/K-4879-2018
OI Blackhall, Fiona H/0000-0001-8716-3395; Wu, Yi-Long/0000-0002-3611-0258;
   Wu, Yi-Long/0000-0002-3611-0258; Besse, Benjamin/0000-0001-5090-8189;
   Mok, Tony Shu Kam/0000-0002-8251-0551; Solomon,
   Benjamin/0000-0003-3059-5730; MORO-SIBILOT, Denis/0000-0001-6776-8610;
   Iyer, shrividya/0000-0002-1770-2311
FU PfizerPfizer
FX Funded by Pfizer; ClinicalTrials.gov number, NCT00932893.
CR AARONSON NK, 1993, J NATL CANCER I, V85, P365, DOI 10.1093/jnci/85.5.365
   Bergethon K, 2012, J CLIN ONCOL, V30, P863, DOI 10.1200/JCO.2011.35.6345
   BERGMAN B, 1994, EUR J CANCER, V30A, P635, DOI 10.1016/0959-8049(94)90535-5
   Blackhall F, 2012, ANN ONCOL, V23, P73
   Bray F, 2013, INT J CANCER, V132, P1133, DOI 10.1002/ijc.27711
   Camidge DR, 2012, LANCET ONCOL, V13, P1011, DOI 10.1016/S1470-2045(12)70344-3
   Camidge DR, 2012, NAT REV CLIN ONCOL, V9, P268, DOI 10.1038/nrclinonc.2012.43
   Camidge DR, 2011, J THORAC ONCOL, V6, P774, DOI 10.1097/JTO.0b013e31820cf053
   Eisenhauer EA, 2009, EUR J CANCER, V45, P228, DOI 10.1016/j.ejca.2008.10.026
   Fukuoka M, 2011, J CLIN ONCOL, V29, P2866, DOI 10.1200/JCO.2010.33.4235
   Gambacorti-Passerini C, 2011, NEW ENGL J MED, V364, P775, DOI 10.1056/NEJMc1013224
   Hanna N, 2004, J CLIN ONCOL, V22, P1589, DOI 10.1200/JCO.2004.08.163
   Kim DW, 2012, ANN M AM SOC CLIN ON
   Kwak EL, 2010, NEW ENGL J MED, V363, P1693, DOI 10.1056/NEJMoa1006448
   Lee JO, 2011, J THORAC ONCOL, V6, P1474, DOI 10.1097/JTO.0b013e3182208fc2
   Maemondo M, 2010, NEW ENGL J MED, V362, P2380, DOI 10.1056/NEJMoa0909530
   Mosse YP, 2012, ANN M AM SOC CLIN ON
   OKEN MM, 1982, AM J CLIN ONCOL-CANC, V5, P649, DOI 10.1097/00000421-198212000-00014
   Ou SHI, 2011, J THORAC ONCOL, V6, P942, DOI 10.1097/JTO.0b013e31821528d3
   Peerzada Maajid Mumtaz, 2011, Clin Adv Hematol Oncol, V9, P824
   Reuben A, 2004, HEPATOLOGY, V39, P574, DOI 10.1002/hep.20081
   Rikova K, 2007, CELL, V131, P1190, DOI 10.1016/j.cell.2007.11.025
   Rosell R, 2012, LANCET ONCOL, V13, P239, DOI 10.1016/S1470-2045(11)70393-X
   Scagliotti G, 2009, ONCOLOGIST, V14, P253, DOI 10.1634/theoncologist.2008-0232
   Shaw AT, 2011, LANCET ONCOL, V12, P1004, DOI 10.1016/S1470-2045(11)70232-7
   Shaw AT, 2009, J CLIN ONCOL, V27, P4247, DOI 10.1200/JCO.2009.22.6993
   Shepherd FA, 2005, NEW ENGL J MED, V353, P123, DOI 10.1056/NEJMoa050753
   Shepherd FA, 2000, J CLIN ONCOL, V18, P2095, DOI 10.1200/JCO.2000.18.10.2095
   Soda M, 2007, NATURE, V448, P561, DOI 10.1038/nature05945
   Wong DWS, 2009, CANCER-AM CANCER SOC, V115, P1723, DOI 10.1002/cncr.24181
NR 30
TC 2400
Z9 2511
U1 7
U2 258
PU MASSACHUSETTS MEDICAL SOC
PI WALTHAM
PA WALTHAM WOODS CENTER, 860 WINTER ST,, WALTHAM, MA 02451-1413 USA
SN 0028-4793
EI 1533-4406
J9 NEW ENGL J MED
JI N. Engl. J. Med.
PD JUN 20
PY 2013
VL 368
IS 25
BP 2385
EP 2394
DI 10.1056/NEJMoa1214886
PG 10
WC Medicine, General & Internal
SC General & Internal Medicine
GA 167AE
UT WOS:000320601700008
PM 23724913
OA Green Published
HC Y
HP N
DA 2021-12-02
ER

PT J
AU Sequist, LV
   Yang, JCH
   Yamamoto, N
   O'Byrne, K
   Hirsh, V
   Mok, T
   Geater, SL
   Orlov, S
   Tsai, CM
   Boyer, M
   Su, WC
   Bennouna, J
   Kato, T
   Gorbunova, V
   Lee, KH
   Shah, R
   Massey, D
   Zazulina, V
   Shahidi, M
   Schuler, M
AF Sequist, Lecia V.
   Yang, James Chih-Hsin
   Yamamoto, Nobuyuki
   O'Byrne, Kenneth
   Hirsh, Vera
   Mok, Tony
   Geater, Sarayut Lucien
   Orlov, Sergey
   Tsai, Chun-Ming
   Boyer, Michael
   Su, Wu-Chou
   Bennouna, Jaafar
   Kato, Terufumi
   Gorbunova, Vera
   Lee, Ki Hyeong
   Shah, Riyaz
   Massey, Dan
   Zazulina, Victoria
   Shahidi, Mehdi
   Schuler, Martin
TI Phase III Study of Afatinib or Cisplatin Plus Pemetrexed in Patients
   With Metastatic Lung Adenocarcinoma With EGFR Mutations
SO JOURNAL OF CLINICAL ONCOLOGY
LA English
DT Article
ID QUALITY-OF-LIFE; FACTOR RECEPTOR MUTATIONS; 1ST-LINE TREATMENT;
   SUPPORTIVE CARE; OPEN-LABEL; CANCER; CHEMOTHERAPY; GEFITINIB; ERLOTINIB;
   MULTICENTER
AB Purpose
   The LUX-Lung 3 study investigated the efficacy of chemotherapy compared with afatinib, a selective, orally bioavailable ErbB family blocker that irreversibly blocks signaling from epidermal growth factor receptor (EGFR/ErbB1), human epidermal growth factor receptor 2 (HER2/ErbB2), and ErbB4 and has wide-spectrum preclinical activity against EGFR mutations. A phase II study of afatinib in EGFR mutation-positive lung adenocarcinoma demonstrated high response rates and progression-free survival (PFS).
   Patients and Methods
   In this phase III study, eligible patients with stage IIIB/IV lung adenocarcinoma were screened for EGFR mutations. Mutation-positive patients were stratified by mutation type (exon 19 deletion, L858R, or other) and race (Asian or non-Asian) before two-to-one random assignment to 40 mg afatinib per day or up to six cycles of cisplatin plus pemetrexed chemotherapy at standard doses every 21 days. The primary end point was PFS by independent review. Secondary end points included tumor response, overall survival, adverse events, and patient-reported outcomes (PROs).
   Results
   A total of 1,269 patients were screened, and 345 were randomly assigned to treatment. Median PFS was 11.1 months for afatinib and 6.9 months for chemotherapy (hazard ratio [HR], 0.58; 95% CI, 0.43 to 0.78; P = .001). Median PFS among those with exon 19 deletions and L858R EGFR mutations (n = 308) was 13.6 months for afatinib and 6.9 months for chemotherapy (HR, 0.47; 95% CI, 0.34 to 0.65; P = .001). The most common treatment-related adverse events were diarrhea, rash/acne, and stomatitis for afatinib and nausea, fatigue, and decreased appetite for chemotherapy. PROs favored afatinib, with better control of cough, dyspnea, and pain.
   Conclusion
   Afatinib is associated with prolongation of PFS when compared with standard doublet chemotherapy in patients with advanced lung adenocarcinoma and EGFR mutations. (C) 2013 by American Society of Clinical Oncology
C1 [Sequist, Lecia V.] Massachusetts Gen Hosp, Boston, MA 02114 USA.
   [Sequist, Lecia V.] Harvard Univ, Sch Med, Boston, MA USA.
   [Yang, James Chih-Hsin] Natl Taiwan Univ Hosp, Taipei, Taiwan.
   [Tsai, Chun-Ming] Taipei Vet Gen Hosp, Taipei, Taiwan.
   [Su, Wu-Chou] Natl Cheng Kung Univ Hosp, Tainan 70428, Taiwan.
   [Yamamoto, Nobuyuki] Shizuoka Canc Ctr, Shizuoka, Japan.
   [Kato, Terufumi] Kanagawa Cardiovasc & Resp Ctr, Yokohama, Kanagawa, Japan.
   [O'Byrne, Kenneth] St James Hosp, Dublin 8, Ireland.
   [Hirsh, Vera] McGill Univ, Montreal, PQ, Canada.
   [Mok, Tony] Prince Wales Hosp, Hong Kong, Hong Kong, Peoples R China.
   [Geater, Sarayut Lucien] Songklanagarind Hosp, Songkhla, Thailand.
   [Orlov, Sergey] Pavlov State Med Univ, St Petersburg, Russia.
   [Gorbunova, Vera] GU Russian Oncol Res Ctr, Moscow, Russia.
   [Boyer, Michael] Royal Prince Alfred Hosp, Camperdown, NSW 2050, Australia.
   [Bennouna, Jaafar] Inst Cancerol Ouest Site Rene Gauducheau, Nantes, France.
   [Lee, Ki Hyeong] Chungbuk Natl Univ Hosp, Cheongju, South Korea.
   [Shah, Riyaz] Maidstone Hlth Author, Maidstone & Tunbridge Wells Natl Hlth Serv Trust, Maidstone, Kent, England.
   [Massey, Dan; Zazulina, Victoria; Shahidi, Mehdi] Boehringer Ingelheim GmbH & Co KG, Bracknell, Berks, England.
   [Schuler, Martin] Univ Duisburg Essen, West German Canc Ctr, Essen, Germany.
RP Yang, JCH (corresponding author), Natl Taiwan Univ, Taipei 10764, Taiwan.
EM chihyang@ntu.edu.tw
RI Yang, James Chih-Hsin/W-1587-2019; bennouna, jaafar/K-9350-2015; Mok,
   Tony Shu Kam/B-2310-2019
OI Mok, Tony Shu Kam/0000-0002-8251-0551; Boyer,
   Michael/0000-0002-0452-2987; Yang, James Chih-Hsin/0000-0002-5586-5138;
   Orlov, Sergey/0000-0001-6080-8042; Su, Wu-Chou/0000-0003-2953-4105;
   Bennouna, Jaafar/0000-0002-5034-1108
FU Boehringer IngelheimBoehringer Ingelheim; AstraZenecaAstraZeneca
FX Research Funding: Lecia V. Sequist, Boehringer Ingelheim; Tony Mok,
   AstraZeneca; Michael Boyer, Boehringer Ingelheim; Terufumi Kato,
   Boehringer Ingelheim; Martin Schuler, Boehringer Ingelheim
CR AARONSON NK, 1993, J NATL CANCER I, V85, P365, DOI 10.1093/jnci/85.5.365
   Al-Saleh K, 2012, CURR ONCOL, V19, pE9, DOI 10.3747/co.19.891
   BERGMAN B, 1994, EUR J CANCER, V30A, P635, DOI 10.1016/0959-8049(94)90535-5
   Eisenhauer EA, 2009, EUR J CANCER, V45, P228, DOI 10.1016/j.ejca.2008.10.026
   Fallowfield LJ, 2012, NAT REV CLIN ONCOL, V9, P41, DOI 10.1038/nrclinonc.2011.156
   Fayers PM., 2001, EORTC QLQ C30 SCORIN, V3rd edn
   Gazdar AF, 2009, ONCOGENE, V28, pS24, DOI 10.1038/onc.2009.198
   Hanna N, 2004, J CLIN ONCOL, V22, P1589, DOI 10.1200/JCO.2004.08.163
   Kobayashi S, 2005, NEW ENGL J MED, V352, P786, DOI 10.1056/NEJMoa044238
   Li D, 2008, ONCOGENE, V27, P4702, DOI 10.1038/onc.2008.109
   Maemondo M, 2010, NEW ENGL J MED, V362, P2380, DOI 10.1056/NEJMoa0909530
   Maheswaran S, 2008, NEW ENGL J MED, V359, P366, DOI 10.1056/NEJMoa0800668
   Miller VA, 2012, LANCET ONCOL, V13, P528, DOI 10.1016/S1470-2045(12)70087-6
   Mitsudomi T, 2010, LANCET ONCOL, V11, P121, DOI 10.1016/S1470-2045(09)70364-X
   Mok TS, 2009, NEW ENGL J MED, V361, P947, DOI 10.1056/NEJMoa0810699
   National Cancer Institute, CANC THER EV PROGR C
   OKEN MM, 1982, AM J CLIN ONCOL-CANC, V5, P649, DOI 10.1097/00000421-198212000-00014
   Osoba D, 1998, J CLIN ONCOL, V16, P139, DOI 10.1200/JCO.1998.16.1.139
   Pao W, 2005, PLOS MED, V2, P225, DOI 10.1371/journal.pmed.0020073
   Pao W, 2009, CLIN CANCER RES, V15, P5317, DOI 10.1158/1078-0432.CCR-09-0913
   Paz-Ares L, 2012, LANCET ONCOL, V13, P247, DOI 10.1016/S1470-2045(12)70063-3
   Rosell R, 2012, LANCET ONCOL, V13, P239, DOI 10.1016/S1470-2045(11)70393-X
   Rosell R, 2011, CLIN CANCER RES, V17, P1160, DOI 10.1158/1078-0432.CCR-10-2158
   Sandler A, 2006, NEW ENGL J MED, V355, P2542, DOI 10.1056/NEJMoa061884
   Scagliotti G, 2009, ONCOLOGIST, V14, P253, DOI 10.1634/theoncologist.2008-0232
   Scagliotti GV, 2008, J CLIN ONCOL, V26, P3543, DOI 10.1200/JCO.2007.15.0375
   Sequist LV, 2011, SCI TRANSL MED, V3, DOI 10.1126/scitranslmed.3002003
   Sharma SV, 2007, NAT REV CANCER, V7, P169, DOI 10.1038/nrc2088
   Shepherd FA, 2005, NEW ENGL J MED, V353, P123, DOI 10.1056/NEJMoa050753
   Solca F, 2012, J PHARMACOL EXP THER, V343, P342, DOI 10.1124/jpet.112.197756
   Su KY, 2012, J CLIN ONCOL, V30, P433, DOI 10.1200/JCO.2011.38.3224
   Thatcher N, 2005, LANCET, V366, P1527, DOI 10.1016/S0140-6736(05)67625-8
   Yang JCH, 2013, J CLIN ONCOL, V31, P3342, DOI 10.1200/JCO.2012.46.1764
   Yang JCH, 2012, LANCET ONCOL, V13, P539, DOI 10.1016/S1470-2045(12)70086-4
   Zhou CC, 2011, LANCET ONCOL, V12, P735, DOI 10.1016/S1470-2045(11)70184-X
   Zhou Q, 2011, J CLIN ONCOL, V29, P3316, DOI 10.1200/JCO.2010.33.3757
NR 36
TC 2068
Z9 2159
U1 2
U2 204
PU AMER SOC CLINICAL ONCOLOGY
PI ALEXANDRIA
PA 2318 MILL ROAD, STE 800, ALEXANDRIA, VA 22314 USA
SN 0732-183X
EI 1527-7755
J9 J CLIN ONCOL
JI J. Clin. Oncol.
PD SEP 20
PY 2013
VL 31
IS 27
BP 3327
EP +
DI 10.1200/JCO.2012.44.2806
PG 11
WC Oncology
SC Oncology
GA 301NH
UT WOS:000330538500008
PM 23816960
HC Y
HP N
DA 2021-12-02
ER
