# Supplementary material for: Evolutions in the management of non-small cell lung cancer: A bibliometric study from the 100 most impactful articles in the field
Source: Front Oncol. 2022 Aug 17;12:939838. doi: 10.3389/fonc.2022.939838 (PMC9428518; doi:10.3389/fonc.2022.939838)
Supplement: Supplementary file 1 [file DataSheet_1.zip › Additional files/Figure production/CiteSpace figure production/output/download2014u5pt1.txt]

PT J
AU Garon, EB
   Ciuleanu, TE
   Arrieta, O
   Prabhash, K
   Syrigos, KN
   Goksel, T
   Park, K
   Gorbunova, V
   Kowalyszyn, RD
   Pikiel, J
   Czyzewicz, G
   Orlov, SV
   Lewanski, CR
   Thomas, M
   Bidoli, P
   Dakhil, S
   Gans, S
   Kim, JH
   Grigorescu, A
   Karaseva, N
   Reck, M
   Cappuzzo, F
   Alexandris, E
   Sashegyi, A
   Yurasov, S
   Perol, M
AF Garon, Edward B.
   Ciuleanu, Tudor-Eliade
   Arrieta, Oscar
   Prabhash, Kumar
   Syrigos, Konstantinos N.
   Goksel, Tuncay
   Park, Keunchil
   Gorbunova, Vera
   Dario Kowalyszyn, Ruben
   Pikiel, Joanna
   Czyzewicz, Grzegorz
   Orlov, Sergey V.
   Lewanski, Conrad R.
   Thomas, Michael
   Bidoli, Paolo
   Dakhil, Shaker
   Gans, Steven
   Kim, Joo-Hang
   Grigorescu, Alexandru
   Karaseva, Nina
   Reck, Martin
   Cappuzzo, Federico
   Alexandris, Ekaterine
   Sashegyi, Andreas
   Yurasov, Sergey
   Perol, Maurice
TI Ramucirumab plus docetaxel versus placebo plus docetaxel for second-line
   treatment of stage IV non-small-cell lung cancer after disease
   progression on platinum-based therapy (REVEL): a multicentre,
   double-blind, randomised phase 3 trial
SO LANCET
LA English
DT Article
ID III TRIAL; BEVACIZUMAB; CARBOPLATIN; PACLITAXEL; CHEMOTHERAPY; SURVIVAL;
   ANGIOGENESIS; ERLOTINIB; LIFE
AB Background Ramucirumab is a human IgG1 monoclonal antibody that targets the extracellular domain of VEGFR-2. We aimed to assess efficacy and safety of treatment with docetaxel plus ramucirumab or placebo as second-line treatment for patients with stage IV non-small-cell-lung cancer (NSCLC) after platinum-based therapy.
   Methods In this multicentre, double-blind, randomised phase 3 trial (REVEL), we enrolled patients with squamous or non-squamous NSCLC who had progressed during or after a first-line platinum-based chemotherapy regimen. Patients were randomly allocated (1:1) with a centralised, interactive voice-response system (stratified by sex, region, performance status, and previous maintenance therapy [yes vs no]) to receive docetaxel 75 mg/m(2) and either ramucirumab (10 mg/kg) or placebo on day 1 of a 21 day cycle until disease progression, unacceptable toxicity, withdrawal, or death. The primary endpoint was overall survival in all patients allocated to treatment. We assessed adverse events according to treatment received. This study is registered with ClinicalTrials.gov, number NCT01168973.
   Findings Between Dec 3, 2010, and Jan 24, 2013, we screened 1825 patients, of whom 1253 patients were randomly allocated to treatment. Median overall survival was 10.5 months (IQR 5.1-21.2) for 628 patients allocated ramucirumab plus docetaxel and 9.1 months (4.2-18.0) for 625 patients who received placebo plus docetaxel (hazard ratio 0.86, 95% CI 0.75-0.98; p=0.023). Median progression-free survival was 4.5 months (IQR 2.3-8.3) for the ramucirumab group compared with 3.0 months (1.4-6.9) for the control group (0.76, 0.68-0.86; p<0.0001). We noted treatment-emergent adverse events in 613 (98%) of 627 patients in the ramucirumab safety population and 594 (95%) of 618 patients in the control safety population. The most common grade 3 or worse adverse events were neutropenia (306 patients [49%] in the ramucirumab group vs 246 [40%] in the control group), febrile neutropenia (100 [16%] vs 62 [10%]), fatigue (88 [14%] vs 65 [10%]), leucopenia (86 [14%] vs 77 [12%]), and hypertension (35 [6%] vs 13 [2%]). The numbers of deaths from adverse events (31 [5%] vs 35 [6%]) and grade 3 or worse pulmonary haemorrhage (eight [1%] vs eight [1%]) did not differ between groups. Toxicities were manageable with appropriate dose reductions and supportive care.
   Interpretation Ramucirumab plus docetaxel improves survival as second-line treatment of patients with stage IV NSCLC.
C1 [Garon, Edward B.] Univ Calif Los Angeles, David Geffen Sch Med, Translat Res Oncol US Network, Los Angeles, CA 90095 USA.
   [Ciuleanu, Tudor-Eliade] Inst Oncol Ion Chiricuta, Cluj Napoca, Romania.
   [Ciuleanu, Tudor-Eliade] Univ Med & Pharm Iuliu Hatieganu, Cluj Napoca, Romania.
   [Arrieta, Oscar] Inst Nacl Cancerol INCAN, Mexico City, DF, Mexico.
   [Prabhash, Kumar] Tata Mem Hosp, Bombay, Maharashtra, India.
   [Syrigos, Konstantinos N.] Sotiria Gen Hosp, Athens Sch Med, Oncol Unit GPP, Athens, Greece.
   [Goksel, Tuncay] Ege Univ, Sch Med, Izmir, Turkey.
   [Park, Keunchil] Sungkyunkwan Univ, Sch Med, Samsung Med Ctr, Dept Med,Div Hematol Oncol, Seoul, South Korea.
   [Gorbunova, Vera] NN Blokhin Canc Res Ctr, Dept Chemotherapy, Moscow, Russia.
   [Dario Kowalyszyn, Ruben] Clin Viedma, Ctr Invest Clin, Viedma, Argentina.
   [Pikiel, Joanna] Wojewodzkie Ctr Onkol, Gdansk, Poland.
   [Czyzewicz, Grzegorz] John Paul 2 Hosp, Dept Chemotherapy, Krakow, Poland.
   [Orlov, Sergey V.] Pavlov State Med Univ, St Petersburg, Russia.
   [Lewanski, Conrad R.] Charing Cross Hosp, London, England.
   [Thomas, Michael] Univ Klinikum Heidelberg, Thoraxklin, Translat Lung Res Ctr Heidelberg TLRC H, German Ctr Lung Res DZL, Heidelberg, Germany.
   [Bidoli, Paolo] San Gerardo Hosp, Monza, Italy.
   [Dakhil, Shaker] Canc Ctr Kansas, Wichita, KS USA.
   [Gans, Steven] St Jansdal Hosp, Herderwijk, Netherlands.
   [Kim, Joo-Hang] Yonsei Univ Hlth Syst, Yonsei Canc Ctr, Seoul, South Korea.
   [Grigorescu, Alexandru] Inst Oncol, Dept Med Oncol, Bucharest, Romania.
   [Karaseva, Nina] City Clin Oncol Dispensary, St Petersburg, Russia.
   [Reck, Martin] German Ctr Lung Res DZL, LungenClin Grosshansdorf, Grosshansdorf, Germany.
   [Cappuzzo, Federico] Ist Toscano Tumori, Livorno, Italy.
   [Alexandris, Ekaterine; Yurasov, Sergey] Eli Lilly, ImClone Syst, Bridgewater, NJ USA.
   [Sashegyi, Andreas] Eli Lilly & Co, Indianapolis, IN 46285 USA.
   [Perol, Maurice] Leon Berard Canc Ctr, Lyon, France.
RP Garon, EB (corresponding author), Translat Oncol Res Lab, 2825 Santa Monica Blvd,Suite 200, Santa Monica, CA 90404 USA.
EM egaron@mednet.ucla.edu
RI Syrigos, Kostas/AAE-8045-2019; Cappuzzo, federico/R-2827-2016; Arrieta,
   Oscar/ABH-6022-2020; Park, Keunchil/ABD-5852-2021; GRIGORESCU, Alexandru
   Calin/M-7751-2018; Park, Keunchil/ABD-7072-2021; Ciuleanu,
   Tudor-Eliade/ABH-8452-2020
OI Cappuzzo, federico/0000-0002-6295-6767; Park,
   Keunchil/0000-0002-4846-7449; Ciuleanu, Tudor
   Eliade/0000-0003-0958-5597; Orlov, Sergey/0000-0001-6080-8042; Arrieta,
   Oscar/0000-0002-1164-3779
FU Eli LillyEli Lilly
FX Funding Eli Lilly.
CR Booth CM, 2012, J CLIN ONCOL, V30, P1030, DOI 10.1200/JCO.2011.38.7571
   Crino L, 2014, EUR RESPIR REV, V23, P79, DOI 10.1183/09059180.00008913
   Di Maio M, 2010, EUR J CANCER, V46, P735, DOI 10.1016/j.ejca.2009.12.013
   Fossella FV, 2000, J CLIN ONCOL, V18, P2354, DOI 10.1200/JCO.2000.18.12.2354
   Fuchs CS, 2014, LANCET, V383, P31, DOI 10.1016/S0140-6736(13)61719-5
   Garassino MC, 2013, LANCET ONCOL, V14, P981, DOI 10.1016/S1470-2045(13)70310-3
   Garon EB, 2012, CLIN LUNG CANCER, V13, P505, DOI 10.1016/j.cllc.2012.06.007
   Gerber DE, 2013, J CLIN ONCOL, V31, P1009, DOI 10.1200/JCO.2012.43.7459
   Hainsworth JD, 2011, J THORAC ONCOL, V6, P109, DOI 10.1097/JTO.0b013e3181f94ad4
   Hanahan D, 2000, CELL, V100, P57, DOI 10.1016/S0092-8674(00)81683-9
   Hanna N, 2004, J CLIN ONCOL, V22, P1589, DOI 10.1200/JCO.2004.08.163
   HOLLEN PJ, 1993, EUR J CANCER, V29A, pS51, DOI 10.1016/S0959-8049(05)80262-X
   Hotta K, 2007, J THORAC ONCOL, V2, P402, DOI 10.1097/01.JTO.0000268673.95119.c7
   Johnson DH, 2004, J CLIN ONCOL, V22, P2184, DOI 10.1200/JCO.2004.11.022
   Kim ES, 2008, LANCET, V372, P1809, DOI 10.1016/S0140-6736(08)61758-4
   Leighl NB, 2012, CURR ONCOL, V19, pS52, DOI 10.3747/co.19.1114
   Li TH, 2013, J CLIN ONCOL, V31, P1039, DOI 10.1200/JCO.2012.45.3753
   Mackey J, 2013, SAN ANT BREAST CANC
   Ramalingam SS, 2008, J CLIN ONCOL, V26, P60, DOI 10.1200/JCO.2007.13.1144
   Reck M, 2010, ANN ONCOL, V21, P1804, DOI 10.1093/annonc/mdq020
   Reck M, 2014, LANCET ONCOL, V15, P143, DOI 10.1016/S1470-2045(13)70586-2
   Sandler A, 2006, NEW ENGL J MED, V355, P2542, DOI 10.1056/NEJMoa061884
   Sandler AB, 2009, J CLIN ONCOL, V27, P1405, DOI 10.1200/JCO.2008.16.2412
   Shepherd FA, 2005, NEW ENGL J MED, V353, P123, DOI 10.1056/NEJMoa050753
   Shepherd FA, 2000, J CLIN ONCOL, V18, P2095, DOI 10.1200/JCO.2000.18.10.2095
   Siegel R, 2012, CA-CANCER J CLIN, V62, P10, DOI 10.3322/caac.20138
   Skobe M, 1997, NAT MED, V3, P1222, DOI 10.1038/nm1197-1222
   Smith NR, 2010, CLIN CANCER RES, V16, P3548, DOI 10.1158/1078-0432.CCR-09-2797
   Spratlin JL, 2010, J CLIN ONCOL, V28, P780, DOI 10.1200/JCO.2009.23.7537
   Stinchcombe Thomas E, 2009, Proc Am Thorac Soc, V6, P233, DOI 10.1513/pats.200809-110LC
   Therasse P, 2000, J NATL CANCER I, V92, P205, DOI 10.1093/jnci/92.3.205
   U.S. Department of Health and Human Services, COMM TERM CRIT ADV E
   Wilke H, 2014, J CLIN ONCOL, V32, DOI 10.1200/jco.2014.32.3_suppl.lba7
   WILLIAMS A, 1990, HEALTH POLICY, V16, P199
NR 34
TC 711
Z9 745
U1 3
U2 68
PU ELSEVIER SCIENCE INC
PI NEW YORK
PA STE 800, 230 PARK AVE, NEW YORK, NY 10169 USA
SN 0140-6736
EI 1474-547X
J9 LANCET
JI Lancet
PD AUG 23
PY 2014
VL 384
IS 9944
BP 665
EP 673
DI 10.1016/S0140-6736(14)60845-X
PG 9
WC Medicine, General & Internal
SC General & Internal Medicine
GA AO5CJ
UT WOS:000341359100024
PM 24933332
HC Y
HP N
DA 2021-12-02
ER

PT J
AU Solomon, BJ
   Mok, T
   Kim, DW
   Wu, YL
   Nakagawa, K
   Mekhail, T
   Felip, E
   Cappuzzo, F
   Paolini, J
   Usari, T
   Iyer, S
   Reisman, A
   Wilner, KD
   Tursi, J
   Blackhall, F
   Boyer, M
   Ganju, V
   Hughes, B
   Pavlakis, N
   Solomon, B
   Varma, S
   Berghmans, T
   Canon, JL
   Demedts, I
   Janssens, A
   Louis, R
   Pieters, T
   Schallier, D
   Surmont, V
   da Silva, CM
   Ferreira, CGM
   Hirsh, V
   Joy, A
   Laberge, F
   Morzycki, W
   Wierzbicki, R
   Han, B
   Liu, X
   Qin, S
   Shi, Y
   Wang, Y
   Wu, G
   Wu, YL
   Zhou, C
   Ahvonen, J
   Barlesi, F
   Cadranel, J
   Dansin, E
   Fayette, J
   Morere, JF
   Moro-Sibilot, D
   Pujol, JL
   Quoix, E
   Zalcman, G
   Frickhofen, N
   Schneider, CP
   Wehler, T
   Mok, T
   So, P
   Cuffe, S
   Bearz, A
   Boni, C
   Cappuzzo, F
   Cognetti, F
   De Braud, F
   De Pas, T
   Galetta, D
   Migliorino, M
   Rocco, D
   Scagliotti, G
   Tagliaferri, P
   Tiseo, M
   Aoe, K
   Hida, T
   Kato, T
   Kozuki, T
   Nakagawa, K
   Niho, S
   Nishio, M
   Nokihara, H
   Satouchi, M
   Seto, T
   Takahashi, T
   Ahn, JS
   Kim, DW
   Kim, SW
   Berchem, G
   Rodriguez, OA
   Biesma, B
   Dingemans, AM
   Smit, E
   Helland, A
   Barata, F
   Gorbunova, V
   Manikhas, G
   Orlov, S
   Leong, S
   Lim, HL
   Soo, R
   Tan, EH
   Nosworthy, A
   Villena, MC
   Felip, E
   Lopez, PG
   Casado, DI
   Banaclocha, NM
   Aix, SP
   Aransay, NR
   Abreu, DR
   Perez, JT
   Gautschi, O
   Pless, M
   Zippelius, A
   Chang, GC
   Tsai, YH
   Shparyk, Y
   Blackhall, F
   Steele, N
   Armenio, V
   Dragnev, K
   Dugan, M
   Gadgeel, S
   Gerber, D
   Graziano, S
   Gurubhagavatula, S
   Horn, L
   Jalal, S
   Lauer, R
   Mehra, R
   Mekhail, T
   Mirshahidi, H
   Pakkala, S
   Polikoff, J
   Raftopoulos, H
   Saleh, M
   Salgia, R
   Waqar, S
AF Solomon, Benjamin J.
   Mok, Tony
   Kim, Dong-Wan
   Wu, Yi-Long
   Nakagawa, Kazuhiko
   Mekhail, Tarek
   Felip, Enriqueta
   Cappuzzo, Federico
   Paolini, Jolanda
   Usari, Tiziana
   Iyer, Shrividya
   Reisman, Arlene
   Wilner, Keith D.
   Tursi, Jennifer
   Blackhall, Fiona
   Boyer, M.
   Ganju, V.
   Hughes, B.
   Pavlakis, N.
   Solomon, B.
   Varma, S.
   Berghmans, T.
   Canon, J-L
   Demedts, I.
   Janssens, A.
   Louis, R.
   Pieters, T.
   Schallier, D.
   Surmont, V.
   da Silva, C. Maciel
   Ferreira, C-G Moreira
   Hirsh, V.
   Joy, A.
   Laberge, F.
   Morzycki, W.
   Wierzbicki, R.
   Han, B.
   Liu, X.
   Qin, S.
   Shi, Y.
   Wang, Y.
   Wu, G.
   Wu, Y-L
   Zhou, C.
   Ahvonen, J.
   Barlesi, F.
   Cadranel, J.
   Dansin, E.
   Fayette, J.
   Morere, J-F
   Moro-Sibilot, D.
   Pujol, J-L
   Quoix, E.
   Zalcman, G.
   Frickhofen, N.
   Schneider, C-P
   Wehler, T.
   Mok, T.
   So, P.
   Cuffe, S.
   Bearz, A.
   Boni, C.
   Cappuzzo, F.
   Cognetti, F.
   De Braud, F.
   De Pas, T.
   Galetta, D.
   Migliorino, M.
   Rocco, D.
   Scagliotti, G.
   Tagliaferri, P.
   Tiseo, M.
   Aoe, K.
   Hida, T.
   Kato, T.
   Kozuki, T.
   Nakagawa, K.
   Niho, S.
   Nishio, M.
   Nokihara, H.
   Satouchi, M.
   Seto, T.
   Takahashi, T.
   Ahn, J-S
   Kim, D-W
   Kim, S-W
   Berchem, G.
   Rodriguez, O. Arrieta
   Biesma, B.
   Dingemans, A-M
   Smit, E.
   Helland, A.
   Barata, F.
   Gorbunova, V.
   Manikhas, G.
   Orlov, S.
   Leong, S.
   Lim, H-L
   Soo, R.
   Tan, E-H
   Nosworthy, A.
   Villena, M. Codes
   Felip, E.
   Lopez, P. Garrido
   Casado, D. Isla
   Banaclocha, N. Martinez
   Aix, S. Ponce
   Aransay, N. Reguart
   Abreu, D. Rodriguez
   Perez, J. Trigo
   Gautschi, O.
   Pless, M.
   Zippelius, A.
   Chang, G-C
   Tsai, Y-H
   Shparyk, Y.
   Blackhall, F.
   Steele, N.
   Armenio, V.
   Dragnev, K.
   Dugan, M.
   Gadgeel, S.
   Gerber, D.
   Graziano, S.
   Gurubhagavatula, S.
   Horn, L.
   Jalal, S.
   Lauer, R.
   Mehra, R.
   Mekhail, T.
   Mirshahidi, H.
   Pakkala, S.
   Polikoff, J.
   Raftopoulos, H.
   Saleh, M.
   Salgia, R.
   Waqar, S.
CA PROFILE 1014 Investigators
TI First-Line Crizotinib versus Chemotherapy in ALK-Positive Lung Cancer
SO NEW ENGLAND JOURNAL OF MEDICINE
LA English
DT Article
ID ANAPLASTIC LYMPHOMA; PHASE-III; CISPLATIN; PLUS; ADENOCARCINOMA;
   GEFITINIB; CRITERIA; THERAPY; QLQ-C30; KINASE
AB BACKGROUND
   The efficacy of the ALK inhibitor crizotinib as compared with standard chemotherapy as first-line treatment for advanced ALK-positive non-small-cell lung cancer (NSCLC) is unknown.
   METHODS
   We conducted an open-label, phase 3 trial comparing crizotinib with chemotherapy in 343 patients with advanced ALK-positive nonsquamous NSCLC who had received no previous systemic treatment for advanced disease. Patients were randomly assigned to receive oral crizotinib at a dose of 250 mg twice daily or to receive intravenous chemotherapy (pemetrexed, 500 mg per square meter of body-surface area, plus either cisplatin, 75 mg per square meter, or carboplatin, target area under the curve of 5 to 6 mg per milliliter per minute) every 3 weeks for up to six cycles. Crossover to crizotinib treatment after disease progression was permitted for patients receiving chemotherapy. The primary end point was progression-free survival as assessed by independent radiologic review.
   RESULTS
   Progression-free survival was significantly longer with crizotinib than with chemotherapy (median, 10.9 months vs. 7.0 months; hazard ratio for progression or death with crizotinib, 0.45; 95% confidence interval [CI], 0.35 to 0.60; P<0.001). Objective response rates were 74% and 45%, respectively (P<0.001). Median overall survival was not reached in either group (hazard ratio for death with crizotinib, 0.82; 95% CI, 0.54 to 1.26; P = 0.36); the probability of 1-year survival was 84% with crizotinib and 79% with chemotherapy. The most common adverse events with crizotinib were vision disorders, diarrhea, nausea, and edema, and the most common events with chemotherapy were nausea, fatigue, vomiting, and decreased appetite. As compared with chemotherapy, crizotinib was associated with greater reduction in lung cancer symptoms and greater improvement in quality of life.
   CONCLUSIONS
   Crizotinib was superior to standard first-line pemetrexed-plus-platinum chemotherapy in patients with previously untreated advanced ALK-positive NSCLC.
C1 [Solomon, Benjamin J.] Peter MacCallum Canc Ctr, Melbourne, Vic, Australia.
   [Mok, Tony] Chinese Univ Hong Kong, State Key Lab South China, Hong Kong Canc Inst, Dept Clin Oncol, Shatin, Hong Kong, Peoples R China.
   [Wu, Yi-Long] Guangdong Lung Canc Inst, Guangzhou, Guangdong, Peoples R China.
   [Kim, Dong-Wan] Seoul Natl Univ Hosp, Seoul 110744, South Korea.
   [Nakagawa, Kazuhiko] Kinki Univ, Osaka, Japan.
   [Mekhail, Tarek] Florida Hosp, Inst Canc, Orlando, FL USA.
   [Felip, Enriqueta] Vall dHebron Univ Hosp, Vall dHebron Inst Oncol, Barcelona, Spain.
   [Cappuzzo, Federico] Ist Toscano Tumori, Livorno, Italy.
   [Paolini, Jolanda; Usari, Tiziana; Tursi, Jennifer] Pfizer Oncol, Milan, Italy.
   [Iyer, Shrividya] Pfizer Oncol, New York, NY USA.
   [Reisman, Arlene] Pfizer Global Innovat Pharma Business, New York, NY USA.
   [Wilner, Keith D.] Pfizer Oncol, La Jolla, CA USA.
   [Blackhall, Fiona] Univ Manchester, Christie Hosp, Manchester, Lancs, England.
   [Blackhall, Fiona] Univ Manchester, Inst Canc Sci, Manchester, Lancs, England.
RP Solomon, BJ (corresponding author), Peter MacCallum Canc Ctr, Dept Med Oncol, St Andrews Pl, East Melbourne, Vic 3002, Australia.
EM ben.solomon@petermac.org
RI Wu, Yi-Long/C-3396-2008; FELIP, ENRIQUETA/AAG-6316-2019; Kim,
   Dong-Wan/J-5391-2012; Galetta, Domenico/J-4082-2018; Blackhall, Fiona
   H/N-2186-2015; Berchem, Guy/C-9364-2014; Tiseo, Marcello/K-6119-2016;
   Cognetti, Francesco/AAC-2637-2019; Cappuzzo, federico/R-2827-2016;
   ZALCMAN, Gerard/M-8113-2019; Helland, Aslaug/H-3910-2015; Wehler,
   Thomas/AAY-6362-2020; Wu, Yi-Long/AAW-9832-2020; Tagliaferri,
   Pierosandro/K-9546-2016; Mok, Tony Shu Kam/B-2310-2019; De Pas,
   tommaso/K-4879-2018
OI Wu, Yi-Long/0000-0002-3611-0258; Galetta, Domenico/0000-0002-4878-5906;
   Blackhall, Fiona H/0000-0001-8716-3395; Berchem,
   Guy/0000-0003-0157-2257; Tiseo, Marcello/0000-0002-9553-8465; Cappuzzo,
   federico/0000-0002-6295-6767; Helland, Aslaug/0000-0002-5520-0275; Wu,
   Yi-Long/0000-0002-3611-0258; Mok, Tony Shu Kam/0000-0002-8251-0551;
   Balmana, Judith/0000-0002-0762-6415; Boyer, Michael/0000-0002-0452-2987;
   Rodriguez-Abreu, Delvys/0000-0003-0506-1366; Iyer,
   shrividya/0000-0002-1770-2311; FELIP, ENRIQUETA/0000-0002-7620-0098;
   Solomon, Benjamin/0000-0003-3059-5730
FU PfizerPfizer
FX Supported by Pfizer.
CR AARONSON NK, 1993, J NATL CANCER I, V85, P365, DOI 10.1093/jnci/85.5.365
   *ABB MOL, 2011, VYS ALK BREAK AP FIS
   BERGMAN B, 1994, EUR J CANCER, V30A, P635, DOI 10.1016/0959-8049(94)90535-5
   Blackhall FH, 2014, J CLIN ONCOL, V32, P2780, DOI 10.1200/JCO.2013.54.5921
   Camidge DR, 2012, LANCET ONCOL, V13, P1011, DOI 10.1016/S1470-2045(12)70344-3
   Camidge DR, 2012, NAT REV CLIN ONCOL, V9, P268, DOI 10.1038/nrclinonc.2012.43
   Camidge DR, 2011, J THORAC ONCOL, V6, P774, DOI 10.1097/JTO.0b013e31820cf053
   Christensen JG, 2007, MOL CANCER THER, V6, P3314, DOI 10.1158/1535-7163.MCT-07-0365
   Cortes JE, 2012, J CLIN ONCOL, V30
   Eisenhauer EA, 2009, EUR J CANCER, V45, P228, DOI 10.1016/j.ejca.2008.10.026
   Fayers P, 2002, EUR J CANCER, V38, pS125
   Kwak EL, 2010, NEW ENGL J MED, V363, P1693, DOI 10.1056/NEJMoa1006448
   Maemondo M, 2010, NEW ENGL J MED, V362, P2380, DOI 10.1056/NEJMoa0909530
   Mitsudomi T, 2010, LANCET ONCOL, V11, P121, DOI 10.1016/S1470-2045(09)70364-X
   Mok T, 2013, J CLIN ONCOL, V31, P1081, DOI 10.1200/JCO.2012.43.0652
   Mok TS, 2009, NEW ENGL J MED, V361, P947, DOI 10.1056/NEJMoa0810699
   OKEN MM, 1982, AM J CLIN ONCOL-CANC, V5, P649, DOI 10.1097/00000421-198212000-00014
   Paz-Ares L, 2012, LANCET ONCOL, V13, P247, DOI 10.1016/S1470-2045(12)70063-3
   Rikova K, 2007, CELL, V131, P1190, DOI 10.1016/j.cell.2007.11.025
   ROBINS JM, 1991, COMMUN STAT THEORY, V20, P2609, DOI 10.1080/03610929108830654
   ROBINS JM, 1992, EPIDEMIOLOGY, V3, P319, DOI 10.1097/00001648-199207000-00007
   Rosell R, 2012, LANCET ONCOL, V13, P239, DOI 10.1016/S1470-2045(11)70393-X
   Scagliotti GV, 2008, J CLIN ONCOL, V26, P3543, DOI 10.1200/JCO.2007.15.0375
   Schiller JH, 2002, NEW ENGL J MED, V346, P92, DOI 10.1056/NEJMoa011954
   Sequist LV, 2013, J CLIN ONCOL, V31, P3327, DOI 10.1200/JCO.2012.44.2806
   Shaw AT, 2013, ANN ONCOL, V24, P59, DOI 10.1093/annonc/mds242
   Shaw AT, 2013, NEW ENGL J MED, V368, P2385, DOI 10.1056/NEJMoa1214886
   Shaw AT, 2009, J CLIN ONCOL, V27, P4247, DOI 10.1200/JCO.2009.22.6993
   SHAW AT, 2013, 15 WORLD C LUNG CANC
   Soda M, 2007, NATURE, V448, P561, DOI 10.1038/nature05945
   Temple R, 2006, PHARMACOEPIDEM DR S, V15, P241, DOI 10.1002/pds.1211
   White IR, 1999, STAT MED, V18, P2617, DOI 10.1002/(SICI)1097-0258(19991015)18:19<2617::AID-SIM187>3.0.CO;2-E
   WILLIAMS A, 1990, HEALTH POLICY, V16, P199
NR 33
TC 1963
Z9 2073
U1 4
U2 174
PU MASSACHUSETTS MEDICAL SOC
PI WALTHAM
PA WALTHAM WOODS CENTER, 860 WINTER ST,, WALTHAM, MA 02451-1413 USA
SN 0028-4793
EI 1533-4406
J9 NEW ENGL J MED
JI N. Engl. J. Med.
PD DEC 4
PY 2014
VL 371
IS 23
BP 2167
EP 2177
DI 10.1056/NEJMoa1408440
PG 11
WC Medicine, General & Internal
SC General & Internal Medicine
GA AW0IY
UT WOS:000345976700005
PM 25470694
OA Green Published
HC Y
HP N
DA 2021-12-02
ER

PT J
AU Wu, YL
   Zhou, CC
   Hu, CP
   Feng, JF
   Lu, S
   Huang, YC
   Li, W
   Hou, M
   Shi, JH
   Lee, KY
   Xu, CR
   Massey, D
   Kim, M
   Shi, Y
   Geater, SL
AF Wu, Yi-Long
   Zhou, Caicun
   Hu, Cheng-Ping
   Feng, Jifeng
   Lu, Shun
   Huang, Yunchao
   Li, Wei
   Hou, Mei
   Shi, Jian Hua
   Lee, Kye Young
   Xu, Chong-Rui
   Massey, Dan
   Kim, Miyoung
   Shi, Yang
   Geater, Sarayut L.
TI Afatinib versus cisplatin plus gemcitabine for first-line treatment of
   Asian patients with advanced non-small-cell lung cancer harbouring EGFR
   mutations (LUX-Lung 6): an open-label, randomised phase 3 trial
SO LANCET ONCOLOGY
LA English
DT Article
ID ERBB FAMILY BLOCKER; CLINICAL-TRIALS; SOLID TUMORS; CHEMOTHERAPY;
   GEFITINIB; ERLOTINIB; ADENOCARCINOMA; MULTICENTER; INHIBITOR; ONCOLOGY
AB Background Afatinib-an oral irreversible ErbB family blocker-improves progression-free survival compared with pemetrexed and cisplatin for first-line treatment of patients with EGFR mutation-positive advanced non-small-cell lung cancer (NSCLC). We compared afatinib with gemcitabine and cisplatin-a chemotherapy regimen widely used in Asia-for first-line treatment of Asian patients with EGFR mutation-positive advanced NSCLC.
   Methods This open-label, randomised phase 3 trial was done at 36 centres in China, Thailand, and South Korea. After central testing for EGFR mutations, treatment-naive patients (stage IIIB or IV cancer [American Joint Committee on Cancer version 6], performance status 0-1) were randomly assigned (2: 1) to receive either oral afatinib (40 mg per day) or intravenous gemcitabine 1000 mg/m(2) on day 1 and day 8 plus cisplatin 75 mg/m(2) on day 1 of a 3-week schedule for up to six cycles. Randomisation was done centrally with a random number-generating system and an interactive internet and voice-response system. Randomisation was stratified by EGFR mutation (Leu858Arg, exon 19 deletions, or other; block size three). Clinicians and patients were not masked to treatment assignment, but the independent central imaging review group were. Treatment continued until disease progression, intolerable toxic effects, or withdrawal of consent. The primary endpoint was progression-free survival assessed by independent central review (intention-to-treat population). This study is registered with ClinicalTrials.gov, NCT01121393.
   Findings 910 patients were screened and 364 were randomly assigned (242 to afatinib, 122 to gemcitabine and cisplatin). Median progression-free survival was significantly longer in the afatinib group (11.0 months, 95% CI 9.7-13.7) than in the gemcitabine and cisplatin group (5.6 months, 5.1-6.7; hazard ratio 0.28, 95% CI 0.20-0.39; p<0.0001). The most common treatment-related grade 3 or 4 adverse events in the afatinib group were rash or acne (35 [14.6%] of 239 patients), diarrhoea (13 [5.4%]), and stomatitis or mucositis (13 [5.4%]), compared with neutropenia (30 [26.5%] of 113 patients), vomiting (22 [19.5%]), and leucopenia (17 [15.0%]) in the gemcitabine and cisplatin group. Treatment-related serious adverse events occurred in 15 (6.3%) patients in the afatinib group and nine (8.0%) patients in the gemcitabine and cisplatin group.
   Interpretation First-line afatinib significantly improves progression-free survival with a tolerable and manageable safety profile in Asian patients with EGFR mutation-positive advanced lung NSCLC. Afatinib should be considered as a first-line treatment option for this patient population.
C1 [Wu, Yi-Long; Xu, Chong-Rui] Guangdong Gen Hosp, Guangdong Lung Canc Inst, Guangzhou, Guangdong, Peoples R China.
   [Wu, Yi-Long; Xu, Chong-Rui] Guangdong Acad Med Sci, Guangzhou, Guangdong, Peoples R China.
   [Zhou, Caicun] Shanghai Pulm Hosp, Shanghai, Peoples R China.
   [Hu, Cheng-Ping] Cent S Univ, Dept Pulm Med, Xiangya Hosp, Changsha, Hunan, Peoples R China.
   [Feng, Jifeng] Jiangsu Prov Tumor Hosp, Dept Internal Med, Nanjing, Jiangsu, Peoples R China.
   [Lu, Shun] Shanghai Jiao Tong Univ, Shanghai Lung Tumor Clin Med Ctr, Shanghai 200030, Peoples R China.
   [Huang, Yunchao] Kunming Med Univ, Yunnan Tumor Hosp, Affiliated Hosp 3, Kunming, Yunnan Province, Peoples R China.
   [Li, Wei] Jilin Univ, Ctr Canc, Hosp 1, Changchun 130023, Peoples R China.
   [Hou, Mei] Sichuan Univ, West China Hosp, Chengdu 610064, Sichuan, Peoples R China.
   [Shi, Jian Hua] Lin Yi Tumor Hosp, Linyi, Shandong, Peoples R China.
   [Lee, Kye Young] Konkuk Univ Med Ctr, Seoul, South Korea.
   [Massey, Dan] Boehringer Ingelheim GmbH & Co KG, Bracknell, Berks, England.
   [Kim, Miyoung] Boehringer Ingelheim Korea, Seoul, South Korea.
   [Shi, Yang] Boehringer Ingelheim Int Trading, Shanghai, Peoples R China.
   [Geater, Sarayut L.] Prince Songkla Univ, Dept Internal Med, Fac Med, Div Resp & Resp Crit Care Med, Hat Yai, Thailand.
RP Wu, YL (corresponding author), Guangdong Gen Hosp, Guangdong Lung Canc Inst, Guangzhou, Guangdong, Peoples R China.
EM syylwu@live.cn
RI Wu, Yi-Long/C-3396-2008; Xu, Chongrui/A-2815-2013; Wu,
   Yi-Long/AAW-9832-2020
OI Wu, Yi-Long/0000-0002-3611-0258; Xu, Chongrui/0000-0002-3474-2809; Wu,
   Yi-Long/0000-0002-3611-0258
FU Boehringer IngelheimBoehringer Ingelheim
FX Funding Boehringer Ingelheim.
CR AARONSON NK, 1993, J NATL CANCER I, V85, P365, DOI 10.1093/jnci/85.5.365
   Azzoli CG, 2011, J CLIN ONCOL, V29, P3825, DOI 10.1200/JCO.2010.34.2774
   BERGMAN B, 1994, EUR J CANCER, V30A, P635, DOI 10.1016/0959-8049(94)90535-5
   Buettner R, 2013, J CLIN ONCOL, V31, P1858, DOI 10.1200/JCO.2012.45.9867
   Douillard J, 2013, LUNG CANCER, V80, pS31
   Eisenhauer EA, 2009, EUR J CANCER, V45, P228, DOI 10.1016/j.ejca.2008.10.026
   Fayers PM., 2001, EORTC QLQ C30 SCORIN, V3rd edn
   Fukuoka M, 2011, J CLIN ONCOL, V29, P2866, DOI 10.1200/JCO.2010.33.4235
   Green FL, 2003, ANN ONCOL, V14, P345, DOI DOI 10.1093/ANN0NC/MDG077
   Han JY, 2012, J CLIN ONCOL, V30, P1122, DOI 10.1200/JCO.2011.36.8456
   Horiike A, 2012, ANN ONCOL, V23, P413
   Lacouture ME, 2013, EXPERT REV ANTICANC, V13, P721, DOI [10.1586/ERA.13.30, 10.1586/era.13.30]
   Li D, 2008, ONCOGENE, V27, P4702, DOI 10.1038/onc.2008.109
   Lynch TJ, 2004, NEW ENGL J MED, V350, P2129, DOI 10.1056/NEJMoa040938
   Maemondo M, 2010, NEW ENGL J MED, V362, P2380, DOI 10.1056/NEJMoa0909530
   Mitsudomi T, 2010, LANCET ONCOL, V11, P121, DOI 10.1016/S1470-2045(09)70364-X
   Mok TS, 2009, NEW ENGL J MED, V361, P947, DOI 10.1056/NEJMoa0810699
   Moyer JD, 1997, CANCER RES, V57, P4838
   Osoba D, 1998, J CLIN ONCOL, V16, P139, DOI 10.1200/JCO.1998.16.1.139
   Peters S, 2012, ANN ONCOL, V23, P56, DOI 10.1093/annonc/mds226
   Rosell R, 2012, LANCET ONCOL, V13, P239, DOI 10.1016/S1470-2045(11)70393-X
   Schiller JH, 2002, NEW ENGL J MED, V346, P92, DOI 10.1056/NEJMoa011954
   Sekine I, 2008, BRIT J CANCER, V99, P1757, DOI 10.1038/sj.bjc.6604721
   Sequist LV, 2013, J CLIN ONCOL, V31, P3327, DOI 10.1200/JCO.2012.44.2806
   Solca F, 2012, J PHARMACOL EXP THER, V343, P342, DOI 10.1124/jpet.112.197756
   Wind S, 2013, CLIN PHARMACOKINET, V52, P1101, DOI 10.1007/s40262-013-0091-4
   Yang JCH, 2013, J CLIN ONCOL, V31, P3342, DOI 10.1200/JCO.2012.46.1764
   Yang JCH, 2013, EXPERT REV ANTICANC, V13, P729, DOI [10.1586/era.13.31, 10.1586/ERA.13.31]
   Zhou CC, 2011, LANCET ONCOL, V12, P735, DOI 10.1016/S1470-2045(11)70184-X
NR 29
TC 1309
Z9 1385
U1 4
U2 175
PU ELSEVIER SCIENCE INC
PI NEW YORK
PA 360 PARK AVE SOUTH, NEW YORK, NY 10010-1710 USA
SN 1470-2045
EI 1474-5488
J9 LANCET ONCOL
JI Lancet Oncol.
PD FEB
PY 2014
VL 15
IS 2
BP 213
EP 222
DI 10.1016/S1470-2045(13)70604-1
PG 10
WC Oncology
SC Oncology
GA 297AY
UT WOS:000330228700034
PM 24439929
HC Y
HP N
DA 2021-12-02
ER

PT J
AU Shaw, AT
   Kim, DW
   Mehra, R
   Tan, DSW
   Felip, E
   Chow, LQM
   Camidge, DR
   Vansteenkiste, J
   Sharma, S
   De Pas, T
   Riely, GJ
   Solomon, BJ
   Wolf, J
   Thomas, M
   Schuler, M
   Liu, G
   Santoro, A
   Lau, YY
   Goldwasser, M
   Boral, AL
   Engelman, JA
AF Shaw, Alice T.
   Kim, Dong-Wan
   Mehra, Ranee
   Tan, Daniel S. W.
   Felip, Enriqueta
   Chow, Laura Q. M.
   Camidge, D. Ross
   Vansteenkiste, Johan
   Sharma, Sunil
   De Pas, Tommaso
   Riely, Gregory J.
   Solomon, Benjamin J.
   Wolf, Juergen
   Thomas, Michael
   Schuler, Martin
   Liu, Geoffrey
   Santoro, Armando
   Lau, Yvonne Y.
   Goldwasser, Meredith
   Boral, Anthony L.
   Engelman, Jeffrey A.
TI Ceritinib in ALK-Rearranged Non-Small-Cell Lung Cancer
SO NEW ENGLAND JOURNAL OF MEDICINE
LA English
DT Article
ID EML4-ALK FUSION GENE; KINASE INHIBITOR; ACQUIRED-RESISTANCE; CLINICAL
   RESISTANCE; MUTATION; EGFR; CRIZOTINIB; GEFITINIB; STI-571; TRIALS
AB BackgroundNon-small-cell lung cancer (NSCLC) harboring the anaplastic lymphoma kinase gene (ALK) rearrangement is sensitive to the ALK inhibitor crizotinib, but resistance invariably develops. Ceritinib (LDK378) is a new ALK inhibitor that has shown greater antitumor potency than crizotinib in preclinical studies.
   MethodsIn this phase 1 study, we administered oral ceritinib in doses of 50 to 750 mg once daily to patients with advanced cancers harboring genetic alterations in ALK. In an expansion phase of the study, patients received the maximum tolerated dose. Patients were assessed to determine the safety, pharmacokinetic properties, and antitumor activity of ceritinib. Tumor biopsies were performed before ceritinib treatment to identify resistance mutations in ALK in a group of patients with NSCLC who had had disease progression during treatment with crizotinib.
   ResultsA total of 59 patients were enrolled in the dose-escalation phase. The maximum tolerated dose of ceritinib was 750 mg once daily; dose-limiting toxic events included diarrhea, vomiting, dehydration, elevated aminotransferase levels, and hypophosphatemia. This phase was followed by an expansion phase, in which an additional 71 patients were treated, for a total of 130 patients overall. Among 114 patients with NSCLC who received at least 400 mg of ceritinib per day, the overall response rate was 58% (95% confidence interval [CI], 48 to 67). Among 80 patients who had received crizotinib previously, the response rate was 56% (95% CI, 45 to 67). Responses were observed in patients with various resistance mutations in ALK and in patients without detectable mutations. Among patients with NSCLC who received at least 400 mg of ceritinib per day, the median progression-free survival was 7.0 months (95% CI, 5.6 to 9.5).
   ConclusionsCeritinib was highly active in patients with advanced, ALK-rearranged NSCLC, including those who had had disease progression during crizotinib treatment, regardless of the presence of resistance mutations in ALK. (Funded by Novartis Pharmaceuticals and others; ClinicalTrials.gov number, NCT01283516.)
   Ceritinib is 20 times as potent as crizotinib at inhibiting anaplastic lymphoma kinase (ALK) in vitro. In patients, ceritinib produced antitumor responses in 56% of those who had resistance to crizotinib. Genetic alterations in the anaplastic lymphoma kinase gene (ALK) are implicated in the pathogenesis of several human cancers.(1) ALK can be aberrantly activated by mutation, gene amplification, or chromosomal rearrangement, leading to the expression of a potent oncogenic driver. In non-small-cell lung cancer (NSCLC), ALK rearrangement occurs in approximately 5% of cases.(2)-(8)ALK-rearranged tumors depend on ALK for growth and survival and show marked sensitivity to ALK inhibitors such as crizotinib. Among patients with advanced, ALK-rearranged NSCLC, crizotinib has been associated with response rates of approximately 60% across multiple studies and a median progression-free survival ...
C1 [Shaw, Alice T.; Engelman, Jeffrey A.] Massachusetts Gen Hosp, Boston, MA 02114 USA.
   [Kim, Dong-Wan] Seoul Natl Univ Hosp, Seoul 110744, South Korea.
   [Mehra, Ranee] Fox Chase Canc Ctr, Philadelphia, PA 19111 USA.
   [Tan, Daniel S. W.] Natl Canc Ctr, Singapore, Singapore.
   [Tan, Daniel S. W.] Genome Inst Singapore, Singapore, Singapore.
   [Felip, Enriqueta] Vall dHebron Univ, Barcelona, Spain.
   [Chow, Laura Q. M.] Univ Washington, Seattle, WA 98195 USA.
   [Camidge, D. Ross] Univ Colorado, Denver, CO 80202 USA.
   [Vansteenkiste, Johan] Univ Hosp KU Leuven, Louvain, Belgium.
   [Sharma, Sunil] Huntsman Canc Inst, Salt Lake City, UT USA.
   [De Pas, Tommaso] Ist Europeo Oncol, Milan, Italy.
   [Santoro, Armando] Ist Clin Humanitas, Ist Ricovero & Cura Carattere Sci, Milan, Italy.
   [Riely, Gregory J.] Mem Sloan Kettering Canc Ctr, New York, NY 10021 USA.
   [Solomon, Benjamin J.] Peter MacCallum Canc Ctr, Melbourne, Vic, Australia.
   [Wolf, Juergen] Univ Hosp Cologne, Ctr Integrated Oncol, Cologne, Germany.
   [Thomas, Michael] Heidelberg Univ, Thoraxklin, Translat Lung Res Ctr Heidelberg, German Ctr Lung Res, Heidelberg, Germany.
   [Schuler, Martin] German Canc Consortium, Heidelberg, Germany.
   [Schuler, Martin] Univ Duisburg Essen, Essen, Germany.
   [Liu, Geoffrey] Princess Margaret Canc Ctr, Toronto, ON, Canada.
   [Lau, Yvonne Y.; Goldwasser, Meredith; Boral, Anthony L.] Novartis Inst BioMed Res, Cambridge, MA USA.
RP Shaw, AT (corresponding author), Massachusetts Gen Hosp, Ctr Canc, Yawkey 7B,32 Fruit St, Boston, MA 02114 USA.
EM ashaw1@mgh.harvard.edu
RI De Pas, tommaso/K-4879-2018; Riely, Gregory/AAF-4300-2019; Kim,
   Dong-Wan/J-5391-2012; Vansteenkiste, Johan F/B-8191-2014; FELIP,
   ENRIQUETA/AAG-6316-2019; Camidge, David Ross/AAG-9144-2019; Santoro,
   Armando/J-9594-2018
OI Vansteenkiste, Johan F/0000-0002-6721-2775; Santoro,
   Armando/0000-0003-1709-9492; Balmana, Judith/0000-0002-0762-6415;
   Solomon, Benjamin/0000-0003-3059-5730; Liu,
   Geoffrey/0000-0002-2603-7296; FELIP, ENRIQUETA/0000-0002-7620-0098
FU Novartis PharmaceuticalsNovartis; National Cancer InstituteUnited States
   Department of Health & Human ServicesNational Institutes of Health (NIH)
   - USANIH National Cancer Institute (NCI) [5R01CA164273]; V Foundation
   Translational Research Grant; Be a Piece of the Solution; Evan Spirito
   Memorial Foundation; NCI NIH HHSUnited States Department of Health &
   Human ServicesNational Institutes of Health (NIH) - USANIH National
   Cancer Institute (NCI) [R01 CA164273, 5R01CA164273] Funding Source:
   Medline
FX Supported by Novartis Pharmaceuticals, by a grant from the National
   Cancer Institute (5R01CA164273, to Drs. Shaw and Engelman), by a V
   Foundation Translational Research Grant (to Drs. Shaw and Engelman), by
   Be a Piece of the Solution, and by the Evan Spirito Memorial Foundation.
CR Babb J, 1998, STAT MED, V17, P1103, DOI 10.1002/(SICI)1097-0258(19980530)17:10<1103::AID-SIM793>3.0.CO;2-9
   Barreca A, 2011, J MOL ENDOCRINOL, V47, pR11, DOI 10.1530/JME-11-0004
   Boland JM, 2009, HUM PATHOL, V40, P1152, DOI 10.1016/j.humpath.2009.01.012
   Camidge DR, 2012, LANCET ONCOL, V13, P1011, DOI 10.1016/S1470-2045(12)70344-3
   Campbell A, 2010, ANN M AM SOC CLIN ON
   Doebele RC, 2012, CLIN CANCER RES, V18, P1472, DOI 10.1158/1078-0432.CCR-11-2906
   Gorre ME, 2001, SCIENCE, V293, P876, DOI 10.1126/science.1062538
   Inamura K, 2008, J THORAC ONCOL, V3, P13, DOI 10.1097/JTO.0b013e31815e8b60
   Katayama R, 2012, SCI TRANSL MED, V4, DOI 10.1126/scitranslmed.3003316
   Kim DW, 2012, EUR SOC MED ONC ANN
   Kobayashi S, 2005, NEW ENGL J MED, V352, P786, DOI 10.1056/NEJMoa044238
   Koivunen JP, 2008, CLIN CANCER RES, V14, P4275, DOI 10.1158/1078-0432.CCR-08-0168
   Li N., 2011, AACR NCI EORTC INT C
   Marsilje TH, 2013, J MED CHEM, V56, P5675, DOI 10.1021/jm400402q
   Martelli MP, 2009, AM J PATHOL, V174, P661, DOI 10.2353/ajpath.2009.080755
   Miller VA, 2012, LANCET ONCOL, V13, pE186
   National Comprehensive Cancer Network, 2013, NCCN GUID NONSMALL C
   Neuenschwander B, 2008, STAT MED, V27, P2420, DOI 10.1002/sim.3230
   Nguyen KSH, 2009, CLIN LUNG CANCER, V10, P281, DOI 10.3816/CLC.2009.n.039
   Pao W, 2005, PLOS MED, V2, P225, DOI 10.1371/journal.pmed.0020073
   Rodig SJ, 2009, CLIN CANCER RES, V15, P5216, DOI 10.1158/1078-0432.CCR-09-0802
   Roumiantsev S, 2002, P NATL ACAD SCI USA, V99, P10700, DOI 10.1073/pnas.162140299
   Sequist LV, 2010, J CLIN ONCOL, V28, P3076, DOI 10.1200/JCO.2009.27.9414
   Shaw AT, 2013, NEW ENGL J MED, V368, P2385, DOI 10.1056/NEJMoa1214886
   Shaw AT, 2013, J CLIN ONCOL, V31, P1105, DOI 10.1200/JCO.2012.44.5353
   Shaw AT, 2013, ANN M AM SOC CLIN ON
   Takahashi T, 2010, ANN SURG ONCOL, V17, P889, DOI 10.1245/s10434-009-0808-7
   Wong DWS, 2009, CANCER-AM CANCER SOC, V115, P1723, DOI 10.1002/cncr.24181
NR 28
TC 1085
Z9 1135
U1 4
U2 147
PU MASSACHUSETTS MEDICAL SOC
PI WALTHAM
PA WALTHAM WOODS CENTER, 860 WINTER ST,, WALTHAM, MA 02451-1413 USA
SN 0028-4793
EI 1533-4406
J9 NEW ENGL J MED
JI N. Engl. J. Med.
PD MAR 27
PY 2014
VL 370
IS 13
BP 1189
EP 1197
DI 10.1056/NEJMoa1311107
PG 9
WC Medicine, General & Internal
SC General & Internal Medicine
GA AD7EW
UT WOS:000333426000006
PM 24963575
OA Green Accepted
HC Y
HP N
DA 2021-12-02
ER

PT J
AU Shaw, AT
   Ou, SHI
   Bang, YJ
   Camidge, DR
   Solomon, BJ
   Salgia, R
   Riely, GJ
   Varella-Garcia, M
   Shapiro, GI
   Costa, DB
   Doebele, RC
   Le, LP
   Zheng, ZL
   Tan, WW
   Stephenson, P
   Shreeve, SM
   Tye, LM
   Christensen, JG
   Wilner, KD
   Clark, JW
   Iafrate, AJ
AF Shaw, Alice T.
   Ou, Sai-Hong I.
   Bang, Yung-Jue
   Camidge, D. Ross
   Solomon, Benjamin J.
   Salgia, Ravi
   Riely, Gregory J.
   Varella-Garcia, Marileila
   Shapiro, Geoffrey I.
   Costa, Daniel B.
   Doebele, Robert C.
   Long Phi Le
   Zheng, Zongli
   Tan, Weiwei
   Stephenson, Patricia
   Shreeve, S. Martin
   Tye, Lesley M.
   Christensen, James G.
   Wilner, Keith D.
   Clark, Jeffrey W.
   Iafrate, A. John
TI Crizotinib in ROS1-Rearranged Non-Small-Cell Lung Cancer
SO NEW ENGLAND JOURNAL OF MEDICINE
LA English
DT Article
ID ANAPLASTIC LYMPHOMA KINASE; ROS GENE; INHIBITORS; RESISTANT; PROTEINS;
   FUSIONS; SAFETY; TUMORS
AB Background
   Chromosomal rearrangements of the gene encoding ROS1 proto-oncogene receptor tyrosine kinase (ROS1) define a distinct molecular subgroup of non-small-cell lung cancers (NSCLCs) that may be susceptible to therapeutic ROS1 kinase inhibition. Crizotinib is a small-molecule tyrosine kinase inhibitor of anaplastic lymphoma kinase (ALK), ROS1, and another proto-oncogene receptor tyrosine kinase, MET.
   Methods
   We enrolled 50 patients with advanced NSCLC who tested positive for ROS1 rearrangement in an expansion cohort of the phase 1 study of crizotinib. Patients were treated with crizotinib at the standard oral dose of 250 mg twice daily and assessed for safety, pharmacokinetics, and response to therapy. ROS1 fusion partners were identified with the use of next-generation sequencing or reverse-transcriptase-polymerase-chain-reaction assays.
   Results
   The objective response rate was 72% (95% confidence interval [CI], 58 to 84), with 3 complete responses and 33 partial responses. The median duration of response was 17.6 months (95% CI, 14.5 to not reached). Median progression-free survival was 19.2 months (95% CI, 14.4 to not reached), with 25 patients (50%) still in follow-up for progression. Among 30 tumors that were tested, we identified 7 ROS1 fusion partners: 5 known and 2 novel partner genes. No correlation was observed between the type of ROS1 rearrangement and the clinical response to crizotinib. The safety profile of crizotinib was similar to that seen in patients with ALK-rearranged NSCLC.
   Conclusions
   In this study, crizotinib showed marked antitumor activity in patients with advanced ROS1-rearranged NSCLC. ROS1 rearrangement defines a second molecular subgroup of NSCLC for which crizotinib is highly active.
C1 [Shaw, Alice T.; Long Phi Le; Zheng, Zongli; Clark, Jeffrey W.; Iafrate, A. John] Massachusetts Gen Hosp, Ctr Canc, Boston, MA 02114 USA.
   [Shapiro, Geoffrey I.] Dana Farber Canc Inst, Boston, MA 02115 USA.
   [Costa, Daniel B.] Beth Israel Deaconess Med Ctr, Boston, MA 02215 USA.
   [Ou, Sai-Hong I.] Univ Calif Irvine, Irvine, CA USA.
   [Tan, Weiwei; Shreeve, S. Martin; Tye, Lesley M.; Christensen, James G.; Wilner, Keith D.] Pfizer Oncol, La Jolla, CA USA.
   [Bang, Yung-Jue] Seoul Natl Univ Hosp, Seoul 110744, South Korea.
   [Camidge, D. Ross; Varella-Garcia, Marileila; Doebele, Robert C.] Univ Colorado, Aurora, CO USA.
   [Solomon, Benjamin J.] Peter MacCallum Canc Ctr, Melbourne, Vic, Australia.
   [Salgia, Ravi] Univ Chicago, Chicago, IL 60637 USA.
   [Riely, Gregory J.] Mem Sloan Kettering Canc Ctr, New York, NY 10021 USA.
   [Zheng, Zongli] Karolinska Inst, Stockholm, Sweden.
   [Stephenson, Patricia] Rho, Chapel Hill, NC USA.
RP Shaw, AT (corresponding author), Massachusetts Gen Hosp, Ctr Canc, Yawkey 7B,32 Fruit St, Boston, MA 02114 USA.
EM ashaw1@mgh.harvard.edu
RI Riely, Gregory/AAF-4300-2019; zheng, zongli/C-7309-2008; Doebele, Robert
   C./I-8230-2019; Bang, Yung Jue/J-2759-2012; zheng, zongli/B-2917-2011;
   Ou, Sai-Hong/AAA-3389-2020; Camidge, David Ross/AAG-9144-2019
OI Doebele, Robert C./0000-0001-6728-6857; Bang, Yung
   Jue/0000-0001-6000-4597; zheng, zongli/0000-0003-4849-4903; Costa,
   Daniel/0000-0002-0689-395X; Solomon, Benjamin/0000-0003-3059-5730
FU PfizerPfizer; National Cancer InstituteUnited States Department of
   Health & Human ServicesNational Institutes of Health (NIH) - USANIH
   National Cancer Institute (NCI) [R21CA161590, K12CA086913, P50CA058187,
   P30CA046934]; Uniting against Lung Cancer; Swedish Research
   CouncilSwedish Research CouncilEuropean Commission [350-2012-368]; Be a
   Piece of the Solution; NATIONAL CANCER INSTITUTEUnited States Department
   of Health & Human ServicesNational Institutes of Health (NIH) - USANIH
   National Cancer Institute (NCI) [P50CA058187, P30CA046934, R21CA161590,
   K12CA086913, P30CA008748] Funding Source: NIH RePORTER
FX Supported by Pfizer, by grants from the National Cancer Institute
   (R21CA161590, to Dr. Iafrate; K12CA086913, to Dr. Doebele; P50CA058187,
   to Drs. Doebele and Camidge; and P30CA046934, to Dr. Varella-Garcia), by
   a research grant from Uniting against Lung Cancer (to Dr. Shaw), by the
   Swedish Research Council (postdoctoral fellowship 350-2012-368, to Dr.
   Zheng), and by Be a Piece of the Solution.
CR Acquaviva J, 2009, BBA-REV CANCER, V1795, P37, DOI 10.1016/j.bbcan.2008.07.006
   Awad MM, 2013, NEW ENGL J MED, V368, P2395, DOI 10.1056/NEJMoa1215530
   Bergethon K, 2012, J CLIN ONCOL, V30, P863, DOI 10.1200/JCO.2011.35.6345
   Birch AH, 2011, PLOS ONE, V6, DOI 10.1371/journal.pone.0028250
   BIRCHMEIER C, 1986, MOL CELL BIOL, V6, P3109, DOI 10.1128/MCB.6.9.3109
   Camidge DR, 2012, LANCET ONCOL, V13, P1011, DOI 10.1016/S1470-2045(12)70344-3
   Charest A, 2003, GENE CHROMOSOME CANC, V37, P58, DOI 10.1002/gcc.10207
   Davies KD, 2013, PLOS ONE, V8, DOI 10.1371/journal.pone.0082236
   Davies KD, 2013, CLIN CANCER RES, V19, P4040, DOI 10.1158/1078-0432.CCR-12-2851
   Davies KD, 2012, CLIN CANCER RES, V18, P4570, DOI 10.1158/1078-0432.CCR-12-0550
   Gadgeel SM, 2014, LANCET ONCOL, V15, P1119, DOI 10.1016/S1470-2045(14)70362-6
   Gainor JF, 2013, ONCOLOGIST, V18, P865, DOI 10.1634/theoncologist.2013-0095
   Gettinger SN, 2014, ANN M AM SOC CLIN ON
   Gu TL, 2011, PLOS ONE, V6, DOI 10.1371/journal.pone.0015640
   Huang QH, 2014, J MED CHEM, V57, P1170, DOI 10.1021/jm401805h
   Huber KVM, 2014, NATURE, V508, P222, DOI 10.1038/nature13194
   Kwak EL, 2009, J CLIN ONCOL, V27
   Kwak EL, 2011, NEW ENGL J MED, V364, P588
   Kwak EL, 2010, NEW ENGL J MED, V363, P1693, DOI 10.1056/NEJMoa1006448
   LANKES WT, 1991, P NATL ACAD SCI USA, V88, P8297, DOI 10.1073/pnas.88.19.8297
   Lee J, 2013, CANCER-AM CANCER SOC, V119, P1627, DOI 10.1002/cncr.27967
   Marsilje TH, 2013, J MED CHEM, V56, P5675, DOI 10.1021/jm400402q
   MATSUSHIME H, 1986, MOL CELL BIOL, V6, P3000, DOI 10.1128/MCB.6.8.3000
   Maul RS, 1999, ONCOGENE, V18, P7838, DOI 10.1038/sj.onc.1203206
   McDermott U, 2008, CANCER RES, V68, P3389, DOI 10.1158/0008-5472.CAN-07-6186
   NAGARAJAN L, 1986, P NATL ACAD SCI USA, V83, P6568, DOI 10.1073/pnas.83.17.6568
   OKEN MM, 1982, AM J CLIN ONCOL-CANC, V5, P649, DOI 10.1097/00000421-198212000-00014
   Rikova K, 2007, CELL, V131, P1190, DOI 10.1016/j.cell.2007.11.025
   Shaw AT, 2014, NEW ENGL J MED, V370, P2537, DOI [10.1056/NEJMoa1311107, 10.1056/NEJMc1404894]
   Shaw AT, 2013, NEW ENGL J MED, V368, P2385, DOI 10.1056/NEJMoa1214886
   Shaw AT, 2012, ANN M AM SOC CLIN ON
   Therasse P, 2000, J NATL CANCER I, V92, P205, DOI 10.1093/jnci/92.3.205
   Yasuda H, 2012, J THORAC ONCOL, V7, P1086, DOI 10.1097/JTO.0b013e3182570919
   Yoshida A, 2013, AM J SURG PATHOL, V37, P554, DOI 10.1097/PAS.0b013e3182758fe6
   Zheng Z, NAT MED IN PRESS
NR 35
TC 1149
Z9 1196
U1 4
U2 75
PU MASSACHUSETTS MEDICAL SOC
PI WALTHAM
PA WALTHAM WOODS CENTER, 860 WINTER ST,, WALTHAM, MA 02451-1413 USA
SN 0028-4793
EI 1533-4406
J9 NEW ENGL J MED
JI N. Engl. J. Med.
PD NOV 20
PY 2014
VL 371
IS 21
BP 1963
EP 1971
DI 10.1056/NEJMoa1406766
PG 9
WC Medicine, General & Internal
SC General & Internal Medicine
GA AT5ST
UT WOS:000345002900005
PM 25264305
OA Green Accepted, Bronze
HC Y
HP N
DA 2021-12-02
ER
