# Supplementary material for: Evolutions in the management of non-small cell lung cancer: A bibliometric study from the 100 most impactful articles in the field
Source: Front Oncol. 2022 Aug 17;12:939838. doi: 10.3389/fonc.2022.939838 (PMC9428518; doi:10.3389/fonc.2022.939838)
Supplement: Supplementary file 1 [file DataSheet_1.zip › Additional files/Figure production/CiteSpace figure production/output/download2015u9pt1.txt]

PT J
AU Garon, EB
   Rizvi, NA
   Hui, RN
   Leighl, N
   Balmanoukian, AS
   Eder, JP
   Patnaik, A
   Aggarwal, C
   Gubens, M
   Horn, L
   Carcereny, E
   Ahn, MJ
   Felip, E
   Lee, JS
   Hellmann, MD
   Hamid, O
   Goldman, JW
   Soria, JC
   Dolled-Filhart, M
   Rutledge, RZ
   Zhang, J
   Lunceford, JK
   Rangwala, R
   Lubiniecki, GM
   Roach, C
   Emancipator, K
   Gandhi, L
AF Garon, Edward B.
   Rizvi, Naiyer A.
   Hui, Rina
   Leighl, Natasha
   Balmanoukian, Ani S.
   Eder, Joseph Paul
   Patnaik, Amita
   Aggarwal, Charu
   Gubens, Matthew
   Horn, Leora
   Carcereny, Enric
   Ahn, Myung-Ju
   Felip, Enriqueta
   Lee, Jong-Seok
   Hellmann, Matthew D.
   Hamid, Omid
   Goldman, Jonathan W.
   Soria, Jean-Charles
   Dolled-Filhart, Marisa
   Rutledge, Ruth Z.
   Zhang, Jin
   Lunceford, Jared K.
   Rangwala, Reshma
   Lubiniecki, Gregory M.
   Roach, Charlotte
   Emancipator, Kenneth
   Gandhi, Leena
CA KEYNOTE-001 Investigators
TI Pembrolizumab for the Treatment of Non-Small-Cell Lung Cancer
SO NEW ENGLAND JOURNAL OF MEDICINE
LA English
DT Article
ID ANTI-PD-L1 ANTIBODY; PD-L1 EXPRESSION; BLOCKADE; B7-H1; CHEMOTHERAPY;
   SAFETY; CRIZOTINIB; RESPONSES; THERAPY; LIGANDS
AB BACKGROUND
   We assessed the efficacy and safety of programmed cell death 1 (PD-1) inhibition with pembrolizumab in patients with advanced non-small-cell lung cancer enrolled in a phase 1 study. We also sought to define and validate an expression level of the PD-1 ligand 1 (PD-L1) that is associated with the likelihood of clinical benefit.
   METHODS
   We assigned 495 patients receiving pembrolizumab (at a dose of either 2 mg or 10 mg per kilogram of body weight every 3 weeks or 10 mg per kilogram every 2 weeks) to either a training group (182 patients) or a validation group (313 patients). We assessed PD-L1 expression in tumor samples using immunohistochemical analysis, with results reported as the percentage of neoplastic cells with staining for membranous PD-L1 (proportion score). Response was assessed every 9 weeks by central review.
   RESULTS
   Common side effects that were attributed to pembrolizumab were fatigue, pruritus, and decreased appetite, with no clear difference according to dose or schedule. Among all the patients, the objective response rate was 19.4%, and the median duration of response was 12.5 months. The median duration of progression-free survival was 3.7 months, and the median duration of overall survival was 12.0 months. PD-L1 expression in at least 50% of tumor cells was selected as the cutoff from the training group. Among patients with a proportion score of at least 50% in the validation group, the response rate was 45.2%. Among all the patients with a proportion score of at least 50%, median progression-free survival was 6.3 months; median overall survival was not reached.
   CONCLUSIONS
   Pembrolizumab had an acceptable side-effect profile and showed antitumor activity in patients with advanced non-small-cell lung cancer. PD-L1 expression in at least 50% of tumor cells correlated with improved efficacy of pembrolizumab.
C1 [Garon, Edward B.; Goldman, Jonathan W.] UCLA, David Geffen Sch Med, Santa Monica, CA 90404 USA.
   [Balmanoukian, Ani S.; Hamid, Omid] Angeles Clin & Res Inst, Los Angeles, CA USA.
   [Gubens, Matthew] Univ Calif San Francisco, San Francisco, CA 94143 USA.
   [Roach, Charlotte] Dako, Carpinteria, CA USA.
   [Rizvi, Naiyer A.] Columbia Univ, New York, NY USA.
   [Hellmann, Matthew D.] Mem Sloan Kettering Canc Ctr, New York, NY 10021 USA.
   [Hellmann, Matthew D.] Weill Cornell Med Coll, New York, NY USA.
   [Hui, Rina] Univ Sydney, Westmead Hosp, Westmead, NSW 2145, Australia.
   [Leighl, Natasha] Princess Margaret Canc Ctr, Toronto, ON, Canada.
   [Eder, Joseph Paul] Yale Univ, New Haven, CT USA.
   [Patnaik, Amita] South Texas Accelerated Res Therapeut, San Antonio, TX USA.
   [Aggarwal, Charu] Univ Penn, Abramson Canc Ctr, Philadelphia, PA 19104 USA.
   [Horn, Leora] Vanderbilt Ingram Canc Ctr, Nashville, TN USA.
   [Carcereny, Enric] Catalan Inst Oncol Badalona, Badalona, Spain.
   [Felip, Enriqueta] Vall dHebron Univ Hosp, Barcelona, Spain.
   [Felip, Enriqueta] Vall dHebron Inst Oncol, Barcelona, Spain.
   [Ahn, Myung-Ju] Sungkyunkwan Univ, Sch Med, Samsung Med Ctr, Seoul, South Korea.
   [Lee, Jong-Seok] Seoul Natl Univ, Seoul, South Korea.
   [Soria, Jean-Charles] Inst Gustave Roussy, Villejuif, France.
   [Soria, Jean-Charles] Univ Paris 11, Villejuif, France.
   [Dolled-Filhart, Marisa; Rutledge, Ruth Z.; Zhang, Jin; Lunceford, Jared K.; Rangwala, Reshma; Lubiniecki, Gregory M.; Emancipator, Kenneth] Merck, Kenilworth, NJ USA.
   [Gandhi, Leena] Dana Farber Canc Inst, Boston, MA 02115 USA.
RP Garon, EB (corresponding author), UCLA, David Geffen Sch Med, Translat Oncol Res Lab, 2825 Santa Monica Blvd,Suite 200, Santa Monica, CA 90404 USA.
EM egaron@mednet.ucla.edu
RI Zhang, Jin/E-8298-2017; Soria, Jean-Charles/F-3619-2014; Garassino,
   Marina/D-7128-2017
OI Garassino, Marina/0000-0002-3821-5598; Santini,
   Daniele/0000-0002-9118-3337; FELIP, ENRIQUETA/0000-0002-7620-0098;
   Balmana, Judith/0000-0002-0762-6415; Gandhi, Leena/0000-0002-2398-9179;
   INSA, AMELIA/0000-0002-3438-6170
FU Merck Sharp & Dohme, a subsidiary of Merck; NATIONAL CANCER
   INSTITUTEUnited States Department of Health & Human ServicesNational
   Institutes of Health (NIH) - USANIH National Cancer Institute (NCI)
   [P30CA016672] Funding Source: NIH RePORTER
FX Supported by Merck Sharp & Dohme, a subsidiary of Merck.
CR Ahamadi M, 2014, 23 M POP APPR GROUP
   Alexandrov LB, 2013, NATURE, V500, P415, DOI 10.1038/nature12477
   Bald T, 2014, CANCER DISCOV, V4, P674, DOI 10.1158/2159-8290.CD-13-0458
   Brahmer JR, 2012, NEW ENGL J MED, V366, P2455, DOI 10.1056/NEJMoa1200694
   D'Incecco A, 2015, BRIT J CANCER, V112, P95, DOI 10.1038/bjc.2014.555
   Dong HD, 2002, NAT MED, V8, P793, DOI 10.1038/nm730
   Eisenhauer EA, 2009, EUR J CANCER, V45, P228, DOI 10.1016/j.ejca.2008.10.026
   Ferlay J, 2012, GLOBOCAN 2012 VERSIO
   Freeman GJ, 2000, J EXP MED, V192, P1027, DOI 10.1084/jem.192.7.1027
   Gandhi L, 2014, CANCER RES, V74, DOI 10.1158/1538-7445.AM2014-CT105
   Gerber DE, 2013, J CLIN ONCOL, V31, P1009, DOI 10.1200/JCO.2012.43.7459
   Gettinger S, 2014, CANCER J, V20, P281, DOI 10.1097/PPO.0000000000000063
   Hamid O, 2013, NEW ENGL J MED, V369, P134, DOI 10.1056/NEJMoa1305133
   Hanahan D, 2011, CELL, V144, P646, DOI 10.1016/j.cell.2011.02.013
   Hanna N, 2004, J CLIN ONCOL, V22, P1589, DOI 10.1200/JCO.2004.08.163
   Herbst RS, 2014, NATURE, V515, P563, DOI 10.1038/nature14011
   Keir ME, 2008, ANNU REV IMMUNOL, V26, P677, DOI 10.1146/annurev.immunol.26.021607.090331
   Kondo A, 2010, BLOOD, V116, P1124, DOI 10.1182/blood-2009-12-255125
   Leighl NB, 2012, CURR ONCOL, V19, pS52, DOI 10.3747/co.19.1114
   Lindauer A, 2014, 23 M POP APPR GROUP
   Liu JZ, 2007, BLOOD, V110, P296, DOI 10.1182/blood-2006-10-051482
   Mok TS, 2009, NEW ENGL J MED, V361, P947, DOI 10.1056/NEJMoa0810699
   Pardoll DM, 2012, NAT REV CANCER, V12, P252, DOI 10.1038/nrc3239
   Parsa AT, 2007, NAT MED, V13, P84, DOI 10.1038/nm1517
   Robert C, 2014, ANN ONCOL, V25, pLBA34
   Robert C, 2014, LANCET, V384, P1109, DOI 10.1016/S0140-6736(14)60958-2
   Schreiber RD, 2011, SCIENCE, V331, P1565, DOI 10.1126/science.1203486
   Sharpe AH, 2002, NAT REV IMMUNOL, V2, P116, DOI 10.1038/nri727
   Shaw AT, 2013, NEW ENGL J MED, V368, P2385, DOI 10.1056/NEJMoa1214886
   Siegel RL, 2015, CA-CANCER J CLIN, V65, P5, DOI [10.3322/caac.21254, 10.1001/jamaoto.2014.2530, 10.3322/caac.21208, 10.1136/bmj.g1502]
   Snyder A, 2014, NEW ENGL J MED, V371, P2189, DOI 10.1056/NEJMoa1406498
   Solomon BJ, 2014, NEW ENGL J MED, V371, P2167, DOI [10.1056/NEJMoa1408440, 10.1056/NEJMx150034]
   Sorensen S, 2014, ANN ONCOL         S4, V25, p1328P
   Sun JM, 2014, J CLIN ONCOL, V32, DOI 10.1200/jco.2014.32.15_suppl.8066
   Taube JM, 2012, SCI TRANSL MED, V4, DOI 10.1126/scitranslmed.3003689
   Topalian SL, 2012, NEW ENGL J MED, V366, P2443, DOI 10.1056/NEJMoa1200690
   Tumeh PC, 2014, NATURE, V515, P568, DOI 10.1038/nature13954
   Vesely MD, 2011, ANNU REV IMMUNOL, V29, P235, DOI 10.1146/annurev-immunol-031210-101324
   Wang A, 2015, EJSO-EUR J SURG ONC, V41, P450, DOI 10.1016/j.ejso.2015.01.020
   Wolchok JD, 2009, CLIN CANCER RES, V15, P7412, DOI 10.1158/1078-0432.CCR-09-1624
NR 40
TC 3580
Z9 3715
U1 16
U2 369
PU MASSACHUSETTS MEDICAL SOC
PI WALTHAM
PA WALTHAM WOODS CENTER, 860 WINTER ST,, WALTHAM, MA 02451-1413 USA
SN 0028-4793
EI 1533-4406
J9 NEW ENGL J MED
JI N. Engl. J. Med.
PD MAY 21
PY 2015
VL 372
IS 21
BP 2018
EP 2028
DI 10.1056/NEJMoa1501824
PG 11
WC Medicine, General & Internal
SC General & Internal Medicine
GA CI5PD
UT WOS:000354809300008
PM 25891174
HC Y
HP N
DA 2021-12-02
ER

PT J
AU Bradley, JD
   Paulus, R
   Komaki, R
   Masters, G
   Blumenschein, G
   Schild, S
   Bogart, J
   Hu, C
   Forster, K
   Magliocco, A
   Kavadi, V
   Garces, YI
   Narayan, S
   Iyengar, P
   Robinson, C
   Wynn, RB
   Koprowski, C
   Meng, J
   Beitler, J
   Gaur, R
   Curran, W
   Choy, H
AF Bradley, Jeffrey D.
   Paulus, Rebecca
   Komaki, Ritsuko
   Masters, Gregory
   Blumenschein, George
   Schild, Steven
   Bogart, Jeffrey
   Hu, Chen
   Forster, Kenneth
   Magliocco, Anthony
   Kavadi, Vivek
   Garces, Yolanda I.
   Narayan, Samir
   Iyengar, Puneeth
   Robinson, Cliff
   Wynn, Raymond B.
   Koprowski, Christopher
   Meng, Joanne
   Beitler, Jonathan
   Gaur, Rakesh
   Curran, Walter, Jr.
   Choy, Hak
TI Standard-dose versus high-dose conformal radiotherapy with concurrent
   and consolidation carboplatin plus paclitaxel with or without cetuximab
   for patients with stage IIIA or IIIB non-small-cell lung cancer (RTOG
   0617): a randomised, two-by-two factorial phase 3 study
SO LANCET ONCOLOGY
LA English
DT Article
ID THERAPY ONCOLOGY GROUP; RADIATION-THERAPY; CLINICAL-TRIALS; COMPETING
   RISK; CHEMOTHERAPY; CHEMORADIATION; CARCINOMA; INDUCTION
AB Background We aimed to compare overall survival after standard-dose versus high-dose conformal radiotherapy with concurrent chemotherapy and the addition of cetuximab to concurrent chemoradiation for patients with inoperable stage III non-small-cell lung cancer.
   Methods In this open-label randomised, two-by-two factorial phase 3 study in 185 institutions in the USA and Canada, we enrolled patients (aged =18 years) with unresectable stage III non-small-cell lung cancer, a Zubrod performance status of 01, adequate pulmonary function, and no evidence of supraclavicular or contralateral hilar adenopathy. We randomly assigned (1:1:1:1) patients to receive either 60 Gy (standard dose), 74 Gy (high dose), 60 Gy plus cetuximab, or 74 Gy plus cetuximab. All patients also received concurrent chemotherapy with 45 mg/m2 paclitaxel and carboplatin once a week (AUC 2); 2 weeks after chemoradiation, two cycles of consolidation chemotherapy separated by 3 weeks were given consisting of paclitaxel (200 mg/m2) and carboplatin (AUC 6). Randomisation was done with permuted block randomisation methods, stratified by radiotherapy technique, Zubrod performance status, use of PET during staging, and histology; treatment group assignments were not masked. Radiation dose was prescribed to the planning target volume and was given in 2 Gy daily fractions with either intensity-modulated radiation therapy or three-dimensional conformal radiation therapy. The use of four-dimensional CT and image-guided radiation therapy were encouraged but not necessary. For patients assigned to receive cetuximab, 400 mg/m2 cetuximab was given on day 1 followed by weekly doses of 250 mg/m2, and was continued through consolidation therapy. The primary endpoint was overall survival. All analyses were done by modified intention-to-treat. The study is registered with ClinicalTrials.gov, number NCT00533949.
   Findings Between Nov 27, 2007, and Nov 22, 2011, 166 patients were randomly assigned to receive standard-dose chemoradiotherapy, 121 to high-dose chemoradiotherapy, 147 to standard-dose chemoradiotherapy and cetuximab, and 110 to high-dose chemoradiotherapy and cetuximab. Median follow-up for the radiotherapy comparison was 22.9 months (IQR 27.533.3). Median overall survival was 28.7 months (95% CI 24.136.9) for patients who received standard-dose radiotherapy and 20.3 months (17.725.0) for those who received high-dose radiotherapy (hazard ratio [HR] 1.38, 95% CI 1.091.76; p=0.004). Median follow-up for the cetuximab comparison was 21.3 months (IQR 23.529.8). Median overall survival in patients who received cetuximab was 25.0 months (95% CI 20.230.5) compared with 24.0 months (19.828.6) in those who did not (HR 1.07, 95% CI 0.841.35; p=0.29). Both the radiation-dose and cetuximab results crossed protocol-specified futility boundaries. We recorded no statistical differences in grade 3 or worse toxic effects between radiotherapy groups. By contrast, the use of cetuximab was associated with a higher rate of grade 3 or worse toxic effects (205 [86%] of 237 vs 160 [70%] of 228 patients; p<0.0001). There were more treatment-related deaths in the high-dose chemoradiotherapy and cetuximab groups (radiotherapy comparison: eight vs three patients; cetuximab comparison: ten vs five patients). There were no differences in severe pulmonary events between treatment groups. Severe oesophagitis was more common in patients who received high-dose chemoradiotherapy than in those who received standard-dose treatment (43 [21%] of 207 patients vs 16 [7%] of 217 patients; p<0.0001).
   Interpretation 74 Gy radiation given in 2 Gy fractions with concurrent chemotherapy was not better than 60 Gy plus concurrent chemotherapy for patients with stage III non-small-cell lung cancer, and might be potentially harmful. Addition of cetuximab to concurrent chemoradiation and consolidation treatment provided no benefit in overall survival for these patients.
C1 [Bradley, Jeffrey D.; Robinson, Cliff] Washington Univ, St Louis, MO 63110 USA.
   [Paulus, Rebecca; Hu, Chen] Ctr Stat, Radiat Therapy Oncol Grp, Philadelphia, PA USA.
   [Komaki, Ritsuko; Blumenschein, George] Univ Texas MD Anderson Canc Ctr, Houston, TX 77030 USA.
   [Masters, Gregory] Christiana Care Helen Graham Med Ctr, Newark, DE USA.
   [Schild, Steven] Mayo Clin, Scottsdale, AZ USA.
   [Garces, Yolanda I.] Mayo Clin, Rochester, MN USA.
   [Bogart, Jeffrey] SUNY Upstate Med Univ, Syracuse, NY 13210 USA.
   [Forster, Kenneth; Magliocco, Anthony] H Lee Moffitt Canc Ctr & Res Inst, Tampa, FL USA.
   [Kavadi, Vivek] USON Texas Oncol Sugarland, Sugar Land, TX USA.
   [Narayan, Samir] Michigan Canc Res Consortium CCOP, Ypsilanti, MI USA.
   [Iyengar, Puneeth; Choy, Hak] Univ Texas Southwestern, Dallas, TX USA.
   [Wynn, Raymond B.] UPMC, Shadyside Hosp, Pittsburgh, PA USA.
   [Koprowski, Christopher] Christiana Care Hlth CCOP, Newark, DE USA.
   [Meng, Joanne] Ottawa Hosp, Ctr Canc, Ottawa, ON, Canada.
   [Beitler, Jonathan; Curran, Walter, Jr.] Emory Univ, Atlanta, GA 30322 USA.
   [Gaur, Rakesh] Kansas City CCOP, Kansas City, MO USA.
RP Bradley, JD (corresponding author), Washington Univ, St Louis, MO 63110 USA.
EM jbradley@radonc.wustl.edu
RI Robinson, Cliff/A-5178-2013; Hu, Chen/D-1208-2018
OI Robinson, Cliff/0000-0002-1399-9904; Hu, Chen/0000-0003-4672-1981;
   Paulus, Rebecca/0000-0001-7312-1194
FU NATIONAL CANCER INSTITUTEUnited States Department of Health & Human
   ServicesNational Institutes of Health (NIH) - USANIH National Cancer
   Institute (NCI) [U10CA180833, U24CA180803, U10CA180870, U10CA037422,
   P30CA076292, UG1CA189867, U10CA180868, U10CA180821, U10CA021661,
   U10CA180822, R25CA174664, U24CA081647] Funding Source: NIH RePORTER; NCI
   NIH HHSUnited States Department of Health & Human ServicesNational
   Institutes of Health (NIH) - USANIH National Cancer Institute (NCI) [U10
   CA021661, U10 CA180822, U10 CA037422, U10 CA180868, U10 CA180821, P30
   CA076292, U10 CA180833, R25 CA174664, U24 CA180803, U10 CA180870, UG1
   CA189867, U24 CA081647] Funding Source: Medline
CR Blumenschein GR, 2011, J CLIN ONCOL, V29, P2312, DOI 10.1200/JCO.2010.31.7875
   Bonner JA, 2006, NEW ENGL J MED, V354, P567, DOI 10.1056/NEJMoa053422
   Bradley JD, 2010, INT J RADIAT ONCOL, V77, P367, DOI 10.1016/j.ijrobp.2009.04.029
   Bradley JD, 2010, J CLIN ONCOL, V28, P2475, DOI 10.1200/JCO.2009.27.1205
   COX DR, 1972, J R STAT SOC B, V34, P187
   Curran WJ, 2011, J NATL CANCER I, V103, P1452, DOI 10.1093/jnci/djr325
   Fine JP, 1999, J AM STAT ASSOC, V94, P496, DOI 10.2307/2670170
   Freidlin B, 2002, CONTROL CLIN TRIALS, V23, P355, DOI 10.1016/S0197-2456(02)00218-0
   GRAY RJ, 1988, ANN STAT, V16, P1141, DOI 10.1214/aos/1176350951
   HAYBITTLE JL, 1971, BRIT J RADIOL, V44, P793, DOI 10.1259/0007-1285-44-526-793
   KAPLAN EL, 1958, J AM STAT ASSOC, V53, P457, DOI 10.2307/2281868
   Li SQ, 2005, CANCER CELL, V7, P301, DOI 10.1016/j.ccr.2005.03.003
   Machtay M, 2012, INT J RADIAT ONCOL, V82, P425, DOI 10.1016/j.ijrobp.2010.09.004
   MANTEL NATHAN, 1966, CANCERCHEMOTHERAP REP, V50, P163
   PEREZ CA, 1980, CANCER, V45, P2744, DOI 10.1002/1097-0142(19800601)45:11<2744::AID-CNCR2820451108>3.0.CO;2-U
   PETO R, 1976, BRIT J CANCER, V34, P585, DOI 10.1038/bjc.1976.220
   Pirker R, 2012, LANCET ONCOL, V13, P33, DOI 10.1016/S1470-2045(11)70318-7
   Prentice RL., 1980, STAT ANAL FAILURE TI
   Schild SE, 2006, INT J RADIAT ONCOL, V65, P1106, DOI 10.1016/j.ijrobp.2006.02.046
   Socinski MA, 2008, J CLIN ONCOL, V26, P2457, DOI 10.1200/JCO.2007.14.7371
   Stinchcombe TE, 2008, J THORAC ONCOL, V3, P1279, DOI 10.1097/JTO.0b013e31818b1971
   Therasse P, 2000, J NATL CANCER I, V92, P205, DOI 10.1093/jnci/92.3.205
   ZELEN M, 1974, J CHRON DIS, V27, P365, DOI 10.1016/0021-9681(74)90015-0
NR 23
TC 1136
Z9 1170
U1 7
U2 75
PU ELSEVIER SCIENCE INC
PI NEW YORK
PA 360 PARK AVE SOUTH, NEW YORK, NY 10010-1710 USA
SN 1470-2045
EI 1474-5488
J9 LANCET ONCOL
JI Lancet Oncol.
PD FEB
PY 2015
VL 16
IS 2
BP 187
EP 199
DI 10.1016/S1470-2045(14)71207-0
PG 13
WC Oncology
SC Oncology
GA CA3YR
UT WOS:000348841700035
PM 25601342
OA Green Accepted
HC Y
HP N
DA 2021-12-02
ER

PT J
AU Rizvi, NA
   Hellmann, MD
   Snyder, A
   Kvistborg, P
   Makarov, V
   Havel, JJ
   Lee, W
   Yuan, JD
   Wong, P
   Ho, TS
   Miller, ML
   Rekhtman, N
   Moreira, AL
   Ibrahim, F
   Bruggeman, C
   Gasmi, B
   Zappasodi, R
   Maeda, Y
   Sander, C
   Garon, EB
   Merghoub, T
   Wolchok, JD
   Schumacher, TN
   Chan, TA
AF Rizvi, Naiyer A.
   Hellmann, Matthew D.
   Snyder, Alexandra
   Kvistborg, Pia
   Makarov, Vladimir
   Havel, Jonathan J.
   Lee, William
   Yuan, Jianda
   Wong, Phillip
   Ho, Teresa S.
   Miller, Martin L.
   Rekhtman, Natasha
   Moreira, Andre L.
   Ibrahim, Fawzia
   Bruggeman, Cameron
   Gasmi, Billel
   Zappasodi, Roberta
   Maeda, Yuka
   Sander, Chris
   Garon, Edward B.
   Merghoub, Taha
   Wolchok, Jedd D.
   Schumacher, Ton N.
   Chan, Timothy A.
TI Mutational landscape determines sensitivity to PD-1 blockade in
   non-small cell lung cancer
SO SCIENCE
LA English
DT Article
ID EXOME ANALYSIS REVEALS; TUMOR; IPILIMUMAB; NIVOLUMAB; MPDL3280A;
   RESPONSES; ANTIGENS; ANTIBODY; EPITOPE
AB Immune checkpoint inhibitors, which unleash a patient's own T cells to kill tumors, are revolutionizing cancer treatment. To unravel the genomic determinants of response to this therapy, we used whole-exome sequencing of non-small cell lung cancers treated with pembrolizumab, an antibody targeting programmed cell death-1 (PD-1). In two independent cohorts, higher nonsynonymous mutation burden in tumors was associated with improved objective response, durable clinical benefit, and progression-free survival. Efficacy also correlated with the molecular smoking signature, higher neoantigen burden, and DNA repair pathway mutations; each factor was also associated with mutation burden. In one responder, neoantigen-specific CD8+ T cell responses paralleled tumor regression, suggesting that anti-PD-1 therapy enhances neoantigen-specific T cell reactivity. Our results suggest that the genomic landscape of lung cancers shapes response to anti-PD-1 therapy.
C1 [Rizvi, Naiyer A.; Hellmann, Matthew D.; Snyder, Alexandra; Ibrahim, Fawzia; Merghoub, Taha; Wolchok, Jedd D.] Mem Sloan Kettering Canc Ctr, Dept Med, New York, NY 10065 USA.
   [Rizvi, Naiyer A.; Hellmann, Matthew D.; Snyder, Alexandra; Wolchok, Jedd D.; Chan, Timothy A.] Weill Cornell Med Coll, New York, NY 10065 USA.
   [Snyder, Alexandra; Makarov, Vladimir; Havel, Jonathan J.; Chan, Timothy A.] Mem Sloan Kettering Canc Ctr, Human Oncol & Pathogenesis Program, New York, NY 10065 USA.
   [Kvistborg, Pia; Schumacher, Ton N.] Netherlands Canc Inst, Div Immunol, NL-1066 CX Amsterdam, Netherlands.
   [Lee, William; Chan, Timothy A.] Mem Sloan Kettering Canc Ctr, Dept Radiat Oncol, New York, NY 10065 USA.
   [Yuan, Jianda; Wong, Phillip; Ho, Teresa S.] Mem Sloan Kettering Canc Ctr, Ludwig Ctr Canc Immunotherapy, Immune Monitoring Core, New York, NY 10065 USA.
   [Miller, Martin L.; Sander, Chris] Mem Sloan Kettering Canc Ctr, Computat Biol Program, New York, NY 10065 USA.
   [Rekhtman, Natasha; Moreira, Andre L.] Mem Sloan Kettering Canc Ctr, Dept Pathol, New York, NY 10065 USA.
   [Bruggeman, Cameron] Columbia Univ, Dept Math, New York, NY 10027 USA.
   [Gasmi, Billel; Zappasodi, Roberta; Maeda, Yuka; Merghoub, Taha; Wolchok, Jedd D.] Mem Sloan Kettering Canc Ctr, Ludwig Collaborat Lab, New York, NY 10065 USA.
   [Garon, Edward B.] Univ Calif Los Angeles, David Geffen Sch Med, Santa Monica, CA 90404 USA.
RP Chan, TA (corresponding author), Weill Cornell Med Coll, New York, NY 10065 USA.
EM chant@mskcc.org
RI Chan, Timothy A/ABD-5850-2021; Merghoub, Taha/ABD-8362-2021; Schumacher,
   Ton/Y-2432-2019
OI Schumacher, Ton/0000-0003-0517-8804; Zappasodi,
   Roberta/0000-0002-7031-6671; Snyder Charen,
   Alexandra/0000-0002-2606-3523; Miller, Martin L/0000-0003-3161-8690;
   Havel, Jonathan/0000-0003-0951-510X; Wong, Phillip/0000-0002-6360-849X
FU Geoffrey Beene Cancer Research Center; Society for Memorial Sloan
   Kettering Cancer Center; Lung Cancer Research Foundation; Frederick
   Adler Chair Fund; One Ball Matt Memorial Golf Tournament; Queen
   Wilhelmina Cancer Research Award; STARR Foundation; Ludwig Trust; Stand
   Up To Cancer-Cancer Research Institute Cancer Immunology Translational
   Cancer Research Grant; NATIONAL CANCER INSTITUTEUnited States Department
   of Health & Human ServicesNational Institutes of Health (NIH) - USANIH
   National Cancer Institute (NCI) [K23CA149079, P30CA008748] Funding
   Source: NIH RePORTER; Versus ArthritisVersus Arthritis [21141] Funding
   Source: researchfish
FX We thank the members of the Thoracic Oncology Service and the Chan and
   Wolchok laboratories at Memorial Sloan Kettering Cancer Center (MSKCC)
   for helpful discussions. We thank the Immune Monitoring Core at MSKCC,
   including L. Caro, R. Ramsawak, and Z. Mu, for exceptional support with
   processing and banking peripheral blood lymphocytes. We thank P. Worrell
   and E. Brzostowski for help in identifying tumor specimens for analysis.
   We thank A. Viale for superb technical assistance. We thank D. Philips,
   M. van Buuren, and M. Toebes for help performing the combinatorial
   coding screens. The data presented in this paper are tabulated in the
   main paper and in the supplementary materials. Data are publicly
   available at the Cancer Genome Atlas (TCGA) cBio portal and database
   (www.cbioportal.org; study ID: Rizvi lung cancer). T.A.C. is the
   inventor on a patent (provisional application number 62/083,088). The
   application is directed toward methods for identifying patients who will
   benefit from treatment with immunotherapy. This work was supported by
   the Geoffrey Beene Cancer Research Center (M.D.H., N.A.R., T.A.C.,
   J.D.W., and A.S.), the Society for Memorial Sloan Kettering Cancer
   Center (M.D.H.), Lung Cancer Research Foundation (W.L.), Frederick Adler
   Chair Fund (T.A.C.), The One Ball Matt Memorial Golf Tournament
   (E.B.G.), Queen Wilhelmina Cancer Research Award (T.N.S.), The STARR
   Foundation (T.A.C. and J.D.W.), the Ludwig Trust (J.D.W.), and a Stand
   Up To Cancer-Cancer Research Institute Cancer Immunology Translational
   Cancer Research Grant (J.D.W., T.N.S., and T.A.C.). Stand Up To Cancer
   is a program of the Entertainment Industry Foundation administered by
   the American Association for Cancer Research.
CR Abaan OD, 2013, CANCER RES, V73, P4372, DOI 10.1158/0008-5472.CAN-12-3342
   Alexandrov LB, 2013, NATURE, V500, P415, DOI 10.1038/nature12477
   Andersen RS, 2012, NAT PROTOC, V7, P891, DOI 10.1038/nprot.2012.037
   Ansell SM, 2015, NEW ENGL J MED, V372, P311, DOI 10.1056/NEJMoa1411087
   Castle JC, 2012, CANCER RES, V72, P1081, DOI 10.1158/0008-5472.CAN-11-3722
   COLEY WB, 1991, CLIN ORTHOP RELAT R, P3
   Collisson EA, 2014, NATURE, V511, P543, DOI 10.1038/nature13385
   Dogan S, 2012, CLIN CANCER RES, V18, P6169, DOI 10.1158/1078-0432.CCR-11-3265
   Duan F, 2014, J EXP MED, V211, P2231, DOI 10.1084/jem.20141308
   Garon EB, 2014, ANN ONCOL, V25
   Goodwin JF, 2014, CANCER DISCOV, V4, P1126, DOI 10.1158/2159-8290.CD-14-0358
   Govindan R, 2012, CELL, V150, P1121, DOI 10.1016/j.cell.2012.08.024
   Gubin MM, 2014, NATURE, V515, P577, DOI 10.1038/nature13988
   Hammerman PS, 2012, NATURE, V489, P519, DOI 10.1038/nature11404
   Herbst RS, 2014, NATURE, V515, P563, DOI 10.1038/nature14011
   Hindges R, 1997, BIOL CHEM, V378, P345
   Hodi FS, 2010, NEW ENGL J MED, V363, P711, DOI 10.1056/NEJMoa1003466
   Hoffmann D, 2001, CHEM RES TOXICOL, V14, P767, DOI 10.1021/tx000260u
   Lawrence MS, 2013, NATURE, V499, P214, DOI 10.1038/nature12213
   Linnemann C, 2015, NAT MED, V21, P81, DOI 10.1038/nm.3773
   Lundegaard C, 2008, NUCLEIC ACIDS RES, V36, pW509, DOI 10.1093/nar/gkn202
   Matsushita H, 2012, NATURE, V482, P400, DOI 10.1038/nature10755
   Matsutake T, 2001, P NATL ACAD SCI USA, V98, P3992, DOI 10.1073/pnas.071523398
   Nielsen M, 2003, PROTEIN SCI, V12, P1007, DOI 10.1110/ps.0239403
   Palles C, 2013, NAT GENET, V45, P136, DOI 10.1038/ng.2503
   Pfeifer GP, 2005, MUTAT RES-FUND MOL M, V571, P19, DOI 10.1016/j.mrfmmm.2004.06.057
   Pfeifer GP, 2002, ONCOGENE, V21, P7435, DOI 10.1038/sj.onc.1205803
   Powles T, 2014, NATURE, V515, P558, DOI 10.1038/nature13904
   Rajasagi M, 2014, BLOOD, V124, P453, DOI 10.1182/blood-2014-04-567933
   Robbins PF, 2013, NAT MED, V19, P747, DOI 10.1038/nm.3161
   Robert C, 2014, LANCET, V384, P1109, DOI 10.1016/S0140-6736(14)60958-2
   Rodenko B, 2006, NAT PROTOC, V1, P1120, DOI 10.1038/nprot.2006.121
   Rooney MS, 2015, CELL, V160, P48, DOI 10.1016/j.cell.2014.12.033
   Schreiber RD, 2011, SCIENCE, V331, P1565, DOI 10.1126/science.1203486
   Schumacher T, 2014, NATURE, V512, P324, DOI 10.1038/nature13387
   Snyder A, 2014, NEW ENGL J MED, V371, P2189, DOI 10.1056/NEJMoa1406498
   Taube JM, 2014, CLIN CANCER RES, V20, P5064, DOI 10.1158/1078-0432.CCR-13-3271
   Topalian SL, 2012, NEW ENGL J MED, V366, P2443, DOI 10.1056/NEJMoa1200690
   Tran E, 2014, SCIENCE, V344, P641, DOI 10.1126/science.1251102
   Tumeh PC, 2014, NATURE, V515, P568, DOI 10.1038/nature13954
   van Rooij N, 2013, J CLIN ONCOL, V31, pE439, DOI 10.1200/JCO.2012.47.7521
   Vogelstein B, 2013, SCIENCE, V339, P1546, DOI 10.1126/science.1235122
   Wang X, 2003, GENE DEV, V17, P965, DOI 10.1101/gad.1065103
   Wolchok JD, 2013, NEW ENGL J MED, V369, P122, DOI 10.1056/NEJMoa1302369
   Yadav M, 2014, NATURE, V515, P572, DOI 10.1038/nature14001
NR 45
TC 4526
Z9 4642
U1 27
U2 892
PU AMER ASSOC ADVANCEMENT SCIENCE
PI WASHINGTON
PA 1200 NEW YORK AVE, NW, WASHINGTON, DC 20005 USA
SN 0036-8075
EI 1095-9203
J9 SCIENCE
JI Science
PD APR 3
PY 2015
VL 348
IS 6230
BP 124
EP 128
DI 10.1126/science.aaa1348
PG 5
WC Multidisciplinary Sciences
SC Science & Technology - Other Topics
GA CE8GJ
UT WOS:000352079500041
PM 25765070
OA Green Accepted
HC Y
HP N
DA 2021-12-02
ER

PT J
AU Rizvi, NA
   Mazieres, J
   Planchard, D
   Stinchcombe, TE
   Dy, GK
   Antonia, SJ
   Horn, L
   Lena, H
   Minenza, E
   Mennecier, B
   Otterson, GA
   Campos, LT
   Gandara, DR
   Levy, BP
   Nair, SG
   Zalcman, G
   Wolf, J
   Souquet, PJ
   Baldini, E
   Cappuzzo, F
   Chouaid, C
   Dowlati, A
   Sanborn, R
   Lopez-Chavez, A
   Grohe, C
   Huber, RM
   Harbison, CT
   Baudelet, C
   Lestini, BJ
   Ramalingam, SS
AF Rizvi, Naiyer A.
   Mazieres, Julien
   Planchard, David
   Stinchcombe, Thomas E.
   Dy, Grace K.
   Antonia, Scott J.
   Horn, Leora
   Lena, Herve
   Minenza, Elisa
   Mennecier, Bertrand
   Otterson, Gregory A.
   Campos, Luis T.
   Gandara, David R.
   Levy, Benjamin P.
   Nair, Suresh G.
   Zalcman, Gerard
   Wolf, Juergen
   Souquet, Pierre-Jean
   Baldini, Editta
   Cappuzzo, Federico
   Chouaid, Christos
   Dowlati, Afshin
   Sanborn, Rachel
   Lopez-Chavez, Ariel
   Grohe, Christian
   Huber, Rudolf M.
   Harbison, Christopher T.
   Baudelet, Christine
   Lestini, Brian J.
   Ramalingam, Suresh S.
TI Activity and safety of nivolumab, an anti-PD-1 immune checkpoint
   inhibitor, for patients with advanced, refractory squamous
   non-small-cell lung cancer (CheckMate 063): a phase 2, single-arm trial
SO LANCET ONCOLOGY
LA English
DT Article
ID CLINICAL ACTIVITY; THERAPY; CHEMOTHERAPY; CONFIDENCE; DOCETAXEL;
   SURVIVAL; BLOCKADE; ANTIBODY
AB Background Patients with squamous non-small-cell lung cancer that is refractory to multiple treatments have poor outcomes. We assessed the activity of nivolumab, a fully human IgG4 PD-1 immune checkpoint inhibitor antibody, for patients with advanced, refractory, squamous non-small-cell lung cancer.
   Methods We did this phase 2, single-arm trial at 27 sites (academic, hospital, and private cancer centres) in France, Germany, Italy, and USA. Patients who had received two or more previous treatments received intravenous nivolumab (3 mg/kg) every 2 weeks until progression or unacceptable toxic effects. The primary endpoint was the proportion of patients with a confirmed objective response as assessed by an independent radiology review committee. We included all treated patients in the analyses. This study is registered with ClinicalTrials. gov, number NCT01721759.
   Findings Between Nov 16, 2012, and July 22, 2013, we enrolled and treated 117 patients. 17 (14.5%, 95% CI 8.7-22.2) of 117 patients had an objective response as assessed by an independent radiology review committee. Median time to response was 3 . 3 months (IQR 2.2-4.8), and median duration of response was not reached (95% CI 8 . 31-not applicable); 13 (77%) of 17 of responses were ongoing at the time of analysis. 30 (26%) of 117 patients had stable disease (median duration 6 . 0 months, 95% CI 4.7-10.9). 20 (17%) of 117 patients reported grade 3-4 treatmentrelated adverse events, including: fatigue (five [4%] of 117 patients), pneumonitis (four [3%]), and diarrhoea (three [3%]). There were two treatment-associated deaths caused by pneumonia and ischaemic stroke that occurred in patients with multiple comorbidities in the setting of progressive disease.
   Interpretation Nivolumab has clinically meaningful activity and a manageable safety profile in previously treated patients with advanced, refractory, squamous non-small cell lung cancer. These data support the assessment of nivolumab in randomised, controlled, phase 3 studies of first-line and second-line treatment.
C1 [Rizvi, Naiyer A.] Mem Sloan Kettering Canc Ctr, New York, NY 10021 USA.
   [Mazieres, Julien] Ctr Hosp Univ Toulouse, Hop Larrey, Toulouse, France.
   [Planchard, David] Inst Gustave Roussy, Villejuif, France.
   [Stinchcombe, Thomas E.] Univ N Carolina, Sch Med, Chapel Hill, NC USA.
   [Dy, Grace K.] Roswell Pk Canc Inst, Buffalo, NY 14263 USA.
   [Antonia, Scott J.] Univ S Florida, H Lee Moffitt Canc Ctr, Tampa, FL 33682 USA.
   [Horn, Leora] Vanderbilt Ingram Canc Ctr, Nashville, TN USA.
   [Lena, Herve] Ctr Hosp Univ Rennes, Rennes, France.
   [Minenza, Elisa] Osped S Maria, Terni, Italy.
   [Mennecier, Bertrand] Nouvel Hop Civil Chru Strasbourg, Strasbourg, France.
   [Otterson, Gregory A.] Ohio State Univ, Med Ctr, Columbus, OH 43210 USA.
   [Campos, Luis T.] Oncol Consultants PA, Houston, TX USA.
   [Gandara, David R.] Univ Calif Davis, Ctr Canc, Sacramento, CA 95817 USA.
   [Levy, Benjamin P.] Mt Sinai Beth Israel Comprehens Canc Ctr, New York, NY USA.
   [Nair, Suresh G.] Lehigh Valley Hosp, Allentown, PA USA.
   [Zalcman, Gerard] CHU Caen, F-14000 Caen, France.
   [Wolf, Juergen] Univ Klin Koeln, Cologne, Germany.
   [Souquet, Pierre-Jean] Ch Lyon Sud, Hosp Civils Lyon, Pierre Benite, France.
   [Baldini, Editta] Osped Campo Di Marte, Lucca, Italy.
   [Cappuzzo, Federico] Ist Toscano Tumori, Livorno, Italy.
   [Chouaid, Christos] Chi De Creteil, Creteil, France.
   [Dowlati, Afshin] Univ Hosp Cleveland, Cleveland, OH 44106 USA.
   [Sanborn, Rachel] Providence Portland Med Ctr, Portland, OR USA.
   [Lopez-Chavez, Ariel] Univ Miami, Sylvester Comprehens Canc Ctr, Miami, FL USA.
   [Grohe, Christian] Evangel Lungenklin Berlin, Berlin, Germany.
   [Huber, Rudolf M.] Klinikum Univ Muenchen Innenstadt, German Ctr Lung Res, Munich, Germany.
   [Harbison, Christopher T.; Baudelet, Christine; Lestini, Brian J.] Bristol Myers Squibb Co, Princeton, NJ USA.
   [Ramalingam, Suresh S.] Emory Univ, Winship Canc Inst, Atlanta, GA 30322 USA.
RP Rizvi, NA (corresponding author), Columbia Univ, Med Ctr, 177 Ft Washington Ave,MHB 6-435, New York, NY 10032 USA.
EM nar2144@cumc.columbia.edu
RI MAZIERES, JULIEN/M-3986-2014; Cappuzzo, federico/R-2827-2016; ZALCMAN,
   Gerard/L-7809-2015; Huber, Rudolf M./L-2464-2019; christos,
   chouaid/R-4477-2018; ZALCMAN, Gerard/M-8113-2019; ZALCMAN,
   Gerard/P-4150-2015; Ramalingam, Suresh/AAV-7478-2020
OI Cappuzzo, federico/0000-0002-6295-6767; ZALCMAN,
   Gerard/0000-0002-0343-9575; Huber, Rudolf M./0000-0001-7041-6368;
   christos, chouaid/0000-0002-4290-5524; MAZIERES,
   JULIEN/0000-0002-5921-7613
FU Bristol-Myers SquibbBristol-Myers Squibb; NATIONAL CANCER
   INSTITUTEUnited States Department of Health & Human ServicesNational
   Institutes of Health (NIH) - USANIH National Cancer Institute (NCI)
   [P30CA076292] Funding Source: NIH RePORTER
FX Bristol-Myers Squibb.
CR [Anonymous], 2014, TARCEVA ERLOTINIB US
   Brahmer JR, 2012, J CLIN ONCOL S, V30, P7509
   Brahmer JR, 2010, J CLIN ONCOL, V28, P3167, DOI 10.1200/JCO.2009.26.7609
   BROOKMEYER R, 1982, BIOMETRICS, V38, P29, DOI 10.2307/2530286
   Burdett S, 2008, J CLIN ONCOL, V26, P4617, DOI 10.1200/JCO.2008.17.7162
   Cancer Therapy Evaluation Program: Common Terminology Criteria for Adverse Events, 2009, CANC THER EV PROGR C
   Clopper CJ, 1934, BIOMETRIKA, V26, P404, DOI 10.2307/2331986
   Domingues D, 2014, IMMUNOTHERAPY-UK, V6, P1221, DOI 10.2217/imt.14.82
   Eisenhauer EA, 2009, EUR J CANCER, V45, P228, DOI 10.1016/j.ejca.2008.10.026
   Ferlay J, 2010, INT J CANCER, V127, P2893, DOI 10.1002/ijc.25516
   Garon EB, 2014, ANN ONCOL, V25
   Gemcitabine (Gemzar) US prescribing information, 2011, GEMCITABINE GEMZAR U
   Gettinger SN, 2014, INT J RADIAT ONCOL, V90, pS34
   Grande C, 2007, CLIN TRANSL ONCOL, V9, P578, DOI 10.1007/s12094-007-0106-4
   Greenwood MJ, 1926, REPORTS PUBLIC HLTH, P1
   Grosso J, 2013, J CLIN ONCOL, V31
   Herbst RS, 2014, NATURE, V515, P563, DOI 10.1038/nature14011
   Hodi FS, 2010, NEW ENGL J MED, V363, P711, DOI 10.1056/NEJMoa1003466
   Iressa (gefi tinib) US prescribing information, 2004, 21399S008 NDA
   Massarelli E, 2003, LUNG CANCER-J IASLC, V39, P55, DOI 10.1016/S0169-5002(02)00308-2
   Pardoll DM, 2012, NAT REV CANCER, V12, P252, DOI 10.1038/nrc3239
   Penrod JR., 2014, P AN M AM SOC CLIN, V32, P6582, DOI DOI 10.1200/jco.2014.32.15_suppl.6582
   Powderly JD, 2013, J CLIN ONCOL, V31
   Rizvi NA, 2014, J CLIN ONCOL, V32, DOI 10.1200/jco.2014.32.15_suppl.8007
   Scartozzi M, 2010, LUNG CANCER, V68, P433, DOI 10.1016/j.lungcan.2009.07.008
   Schreiber RD, 2011, SCIENCE, V331, P1565, DOI 10.1126/science.1203486
   Schuette WHW, 2013, CLIN LUNG CANCER, V14, P215, DOI 10.1016/j.cllc.2012.10.001
   Spiro SG, 2004, THORAX, V59, P828, DOI 10.1136/thx.2003.020164
   Taube JM, 2014, CLIN CANCER RES, V20, P5064, DOI 10.1158/1078-0432.CCR-13-3271
   Taube JM, 2012, SCI TRANSL MED, V4, DOI 10.1126/scitranslmed.3003689
   Topalian SL, 2012, NEW ENGL J MED, V366, P2443, DOI 10.1056/NEJMoa1200690
   Topalian SL, 2013, J CLIN ONCOL, V31
   Travis WD, 2011, CLIN CHEST MED, V32, P669, DOI 10.1016/j.ccm.2011.08.005
   Tumeh PC, 2014, NATURE, V515, P568, DOI 10.1038/nature13954
   Wolchok JD, 2009, CLIN CANCER RES, V15, P7412, DOI 10.1158/1078-0432.CCR-09-1624
NR 35
TC 981
Z9 1048
U1 1
U2 198
PU ELSEVIER SCIENCE INC
PI NEW YORK
PA STE 800, 230 PARK AVE, NEW YORK, NY 10169 USA
SN 1470-2045
EI 1474-5488
J9 LANCET ONCOL
JI Lancet Oncol.
PD MAR
PY 2015
VL 16
IS 3
BP 257
EP 265
DI 10.1016/S1470-2045(15)70054-9
PG 9
WC Oncology
SC Oncology
GA CC7WA
UT WOS:000350577900046
PM 25704439
OA Green Accepted, Green Submitted
HC Y
HP N
DA 2021-12-02
ER

PT J
AU Brahmer, J
   Reckamp, KL
   Baas, P
   Crino, L
   Eberhardt, WEE
   Poddubskaya, E
   Antonia, S
   Pluzanski, A
   Vokes, EE
   Holgado, E
   Waterhouse, D
   Ready, N
   Gainor, J
   Frontera, OA
   Havel, L
   Steins, M
   Garassino, MC
   Aerts, JG
   Domine, M
   Paz-Ares, L
   Reck, M
   Baudelet, C
   Harbison, CT
   Lestini, B
   Spigel, DR
AF Brahmer, Julie
   Reckamp, Karen L.
   Baas, Paul
   Crino, Lucio
   Eberhardt, Wilfried E. E.
   Poddubskaya, Elena
   Antonia, Scott
   Pluzanski, Adam
   Vokes, Everett E.
   Holgado, Esther
   Waterhouse, David
   Ready, Neal
   Gainor, Justin
   Aren Frontera, Osvaldo
   Havel, Libor
   Steins, Martin
   Garassino, Marina C.
   Aerts, Joachim G.
   Domine, Manuel
   Paz-Ares, Luis
   Reck, Martin
   Baudelet, Christine
   Harbison, Christopher T.
   Lestini, Brian
   Spigel, David R.
TI Nivolumab versus Docetaxel in Advanced Squamous-Cell Non-Small-Cell Lung
   Cancer
SO NEW ENGLAND JOURNAL OF MEDICINE
LA English
DT Article
ID PHASE-III TRIAL; LIGAND-1 EXPRESSION; ANTI-PD-1 ANTIBODY; SAFETY;
   CHEMOTHERAPY; BLOCKADE
AB BACKGROUND
   Patients with advanced squamous-cell non-small-cell lung cancer (NSCLC) who have disease progression during or after first-line chemotherapy have limited treatment options. This randomized, open-label, international, phase 3 study evaluated the efficacy and safety of nivolumab, a fully human IgG4 programmed death 1 (PD-1) immune-checkpoint-inhibitor antibody, as compared with docetaxel in this patient population.
   METHODS
   We randomly assigned 272 patients to receive nivolumab, at a dose of 3 mg per kilogram of body weight every 2 weeks, or docetaxel, at a dose of 75 mg per square meter of body-surface area every 3 weeks. The primary end point was overall survival.
   RESULTS
   The median overall survival was 9.2 months (95% confidence interval [CI], 7.3 to 13.3) with nivolumab versus 6.0 months (95% CI, 5.1 to 7.3) with docetaxel. The risk of death was 41% lower with nivolumab than with docetaxel (hazard ratio, 0.59; 95% CI, 0.44 to 0.79; P<0.001). At 1 year, the overall survival rate was 42% (95% CI, 34 to 50) with nivolumab versus 24% (95% CI, 17 to 31) with docetaxel. The response rate was 20% with nivolumab versus 9% with docetaxel (P = 0.008). The median progression-free survival was 3.5 months with nivolumab versus 2.8 months with docetaxel (hazard ratio for death or disease progression, 0.62; 95% CI, 0.47 to 0.81; P<0.001). The expression of the PD-1 ligand (PD-L1) was neither prognostic nor predictive of benefit. Treatment-related adverse events of grade 3 or 4 were reported in 7% of the patients in the nivolumab group as compared with 55% of those in the docetaxel group.
   CONCLUSIONS
   Among patients with advanced, previously treated squamous-cell NSCLC, overall survival, response rate, and progression-free survival were significantly better with nivolumab than with docetaxel, regardless of PD-L1 expression level.
C1 [Brahmer, Julie] Sidney Kimmel Comprehens Canc Ctr Johns Hopkins, Baltimore, MD 21287 USA.
   [Reckamp, Karen L.] City Hope Comprehens Canc Ctr, Duarte, CA USA.
   [Baas, Paul] Netherlands Canc Inst, Amsterdam, Netherlands.
   [Baas, Paul] Antoni van Leeuwenhoek Hosp, Amsterdam, Netherlands.
   [Aerts, Joachim G.] Erasmus MC Canc Inst, Rotterdam, Netherlands.
   [Aerts, Joachim G.] Ziekenhuis Amphia, Breda, Netherlands.
   [Crino, Lucio] Univ Hosp Perugia, Perugia, Italy.
   [Garassino, Marina C.] Fdn IRCCS Ist Nazl Tumori, Milan, Italy.
   [Eberhardt, Wilfried E. E.] Univ Duisburg Essen, Univ Klinikum Essen, West German Canc Ctr, Dept Med Oncol, Essen, Germany.
   [Eberhardt, Wilfried E. E.] Univ Duisburg Essen, Ruhrlandklin, Essen, Germany.
   [Steins, Martin] Univ Heidelberg Hosp, Thoraxklin, Heidelberg, Germany.
   [Reck, Martin] LungenClin Grosshansdorf, Grosshansdorf, Germany.
   [Poddubskaya, Elena] NN Blokhin Russian Canc Res Ctr, Moscow, Russia.
   [Antonia, Scott] Univ S Florida, Coll Med, H Lee Moffitt Canc Ctr & Res Inst, Tampa, FL 33612 USA.
   [Pluzanski, Adam] Inst Marii Sklodowskiej Curie, Ctr Onkol, Warsaw, Poland.
   [Vokes, Everett E.] Univ Chicago Med & Biol Sci, Chicago, IL USA.
   [Holgado, Esther] Hosp Madrid Norte Sanchinarro, Madrid, Spain.
   [Domine, Manuel] Hosp Univ Fdn Jimenez Diaz, Madrid, Spain.
   [Paz-Ares, Luis] Hosp Univ Virgen Rocio, Seville, Spain.
   [Waterhouse, David] Oncol Hematol Care, Cincinnati, OH USA.
   [Ready, Neal] Duke Univ, Med Ctr, Durham, NC USA.
   [Gainor, Justin] Massachusetts Gen Hosp, Boston, MA 02114 USA.
   [Aren Frontera, Osvaldo] Ctr Int Estudios Clin, Santiago, Chile.
   [Havel, Libor] Nemocnice Bulovce, Prague, Czech Republic.
   [Baudelet, Christine; Harbison, Christopher T.; Lestini, Brian] Bristol Myers Squibb Co, Princeton, NJ USA.
   [Spigel, David R.] Sarah Cannon Res Inst, Nashville, TN USA.
   [Spigel, David R.] Tennessee Oncol, Nashville, TN USA.
RP Brahmer, J (corresponding author), Sidney Kimmel Comprehens Canc Ctr Johns Hopkins, Bunting Blaustein Canc Res Bldg,1650 Orleans St, Baltimore, MD 21287 USA.
EM brahmju@jhmi.edu
RI Poddubskaya, Elena/AAK-7600-2021; Pluzanski, Adam/AAF-9531-2021; Aerts,
   Joachim GJV/I-7885-2018; Vokes, Everett/Q-2146-2019; Gainor,
   Justin/T-5411-2019; Garassino, Marina C/D-7128-2017; Poddubskaya,
   Elena/AAU-9664-2020; Paz-Ares, Luis/AAH-2750-2019
OI Pluzanski, Adam/0000-0002-3710-6445; Garassino, Marina
   C/0000-0002-3821-5598; Eberhardt, Wilfried Ernst
   Erich/0000-0003-4284-3586; Poddubskaya, Elena/0000-0001-6476-6337;
   Reckamp, Karen/0000-0002-9213-0325
FU Bristol-Myers SquibbBristol-Myers Squibb; NATIONAL CANCER
   INSTITUTEUnited States Department of Health & Human ServicesNational
   Institutes of Health (NIH) - USANIH National Cancer Institute (NCI)
   [P30CA076292] Funding Source: NIH RePORTER
FX Funded by Bristol-Myers Squibb; CheckMate 017 ClinicalTrials.gov number,
   NCT01642004.
CR [Anonymous], 2010, TAX DOC US PRESCR IN
   [Anonymous], 2014, CYR RAM US PRESCR IN
   Brahmer JR, 2010, J CLIN ONCOL, V28, P3167, DOI 10.1200/JCO.2009.26.7609
   Chen YB, 2012, TUMORI, V98, P751, DOI 10.1700/1217.13499
   Eisenhauer EA, 2009, EUR J CANCER, V45, P228, DOI 10.1016/j.ejca.2008.10.026
   Garon EB, 2014, ANN ONCOL S5, V25
   Garon EB, 2014, LANCET, V384, P665, DOI 10.1016/S0140-6736(14)60845-X
   Gettinger SN, 2015, J CLIN ONCOL
   Hanna N, 2004, J CLIN ONCOL, V22, P1589, DOI 10.1200/JCO.2004.08.163
   Herbst RS, 2014, NATURE, V515, P563, DOI 10.1038/nature14011
   Kim ES, 2008, LANCET, V372, P1809, DOI 10.1016/S0140-6736(08)61758-4
   National Comprehensive Cancer Network (NCCN), 2015, NONSM CELL LUNG CANC
   Pardoll DM, 2012, NAT REV CANCER, V12, P252, DOI 10.1038/nrc3239
   Penrod JR, 2014, J CLIN ONCOL S, V32, P15
   Rizvi NA, 2015, SCIENCE, V348, P124, DOI 10.1126/science.aaa1348
   Rizvi NA, 2015, LANCET ONCOL, V16, P257, DOI 10.1016/S1470-2045(15)70054-9
   Shepherd FA, 2000, J CLIN ONCOL, V18, P2095, DOI 10.1200/JCO.2000.18.10.2095
   Soria JC, 2013, EUR J CANC S2, V49
   Topalian SL, 2012, NEW ENGL J MED, V366, P2443, DOI 10.1056/NEJMoa1200690
   Travis WD, 2011, CLIN CHEST MED, V32, P669, DOI 10.1016/j.ccm.2011.08.005
   Velcheti V, 2014, LAB INVEST, V94, P107, DOI 10.1038/labinvest.2013.130
   Wang CY, 2014, CANCER IMMUNOL RES, V2, P846, DOI 10.1158/2326-6066.CIR-14-0040
NR 22
TC 4391
Z9 4562
U1 12
U2 502
PU MASSACHUSETTS MEDICAL SOC
PI WALTHAM
PA WALTHAM WOODS CENTER, 860 WINTER ST,, WALTHAM, MA 02451-1413 USA
SN 0028-4793
EI 1533-4406
J9 NEW ENGL J MED
JI N. Engl. J. Med.
PD JUL 9
PY 2015
VL 373
IS 2
BP 123
EP 135
DI 10.1056/NEJMoa1504627
PG 13
WC Medicine, General & Internal
SC General & Internal Medicine
GA CM3QP
UT WOS:000357598600005
PM 26028407
OA Bronze, Green Accepted
HC Y
HP N
DA 2021-12-02
ER

PT J
AU Janne, PA
   Yang, JCH
   Kim, DW
   Planchard, D
   Ohe, Y
   Ramalingam, SS
   Ahn, MJ
   Kim, SW
   Su, WC
   Horn, L
   Haggstrom, D
   Felip, E
   Kim, JH
   Frewer, P
   Cantarini, M
   Brown, KH
   Dickinson, PA
   Ghiorghiu, S
   Ranson, M
AF Jaenne, Pasi A.
   Yang, James Chih-Hsin
   Kim, Dong-Wan
   Planchard, David
   Ohe, Yuichiro
   Ramalingam, Suresh S.
   Ahn, Myung-Ju
   Kim, Sang-We
   Su, Wu-Chou
   Horn, Leora
   Haggstrom, Daniel
   Felip, Enriqueta
   Kim, Joo-Hang
   Frewer, Paul
   Cantarini, Mireille
   Brown, Kathryn H.
   Dickinson, Paul A.
   Ghiorghiu, Serban
   Ranson, Malcolm
TI AZD9291 in EGFR Inhibitor-Resistant Non-Small-Cell Lung Cancer
SO NEW ENGLAND JOURNAL OF MEDICINE
LA English
DT Article
ID ACQUIRED-RESISTANCE; IRREVERSIBLE EGFR; OPEN-LABEL; PHASE-III;
   GEFITINIB; CHEMOTHERAPY; MUTATIONS; ERLOTINIB; AFATINIB; PLACEBO
AB BACKGROUND
   The EGFR T790M mutation is the most common mechanism of drug resistance to epidermal growth factor receptor (EGFR) tyrosine kinase inhibitors in patients who have lung cancer with an EGFR mutation (EGFR-mutated lung cancer). In preclinical models, the EGFR inhibitor AZD9291 has been shown to be effective against both EGFR tyrosine kinase inhibitor-sensitizing and T790M resistance mutations.
   METHODS
   We administered AZD9291 at doses of 20 to 240 mg once daily in patients with advanced lung cancer who had radiologically documented disease progression after previous treatment with EGFR tyrosine kinase inhibitors. The study included dose-escalation cohorts and dose-expansion cohorts. In the expansion cohorts, prestudy tumor biopsies were required for central determination of EGFR T790M status. Patients were assessed for safety, pharmacokinetics, and efficacy.
   RESULTS
   A total of 253 patients were treated. Among 31 patients enrolled in the dose-escalation cohorts, no dose-limiting toxic effects occurred at the doses evaluated. An additional 222 patients were treated in five expansion cohorts. The most common all-cause adverse events were diarrhea, rash, nausea, and decreased appetite. The overall objective tumor response rate was 51% (95% confidence interval [CI], 45 to 58). Among 127 patients with centrally confirmed EGFR T790M who could be evaluated for response, the response rate was 61% (95% CI, 52 to 70). In contrast, among 61 patients without centrally detectable EGFR T790M who could be evaluated for response, the response rate was 21% (95% CI, 12 to 34). The median progression-free survival was 9.6 months (95% CI, 8.3 to not reached) in EGFR T790M-positive patients and 2.8 months (95% CI, 2.1 to 4.3) in EGFR T790M-negative patients.
   CONCLUSIONS
   AZD9291 was highly active in patients with lung cancer with the EGFR T790M mutation who had had disease progression during prior therapy with EGFR tyrosine kinase inhibitors.
C1 [Jaenne, Pasi A.] Dana Farber Canc Inst, Lowe Ctr Thorac Oncol, Boston, MA 02215 USA.
   [Jaenne, Pasi A.] Dana Farber Canc Inst, Belfer Inst Appl Canc Sci, Boston, MA 02215 USA.
   [Yang, James Chih-Hsin] Natl Taiwan Univ, Taipei 10764, Taiwan.
   [Yang, James Chih-Hsin] Natl Taiwan Univ Hosp, Taipei, Taiwan.
   [Su, Wu-Chou] Cheng Kung Univ Hosp, Taipei, Taiwan.
   [Kim, Dong-Wan] Seoul Natl Univ Hosp, Seoul 110744, South Korea.
   [Ahn, Myung-Ju] Yonsei Univ Hlth Syst, Samsung Med Ctr, Seoul, South Korea.
   [Kim, Sang-We] Yonsei Univ Hlth Syst, Asan Med Ctr, Seoul, South Korea.
   [Kim, Joo-Hang] Yonsei Univ Hlth Syst, Yonsei Canc Ctr, Seoul, South Korea.
   [Planchard, David] Inst Gustave Roussy, Villejuif, France.
   [Ohe, Yuichiro] Natl Canc Ctr, Tokyo, Japan.
   [Ramalingam, Suresh S.] Emory Univ, Winship Canc Inst, Atlanta, GA 30322 USA.
   [Horn, Leora] Vanderbilt Ingram Canc Ctr, Nashville, TN USA.
   [Haggstrom, Daniel] Carolinas Healthcare Syst, Levine Canc Inst, Charlotte, NC USA.
   [Felip, Enriqueta] Vall dHebron Univ Hosp, Barcelona, Spain.
   [Felip, Enriqueta] Vall dHebron Inst Oncol, Barcelona, Spain.
   [Frewer, Paul; Cantarini, Mireille; Brown, Kathryn H.; Dickinson, Paul A.; Ghiorghiu, Serban] AstraZeneca, Macclesfield, Cheshire, England.
   [Ranson, Malcolm] Univ Manchester, Christie Hosp, Manchester, Lancs, England.
RP Janne, PA (corresponding author), Dana Farber Canc Inst, Lowe Ctr Thorac Oncol, 450 Brookline Ave,HIM 223, Boston, MA 02215 USA.
EM pasi_janne@dfci.harvard.edu
RI Kim, Dong-Wan/J-5391-2012; Yang, James Chih-Hsin/W-1587-2019;
   Ramalingam, Suresh/AAV-7478-2020; FELIP, ENRIQUETA/AAG-6316-2019
OI Balmana, Judith/0000-0002-0762-6415; Yang, James
   Chih-Hsin/0000-0002-5586-5138; Su, Wu-Chou/0000-0003-2953-4105; FELIP,
   ENRIQUETA/0000-0002-7620-0098
FU AstraZenecaAstraZeneca; Boehringer IngelheimBoehringer Ingelheim; Chugai
   Pharmaceuticals; PfizerPfizer; Merrimack Pharmaceuticals; Clovis
   Oncology; RocheRoche Holding; NovartisNovartis; Merck Sharp DohmeMerck &
   Company; Roche-GenentechRoche HoldingGenentech; Eli LillyEli Lilly;
   Merck SeronoMerck & Company; Astellas PharmaAstellas Pharmaceuticals;
   CelgeneBristol-Myers SquibbCelgene Corporation; InnoPharma;
   GenentechRoche HoldingGenentech; AmgenAmgen; Biodesix; Ariad
   Pharmaceuticals; Bristol-Myers SquibbBristol-Myers Squibb; MerckMerck &
   Company
FX Supported by AstraZeneca.; Dr. Janne reports receiving consulting fees
   from AstraZeneca, Boehringer Ingelheim, Chugai Pharmaceuticals, Pfizer,
   Merrimack Pharmaceuticals, and Clovis Oncology and lecture fees from
   Roche and owning stock in Gatekeeper Pharmaceuticals. He also reports
   receiving royalties from patents related to a method of determining
   responsiveness of cancer to epidermal growth factor receptor
   (EGFR)-targeting treatments from LabCorp (U.S. patent numbers,
   7,294,468; 8,465,916; 7,964,349; and 8,105,769; licensed to LabCorp) and
   a pending patent related to EGFR inhibitors and methods of treating
   disorders (U.S. patent application number, 13/319,079; licensed to
   Gatekeeper Pharmaceuticals). Dr. Yang reports receiving fees for serving
   on advisory boards from AstraZeneca, Clovis Oncology, Novartis,
   Boehringer Ingelheim, Merck Sharp & Dohme, Roche-Genentech, Eli Lilly,
   Pfizer, Merck Serono, Astellas Pharma, Celgene, and InnoPharma, lecture
   fees from AstraZeneca, Boehringer Ingelheim, and Eli Lilly, travel
   support from AstraZeneca, Boehringer Ingelheim, Roche-Genentech, and Eli
   Lilly, grant support from Boehringer Ingelheim, and supplies for
   preclinical laboratory work from AstraZeneca and Boehringer Ingelheim.
   Dr. D.-W. Kim reports receiving consulting fees from Novartis and
   honoraria from Pfizer. Dr. Planchard reports receiving fees for serving
   on advisory boards from AstraZeneca, Roche, and Boehringer Ingelheim.
   Dr. Ramalingam reports receiving fees for serving on advisory boards
   from Genentech, Boehringer Ingelheim, Amgen, Biodesix, Ariad
   Pharmaceuticals, Eli Lilly, Bristol-Myers Squibb, Celgene, and Novartis.
   Dr. Horn reports serving on a steering committee for Bayer, acting as an
   unpaid consultant for Xcovery, and receiving fees for serving on
   advisory boards from Clovis Oncology, Genentech, and Merck, lecture fees
   from Boehringer Ingelheim, and grant support from Astellas Pharma. Dr.
   Felip reports receiving consulting fees from Eli Lilly, Pfizer, Roche,
   and Boehringer Ingelheim and lecture fees from AstraZeneca and Novartis.
   Mr. Frewer and Drs. Cantarini, Brown, Dickinson, and Ghiorghiu report
   being employees of and holding stock in AstraZeneca. Dr. Ranson reports
   serving on an independent data and safety monitoring committee for
   AstraZeneca. No other potential conflict of interest relevant to this
   article was reported.
CR Cross DAE, 2014, CANCER DISCOV, V4, P1046, DOI 10.1158/2159-8290.CD-14-0337
   Ellis PM, 2014, ASCO M, V32, P8036
   Engelman JA, 2007, CANCER RES, V67, P11924, DOI 10.1158/0008-5472.CAN-07-1885
   Engelman JA, 2007, SCIENCE, V316, P1039, DOI 10.1126/science.1141478
   Goldberg SB, 2013, ONCOLOGIST, V18, P1214, DOI 10.1634/theoncologist.2013-0168
   Greulich H, 2005, PLOS MED, V2, P1167, DOI 10.1371/journal.pmed.0020313
   Jackman D, 2010, J CLIN ONCOL, V28, P357, DOI 10.1200/JCO.2009.24.7049
   Janne PA, 2011, CLIN CANCER RES, V17, P1131, DOI 10.1158/1078-0432.CCR-10-1220
   Janjigian YY, 2014, CANCER DISCOV, V4, P1036, DOI 10.1158/2159-8290.CD-14-0326
   Ji HB, 2006, CANCER CELL, V9, P485, DOI 10.1016/j.ccr.2006.04.022
   Kobayashi S, 2005, NEW ENGL J MED, V352, P786, DOI 10.1056/NEJMoa044238
   Li D, 2008, ONCOGENE, V27, P4702, DOI 10.1038/onc.2008.109
   Lynch TJ, 2004, NEW ENGL J MED, V350, P2129, DOI 10.1056/NEJMoa040938
   Maemondo M, 2010, NEW ENGL J MED, V362, P2380, DOI 10.1056/NEJMoa0909530
   Miller VA, 2012, LANCET ONCOL, V13, pE186
   Miller VA, 2012, LANCET ONCOL, V13, P528, DOI 10.1016/S1470-2045(12)70087-6
   Mok TS, 2009, NEW ENGL J MED, V361, P947, DOI 10.1056/NEJMoa0810699
   Oh IJ, 2012, LUNG CANCER, V77, P121, DOI 10.1016/j.lungcan.2012.01.012
   Paez JG, 2004, SCIENCE, V304, P1497, DOI 10.1126/science.1099314
   Rosell R, 2012, LANCET ONCOL, V13, P239, DOI 10.1016/S1470-2045(11)70393-X
   Sequist LV, 2013, J CLIN ONCOL, V31, P3327, DOI 10.1200/JCO.2012.44.2806
   Shigematsu H, 2005, JNCI-J NATL CANCER I, V97, P339, DOI 10.1093/jnci/dji055
   Tracy S, 2004, CANCER RES, V64, P7241, DOI 10.1158/0008-5472.CAN-04-1905
   Wakelee HA, 2010, J CLIN ONCOL, V28, P3017
   Yap TA, 2010, J CLIN ONCOL, V28, P3965, DOI 10.1200/JCO.2009.26.7278
   Yu HA, 2013, CLIN CANCER RES, V19, P2240, DOI 10.1158/1078-0432.CCR-12-2246
   Yun CH, 2008, P NATL ACAD SCI USA, V105, P2070, DOI 10.1073/pnas.0709662105
NR 27
TC 1364
Z9 1439
U1 9
U2 259
PU MASSACHUSETTS MEDICAL SOC
PI WALTHAM
PA WALTHAM WOODS CENTER, 860 WINTER ST,, WALTHAM, MA 02451-1413 USA
SN 0028-4793
EI 1533-4406
J9 NEW ENGL J MED
JI N. Engl. J. Med.
PD APR 30
PY 2015
VL 372
IS 18
BP 1689
EP 1699
DI 10.1056/NEJMoa1411817
PG 11
WC Medicine, General & Internal
SC General & Internal Medicine
GA CG9RF
UT WOS:000353655000004
PM 25923549
HC Y
HP N
DA 2021-12-02
ER

PT J
AU Borghaei, H
   Paz-Ares, L
   Horn, L
   Spigel, DR
   Steins, M
   Ready, NE
   Chow, LQ
   Vokes, EE
   Felip, E
   Holgado, E
   Barlesi, F
   Kohlhaufl, M
   Arrieta, O
   Burgio, MA
   Fayette, J
   Lena, H
   Poddubskaya, E
   Gerber, DE
   Gettinger, SN
   Rudin, CM
   Rizvi, N
   Crino, L
   Blumenschein, GR
   Antonia, SJ
   Dorange, C
   Harbison, CT
   Finckenstein, FG
   Brahmer, JR
AF Borghaei, H.
   Paz-Ares, L.
   Horn, L.
   Spigel, D. R.
   Steins, M.
   Ready, N. E.
   Chow, L. Q.
   Vokes, E. E.
   Felip, E.
   Holgado, E.
   Barlesi, F.
   Kohlhaeufl, M.
   Arrieta, O.
   Burgio, M. A.
   Fayette, J.
   Lena, H.
   Poddubskaya, E.
   Gerber, D. E.
   Gettinger, S. N.
   Rudin, C. M.
   Rizvi, N.
   Crino, L.
   Blumenschein, G. R.
   Antonia, S. J.
   Dorange, C.
   Harbison, C. T.
   Finckenstein, F. Graf
   Brahmer, J. R.
TI Nivolumab versus Docetaxel in Advanced Nonsquamous Non-Small-Cell Lung
   Cancer
SO NEW ENGLAND JOURNAL OF MEDICINE
LA English
DT Article
ID PHASE-III TRIAL; ANTI-PD-1 ANTIBODY; SAFETY; ERLOTINIB; BLOCKADE
AB BACKGROUND
   Nivolumab, a fully human IgG4 programmed death 1 (PD-1) immune-checkpoint-inhibitor antibody, disrupts PD-1-mediated signaling and may restore antitumor immunity.
   METHODS
   In this randomized, open-label, international phase 3 study, we assigned patients with nonsquamous non-small-cell lung cancer (NSCLC) that had progressed during or after platinum-based doublet chemotherapy to receive nivolumab at a dose of 3 mg per kilogram of body weight every 2 weeks or docetaxel at a dose of 75 mg per square meter of body-surface area every 3 weeks. The primary end point was overall survival.
   RESULTS
   Overall survival was longer with nivolumab than with docetaxel. The median overall survival was 12.2 months (95% confidence interval [CI], 9.7 to 15.0) among 292 patients in the nivolumab group and 9.4 months (95% CI, 8.1 to 10.7) among 290 patients in the docetaxel group (hazard ratio for death, 0.73; 96% CI, 0.59 to 0.89; P = 0.002). At 1 year, the overall survival rate was 51% (95% CI, 45 to 56) with nivolumab versus 39% (95% CI, 33 to 45) with docetaxel. With additional follow-up, the overall survival rate at 18 months was 39% (95% CI, 34 to 45) with nivolumab versus 23% (95% CI, 19 to 28) with docetaxel. The response rate was 19% with nivolumab versus 12% with docetaxel (P = 0.02). Although progression-free survival did not favor nivolumab over docetaxel (median, 2.3 months and 4.2 months, respectively), the rate of progression-free survival at 1 year was higher with nivolumab than with docetaxel (19% and 8%, respectively). Nivolumab was associated with even greater efficacy than docetaxel across all end points in subgroups defined according to prespecified levels of tumor-membrane expression (>= 1%, >= 5%, and >= 10%) of the PD-1 ligand. Treatment-related adverse events of grade 3 or 4 were reported in 10% of the patients in the nivolumab group, as compared with 54% of those in the docetaxel group.
   CONCLUSIONS
   Among patients with advanced nonsquamous NSCLC that had progressed during or after platinum-based chemotherapy, overall survival was longer with nivolumab than with docetaxel. (Funded by Bristol-Myers Squibb; CheckMate 057 ClinicalTrials.gov number, NCT01673867.)
C1 [Borghaei, H.] Fox Chase Canc Ctr, Philadelphia, PA 19111 USA.
   [Paz-Ares, L.] Hosp Univ Virgen del Rocio, Seville, Spain.
   [Felip, E.] Vall dHebron Univ Hosp, Barcelona, Spain.
   [Felip, E.] Vall dHebron Inst Oncol, Barcelona, Spain.
   [Holgado, E.] Hosp Madrid, Madrid, Spain.
   [Horn, L.] Vanderbilt Ingram Canc Ctr, Nashville, TN USA.
   [Spigel, D. R.] Sarah Cannon Res Inst, Nashville, TN USA.
   [Spigel, D. R.] Tennessee Oncol, Nashville, TN USA.
   [Steins, M.] Univ Heidelberg Hosp, Thoraxklin, Heidelberg, Germany.
   [Kohlhaeufl, M.] Robert Bosch Krankenhaus Stuttgart, Gerlingen, Germany.
   [Ready, N. E.] Duke Univ, Med Ctr, Durham, NC USA.
   [Chow, L. Q.] Univ Washington, Seattle, WA 98195 USA.
   [Vokes, E. E.] Univ Chicago Med & Biol Sci, Chicago, IL USA.
   [Barlesi, F.] Aix Marseille Univ, Assistance Publ Hop Marseille, Marseille, France.
   [Fayette, J.] Ctr Leon Berard, F-69373 Lyon, France.
   [Lena, H.] Ctr Hosp Univ Rennes, Rennes, France.
   [Arrieta, O.] Inst Nacl Cancerol, Mexico City, DF, Mexico.
   [Burgio, M. A.] Ist Sci Romagnolo Studio Cura Tumori IRCCS, Meldola, Forli Cesena, Italy.
   [Crino, L.] Osped Perugia, Perugia, Italy.
   [Poddubskaya, E.] NN Blokhin Russian Canc Res Ctr, Moscow, Russia.
   [Gerber, D. E.] Univ Texas SW Med Ctr Dallas, Dallas, TX 75390 USA.
   [Gettinger, S. N.] Yale Comprehens Canc Ctr, New Haven, CT USA.
   [Rudin, C. M.; Rizvi, N.] Mem Sloan Kettering Canc Ctr, New York, NY 10021 USA.
   [Blumenschein, G. R.] Univ Texas MD Anderson Canc Ctr, Houston, TX 77030 USA.
   [Antonia, S. J.] Univ S Florida, Coll Med, H Lee Moffitt Canc Ctr & Res Inst, Tampa, FL 33612 USA.
   [Dorange, C.; Harbison, C. T.; Finckenstein, F. Graf] Bristol Myers Squibb Co, Princeton, NJ USA.
   [Brahmer, J. R.] Johns Hopkins, Sidney Kimmel Comprehens Canc Ctr, Baltimore, MD USA.
RP Borghaei, H (corresponding author), Fox Chase Canc Ctr, 333 Cottman Ave, Philadelphia, PA 19111 USA.
EM hossein.borghaei@fccc.edu
RI Arrieta, Oscar/ABH-6022-2020; Poddubskaya, Elena/AAU-9664-2020; FELIP,
   ENRIQUETA/AAG-6316-2019; Paz-Ares, Luis/AAH-2750-2019; Miquel, Josep
   Maria/AAG-3508-2019; Rudin, Charles/R-2530-2019; Vokes,
   Everett/Q-2146-2019; Poddubskaya, Elena/AAK-7600-2021
OI Rudin, Charles/0000-0001-5204-3465; Balmana, Judith/0000-0002-0762-6415;
   FELIP, ENRIQUETA/0000-0002-7620-0098; Arrieta,
   Oscar/0000-0002-1164-3779; Poddubskaya, Elena/0000-0001-6476-6337;
   Gerber, David/0000-0002-7812-6741
FU Bristol-Myers SquibbBristol-Myers Squibb; NATIONAL CANCER
   INSTITUTEUnited States Department of Health & Human ServicesNational
   Institutes of Health (NIH) - USANIH National Cancer Institute (NCI)
   [P30CA008748] Funding Source: NIH RePORTER
FX Funded by Bristol-Myers Squibb; CheckMate 057 ClinicalTrials.gov number,
   NCT01673867.
CR Brahmer J, 2015, NEW ENGL J MED, V373, P123, DOI 10.1056/NEJMoa1504627
   Brahmer JR, 2010, J CLIN ONCOL, V28, P3167, DOI 10.1200/JCO.2009.26.7609
   Champiat S, 2014, ONCOIMMUNOLOGY, V3, DOI 10.4161/onci.27817
   Eisenhauer EA, 2009, EUR J CANCER, V45, P228, DOI 10.1016/j.ejca.2008.10.026
   Fossella FV, 2000, J CLIN ONCOL, V18, P2354, DOI 10.1200/JCO.2000.18.12.2354
   Garassino MC, 2013, LANCET ONCOL, V14, P981, DOI 10.1016/S1470-2045(13)70310-3
   Garon EB, 2015, NEW ENGL J MED, V372, P2018, DOI 10.1056/NEJMoa1501824
   Garon EB, 2014, LANCET, V384, P665, DOI 10.1016/S0140-6736(14)60845-X
   Gettinger SN, 2015, J CLIN ONCOL, V33, P2004, DOI 10.1200/JCO.2014.58.3708
   Hanna N, 2004, J CLIN ONCOL, V22, P1589, DOI 10.1200/JCO.2004.08.163
   Hodi FS, 2010, NEW ENGL J MED, V363, P711, DOI 10.1056/NEJMoa1003466
   Khozin S, 2015, CLIN CANCER RES, V21, P2436, DOI 10.1158/1078-0432.CCR-14-3157
   Pardoll DM, 2012, NAT REV CANCER, V12, P252, DOI 10.1038/nrc3239
   Reck M, 2014, LANCET ONCOL, V15, P143, DOI 10.1016/S1470-2045(13)70586-2
   Rizvi NA, 2015, SCIENCE, V348, P124, DOI 10.1126/science.aaa1348
   Rizvi NA, 2015, LANCET ONCOL, V16, P257, DOI 10.1016/S1470-2045(15)70054-9
   Shepherd FA, 2005, NEW ENGL J MED, V353, P123, DOI 10.1056/NEJMoa050753
   Shepherd FA, 2000, J CLIN ONCOL, V18, P2095, DOI 10.1200/JCO.2000.18.10.2095
   Topalian SL, 2012, NEW ENGL J MED, V366, P2443, DOI 10.1056/NEJMoa1200690
   Wang CY, 2014, CANCER IMMUNOL RES, V2, P846, DOI 10.1158/2326-6066.CIR-14-0040
NR 20
TC 5453
Z9 5655
U1 19
U2 410
PU MASSACHUSETTS MEDICAL SOC
PI WALTHAM
PA WALTHAM WOODS CENTER, 860 WINTER ST,, WALTHAM, MA 02451-1413 USA
SN 0028-4793
EI 1533-4406
J9 NEW ENGL J MED
JI N. Engl. J. Med.
PD OCT 22
PY 2015
VL 373
IS 17
BP 1627
EP 1639
DI 10.1056/NEJMoa1507643
PG 13
WC Medicine, General & Internal
SC General & Internal Medicine
GA CU1YH
UT WOS:000363317800008
PM 26412456
OA Green Accepted, Bronze
HC Y
HP N
DA 2021-12-02
ER

PT J
AU Chang, JY
   Senan, S
   Paul, MA
   Mehran, RJ
   Louie, AV
   Balter, P
   Groen, HJM
   McRae, SE
   Widder, J
   Feng, L
   van den Borne, BEM
   Munsell, MF
   Hurkmans, C
   Berry, DA
   van Werkhoven, E
   Kresl, JJ
   Dingemans, AM
   Dawood, O
   Haasbeek, CJA
   Carpenter, LS
   De Jaeger, K
   Komaki, R
   Slotman, B
   Smit, EF
   Roth, JA
AF Chang, Joe Y.
   Senan, Suresh
   Paul, Marinus A.
   Mehran, Reza J.
   Louie, Alexander V.
   Balter, Peter
   Groen, Harry J. M.
   McRae, Stephen E.
   Widder, Joachim
   Feng, Lei
   van den Borne, Ben E. E. M.
   Munsell, Mark F.
   Hurkmans, Coen
   Berry, Donald A.
   van Werkhoven, Erik
   Kresl, John J.
   Dingemans, Anne-Marie
   Dawood, Omar
   Haasbeek, Cornelis J. A.
   Carpenter, Larry S.
   De Jaeger, Katrien
   Komaki, Ritsuko
   Slotman, Ben J.
   Smit, Egbert F.
   Roth, Jack A.
TI Stereotactic ablative radiotherapy versus lobectomy for operable stage I
   non-small-cell lung cancer: a pooled analysis of two randomised trials
SO LANCET ONCOLOGY
LA English
DT Article
ID BODY RADIATION-THERAPY; ASSISTED THORACOSCOPIC SURGERY;
   ELDERLY-PATIENTS; OUTCOMES; RESECTION; TOMOGRAPHY; MORTALITY; NSCLC
AB Background The standard of care for operable, stage I, non-small-cell lung cancer (NSCLC) is lobectomy with mediastinal lymph node dissection or sampling. Stereotactic ablative radiotherapy (SABR) for inoperable stage I NSCLC has shown promising results, but two independent, randomised, phase 3 trials of SABR in patients with operable stage I NSCLC (STARS and ROSEL) closed early due to slow accrual. We aimed to assess overall survival for SABR versus surgery by pooling data from these trials.
   Methods Eligible patients in the STARS and ROSEL studies were those with clinical T1-2a (<4 cm), N0M0, operable NSCLC. Patients were randomly assigned in a 1:1 ratio to SABR or lobectomy with mediastinal lymph node dissection or sampling. We did a pooled analysis in the intention-to-treat population using overall survival as the primary endpoint. Both trials are registered with ClinicalTrials. gov (STARS: NCT00840749; ROSEL: NCT00687986).
   Findings 58 patients were enrolled and randomly assigned (31 to SABR and 27 to surgery). Median follow-up was 40.2 months (IQR 23.0-47.3) for the SABR group and 35.4 months (18.9-40.7) for the surgery group. Six patients in the surgery group died compared with one patient in the SABR group. Estimated overall survival at 3 years was 95% (95% CI 85-100) in the SABR group compared with 79% (64-97) in the surgery group (hazard ratio [HR] 0.14 [95% CI 0.017-1.190], log-rank p= 0.037). Recurrence-free survival at 3 years was 86% (95% CI 74-100) in the SABR group and 80% (65-97) in the surgery group (HR 0.69 [95% CI 0.21-2.29], log-rank p= 0.54). In the surgery group, one patient had regional nodal recurrence and two had distant metastases; in the SABR group, one patient had local recurrence, four had regional nodal recurrence, and one had distant metastases. Three (10%) patients in the SABR group had grade 3 treatment-related adverse events (three [10%] chest wall pain, two [6%] dyspnoea or cough, and one [3%] fatigue and rib fracture). No patients given SABR had grade 4 events or treatment-related death. In the surgery group, one (4%) patient died of surgical complications and 12 (44%) patients had grade 3-4 treatment-related adverse events. Grade 3 events occurring in more than one patient in the surgery group were dyspnoea (four [15%] patients), chest pain (four [15%] patients), and lung infections (two [7%]).
   Interpretation SABR could be an option for treating operable stage I NSCLC. Because of the small patient sample size and short follow-up, additional randomised studies comparing SABR with surgery in operable patients are warranted.
C1 [Chang, Joe Y.; Komaki, Ritsuko] Univ Texas MD Anderson Canc Ctr, Dept Radiat Oncol, Houston, TX 77030 USA.
   [Mehran, Reza J.; Roth, Jack A.] Univ Texas MD Anderson Canc Ctr, Dept Thorac & Cardiovasc Surg, Houston, TX 77030 USA.
   [Balter, Peter] Univ Texas MD Anderson Canc Ctr, Dept Radiat Phys, Houston, TX 77030 USA.
   [McRae, Stephen E.] Univ Texas MD Anderson Canc Ctr, Dept Intervent Radiol, Houston, TX 77030 USA.
   [Feng, Lei; Munsell, Mark F.; Berry, Donald A.] Univ Texas MD Anderson Canc Ctr, Dept Biostat, Houston, TX 77030 USA.
   [Senan, Suresh; Louie, Alexander V.; Haasbeek, Cornelis J. A.; Slotman, Ben J.] Vrije Univ Amsterdam, Med Ctr, Dept Radiat Oncol, Amsterdam, Netherlands.
   [Paul, Marinus A.] Vrije Univ Amsterdam, Med Ctr, Dept Cardiothorac Surg, Amsterdam, Netherlands.
   [Smit, Egbert F.] Vrije Univ Amsterdam, Med Ctr, Dept Pulm Dis, Amsterdam, Netherlands.
   [Groen, Harry J. M.] Univ Groningen, Univ Med Ctr Groningen, Dept Pulm Dis, Groningen, Netherlands.
   [Widder, Joachim] Univ Groningen, Univ Med Ctr Groningen, Dept Radiat Oncol, Groningen, Netherlands.
   [van den Borne, Ben E. E. M.] Catharina Hosp, Dept Pulm Dis, Eindhoven, Netherlands.
   [Hurkmans, Coen; De Jaeger, Katrien] Catharina Hosp, Dept Radiat Oncol, Eindhoven, Netherlands.
   [van Werkhoven, Erik] Netherlands Canc Inst, Dept Biometr, Amsterdam, Netherlands.
   [Kresl, John J.] Phoenix CyberKnife & Radiat Oncol Ctr, Phoenix, AZ USA.
   [Dingemans, Anne-Marie] Maastricht Univ, Med Ctr, Dept Pulm Dis, NL-6200 MD Maastricht, Netherlands.
   [Dawood, Omar] Kona Med, Bellevue, WA USA.
   [Carpenter, Larry S.] CHI St Lukes Hlth, Dept Radiat Oncol, Houston, TX USA.
RP Chang, JY (corresponding author), Univ Texas MD Anderson Canc Ctr, Dept Radiat Oncol, Houston, TX 77030 USA.
EM jychang@mdanderson.org
RI Senan, Suresh/P-5790-2019; Groen, Harry/AAP-2242-2021; van Werkhoven,
   Erik/ABE-8062-2020; Widder, Joachim/P-3597-2015; Widder,
   Joachim/ABE-5162-2021
OI Senan, Suresh/0000-0003-3995-2204; Widder, Joachim/0000-0002-9972-6690;
   van Werkhoven, Erik/0000-0001-7469-7427
FU Accuray Inc; Netherlands Organisation for Health Research and
   DevelopmentNetherlands Organization for Health Research and Development;
   NCI Cancer Center SupportUnited States Department of Health & Human
   ServicesNational Institutes of Health (NIH) - USANIH National Cancer
   Institute (NCI); NCI Clinical and Translational Science Award; NATIONAL
   CANCER INSTITUTEUnited States Department of Health & Human
   ServicesNational Institutes of Health (NIH) - USANIH National Cancer
   Institute (NCI) [P30CA016672] Funding Source: NIH RePORTER; NATIONAL
   CENTER FOR ADVANCING TRANSLATIONAL SCIENCESUnited States Department of
   Health & Human ServicesNational Institutes of Health (NIH) - USANIH
   National Center for Advancing Translational Sciences (NCATS)
   [UL1TR000371] Funding Source: NIH RePORTER; NATIONAL CENTER FOR RESEARCH
   RESOURCESUnited States Department of Health & Human ServicesNational
   Institutes of Health (NIH) - USANIH National Center for Research
   Resources (NCRR) [UL1RR024148] Funding Source: NIH RePORTER
FX Accuray Inc, Netherlands Organisation for Health Research and
   Development, NCI Cancer Center Support, NCI Clinical and Translational
   Science Award.
CR Allen MS, 2006, ANN THORAC SURG, V81, P1013, DOI 10.1016/j.athoracsur.2005.06.066
   Boffa DJ, 2008, J THORAC CARDIOV SUR, V135, P247, DOI 10.1016/j.jtcvs.2007.07.060
   Chang JY, 2012, RADIAT ONCOL, V7, DOI 10.1186/1748-717X-7-152
   Crabtree TD, 2010, J THORAC CARDIOV SUR, V140, P377, DOI 10.1016/j.jtcvs.2009.12.054
   Ginsberg Robert J., 1995, Annals of Thoracic Surgery, V60, P615, DOI 10.1016/0003-4975(95)00537-U
   Grutters JPC, 2010, RADIOTHER ONCOL, V95, P32, DOI 10.1016/j.radonc.2009.08.003
   Lagerwaard FJ, 2008, INT J RADIAT ONCOL, V70, P685, DOI 10.1016/j.ijrobp.2007.10.053
   Lagerwaard FJ, 2012, INT J RADIAT ONCOL, V83, P348, DOI 10.1016/j.ijrobp.2011.06.2003
   Lou F, 2013, J THORAC CARDIOV SUR, V145, P75, DOI 10.1016/j.jtcvs.2012.09.030
   Nagata Y, 2010, INT J RADIAT ONCOL, V78, pS27, DOI 10.1016/j.ijrobp.2010.07.104
   Onishi H, 2004, CANCER-AM CANCER SOC, V101, P1623, DOI 10.1002/cncr.20539
   Onishi H, 2011, INT J RADIAT ONCOL, V81, P1352, DOI 10.1016/j.ijrobp.2009.07.1751
   Palma D, 2011, RADIOTHER ONCOL, V101, P240, DOI 10.1016/j.radonc.2011.06.029
   Palma D, 2010, J CLIN ONCOL, V28, P5153, DOI 10.1200/JCO.2010.30.0731
   Paul S, 2013, EUR J CARDIO-THORAC, V43, P813, DOI 10.1093/ejcts/ezs428
   Pezzi CM, 2014, J THORAC CARDIOV SUR, V148, P2269, DOI 10.1016/j.jtcvs.2014.07.077
   Shirvani SM, 2014, JAMA SURG, V149, P1244, DOI 10.1001/jamasurg.2014.556
   Taremi M, 2012, INT J RADIAT ONCOL, V82, P967, DOI 10.1016/j.ijrobp.2010.12.039
   Timmerman RD, 2013, P AM SOC CLIN ONCO S, V31, pS7523
   Timmerman R, 2010, JAMA-J AM MED ASSOC, V303, P1070, DOI 10.1001/jama.2010.261
   Tournoy KG, 2012, LANCET ONCOL, V13, pE221, DOI 10.1016/S1470-2045(11)70407-7
   Verstegen NE, 2013, ANN ONCOL, V24, P1543, DOI 10.1093/annonc/mdt026
   Verstegen NE, 2012, ANN ONCOL, V23, P46, DOI 10.1093/annonc/mds301
   Whitson BA, 2008, ANN THORAC SURG, V86, P2008, DOI 10.1016/j.athoracsur.2008.07.009
   Zhang X, 2012, INT J RADIAT ONCOL, V83, P1558, DOI 10.1016/j.ijrobp.2011.10.035
NR 25
TC 836
Z9 892
U1 3
U2 73
PU ELSEVIER SCIENCE INC
PI NEW YORK
PA STE 800, 230 PARK AVE, NEW YORK, NY 10169 USA
SN 1470-2045
EI 1474-5488
J9 LANCET ONCOL
JI Lancet Oncol.
PD JUN
PY 2015
VL 16
IS 6
BP 630
EP 637
DI 10.1016/S1470-2045(15)70168-3
PG 8
WC Oncology
SC Oncology
GA CJ1MB
UT WOS:000355246600047
PM 25981812
OA Green Accepted
HC Y
HP N
DA 2021-12-02
ER

PT J
AU Yang, JCH
   Wu, YL
   Schuler, M
   Sebastian, M
   Popat, S
   Yamamoto, N
   Zhou, CC
   Hu, CP
   O'Byrne, K
   Feng, JF
   Lu, S
   Huang, YC
   Geater, SL
   Lee, KY
   Tsai, CM
   Gorbunova, V
   Hirsh, V
   Bennouna, J
   Orlov, S
   Mok, T
   Boyer, M
   Su, WC
   Lee, KH
   Kato, T
   Massey, D
   Shahidi, M
   Zazulina, V
   Sequist, LV
AF Yang, James Chih-Hsin
   Wu, Yi-Long
   Schuler, Martin
   Sebastian, Martin
   Popat, Sanjay
   Yamamoto, Nobuyuki
   Zhou, Caicun
   Hu, Cheng-Ping
   O'Byrne, Kenneth
   Feng, Jifeng
   Lu, Shun
   Huang, Yunchao
   Geater, Sarayut L.
   Lee, Kye Young
   Tsai, Chun-Ming
   Gorbunova, Vera
   Hirsh, Vera
   Bennouna, Jaafar
   Orlov, Sergey
   Mok, Tony
   Boyer, Michael
   Su, Wu-Chou
   Lee, Ki Hyeong
   Kato, Terufumi
   Massey, Dan
   Shahidi, Mehdi
   Zazulina, Victoria
   Sequist, Lecia V.
TI Afatinib versus cisplatin-based chemotherapy for EGFR mutation-positive
   lung adenocarcinoma (LUX-Lung 3 and LUX-Lung 6): analysis of overall
   survival data from two randomised, phase 3 trials
SO LANCET ONCOLOGY
LA English
DT Article
ID GROWTH-FACTOR RECEPTOR; OPEN-LABEL; 1ST-LINE TREATMENT; CANCER PATIENTS;
   CARBOPLATIN-PACLITAXEL; EXON-21 MUTATIONS; GEFITINIB; ERLOTINIB;
   MULTICENTER; GEMCITABINE
AB Background We aimed to assess the effect of afatinib on overall survival of patients with EGFR mutation-positive lung adenocarcinoma through an analysis of data from two open-label, randomised, phase 3 trials.
   Methods Previously untreated patients with EGFR mutation-positive stage IIIB or IV lung adenocarcinoma were enrolled in LUX-Lung 3 (n=345) and LUX-Lung 6 (n=364). These patients were randomly assigned in a 2:1 ratio to receive afatinib or chemotherapy (pemetrexed-cisplatin [LUX-Lung 3] or gemcitabine-cisplatin [LUX-Lung 6]), stratified by EGFR mutation (exon 19 deletion [del19], Leu858Arg, or other) and ethnic origin (LUX-Lung 3 only). We planned analyses of mature overall survival data in the intention-to-treat population after 209 (LUX-Lung 3) and 237 (LUX-Lung 6) deaths. These ongoing studies are registered with ClinicalTrials.gov, numbers NCT00949650 and NCT01121393.
   Findings Median follow-up in LUX-Lung 3 was 41 months (IQR 35-44); 213 (62%) of 345 patients had died. Median follow-up in LUX-Lung 6 was 33 months (IQR 31-37); 246 (68%) of 364 patients had died. In LUX-Lung 3, median overall survival was 28.2 months (95% CI 24.6-33.6) in the afatinib group and 28.2 months (20.7-33.2) in the pemetrexed-cisplatin group (HR 0.88, 95% CI 0.66-1.17, p=0.39). In LUX-Lung 6, median overall survival was 23.1 months (95% CI 20.4-27.3) in the afatinib group and 23.5 months (18.0-25.6) in the gemcitabine-cisplatin group (HR 0.93, 95% CI 0.72-1.22, p=0.61). However, in preplanned analyses, overall survival was significantly longer for patients with del19-positive tumours in the afatinib group than in the chemotherapy group in both trials: in LUX-Lung 3, median overall survival was 33.3 months (95% CI 26.8-41.5) in the afatinib group versus 21.1 months (16.3-30.7) in the chemotherapy group (HR 0.54, 95% CI 0.36-0.79, p=0.0015); in LUX-Lung 6, it was 31.4 months (95% CI 24.2-35.3) versus 18.4 months (14.6-25.6), respectively (HR 0.64, 95% CI 0.44-0.94, p=0.023). By contrast, there were no significant differences by treatment group for patients with EGFR Leu858Arg-positive tumours in either trial: in LUX-Lung 3, median overall survival was 27.6 months (19.8-41.7) in the afatinib group versus 40.3 months (24.3-not estimable) in the chemotherapy group (HR 1.30, 95% CI 0.80-2.11, p=0.29); in LUX-Lung 6, it was 19.6 months (95% CI 17.0-22.1) versus 24.3 months (19.0-27.0), respectively (HR 1.22, 95% CI 0.81-1.83, p=0.34). In both trials, the most common afatinib-related grade 3-4 adverse events were rash or acne (37 [16%] of 229 patients in LUX-Lung 3 and 35 [15%] of 239 patients in LUX-Lung 6), diarrhoea (33 [14%] and 13 [5%]), paronychia (26 [11%] in LUX-Lung 3 only), and stomatitis or mucositis (13 [5%] in LUX-Lung 6 only). In LUX-Lung 3, neutropenia (20 [18%] of 111 patients), fatigue (14 [13%]) and leucopenia (nine [8%]) were the most common chemotherapy-related grade 3-4 adverse events, while in LUX-Lung 6, the most common chemotherapy-related grade 3-4 adverse events were neutropenia (30 [27%] of 113 patients), vomiting (22 [19%]), and leucopenia (17 [15%]).
   Interpretation Although afatinib did not improve overall survival in the whole population of either trial, overall survival was improved with the drug for patients with del19 EGFR mutations. The absence of an effect in patients with Leu858Arg EGFR mutations suggests that EGFR del19-positive disease might be distinct from Leu858Arg-positive disease and that these subgroups should be analysed separately in future trials.
C1 [Yang, James Chih-Hsin] Natl Taiwan Univ Hosp, Taipei 100, Taiwan.
   [Yang, James Chih-Hsin] Natl Taiwan Univ, Taipei 10764, Taiwan.
   [Wu, Yi-Long] Guangdong Gen Hosp, Guangdong Lung Canc Inst, Guangzhou, Guangdong, Peoples R China.
   [Wu, Yi-Long] Guangdong Acad Med Sci, Guangzhou, Guangdong, Peoples R China.
   [Schuler, Martin] Univ Duisburg Essen, Univ Hosp Essen, West German Canc Ctr, Essen, Germany.
   [Sebastian, Martin] Goethe Univ Frankfurt, Med Ctr, D-60054 Frankfurt, Germany.
   [Sebastian, Martin] Johannes Gutenberg Univ Mainz, Univ Med Ctr, D-55122 Mainz, Germany.
   [Popat, Sanjay] Royal Marsden Hosp, London SW3 6JJ, England.
   [Yamamoto, Nobuyuki] Wakayama Med Univ, Wakayama, Japan.
   [Zhou, Caicun] Tongji Univ, Shanghai Pulm Hosp, Shanghai 200092, Peoples R China.
   [Hu, Cheng-Ping] Cent S Univ, Xiangya Hosp, Changsha, Hunan, Peoples R China.
   [O'Byrne, Kenneth] Princess Alexandra Hosp, Brisbane, Qld, Australia.
   [O'Byrne, Kenneth] Queensland Univ Technol, Brisbane, Qld 4001, Australia.
   [Feng, Jifeng] Jiangsu Prov Canc Hosp, Nanjing, Jiangsu, Peoples R China.
   [Lu, Shun] Shanghai Jiao Tong Univ, Shanghai Chest Hosp, Shanghai Lung Tumor Clin Med Ctr, Shanghai 200030, Peoples R China.
   [Huang, Yunchao] Kunming Med Univ, Affiliated Hosp 3, Yunnan Tumor Hosp, Kunming, Yunnan Province, Peoples R China.
   [Geater, Sarayut L.] Prince Songkla Univ, Hat Yai, Thailand.
   [Lee, Kye Young] Konkuk Univ, Med Ctr, Dept Internal Med, Seoul, South Korea.
   [Tsai, Chun-Ming] Taipei Vet Gen Hosp, Taipei, Taiwan.
   [Gorbunova, Vera] Russian Acad Med Sci, FSBI N N Blokhin Russian Canc Res Ctr, Moscow, Russia.
   [Hirsh, Vera] McGill Univ, Montreal, PQ, Canada.
   [Bennouna, Jaafar] Inst Cancerol Ouest, Nantes, France.
   [Orlov, Sergey] Pavlov State Med Univ, St Petersburg, Russia.
   [Mok, Tony] Chinese Univ Hong Kong, Hong Kong Canc Inst, State Key Lab South China, Hong Kong, Hong Kong, Peoples R China.
   [Boyer, Michael] Royal Prince Alfred Hosp, Camperdown, NSW 2050, Australia.
   [Su, Wu-Chou] Natl Cheng Kung Univ Hosp, Tainan 70428, Taiwan.
   [Lee, Ki Hyeong] Chungbuk Natl Univ Hosp, Cheongju, South Korea.
   [Kato, Terufumi] Kanagawa Cardiovasc & Resp Ctr, Yokohama, Kanagawa, Japan.
   [Massey, Dan; Shahidi, Mehdi; Zazulina, Victoria] Boehringer Ingelheim Ltd UK, Bracknell, Berks, England.
   [Sequist, Lecia V.] Massachusetts Gen Hosp, Boston, MA 02114 USA.
   [Sequist, Lecia V.] Harvard Univ, Sch Med, Boston, MA 02115 USA.
RP Yang, JCH (corresponding author), Natl Taiwan Univ Hosp, Taipei 100, Taiwan.
EM chihyang@ntu.edu.tw
RI bennouna, jaafar/K-9350-2015; Wu, Yi-Long/AAW-9832-2020; Wu,
   Yi-Long/C-3396-2008; Yang, James Chih-Hsin/W-1587-2019; Popat,
   Sanjay/AAO-1634-2021; Mok, Tony Shu Kam/B-2310-2019
OI Wu, Yi-Long/0000-0002-3611-0258; Wu, Yi-Long/0000-0002-3611-0258; Popat,
   Sanjay/0000-0003-2087-4963; Mok, Tony Shu Kam/0000-0002-8251-0551; Zhou,
   Caicun/0000-0002-2246-5541; Boyer, Michael/0000-0002-0452-2987; Orlov,
   Sergey/0000-0001-6080-8042; Su, Wu-Chou/0000-0003-2953-4105; Bennouna,
   Jaafar/0000-0002-5034-1108; Yang, James Chih-Hsin/0000-0002-5586-5138
FU Boehringer IngelheimBoehringer Ingelheim
FX Boehringer Ingelheim.
CR [Anonymous], 2014, TARCEVA ERLOTINIB TA
   Collett D, 2003, MODELLING SURVIVAL D
   Ding PN, 2013, J THORAC ONCOL, V8
   Fukuoka M, 2011, J CLIN ONCOL, V29, P2866, DOI 10.1200/JCO.2010.33.4235
   Han JY, 2012, J CLIN ONCOL, V30, P1122, DOI 10.1200/JCO.2011.36.8456
   Inoue A, 2013, ANN ONCOL, V24, P54, DOI 10.1093/annonc/mds214
   Jackman DM, 2006, CLIN CANCER RES, V12, P3908, DOI 10.1158/1078-0432.CCR-06-0462
   Jackman DM, 2009, CLIN CANCER RES, V15, P5267, DOI 10.1158/1078-0432.CCR-09-0888
   Lee CK, 2013, JNCI-J NATL CANCER I, V105, P595, DOI 10.1093/jnci/djt072
   Maemondo M, 2010, NEW ENGL J MED, V362, P2380, DOI 10.1056/NEJMoa0909530
   Mitsudomi T, 2012, J CLIN ONCOL, V30
   Mitsudomi T, 2010, LANCET ONCOL, V11, P121, DOI 10.1016/S1470-2045(09)70364-X
   Mok T, 2013, J CLIN ONCOL, V31, P1081, DOI 10.1200/JCO.2012.43.0652
   Mok TS, 2009, NEW ENGL J MED, V361, P947, DOI 10.1056/NEJMoa0810699
   Okabe T, 2007, CANCER RES, V67, P2046, DOI 10.1158/0008-5472.CAN-06-3339
   Riely GJ, 2006, CLIN CANCER RES, V12, P839, DOI 10.1158/1078-0432.CCR-05-1846
   Rosell R, 2012, LANCET ONCOL, V13, P239, DOI 10.1016/S1470-2045(11)70393-X
   Rosell R, 2009, NEW ENGL J MED, V361, P958, DOI 10.1056/NEJMoa0904554
   Sequist LV, 2013, J CLIN ONCOL, V31, P3327, DOI 10.1200/JCO.2012.44.2806
   Sharma SV, 2007, NAT REV CANCER, V7, P169, DOI 10.1038/nrc2088
   SHUSTER JJ, 1991, J CLIN ONCOL, V9, P191, DOI 10.1200/JCO.1991.9.1.191
   Wu YL, 2013, J THORAC ONCOL, V8, pS603
   Wu YL, 2014, LANCET ONCOL, V15, P213, DOI 10.1016/S1470-2045(13)70604-1
   Yang J, 2011, EUR J CANCER, V47, pS633, DOI 10.1016/S0959-8049(11)72444-3
   Yang JCH, 2013, J CLIN ONCOL, V31, P3342, DOI 10.1200/JCO.2012.46.1764
   Yang JCH, 2012, LANCET ONCOL, V13, P539, DOI 10.1016/S1470-2045(12)70086-4
   Yoshioka H, FINAL OVERALL SURVIV, DOI [DOI 10.1200/jco.2014.32.15_suppl.8117, 10.1200/jco, DOI 10.1200/JCO]
   Zhou C, 2012, J CLIN ONCOL S, V30, P7520
   Zhou CC, 2011, LANCET ONCOL, V12, P735, DOI 10.1016/S1470-2045(11)70184-X
   Zhu JQ, 2008, CANCER LETT, V265, P307, DOI 10.1016/j.canlet.2008.02.064
NR 30
TC 1022
Z9 1066
U1 3
U2 150
PU ELSEVIER SCIENCE INC
PI NEW YORK
PA STE 800, 230 PARK AVE, NEW YORK, NY 10169 USA
SN 1470-2045
EI 1474-5488
J9 LANCET ONCOL
JI Lancet Oncol.
PD FEB
PY 2015
VL 16
IS 2
BP 141
EP 151
DI 10.1016/S1470-2045(14)71173-8
PG 11
WC Oncology
SC Oncology
GA CA3YR
UT WOS:000348841700030
PM 25589191
OA Green Submitted
HC Y
HP N
DA 2021-12-02
ER
