# Supplementary material for: Evolutions in the management of non-small cell lung cancer: A bibliometric study from the 100 most impactful articles in the field
Source: Front Oncol. 2022 Aug 17;12:939838. doi: 10.3389/fonc.2022.939838 (PMC9428518; doi:10.3389/fonc.2022.939838)
Supplement: Supplementary file 1 [file DataSheet_1.zip › Additional files/Figure production/CiteSpace figure production/output/download2016u6pt1.txt]

PT J
AU Fehrenbacher, L
   Spira, A
   Ballinger, M
   Kowanetz, M
   Vansteenkiste, J
   Mazieres, J
   Park, K
   Smith, D
   Artal-Cortes, A
   Lewanski, C
   Braiteh, F
   Waterkamp, D
   He, P
   Zou, W
   Chen, DS
   Yi, J
   Sandler, A
   Rittmeyer, A
AF Fehrenbacher, Louis
   Spira, Alexander
   Ballinger, Marcus
   Kowanetz, Marcin
   Vansteenkiste, Johan
   Mazieres, Julien
   Park, Keunchil
   Smith, David
   Artal-Cortes, Angel
   Lewanski, Conrad
   Braiteh, Fadi
   Waterkamp, Daniel
   He, Pei
   Zou, Wei
   Chen, Daniel S.
   Yi, Jing
   Sandler, Alan
   Rittmeyer, Achim
CA POPLAR Study Grp
TI Atezolizumab versus docetaxel for patients with previously treated
   non-small-cell lung cancer (POPLAR): a multicentre, open-label, phase 2
   randomised controlled trial
SO LANCET
LA English
DT Article
ID CLINICAL ACTIVITY; TRANSCRIPTION FACTOR; MPDL3280A ANTI-PDL1; ANTIBODY
   MPDL3280A; III TRIAL; LIGAND; NIVOLUMAB; SAFETY; 2ND
AB Background Outcomes are poor for patients with previously treated, advanced or metastatic non-small-cell lung cancer (NSCLC). The anti-programmed death ligand 1 (PD-L1) antibody atezolizumab is clinically active against cancer, including NSCLC, especially cancers expressing PD-L1 on tumour cells, tumour-infiltrating immune cells, or both. We assessed efficacy and safety of atezolizumab versus docetaxel in previously treated NSCLC, analysed by PD-L1 expression levels on tumour cells and tumour-infiltrating immune cells and in the intention-to-treat population.
   Methods In this open-label, phase 2 randomised controlled trial, patients with NSCLC who progressed on post-platinum chemotherapy were recruited in 61 academic medical centres and community oncology practices across 13 countries in Europe and North America. Key inclusion criteria were Eastern Cooperative Oncology Group performance status 0 or 1, measurable disease by Response Evaluation Criteria In Solid Tumors version 1.1 (RECIST v1.1), and adequate haematological and end-organ function. Patients were stratified by PD-L1 tumour-infiltrating immune cell status, histology, and previous lines of therapy, and randomly assigned (1: 1) by permuted block randomisation (with a block size of four) using an interactive voice or web system to receive intravenous atezolizumab 1200 mg or docetaxel 75 mg/m(2) once every 3 weeks. Baseline PD-L1 expression was scored by immunohistochemistry in tumour cells (as percentage of PD-L1-expressing tumour cells TC3 >= 50%, TC2 >= 5% and <50%, TC1 >= 1% and <5%, and TC0<1%) and tumour-infiltrating immune cells (as percentage of tumour area: IC3 >= 10%, IC2 >= 5% and <10%, IC1 >= 1% and <5%, and IC0<1%). The primary endpoint was overall survival in the intention-to-treat population and PD-L1 subgroups at 173 deaths. Biomarkers were assessed in an exploratory analysis. We assessed safety in all patients who received at least one dose of study drug. This study is registered with ClinicalTrials.gov, number NCT01903993.
   Findings Patients were enrolled between Aug 5, 2013, and March 31, 2014. 144 patients were randomly allocated to the atezolizumab group, and 143 to the docetaxel group. 142 patients received at least one dose of atezolizumab and 135 received docetaxel. Overall survival in the intention-to-treat population was 12.6 months (95% CI 9.7-16.4) for atezolizumab versus 9.7 months (8.6-12.0) for docetaxel (hazard ratio [HR] 0.73 [95% CI 0.53-0.99]; p=0.04). Increasing improvement in overall survival was associated with increasing PD-L1 expression (TC3 or IC3 HR 0.49 [0.22-1.07; p=0.068], TC2/3 or IC2/3 HR 0.54 [0.33-0.89; p=0.014], TC1/2/3 or IC1/2/3 HR 0.59 [0.40-0.85; p=0.005], TC0 and IC0 HR 1.04 [0.62-1.75; p=0.871]). In our exploratory analysis, patients with pre-existing immunity, defined by high T-effector-interferon-gamma-associated gene expression, had improved overall survival with atezolizumab. 11 (8%) patients in the atezolizumab group discontinued because of adverse events versus 30 (22%) patients in the docetaxel group. 16 (11%) patients in the atezolizumab group versus 52 (39%) patients in the docetaxel group had treatment-related grade 3-4 adverse events, and one (<1%) patient in the atezolizumab group versus three (2%) patients in the docetaxel group died from a treatment-related adverse event.
   Interpretation Atezolizumab significantly improved survival compared with docetaxel in patients with previously treated NSCLC. Improvement correlated with PD-L1 immunohistochemistry expression on tumour cells and tumour-infiltrating immune cells, suggesting that PD-L1 expression is predictive for atezolizumab benefit. Atezolizumab was well tolerated, with a safety profile distinct from chemotherapy.
C1 [Fehrenbacher, Louis] Kaiser Permanente Med Ctr, Vallejo, CA USA.
   [Spira, Alexander; Smith, David; Braiteh, Fadi] US Oncol Res, The Woodlands, TX USA.
   [Spira, Alexander] Virginia Canc Specialists Res Inst, Fairfax, VA USA.
   [Ballinger, Marcus; Kowanetz, Marcin; Waterkamp, Daniel; He, Pei; Zou, Wei; Chen, Daniel S.; Yi, Jing; Sandler, Alan] Genentech Inc, San Francisco, CA 94080 USA.
   [Vansteenkiste, Johan] Univ Hosp KU Leuven, Leuven, Belgium.
   [Mazieres, Julien] Univ Toulouse 3, Toulouse Univ Hosp, F-31062 Toulouse, France.
   [Park, Keunchil] Sungkyunkwan Univ, Sch Med, Samsung Med Ctr, Seoul, South Korea.
   [Smith, David] Compass Oncol, Vancouver, WA USA.
   [Artal-Cortes, Angel] Hosp Univ Miguel Servet, Serv Oncol Med, Zaragoza, Spain.
   [Lewanski, Conrad] Charing Cross Hosp, Dept Oncol, London, England.
   [Braiteh, Fadi] Comprehens Canc Ctr Nevada, Las Vegas, NV USA.
   [Rittmeyer, Achim] Lungenfachklin Immenhausen, Immenhausen, Germany.
   Kaiser Permanente Med Ctr, Dept Oncol, Vallejo, CA 94589 USA.
RP Fehrenbacher, L (corresponding author), Kaiser Permanente Med Ctr, Dept Oncol, Vallejo, CA 94589 USA.
EM Lou.Fehrenbacher@kp.org
RI Rittmeyer, Achim/W-2405-2019; MAZIERES, JULIEN/M-3986-2014; Park,
   Keunchil/ABD-7072-2021; Park, Keunchil/ABD-5852-2021; Vansteenkiste,
   Johan F/B-8191-2014; Gridelli, Cesare/K-7909-2016
OI Park, Keunchil/0000-0002-4846-7449; Vansteenkiste, Johan
   F/0000-0002-6721-2775; Chen, Daniel/0000-0001-5085-3579; MAZIERES,
   JULIEN/0000-0002-5921-7613; Artal, Angel/0000-0002-9778-706X; Vikstrom,
   Anders/0000-0003-3549-3944; Rittmeyer, Achim/0000-0002-5280-6052;
   Kowalski, Dariusz/0000-0002-9452-3229; MORO-SIBILOT,
   Denis/0000-0001-6776-8610
FU F Hoffmann-La Roche Ltd/Genentech IncHoffmann-La RocheRoche
   HoldingGenentech; Genentech, Inc.Roche HoldingGenentech
FX This study was supported by F Hoffmann-La Roche Ltd/Genentech Inc, a
   member of the Roche Group. We thank Gregg Fine and Cathi Ahearn of
   Genentech, Inc, for their contributions to the design of this study, and
   Dustin Smith, Natasha Miley, Susan Flynn, and Priti Hegde of Genentech,
   Inc, for contributions to the biomarker analyses. Ventana Medical
   Systems, Inc (Tucson, AZ, USA) did central PD-L1 testing. Daniel Clyde
   (Health Interactions, Manchester, UK) provided third-party writing
   assistance, with funding from Genentech, Inc.
CR Akbari O, 2010, MUCOSAL IMMUNOL, V3, P81, DOI 10.1038/mi.2009.112
   Al-Farsi A, 2014, FRONT ONCOL, V4, DOI 10.3389/fonc.2014.00157
   Borghaei H, 2015, NEW ENGL J MED, V373, P1627, DOI 10.1056/NEJMoa1507643
   Boyd ZS, 2016, CANC IMMUNOL RES S, V4
   Brahmer J, 2015, NEW ENGL J MED, V373, P123, DOI 10.1056/NEJMoa1504627
   Brown JA, 2003, J IMMUNOL, V170, P1257, DOI 10.4049/jimmunol.170.3.1257
   Butte MJ, 2007, IMMUNITY, V27, P111, DOI 10.1016/j.immuni.2007.05.016
   Chen DS, 2013, IMMUNITY, V39, P1, DOI 10.1016/j.immuni.2013.07.012
   Chen DS, 2012, CLIN CANCER RES, V18, P6580, DOI 10.1158/1078-0432.CCR-12-1362
   Fossella FV, 2000, J CLIN ONCOL, V18, P2354, DOI 10.1200/JCO.2000.18.12.2354
   Garon EB, 2015, NEW ENGL J MED, V372, P2018, DOI 10.1056/NEJMoa1501824
   Hanna N, 2004, J CLIN ONCOL, V22, P1589, DOI 10.1200/JCO.2004.08.163
   Herbst R., 2015, LANCET
   Herbst RS, 2014, NATURE, V515, P563, DOI 10.1038/nature14011
   Horn L, 2015, J CLIN ONCOL S, V33, P8029
   Johnson BJ, 2003, P NATL ACAD SCI USA, V100, P2657, DOI 10.1073/pnas.0538056100
   Kohrt H, 2013, J IMMUNOTHER CANC S1, V1, pO12
   Latchman Y, 2001, NAT IMMUNOL, V2, P261, DOI 10.1038/85330
   Matsumoto K, 2008, BIOCHEM BIOPH RES CO, V365, P170, DOI 10.1016/j.bbrc.2007.10.156
   NCI NIH DHHS, 2009, NIH PUBL
   PAESMANS M, 1995, J CLIN ONCOL, V13, P1221, DOI 10.1200/JCO.1995.13.5.1221
   Pearce EL, 2003, SCIENCE, V302, P1041, DOI 10.1126/science.1090148
   Powles T, 2014, NATURE, V515, P558, DOI 10.1038/nature13904
   Ramlau R, 2012, J CLIN ONCOL, V30, P3640, DOI 10.1200/JCO.2012.42.6932
   Rooney MS, 2015, CELL, V160, P48, DOI 10.1016/j.cell.2014.12.033
   Shepherd FA, 2005, NEW ENGL J MED, V353, P123, DOI 10.1056/NEJMoa050753
   Shepherd FA, 2000, J CLIN ONCOL, V18, P2095, DOI 10.1200/JCO.2000.18.10.2095
   Spigel DR, 2015, J CLIN ONCOL S, V33, P8028
   Szabo SJ, 2000, CELL, V100, P655, DOI 10.1016/S0092-8674(00)80702-3
   Taube JM, 2012, SCI TRANSL MED, V4, DOI 10.1126/scitranslmed.3003689
   Yang J, 2011, J IMMUNOL, V187, P1113, DOI 10.4049/jimmunol.1100056
   Zou WP, 2008, NAT REV IMMUNOL, V8, P467, DOI 10.1038/nri2326
NR 32
TC 1380
Z9 1446
U1 15
U2 183
PU ELSEVIER SCIENCE INC
PI NEW YORK
PA STE 800, 230 PARK AVE, NEW YORK, NY 10169 USA
SN 0140-6736
EI 1474-547X
J9 LANCET
JI Lancet
PD APR 30
PY 2016
VL 387
IS 10030
BP 1837
EP 1846
DI 10.1016/S0140-6736(16)00587-0
PG 10
WC Medicine, General & Internal
SC General & Internal Medicine
GA DK6SS
UT WOS:000375056100032
PM 26970723
HC Y
HP N
DA 2021-12-02
ER

PT J
AU Park, K
   Tan, EH
   O'Byrne, K
   Zhang, L
   Boyer, M
   Mok, T
   Hirsh, V
   Yang, JCH
   Lee, KH
   Lu, S
   Shi, Y
   Kim, SW
   Laskin, J
   Kim, DW
   Arvis, CD
   Kolbeck, AK
   Laurie, SA
   Tsai, CM
   Shahidi, M
   Kim, M
   Massey, D
   Zazulina, V
   Paz-Ares, L
AF Park, Keunchil
   Tan, Eng-Huat
   O'Byrne, Ken
   Zhang, Li
   Boyer, Michael
   Mok, Tony
   Hirsh, Vera
   Yang, James Chih-Hsin
   Lee, Ki Hyeong
   Lu, Shun
   Shi, Yuankai
   Kim, Sang-We
   Laskin, Janessa
   Kim, Dong-Wan
   Arvis, Catherine Dubos
   Kolbeck, Arvis Karl
   Laurie, Scott A.
   Tsai, Chun-Ming
   Shahidi, Mehdi
   Kim, Miyoung
   Massey, Dan
   Zazulina, Victoria
   Paz-Ares, Luis
TI Afatinib versus gefitinib as first-line treatment of patients with EGFR
   mutation-positive non-small-cell lung cancer (LUX-Lung 7): a phase 2B,
   open-label, randomised controlled trial
SO LANCET ONCOLOGY
LA English
DT Article
ID TYROSINE KINASE INHIBITORS; CHEMOTHERAPY; ERLOTINIB; RESISTANCE;
   ADENOCARCINOMA; MULTICENTER; NSCLC; TIME
AB Background The irreversible ErbB family blocker afatinib and the reversible EGFR tyrosine kinase inhibitor gefitinib are approved for first-line treatment of EGFR mutation-positive non-small-cell lung cancer (NSCLC). We aimed to compare the efficacy and safety of afatinib and gefitinib in this setting.
   Methods This multicentre, international, open-label, exploratory, randomised controlled phase 2B trial (LUX-Lung 7) was done at 64 centres in 13 countries. Treatment-naive patients with stage IIIB or IV NSCLC and a common EGFR mutation (exon 19 deletion or Leu858Arg) were randomly assigned (1: 1) to receive afatinib (40 mg per day) or gefitinib (250 mg per day) until disease progression, or beyond if deemed beneficial by the investigator. Randomisation, stratified by EGFR mutation type and status of brain metastases, was done centrally using a validated number generating system implemented via an interactive voice or web-based response system with a block size of four. Clinicians and patients were not masked to treatment allocation; independent review of tumour response was done in a blinded manner. Coprimary endpoints were progression-free survival by independent central review, time-to-treatment failure, and overall survival. Efficacy analyses were done in the intention-to-treat population and safety analyses were done in patients who received at least one dose of study drug. This ongoing study is registered with ClinicalTrials.gov, number NCT01466660.
   Findings Between Dec 13, 2011, and Aug 8, 2013, 319 patients were randomly assigned (160 to afatinib and 159 to gefitinib). Median follow-up was 27.3 months (IQR 15.3-33.9). Progression-free survival (median 11.0 months [95% CI 1.6-12.9] with afatinib vs 1.9 months [9.1-11.5] with gefitinib; hazard ratio [HR] .73 [95% CI .57-.95], p=.017) and time-to-treatment failure (median 13.7 months [95% CI 11.9-15.0] with afatinib vs 11.5 months [1.1-13.1] with gefitinib; HR .73 [95% CI .58-.92], p=.0073) were significantly longer with afatinib than with gefitinib. Overall survival data are not mature. The most common treatment-related grade 3 or 4 adverse events were diarrhoea (20 [13%] of 160 patients given afatinib vs two [1%] of 159 given gefitinib) and rash or acne (15 [9%] patients given afatinib vs five [3%] of those given gefitinib) and liver enzyme elevations (no patients given afatinib vs 14 [9%] of those given gefitinib). Serious treatment-related adverse events occurred in 17 (11%) patients in the afatinib group and seven (4%) in the gefitinib group. Ten (6%) patients in each group discontinued treatment due to drug-related adverse events. 15 (9%) fatal adverse events occurred in the afatinib group and ten (6%) in the gefitinib group. All but one of these deaths were considered unrelated to treatment; one patient in the gefitinib group died from drug-related hepatic and renal failure.
   Interpretation Afatinib significantly improved outcomes in treatment-naive patients with EGFR-mutated NSCLC compared with gefitinib, with a manageable tolerability profile. These data are potentially important for clinical decision making in this patient population.
C1 [Park, Keunchil] Sungkyunkwan Univ, Sch Med, Samsung Med Ctr, Seoul 135710, South Korea.
   [Tan, Eng-Huat] Natl Canc Ctr, Singapore, Singapore.
   [O'Byrne, Ken] Princess Alexandra Hosp, Brisbane, Qld 4102, Australia.
   [O'Byrne, Ken] Queensland Univ Technol, Brisbane, Qld 4001, Australia.
   [Zhang, Li] Sun Yat Sen Univ, Ctr Canc, Collaborat Innovat Ctr Canc Med, State Key Lab Oncol South China, Guangzhou 510275, Guangdong, Peoples R China.
   [Boyer, Michael] Chris OBrien Lifehouse, Camperdown, NSW, Australia.
   [Mok, Tony] Chinese Univ Hong Kong, Dept Clin Oncol, Key Lab South China, Sha Tin, Hong Kong, Peoples R China.
   [Hirsh, Vera] McGill Univ, Montreal, PQ, Canada.
   [Yang, James Chih-Hsin] Natl Taiwan Univ Hosp, Taipei, Taiwan.
   [Yang, James Chih-Hsin] Natl Taiwan Univ, Ctr Canc, Taipei 10764, Taiwan.
   [Lee, Ki Hyeong] Chungbuk Natl Univ Hosp, Cheongju, Chungbuk, South Korea.
   [Lu, Shun] Shanghai Chest Hosp, Shanghai, Peoples R China.
   [Shi, Yuankai] Chinese Acad Med Sci, Canc Hosp, Beijing 100730, Peoples R China.
   [Shi, Yuankai] Peking Union Med Coll, Beijing 100021, Peoples R China.
   [Shi, Yuankai] Beijing Key Lab Clin Study Anticanc Mol Targeted, Beijing, Peoples R China.
   [Kim, Sang-We] Asan Med Ctr, Seoul, South Korea.
   [Laskin, Janessa] BC CancerAgcy, Vancouver, BC, Canada.
   [Kim, Dong-Wan] Seoul Natl Univ Hosp, Seoul 110744, South Korea.
   [Arvis, Catherine Dubos] Ctr Francois Baclesse, Oncol, F-14021 Caen, France.
   [Kolbeck, Arvis Karl] Karolinska Univ Hosp, Stockholm, Sweden.
   [Laurie, Scott A.] Ottawa Hosp, Ctr Canc, Ottawa, ON, Canada.
   [Tsai, Chun-Ming] Taipei Vet Gen Hosp, Taipei, Taiwan.
   [Tsai, Chun-Ming] Natl Yang Ming Univ, Taipei 112, Taiwan.
   [Shahidi, Mehdi; Massey, Dan; Zazulina, Victoria] Boehringer Ingelheim Ltd UK, Bracknell, Berks, England.
   [Kim, Miyoung] Boehringer Ingelheim GmbH & Co KG, Ingelheim, Germany.
   [Paz-Ares, Luis] Hosp Univ Doce Octubre, Madrid, Spain.
   [Paz-Ares, Luis] CNIO, Madrid, Spain.
RP Park, K (corresponding author), Sungkyunkwan Univ, Sch Med, Samsung Med Ctr, Div Hematol Oncol,Innovat Canc Med Inst, 81 Irwon Ro, Seoul 135710, South Korea.
EM kpark@skku.edu
RI Mok, Tony Shu Kam/B-2310-2019; Park, Keunchil/ABD-5852-2021; Park,
   Keunchil/ABD-7072-2021; Kim, Dong-Wan/J-5391-2012; Yang, James
   Chih-Hsin/W-1587-2019; Paz-Ares, Luis/AAH-2750-2019
OI Mok, Tony Shu Kam/0000-0002-8251-0551; Park,
   Keunchil/0000-0002-4846-7449; Boyer, Michael/0000-0002-0452-2987; Yang,
   James Chih-Hsin/0000-0002-5586-5138; Lee, Ki Hyeong/0000-0002-7830-5950
FU Boehringer IngelheimBoehringer Ingelheim
FX Boehringer Ingelheim.
CR Andersen PK, 2004, LIFETIME DATA ANAL, V10, P335, DOI 10.1007/s10985-004-4771-0
   Douillard JY, 2014, BRIT J CANCER, V110, P55, DOI 10.1038/bjc.2013.721
   Engelman JA, 2007, SCIENCE, V316, P1039, DOI 10.1126/science.1141478
   Fukuoka M, 2011, J CLIN ONCOL, V29, P2866, DOI 10.1200/JCO.2010.33.4235
   Haaland B, 2014, J THORAC ONCOL, V9, P805, DOI 10.1097/JTO.0000000000000156
   Haspinger ER, 2015, CRIT REV ONCOL HEMAT, V94, P213, DOI 10.1016/j.critrevonc.2014.11.005
   Janne PA, 2015, NEW ENGL J MED, V372, P1689, DOI 10.1056/NEJMoa1411817
   Katakami N, 2013, J CLIN ONCOL, V31, P3335, DOI 10.1200/JCO.2012.45.0981
   Kuan FC, 2015, BRIT J CANCER, V113, P1519, DOI 10.1038/bjc.2015.356
   Lee CK, 2015, J CLIN ONCOL, V33, P1958, DOI 10.1200/JCO.2014.58.1736
   Li D, 2008, ONCOGENE, V27, P4702, DOI 10.1038/onc.2008.109
   Lynch TJ, 2004, NEW ENGL J MED, V350, P2129, DOI 10.1056/NEJMoa040938
   Maemondo M, 2010, NEW ENGL J MED, V362, P2380, DOI 10.1056/NEJMoa0909530
   Miller VA, 2012, LANCET ONCOL, V13, P528, DOI 10.1016/S1470-2045(12)70087-6
   Mitsudomi T, 2010, LANCET ONCOL, V11, P121, DOI 10.1016/S1470-2045(09)70364-X
   Mok TS, 2009, NEW ENGL J MED, V361, P947, DOI 10.1056/NEJMoa0810699
   Paez JG, 2004, SCIENCE, V304, P1497, DOI 10.1126/science.1099314
   Park K, 2015, P SOC AM CLIN ONCOL, V33
   Popat S, 2014, LUNG CANCER, V85, P230, DOI 10.1016/j.lungcan.2014.05.007
   Rosell R, 2012, LANCET ONCOL, V13, P239, DOI 10.1016/S1470-2045(11)70393-X
   Schuler M, 2016, ANN ONCOL, V27, P417, DOI 10.1093/annonc/mdv597
   Sequist LV, 2015, NEW ENGL J MED, V372, P1700, DOI 10.1056/NEJMoa1413654
   Sequist LV, 2013, J CLIN ONCOL, V31, P3327, DOI 10.1200/JCO.2012.44.2806
   Sharma SV, 2007, NAT REV CANCER, V7, P169, DOI 10.1038/nrc2088
   SHUSTER JJ, 1991, J CLIN ONCOL, V9, P191, DOI 10.1200/JCO.1991.9.1.191
   Solca F, 2012, J PHARMACOL EXP THER, V343, P342, DOI 10.1124/jpet.112.197756
   Wu SG, 2016, ONCOTARGET, DOI 10.18632/oncotarget.10099
   Wu YL, 2015, ANN ONCOL, V26, P1883, DOI 10.1093/annonc/mdv270
   Wu YL, 2014, LANCET ONCOL, V15, P213, DOI 10.1016/S1470-2045(13)70604-1
   Yang JCH, 2015, LANCET ONCOL, V16, P141, DOI 10.1016/S1470-2045(14)71173-8
   Yonesaka K, 2015, ONCOTARGET, V6, P33602, DOI 10.18632/oncotarget.5286
   Yu HA, 2013, CLIN CANCER RES, V19, P2240, DOI 10.1158/1078-0432.CCR-12-2246
   Zhou CC, 2011, LANCET ONCOL, V12, P735, DOI 10.1016/S1470-2045(11)70184-X
NR 33
TC 618
Z9 657
U1 1
U2 121
PU ELSEVIER SCIENCE INC
PI NEW YORK
PA STE 800, 230 PARK AVE, NEW YORK, NY 10169 USA
SN 1470-2045
EI 1474-5488
J9 LANCET ONCOL
JI Lancet Oncol.
PD MAY
PY 2016
VL 17
IS 5
BP 577
EP 589
DI 10.1016/S1470-2045(16)30033-X
PG 13
WC Oncology
SC Oncology
GA DK3PO
UT WOS:000374829800049
PM 27083334
HC Y
HP N
DA 2021-12-02
ER

PT J
AU Langer, CJ
   Gadgeel, SM
   Borghaei, H
   Papadimitrakopoulou, VA
   Patnaik, A
   Powell, SF
   Gentzler, RD
   Martins, RG
   Stevenson, JP
   Jalal, SI
   Panwalkar, A
   Yang, JCH
   Gubens, M
   Sequist, LV
   Awad, MM
   Fiore, J
   Ge, Y
   Raftopoulos, H
   Gandhi, L
AF Langer, Corey J.
   Gadgeel, Shirish M.
   Borghaei, Hossein
   Papadimitrakopoulou, Vassiliki A.
   Patnaik, Amita
   Powell, Steven F.
   Gentzler, Ryan D.
   Martins, Renato G.
   Stevenson, James P.
   Jalal, Shadia I.
   Panwalkar, Amit
   Yang, James Chih-Hsin
   Gubens, Matthew
   Sequist, Lecia V.
   Awad, Mark M.
   Fiore, Joseph
   Ge, Yang
   Raftopoulos, Harry
   Gandhi, Leena
CA KEYNOTE-021 Investigators
TI Carboplatin and pemetrexed with or without pembrolizumab for advanced,
   non-squamous non-small-cell lung cancer: a randomised, phase 2 cohort of
   the open-label KEYNOTE-021 study
SO LANCET ONCOLOGY
LA English
DT Article
ID 1ST-LINE TREATMENT; ANTICANCER AGENTS; CONTROLLED-TRIAL; NIVOLUMAB;
   BEVACIZUMAB; THERAPY; CHEMOTHERAPY; DOCETAXEL; CISPLATIN; SURVIVAL
AB Background Limited evidence exists to show that adding a third agent to platinum-doublet chemotherapy improves efficacy in the first-line advanced non-small-cell lung cancer (NSCLC) setting. The anti-PD-1 antibody pembrolizumab has shown efficacy as monotherapy in patients with advanced NSCLC and has a non-overlapping toxicity profile with chemotherapy. We assessed whether the addition of pembrolizumab to platinum-doublet chemotherapy improves efficacy in patients with advanced non-squamous NSCLC.
   Methods In this randomised, open-label, phase 2 cohort of a multicohort study (KEYNOTE-021), patients were enrolled at 26 medical centres in the USA and Taiwan. Patients with chemotherapy-naive, stage IIIB or IV, non-squamous NSCLC without targetable EGFR or ALK genetic aberrations were randomly assigned (1: 1) in blocks of four stratified by PD-L1 tumour proportion score (<1% vs >= 1%) using an interactive voice-response system to 4 cycles of pembrolizumab 200 mg plus carboplatin area under curve 5 mg/mL per min and pemetrexed 500 mg/m(2) every 3 weeks followed by pembrolizumab for 24 months and indefinite pemetrexed maintenance therapy or to 4 cycles of carboplatin and pemetrexed alone followed by indefinite pemetrexed maintenance therapy. The primary endpoint was the proportion of patients who achieved an objective response, defined as the percentage of patients with radiologically confirmed complete or partial response according to Response Evaluation Criteria in Solid Tumors version 1.1 assessed by masked, independent central review, in the intention-to-treat population, defined as all patients who were allocated to study treatment. Significance threshold was p<0.025 (one sided). Safety was assessed in the as-treated population, defined as all patients who received at least one dose of the assigned study treatment. This trial, which is closed for enrolment but continuing for follow-up, is registered with ClinicalTrials.gov, number NCT02039674.
   Findings Between Nov 25, 2014, and Jan 25, 2016, 123 patients were enrolled; 60 were randomly assigned to the pembrolizumab plus chemotherapy group and 63 to the chemotherapy alone group. 33 (55%; 95% CI 42-68) of 60 patients in the pembrolizumab plus chemotherapy group achieved an objective response compared with 18 (29%; 18-41) of 63 patients in the chemotherapy alone group (estimated treatment difference 26% [95% CI 9-42%]; p=0.0016). The incidence of grade 3 or worse treatment-related adverse events was similar between groups (23 [39%] of 59 patients in the pembrolizumab plus chemotherapy group and 16 [26%] of 62 in the chemotherapy alone group). The most common grade 3 or worse treatment-related adverse events in the pembrolizumab plus chemotherapy group were anaemia (seven [12%] of 59) and decreased neutrophil count (three [5%]); an additional six events each occurred in two (3%) for acute kidney injury, decreased lymphocyte count, fatigue, neutropenia, and sepsis, and thrombocytopenia. In the chemotherapy alone group, the most common grade 3 or worse events were anaemia (nine [15%] of 62) and decreased neutrophil count, pancytopenia, and thrombocytopenia (two [3%] each). One (2%) of 59 patients in the pembrolizumab plus chemotherapy group experienced treatment-related death because of sepsis compared with two (3%) of 62 patients in the chemotherapy group: one because of sepsis and one because of pancytopenia.
   Interpretation Combination of pembrolizumab, carboplatin, and pemetrexed could be an effective and tolerable first-line treatment option for patients with advanced non-squamous NSCLC. This finding is being further explored in an ongoing international, randomised, double-blind, phase 3 study.
C1 [Langer, Corey J.] Univ Penn, Abramson Canc Ctr, Philadelphia, PA 19104 USA.
   [Gadgeel, Shirish M.] Karmanos Canc Inst, Detroit, MI USA.
   [Gadgeel, Shirish M.] Wayne State Univ, Detroit, MI USA.
   [Borghaei, Hossein] Fox Chase Canc Ctr, 7701 Burholme Ave, Philadelphia, PA 19111 USA.
   [Papadimitrakopoulou, Vassiliki A.] Univ Texas MD Anderson Canc Ctr, Houston, TX 77030 USA.
   [Patnaik, Amita] South Texas Accelerated Res Therapeut, San Antonio, TX USA.
   [Powell, Steven F.] Sanford Canc Ctr, Sioux Falls, SD USA.
   [Gentzler, Ryan D.] Univ Virginia, Charlottesville, VA USA.
   [Martins, Renato G.] Univ Washington, Seattle, WA 98195 USA.
   [Martins, Renato G.] Seattle Canc Care Alliance, Seattle, WA USA.
   [Stevenson, James P.] Cleveland Clin, Cleveland, OH 44106 USA.
   [Jalal, Shadia I.] Indiana Univ Sch Med, Indianapolis, IN 46202 USA.
   [Panwalkar, Amit] Sanford Roger Maris Canc Ctr, Fargo, ND USA.
   [Yang, James Chih-Hsin] Natl Taiwan Univ Hosp, Taipei, Taiwan.
   [Yang, James Chih-Hsin] Natl Taiwan Univ, Ctr Canc, Taipei, Taiwan.
   [Gubens, Matthew] Univ Calif San Francisco, San Francisco, CA 94143 USA.
   [Sequist, Lecia V.] Massachusetts Gen Hosp, Ctr Canc, Boston, MA USA.
   [Sequist, Lecia V.] Harvard Med Sch, Boston, MA USA.
   [Awad, Mark M.; Gandhi, Leena] Dana Farber Canc Inst, Boston, MA 02115 USA.
   [Gandhi, Leena] NYU, Langone Med Ctr, Laura & Isaac Perlmutter Canc Ctr, New York, NY USA.
   [Fiore, Joseph; Ge, Yang; Raftopoulos, Harry] Merck & Co Inc, Kenilworth, NJ USA.
RP Langer, CJ (corresponding author), Univ Penn, Abramson Canc Ctr, Dept Thorac Oncol, Philadelphia, PA 19104 USA.
EM corey.langer@uphs.upenn.edu
RI Yang, James Chih-Hsin/W-1587-2019; Gentzler, Ryan D/AAX-6909-2020;
   Powell, Steven/ABD-1472-2021
OI Gentzler, Ryan/0000-0002-8983-6677; Gandhi, Leena/0000-0002-2398-9179;
   Yang, James Chih-Hsin/0000-0002-5586-5138
FU Merck Co.Merck & Company; NATIONAL CANCER INSTITUTEUnited States
   Department of Health & Human ServicesNational Institutes of Health (NIH)
   - USANIH National Cancer Institute (NCI) [P30CA016672, P30CA022453]
   Funding Source: NIH RePORTER
FX Merck & Co.
CR Apetoh L, 2015, ANN ONCOL, V26, P1813, DOI 10.1093/annonc/mdv209
   Borghaei H, 2015, NEW ENGL J MED, V373, P1627, DOI 10.1056/NEJMoa1507643
   Brahmer J, 2015, NEW ENGL J MED, V373, P123, DOI 10.1056/NEJMoa1504627
   Camidge DR, 2015, J THORAC ONCOL, V10
   Chatterjee M, 2016, ANN ONCOL, V27, P1291, DOI 10.1093/annonc/mdw174
   Dako, 2015, PD L1 IHC 22C3 PHARM
   Eisenhauer EA, 2009, EUR J CANCER, V45, P228, DOI 10.1016/j.ejca.2008.10.026
   FARRINGTON CP, 1990, STAT MED, V9, P1447, DOI 10.1002/sim.4780091208
   Fehrenbacher L, 2016, LANCET, V387, P1837, DOI 10.1016/S0140-6736(16)00587-0
   Gadgeel SM, 2016, J CLIN ONCOL, V34, DOI 10.1200/JCO.2016.34.15_suppl.9016
   Galluzzi L, 2015, CANCER CELL, V28, P690, DOI 10.1016/j.ccell.2015.10.012
   Garon EB, 2015, NEW ENGL J MED, V372, P2018, DOI 10.1056/NEJMoa1501824
   Gettinger S, 2016, J CLIN ONCOL, V34, P2980, DOI 10.1200/JCO.2016.66.9929
   Gettinger SN, 2015, J CLIN ONCOL, V33, P2004, DOI 10.1200/JCO.2014.58.3708
   Grabosch S, 2015, J IMMUNOTHER CANCER, V3, pP302, DOI DOI 10.1186/2051-1426-3-S2-P302
   Herbst RS, 2016, LANCET, V387, P1540, DOI 10.1016/S0140-6736(15)01281-7
   MARCUS R, 1976, BIOMETRIKA, V63, P655, DOI 10.2307/2335748
   Paz-Ares L, 2012, LANCET ONCOL, V13, P247, DOI 10.1016/S1470-2045(12)70063-3
   Peng J, 2015, CANCER RES, V75, P5034, DOI 10.1158/0008-5472.CAN-14-3098
   Reck M, 2010, ANN ONCOL, V21, P1804, DOI 10.1093/annonc/mdq020
   Rizvi NA, 2016, J CLIN ONCOL, V34, P2969, DOI 10.1200/JCO.2016.66.9861
   Roach C, 2016, APPL IMMUNOHISTO M M, V24, P392, DOI 10.1097/PAI.0000000000000408
   Sandler A, 2006, NEW ENGL J MED, V355, P2542, DOI 10.1056/NEJMoa061884
   Schuette WHW, 2013, CLIN LUNG CANCER, V14, P215, DOI 10.1016/j.cllc.2012.10.001
   Wakelee HA, 2012, LUNG CANCER, V76, P410, DOI 10.1016/j.lungcan.2011.12.006
   Wheatley-Price P, 2010, ANN ONCOL, V21, P2023, DOI 10.1093/annonc/mdq067
   Zhang PP, 2016, CANCER SCI, V107, P1563, DOI 10.1111/cas.13072
   Zinner RG, 2015, J THORAC ONCOL, V10, P134, DOI 10.1097/JTO.0000000000000366
   Zitvogel L, 2013, IMMUNITY, V39, P74, DOI 10.1016/j.immuni.2013.06.014
NR 29
TC 900
Z9 960
U1 4
U2 99
PU ELSEVIER SCIENCE INC
PI NEW YORK
PA 360 PARK AVE SOUTH, NEW YORK, NY 10010-1710 USA
SN 1470-2045
EI 1474-5488
J9 LANCET ONCOL
JI Lancet Oncol.
PD NOV
PY 2016
VL 17
IS 11
BP 1497
EP 1508
DI 10.1016/S1470-2045(16)30498-3
PG 12
WC Oncology
SC Oncology
GA EE3YF
UT WOS:000389537600043
PM 27745820
OA Green Accepted
HC Y
HP N
DA 2021-12-02
ER

PT J
AU Reck, M
   Rodriguez-Abreu, D
   Robinson, AG
   Hui, RN
   Csoszi, T
   Fulop, A
   Gottfried, M
   Peled, N
   Tafreshi, A
   Cuffe, S
   O'Brien, M
   Rao, S
   Hotta, K
   Leiby, MA
   Lubiniecki, GM
   Shentu, Y
   Rangwala, R
   Brahmer, JR
AF Reck, Martin
   Rodriguez-Abreu, Delvys
   Robinson, Andrew G.
   Hui, Rina
   Csoszi, Tibor
   Fulop, Andrea
   Gottfried, Maya
   Peled, Nir
   Tafreshi, Ali
   Cuffe, Sinead
   O'Brien, Mary
   Rao, Suman
   Hotta, Katsuyuki
   Leiby, Melanie A.
   Lubiniecki, Gregory M.
   Shentu, Yue
   Rangwala, Reshma
   Brahmer, Julie R.
CA KEYNOTE-024 Investigators
TI Pembrolizumab versus Chemotherapy for PD-L1-Positive Non-Small-Cell Lung
   Cancer
SO NEW ENGLAND JOURNAL OF MEDICINE
LA English
DT Article
ID KEYNOTE-012; IPILIMUMAB; MELANOMA; TRIAL
AB BACKGROUND
   Pembrolizumab is a humanized monoclonal antibody against programmed death 1 (PD-1) that has antitumor activity in advanced non-small-cell lung cancer (NSCLC), with increased activity in tumors that express programmed death ligand 1 (PD-L1).
   METHODS
   In this open-label, phase 3 trial, we randomly assigned 305 patients who had previously untreated advanced NSCLC with PD-L1 expression on at least 50% of tumor cells and no sensitizing mutation of the epidermal growth factor receptor gene or translocation of the anaplastic lymphoma kinase gene to receive either pembrolizumab (at a fixed dose of 200 mg every 3 weeks) or the investigator's choice of platinum-based chemotherapy. Crossover from the chemotherapy group to the pembrolizumab group was permitted in the event of disease progression. The primary end point, progression-free survival, was assessed by means of blinded, independent, central radiologic review. Secondary end points were overall survival, objective response rate, and safety.
   RESULTS
   Median progression-free survival was 10.3 months (95% confidence interval [CI], 6.7 to not reached) in the pembrolizumab group versus 6.0 months (95% CI, 4.2 to 6.2) in the chemotherapy group (hazard ratio for disease progression or death, 0.50; 95% CI, 0.37 to 0.68; P<0.001). The estimated rate of overall survival at 6 months was 80.2% in the pembrolizumab group versus 72.4% in the chemotherapy group (hazard ratio for death, 0.60; 95% CI, 0.41 to 0.89; P=0.005). The response rate was higher in the pembrolizumab group than in the chemotherapy group (44.8% vs. 27.8%), the median duration of response was longer (not reached [range, 1.9+ to 14.5+ months] vs. 6.3 months [range, 2.1+ to 12.6+]), and treatment-related adverse events of any grade were less frequent (occurring in 73.4% vs. 90.0% of patients), as were grade 3, 4, or 5 treatment-related adverse events (26.6% vs. 53.3%).
   CONCLUSIONS
   In patients with advanced NSCLC and PD-L1 expression on at least 50% of tumor cells, pembrolizumab was associated with significantly longer progression-free and overall survival and with fewer adverse events than was platinum-based chemotherapy.
C1 [Reck, Martin] German Ctr Lung Res, Lung Clin Grosshansdorf, Airway Res Ctr North, Grosshansdorf, Germany.
   [Rodriguez-Abreu, Delvys] Hosp Univ Insular Gran Canaria, Las Palmas Gran Canaria, Spain.
   [Robinson, Andrew G.] Kingston Gen Hosp, Canc Ctr Southeastern Ontario, Kingston, ON, Canada.
   [Hui, Rina] Westmead Hosp, Sydney, NSW, Australia.
   [Hui, Rina] Univ Sydney, Sydney, NSW, Australia.
   [Tafreshi, Ali] Southern Med Day Care Ctr, Wollongong, NSW, Australia.
   [Csoszi, Tibor] Jasz Nagykun Szolnok Cty Hosp, Szolnok, Hungary.
   [Fulop, Andrea] Orszagos Koranyi TBC & Pulmonol Int, Budapest, Hungary.
   [Gottfried, Maya] Meir Med Ctr, Kefar Sava, Israel.
   [Peled, Nir] Tel Aviv Univ, Davidoff Canc Ctr, Petah Tiqwa, Israel.
   [Cuffe, Sinead] St James Hosp, Dublin, Ireland.
   [Cuffe, Sinead] Canc Trials Ireland, Dublin, Ireland.
   [O'Brien, Mary] Royal Marsden Hosp, Sutton, Surrey, England.
   [Rao, Suman] MedStar Franklin Sq Hosp, Baltimore, MD USA.
   [Brahmer, Julie R.] Sidney Kimmel Comprehens Canc Ctr Johns Hopkins, Bunting Blaustein Canc Res Bldg,1650 Orleans St, Baltimore, MD 21287 USA.
   [Hotta, Katsuyuki] Okayama Univ Hosp, Okayama, Japan.
   [Leiby, Melanie A.; Lubiniecki, Gregory M.; Shentu, Yue; Rangwala, Reshma] Merck, Kenilworth, NJ USA.
RP Brahmer, JR (corresponding author), Sidney Kimmel Comprehens Canc Ctr Johns Hopkins, Bunting Blaustein Canc Res Bldg,1650 Orleans St, Baltimore, MD 21287 USA.
RI FELIP, ENRIQUETA/AAG-6316-2019; Tiseo, Marcello/K-6119-2016; Reck,
   Martin/ABF-5721-2020; Hui, Rina/L-6114-2019
OI Tiseo, Marcello/0000-0002-9553-8465; Reck, Martin/0000-0002-5348-4462;
   Juan, Oscar/0000-0002-7772-9030; FELIP, ENRIQUETA/0000-0002-7620-0098;
   Rodriguez-Abreu, Delvys/0000-0003-0506-1366; Bennouna,
   Jaafar/0000-0002-5034-1108; Balmana, Judith/0000-0002-0762-6415
FU Merck (Kenilworth, NJ)Merck & Company
FX Supported by Merck (Kenilworth, NJ).
CR Chatterjee M, 2016, ANN ONCOL, V27, P1291, DOI 10.1093/annonc/mdw174
   Eisenhauer EA, 2009, EUR J CANCER, V45, P228, DOI 10.1016/j.ejca.2008.10.026
   Freshwater T, 2015, 6 AM C PHARM ARL VA
   Garon EB, 2015, NEW ENGL J MED, V372, P2018, DOI 10.1056/NEJMoa1501824
   Herbst RS, 2016, LANCET, V387, P1540, DOI 10.1016/S0140-6736(15)01281-7
   Hui R, 2016, J CLIN ONCOL, V34, DOI 10.1200/JCO.2016.34.15_suppl.9026
   Muro K, 2016, LANCET ONCOL, V17, P717, DOI 10.1016/S1470-2045(16)00175-3
   Nanda R, 2016, J CLIN ONCOL, V34, P2460, DOI 10.1200/JCO.2015.64.8931
   Pilkington G, 2015, THORAX, V70, P359, DOI 10.1136/thoraxjnl-2014-205914
   Ribas A, 2015, LANCET ONCOL, V16, P908, DOI 10.1016/S1470-2045(15)00083-2
   Roach C, 2016, APPL IMMUNOHISTO M M, V24, P392, DOI 10.1097/PAI.0000000000000408
   Robert C, 2015, NEW ENGL J MED, V372, P2521, DOI 10.1056/NEJMoa1503093
   Seiwert TY, 2016, LANCET ONCOL, V17, P956, DOI 10.1016/S1470-2045(16)30066-3
   Tan PS, 2015, EUR J CANCER, V51, P2330, DOI 10.1016/j.ejca.2015.07.007
   Xiao HQ, 2016, ONCOTARGETS THER, V9, P1471, DOI 10.2147/OTT.S96160
NR 15
TC 4777
Z9 4940
U1 20
U2 352
PU MASSACHUSETTS MEDICAL SOC
PI WALTHAM
PA WALTHAM WOODS CENTER, 860 WINTER ST,, WALTHAM, MA 02451-1413 USA
SN 0028-4793
EI 1533-4406
J9 NEW ENGL J MED
JI N. Engl. J. Med.
PD NOV 10
PY 2016
VL 375
IS 19
BP 1823
EP 1833
DI 10.1056/NEJMoa1606774
PG 11
WC Medicine, General & Internal
SC General & Internal Medicine
GA EB6ZK
UT WOS:000387534200006
PM 27718847
OA Bronze, Green Published
HC Y
HP N
DA 2021-12-02
ER

PT J
AU Zappa, C
   Mousa, SA
AF Zappa, Cecilia
   Mousa, Shaker A.
TI Non-small cell lung cancer: current treatment and future advances
SO TRANSLATIONAL LUNG CANCER RESEARCH
LA English
DT Review
DE Chemotherapy; immunotherapy; non-small cell lung cancer (NSCLC)
ID BODY RADIATION-THERAPY; VINORELBINE PLUS CISPLATIN; BLP25 LIPOSOME
   VACCINE; EML4-ALK FUSION GENE; NATURAL-KILLER-CELLS; PHASE-III;
   CIGARETTE-SMOKING; KRAS MUTATIONS; NEVER SMOKERS; T-CELLS
AB Lung cancer has a poor prognosis; over half of people diagnosed with lung cancer die within one year of diagnosis and the 5-year survival is less than 18%. Non-small cell lung cancer (NSCLC) accounts for the majority of all lung cancer cases. Risk factors for developing NSCLC have been identified, with cigarette smoking being a major factor along with other environmental and genetic risk factors. Depending on the staging of lung cancer, patients are eligible for certain treatments ranging from surgery to radiation to chemotherapy as well as targeted therapy. With the advancement of genetics and biomarkers testing, specific mutations have been identified to better target treatment for individual patients. This review discusses current treatments including surgery, chemotherapy, radiotherapy, and immunotherapy as well as how biomarker testing has helped improve survival in patients with NSCLC.
C1 [Zappa, Cecilia; Mousa, Shaker A.] Albany Coll Pharm & Hlth Sci, Pharmaceut Res Inst, 1 Discovery Dr, Rensselaer, NY 12144 USA.
RP Mousa, SA (corresponding author), Albany Coll Pharm & Hlth Sci, Pharmaceut Res Inst, 1 Discovery Dr, Rensselaer, NY 12144 USA.
EM shaker.mousa@acphs.edu
RI Mousa, Shaker/A-7151-2017
OI Mousa, Shaker/0000-0002-9294-015X
CR ALBERTI W, 1995, BRIT MED J, V311, P899
   American Cancer Society, 2015, CANC FACTS FIG
   Amini A, 2014, RADIAT ONCOL, V9, DOI 10.1186/1748-717X-9-210
   Amos CI, 2008, NAT GENET, V40, P616, DOI 10.1038/ng.109
   Banchereau J, 1998, NATURE, V392, P245, DOI 10.1038/32588
   Berman DW, 2008, CRIT REV TOXICOL, V38, P49, DOI 10.1080/10408440802273156
   Borghaei H, 2015, NEW ENGL J MED, V373, P1627, DOI 10.1056/NEJMoa1507643
   Brambilla E, 2004, PATHOLOGY GENETICS T, P45
   Brose MS, 2002, CANCER RES, V62, P6997
   Butts C, 2005, J CLIN ONCOL, V23, P6674, DOI 10.1200/JCO.2005.13.011
   Butts C, 2014, LANCET ONCOL, V15, P59, DOI 10.1016/S1470-2045(13)70510-2
   Butts C, 2011, J CANCER RES CLIN, V137, P1337, DOI 10.1007/s00432-011-1003-3
   Cardarella S, 2013, CLIN CANCER RES, V19, P4532, DOI 10.1158/1078-0432.CCR-13-0657
   Couraud S, 2012, EUR J CANCER, V48, P1299, DOI 10.1016/j.ejca.2012.03.007
   Darby S, 2005, BMJ-BRIT MED J, V330, P223, DOI 10.1136/bmj.38308.477650.63
   DAUM G, 1994, TRENDS BIOCHEM SCI, V19, P474, DOI 10.1016/0968-0004(94)90133-3
   Davies H, 2002, NATURE, V417, P949, DOI 10.1038/nature00766
   de Gruijl TD, 2008, CANCER IMMUNOL IMMUN, V57, P1569, DOI 10.1007/s00262-008-0536-z
   Dieu-Nosjean MC, 2008, J CLIN ONCOL, V26, P4410, DOI 10.1200/JCO.2007.15.0284
   Fakiris AJ, 2009, INT J RADIAT ONCOL, V75, P677, DOI 10.1016/j.ijrobp.2008.11.042
   Fossella F, 2003, J CLIN ONCOL, V21, P3016, DOI 10.1200/JCO.2003.12.046
   Giaccone G, 2015, EUR J CANCER, V51, P2321, DOI 10.1016/j.ejca.2015.07.035
   Gonzalez G, 2003, ANN ONCOL, V14, P461, DOI 10.1093/annonc/mdg102
   Gridelli C, 2004, ANN ONCOL, V15, P419, DOI 10.1093/annonc/mdh087
   Grutters JPC, 2010, RADIOTHER ONCOL, V95, P32, DOI 10.1016/j.radonc.2009.08.003
   Hecht SS, 1999, JNCI-J NATL CANCER I, V91, P1194, DOI 10.1093/jnci/91.14.1194
   Hodgson JT, 2000, ANN OCCUP HYG, V44, P565, DOI 10.1093/annhyg/44.8.565
   Hodi FS, 2010, NEW ENGL J MED, V363, P711, DOI 10.1056/NEJMoa1003466
   Howington JA, 2013, CHEST, V143, pE278, DOI 10.1378/chest.12-2359
   Hung RJ, 2008, NATURE, V452, P633, DOI 10.1038/nature06885
   Hwang SJ, 2003, HUM GENET, V113, P238, DOI 10.1007/s00439-003-0968-7
   Inamura K, 2008, J THORAC ONCOL, V3, P13, DOI 10.1097/JTO.0b013e31815e8b60
   Inamura K, 2009, MODERN PATHOL, V22, P508, DOI 10.1038/modpathol.2009.2
   Iyengar P, 2013, CANCER J, V19, P247, DOI 10.1097/PPO.0b013e318292e51a
   Kazandjian D, 2016, ONCOLOGIST, V21, P634, DOI 10.1634/theoncologist.2015-0507
   Kelly K, 2001, J CLIN ONCOL, V19, P3210, DOI 10.1200/JCO.2001.19.13.3210
   Kenfield SA, 2008, TOB CONTROL, V17, P198, DOI 10.1136/tc.2007.022582
   Koh Y, 2011, J THORAC ONCOL, V6, P905, DOI 10.1097/JTO.0b013e3182111461
   Koivunen JP, 2008, CLIN CANCER RES, V14, P4275, DOI 10.1158/1078-0432.CCR-08-0168
   Kong FM, 1999, CANCER-AM CANCER SOC, V86, P1712, DOI 10.1002/(SICI)1097-0142(19991101)86:9<1712::AID-CNCR12>3.0.CO;2-V
   Krewski D, 2006, J TOXICOL ENV HEAL A, V69, P533, DOI 10.1080/15287390500260945
   Krewski D, 2005, EPIDEMIOLOGY, V16, P137, DOI 10.1097/01.ede.0000152522.80261.e3
   Kwak EL, 2010, NEW ENGL J MED, V363, P1693, DOI 10.1056/NEJMoa1006448
   Lagerwaard FJ, 2012, INT J RADIAT ONCOL, V83, P348, DOI 10.1016/j.ijrobp.2011.06.2003
   LINSLEY PS, 1991, J EXP MED, V173, P721, DOI 10.1084/jem.173.3.721
   Lynch TJ, 2012, J CLIN ONCOL, V30, P2046, DOI 10.1200/JCO.2011.38.4032
   Lynch TJ, 2004, NEW ENGL J MED, V350, P2129, DOI 10.1056/NEJMoa040938
   Masters GA, 2015, J CLIN ONCOL, V33, P3488, DOI 10.1200/JCO.2015.62.1342
   Muscat JE, 1997, CANCER EPIDEM BIOMAR, V6, P477
   Naoki K, 2002, CANCER RES, V62, P7001
   National Cancer Institute, 1975, SEER CANC STAT REV
   Nemunaitis J, 2006, J CLIN ONCOL, V24, P4721, DOI 10.1200/JCO.2005.05.5335
   Vinageras EN, 2008, J CLIN ONCOL, V26, P1452, DOI 10.1200/JCO.2007.11.5980
   NOGUCHI M, 1995, CANCER-AM CANCER SOC, V75, P2844, DOI 10.1002/1097-0142(19950615)75:12<2844::AID-CNCR2820751209>3.0.CO;2-#
   Okazaki T, 2007, INT IMMUNOL, V19, P813, DOI 10.1093/intimm/dxm057
   Onishi H, 2011, INT J RADIAT ONCOL, V81, P1352, DOI 10.1016/j.ijrobp.2009.07.1751
   Ostrem JM, 2013, NATURE, V503, P548, DOI 10.1038/nature12796
   Paez JG, 2004, SCIENCE, V304, P1497, DOI 10.1126/science.1099314
   Paik PK, 2011, J CLIN ONCOL, V29, P2046, DOI 10.1200/JCO.2010.33.1280
   Pao W, 2004, P NATL ACAD SCI USA, V101, P13306, DOI 10.1073/pnas.0405220101
   Pardoll DM, 2012, NAT REV CANCER, V12, P252, DOI 10.1038/nrc3239
   Phan GQ, 2003, P NATL ACAD SCI USA, V100, P8372, DOI 10.1073/pnas.1533209100
   Pisters KMW, 2007, J CLIN ONCOL, V25, P5506, DOI 10.1200/JCO.2007.14.1226
   Pope CA, 2002, JAMA-J AM MED ASSOC, V287, P1132, DOI 10.1001/jama.287.9.1132
   Pratilas CA, 2008, CANCER RES, V68, P9375, DOI 10.1158/0008-5472.CAN-08-2223
   Quoix E, 2011, LANCET ONCOL, V12, P1125, DOI 10.1016/S1470-2045(11)70259-5
   Ramalingam S, 2008, ONCOLOGIST, V13, P5, DOI 10.1634/theoncologist.13-S1-5
   Ramlau R, 2008, J THORAC ONCOL, V3, P735, DOI 10.1097/JTO.0b013e31817c6b4f
   Riely GJ, 2008, CLIN CANCER RES, V14, P5731, DOI 10.1158/1078-0432.CCR-08-0646
   Riely Gregory J, 2009, Proc Am Thorac Soc, V6, P201, DOI 10.1513/pats.200809-107LC
   Riely GJ, 2008, J MOL DIAGN, V10, P493, DOI 10.2353/jmoldx.2008.080105
   Rizvi NA, 2014, J CLIN ONCOL, V32, DOI 10.1200/jco.2014.32.15_suppl.8007
   ROOK AH, 1986, J IMMUNOL, V136, P3916
   Scagliotti GV, 2002, J CLIN ONCOL, V20, P4285, DOI 10.1200/JCO.2002.02.068
   Schiller JH, 2002, NEW ENGL J MED, V346, P92, DOI 10.1056/NEJMoa011954
   Schreiber RD, 2011, SCIENCE, V331, P1565, DOI 10.1126/science.1203486
   Scott WJ, 2007, CHEST, V132, p234S, DOI 10.1378/chest.07-1378
   Sellers T, 2002, GENETIC BASIS COMMON, P700
   Sher T, 2008, MAYO CLIN PROC, V83, P355, DOI 10.4065/83.3.355
   Siegel RL, 2015, CA-CANCER J CLIN, V65, P5, DOI [10.3322/caac.21254, 10.1001/jamaoto.2014.2530, 10.3322/caac.21208, 10.1136/bmj.g1502]
   Soda M, 2007, NATURE, V448, P561, DOI 10.1038/nature05945
   Solomon BJ, 2014, NEW ENGL J MED, V371, P2167, DOI [10.1056/NEJMoa1408440, 10.1056/NEJMx150034]
   Spyratos D, 2013, J THORAC DIS, V5, pS440, DOI 10.3978/j.issn.2072-1439.2013.07.09
   Stayner L, 2008, OCCUP ENVIRON MED, V65, P613, DOI 10.1136/oem.2007.035584
   Stellman SD, 1997, PREV MED, V26, P451, DOI 10.1006/pmed.1997.0212
   Takeuchi K, 2008, CLIN CANCER RES, V14, P6618, DOI 10.1158/1078-0432.CCR-08-1018
   Thorgeirsson TE, 2008, NATURE, V452, P638, DOI 10.1038/nature06846
   Timmerman R, 2010, JAMA-J AM MED ASSOC, V303, P1070, DOI 10.1001/jama.2010.261
   Togashi Y, 2012, PLOS ONE, V7, DOI 10.1371/journal.pone.0031323
   Topalian SL, 2012, CURR OPIN IMMUNOL, V24, P207, DOI 10.1016/j.coi.2011.12.009
   TRAVIS WD, 1995, CANCER-AM CANCER SOC, V75, P191, DOI 10.1002/1097-0142(19950101)75:1+<191::AID-CNCR2820751307>3.0.CO;2-Y
   Trevor KT, 2001, CANCER IMMUNOL IMMUN, V50, P397, DOI 10.1007/s002620100214
   Tyagi P, 2009, CLIN LUNG CANCER, V10, P371, DOI 10.3816/CLC.2009.n.052
   United States Environmental Protection Agency, HLTH RISK OF RAD
   US Department of Health and Human Services, 2014, HLTH CONSMOK 50 YE
   vanLoon AJM, 1997, OCCUP ENVIRON MED, V54, P817, DOI 10.1136/oem.54.11.817
   Vansteenkiste J, 2007, J CLIN ONCOL, V25, DOI 10.1200/JCO.2006.09.7097
   Villegas FR, 2002, LUNG CANCER-J IASLC, V35, P23, DOI 10.1016/S0169-5002(01)00292-6
   Vineis P, 2005, CARCINOGENESIS, V26, P1846, DOI 10.1093/carcin/bgi216
   Vlad AM, 2004, ADV IMMUNOL, V82, P249, DOI 10.1016/S0065-2776(04)82006-6
   Whitrow MJ, 2003, RESPIROLOGY, V8, P513, DOI 10.1046/j.1440-1843.2003.00497.x
   Woo EY, 2002, J IMMUNOL, V168, P4272, DOI 10.4049/jimmunol.168.9.4272
   Woo EY, 2001, CANCER RES, V61, P4766
   Wu YL, 2012, INT J BIOL SCI, V8, P1420, DOI 10.7150/ijbs.5273
   Zhuang XW, 2010, APPL IMMUNOHISTO M M, V18, P24, DOI 10.1097/PAI.0b013e3181b6a741
NR 105
TC 623
Z9 635
U1 42
U2 187
PU AME PUBL CO
PI SHATIN
PA FLAT-RM C 16F, KINGS WING PLAZA 1, NO 3 KWAN ST, SHATIN, HONG KONG
   00000, PEOPLES R CHINA
SN 2218-6751
EI 2226-4477
J9 TRANSL LUNG CANCER R
JI Transl. Lung Cancer Res.
PD JUN
PY 2016
VL 5
IS 3
BP 288
EP 300
DI 10.21037/tlcr.2016.06.07
PG 13
WC Oncology; Respiratory System
SC Oncology; Respiratory System
GA DR1KX
UT WOS:000379665500016
PM 27413711
OA Green Published
HC Y
HP N
DA 2021-12-02
ER

PT J
AU Herbst, RS
   Baas, P
   Kim, DW
   Felip, E
   Perez-Gracia, JL
   Han, JY
   Molina, J
   Kim, JH
   Arvis, CD
   Ahn, MJ
   Majem, M
   Fidler, MJ
   de Castro, G
   Garrido, M
   Lubiniecki, GM
   Shentu, Y
   Im, E
   Dolled-Filhart, M
   Garon, EB
AF Herbst, Roy S.
   Baas, Paul
   Kim, Dong-Wan
   Felip, Enriqueta
   Perez-Gracia, Jose L.
   Han, Ji-Youn
   Molina, Julian
   Kim, Joo-Hang
   Arvis, Catherine Dubos
   Ahn, Myung-Ju
   Majem, Margarita
   Fidler, Mary J.
   de Castro, Gilberto, Jr.
   Garrido, Marcelo
   Lubiniecki, Gregory M.
   Shentu, Yue
   Im, Ellie
   Dolled-Filhart, Marisa
   Garon, Edward B.
TI Pembrolizumab versus docetaxel for previously treated, PD-L1-positive,
   advanced non-small-cell lung cancer (KEYNOTE-010): a randomised
   controlled trial
SO LANCET
LA English
DT Article
ID ANTI-PD-L1 ANTIBODY; BLOCKADE; THERAPY; CHEMOTHERAPY; NIVOLUMAB; PD-L1
AB Background Despite recent advances in the treatment of advanced non-small-cell lung cancer, there remains a need for effective treatments for progressive disease. We assessed the efficacy of pembrolizumab for patients with previously treated, PD-L1-positive, advanced non-small-cell lung cancer.
   Methods We did this randomised, open-label, phase 2/3 study at 202 academic medical centres in 24 countries. Patients with previously treated non-small-cell lung cancer with PD-L1 expression on at least 1% of tumour cells were randomly assigned (1:1:1) in blocks of six per stratum with an interactive voice-response system to receive pembrolizumab 2 mg/kg, pembrolizumab 10 mg/kg, or docetaxel 75 mg/m(2) every 3 weeks. The primary endpoints were overall survival and progression-free survival both in the total population and in patients with PD-L1 expression on at least 50% of tumour cells. We used a threshold for significance of p<0.00825 (one-sided) for the analysis of overall survival and a threshold of p<0.001 for progression-free survival. This trial is registered at ClinicalTrials.gov, number NCT01905657.
   Findings Between Aug 28, 2013, and Feb 27, 2015, we enrolled 1034 patients:345 allocated to pembrolizumab 2 mg/kg, 346 allocated to pembrolizumab 10 mg/kg, and 343 allocated to docetaxel. By Sept 30, 2015, 521 patients had died. In the total population, median overall survival was 10.4 months with pembrolizumab 2 mg/kg, 12.7 months with pembrolizumab 10 mg/kg, and 8.5 months with docetaxel. Overall survival was significantly longer for pembrolizumab 2 mg/kg versus docetaxel (hazard ratio [HR] 0.71, 95% CI 0.58-0.88; p=0.0008) and for pembrolizumab 10 mg/kg versus docetaxel (0.61, 0.49-0.75; p<0.0001). Median progression-free survival was 3.9 months with pembrolizumab 2 mg/kg, 4.0 months with pembrolizumab 10 mg/kg, and 4.0 months with docetaxel, with no significant difference for pembrolizumab 2 mg/kg versus docetaxel (0.88, 0.74-1.05; p=0.07) or for pembrolizumab 10 mg/kg versus docetaxel (HR 0.79, 95% CI 0.66-0.94; p=0.004). Among patients with at least 50% of tumour cells expressing PD-L1, overall survival was significantly longer with pembrolizumab 2 mg/kg than with docetaxel (median 14.9 months vs 8.2 months; HR 0.54, 95% CI 0.38-0.77; p=0.0002) and with pembrolizumab 10 mg/kg than with docetaxel (17.3 months vs 8.2 months; 0.50, 0.36-0.70; p<0.0001). Likewise, for this patient population, progression-free survival was significantly longer with pembrolizumab 2 mg/kg than with docetaxel (median 5.0 months vs 4.1 months; HR 0.59, 95% CI 0.44-0.78; p=0.0001) and with pembrolizumab 10 mg/kg than with docetaxel (5.2 months vs 4.1 months; 0.59, 0.45-0.78; p<0.0001). Grade 3-5 treatment-related adverse events were less common with pembrolizumab than with docetaxel (43 [13%] of 339 patients given 2 mg/kg, 55 [16%] of 343 given 10 mg/kg, and 109 [35%] of 309 given docetaxel).
   Interpretation Pembrolizumab prolongs overall survival and has a favourable benefit-to-risk profile in patients with previously treated, PD-L1-positive, advanced non-small-cell lung cancer. These data establish pembrolizumab as a new treatment option for this population and validate the use of PD-L1 selection.
C1 [Herbst, Roy S.] Yale Univ, Sch Med, Yale Canc Ctr, New Haven, CT USA.
   [Herbst, Roy S.] Smilow Canc Hosp, New Haven, CT USA.
   [Baas, Paul] Netherlands Canc Inst, Amsterdam, Netherlands.
   [Baas, Paul] Acad Med Hosp Amsterdam, Amsterdam, Netherlands.
   [Kim, Dong-Wan] Seoul Natl Univ Hosp, Seoul 110744, South Korea.
   [Felip, Enriqueta] Vall DHebron Univ Hosp, Barcelona, Spain.
   [Felip, Enriqueta] Vall dHebron Inst Oncol, Barcelona, Spain.
   [Perez-Gracia, Jose L.] Univ Navarra Clin, Pamplona, Spain.
   [Han, Ji-Youn] Natl Canc Ctr, Goyang, South Korea.
   [Molina, Julian] Mayo Clin, Rochester, MN USA.
   [Kim, Joo-Hang] CHA Univ, CHA Bundang Med Ctr, Gyeonggi Do, South Korea.
   [Arvis, Catherine Dubos] Ctr Francois Baclesse, Caen, France.
   [Ahn, Myung-Ju] Sungkyunkwan Univ, Sch Med, Samsung Med Ctr, Seoul, South Korea.
   [Majem, Margarita] Hosp Santa Creu & Sant Pau, Barcelona, Spain.
   [Fidler, Mary J.] Rush Univ, Med Ctr, Chicago, IL 60612 USA.
   [de Castro, Gilberto, Jr.] Inst Canc Estado Sao Paulo, Sao Paulo, Brazil.
   [Garrido, Marcelo] Pontificia Univ Catolica Chile, Alameda 340, Santiago, Chile.
   [Lubiniecki, Gregory M.; Shentu, Yue; Im, Ellie; Dolled-Filhart, Marisa] Merck & Co Inc, Kenilworth, NJ USA.
   [Garon, Edward B.] Univ Calif Los Angeles, David Geffen Sch Med, Los Angeles, CA 90095 USA.
RP Herbst, RS (corresponding author), Yale Univ, Sch Med, Yale Comprehens Canc Ctr, Thorac Oncol Res Program,Smilow Canc Hosp, 333 Cedar St,WWW221, New Haven, CT 06520 USA.
EM roy.herbst@yale.edu
RI Kim, Dong-Wan/J-5391-2012; de Castro, Gilberto/C-1627-2013; Miquel,
   Josep Maria/AAG-3508-2019; FELIP, ENRIQUETA/AAG-6316-2019; Perez-Gracia,
   Jose Luis/I-8372-2017
OI de Castro, Gilberto/0000-0001-8765-3044; Perez-Gracia, Jose
   Luis/0000-0003-4941-9075; Balmana, Judith/0000-0002-0762-6415; FELIP,
   ENRIQUETA/0000-0002-7620-0098
FU Merck Co.Merck & Company
FX Merck & Co.
CR Ascierto PA, 2013, J TRANSL MED, V11, DOI 10.1186/1479-5876-11-54
   Borghaei H, 2015, NEW ENGL J MED, V373, P1627, DOI 10.1056/NEJMoa1507643
   Brahmer JR, 2014, J CLIN ONCOL, V32, P8021, DOI DOI 10.1200/jco.2014.32.15_suppl.8021
   Brahmer J, 2015, NEW ENGL J MED, V373, P123, DOI 10.1056/NEJMoa1504627
   Camidge DR, 2014, NAT REV CLIN ONCOL, V11, P473, DOI 10.1038/nrclinonc.2014.104
   Dong HD, 1999, NAT MED, V5, P1365
   Dong HD, 2002, NAT MED, V8, P793, DOI 10.1038/nm730
   EFRON B, 1977, J AM STAT ASSOC, V72, P557, DOI 10.2307/2286217
   Eisenhauer EA, 2009, EUR J CANCER, V45, P228, DOI 10.1016/j.ejca.2008.10.026
   Flotten O, 2015, J THORAC ONCOL S2, V10, P3024
   Francisco LM, 2010, IMMUNOL REV, V236, P219, DOI 10.1111/j.1600-065X.2010.00923.x
   Freeman GJ, 2000, J EXP MED, V192, P1027, DOI 10.1084/jem.192.7.1027
   Garon EB, 2015, NEW ENGL J MED, V372, P2018, DOI 10.1056/NEJMoa1501824
   Garon EB, 2014, LANCET, V384, P665, DOI 10.1016/S0140-6736(14)60845-X
   Gettinger S, 2014, CANCER J, V20, P281, DOI 10.1097/PPO.0000000000000063
   Greenwald RJ, 2005, ANNU REV IMMUNOL, V23, P515, DOI 10.1146/annurev.immunol.23.021704.115611
   Herbst RS, 2014, NATURE, V515, P563, DOI 10.1038/nature14011
   Iwai Y, 2002, P NATL ACAD SCI USA, V99, P12293, DOI 10.1073/pnas.192461099
   Janne PA, 2015, NEW ENGL J MED, V372, P1689, DOI 10.1056/NEJMoa1411817
   McLaughlin J, 2016, JAMA ONCOL, V2, P46, DOI 10.1001/jamaoncol.2015.3638
   Messina JL, 2012, SCI REP-UK, V2, DOI 10.1038/srep00765
   MIETTINEN O, 1985, STAT MED, V4, P213, DOI 10.1002/sim.4780040211
   Mok TS, 2009, NEW ENGL J MED, V361, P947, DOI 10.1056/NEJMoa0810699
   Papadimitrakopoulou V, 2015, J CLIN ONCOL, V33
   Pardoll DM, 2012, NAT REV CANCER, V12, P252, DOI 10.1038/nrc3239
   Patnaik A, 2015, ASCO M, V33, P8011, DOI DOI 10.1200/JC0.2015.33.15_
   Rizvi NA, 2015, SCIENCE, V348, P124, DOI 10.1126/science.aaa1348
   Schalper KA, 2014, CLIN CANCER RES, V20, P2773, DOI 10.1158/1078-0432.CCR-13-2702
   Sequist LV, 2015, NEW ENGL J MED, V372, P1700, DOI 10.1056/NEJMoa1413654
   Shaw AT, 2014, NEW ENGL J MED, V370, P2537, DOI [10.1056/NEJMoa1311107, 10.1056/NEJMc1404894]
   Shaw AT, 2013, NEW ENGL J MED, V368, P2385, DOI 10.1056/NEJMoa1214886
   Spira AI, 2015, J CLIN ONCOL, V33, DOI [10.1200/jco.2015.33.15_suppl.8010, DOI 10.1200/JCO.2015.33.15_SUPPL.8010, DOI 10.HTTPS://D0I.0RG/10.1200/JC0.2015.33.15_]
   Wolchok JD, 2009, CLIN CANCER RES, V15, P7412, DOI 10.1158/1078-0432.CCR-09-1624
NR 33
TC 3003
Z9 3122
U1 12
U2 375
PU ELSEVIER SCIENCE INC
PI NEW YORK
PA STE 800, 230 PARK AVE, NEW YORK, NY 10169 USA
SN 0140-6736
EI 1474-547X
J9 LANCET
JI Lancet
PD APR 9
PY 2016
VL 387
IS 10027
BP 1540
EP 1550
DI 10.1016/S0140-6736(15)01281-7
PG 11
WC Medicine, General & Internal
SC General & Internal Medicine
GA DI8HH
UT WOS:000373741600030
PM 26712084
HC Y
HP N
DA 2021-12-02
ER
