# Supplementary material for: Evolutions in the management of non-small cell lung cancer: A bibliometric study from the 100 most impactful articles in the field
Source: Front Oncol. 2022 Aug 17;12:939838. doi: 10.3389/fonc.2022.939838 (PMC9428518; doi:10.3389/fonc.2022.939838)
Supplement: Supplementary file 1 [file DataSheet_1.zip › Additional files/Figure production/CiteSpace figure production/output/download2017u5pt1.txt]

PT J
AU Carbone, DP
   Reck, M
   Paz-Ares, L
   Creelan, B
   Horn, L
   Steins, M
   Felip, E
   van den Heuvel, MM
   Ciuleanu, TE
   Badin, F
   Ready, N
   Hiltermann, TJN
   Nair, S
   Juergens, R
   Peters, S
   Minenza, E
   Wrangle, JM
   Rodriguez-Abreu, D
   Borghaei, H
   Blumenschein, GR
   Villaruz, LC
   Havel, L
   Krejci, J
   Jaime, JC
   Chang, H
   Geese, WJ
   Bhagavatheeswaran, P
   Chen, AC
   Socinski, MA
AF Carbone, D. P.
   Reck, M.
   Paz-Ares, L.
   Creelan, B.
   Horn, L.
   Steins, M.
   Felip, E.
   van den Heuvel, M. M.
   Ciuleanu, T. -E.
   Badin, F.
   Ready, N.
   Hiltermann, T. J. N.
   Nair, S.
   Juergens, R.
   Peters, S.
   Minenza, E.
   Wrangle, J. M.
   Rodriguez-Abreu, D.
   Borghaei, H.
   Blumenschein, G. R.
   Villaruz, L. C.
   Havel, L.
   Krejci, J.
   Corral Jaime, J.
   Chang, H.
   Geese, W. J.
   Bhagavatheeswaran, P.
   Chen, A. C.
   Socinski, M. A.
CA CheckMate 026 Investigators
TI First-Line Nivolumab in Stage IV or Recurrent Non-Small-Cell Lung Cancer
SO NEW ENGLAND JOURNAL OF MEDICINE
LA English
DT Article
ID PACLITAXEL PLUS CARBOPLATIN; PHASE-III; OPEN-LABEL; MAINTENANCE
   BEVACIZUMAB; THERAPY; CISPLATIN; CHEMOTHERAPY; GEMCITABINE; DOCETAXEL;
   TRIAL
AB BACKGROUND
   Nivolumab has been associated with longer overall survival than docetaxel among patients with previously treated non-small-cell lung cancer (NSCLC). In an open-label phase 3 trial, we compared first-line nivolumab with chemotherapy in patients with programmed death ligand 1 (PD-L1)-positive NSCLC.
   METHODS
   We randomly assigned, in a 1:1 ratio, patients with untreated stage IV or recurrent NSCLC and a PD-L1 tumor-expression level of 1% or more to receive nivolumab (administered intravenously at a dose of 3 mg per kilogram of body weight once every 2 weeks) or platinum-based chemotherapy (administered once every 3 weeks for up to six cycles). Patients receiving chemotherapy could cross over to receive nivolumab at the time of disease progression. The primary end point was progression-free survival, as assessed by means of blinded independent central review, among patients with a PD-L1 expression level of 5% or more.
   RESULTS
   Among the 423 patients with a PD-L1 expression level of 5% or more, the median progression-free survival was 4.2 months with nivolumab versus 5.9 months with chemotherapy (hazard ratio for disease progression or death, 1.15; 95% confidence interval [CI], 0.91 to 1.45; P = 0.25), and the median overall survival was 14.4 months versus 13.2 months (hazard ratio for death, 1.02; 95% CI, 0.80 to 1.30). A total of 128 of 212 patients (60%) in the chemotherapy group received nivolumab as subsequent therapy. Treatment-related adverse events of any grade occurred in 71% of the patients who received nivolumab and in 92% of those who received chemotherapy. Treatment-related adverse events of grade 3 or 4 occurred in 18% of the patients who received nivolumab and in 51% of those who received chemotherapy.
   CONCLUSIONS
   Nivolumab was not associated with significantly longer progression-free survival than chemotherapy among patients with previously untreated stage IV or recurrent NSCLC with a PD-L1 expression level of 5% or more. Overall survival was similar between groups. Nivolumab had a favorable safety profile, as compared with chemotherapy, with no new or unexpected safety signals. (Funded by Bristol-Myers Squibb and others; CheckMate 026 ClinicalTrials.gov number, NCT02041533.)
C1 [Carbone, D. P.] Ohio State Univ, Ctr Comprehens Canc, Columbus, OH 43210 USA.
   [Reck, M.] LungenClin Grosshansdorf, German Ctr Lung Res, Airway Res Ctr North, Grosshansdorf, Germany.
   [Steins, M.] Heidelberg Univ Hosp, Thoraxklin, Heidelberg, Germany.
   [Paz-Ares, L.; Corral Jaime, J.] Hosp Univ Doce Octubre, Ctr Nacl Invest Oncol, Madrid, Spain.
   [Paz-Ares, L.; Corral Jaime, J.] Univ Complutense Madrid, Madrid, Spain.
   [Felip, E.] Vall Dhebron Univ Hosp, Barcelona, Spain.
   [Rodriguez-Abreu, D.] Hosp Univ Insular Gran Canaria, Las Palmas Gran Canaria, Spain.
   [Creelan, B.] H Lee Moffitt Canc Ctr & Res Inst, Tampa, FL USA.
   [Horn, L.] Vanderbilt Univ, Med Ctr, Nashville, TN USA.
   [van den Heuvel, M. M.] Antoni Van Leeuwenhoek Ziekenhuis, Amsterdam, Netherlands.
   [Hiltermann, T. J. N.] Univ Groningen, Univ Med Ctr Groningen, Groningen, Netherlands.
   [Ciuleanu, T. -E.] Prof Dr Ion Chiricuta Inst Oncol, Cluj Napoca, Romania.
   [Ciuleanu, T. -E.] Univ Med & Pharm Iuliu Hatieganu, Cluj Napoca, Romania.
   [Badin, F.] Baptist Hlth Lexington, Lexington, KY USA.
   [Ready, N.] Duke Univ, Durham, NC USA.
   [Nair, S.] Lehigh Valley Hlth Network, Allentown, PA USA.
   [Borghaei, H.] Fox Chase Canc Ctr, 7701 Burholme Ave, Philadelphia, PA 19111 USA.
   [Villaruz, L. C.; Socinski, M. A.] Univ Pittsburgh, Med Ctr, Ctr Canc, Pittsburgh, PA USA.
   [Juergens, R.] Juravinski Canc Ctr, Hamilton, ON, Canada.
   [Peters, S.] Lausanne Univ Hosp, Oncol Dept, Lausanne, Switzerland.
   [Minenza, E.] Santa Maria Hosp, Terni, Italy.
   [Wrangle, J. M.] Hollings Canc Ctr, Charleston, SC USA.
   [Blumenschein, G. R.] Univ Texas MD Anderson Canc Ctr, Dept Thorac Head & Neck Med Oncol, Houston, TX 77030 USA.
   [Havel, L.; Krejci, J.] Nemocnice Na Bulovce, Klin Pneumol & Hrudni Chirurg, Prague, Czech Republic.
   [Chang, H.; Geese, W. J.; Bhagavatheeswaran, P.; Chen, A. C.] Bristol Myers Squibb, Princeton, NJ USA.
RP Carbone, DP (corresponding author), 488 Biomed Res Tower,460 W 12th Ave, Columbus, OH 43210 USA.
EM david.carbone@osumc.edu
RI , HiltermannTJN/ABA-9144-2021; Curioni-Fontecedro,
   Alessandra/R-4950-2018; van den Heuvel, Michel M/D-9491-2017; Paz-Ares,
   Luis/AAH-2750-2019; Reck, Martin/ABF-5721-2020; FELIP,
   ENRIQUETA/AAG-6316-2019; Ciuleanu, Tudor-Eliade/ABH-8452-2020
OI van den Heuvel, Michel M/0000-0002-6372-2153; Reck,
   Martin/0000-0002-5348-4462; Boyer, Michael/0000-0002-0452-2987;
   Rodriguez-Abreu, Delvys/0000-0003-0506-1366; FELIP,
   ENRIQUETA/0000-0002-7620-0098; Ostoros, Gyula/0000-0001-5339-7257;
   Arrieta, Oscar/0000-0002-1164-3779; Ciuleanu, Tudor
   Eliade/0000-0003-0958-5597; Decoster, Lore/0000-0001-7563-0179; Balmana,
   Judith/0000-0002-0762-6415; Blasco Cordellat, Ana/0000-0001-5889-0382;
   Fujita, Shiro/0000-0002-2629-0152
FU Bristol-Myers SquibbBristol-Myers Squibb; NATIONAL CANCER
   INSTITUTEUnited States Department of Health & Human ServicesNational
   Institutes of Health (NIH) - USANIH National Cancer Institute (NCI)
   [K12CA157688, P30CA016672, P30CA016058, UG1CA233259] Funding Source: NIH
   RePORTER
FX Funded by Bristol-Myers Squibb and others; CheckMate 026
   ClinicalTrials.gov number, NCT02041533.
CR BARLESI F, 2016, ANN ONCOL SUPPL 6, V27
   Borghaei H, 2015, NEW ENGL J MED, V373, P1627, DOI 10.1056/NEJMoa1507643
   Brahmer J, 2015, NEW ENGL J MED, V373, P123, DOI 10.1056/NEJMoa1504627
   Eisenhauer EA, 2009, EUR J CANCER, V45, P228, DOI 10.1016/j.ejca.2008.10.026
   Ettinger DS, 2016, J NATL COMPR CANC NE, V14, P255, DOI 10.6004/jnccn.2016.0031
   Gettinger S, 2014, AM SOC CLIN ONC ANN
   Gettinger S, 2016, J CLIN ONCOL, V34, P2980, DOI 10.1200/JCO.2016.66.9929
   Hellmann M., 2016, 14 INT C TARG ANT TH
   Kowanetz M, 2017, J THORAC ONCOL, V12, pS321, DOI 10.1016/j.jtho.2016.11.343
   Masters GA, 2015, J CLIN ONCOL, V33, P3488, DOI 10.1200/JCO.2015.62.1342
   Patel JD, 2013, J CLIN ONCOL, V31, P4349, DOI 10.1200/JCO.2012.47.9626
   Paz-Ares L, 2015, LANCET ONCOL, V16, P328, DOI 10.1016/S1470-2045(15)70046-X
   Reck M, 2016, NEW ENGL J MED, V375, P1823, DOI 10.1056/NEJMoa1606774
   Remon J, 2017, BMC MED, V15, DOI 10.1186/s12916-017-0819-3
   Rizvi NA, 2015, SCIENCE, V348, P124, DOI 10.1126/science.aaa1348
   Scagliotti GV, 2008, J CLIN ONCOL, V26, P3543, DOI 10.1200/JCO.2007.15.0375
   Socinski MA, 2012, J CLIN ONCOL, V30, P2055, DOI 10.1200/JCO.2011.39.5848
   Thatcher N, 2015, LANCET ONCOL, V16, P763, DOI 10.1016/S1470-2045(15)00021-2
   Wakelee HA, 2006, J THORAC ONCOL, V1, P441, DOI 10.1097/01243894-200606000-00011
   Zinner RG, 2015, J THORAC ONCOL, V10, P134, DOI 10.1097/JTO.0000000000000366
NR 20
TC 1323
Z9 1400
U1 10
U2 143
PU MASSACHUSETTS MEDICAL SOC
PI WALTHAM
PA WALTHAM WOODS CENTER, 860 WINTER ST,, WALTHAM, MA 02451-1413 USA
SN 0028-4793
EI 1533-4406
J9 NEW ENGL J MED
JI N. Engl. J. Med.
PD JUN 22
PY 2017
VL 376
IS 25
BP 2415
EP 2426
DI 10.1056/NEJMoa1613493
PG 12
WC Medicine, General & Internal
SC General & Internal Medicine
GA EY2BW
UT WOS:000403774400005
PM 28636851
OA Green Accepted, Green Published, Bronze
HC Y
HP N
DA 2021-12-02
ER

PT J
AU Antonia, SJ
   Villegas, A
   Daniel, D
   Vicente, D
   Murakami, S
   Hui, R
   Yokoi, T
   Chiappori, A
   Lee, KH
   de Wit, M
   Cho, BC
   Bourhaba, M
   Quantin, X
   Tokito, T
   Mekhail, T
   Planchard, D
   Kim, YC
   Karapetis, CS
   Hiret, S
   Ostoros, G
   Kubota, K
   Gray, JE
   Paz-Ares, L
   Carpeno, JD
   Wadsworth, C
   Melillo, G
   Jiang, H
   Huang, Y
   Dennis, PA
   Ozguroglu, M
AF Antonia, S. J.
   Villegas, A.
   Daniel, D.
   Vicente, D.
   Murakami, S.
   Hui, R.
   Yokoi, T.
   Chiappori, A.
   Lee, K. H.
   de Wit, M.
   Cho, B. C.
   Bourhaba, M.
   Quantin, X.
   Tokito, T.
   Mekhail, T.
   Planchard, D.
   Kim, Y. -C.
   Karapetis, C. S.
   Hiret, S.
   Ostoros, G.
   Kubota, K.
   Gray, J. E.
   Paz-Ares, L.
   de Castro Carpeno, J.
   Wadsworth, C.
   Melillo, G.
   Jiang, H.
   Huang, Y.
   Dennis, P. A.
   Ozguroglu, M.
CA PACIFIC Investigators
TI Durvalumab after Chemoradiotherapy in Stage III Non-Small-Cell Lung
   Cancer
SO NEW ENGLAND JOURNAL OF MEDICINE
LA English
DT Article
ID RANDOMIZED PHASE-III; CONCURRENT CHEMORADIOTHERAPY; CONSOLIDATION
   CHEMOTHERAPY; DOCETAXEL; TRIAL; RADIOTHERAPY; CARBOPLATIN; COMBINATION;
   TECEMOTIDE; PACLITAXEL
AB BACKGROUND
   Most patients with locally advanced, unresectable, non-small-cell lung cancer (NSCLC) have disease progression despite definitive chemoradiotherapy (chemotherapy plus concurrent radiation therapy). This phase 3 study compared the anti-programmed death ligand 1 antibody durvalumab as consolidation therapy with placebo in patients with stage III NSCLC who did not have disease progression after two or more cycles of platinum-based chemoradiotherapy.
   METHODS
   We randomly assigned patients, in a 2: 1 ratio, to receive durvalumab (at a dose of 10 mg per kilogram of body weight intravenously) or placebo every 2 weeks for up to 12 months. The study drug was administered 1 to 42 days after the patients had received chemoradiotherapy. The coprimary end points were progression-free survival (as assessed by means of blinded independent central review) and overall survival (unplanned for the interim analysis). Secondary end points included 12-month and 18-month progression-free survival rates, the objective response rate, the duration of response, the time to death or distant metastasis, and safety.
   RESULTS
   Of 713 patients who underwent randomization, 709 received consolidation therapy (473 received durvalumab and 236 received placebo). The median progression-free survival from randomization was 16.8 months (95% confidence interval [CI], 13.0 to 18.1) with durvalumab versus 5.6 months (95% CI, 4.6 to 7.8) with placebo (stratified hazard ratio for disease progression or death, 0.52; 95% CI, 0.42 to 0.65; P<0.001); the 12-month progression-free survival rate was 55.9% versus 35.3%, and the 18-month progression-free survival rate was 44.2% versus 27.0%. The response rate was higher with durvalumab than with placebo (28.4% vs. 16.0%; P<0.001), and the median duration of response was longer (72.8% vs. 46.8% of the patients had an ongoing response at 18 months). The median time to death or distant metastasis was longer with durvalumab than with placebo (23.2 months vs. 14.6 months; P<0.001). Grade 3 or 4 adverse events occurred in 29.9% of the patients who received durvalumab and 26.1% of those who received placebo; the most common adverse event of grade 3 or 4 was pneumonia (4.4% and 3.8%, respectively). A total of 15.4% of patients in the durvalumab group and 9.8% of those in the placebo group discontinued the study drug because of adverse events.
   CONCLUSIONS
   Progression-free survival was significantly longer with durvalumab than with placebo. The secondary end points also favored durvalumab, and safety was similar between the groups.
C1 [Antonia, S. J.; Chiappori, A.; Gray, J. E.] H Lee Moffitt Canc Ctr & Res Inst, 12902 Magnolia Dr,MRC 3-E, Tampa, FL 33612 USA.
   [Villegas, A.] Canc Specialists North Florida, Jacksonville, FL USA.
   [Mekhail, T.] Florida Hosp, Inst Canc, Orlando, FL USA.
   [Daniel, D.] Tennessee Oncol, Chattanooga, TN USA.
   [Daniel, D.] Sarah Cannon Res Inst, Nashville, TN USA.
   [Vicente, D.] Hosp Univ Virgen Macarena, Seville, Spain.
   [Paz-Ares, L.] Univ Complutense, Hosp Univ Octubre 12, Ctr Invest Biomed Red Canc, Madrid, Spain.
   [Paz-Ares, L.] Spanish Natl Canc Res Ctr, Madrid, Spain.
   [de Castro Carpeno, J.] Hosp Univ La Paz, Madrid, Spain.
   [Murakami, S.] Kanagawa Canc Ctr, Yokohama, Kanagawa, Japan.
   [Yokoi, T.] Kansai Med Univ Hosp, Hirakata, Osaka, Japan.
   [Tokito, T.] Kurume Univ Hosp, Kurume, Fukuoka, Japan.
   [Kubota, K.] Nippon Med Coll Hosp, Tokyo, Japan.
   [Hui, R.] Westmead Hosp, Sydney, NSW, Australia.
   [Hui, R.] Univ Sydney, Sydney, NSW, Australia.
   [Karapetis, C. S.] Flinders Univ S Australia, Bedford Pk, SA, Australia.
   [Karapetis, C. S.] Flinders Med Ctr, Bedford Pk, SA, Australia.
   [Lee, K. H.] Chungbuk Natl Univ, Coll Med, Chungbuk Natl Univ Hosp, Cheongju, South Africa.
   [Cho, B. C.] Yonsei Univ, Coll Med, Yonsei Canc Ctr, Seoul, South Korea.
   [Kim, Y. -C.] Chonnam Natl Univ, Med Sch, Hwasun Hosp, Gwangju, South Korea.
   [de Wit, M.] Vivantes Klinikum Neukolln, Berlin, Germany.
   [Bourhaba, M.] Ctr Hosp Univ Liege, Liege, Belgium.
   [Quantin, X.] CHU Montpellier, Montpellier, France.
   [Quantin, X.] Canc Inst Montpellier Val Aurelle, Montpellier, France.
   [Planchard, D.] Inst Gustave Roussy, Villejuif, France.
   [Hiret, S.] Inst Cancerol Ouest, Site Rene Gauducheau, St Herblain, France.
   [Ostoros, G.] Natl Koranyi Inst Pulmonol, Budapest, Hungary.
   [Wadsworth, C.] AstraZeneca, Alderley Pk, England.
   [Melillo, G.; Jiang, H.; Huang, Y.; Dennis, P. A.] AstraZeneca, Gaithersburg, MD USA.
   [Ozguroglu, M.] Istanbul Univ, Cerrahpasa Med Sch, Istanbul, Turkey.
RP Antonia, SJ (corresponding author), H Lee Moffitt Canc Ctr & Res Inst, 12902 Magnolia Dr,MRC 3-E, Tampa, FL 33612 USA.
EM scott.antonia@moffitt.org
RI Paz-Ares, Luis/AAH-2750-2019; MUSTAFA, OZGUROGLU/A-8234-2016; Hui,
   Rina/L-6114-2019; bearz, alessandra/ABE-2497-2020; van den Heuvel,
   Michel M/D-9491-2017; Cortot, Alexis B/F-7006-2019
OI MUSTAFA, OZGUROGLU/0000-0002-8417-8628; bearz,
   alessandra/0000-0003-1020-2338; van den Heuvel, Michel
   M/0000-0002-6372-2153; Cortot, Alexis B/0000-0003-0098-2238; Haigentz,
   Missak/0000-0002-3610-2266; Karapetis, Christos/0000-0003-1741-996X;
   Kowalski, Dariusz/0000-0002-9452-3229; Cho, Byoung
   Chul/0000-0002-5562-270X; De Castro, Javier/0000-0002-3622-6306; Juan,
   Oscar/0000-0002-7772-9030; ALVAREZ, ROSA/0000-0003-0935-8298; Gomez,
   Jorge/0000-0001-6859-363X; Faivre-Finn, Corinne/0000-0001-5617-9781;
   Lee, Ki Hyeong/0000-0002-7830-5950; Mandziuk,
   Slawomir/0000-0002-9812-0777; Belda Iniesta,
   Cristobal/0000-0003-3254-7492; Blasco Cordellat, Ana/0000-0001-5889-0382
FU AstraZenecaAstraZeneca; NATIONAL CANCER INSTITUTEUnited States
   Department of Health & Human ServicesNational Institutes of Health (NIH)
   - USANIH National Cancer Institute (NCI) [P30CA076292] Funding Source:
   NIH RePORTER; Cancer Research UKCancer Research UK [20465] Funding
   Source: researchfish
FX Funded by AstraZeneca; PACIFIC ClinicalTrials.gov number, NCT02125461.
CR Ahn JS, 2015, J CLIN ONCOL, V33, P2660, DOI 10.1200/JCO.2014.60.0130
   Antonia SJ, 41 EUR SOC MED ONC A
   Auperin A, 2010, J CLIN ONCOL, V28, P2181, DOI 10.1200/JCO.2009.26.2543
   Bradley JD, 2015, LANCET ONCOL, V16, P187, DOI 10.1016/S1470-2045(14)71207-0
   Butts C, 2014, LANCET ONCOL, V15, P59, DOI 10.1016/S1470-2045(13)70510-2
   Deng LF, 2014, J CLIN INVEST, V124, P687, DOI 10.1172/JCI67313
   Dovedi SJ, 2014, CANCER RES, V74, P5458, DOI 10.1158/0008-5472.CAN-14-1258
   Ettinger DS, 2017, J NATL COMPR CANC NE, V15, P504, DOI 10.6004/jnccn.2017.0050
   Gandara David R, 2003, J Clin Oncol, V21, P2004, DOI 10.1200/JCO.2003.04.197
   Goldstraw P, 2010, STAGING MANUAL THORA
   Hanna N, 2008, J CLIN ONCOL, V26, P5755, DOI 10.1200/JCO.2008.17.7840
   Hoang T, 2012, J CLIN ONCOL, V30, P616, DOI 10.1200/JCO.2011.36.9116
   Kelly K, 2008, J CLIN ONCOL, V26, P2450, DOI 10.1200/JCO.2007.14.4824
   Mitchell P, 2015, ANN ONCOL, V26, P1134, DOI 10.1093/annonc/mdv104
   Pardoll DM, 2012, NAT REV CANCER, V12, P252, DOI 10.1038/nrc3239
   Postow MA, 2015, J CLIN ONCOL, V33, P1974, DOI 10.1200/JCO.2014.59.4358
   Stewart R, 2015, CANCER IMMUNOL RES, V3, P1052, DOI 10.1158/2326-6066.CIR-14-0191
   Tsujino K, 2013, J THORAC ONCOL, V8, P1181, DOI 10.1097/JTO.0b013e3182988348
   Vansteenkiste J, 2013, ANN ONCOL, V24, P89, DOI 10.1093/annonc/mdt241
   Vokes EE, 2007, J CLIN ONCOL, V25, P1698, DOI 10.1200/JCO.2006.07.3569
   Wozniak AJ, 2015, CLIN LUNG CANCER, V16, P340, DOI 10.1016/j.cllc.2014.12.014
   Yoon SM, 2017, WORLD J CLIN ONCOL, V8, P1, DOI 10.5306/wjco.v8.i1.1
   Zhang P, 2008, MOL IMMUNOL, V45, P1470, DOI 10.1016/j.molimm.2007.08.013
NR 23
TC 1755
Z9 1814
U1 4
U2 215
PU MASSACHUSETTS MEDICAL SOC
PI WALTHAM
PA WALTHAM WOODS CENTER, 860 WINTER ST,, WALTHAM, MA 02451-1413 USA
SN 0028-4793
EI 1533-4406
J9 NEW ENGL J MED
JI N. Engl. J. Med.
PD NOV 16
PY 2017
VL 377
IS 20
BP 1919
EP 1929
DI 10.1056/NEJMoa1709937
PG 11
WC Medicine, General & Internal
SC General & Internal Medicine
GA FM7CU
UT WOS:000415228800005
PM 28885881
OA Green Submitted, Green Published
HC Y
HP N
DA 2021-12-02
ER

PT J
AU Rittmeyer, A
   Barlesi, F
   Waterkamp, D
   Park, K
   Ciardiello, F
   von Pawel, J
   Gadgeel, SM
   Hida, T
   Kowalski, DM
   Dols, MC
   Cortinovis, DL
   Leach, J
   Polikoff, J
   Barrios, C
   Kabbinavar, F
   Frontera, OA
   De Marinis, F
   Turna, H
   Lee, JS
   Ballinger, M
   Kowanetz, M
   He, P
   Chen, DS
   Sandler, A
   Gandara, DR
AF Rittmeyer, Achim
   Barlesi, Fabrice
   Waterkamp, Daniel
   Park, Keunchil
   Ciardiello, Fortunato
   von Pawel, Joachim
   Gadgeel, Shirish M.
   Hida, Toyoaki
   Kowalski, Dariusz M.
   Dols, Manuel Cobo
   Cortinovis, Diego L.
   Leach, Joseph
   Polikoff, Jonathan
   Barrios, Carlos
   Kabbinavar, Fairooz
   Frontera, Osvaldo Aren
   De Marinis, Filippo
   Turna, Hande
   Lee, Jong-Seok
   Ballinger, Marcus
   Kowanetz, Marcin
   He, Pei
   Chen, Daniel S.
   Sandler, Alan
   Gandara, David R.
CA OAK Study Grp
TI Atezolizumab versus docetaxel in patients with previously treated
   non-small-cell lung cancer (OAK): a phase 3, open-label, multicentre
   randomised controlled trial
SO LANCET
LA English
DT Article
ID PROGRAMMED DEATH-1; ANTIBODY MPDL3280A; CLINICAL ACTIVITY; IN-VIVO;
   NIVOLUMAB; RESPONSES; THERAPY; PATHWAY
AB Background Atezolizumab is a humanised antiprogrammed death-ligand 1 (PD-L1) monoclonal antibody that inhibits PD-L1 and programmed death-1 (PD-1) and PD-L1 and B7-1 interactions, reinvigorating anticancer immunity. We assessed its efficacy and safety versus docetaxel in previously treated patients with non-small-cell lung cancer.
   Methods We did a randomised, open-label, phase 3 trial (OAK) in 194 academic or community oncology centres in 31 countries. We enrolled patients who had squamous or non-squamous non-small-cell lung cancer, were 18 years or older, had measurable disease per Response Evaluation Criteria in Solid Tumors, and had an Eastern Cooperative Oncology Group performance status of 0 or 1. Patients had received one to two previous cytotoxic chemotherapy regimens (one or more platinum based combination therapies) for stage IIIB or IV non-small-cell lung cancer. Patients with a history of autoimmune disease and those who had received previous treatments with docetaxel, CD137 agonists, anti-CTLA4, or therapies targeting the PD-L1 and PD-1 pathway were excluded. Patients were randomly assigned (1:1) to intravenously receive either atezolizumab 1200 mg or docetaxel 75 mg/m(2) every 3 weeks by permuted block randomisation (block size of eight) via an interactive voice or web response system. Coprimary endpoints were overall survival in the intention-to-treat (ITT) and PD-L1-expression population TC1/2/3 or IC1/2/3 (>= 1% PD-L1 on tumour cells or tumour-infiltrating immune cells). The primary efficacy analysis was done in the first 850 of 1225 enrolled patients. This study is registered with ClinicalTrials.gov, number NCT02008227.
   Findings Between March 11, 2014, and April 29, 2015, 1225 patients were recruited. In the primary population, 425 patients were randomly assigned to receive atezolizumab and 425 patients were assigned to receive docetaxel. Overall survival was significantly longer with atezolizumab in the ITT and PD-L1-expression populations. In the ITT population, overall survival was improved with atezolizumab compared with docetaxel (median overall survival was 13.8 months [95% CI 11.8-15.7] vs 9.6 months [8.6-11.2]; hazard ratio [HR] 0.73 [95% CI 0.62-0.87], p=0.0003). Overall survival in the TC1/2/3 or IC1/2/3 population was improved with atezolizumab (n=241) compared with docetaxel (n=222; median overall survival was 15.7 months [95% CI 12.6-18.0] with atezolizumab vs 10.3 months [8.8-12.0] with docetaxel; HR 0.74 [95% CI 0.58-0.93]; p=0.0102). Patients in the PD-L1 low or undetectable subgroup (TC0 and IC0) also had improved survival with atezolizumab (median overall survival 12.6 months vs 8.9 months; HR 0.75 [95% CI 0.59-0.96]). Overall survival improvement was similar in patients with squamous (HR 0.73 [95% CI 0.54-0.98]; n=112 in the atezolizumab group and n= 110 in the docetaxel group) or non-squamous (0.73 [0.60-0.89]; n=313 and n=315) histology. Fewer patients had treatment-related grade 3 or 4 adverse events with atezolizumab (90 [15%] of 609 patients) versus docetaxel (247 [43%] of 578 patients). One treatment-related death from a respiratory tract infection was reported in the docetaxel group.
   Interpretation To our knowledge, OAK is the first randomised phase 3 study to report results of a PD-L1-targeted therapy, with atezolizumab treatment resulting in a clinically relevant improvement of overall survival versus docetaxel in previously treated non-small-cell lung cancer, regardless of PD-L1 expression or histology, with a favourable safety profile.PD-L1-targeted
C1 [Rittmeyer, Achim] Lungenfachklin Immenhausen, Immenhausen, Germany.
   [Barlesi, Fabrice] Marseille Univ, AP HP, Marseille, France.
   [Park, Keunchil] Sungkyunkwan Univ, Sch Med, Samsung Med Ctr, Seoul, South Korea.
   [Ciardiello, Fortunato] Seconda Univ Napoli, Naples, Italy.
   [von Pawel, Joachim] Asklepios Fachkliniken Munchen Gauting, Gauting, Germany.
   [Gadgeel, Shirish M.] Wayne State Univ, Karmanos Canc Inst, Detroit, MI USA.
   [Hida, Toyoaki] Aichi Canc Ctr Hosp, Nagoya, Aichi, Japan.
   [Kowalski, Dariusz M.] Inst M Sklodowska Curie, Ctr Oncol, Warsaw, Poland.
   [Dols, Manuel Cobo] Hosp Reg Univ Carlos Haya, Med Oncol Sect, Malaga, Spain.
   [Cortinovis, Diego L.] AOU San Gerardo, Med Oncol Unit, Monza, Italy.
   [Leach, Joseph] Minnesota Oncol, Minneapolis, MN USA.
   [Polikoff, Jonathan] Southern Calif Permanente Med Grp, San Diego, CA 92120 USA.
   [Barrios, Carlos] PUCRS Sch Med, Porto Alegre, RS, Brazil.
   [Kabbinavar, Fairooz] Univ Calif Los Angeles, Los Angeles, CA USA.
   [Frontera, Osvaldo Aren] Ctr Int Estudios Clin, Santiago, Chile.
   [De Marinis, Filippo] European Inst Oncol, Milan, Italy.
   [Turna, Hande] Istanbul Univ, Cerrahpasa Med Fac Hosp, Med Oncol, Istanbul, Turkey.
   [Lee, Jong-Seok] Seoul Natl Univ, Bundang Hosp, Coll Med, Seongnam, South Korea.
   [Waterkamp, Daniel; Ballinger, Marcus; Kowanetz, Marcin; He, Pei; Chen, Daniel S.; Sandler, Alan] Genentech Inc, San Francisco, CA 94080 USA.
   [Gandara, David R.] UC Davis Comprehens Canc Ctr, Sacramento, CA 95817 USA.
RP Gandara, DR (corresponding author), UC Davis Comprehens Canc Ctr, Sacramento, CA 95817 USA.
EM drgandara@ucdavis.edu
RI Turna, Hande/AAA-2972-2020; Park, Keunchil/ABD-5852-2021; de Azevedo,
   Sergio Jobim/P-5115-2015; Rittmeyer, Achim/W-2405-2019; de Marinis,
   Filippo/AAR-2826-2020; Park, Keunchil/ABD-7072-2021
OI Turna, Hande/0000-0003-0558-9371; Park, Keunchil/0000-0002-4846-7449;
   cortinovis, diego/0000-0001-7611-7369; Kowalski,
   Dariusz/0000-0002-9452-3229; Chen, Daniel/0000-0001-5085-3579;
   Rittmeyer, Achim/0000-0002-5280-6052
FU RocheRoche Holding; Eli LillyEli Lilly; Bristol-Myers
   SquibbBristol-Myers Squibb; AstraZenecaAstraZeneca; MSD; Boehringer
   IngelheimBoehringer Ingelheim; PfizerPfizer; AstellasAstellas
   Pharmaceuticals; AVEO; Clovis; Hanmi; KHK NovartisNovartis; Ono; Merck
   SeronoMerck & Company; BayerBayer AG; Daiichi SankyoDaiichi Sankyo
   Company Limited; VertexVertex Pharmaceuticals; NovartisNovartis;
   Roche/GenentechRoche HoldingGenentech; Ariad; Chugai; Taiho
   Pharmaceutical; Nippon Boehringer IngelheimBoehringer Ingelheim;
   EisaiEisai Co Ltd; TakedaTakeda Pharmaceutical Company Ltd; Dainippon
   Sumitomo PharmaDainippon Sumitomo Pharma Co., Ltd.; AbbvieAbbVie;
   MerckMerck & Company; Kyowa Hakko KirinKyowa Kirin Ltd; AmgenAmgen;
   GlaxoSmithKlineGlaxoSmithKline; Sanofi; Mylan; Merrimack; BioMarin;
   Abraxis BioScience; AB Science; Asana Biosciences; Medivation; Exelixis;
   ImClone SystemsEli Lilly; LEO PharmaLEO Pharma; MillenniumTakeda
   Pharmaceutical Company Ltd; Roche (Genentech)Roche HoldingGenentech;
   Bioepis; NATIONAL CANCER INSTITUTEUnited States Department of Health &
   Human ServicesNational Institutes of Health (NIH) - USANIH National
   Cancer Institute (NCI) [P30CA022453] Funding Source: NIH RePORTER
FX AR received grants and personal fees from Roche, Eli Lilly,
   Bristol-Myers Squibb, AstraZeneca, MSD, Boehringer Ingelheim, and
   Pfizer. FB received personal fees from Roche. DW, MB, and AS are
   Genentech employees and holders of Roche stock. KP received personal
   fees and research funding from AstraZeneca, and personal fees from
   Astellas, AVEO, Boehringer Ingelheim, Clovis, Eli Lilly, Hanmi, KHK
   Novartis, Ono, and Roche. FC received personal fees from Merck Serono,
   AstraZeneca, Eli Lilly, Roche, and Bayer. JvP received advisory board
   fees paid to institution from Daiichi Sankyo, Clovis, Roche, Vertex, and
   Novartis. SMG received personal fees from Roche/Genentech, Pfizer,
   Bristol-Myers Squibb, Ariad, Boehringer Ingelheim, and AstraZeneca. TH
   received grants and personal fees from Chugai, Eli Lilly, Ono, Novartis,
   Taiho Pharmaceutical, Nippon Boehringer Ingelheim, Pfizer, Bristol-Myers
   Squibb, Clovis, and AstraZeneca, and grants from Eisai, Takeda,
   Dainippon Sumitomo Pharma, Abbvie, Merck, Kyowa Hakko Kirin, Daiichi
   Sankyo, and Astellas. DMK, MCD, DLC, JL, JP, FK, OAF, FDM, HT, J-SL
   declare no competing interests. CB received clinical research fees from
   Pfizer, Novartis, Amgen, AstraZeneca, Boehringer Ingelheim,
   GlaxoSmithKline, Roche/Genentech, Eli Lilly, Sanofi, Taiho
   Pharmaceutical, Mylan, Merrimack, Merck, Abbvie, Astellas, BioMarin,
   Bristol-Myers Squibb, Daiichi Sankyo, Abraxis BioScience, AB Science,
   Asana Biosciences, Medivation, Exelixis, ImClone Systems, LEO Pharma,
   Millennium, and personal fees from Boehringer Ingelheim,
   GlaxoSmithKline, Novartis, Pfizer, Roche (Genentech), Eisai, and
   Bioepis. MK and DSC are Genentech employees, holders of Roche stock, and
   have a Genentech patent pending for biomarkers and methods treating
   PD-1-related and PD-L1-related conditions. PH is a Genentech employee,
   holder of Roche and Amgen stock, and reports that a family member holds
   Gilead and Allergan stock. DRG received grants for serving as a
   consultant to Bristol-Myers Squibb, Genentech, and Merck.
CR Akbari O, 2010, MUCOSAL IMMUNOL, V3, P81, DOI 10.1038/mi.2009.112
   Borghaei H, 2015, NEW ENGL J MED, V373, P1627, DOI 10.1056/NEJMoa1507643
   Brahmer J, 2015, NEW ENGL J MED, V373, P123, DOI 10.1056/NEJMoa1504627
   Butte MJ, 2007, IMMUNITY, V27, P111, DOI 10.1016/j.immuni.2007.05.016
   Chen DS, 2013, IMMUNITY, V39, P1, DOI 10.1016/j.immuni.2013.07.012
   Chen DS, 2012, CLIN CANCER RES, V18, P6580, DOI 10.1158/1078-0432.CCR-12-1362
   Fehrenbacher L, 2016, LANCET, V387, P1837, DOI 10.1016/S0140-6736(16)00587-0
   Gandara DR, 2016, JAMA ONCOL, V2, P300, DOI 10.1001/jamaoncol.2015.4920
   Herbst RS, 2016, LANCET, V387, P1540, DOI 10.1016/S0140-6736(15)01281-7
   Herbst RS, 2014, NATURE, V515, P563, DOI 10.1038/nature14011
   Horn L, 2015, J CLIN ONCOL, V33
   Kim JU, 2016, J NANOMATER, V2016, DOI 10.1155/2016/7602395
   Matsumoto K, 2008, BIOCHEM BIOPH RES CO, V365, P170, DOI 10.1016/j.bbrc.2007.10.156
   National Cancer Institute, 2009, COMM TERM CRIT ADV E
   Park JJ, 2010, BLOOD, V116, P1291, DOI 10.1182/blood-2010-01-265975
   Paterson AM, 2011, J IMMUNOL, V187, P1097, DOI 10.4049/jimmunol.1003496
   Powles T, 2014, NATURE, V515, P558, DOI 10.1038/nature13904
   Smith DA, 2016, J CLIN ONCOL, V34, DOI 10.1200/JCO.2016.34.15_suppl.9028
   Stinchcombe TE, 2008, ONCOLOGIST, V13, P28, DOI 10.1634/theoncologist.13-S1-28
   Wolchok JD, 2009, CLIN CANCER RES, V15, P7412, DOI 10.1158/1078-0432.CCR-09-1624
   Yang J, 2011, J IMMUNOL, V187, P1113, DOI 10.4049/jimmunol.1100056
   Zou WP, 2008, NAT REV IMMUNOL, V8, P467, DOI 10.1038/nri2326
NR 22
TC 2402
Z9 2516
U1 15
U2 338
PU ELSEVIER SCIENCE INC
PI NEW YORK
PA 360 PARK AVE SOUTH, NEW YORK, NY 10010-1710 USA
SN 0140-6736
EI 1474-547X
J9 LANCET
JI Lancet
PD JAN 21
PY 2017
VL 389
IS 10066
BP 255
EP 265
DI 10.1016/S0140-6736(16)32517-X
PG 11
WC Medicine, General & Internal
SC General & Internal Medicine
GA EI9BC
UT WOS:000392801200027
PM 27979383
OA Green Accepted
HC Y
HP N
DA 2021-12-02
ER

PT J
AU Mok, TS
   Wu, YL
   Ahn, MJ
   Garassino, MC
   Kim, HR
   Ramalingam, SS
   Shepherd, FA
   He, Y
   Akamatsu, H
   Theelen, WSME
   Lee, CK
   Sebastian, M
   Templeton, A
   Mann, H
   Marotti, M
   Ghiorghiu, S
   Papadimitrakopoulou, VA
AF Mok, T. S.
   Wu, Y. -L.
   Ahn, M. -J.
   Garassino, M. C.
   Kim, H. R.
   Ramalingam, S. S.
   Shepherd, F. A.
   He, Y.
   Akamatsu, H.
   Theelen, W. S. M. E.
   Lee, C. K.
   Sebastian, M.
   Templeton, A.
   Mann, H.
   Marotti, M.
   Ghiorghiu, S.
   Papadimitrakopoulou, V. A.
CA AURA3 Investigators
TI Osimertinib or Platinum-Pemetrexed in EGFR T790M-Positive Lung Cancer
SO NEW ENGLAND JOURNAL OF MEDICINE
LA English
DT Article
ID OPEN-LABEL; 1ST-LINE TREATMENT; T790M MUTATION; PATIENTS PTS; PHASE-III;
   RESISTANCE; CHEMOTHERAPY; GEFITINIB; ERLOTINIB; AZD9291
AB BACKGROUND
   Osimertinib is an epidermal growth factor receptor tyrosine kinase inhibitor (EGFR-TKI) that is selective for both EGFR-TKI sensitizing and T790M resistance mutations in patients with non-small-cell lung cancer. The efficacy of osimertinib as compared with platinum-based therapy plus pemetrexed in such patients is unknown.
   METHODS
   In this randomized, international, open-label, phase 3 trial, we assigned 419 patients with T790M-positive advanced non-small-cell lung cancer, who had disease progression after first-line EGFR-TKI therapy, in a 2: 1 ratio to receive either oral osimertinib (at a dose of 80 mg once daily) or intravenous pemetrexed (500 mg per square meter of body-surface area) plus either carboplatin (target area under the curve, 5 [AUC5]) or cisplatin (75 mg per square meter) every 3 weeks for up to six cycles; maintenance pemetrexed was allowed. In all the patients, disease had progressed during receipt of first-line EGFR-TKI therapy. The primary end point was investigator-assessed progression-free survival.
   RESULTS
   The median duration of progression-free survival was significantly longer with osimertinib than with platinum therapy plus pemetrexed (10.1 months vs. 4.4 months; hazard ratio; 0.30; 95% confidence interval [CI], 0.23 to 0.41; P< 0.001). The objective response rate was significantly better with osimertinib (71%; 95% CI, 65 to 76) than with platinum therapy plus pemetrexed (31%; 95% CI, 24 to 40) (odds ratio for objective response, 5.39; 95% CI, 3.47 to 8.48; P< 0.001). Among 144 patients with metastases to the central nervous system (CNS), the median duration of progression-free survival was longer among patients receiving osimertinib than among those receiving platinum therapy plus pemetrexed (8.5 months vs. 4.2 months; hazard ratio, 0.32; 95% CI, 0.21 to 0.49). The proportion of patients with adverse events of grade 3 or higher was lower with osimertinib (23%) than with platinum therapy plus pemetrexed (47%). CONCLUSIONS
   Osimertinib had significantly greater efficacy than platinum therapy plus pemetrexed in patients with T790M-positive advanced non-small-cell lung cancer (including those with CNS metastases) in whom disease had progressed during first-line EGFR-TKI therapy.
C1 [Mok, T. S.] Chinese Univ Hong Kong, Dept Clin Oncol, State Key Lab Oncol South China, Sir YK Pao Ctr Canc, Hong Kong, Hong Kong, Peoples R China.
   [Wu, Y. -L.] Guangdong Gen Hosp, Div Pulm Oncol, Guangdong Lung Canc Inst, Guangzhou, Guangdong, Peoples R China.
   [Wu, Y. -L.] Guangdong Acad Med Sci, Guangzhou, Guangdong, Peoples R China.
   [He, Y.] Third Mil Med Univ, Dept Resp Dis, Daping Hosp, Chongqing, Peoples R China.
   [Ahn, M. -J.] Sungkyunkwan Univ, Sch Med, Samsung Med Ctr, Div Hematol Oncol,Dept Med, Seoul, South Korea.
   [Kim, H. R.] Yonsei Univ, Coll Med, Yonsei Canc Ctr, Dept Internal Med,Div Med Oncol, Seoul, South Korea.
   [Garassino, M. C.] Fdn Ist Ricovero & Cura Carattere Sci, Ist Nazl Tumori, Thorac Oncol Unit, Dept Med Oncol, Milan, Italy.
   [Ramalingam, S. S.] Emory Univ, Sch Med, Dept Hematol & Med Oncol, Winship Canc Inst, Atlanta, GA USA.
   [Shepherd, F. A.] Princess Margaret Canc Ctr, Dept Med Oncol & Haematol, Toronto, ON, Canada.
   [Akamatsu, H.] Wakayama Med Univ, Dept Internal Med, Wakayama, Japan.
   [Theelen, W. S. M. E.] Netherlands Canc Inst, Dept Thorac Oncol, Amsterdam, Netherlands.
   [Lee, C. K.] St George Hosp, Clin Res Unit, Div Canc Serv, Kogarah, NSW, Australia.
   [Sebastian, M.] Goethe Univ Frankfurt, Med Ctr, Dept Hematol Oncol, Frankfurt, Germany.
   [Templeton, A.; Mann, H.; Marotti, M.; Ghiorghiu, S.] Astra Zeneca, Cambridge, England.
   [Papadimitrakopoulou, V. A.] Univ Texas MD Anderson Canc Ctr, Dept Thorac Head & Neck Med Oncol, Houston, TX 77030 USA.
RP Mok, TS (corresponding author), Chinese Univ Hong Kong, Prince Wales Hosp, Dept Clin Oncol, Hong Kong, Hong Kong, Peoples R China.
EM tony@clo.cuhk.edu.hk
RI Mok, Tony Shu Kam/B-2310-2019; Ramalingam, Suresh/AAV-7478-2020;
   Theelen, Willemijn/AAL-1378-2020; Wu, Yi-Long/AAW-9832-2020; Wu,
   Yi-Long/C-3396-2008; Garassino, Marina/D-7128-2017
OI Mok, Tony Shu Kam/0000-0002-8251-0551; Theelen,
   Willemijn/0000-0001-9772-0511; Wu, Yi-Long/0000-0002-3611-0258; Wu,
   Yi-Long/0000-0002-3611-0258; Ostoros, Gyula/0000-0001-5339-7257;
   Coudert, Bruno/0000-0001-9445-2216; Deschler-Baier,
   Barbara/0000-0001-5831-5150; Delmonte, Angelo/0000-0001-9065-6123;
   Garassino, Marina/0000-0002-3821-5598; Kim, Hye Ryun/0000-0002-1842-9070
FU AstraZenecaAstraZeneca [NCT02151981]; NATIONAL CANCER INSTITUTEUnited
   States Department of Health & Human ServicesNational Institutes of
   Health (NIH) - USANIH National Cancer Institute (NCI) [P30CA016672]
   Funding Source: NIH RePORTER; Cancer Research UKCancer Research UK
   [20465] Funding Source: researchfish
FX Funded by AstraZeneca; AURA3 ClinicalTrials.gov number, NCT02151981.
CR Ballard P, 2016, CLIN CANCER RES, V22, P5130, DOI 10.1158/1078-0432.CCR-16-0399
   Cross DAE, 2014, CANCER DISCOV, V4, P1046, DOI 10.1158/2159-8290.CD-14-0337
   Janne PA, 2015, NEW ENGL J MED, V372, P1689, DOI 10.1056/NEJMoa1411817
   Jenkins S, 2016, J THORAC ONCOL, V11, pS153, DOI 10.1016/S1556-0864(16)30327-6
   Kobayashi S, 2005, NEW ENGL J MED, V352, P786, DOI 10.1056/NEJMoa044238
   Maemondo M, 2010, NEW ENGL J MED, V362, P2380, DOI 10.1056/NEJMoa0909530
   Masters GA, 2015, J CLIN ONCOL, V33, P3488, DOI 10.1200/JCO.2015.62.1342
   Mitsudomi T, 2010, LANCET ONCOL, V11, P121, DOI 10.1016/S1470-2045(09)70364-X
   Mok TS, 2009, NEW ENGL J MED, V361, P947, DOI 10.1056/NEJMoa0810699
   National Comprehensive Cancer Network (NCCN), 2020, NCCN CLIN PRACT GUID
   Novello S, 2016, ANN ONCOL, V27, pv1, DOI 10.1093/annonc/mdw326
   Oxnard GR, 2016, J CLIN ONCOL, V34, P3375, DOI 10.1200/JCO.2016.66.7162
   Oxnard GR, 2011, CLIN CANCER RES, V17, P1616, DOI 10.1158/1078-0432.CCR-10-2692
   Rosell R, 2012, LANCET ONCOL, V13, P239, DOI 10.1016/S1470-2045(11)70393-X
   Sequist LV, 2013, J CLIN ONCOL, V31, P3327, DOI 10.1200/JCO.2012.44.2806
   Sequist LV, 2011, SCI TRANSL MED, V3, DOI 10.1126/scitranslmed.3002003
   Soria JC, 2015, J THORAC ONCOL, V10, pS207
   Soria JC, 2015, LANCET ONCOL, V16, P990, DOI 10.1016/S1470-2045(15)00121-7
   Sos ML, 2010, CANCER RES, V70, P868, DOI 10.1158/0008-5472.CAN-09-3106
   Tan DSW, 2016, J THORAC ONCOL, V11, P946, DOI 10.1016/j.jtho.2016.05.008
   Wu YL, 2015, ANN ONCOL, V26, P1883, DOI 10.1093/annonc/mdv270
   Wu YL, 2014, LANCET ONCOL, V15, P213, DOI 10.1016/S1470-2045(13)70604-1
   Yang J, 2016, J THORAC ONCOL, V11, pS152, DOI 10.1016/S1556-0864(16)30325-2
   Yang JCH, 2016, J CLIN ONCOL, V34, DOI 10.1200/JCO.2016.34.15_suppl.9002
   Yu HA, 2013, CLIN CANCER RES, V19, P2240, DOI 10.1158/1078-0432.CCR-12-2246
   Yun CH, 2008, P NATL ACAD SCI USA, V105, P2070, DOI 10.1073/pnas.0709662105
   Zhou CC, 2011, LANCET ONCOL, V12, P735, DOI 10.1016/S1470-2045(11)70184-X
NR 27
TC 1594
Z9 1678
U1 16
U2 260
PU MASSACHUSETTS MEDICAL SOC
PI WALTHAM
PA WALTHAM WOODS CENTER, 860 WINTER ST,, WALTHAM, MA 02451-1413 USA
SN 0028-4793
EI 1533-4406
J9 NEW ENGL J MED
JI N. Engl. J. Med.
PD FEB 16
PY 2017
VL 376
IS 7
BP 629
EP 640
DI 10.1056/NEJMoa1612674
PG 12
WC Medicine, General & Internal
SC General & Internal Medicine
GA EO0QJ
UT WOS:000396402700014
PM 27959700
OA Green Accepted, Green Published
HC Y
HP N
DA 2021-12-02
ER

PT J
AU Peters, S
   Camidge, DR
   Shaw, AT
   Gadgeel, S
   Ahn, JS
   Kim, DW
   Ou, SHI
   Perol, M
   Dziadziuszko, R
   Rosell, R
   Zeaiter, A
   Mitry, E
   Golding, S
   Balas, B
   Noe, J
   Morcos, PN
   Mok, T
AF Peters, Solange
   Camidge, D. Ross
   Shaw, Alice T.
   Gadgeel, Shirish
   Ahn, Jin S.
   Kim, Dong-Wan
   Ou, Sai-Hong I.
   Perol, Maurice
   Dziadziuszko, Rafal
   Rosell, Rafael
   Zeaiter, Ali
   Mitry, Emmanuel
   Golding, Sophie
   Balas, Bogdana
   Noe, Johannes
   Morcos, Peter N.
   Mok, Tony
CA ALEX Trial Investigators
TI Alectinib versus Crizotinib in Untreated ALK-Positive Non-Small-Cell
   Lung Cancer
SO NEW ENGLAND JOURNAL OF MEDICINE
LA English
DT Article
ID INHIBITOR ALECTINIB; ANTITUMOR-ACTIVITY; CHEMOTHERAPY; RESISTANT; MODELS
AB BACKGROUND
   Alectinib, a highly selective inhibitor of anaplastic lymphoma kinase (ALK), has shown systemic and central nervous system (CNS) efficacy in the treatment of ALK-positive non-small-cell lung cancer (NSCLC). We investigated alectinib as compared with crizotinib in patients with previously untreated, advanced ALK-positive NSCLC, including those with asymptomatic CNS disease.
   METHODS
   In a randomized, open-label, phase 3 trial, we randomly assigned 303 patients with previously untreated, advanced ALK-positive NSCLC to receive either alectinib (600 mg twice daily) or crizotinib (250 mg twice daily). The primary end point was investigator-assessed progression-free survival. Secondary end points were independent review committee-assessed progression-free survival, time to CNS progression, objective response rate, and overall survival.
   RESULTS
   During a median follow-up of 17.6 months (crizotinib) and 18.6 months (alectinib), an event of disease progression or death occurred in 62 of 152 patients (41%) in the alectinib group and 102 of 151 patients (68%) in the crizotinib group. The rate of investigator-assessed progression-free survival was significantly higher with alectinib than with crizotinib (12-month event-free survival rate, 68.4% [95% confidence interval (CI), 61.0 to 75.9] with alectinib vs. 48.7% [95% CI, 40.4 to 56.9] with crizotinib; hazard ratio for disease progression or death, 0.47 [95% CI, 0.34 to 0.65]; P<0.001); the median progression-free survival with alectinib was not reached. The results for independent review committee-assessed progression-free survival were consistent with those for the primary end point. A total of 18 patients (12%) in the alectinib group had an event of CNS progression, as compared with 68 patients (45%) in the crizotinib group (cause-specific hazard ratio, 0.16; 95% CI, 0.10 to 0.28; P<0.001). A response occurred in 126 patients in the alectinib group (response rate, 82.9%; 95% CI, 76.0 to 88.5) and in 114 patients in the crizotinib group (response rate, 75.5%; 95% CI, 67.8 to 82.1) (P = 0.09). Grade 3 to 5 adverse events were less frequent with alectinib (41% vs. 50% with crizotinib).
   CONCLUSIONS
   As compared with crizotinib, alectinib showed superior efficacy and lower toxicity in primary treatment of ALK-positive NSCLC. (Funded by F. Hoffmann-La Roche; ALEX ClinicalTrials.gov number, NCT02075840.)
C1 [Peters, Solange] Lausanne Univ Hosp, Lausanne, Switzerland.
   [Zeaiter, Ali; Mitry, Emmanuel; Golding, Sophie; Balas, Bogdana; Noe, Johannes] F Hoffmann La Roche, Basel, Switzerland.
   [Camidge, D. Ross] Univ Colorado, Denver, CO 80202 USA.
   [Shaw, Alice T.] Massachusetts Gen Hosp, Boston, MA 02114 USA.
   [Gadgeel, Shirish] Univ Michigan, Ann Arbor, MI 48109 USA.
   [Ahn, Jin S.] Sungkyunkwan Univ, Sch Med, Samsung Med Ctr, Seoul, South Korea.
   [Kim, Dong-Wan] Seoul Natl Univ Hosp, Seoul, South Korea.
   [Ou, Sai-Hong I.] Univ Calif Irvine, Sch Med, Chao Family Comprehens Canc Ctr, Orange, CA 92668 USA.
   [Perol, Maurice] Leon Berard Canc Ctr, Dept Med Oncol, Lyon, France.
   [Dziadziuszko, Rafal] Med Univ Gdansk, Dept Oncol & Radiotherapy, Gdansk, Poland.
   [Rosell, Rafael] Catalan Inst Oncol, Barcelona, Spain.
   [Morcos, Peter N.] Roche Innovat Ctr, New York, NY USA.
   [Mok, Tony] Chinese Univ Hong Kong, State Key Lab South China, Hong Kong, Hong Kong, Peoples R China.
RP Mok, T (corresponding author), Chinese Univ Hong Kong, State Key Lab South China, Dept Clin Oncol, Shatin, Hong Kong, Peoples R China.
EM tony@clo.cuhk.edu.hk
RI peters, solange/ABF-2187-2020; de Azevedo, Sergio Jobim/P-5115-2015;
   Cortot, Alexis B/F-7006-2019; Camidge, David Ross/AAG-9144-2019;
   Provencio, Mariano/ABE-8586-2020; Tiseo, Marcello/K-6119-2016; Lwin,
   Zarnie/G-3305-2018; Dziadziuszko, Rafal/U-7036-2018; Kim,
   Dong-Wan/J-5391-2012; kose, fatih/G-4827-2016; Ou,
   Sai-Hong/AAA-3389-2020; Tabernero, Josep/AAG-5026-2019; Mok, Tony Shu
   Kam/B-2310-2019; Curioni-Fontecedro, Alessandra/R-4950-2018
OI Cortot, Alexis B/0000-0003-0098-2238; Provencio,
   Mariano/0000-0001-9053-9197; Tiseo, Marcello/0000-0002-9553-8465;
   Dziadziuszko, Rafal/0000-0001-8080-9843; kose,
   fatih/0000-0002-0156-5973; Tabernero, Josep/0000-0002-2495-8139; Mok,
   Tony Shu Kam/0000-0002-8251-0551; Bennouna, Jaafar/0000-0002-5034-1108;
   Meldgaard, Peter/0000-0002-5788-4463; Kowalski,
   Dariusz/0000-0002-9452-3229; Rybkin, Igor/0000-0002-8434-1093; Provencio
   Pulla, Mariano/0000-0001-6315-7919; MORO-SIBILOT,
   Denis/0000-0001-6776-8610; Rodriguez-Abreu, Delvys/0000-0003-0506-1366;
   Coudert, Bruno/0000-0001-9445-2216
FU F. Hoffmann-La RocheHoffmann-La Roche; ALEX
FX Funded by F. Hoffmann-La Roche; ALEX ClinicalTrials.gov number,
   NCT02075840.
CR Awad Mark M, 2014, Clin Adv Hematol Oncol, V12, P429
   Gadgeel SM, 2014, LANCET ONCOL, V15, P1119, DOI 10.1016/S1470-2045(14)70362-6
   Gainor JF, 2016, CANCER DISCOV, V6, P1118, DOI 10.1158/2159-8290.CD-16-0596
   Hida T, 2017, LANCET
   Katayama R, 2015, CLIN CANCER RES, V21, P2227, DOI 10.1158/1078-0432.CCR-14-2791
   Kodama T, 2014, CANCER CHEMOTH PHARM, V74, P1023, DOI 10.1007/s00280-014-2578-6
   Kodama T, 2014, CANCER LETT, V351, P215, DOI 10.1016/j.canlet.2014.05.020
   Lu S, 2016, J CLIN ONCOL, V34, DOI 10.1200/JCO.2016.34.15_suppl.9058
   Mologni L, 2015, ONCOTARGET, V6, P5720, DOI 10.18632/oncotarget.3122
   Ou SHI, 2016, J CLIN ONCOL, V34, P661, DOI 10.1200/JCO.2015.63.9443
   Rangachari D, 2015, LUNG CANCER, V88, P108, DOI 10.1016/j.lungcan.2015.01.020
   Shaw AT, 2016, LANCET ONCOL, V17, P234, DOI 10.1016/S1470-2045(15)00488-X
   Solomon BJ, 2014, NEW ENGL J MED, V371, P2167, DOI [10.1056/NEJMoa1408440, 10.1056/NEJMx150034]
   Soria JC, 2017, LANCET, V389, P917, DOI 10.1016/S0140-6736(17)30123-X
   Toyokawa G, 2015, CANCER METAST REV, V34, P797, DOI 10.1007/s10555-015-9592-y
   Toyokawa G, 2015, ONCOL RES TREAT, V38, P291, DOI 10.1159/000430852
NR 16
TC 998
Z9 1042
U1 1
U2 135
PU MASSACHUSETTS MEDICAL SOC
PI WALTHAM
PA WALTHAM WOODS CENTER, 860 WINTER ST,, WALTHAM, MA 02451-1413 USA
SN 0028-4793
EI 1533-4406
J9 NEW ENGL J MED
JI N. Engl. J. Med.
PD AUG 31
PY 2017
VL 377
IS 9
BP 829
EP 838
DI 10.1056/NEJMoa1704795
PG 10
WC Medicine, General & Internal
SC General & Internal Medicine
GA FF0YG
UT WOS:000408626400006
PM 28586279
OA Bronze, Green Published
HC Y
HP N
DA 2021-12-02
ER
