# Supplementary material for: Evolutions in the management of non-small cell lung cancer: A bibliometric study from the 100 most impactful articles in the field
Source: Front Oncol. 2022 Aug 17;12:939838. doi: 10.3389/fonc.2022.939838 (PMC9428518; doi:10.3389/fonc.2022.939838)
Supplement: Supplementary file 1 [file DataSheet_1.zip › Additional files/Figure production/CiteSpace figure production/output/download2018u9pt1.txt]

PT J
AU Hellmann, MD
   Ciuleanu, TE
   Pluzanski, A
   Lee, JS
   Otterson, GA
   Audigier-Valette, C
   Minenza, E
   Linardou, H
   Burgers, S
   Salman, P
   Borghaei, H
   Ramalingam, SS
   Brahmer, J
   Reck, M
   O'Byrne, KJ
   Geese, WJ
   Green, G
   Chang, H
   Szustakowski, J
   Bhagavatheeswaran, P
   Healey, D
   Fu, Y
   Nathan, F
   Paz-Ares, L
AF Hellmann, M. D.
   Ciuleanu, T. -E.
   Pluzanski, A.
   Lee, J. S.
   Otterson, G. A.
   Audigier-Valette, C.
   Minenza, E.
   Linardou, H.
   Burgers, S.
   Salman, P.
   Borghaei, H.
   Ramalingam, S. S.
   Brahmer, J.
   Reck, M.
   O'Byrne, K. J.
   Geese, W. J.
   Green, G.
   Chang, H.
   Szustakowski, J.
   Bhagavatheeswaran, P.
   Healey, D.
   Fu, Y.
   Nathan, F.
   Paz-Ares, L.
TI Nivolumab plus Ipilimumab in Lung Cancer with a High Tumor Mutational
   Burden
SO NEW ENGLAND JOURNAL OF MEDICINE
LA English
DT Article
ID CTLA-4 BLOCKADE; PD-1 BLOCKADE; SOLID TUMORS; STAGE IV; ONCOLOGY;
   LANDSCAPE; MELANOMA; CRITERIA
AB BACKGROUND
   Nivolumab plus ipilimumab showed promising efficacy for the treatment of nonsmall- cell lung cancer (NSCLC) in a phase 1 trial, and tumor mutational burden has emerged as a potential biomarker of benefit. In this part of an open-label, multipart, phase 3 trial, we examined progression-free survival with nivolumab plus ipilimumab versus chemotherapy among patients with a high tumor mutational burden (>= 10 mutations per megabase).
   METHODS
   We enrolled patients with stage IV or recurrent NSCLC that was not previously treated with chemotherapy. Those with a level of tumor programmed death ligand 1 (PD-L1) expression of at least 1% were randomly assigned, in a 1: 1: 1 ratio, to receive nivolumab plus ipilimumab, nivolumab monotherapy, or chemotherapy; those with a tumor PD-L1 expression level of less than 1% were randomly assigned, in a 1: 1: 1 ratio, to receive nivolumab plus ipilimumab, nivolumab plus chemotherapy, or chemotherapy. Tumor mutational burden was determined by the FoundationOne CDx assay.
   RESULTS
   Progression-free survival among patients with a high tumor mutational burden was significantly longer with nivolumab plus ipilimumab than with chemotherapy. The 1-year progression-free survival rate was 42.6% with nivolumab plus ipilimumab versus 13.2% with chemotherapy, and the median progression-free survival was 7.2 months (95% confidence interval [CI], 5.5 to 13.2) versus 5.5 months (95% CI, 4.4 to 5.8) (hazard ratio for disease progression or death, 0.58; 97.5% CI, 0.41 to 0.81; P<0.001). The objective response rate was 45.3% with nivolumab plus ipilimumab and 26.9% with chemotherapy. The benefit of nivolumab plus ipilimumab over chemotherapy was broadly consistent within subgroups, including patients with a PD-L1 expression level of at least 1% and those with a level of less than 1%. The rate of grade 3 or 4 treatment-related adverse events was 31.2% with nivolumab plus ipilimumab and 36.1% with chemotherapy.
   CONCLUSIONS
   Progression-free survival was significantly longer with first-line nivolumab plus ipilimumab than with chemotherapy among patients with NSCLC and a high tumor mutational burden, irrespective of PD-L1 expression level. The results validate the benefit of nivolumab plus ipilimumab in NSCLC and the role of tumor mutational burden as a biomarker for patient selection.
C1 [Hellmann, M. D.] Mem Sloan Kettering Canc Ctr Hosp, New York, NY USA.
   [Ciuleanu, T. -E.] Ion Chiricuta Inst Oncol, Cluj Napoca, Romania.
   [Ciuleanu, T. -E.] Univ Med Farm Iuliu Hatieganu, Cluj Napoca, Romania.
   [Pluzanski, A.] Inst Marii Sklodowskiej Curie, Ctr Onkol, Warsaw, Poland.
   [Lee, J. S.] Seoul Natl Univ, Bundang Hosp, Seoul, South Korea.
   [Otterson, G. A.] Ohio State Univ, Columbus, OH 43210 USA.
   [Audigier-Valette, C.] Hop St Mussee, Toulon, France.
   [Minenza, E.] Osped Santa Maria Misericordia, Perugia, Italy.
   [Minenza, E.] Metropolitan Hosp, Dept Oncol 1, Athens, Greece.
   [Burgers, S.] Antoni van Leeuwenhoek Ziekenhuis, Amsterdam, Netherlands.
   [Salman, P.] Fdn Arturo Lopez Perez, Santiago, Chile.
   [Borghaei, H.] Fox Chase Canc Ctr, 7701 Burholme Ave, Philadelphia, PA 19111 USA.
   [Ramalingam, S. S.] Emory Univ, Winship Canc Inst, Atlanta, GA 30322 USA.
   [Brahmer, J.] Sidney Kimmel Comprehens Canc Ctr Johns Hopkins, Baltimore, MD USA.
   [Reck, M.] German Ctr Lung Res, Airway Res Ctr North, LungenClin Grosshansdorf, Grosshansdorf, Germany.
   [O'Byrne, K. J.] Princess Alexandra Hosp, Brisbane, Qld, Australia.
   [Geese, W. J.; Green, G.; Chang, H.; Szustakowski, J.; Bhagavatheeswaran, P.; Healey, D.; Fu, Y.; Nathan, F.] Bristol Myers Squibb, Princeton, NJ USA.
   [Paz-Ares, L.] Univ Complutense, Ctr Nacl Invest Oncol, Hosp Univ Octubre 12, Madrid, Spain.
   [Paz-Ares, L.] CiberOnc, Madrid, Spain.
RP Hellmann, MD (corresponding author), Mem Sloan Kettering Canc Ctr, Thorac Oncol Serv, Div Solid Tumor Oncol, Dept Med, 885 2nd Ave, New York, NY 10017 USA.; Paz-Ares, L (corresponding author), Hosp Univ 12 Octubre, Med Oncol Dept, Av Cordoba SN, Madrid 280141, Spain.
EM hellmanm@mskcc.org; lpazaresr@seom.org
RI Paz-Ares, Luis/AAH-2750-2019; Ramalingam, Suresh/AAV-7478-2020; Reck,
   Martin/ABF-5721-2020; Pluzanski, Adam/AAF-9531-2021; Ciuleanu,
   Tudor-Eliade/ABH-8452-2020
OI Reck, Martin/0000-0002-5348-4462; Pluzanski, Adam/0000-0002-3710-6445;
   Ciuleanu, Tudor Eliade/0000-0003-0958-5597
FU Bristol-Myers SquibbBristol-Myers Squibb; Ono Pharmaceutical; NATIONAL
   CANCER INSTITUTEUnited States Department of Health & Human
   ServicesNational Institutes of Health (NIH) - USANIH National Cancer
   Institute (NCI) [P30CA008748, P30CA016058] Funding Source: NIH RePORTER
FX Supported by Bristol-Myers Squibb and Ono Pharmaceutical.
CR Aguiar PN, 2017, ESMO OPEN, V2, DOI 10.1136/esmoopen-2017-000200
   [Anonymous], 2016, LAB PD L1 IHC 28 8 P
   Carbone DP, 2017, NEW ENGL J MED, V376, P2415, DOI 10.1056/NEJMoa1613493
   Chalmers ZR, 2017, GENOME MED, V9, DOI 10.1186/s13073-017-0424-2
   Eisenhauer EA, 2009, EUR J CANCER, V45, P228, DOI 10.1016/j.ejca.2008.10.026
   Ettinger DS, 2017, J NATL COMPR CANC NE, V15, P504, DOI 10.6004/jnccn.2017.0050
   Hanna N, 2017, J ONCOL PRACT, V13, P832, DOI 10.1200/JOP.2017.026716
   Hellmann MD, 2017, LANCET ONCOL, V18, P31, DOI [10.1016/S1470-2045(16)30624-6, 10.1016/s1470-2045(16)30624-6]
   Hellmann MD, CANC CELL
   Le DT, 2017, SCIENCE, V357, P409, DOI 10.1126/science.aan6733
   OKEN MM, 1982, AM J CLIN ONCOL-CANC, V5, P649, DOI 10.1097/00000421-198212000-00014
   Powles T, 2018, 2018 GEN CANC S SAN
   Ramalingam S.S., 2018, AM ASS CANC RES 2018
   Reck M, 2016, NEW ENGL J MED, V375, P1823, DOI 10.1056/NEJMoa1606774
   Rizvi H, 2018, J CLIN ONCOL, V36, P633, DOI 10.1200/JCO.2017.75.3384
   Rizvi NA, 2015, SCIENCE, V348, P124, DOI 10.1126/science.aaa1348
   Rosenberg JE, 2016, LANCET, V387, P1909, DOI 10.1016/S0140-6736(16)00561-4
   Snyder A, 2014, NEW ENGL J MED, V371, P2189, DOI 10.1056/NEJMoa1406498
   Sun JX, 2018, PLOS COMPUT BIOL, V14, DOI 10.1371/journal.pcbi.1005965
   Szustakowski J.G.G., 2018, AM ASS CANC RES 2018
   Van Allen EM, 2015, SCIENCE, V350, P207, DOI 10.1126/science.aad0095
   Yarchoan M, 2017, NEW ENGL J MED, V377, P2500, DOI 10.1056/NEJMc1713444
NR 22
TC 1405
Z9 1454
U1 13
U2 158
PU MASSACHUSETTS MEDICAL SOC
PI WALTHAM
PA WALTHAM WOODS CENTER, 860 WINTER ST,, WALTHAM, MA 02451-1413 USA
SN 0028-4793
EI 1533-4406
J9 NEW ENGL J MED
JI N. Engl. J. Med.
PD MAY 31
PY 2018
VL 378
IS 22
BP 2093
EP 2104
DI 10.1056/NEJMoa1801946
PG 12
WC Medicine, General & Internal
SC General & Internal Medicine
GA GH5AL
UT WOS:000433428000007
OA Green Accepted, Bronze
HC Y
HP N
DA 2021-12-02
ER

PT J
AU Socinski, MA
   Jotte, RM
   Cappuzzo, F
   Orlandi, F
   Stroyakovskiy, D
   Nogami, N
   Rodriguez-Abreu, D
   Moro-Sibilot, D
   Thomas, CA
   Barlesi, F
   Finley, G
   Kelsch, C
   Lee, A
   Coleman, S
   Deng, Y
   Shen, Y
   Kowanetz, M
   Lopez-Chavez, A
   Sandler, A
   Reck, M
   Ahualli, A
   Jarchum, G
   Kaen, DL
   Kahl, S
   Kotliar, M
   Kowalyszyn, RD
   Lerzo, G
   Magri, I
   Martin, C
   Pastor, A
   Picon, P
   Streich, G
   Varela, M
   Blinman, P
   Boyer, M
   Crombie, C
   Gauden, S
   Gill, S
   Hughes, B
   John, T
   Joshi, A
   Kosmider, S
   Lewis, C
   Millward, M
   Nordman, I
   Nott, L
   O'Byrne, K
   Parnis, F
   Potasz, N
   Richardson, G
   Singhal, N
   Eckmayr, J
   Greil, R
   Goeminne, JC
   Paulus, A
   Aragao, B
   Bruno, LA
   Campos, C
   Costamilan, RD
   Dettino, A
   Faccio, A
   Girotto, G
   Matias, D
   Murad, AM
   Schwartsmann, G
   Silva, C
   Tadokoro, H
   Dimitrov, B
   Ilieva, R
   Kalev, D
   Kanarev, V
   Koleva, M
   Koynov, K
   Mihaylova, Z
   Cohen, V
   Cournoyer, G
   Rorke, S
   Rothenstein, J
   Spadafora, S
   Aren, O
   Ulunque, EO
   Yanez, E
   Valette, CA
   Bennouna, J
   Berard, H
   Coudert, B
   Dayen, C
   Denis, F
   Guillevin, EF
   Foa, C
   Gazaille, V
   Le Moulec, S
   Mazieres, J
   Morere, JF
   Veillon, R
   Bargon, J
   Behringer, D
   Dickgreber, NJ
   Engel-Riedel, W
   Fischer, JR
   Hackanson, B
   Kokowski, K
   Kollmeier, J
   Loges, S
   Schulz, C
   Schutte, W
   Serke, M
   Stauder, H
   Steppert, C
   Wehler, T
   Weissinger, F
   Wermke, M
   Wesseler, C
   Allegrini, G
   Amoroso, D
   Barone, C
   Borra, G
   Carteni, G
   Defraia, E
   Falcone, A
   Grossi, F
   Mencoboni, M
   Migliorino, MR
   Pazzola, A
   Parra, HS
   Tonini, G
   Azuma, K
   Fukuhara, T
   Ichiki, M
   Ikeda, S
   Kawaguchi, T
   Kim, YH
   Kishi, K
   Otani, S
   Seto, T
   Takeda, Y
   Tanaka, H
   Yamamoto, N
   Yokota, S
   Yokoyama, T
   Purkalne, G
   Zvirbule, Z
   Cicenas, S
   Filipauskiene, J
   Dominguez, A
   Gomez, A
   Leon, JML
   Lopez, Y
   Aerts, JGJV
   Barlo, N
   Biesma, B
   Dingemans, AM
   Hashemi, S
   Keizer-van't Westeinde, S
   Lammers, E
   Mansour, K
   Schramel, F
   Snijders, D
   van Haarst, JM
   van Lindert, A
   Wilschut, F
   Aleman, D
   Tipismana, RC
   Kobashigawa, A
   Mas, L
   Escobar, HDM
   Almodovar, T
   Araujo, A
   Azevedo, I
   Barata, F
   Queiroga, H
   de Brito, USD
   Teixeira, E
   Biakhov, M
   Galiulin, R
   Gorbunova, V
   Karaseva, N
   Kovalenko, N
   Penkov, K
   Poltoratskiy, A
   Vasiliev, A
   Zhiltsova, E
   Leong, SS
   Lim, D
   Beniak, J
   Chovanec, J
   Godal, R
   Kasan, P
   Porubska, M
   Alvarez, R
   Manrique, MDA
   Aranda, ICB
   Carpeno, JD
   Gomez, JHCNNMD
   Font, EF
   Garcia, YG
   Lopez, PG
   Sarrio, RG
   Larriba, JLG
   Molla, AI
   Munarriz, BJ
   Piqueras, MLB
   Nadal, E
   Aix, SP
   Garcia, AT
   Pons, JT
   Estevez, SV
   Segarra, NV
   Vikstrom, A
   Frueh, M
   Gautschi, O
   Lohri, A
   Ochsenbein, A
   Chang, GC
   Chen, CH
   Chen, WT
   Chen, YM
   Ho, CL
   Hsia, TC
   Hsieh, RK
   Huang, MS
   Li, CT
   Lin, YC
   Liu, CY
   Su, WC
   Yu, CJ
   Adamchuk, H
   Andrusenko, O
   Bondarenko, I
   Chornobai, A
   Hotko, Y
   Ivashchuk, O
   Kolesnik, O
   Kryzhanivska, A
   Odarchenko, S
   Ogorodnikova, N
   Rusyn, A
   Shamrai, V
   Shapovalov, D
   Vasylyev, L
   Vynnychenko, I
   Karim, NA
   Almubarak, M
   Al-Nsour, M
   Assikis, V
   Baker, S
   Batus, M
   Beatty, P
   Becker, K
   Belman, N
   Bernicker, E
   Braiteh, F
   Bui, L
   Carr, L
   Chaudhry, A
   Cheng, H
   Chitneni, S
   Cohenuram, M
   Daniels, G
   Dean-Colomb, W
   DeVore, R
   DiStefano, A
   Dobrescu, A
   Drew, DZ
   Eisenberg, P
   Erickson, B
   Eskander, E
   Fabregas, J
   Faller, B
   Fiorillo, J
   Goldschmidt, J
   Goueli, B
   Gurubhagavatula, S
   Halibey, B
   Hamm, J
   Herman, J
   Hoffman, P
   Hooberman, A
   Jhangiani, H
   Kabbinavar, F
   Karnad, A
   Keogh, GP
   Kirshner, E
   Koh, H
   Kono, S
   Kosty, M
   Kotiah, S
   Kozloff, M
   Kuzma, C
   Lakhani, N
   Lukas, J
   Martin, W
   Masood, N
   Matthews-Smith, V
   McCann, J
   Menefee, M
   Mitchell, BR
   Naidu, S
   Narang, M
   Natale, R
   Niederman, T
   Nissenblatt, M
   Ou, SH
   Paschold, JC
   Raez, LE
   Rafiyath, S
   Rodriguez, E
   Rosales, J
   Rothman, J
   Sabbath, K
   Sanz-Altamira, P
   Schnell, FM
   Shtivelband, M
   Silberberg, J
   Socoteanu, M
   Spira, AI
   Stella, P
   Subramanian, J
   Swanson, PM
   Telivala, B
   Tsai, F
   Tummala, M
   VanderWalde, A
   Velcheti, V
   West, H
   Yanagihara, R
   Zylla, D
AF Socinski, M. A.
   Jotte, R. M.
   Cappuzzo, F.
   Orlandi, F.
   Stroyakovskiy, D.
   Nogami, N.
   Rodriguez-Abreu, D.
   Moro-Sibilot, D.
   Thomas, C. A.
   Barlesi, F.
   Finley, G.
   Kelsch, C.
   Lee, A.
   Coleman, S.
   Deng, Y.
   Shen, Y.
   Kowanetz, M.
   Lopez-Chavez, A.
   Sandler, A.
   Reck, M.
   Ahualli, A.
   Jarchum, G.
   Kaen, D. L.
   Kahl, S.
   Kotliar, M.
   Kowalyszyn, R. D.
   Lerzo, G.
   Magri, I
   Martin, C.
   Pastor, A.
   Picon, P.
   Streich, G.
   Varela, M.
   Blinman, P.
   Boyer, M.
   Crombie, C.
   Gauden, S.
   Gill, S.
   Hughes, B.
   John, T.
   Joshi, A.
   Kosmider, S.
   Lewis, C.
   Millward, M.
   Nordman, I
   Nott, L.
   O'Byrne, K.
   Parnis, F.
   Potasz, N.
   Richardson, G.
   Singhal, N.
   Eckmayr, J.
   Greil, R.
   Goeminne, J. C.
   Paulus, A.
   Aragao, B.
   Bruno, L. A.
   Campos, C.
   Costamilan, RdC
   Dettino, A.
   Faccio, A.
   Girotto, G.
   Matias, D.
   Murad, A. M.
   Schwartsmann, G.
   Silva, C.
   Tadokoro, H.
   Dimitrov, B.
   Ilieva, R.
   Kalev, D.
   Kanarev, V
   Koleva, M.
   Koynov, K.
   Mihaylova, Z.
   Cohen, V
   Cournoyer, G.
   Rorke, S.
   Rothenstein, J.
   Spadafora, S.
   Aren, O.
   Ulunque, Orellana E.
   Yanez, E.
   Valette, Audigier C.
   Bennouna, J.
   Berard, H.
   Coudert, B.
   Dayen, C.
   Denis, F.
   Guillevin, Fabre E.
   Foa, C.
   Gazaille, V
   Le Moulec, S.
   Mazieres, J.
   Morere, J. F.
   Veillon, R.
   Bargon, J.
   Behringer, D.
   Dickgreber, N. J.
   Engel-Riedel, W.
   Fischer, J. R.
   Hackanson, B.
   Kokowski, K.
   Kollmeier, J.
   Loges, S.
   Schulz, C.
   Schutte, W.
   Serke, M.
   Stauder, H.
   Steppert, C.
   Wehler, T.
   Weissinger, F.
   Wermke, M.
   Wesseler, C.
   Allegrini, G.
   Amoroso, D.
   Barone, C.
   Borra, G.
   Carteni, G.
   Defraia, E.
   Falcone, A.
   Grossi, F.
   Mencoboni, M.
   Migliorino, M. R.
   Pazzola, A.
   Parra, Soto H.
   Tonini, G.
   Azuma, K.
   Fukuhara, T.
   Ichiki, M.
   Ikeda, S.
   Kawaguchi, T.
   Kim, Y. H.
   Kishi, K.
   Otani, S.
   Seto, T.
   Takeda, Y.
   Tanaka, H.
   Yamamoto, N.
   Yokota, S.
   Yokoyama, T.
   Purkalne, G.
   Zvirbule, Z.
   Cicenas, S.
   Filipauskiene, J.
   Dominguez, A.
   Gomez, A.
   Leon, Lazaro J. M.
   Lopez, Y.
   Aerts, J. G. J., V
   Barlo, N.
   Biesma, B.
   Dingemans, A. M.
   Hashemi, S.
   Keizer-van't Westeinde, S.
   Lammers, E.
   Mansour, K.
   Schramel, F.
   Snijders, D.
   van Haarst, J. M.
   van Lindert, A.
   Wilschut, F.
   Aleman, D.
   Tipismana, Cisneros R.
   Kobashigawa, A.
   Mas, L.
   Escobar, Moron H. D.
   Almodovar, T.
   Araujo, A.
   Azevedo, I
   Barata, F.
   Queiroga, H.
   de Brito, Saturnino Duarte U.
   Teixeira, E.
   Biakhov, M.
   Galiulin, R.
   Gorbunova, V
   Karaseva, N.
   Kovalenko, N.
   Penkov, K.
   Poltoratskiy, A.
   Vasiliev, A.
   Zhiltsova, E.
   Leong, S. S.
   Lim, D.
   Beniak, J.
   Chovanec, J.
   Godal, R.
   Kasan, P.
   Porubska, M.
   Alvarez, R.
   Manrique, Areses MdC
   Aranda, Barneto I. C.
   Carpeno, De Castro J.
   Gomez, Domine J. H. C. N. N. M.
   Font, Felip E.
   Garcia, Garcia Y.
   Lopez, Garrido P.
   Sarrio, Girones R.
   Larriba, Gonzalez J. L.
   Molla, Insa A.
   Munarriz, Jimenez B.
   Piqueras, Lopez-Brea M.
   Nadal, E.
   Aix, Ponce S.
   Garcia, Taus A.
   Pons, Terrasa J.
   Estevez, Vazquez S.
   Segarra, Vinolas N.
   Vikstrom, A.
   Frueh, M.
   Gautschi, O.
   Lohri, A.
   Ochsenbein, A.
   Chang, G. C.
   Chen, C. H.
   Chen, W. T.
   Chen, Y. M.
   Ho, C. L.
   Hsia, T. C.
   Hsieh, R. K.
   Huang, M. S.
   Li, C. T.
   Lin, Y. C.
   Liu, C. Y.
   Su, W. C.
   Yu, C. J.
   Adamchuk, H.
   Andrusenko, O.
   Bondarenko, I
   Chornobai, A.
   Hotko, Y.
   Ivashchuk, O.
   Kolesnik, O.
   Kryzhanivska, A.
   Odarchenko, S.
   Ogorodnikova, N.
   Rusyn, A.
   Shamrai, V
   Shapovalov, D.
   Vasylyev, L.
   Vynnychenko, I
   Karim, Abdel N.
   Almubarak, M.
   Al-Nsour, M.
   Assikis, V
   Baker, S.
   Batus, M.
   Beatty, P.
   Becker, K.
   Belman, N.
   Bernicker, E.
   Braiteh, F.
   Bui, L.
   Carr, L.
   Chaudhry, A.
   Cheng, H.
   Chitneni, S.
   Cohenuram, M.
   Daniels, G.
   Dean-Colomb, W.
   DeVore, R., III
   DiStefano, A.
   Dobrescu, A.
   Drew, D. Z.
   Eisenberg, P.
   Erickson, B.
   Eskander, E.
   Fabregas, J.
   Faller, B.
   Fiorillo, J.
   Goldschmidt, J., Jr.
   Goueli, B.
   Gurubhagavatula, S.
   Halibey, B.
   Hamm, J.
   Herman, J.
   Hoffman, P.
   Hooberman, A.
   Jhangiani, H.
   Kabbinavar, F.
   Karnad, A.
   Keogh, G. P.
   Kirshner, E.
   Koh, H.
   Kono, S.
   Kosty, M.
   Kotiah, S.
   Kozloff, M.
   Kuzma, C.
   Lakhani, N.
   Lukas, J.
   Martin, W.
   Masood, N.
   Matthews-Smith, V
   McCann, J.
   Menefee, M.
   Mitchell, B. R.
   Naidu, S.
   Narang, M.
   Natale, R.
   Niederman, T.
   Nissenblatt, M.
   Ou, S. H.
   Paschold, J. C.
   Raez, L. E.
   Rafiyath, S.
   Rodriguez, E.
   Rosales, J.
   Rothman, J.
   Sabbath, K.
   Sanz-Altamira, P.
   Schnell, F. M.
   Shtivelband, M.
   Silberberg, J.
   Socoteanu, M.
   Spira, A., I
   Stella, P.
   Subramanian, J.
   Swanson, P. M.
   Telivala, B.
   Tsai, F.
   Tummala, M.
   VanderWalde, A.
   Velcheti, V.
   West, H.
   Yanagihara, R.
   Zylla, D.
CA IMpower150 Study Grp
TI Atezolizumab for First-Line Treatment of Metastatic Nonsquamous NSCLC
SO NEW ENGLAND JOURNAL OF MEDICINE
LA English
DT Article
ID PHASE-III TRIAL; OPEN-LABEL; CANCER; BEVACIZUMAB; THERAPY; DOCETAXEL;
   ANTIBODY; CELLS; CHEMOTHERAPY; MULTICENTER
AB BACKGROUND
   The cancer-cell-killing property of atezolizumab may be enhanced by the blockade of vascular endothelial growth factor-mediated immunosuppression with bevacizumab. This open-label, phase 3 study evaluated atezolizumab plus bevacizumab plus chemotherapy in patients with metastatic nonsquamous non-small-cell lung cancer (NSCLC) who had not previously received chemotherapy.
   METHODS
   We randomly assigned patients to receive atezolizumab plus carboplatin plus paclitaxel (ACP), bevacizumab plus carboplatin plus paclitaxel (BCP), or atezolizumab plus BCP (ABCP) every 3 weeks for four or six cycles, followed by maintenance therapy with atezolizumab, bevacizumab, or both. The two primary end points were investigator-assessed progression-free survival both among patients in the intention-to-treat population who had a wild-type genotype (WT population; patients with EGFR or ALK genetic alterations were excluded) and among patients in the WT population who had high expression of an effector T-cell (Teff) gene signature in the tumor (Teff-high WT population) and overall survival in the WT population. The ABCP group was compared with the BCP group before the ACP group was compared with the BCP group.
   RESULTS
   In the WT population, 356 patients were assigned to the ABCP group, and 336 to the BCP group. The median progression-free survival was longer in the ABCP group than in the BCP group (8.3 months vs. 6.8 months; hazard ratio for disease progression or death, 0.62; 95% confidence interval [CI], 0.52 to 0.74; P<0.001); the corresponding values in the Teff-high WT population were 11.3 months and 6.8 months (hazard ratio, 0.51 [95% CI, 0.38 to 0.68]; P<0.001). Progression-free survival was also longer in the ABCP group than in the BCP group in the entire intention-to-treat population (including those with EGFR or ALK genetic alterations) and among patients with low or negative programmed death ligand 1 (PD-L1) expression, those with low Teff gene-signature expression, and those with liver metastases. Median overall survival among the patients in the WT population was longer in the ABCP group than in the BCP group (19.2 months vs. 14.7 months; hazard ratio for death, 0.78; 95% CI, 0.64 to 0.96; P = 0.02). The safety profile of ABCP was consistent with previously reported safety risks of the individual medicines.
   CONCLUSIONS
   The addition of atezolizumab to bevacizumab plus chemotherapy significantly improved progression-free survival and overall survival among patients with metastatic nonsquamous NSCLC, regardless of PD-L1 expression and EGFR or ALK genetic alteration status.
C1 [Socinski, M. A.] Florida Hosp Canc Inst, Orlando, FL USA.
   [Jotte, R. M.] Rocky Mt Canc Ctr, Denver, CO USA.
   [Jotte, R. M.] US Oncol, Houston, TX USA.
   [Cappuzzo, F.] Azienda Unita Sanit Locale Romagna, Ravenna, Italy.
   [Orlandi, F.] Inst Nacl Torax, Santiago, Chile.
   [Stroyakovskiy, D.] Moscow City Oncol Hosp, Moscow, Russia.
   [Nogami, N.] Shikoku Canc Ctr, Natl Hosp Org, Matsuyama, Ehime, Japan.
   [Rodriguez-Abreu, D.] Univ Las Palmas Gran Canaria, Complejo Hosp Univ Insular Maternoinfantil Gran, Las Palmas Gran Canaria, Spain.
   [Moro-Sibilot, D.] Ctr Hosp Univ Grenoble Alpes, Grenoble, France.
   [Barlesi, F.] Aix Marseille Univ, AP HM, Marseille, France.
   [Thomas, C. A.] New England Canc Specialists, Scarborough, ME USA.
   [Finley, G.] Allegheny Hlth Network Canc Inst, Pittsburgh, PA USA.
   [Kelsch, C.; Lee, A.; Coleman, S.; Deng, Y.; Shen, Y.; Kowanetz, M.; Lopez-Chavez, A.; Sandler, A.] Genentech Inc, San Francisco, CA USA.
   [Reck, M.] German Ctr Lung Res, Airway Res Ctr North, Lung Clin Grosshansdorf, Grosshansdorf, Germany.
RP Reck, M (corresponding author), German Ctr Lung Res, Airway Res Ctr North, Lung Clin Grosshansdorf, Dept Thorac Oncol, Wohrendamm 80, D-22927 Grosshansdorf, Germany.
EM m.reck@lungenclinic.de
RI Kosty, Michael/AAR-6169-2021; Cappuzzo, federico/R-2827-2016; Raez,
   Luis/AAL-8829-2020; Wehler, Thomas/AAY-6362-2020; Grossi,
   Francesco/AAL-5024-2021; Thomas, Christian/AAI-6276-2020; Reck,
   Martin/ABF-5721-2020; LA DETTINO, Aldo/A-1288-2014; Kovalenko,
   Nadezhda/AAG-6298-2021; soto parra, Hector/ABC-6273-2021; Hotko,
   Yevhen/F-9068-2019
OI Cappuzzo, federico/0000-0002-6295-6767; Raez, Luis/0000-0003-2669-5771;
   Grossi, Francesco/0000-0001-8412-3136; Reck, Martin/0000-0002-5348-4462;
   LA DETTINO, Aldo/0000-0002-1186-941X; Hotko, Yevhen/0000-0002-4533-4210;
   Vikstrom, Anders/0000-0003-3549-3944; Stroyakovskiy,
   Daniil/0000-0003-1973-1092; Nadal, Ernest/0000-0002-9674-5554; INSA,
   AMELIA/0000-0002-3438-6170; Bennouna, Jaafar/0000-0002-5034-1108;
   Kollmeier, Jens/0000-0002-8048-3895; Ochsenbein,
   Adrian/0000-0003-1773-5436; MORO-SIBILOT, Denis/0000-0001-6776-8610;
   Rodriguez-Abreu, Delvys/0000-0003-0506-1366
FU F. Hoffmann-La Roche/GenentechHoffmann-La RocheRoche HoldingGenentech
FX Funded by F. Hoffmann-La Roche/Genentech; IMpower150 ClinicalTrials.gov
   number, NCT02366143.
CR Borghaei H, 2015, NEW ENGL J MED, V373, P1627, DOI 10.1056/NEJMoa1507643
   Chen DS, 2013, IMMUNITY, V39, P1, DOI 10.1016/j.immuni.2013.07.012
   Chen DS, 2012, CLIN CANCER RES, V18, P6580, DOI 10.1158/1078-0432.CCR-12-1362
   Dmitrienko A, 2013, STAT MED, V32, P5172, DOI 10.1002/sim.5990
   Dmitrienko A, 2013, STAT MED, V32, P1079, DOI 10.1002/sim.5642
   Facciabene A, 2011, NATURE, V475, P226, DOI 10.1038/nature10169
   Fehrenbacher L, 2016, LANCET, V387, P1837, DOI 10.1016/S0140-6736(16)00587-0
   Ferrara N, 2004, NAT REV DRUG DISCOV, V3, P391, DOI 10.1038/nrd1381
   Gabrilovich DI, 1996, CELL IMMUNOL, V170, P101, DOI 10.1006/cimm.1996.0139
   Gabrilovich DI, 2009, NAT REV IMMUNOL, V9, P162, DOI 10.1038/nri2506
   Gadgeel S, 2017, ANN ONCOL, V28, pv460, DOI DOI 10.1093/annonc/mdx380.001
   Gandhi L, 2018, NEW ENGL J MED, V378, P2078, DOI 10.1056/NEJMoa1801005
   Goel S, 2011, PHYSIOL REV, V91, P1071, DOI 10.1152/physrev.00038.2010
   Hegde PS, 2017, SEMIN CANC BIOL
   Herbst RS, 2016, LANCET, V387, P1540, DOI 10.1016/S0140-6736(15)01281-7
   Herbst RS, 2014, NATURE, V515, P563, DOI 10.1038/nature14011
   Hodi FS, 2014, CANCER IMMUNOL RES, V2, P632, DOI 10.1158/2326-6066.CIR-14-0053
   Johnson DH, 2004, J CLIN ONCOL, V22, P2184, DOI 10.1200/JCO.2004.11.022
   Kim JM, 2016, ANN ONCOL, V27, P1492, DOI 10.1093/annonc/mdw217
   Kowanetz M, 2017, J THORAC ONCOL, V12, pS1817, DOI 10.1016/j.jtho.2017.09.485
   Liu SV, 2017, J CLIN ONCOL, V35, DOI 10.1200/JCO.2017.35.15_suppl.9092
   Motz GT, 2014, NAT MED, V20, P607, DOI 10.1038/nm.3541
   National Comprehensive Cancer Net-work, 2018, NCCN CLIN PRACT GUID, V2
   Novello S, 2016, ANN ONCOL, V27, pv1, DOI 10.1093/annonc/mdw326
   Oyama T, 1998, J IMMUNOL, V160, P1224
   Paz-Ares LG, 2017, J CLIN ONCOL, V35, DOI 10.1200/JCO.2017.35.15_suppl.3038
   Peters S, 2017, J CLIN ONCOL, V35, P2781, DOI 10.1200/JCO.2016.71.9476
   Pillai RN, 2016, J CLIN ONCOL, V34, DOI 10.1200/JCO.2016.34.15_supll.e20665
   Reck M, 2010, ANN ONCOL, V21, P1804, DOI 10.1093/annonc/mdq020
   Reck M, 2016, NEW ENGL J MED, V375, P1823, DOI 10.1056/NEJMoa1606774
   Reck M, 2009, J CLIN ONCOL, V27, P1227, DOI 10.1200/JCO.2007.14.5466
   Rittmeyer A, 2017, LANCET, V389, P255, DOI 10.1016/S0140-6736(16)32517-X
   Roland CL, 2009, PLOS ONE, V4, DOI 10.1371/journal.pone.0007669
   Sandler A, 2006, NEW ENGL J MED, V355, P2542, DOI 10.1056/NEJMoa061884
   Syrigos K, 2017, ANN ONCOL          S, V28, P468
   Tumeh PC, 2017, CANCER IMMUNOL RES, V5, P417, DOI 10.1158/2326-6066.CIR-16-0325
   Voron T, 2015, J EXP MED, V212, P139, DOI 10.1084/jem.20140559
   Wallin JJ, 2016, NAT COMMUN, V7, DOI 10.1038/ncomms12624
NR 38
TC 1451
Z9 1509
U1 8
U2 166
PU MASSACHUSETTS MEDICAL SOC
PI WALTHAM
PA WALTHAM WOODS CENTER, 860 WINTER ST,, WALTHAM, MA 02451-1413 USA
SN 0028-4793
EI 1533-4406
J9 NEW ENGL J MED
JI N. Engl. J. Med.
PD JUN 14
PY 2018
VL 378
IS 24
BP 2288
EP 2301
DI 10.1056/NEJMoa1716948
PG 14
WC Medicine, General & Internal
SC General & Internal Medicine
GA GJ2KR
UT WOS:000435099900006
PM 29863955
OA Bronze
HC Y
HP N
DA 2021-12-02
ER

PT J
AU Forde, PM
   Chaft, JE
   Smith, KN
   Anagnostou, V
   Cottrell, TR
   Hellmann, MD
   Zahurak, M
   Yang, SC
   Jones, DR
   Broderick, S
   Battafarano, RJ
   Velez, MJ
   Rekhtman, N
   Olah, Z
   Naidoo, J
   Marrone, KA
   Verde, F
   Guo, H
   Zhang, J
   Caushi, JX
   Chan, HY
   Sidhom, JW
   Scharpf, RB
   White, J
   Gabrielson, E
   Wang, H
   Rosner, GL
   Rusch, V
   Wolchok, JD
   Merghoub, T
   Taube, JM
   Velculescu, VE
   Topalian, SL
   Brahmer, JR
   Pardoll, DM
AF Forde, P. M.
   Chaft, J. E.
   Smith, K. N.
   Anagnostou, V.
   Cottrell, T. R.
   Hellmann, M. D.
   Zahurak, M.
   Yang, S. C.
   Jones, D. R.
   Broderick, S.
   Battafarano, R. J.
   Velez, M. J.
   Rekhtman, N.
   Olah, Z.
   Naidoo, J.
   Marrone, K. A.
   Verde, F.
   Guo, H.
   Zhang, J.
   Caushi, J. X.
   Chan, H. Y.
   Sidhom, J. -W.
   Scharpf, R. B.
   White, J.
   Gabrielson, E.
   Wang, H.
   Rosner, G. L.
   Rusch, V.
   Wolchok, J. D.
   Merghoub, T.
   Taube, J. M.
   Velculescu, V. E.
   Topalian, S. L.
   Brahmer, J. R.
   Pardoll, D. M.
TI Neoadjuvant PD-1 Blockade in Resectable Lung Cancer
SO NEW ENGLAND JOURNAL OF MEDICINE
LA English
DT Article
ID IMMUNE CHECKPOINT BLOCKADE; MISMATCH-REPAIR DEFICIENCY; RESPONSE
   CRITERIA; SOLID TUMORS; OPEN-LABEL; CHEMOTHERAPY; PEMBROLIZUMAB; TRIAL;
   IMMUNOTHERAPY; MULTICENTER
AB BACKGROUND
   Antibodies that block programmed death 1 (PD-1) protein improve survival in patients with advanced non-small-cell lung cancer (NSCLC) but have not been tested in resectable NSCLC, a condition in which little progress has been made during the past decade.
   METHODS
   In this pilot study, we administered two preoperative doses of PD-1 inhibitor nivolumab in adults with untreated, surgically resectable early (stage I, II, or IIIA) NSCLC. Nivolumab (at a dose of 3 mg per kilogram of body weight) was administered intravenously every 2 weeks, with surgery planned approximately 4 weeks after the first dose. The primary end points of the study were safety and feasibility. We also evaluated the tumor pathological response, expression of programmed death ligand 1 (PD-L1), mutational burden, and mutation-associated, neoantigen-specific T-cell responses.
   RESULTS
   Neoadjuvant nivolumab had an acceptable side-effect profile and was not associated with delays in surgery. Of the 21 tumors that were removed, 20 were completely resected. A major pathological response occurred in (of 20 resected tumors (45%). Responses occurred in both PD-L1-positive and PD-L1-negative tumors. There was a significant correlation between the pathological response and the pretreatment tumor mutational burden. The number of T-cell clones that were found in both the tumor and peripheral blood increased systemically after PD-1 blockade in eight of nine patients who were evaluated. Mutation-associated, neoantigen-specific T-cell clones from a primary tumor with a complete response on pathological assessment rapidly expanded in peripheral blood at 2 to 4 weeks after treatment; some of these clones were not detected before the administration of nivolumab.
   CONCLUSIONS
   Neoadjuvant nivolumab was associated with few side effects, did not delay surgery, and induced a major pathological response in 45% of resected tumors. The tumor mutational burden was predictive of the pathological response to PD-1 blockade. Treatment induced expansion of mutation-associated, neoantigen-specific T-cell clones in peripheral blood.
C1 [Forde, P. M.; Smith, K. N.; Anagnostou, V.; Cottrell, T. R.; Zahurak, M.; Yang, S. C.; Broderick, S.; Battafarano, R. J.; Naidoo, J.; Marrone, K. A.; Verde, F.; Guo, H.; Zhang, J.; Caushi, J. X.; Chan, H. Y.; Sidhom, J. -W.; Scharpf, R. B.; White, J.; Gabrielson, E.; Wang, H.; Rosner, G. L.; Taube, J. M.; Velculescu, V. E.; Topalian, S. L.; Brahmer, J. R.; Pardoll, D. M.] Johns Hopkins Univ, Sch Med, Bloomberg Kimmel Inst Canc Immunotherapy, Baltimore, MD USA.
   [Forde, P. M.; Smith, K. N.; Anagnostou, V.; Cottrell, T. R.; Zahurak, M.; Yang, S. C.; Broderick, S.; Battafarano, R. J.; Naidoo, J.; Marrone, K. A.; Verde, F.; Guo, H.; Zhang, J.; Caushi, J. X.; Chan, H. Y.; Sidhom, J. -W.; Scharpf, R. B.; White, J.; Gabrielson, E.; Wang, H.; Rosner, G. L.; Taube, J. M.; Velculescu, V. E.; Topalian, S. L.; Brahmer, J. R.; Pardoll, D. M.] Johns Hopkins Univ, Sch Med, Sidney Kimmel Comprehens Canc Ctr, Baltimore, MD USA.
   [Chaft, J. E.; Hellmann, M. D.; Jones, D. R.; Velez, M. J.; Rekhtman, N.; Olah, Z.; Rusch, V.; Wolchok, J. D.; Merghoub, T.] Mem Sloan Kettering Canc Ctr, 1275 York Ave, New York, NY 10021 USA.
   [Chaft, J. E.; Hellmann, M. D.; Jones, D. R.; Velez, M. J.; Rekhtman, N.; Olah, Z.; Rusch, V.; Wolchok, J. D.; Merghoub, T.] Weill Cornell Med, New York, NY USA.
   [Wolchok, J. D.; Merghoub, T.] Ludwig Collaborat, New York, NY USA.
   [Wolchok, J. D.; Merghoub, T.] Parker Inst Canc Immunotherapy, San Francisco, CA USA.
   [Wolchok, J. D.; Merghoub, T.] Swim Amer Lab, Charlotte, NC USA.
RP Pardoll, DM (corresponding author), Sidney Kimmel Comprehens Canc Ctr, Rm 444,Bunting Blaustein CRB 1,1650 Orleans St, Baltimore, MD 21287 USA.
EM dpardol1@jhmi.edu
RI Velculescu, Victor/ABF-4846-2020; Merghoub, Taha/ABD-8362-2021; Forde,
   Patrick/AAX-2936-2021
OI Velculescu, Victor/0000-0003-1195-438X; Jones,
   David/0000-0002-3318-0146; Naidoo, Jarushka/0000-0002-3470-8686; Sidhom,
   John-William/0000-0002-5575-0285
FU Cancer Immunology Translational Cancer Research Grant from Cancer
   Research Institute-Stand Up 2 Cancer [SU2C-AACR-DT1012]; Johns Hopkins
   Bloomberg-Kimmel Institute for Cancer Immunotherapy; Bristol-Myers
   SquibbBristol-Myers Squibb; International Immuno-Oncology Network;
   LUNGevity Foundation; International Association for the Study of Lung
   Cancer; Prevent Cancer Foundation; Lung Cancer Foundation of America;
   MacMillan Foundation; Eastern Cooperative Oncology Group-American
   College of Radiology Imaging Network; National Institutes of
   HealthUnited States Department of Health & Human ServicesNational
   Institutes of Health (NIH) - USA [CA121113, CA006973, CA180950, T32
   CA193145, R01 CA142779]; Dr. Miriam and Sheldon G. Adelson Medical
   Research Foundation; Commonwealth Foundation; Memorial Sloan Kettering
   Cancer Center [P30 CA008748]; Johns Hopkins University Cancer Center
   [P30 CA006973]; NATIONAL CANCER INSTITUTEUnited States Department of
   Health & Human ServicesNational Institutes of Health (NIH) - USANIH
   National Cancer Institute (NCI) [P30CA006973, U10CA180950, P30CA008748,
   T32CA193145, R01CA142779, R01CA121113] Funding Source: NIH RePORTER;
   NATIONAL INSTITUTE OF GENERAL MEDICAL SCIENCESUnited States Department
   of Health & Human ServicesNational Institutes of Health (NIH) - USANIH
   National Institute of General Medical Sciences (NIGMS) [T32GM007309]
   Funding Source: NIH RePORTER
FX Supported by a Cancer Immunology Translational Cancer Research Grant
   (SU2C-AACR-DT1012) from Cancer Research Institute-Stand Up 2 Cancer,
   Johns Hopkins Bloomberg-Kimmel Institute for Cancer Immunotherapy,
   Bristol-Myers Squibb, International Immuno-Oncology Network, LUNGevity
   Foundation, International Association for the Study of Lung Cancer,
   Prevent Cancer Foundation, Lung Cancer Foundation of America, MacMillan
   Foundation, Eastern Cooperative Oncology Group-American College of
   Radiology Imaging Network, grants (CA121113, CA006973, CA180950, T32
   CA193145, and R01 CA142779) from the National Institutes of Health, Dr.
   Miriam and Sheldon G. Adelson Medical Research Foundation, Commonwealth
   Foundation, a grant (P30 CA008748) from Memorial Sloan Kettering Cancer
   Center, and a grant (P30 CA006973) from Johns Hopkins University Cancer
   Center. Stand Up 2 Cancer is a program of the Entertainment Industry
   Foundation administered by the American Association for Cancer Research.
CR Anagnostou V, 2017, CANCER DISCOV, V7, P264, DOI 10.1158/2159-8290.CD-16-0828
   Antonia SJ, 2017, NEW ENGL J MED, V377, P1919, DOI 10.1056/NEJMoa1709937
   Chaft JE, 2013, J THORAC ONCOL, V8, P1084, DOI 10.1097/JTO.0b013e31829923ec
   Eisenhauer EA, 2009, EUR J CANCER, V45, P228, DOI 10.1016/j.ejca.2008.10.026
   Garon EB, 2015, NEW ENGL J MED, V372, P2018, DOI 10.1056/NEJMoa1501824
   Gettinger SN, 2015, J CLIN ONCOL, V33, P2004, DOI 10.1200/JCO.2014.58.3708
   Giraldo NA, 2017, CANCER RES, V77, DOI 10.1158/1538-7445.AM2017-662
   Goldberg MV, 2007, BLOOD, V110, P186, DOI 10.1182/blood-2006-12-062422
   Goldstraw Peter, 2007, J Thorac Oncol, V2, P706, DOI 10.1097/JTO.0b013e31812f3c1a
   Hammerman PS, 2012, NATURE, V489, P519, DOI 10.1038/nature11404
   Hellmann MD, 2014, LANCET ONCOL, V15, pE42, DOI 10.1016/S1470-2045(13)70334-6
   Hodi FS, 2016, J CLIN ONCOL, V34, P1510, DOI 10.1200/JCO.2015.64.0391
   Jones S, 2015, SCI TRANSL MED, V7, DOI 10.1126/scitranslmed.aaa7161
   Le DT, 2015, NEW ENGL J MED, V372, P2509, DOI 10.1056/NEJMoa1500596
   Le DT, 2017, SCIENCE, V357, P409, DOI 10.1126/science.aan6733
   Liu J, 2016, CANCER DISCOV, V6, P1382, DOI 10.1158/2159-8290.CD-16-0577
   McGranahan N, 2016, SCIENCE, V351, P1463, DOI 10.1126/science.aaf1490
   Nghiem PT, 2016, NEW ENGL J MED, V374, P2542, DOI 10.1056/NEJMoa1603702
   OKEN MM, 1982, AM J CLIN ONCOL-CANC, V5, P649, DOI 10.1097/00000421-198212000-00014
   Pataer A, 2012, J THORAC ONCOL, V7, P825, DOI 10.1097/JTO.0b013e318247504a
   Pignon JP, 2008, J CLIN ONCOL, V26, P3552, DOI 10.1200/JCO.2007.13.9030
   Reck M, 2016, NEW ENGL J MED, V375, P1823, DOI 10.1056/NEJMoa1606774
   Ribas A, 2009, CLIN CANCER RES, V15, P7116, DOI 10.1158/1078-0432.CCR-09-2376
   Rittmeyer A, 2017, LANCET, V389, P255, DOI 10.1016/S0140-6736(16)32517-X
   Rizvi NA, 2015, SCIENCE, V348, P124, DOI 10.1126/science.aaa1348
   Salmon H, 2016, IMMUNITY, V44, P924, DOI 10.1016/j.immuni.2016.03.012
   Srivastava SK, 2012, PLOS ONE, V7, DOI 10.1371/journal.pone.0052250
   Taube JM, 2012, SCI TRANSL MED, V4, DOI 10.1126/scitranslmed.3003689
   Topalian SL, 2012, NEW ENGL J MED, V366, P2443, DOI 10.1056/NEJMoa1200690
   Tumeh PC, 2014, NATURE, V515, P568, DOI 10.1038/nature13954
   Wakelee HA, 2017, LANCET ONCOL, V18, P1610, DOI 10.1016/S1470-2045(17)30691-5
NR 31
TC 685
Z9 727
U1 11
U2 169
PU MASSACHUSETTS MEDICAL SOC
PI WALTHAM
PA WALTHAM WOODS CENTER, 860 WINTER ST,, WALTHAM, MA 02451-1413 USA
SN 0028-4793
EI 1533-4406
J9 NEW ENGL J MED
JI N. Engl. J. Med.
PD MAY 24
PY 2018
VL 378
IS 21
BP 1976
EP 1986
DI 10.1056/NEJMoa1716078
PG 11
WC Medicine, General & Internal
SC General & Internal Medicine
GA GG6KK
UT WOS:000432804900005
PM 29658848
OA Bronze, Green Accepted
HC Y
HP N
DA 2021-12-02
ER

PT J
AU Gandhi, L
   Rodriguez-Abreu, D
   Gadgeel, S
   Esteban, E
   Felip, E
   De Angelis, F
   Domine, M
   Clingan, P
   Hochmair, MJ
   Powell, SF
   Cheng, SYS
   Bischoff, HG
   Peled, N
   Grossi, F
   Jennens, RR
   Reck, M
   Hui, R
   Garon, EB
   Boyer, M
   Rubio-Viqueira, B
   Novello, S
   Kurata, T
   Gray, JE
   Vida, J
   Wei, Z
   Yang, J
   Raftopoulos, H
   Pietanza, MC
   Garassino, MC
AF Gandhi, L.
   Rodriguez-Abreu, D.
   Gadgeel, S.
   Esteban, E.
   Felip, E.
   De Angelis, F.
   Domine, M.
   Clingan, P.
   Hochmair, M. J.
   Powell, S. F.
   Cheng, S. Y. -S.
   Bischoff, H. G.
   Peled, N.
   Grossi, F.
   Jennens, R. R.
   Reck, M.
   Hui, R.
   Garon, E. B.
   Boyer, M.
   Rubio-Viqueira, B.
   Novello, S.
   Kurata, T.
   Gray, J. E.
   Vida, J.
   Wei, Z.
   Yang, J.
   Raftopoulos, H.
   Pietanza, M. C.
   Garassino, M. C.
CA KEYNOTE-189 Investigators
TI Pembrolizumab plus Chemotherapy in Metastatic Non-Small-Cell Lung Cancer
SO NEW ENGLAND JOURNAL OF MEDICINE
LA English
DT Article
ID RANDOMIZED CONTROLLED-TRIAL; PEMETREXED PLUS; OPEN-LABEL; INDUCTION
   TREATMENT; PHASE-III; DOCETAXEL; CISPLATIN; NIVOLUMAB; 1ST-LINE; THERAPY
AB BACKGROUND
   First-line therapy for advanced non-small-cell lung cancer (NSCLC) that lacks targetable mutations is platinum-based chemotherapy. Among patients with a tumor proportion score for programmed death ligand 1 (PD-L1) of 50% or greater, pembrolizumab has replaced cytotoxic chemotherapy as the first-line treatment of choice. The addition of pembrolizumab to chemotherapy resulted in significantly higher rates of response and longer progression-free survival than chemotherapy alone in a phase 2 trial.
   METHODS
   In this double-blind, phase 3 trial, we randomly assigned (in a 2: 1 ratio) 616 patients with metastatic nonsquamous NSCLC without sensitizing EGFR or ALK mutations who had received no previous treatment for metastatic disease to receive pemetrexed and a platinum-based drug plus either 200 mg of pembrolizumab or placebo every 3 weeks for 4 cycles, followed by pembrolizumab or placebo for up to a total of 35 cycles plus pemetrexed maintenance therapy. Crossover to pembrolizumab monotherapy was permitted among the patients in the placebo-combination group who had verified disease progression. The primary end points were overall survival and progression-free survival, as assessed by blinded, independent central radiologic review.
   RESULTS
   After a median follow-up of 10.5 months, the estimated rate of overall survival at 12 months was 69.2% (95% confidence interval [CI], 64.1 to 73.8) in the pembrolizumab-combination group versus 49.4% (95% CI, 42.1 to 56.2) in the placebocombination group (hazard ratio for death, 0.49; 95% CI, 0.38 to 0.64; P< 0.001). Improvement in overall survival was seen across all PD-L1 categories that were evaluated. Median progression-free survival was 8.8 months (95% CI, 7.6 to 9.2) in the pembrolizumab-combination group and 4.9 months (95% CI, 4.7 to 5.5) in the placebo-combination group (hazard ratio for disease progression or death, 0.52; 95% CI, 0.43 to 0.64; P< 0.001). Adverse events of grade 3 or higher occurred in 67.2% of the patients in the pembrolizumab-combination group and in 65.8% of those in the placebo-combination group.
   CONCLUSIONS
   In patients with previously untreated metastatic nonsquamous NSCLC without EGFR or ALK mutations, the addition of pembrolizumab to standard chemotherapy of pemetrexed and a platinum-based drug resulted in significantly longer overall survival and progression-free survival than chemotherapy alone.
C1 [Gandhi, L.] NYU, Perlmutter Canc Ctr, New York, NY USA.
   [Rodriguez-Abreu, D.] Univ Las Palmas Gran Canaria, Univ Insular Maternoinfantil Gran Canaria, Complejo Hosp, Las Palmas Gran Canaria, Spain.
   [Esteban, E.] Hosp Univ Cent Asturias, Oviedo, Spain.
   [Felip, E.] Vall dHebron Univ, Vall dHebron Inst Oncol, Barcelona, Spain.
   [Domine, M.] Fdn Jimenez Diaz, Madrid, Spain.
   [Rubio-Viqueira, B.] Hosp Univ Quiron Madrid, Madrid, Spain.
   [Gadgeel, S.] Karmanos Canc Inst, Detroit, MI USA.
   [De Angelis, F.] Monteregie Ctr, Integrated Hlth & Social Serv Ctr, Greenfield Pk, PQ, Canada.
   [Cheng, S. Y. -S.] Sunnybrook Hlth Sci Ctr, Toronto, ON, Canada.
   [Clingan, P.] Southern Med Day Care Ctr, Wollongong, NSW, Australia.
   [Jennens, R. R.] Epworth Healthcare, Richmond, Vic, Australia.
   [Hui, R.] Westmead Hosp, Sydney, NSW, Australia.
   [Hui, R.] Univ Sydney, Sydney, NSW, Australia.
   [Boyer, M.] Chris OBrien Lifehouse, Camperdown, NSW, Australia.
   [Hochmair, M. J.] Otto Wagner Hosp, Vienna, Austria.
   [Powell, S. F.] Sanford Hlth, Sioux Falls, SD USA.
   [Bischoff, H. G.] Thoraxklin, Heidelberg, Germany.
   [Reck, M.] German Ctr Lung Res, Airway Res Ctr North, Lungen Clin, Grosshansdorf, Germany.
   [Peled, N.] Tel Aviv Univ, Davidoff Canc Ctr, Petah Tiqwa, Israel.
   [Grossi, F.] Osped Policlin San Martino, Genoa, Italy.
   [Novello, S.] Univ San Luigi, Univ Turin, Azienda Osped, Orbassano, Italy.
   [Garassino, M. C.] Fdn IRCCS Ist Nazl Tumori, Milan, Italy.
   [Garon, E. B.] Univ Calif Los Angeles, David Geffen Sch Med, Los Angeles, CA 90095 USA.
   [Kurata, T.] Kansai Med Univ Hosp, Osaka, Japan.
   [Gray, J. E.] H Lee Moffitt Canc Ctr & Res Inst, Tampa, FL USA.
   [Vida, J.; Wei, Z.; Yang, J.; Raftopoulos, H.; Pietanza, M. C.] Merck, Kenilworth, NJ USA.
RP Gandhi, L (corresponding author), New York Univ Langone Hlth, Laura & Isaac Perlmutter Canc Ctr, 160 E 34th St, New York, NY 10016 USA.
EM leena.gandhi@nyumc.org
RI Hui, Rina/L-6114-2019; Esteban, Emilio/AAB-2188-2019; Reck,
   Martin/ABF-5721-2020; Grossi, Francesco/AAL-5024-2021; Powell,
   Steven/ABD-1472-2021; Miquel, Josep Maria/AAG-3508-2019; Blackhall,
   Fiona/N-2186-2015
OI Esteban, Emilio/0000-0002-2980-5254; Reck, Martin/0000-0002-5348-4462;
   Grossi, Francesco/0000-0001-8412-3136; FELIP,
   ENRIQUETA/0000-0002-7620-0098; Zer, Alona/0000-0001-6597-5261; Gandhi,
   Leena/0000-0002-2398-9179; Blackhall, Fiona/0000-0001-8716-3395; Bray,
   Victoria/0000-0002-6357-3899; Castonguay, Vincent/0000-0001-8053-4026;
   Rybkin, Igor/0000-0002-8434-1093; Kollmeier, Jens/0000-0002-8048-3895;
   Rodriguez-Abreu, Delvys/0000-0003-0506-1366; Myllarniemi, L
   Marjukka/0000-0001-9343-0867
FU MerckMerck & Company; Genentech/RocheRoche HoldingGenentech;
   PfizerPfizer; Ignyta; Syndax; AbbVieAbbVie; AstraZenecaAstraZeneca;
   Bristol-Myers SquibbBristol-Myers Squibb; Merck Sharp DohmeMerck &
   Company; Roche/GenentechRoche HoldingGenentech; Boehringer
   IngelheimBoehringer Ingelheim; Ariad/Takeda; Eli LillyEli Lilly;
   RocheRoche Holding; NovartisNovartis; RegeneronRegeneron; Incyte;
   Vyriad; GenentechRoche HoldingGenentech; Foundation Medicine;
   Guardant360; NovellusDx; TakedaTakeda Pharmaceutical Company Ltd; Pierre
   Fabre; AmgenAmgen; Hoffmann-La RocheHoffmann-La Roche;
   CelgeneBristol-Myers SquibbCelgene Corporation; Mirati; Dynavax;
   Peregrine Pharmaceuticals; Array
FX Supported by Merck.; Dr. Gandhi reports receiving grant support and
   advisory board fees from Merck, advisory board fees from
   Genentech/Roche, Pfizer, Ignyta, Syndax, AbbVie, and AstraZeneca, and
   grant support from Bristol-Myers Squibb; Dr. Rodriguez-Abreu, receiving
   lecture fees, advisory board fees, and travel support from Merck Sharp &
   Dohme, Bristol-Myers Squibb, Roche/Genentech, and Boehringer Ingelheim;
   Dr. Gadgeel, receiving advisory fees from AbbVie, AstraZeneca,
   Genentech/Roche, and Ariad/Takeda; Dr. Felip, receiving consulting fees
   from Boehringer Ingelheim, Eli Lilly, Pfizer, Roche, Merck Sharp &
   Dohme, and AbbVie and lecture fees from AstraZeneca, Bristol-Myers
   Squibb, and Novartis; Dr. Clingan, receiving funding for study patient
   visits from Merck Sharp & Dohme, AbbVie, Regeneron, and Bristol- Myers
   Squibb; Dr. Powell, receiving grant support, paid to his institution,
   from Merck Sharp & Dohme, Bristol-Myers Squibb, Incyte, Pfizer, Vyriad,
   and Genentech; Dr. Peled, receiving grant support, advisory fees, and
   honoraria from AstraZeneca, Bristol-Myers Squibb, Merck Sharp & Dohme,
   and Roche and advisory fees and honoraria from Boehringer Ingelheim, Eli
   Lilly, Foundation Medicine, Guardant360, Novartis, NovellusDx, Pfizer,
   and Takeda; Dr. Grossi, receiving lecture fees and advisory board fees
   from Merck, Pierre Fabre, Pfizer, Novartis, and Boehringer Ingelheim,
   grant support, lecture fees, and advisory board fees from Bristol-Myers
   Squibb, and lecture fees from AstraZeneca, Amgen, and Roche; Dr. Reck,
   receiving lecture fees and consulting fees from Hoffmann-La Roche, Eli
   Lilly, AstraZeneca, Celgene, Bristol-Myers Squibb, Merck, Boehringer
   Ingelheim, Pfizer, Novartis, and Merck Sharp & Dohme; Dr. Hui, receiving
   advisory board fees and lecture fees from Merck Sharp & Dohme,
   AstraZeneca, and Novartis, advisory board fees from Roche, and lecture
   fees from Bristol-Myers Squibb and Boehringer Ingelheim; Dr. Garon,
   receiving grant support, paid to his institution, from AstraZeneca,
   Bristol-Myers Squibb, Eli Lilly, Genentech, Boehringer Ingelheim,
   Pfizer, Novartis, Mirati, Dynavax, and Merck; Dr. Boyer, receiving grant
   support and travel support from AstraZeneca, Bristol-Myers Squibb, and
   Pfizer and grant support from Genentech/Roche, Amgen, Novartis, and
   Peregrine Pharmaceuticals; Dr. Rubio-Viqueira, receiving advisory board
   fees and lecture fees from Eli Lilly and lecture fees from Roche and
   Pfizer; Dr. Novello, receiving lecture fees from Boehringer Ingelheim,
   AstraZeneca, Pfizer, Merck Sharp & Dohme, Bristol-Myers Squibb, Roche,
   and Eli Lilly; Dr. Kurata, receiving honoraria from Merck Sharp & Dohme,
   Eli Lilly, Chugai, Ono, Bristol-Myers Squibb, AstraZeneca, and
   Boehringer Ingelheim; Dr. Gray, receiving grant support from Merck,
   Bristol-Myers Squibb, and Array, grant support and honoraria from
   AstraZeneca, Genentech, and Boehringer Ingelheim, and honoraria from
   Celgene and Eli Lilly; Drs. Vida, Wei, Yang, and Pietanza, being
   employed by Merck; Dr. Rafto-poulos, being employed by Bayer and being
   employed by Merck during the conduct of the study; and Dr. Garassino,
   receiving consulting fees and lecture fees from AstraZeneca, Roche, and
   Boehringer Ingelheim. No other potential conflict of interest relevant
   to this article was reported.
CR Ahn MJ, 2015, ANN ONCOL, V26, P140
   Borghaei H, 2015, NEW ENGL J MED, V373, P1627, DOI 10.1056/NEJMoa1507643
   Bracci L, 2014, CELL DEATH DIFFER, V21, P15, DOI 10.1038/cdd.2013.67
   Brahmer J, 2015, NEW ENGL J MED, V373, P123, DOI 10.1056/NEJMoa1504627
   Brahmer JR, 2017, J CLIN ONCOL, V35, DOI 10.1200/JCO.2017.35.15_suppl.9000
   Carbone DP, 2017, NEW ENGL J MED, V376, P2415, DOI 10.1056/NEJMoa1613493
   Ciuleanu T, 2009, LANCET, V374, P1432, DOI 10.1016/S0140-6736(09)61497-5
   Cutica I, 2014, EUR J INTERN MED, V25, P685, DOI 10.1016/j.ejim.2014.07.002
   Davies J, 2017, PLOS ONE, V12, DOI 10.1371/journal.pone.0175679
   Eisenhauer EA, 2009, EUR J CANCER, V45, P228, DOI 10.1016/j.ejca.2008.10.026
   Garon EB, 2015, NEW ENGL J MED, V372, P2018, DOI 10.1056/NEJMoa1501824
   Hartmann JT, 2003, EXPERT OPIN PHARMACO, V4, P889, DOI 10.1517/14656566.4.6.889
   Herbst RS, 2016, LANCET, V387, P1540, DOI 10.1016/S0140-6736(15)01281-7
   Langer CJ, 2016, LANCET ONCOL, V17, P1497, DOI 10.1016/S1470-2045(16)30498-3
   Lazzari C, 2017, FRONT MED-LAUSANNE, V4, DOI 10.3389/fmed.2017.00004
   Lesterhuis WJ, 2011, J CLIN INVEST, V121, P3100, DOI 10.1172/JCI43656
   Li GZ, 2017, ONCOIMMUNOLOGY, V6, DOI 10.1080/2162402X.2017.1328339
   OKEN MM, 1982, AM J CLIN ONCOL-CANC, V5, P649, DOI 10.1097/00000421-198212000-00014
   Paz-Ares L, 2012, LANCET ONCOL, V13, P247, DOI 10.1016/S1470-2045(12)70063-3
   Paz-Ares LG, 2013, J CLIN ONCOL, V31, P2895, DOI 10.1200/JCO.2012.47.1102
   Perol M, 2017, J CLIN ONCOL S, V35
   Peters S, 2017, J CLIN ONCOL, V35, P2781, DOI 10.1200/JCO.2016.71.9476
   Reck M, 2017, ANN ONCOL, V28, P31
   Reck M, 2016, NEW ENGL J MED, V375, P1823, DOI 10.1056/NEJMoa1606774
   Rittmeyer A, 2017, LANCET, V389, P255, DOI 10.1016/S0140-6736(16)32517-X
   Roach C, 2016, APPL IMMUNOHISTO M M, V24, P392, DOI 10.1097/PAI.0000000000000408
   Roselli M, 2013, ONCOIMMUNOLOGY, V2, DOI 10.4161/onci.27025
   Scagliotti GV, 2014, LUNG CANCER, V85, P408, DOI 10.1016/j.lungcan.2014.07.005
   Tomasini P, 2016, THER ADV MED ONCOL, V8, P198, DOI 10.1177/1758834016644155
   Zattera Tito, 2017, J Nephropathol, V6, P43, DOI 10.15171/jnp.2017.07
   Zinner RG, 2015, J THORAC ONCOL, V10, P134, DOI 10.1097/JTO.0000000000000366
NR 31
TC 2390
Z9 2461
U1 31
U2 341
PU MASSACHUSETTS MEDICAL SOC
PI WALTHAM
PA WALTHAM WOODS CENTER, 860 WINTER ST,, WALTHAM, MA 02451-1413 USA
SN 0028-4793
EI 1533-4406
J9 NEW ENGL J MED
JI N. Engl. J. Med.
PD MAY 31
PY 2018
VL 378
IS 22
BP 2078
EP 2092
DI 10.1056/NEJMoa1801005
PG 15
WC Medicine, General & Internal
SC General & Internal Medicine
GA GH5AL
UT WOS:000433428000006
PM 29658856
OA Green Published, Bronze
HC Y
HP N
DA 2021-12-02
ER

PT J
AU Herbst, RS
   Morgensztern, D
   Boshoff, C
AF Herbst, Roy S.
   Morgensztern, Daniel
   Boshoff, Chris
TI The biology and management of non-small cell lung cancer
SO NATURE
LA English
DT Review
ID GROWTH-FACTOR RECEPTOR; OPEN-LABEL; EGFR-MUTATION; ACQUIRED-RESISTANCE;
   1ST-LINE TREATMENT; STAGE IV; AMERICAN SOCIETY; PD-1 BLOCKADE;
   SINGLE-ARM; PHASE-III
AB Important advancements in the treatment of non-small cell lung cancer (NSCLC) have been achieved over the past two decades, increasing our understanding of the disease biology and mechanisms of tumour progression, and advancing early detection and multimodal care. The use of small molecule tyrosine kinase inhibitors and immunotherapy has led to unprecedented survival benefits in selected patients. However, the overall cure and survival rates for NSCLC remain low, particularly in metastatic disease. Therefore, continued research into new drugs and combination therapies is required to expand the clinical benefit to a broader patient population and to improve outcomes in NSCLC.
C1 [Herbst, Roy S.; Boshoff, Chris] Yale Sch Med, Yale Canc Ctr, New Haven, CT 06510 USA.
   [Morgensztern, Daniel] Washington Univ, Sch Med, St Louis, MO USA.
   [Boshoff, Chris] Pfizer Inc, New York, NY 10017 USA.
RP Herbst, RS; Boshoff, C (corresponding author), Yale Sch Med, Yale Canc Ctr, New Haven, CT 06510 USA.; Boshoff, C (corresponding author), Pfizer Inc, New York, NY 10017 USA.
EM roy.herbst@yale.edu; chris.boshoff@pfizer.com
FU Yale SPORE in Lung Cancer [P50CA196530]
FX We would like to thank L. Chen and A. M. Incassati for editorial
   assistance. R. Herbst is supported by the Yale SPORE in Lung Cancer
   (P50CA196530).
CR Abbosh C, 2017, NATURE, V545, P446, DOI 10.1038/nature22364
   Ahrendt SA, 2003, J NATL CANCER I, V95, P961, DOI 10.1093/jnci/95.13.961
   Alberg AJ, 2013, CHEST, V143, pE1, DOI 10.1378/chest.12-2345
   Antonia SJ, 2017, NEW ENGL J MED, V377, P1919, DOI 10.1056/NEJMoa1709937
   Awad MM, 2016, J CLIN ONCOL, V34, P721, DOI 10.1200/JCO.2015.63.4600
   Awad MM, 2013, NEW ENGL J MED, V368, P2395, DOI 10.1056/NEJMoa1215530
   Bezu L, 2015, FRONT IMMUNOL, V6, DOI 10.3389/fimmu.2015.00187
   Blakely CM, 2017, NAT GENET, V49, P1693, DOI 10.1038/ng.3990
   Borghaei H, 2015, NEW ENGL J MED, V373, P1627, DOI 10.1056/NEJMoa1507643
   Brahmer J, 2015, NEW ENGL J MED, V373, P123, DOI 10.1056/NEJMoa1504627
   Brandon TH, 2015, J CLIN ONCOL, V33, P952, DOI 10.1200/JCO.2014.59.4465
   Camidge DR, 2014, NAT REV CLIN ONCOL, V11, P473, DOI 10.1038/nrclinonc.2014.104
   Carbone DP, 2017, NEW ENGL J MED, V376, P2415, DOI 10.1056/NEJMoa1613493
   Cardarella S, 2013, CLIN CANCER RES, V19, P4532, DOI 10.1158/1078-0432.CCR-13-0657
   Chang CH, 2015, CELL, V162, P1229, DOI 10.1016/j.cell.2015.08.016
   Chen DS, 2017, NATURE, V541, P321, DOI 10.1038/nature21349
   Chi A, 2017, RADIOTHER ONCOL, V123, P346, DOI 10.1016/j.radonc.2017.05.007
   COLEY WB, 1991, CLIN ORTHOP RELAT R, P3
   Collisson EA, 2014, NATURE, V511, P543, DOI 10.1038/nature13385
   Curran MA, 2010, P NATL ACAD SCI USA, V107, P4275, DOI 10.1073/pnas.0915174107
   Curran WJ, 2011, J NATL CANCER I, V103, P1452, DOI 10.1093/jnci/djr325
   Davies KD, 2013, PLOS ONE, V8, DOI 10.1371/journal.pone.0082236
   DILLMAN RO, 1990, NEW ENGL J MED, V323, P940, DOI 10.1056/NEJM199010043231403
   Ding L, 2008, NATURE, V455, P1069, DOI 10.1038/nature07423
   Dong HD, 2002, NAT MED, V8, P793, DOI 10.1038/nm730
   Drilon A, 2017, CANCER DISCOV, V7, P963, DOI 10.1158/2159-8290.CD-17-0507
   Drilon A, 2016, LANCET ONCOL, V17, P1653, DOI 10.1016/S1470-2045(16)30562-9
   Engelman JA, 2007, SCIENCE, V316, P1039, DOI 10.1126/science.1141478
   Facchinetti F, 2017, CANCER TREAT REV, V55, P83, DOI 10.1016/j.ctrv.2017.02.010
   Frampton GM, 2015, CANCER DISCOV, V5, P850, DOI 10.1158/2159-8290.CD-15-0285
   Fukuoka M, 2003, J CLIN ONCOL, V21, P2237, DOI 10.1200/JCO.2003.10.038
   Fukuoka M, 2011, J CLIN ONCOL, V29, P2866, DOI 10.1200/JCO.2010.33.4235
   Gainor JF, 2016, CANCER DISCOV, V6, P1118, DOI 10.1158/2159-8290.CD-16-0596
   Garon EB, 2015, NEW ENGL J MED, V372, P2018, DOI 10.1056/NEJMoa1501824
   Garon EB, 2014, LANCET, V384, P665, DOI 10.1016/S0140-6736(14)60845-X
   Gautschi O, 2017, J CLIN ONCOL, V35, P1403, DOI 10.1200/JCO.2016.70.9352
   Gettinger S, 2017, CANCER DISCOV, V7, P1420, DOI 10.1158/2159-8290.CD-17-0593
   Goldstraw P, 2016, J THORAC ONCOL, V11, P39, DOI 10.1016/j.jtho.2015.09.009
   Hackshaw AK, 1997, BMJ-BRIT MED J, V315, P980, DOI 10.1136/bmj.315.7114.980
   Hammerman PS, 2012, NATURE, V489, P519, DOI 10.1038/nature11404
   Hanna N, 2017, J CLIN ONCOL, V35, P3484, DOI 10.1200/JCO.2017.74.6065
   Hays JT, 2008, NEW ENGL J MED, V359, P2018, DOI 10.1056/NEJMct0800146
   Hellmann MD, 2017, LANCET ONCOL, V18, P31, DOI [10.1016/S1470-2045(16)30624-6, 10.1016/s1470-2045(16)30624-6]
   Herbst RS, 2008, NEW ENGL J MED, V359, P1367, DOI 10.1056/NEJMra0802714
   Herbst RS, 2016, LANCET ONCOL, V17, P1464, DOI 10.1016/S1470-2045(16)30524-1
   Herbst RS, 2016, LANCET, V387, P1540, DOI 10.1016/S0140-6736(15)01281-7
   Herbst RS, 2015, CLIN CANCER RES, V21, P1514, DOI 10.1158/1078-0432.CCR-13-3473
   Herbst RS, 2014, NATURE, V515, P563, DOI 10.1038/nature14011
   Hida T, 2017, LANCET, V390, P29, DOI 10.1016/S0140-6736(17)30565-2
   Hirsch FR, 2017, LANCET, V389, P299, DOI 10.1016/S0140-6736(16)30958-8
   Hodi FS, 2010, NEW ENGL J MED, V363, P711, DOI 10.1056/NEJMoa1003466
   Holmgaard RB, 2013, J EXP MED, V210, P1389, DOI 10.1084/jem.20130066
   Hyman D.M., 2017, J CLIN ONCOL, V35, DOI DOI 10.1200/JC0.2017.35.15_SUPPL.LBA2501
   Hyman DM, 2015, NEW ENGL J MED, V373, P726, DOI 10.1056/NEJMoa1502309
   Iwai Y, 2002, P NATL ACAD SCI USA, V99, P12293, DOI 10.1073/pnas.192461099
   Janne PA, 2015, NEW ENGL J MED, V372, P1689, DOI 10.1056/NEJMoa1411817
   Jia Y, 2016, NATURE, V534, P129, DOI 10.1038/nature17960
   Kazandjian D, 2016, ONCOLOGIST, V21, P634, DOI 10.1634/theoncologist.2015-0507
   Kim DW, 2017, J CLIN ONCOL, V35, P2490, DOI 10.1200/JCO.2016.71.5904
   Kim ES, 2011, CANCER DISCOV, V1, P44, DOI 10.1158/2159-8274.CD-10-0010
   Kobayashi S, 2005, NEW ENGL J MED, V352, P786, DOI 10.1056/NEJMoa044238
   Kohno T, 2012, NAT MED, V18, P375, DOI 10.1038/nm.2644
   Koyama S, 2016, CANCER RES, V76, P999, DOI 10.1158/0008-5472.CAN-15-1439
   Kris MG, 2017, J CLIN ONCOL, V35, P2960, DOI 10.1200/JCO.2017.72.4401
   Kris MG, 2014, JAMA-J AM MED ASSOC, V311, P1998, DOI 10.1001/jama.2014.3741
   Kris MG, 2003, JAMA-J AM MED ASSOC, V290, P2149, DOI 10.1001/jama.290.16.2149
   Kwak EL, 2010, NEW ENGL J MED, V363, P1693, DOI 10.1056/NEJMoa1006448
   Langer CJ, 2016, LANCET ONCOL, V17, P1497, DOI 10.1016/S1470-2045(16)30498-3
   Lawler SE, 2017, JAMA ONCOL, V3, P841, DOI 10.1001/jamaoncol.2016.2064
   Le DT, 2015, NEW ENGL J MED, V372, P2509, DOI 10.1056/NEJMoa1500596
   Leach DR, 1996, SCIENCE, V271, P1734, DOI 10.1126/science.271.5256.1734
   Lemmon MA, 2014, CSH PERSPECT BIOL, V6, DOI 10.1101/cshperspect.a020768
   Liang H., 2017, ANN SURG
   Lim SM, 2017, J CLIN ONCOL, V35, P2613, DOI 10.1200/JCO.2016.71.3701
   Lin JJ, 2017, CANCER DISCOV, V7, P137, DOI 10.1158/2159-8290.CD-16-1123
   Lynch TJ, 2004, NEW ENGL J MED, V350, P2129, DOI 10.1056/NEJMoa040938
   Maemondo M, 2010, NEW ENGL J MED, V362, P2380, DOI 10.1056/NEJMoa0909530
   Marchetti A, 2011, J CLIN ONCOL, V29, P3574, DOI 10.1200/JCO.2011.35.9638
   Mazieres J, 2016, ANN ONCOL, V27, P281, DOI 10.1093/annonc/mdv573
   Mazieres J, 2013, J CLIN ONCOL, V31, P1997, DOI 10.1200/JCO.2012.45.6095
   McGranahan N, 2016, SCIENCE, V351, P1463, DOI 10.1126/science.aaf1490
   Mitsudomi T, 2010, LANCET ONCOL, V11, P121, DOI 10.1016/S1470-2045(09)70364-X
   Mok TS, 2017, NEW ENGL J MED, V376, P629, DOI 10.1056/NEJMoa1612674
   Mok TS, 2009, NEW ENGL J MED, V361, P947, DOI 10.1056/NEJMoa0810699
   Molina JR, 2008, MAYO CLIN PROC, V83, P584, DOI 10.4065/83.5.584
   Morgensztern D, 2010, J THORAC ONCOL, V5, P29, DOI 10.1097/JTO.0b013e3181c5920c
   Niederst MJ, 2015, CLIN CANCER RES, V21, P3924, DOI 10.1158/1078-0432.CCR-15-0560
   Okabe T, 2007, CANCER RES, V67, P2046, DOI 10.1158/0008-5472.CAN-06-3339
   Oxnard GR, 2016, J CLIN ONCOL, V34, P3375, DOI 10.1200/JCO.2016.66.7162
   Paez JG, 2004, SCIENCE, V304, P1497, DOI 10.1126/science.1099314
   Paik PK, 2015, CANCER DISCOV, V5, P842, DOI 10.1158/2159-8290.CD-14-1467
   Pao W, 2005, PLOS MED, V2, P57, DOI 10.1371/journal.pmed.0020017
   Paz-Ares L, 2017, ANN ONCOL, V28, P270, DOI 10.1093/annonc/mdw611
   Peters S, 2017, NEW ENGL J MED, V377, P829, DOI 10.1056/NEJMoa1704795
   Planchard D, 2016, LANCET ONCOL, V17, P984, DOI 10.1016/S1470-2045(16)30146-2
   Planchard D, 2016, LANCET ONCOL, V17, P642, DOI 10.1016/S1470-2045(16)00077-2
   Reck M, 2017, NEW ENGL J MED, V377, P849, DOI 10.1056/NEJMra1703413
   Reck M, 2016, NEW ENGL J MED, V375, P1823, DOI 10.1056/NEJMoa1606774
   Rikova K, 2007, CELL, V131, P1190, DOI 10.1016/j.cell.2007.11.025
   Rittmeyer A, 2017, LANCET, V389, P255, DOI 10.1016/S0140-6736(16)32517-X
   Rizvi NA, 2015, SCIENCE, V348, P124, DOI 10.1126/science.aaa1348
   Robinson DR, 2017, NATURE, V548, P297, DOI 10.1038/nature23306
   Romero R, 2017, NAT MED, V23, P1362, DOI 10.1038/nm.4407
   Rosell R, 2012, LANCET ONCOL, V13, P239, DOI 10.1016/S1470-2045(11)70393-X
   Sahin U, 2017, NATURE, V547, P222, DOI 10.1038/nature23003
   Sandler A, 2006, NEW ENGL J MED, V355, P2542, DOI 10.1056/NEJMoa061884
   Scagliotti GV, 2008, J CLIN ONCOL, V26, P3543, DOI 10.1200/JCO.2007.15.0375
   Schiller JH, 2002, NEW ENGL J MED, V346, P92, DOI 10.1056/NEJMoa011954
   Sequist LV, 2011, SCI TRANSL MED, V3, DOI 10.1126/scitranslmed.3002003
   Shahab L, 2017, ANN INTERN MED, V166, P390, DOI 10.7326/M16-1107
   Sharma P., 2017, NAT MED, V23, P1362
   Sharma SV, 2007, NAT REV CANCER, V7, P169, DOI 10.1038/nrc2088
   Shaw AT, 2017, LANCET ONCOL, V18, P1590, DOI 10.1016/S1470-2045(17)30680-0
   Shaw AT, 2016, LANCET ONCOL, V17, P234, DOI 10.1016/S1470-2045(15)00488-X
   Shaw AT, 2014, NEW ENGL J MED, V371, P1963, DOI 10.1056/NEJMoa1406766
   Shaw AT, 2014, NEW ENGL J MED, V370, P2537, DOI [10.1056/NEJMoa1311107, 10.1056/NEJMc1404894]
   Shaw AT, 2013, NEW ENGL J MED, V368, P2385, DOI 10.1056/NEJMoa1214886
   Shepherd FA, 2005, NEW ENGL J MED, V353, P123, DOI 10.1056/NEJMoa050753
   Soda M, 2007, NATURE, V448, P561, DOI 10.1038/nature05945
   Solomon BJ, 2014, NEW ENGL J MED, V371, P2167, DOI [10.1056/NEJMoa1408440, 10.1056/NEJMx150034]
   Soria JC, 2017, N ENGL J MED
   Soria JC, 2017, LANCET, V389, P917, DOI 10.1016/S0140-6736(17)30123-X
   Sun S, 2007, NAT REV CANCER, V7, P778, DOI 10.1038/nrc2190
   Thatcher N, 2015, LANCET ONCOL, V16, P763, DOI 10.1016/S1470-2045(15)00021-2
   Thress KS, 2015, NAT MED, V21, P560, DOI 10.1038/nm.3854
   Tian L, 2017, NATURE, V544, P250, DOI 10.1038/nature21724
   Topalian SL, 2012, NEW ENGL J MED, V366, P2443, DOI 10.1056/NEJMoa1200690
   Torre LA, 2015, CA-CANCER J CLIN, V65, P87, DOI 10.3322/caac.21262
   Turke AB, 2010, CANCER CELL, V17, P77, DOI 10.1016/j.ccr.2009.11.022
   Uchibori K, 2017, NAT COMMUN, V8, DOI 10.1038/ncomms14768
   Vineis P, 2005, BRIT MED J, V330, P277, DOI 10.1136/bmj.38327.648472.82
   Voron T, 2014, FRONT ONCOL, V4, DOI 10.3389/fonc.2014.00070
   Wheeler DL, 2010, NAT REV CLIN ONCOL, V7, P493, DOI 10.1038/nrclinonc.2010.97
   Wu YL, 2017, LANCET ONCOL, V18, P1454, DOI 10.1016/S1470-2045(17)30608-3
   Yang JCH, 2015, LANCET ONCOL, V16, P141, DOI 10.1016/S1470-2045(14)71173-8
   Zaretsky JM, 2016, NEW ENGL J MED, V375, P819, DOI 10.1056/NEJMoa1604958
   Zhang JJ, 2014, SCIENCE, V346, P256, DOI 10.1126/science.1256930
   Zhou CC, 2011, LANCET ONCOL, V12, P735, DOI 10.1016/S1470-2045(11)70184-X
   Zitvogel L, 2013, IMMUNITY, V39, P74, DOI 10.1016/j.immuni.2013.06.014
NR 139
TC 1112
Z9 1161
U1 77
U2 527
PU NATURE PUBLISHING GROUP
PI LONDON
PA MACMILLAN BUILDING, 4 CRINAN ST, LONDON N1 9XW, ENGLAND
SN 0028-0836
EI 1476-4687
J9 NATURE
JI Nature
PD JAN 25
PY 2018
VL 553
IS 7689
BP 446
EP 454
DI 10.1038/nature25183
PG 9
WC Multidisciplinary Sciences
SC Science & Technology - Other Topics
GA FU6OE
UT WOS:000423971100031
PM 29364287
HC Y
HP N
DA 2021-12-02
ER

PT J
AU Paz-Ares, L
   Luft, A
   Vicente, D
   Tafreshi, A
   Gumus, M
   Mazieres, J
   Hermes, B
   Senler, FC
   Csoszi, T
   Fulop, A
   Rodriguez-Cid, J
   Wilson, J
   Sugawara, S
   Kato, T
   Lee, KH
   Cheng, Y
   Novello, S
   Halmos, B
   Li, X
   Lubiniecki, GM
   Piperdi, B
   Kowalski, DM
AF Paz-Ares, L.
   Luft, A.
   Vicente, D.
   Tafreshi, A.
   Gumus, M.
   Mazieres, J.
   Hermes, B.
   Senler, F. Cay
   Csoszi, T.
   Fulop, A.
   Rodriguez-Cid, J.
   Wilson, J.
   Sugawara, S.
   Kato, T.
   Lee, K. H.
   Cheng, Y.
   Novello, S.
   Halmos, B.
   Li, X.
   Lubiniecki, G. M.
   Piperdi, B.
   Kowalski, D. M.
CA KEYNOTE-407 Investigators
TI Pembrolizumab plus Chemotherapy for Squamous Non-Small-Cell Lung Cancer
SO NEW ENGLAND JOURNAL OF MEDICINE
LA English
DT Article
ID OPEN-LABEL; STAGE IV; THERAPY; CARBOPLATIN; NIVOLUMAB; DOCETAXEL;
   CRITERIA; PHASE-3; TRENDS
AB BACKGROUND
   Standard first-line therapy for metastatic, squamous non-small-cell lung cancer (NSCLC) is platinum-based chemotherapy or pembrolizumab (for patients with programmed death ligand 1 [PD-L1] expression on >= 50% of tumor cells). More recently, pembrolizumab plus chemotherapy was shown to significantly prolong overall survival among patients with nonsquamous NSCLC.
   METHODS
   In this double-blind, phase 3 trial, we randomly assigned, in a 1:1 ratio, 559 patients with untreated metastatic, squamous NSCLC to receive 200 mg of pembrolizumab or saline placebo for up to 35 cycles; all the patients also received carboplatin and either paclitaxel or nanoparticle albumin-bound [nab]-paclitaxel for the first 4 cycles. Primary end points were overall survival and progression-free survival.
   RESULTS
   After a median follow-up of 7.8 months, the median overall survival was 15.9 months (95% confidence interval [CI], 13.2 to not reached) in the pembrolizumab-combination group and 11.3 months (95% CI, 9.5 to 14.8) in the placebo-combination group (hazard ratio for death, 0.64; 95% CI, 0.49 to 0.85; P<0.001). The overall survival benefit was consistent regardless of the level of PD-Li expression. The median progression-free survival was 6.4 months (95% CI, 6.2 to 8.3) in the pembrolizumabcombination group and 4.8 months (95% CI, 4.3 to 5.7) in the placebo-combination group (hazard ratio for disease progression or death, 0.56; 95% CI, 0.45 to 0.70; P<0.001). Adverse events of grade 3 or higher occurred in 69.8% of the patients in the pembrolizumab-combination group and in 68.2% of the patients in the placebocombination group. Discontinuation of treatment because of adverse events was more frequent in the pembrolizumab-combination group than in the placebo-combination group (13.3% vs. 6.4%).
   CONCLUSIONS
   In patients with previously untreated metastatic, squamous NSCLC, the addition of pembrolizumab to chemotherapy with carboplatin plus paclitaxel or nab-paclitaxel resulted in significantly longer overall survival and progression-free survival than chemotherapy alone.
C1 [Paz-Ares, L.] Univ Complutense, Spanish Natl Canc Res Ctr, Hosp Univ Octubre 12, Madrid, Spain.
   [Paz-Ares, L.] Ciberonc, Madrid, Spain.
   [Vicente, D.] Hosp Univ Virgen Macarena, Seville, Spain.
   [Luft, A.] Leningrad Reg Clin Hosp, St Petersburg, Russia.
   [Tafreshi, A.] Wollongong Oncol, Wollongong, NSW, Australia.
   [Tafreshi, A.] Wollongong Private Hosp, Wollongong, NSW, Australia.
   [Gumus, M.] Istanbul Medeniyet Univ Hosp, Istanbul, Turkey.
   [Senler, F. Cay] Ankara Univ, Ankara, Turkey.
   [Mazieres, J.] Univ Paul Sabatier, Ctr Hosp Univ Toulouse, Toulouse, France.
   [Hermes, B.] Univ Klinikum Tubingen, Tubingen, Germany.
   [Csoszi, T.] Jasz Nagykun Szolnok Cty Hosp, Szolnok, Hungary.
   [Fulop, A.] Orszagos Koranyi TBC & Pulmonol Intezet, Budapest, Hungary.
   [Rodriguez-Cid, J.] Med Sur Hosp, Ctr Oncol, Mexico City, DF, Mexico.
   [Wilson, J.] Humber River Reg Hosp, Toronto, ON, Canada.
   [Sugawara, S.] Sendai Kousei Hosp, Sendai, Miyagi, Japan.
   [Kato, T.] Kanagawa Canc Ctr, Yokohama, Kanagawa, Japan.
   [Lee, K. H.] Chungbuk Natl Univ, Coll Med, Chungbuk Natl Univ Hosp, Cheongju, South Korea.
   [Cheng, Y.] Jilin Canc Hosp, Changchun, Jilin, Peoples R China.
   [Novello, S.] Univ Turin, Orbassano, Italy.
   [Halmos, B.] Montefiore Med Ctr, Albert Einstein Coll Med, New York, NY USA.
   [Li, X.; Lubiniecki, G. M.; Piperdi, B.] Merck, Kenilworth, NJ USA.
   [Kowalski, D. M.] Maria Sklodowska Curie Inst Oncol, Warsaw, Poland.
RP Paz-Ares, L (corresponding author), Hosp Univ 12 Octubre, Dept Med Oncol, Ave Cordoba, Madrid 28041, Spain.
EM lpazaresr@seom.org
RI Senler, Filiz Cay/AAI-1824-2019; Paz-Ares, Luis/AAH-2750-2019;
   Provencio, Mariano/ABE-8586-2020; Gumus, Mahmut/C-7135-2008; MAZIERES,
   JULIEN/M-3986-2014; van den Heuvel, Michel M/D-9491-2017
OI Provencio, Mariano/0000-0001-9053-9197; van den Heuvel, Michel
   M/0000-0002-6372-2153; Provencio Pulla, Mariano/0000-0001-6315-7919;
   MORO-SIBILOT, Denis/0000-0001-6776-8610; Rybkin,
   Igor/0000-0002-8434-1093; CAY SENLER, FILIZ/0000-0002-7156-4650;
   Kollmeier, Jens/0000-0002-8048-3895; Kowalski,
   Dariusz/0000-0002-9452-3229; Lee, Ki Hyeong/0000-0002-7830-5950;
   Piperdi, Bilal/0000-0002-1315-3175; Castonguay,
   Vincent/0000-0001-8053-4026
FU Merck Sharp DohmeMerck & Company
FX Supported by Merck Sharp & Dohme.
CR BORGHAEI H, 2018, J CLIN ONCOL S, V36
   Borghaei H., 2018, J THORAC ONCOL
   Brahmer J, 2015, NEW ENGL J MED, V373, P123, DOI 10.1056/NEJMoa1504627
   Carbone DP, 2017, NEW ENGL J MED, V376, P2415, DOI 10.1056/NEJMoa1613493
   Cheng TYD, 2016, J THORAC ONCOL, V11, P1653, DOI 10.1016/j.jtho.2016.05.021
   Cutica I, 2014, EUR J INTERN MED, V25, P685, DOI 10.1016/j.ejim.2014.07.002
   Edge S., 2010, AJCC CANC STAGING HD, V7th ed
   Eisenhauer EA, 2009, EUR J CANCER, V45, P228, DOI 10.1016/j.ejca.2008.10.026
   Gandhi L, 2018, NEW ENGL J MED, V378, P2078, DOI 10.1056/NEJMoa1801005
   Garon EB, 2015, NEW ENGL J MED, V372, P2018, DOI 10.1056/NEJMoa1501824
   Govindan R, 2017, J CLIN ONCOL, V35, P3449, DOI 10.1200/JCO.2016.71.7629
   Hellmann MD, 2018, NEW ENGL J MED, V378, P2093, DOI 10.1056/NEJMoa1801946
   Herbst RS, 2016, LANCET, V387, P1540, DOI 10.1016/S0140-6736(15)01281-7
   Jotte RM, 2018, J CLIN ONCOL, V36, DOI 10.1200/JCO.2018.36.18_suppl.LBA9000
   Langer CJ, 2016, LANCET ONCOL, V17, P1497, DOI 10.1016/S1470-2045(16)30498-3
   Lopes G, 2018, J CLIN ONCOL, V36, DOI 10.1200/JCO.2018.36.18_suppl.LBA4
   Lortet-Tieulent J, 2014, LUNG CANCER, V84, P13, DOI 10.1016/j.lungcan.2014.01.009
   Marrone K, 2017, J THORAC ONCOL, V12, pS893, DOI 10.1016/j.jtho.2016.11.1219
   OKEN MM, 1982, AM J CLIN ONCOL-CANC, V5, P649, DOI 10.1097/00000421-198212000-00014
   Reck M, 2016, NEW ENGL J MED, V375, P1823, DOI 10.1056/NEJMoa1606774
   Rittmeyer A, 2017, LANCET, V389, P255, DOI 10.1016/S0140-6736(16)32517-X
   Roach C, 2016, APPL IMMUNOHISTO M M, V24, P392, DOI 10.1097/PAI.0000000000000408
   Socinski MA, 2018, J THORAC ONCOL, V13, P165, DOI 10.1016/j.jtho.2017.11.111
   Soldera SV, 2017, FRONT ONCOL, V7, DOI 10.3389/fonc.2017.00050
   Thatcher N, 2015, LANCET ONCOL, V16, P763, DOI 10.1016/S1470-2045(15)00021-2
NR 25
TC 1296
Z9 1341
U1 13
U2 120
PU MASSACHUSETTS MEDICAL SOC
PI WALTHAM
PA WALTHAM WOODS CENTER, 860 WINTER ST,, WALTHAM, MA 02451-1413 USA
SN 0028-4793
EI 1533-4406
J9 NEW ENGL J MED
JI N. Engl. J. Med.
PD NOV 22
PY 2018
VL 379
IS 21
BP 2040
EP 2051
DI 10.1056/NEJMoa1810865
PG 12
WC Medicine, General & Internal
SC General & Internal Medicine
GA HB1VX
UT WOS:000450816900009
PM 30280635
OA Bronze, Green Published
HC Y
HP N
DA 2021-12-02
ER

PT J
AU Antonia, SJ
   Villegas, A
   Daniel, D
   Vicente, D
   Murakami, S
   Hui, R
   Kurata, T
   Chiappori, A
   Lee, KH
   de Wit, M
   Cho, BC
   Bourhaba, M
   Quantin, X
   Tokito, T
   Mekhail, T
   Planchard, D
   Kim, YC
   Karapetis, CS
   Hiret, S
   Ostoros, G
   Kubota, K
   Gray, JE
   Paz-Ares, L
   Carpeno, JD
   Faivre-Finn, C
   Reck, M
   Vansteenkiste, J
   Spigel, DR
   Wadsworth, C
   Melillo, G
   Taboada, M
   Dennis, PA
   Ozguroglu, M
AF Antonia, S. J.
   Villegas, A.
   Daniel, D.
   Vicente, D.
   Murakami, S.
   Hui, R.
   Kurata, T.
   Chiappori, A.
   Lee, K. H.
   de Wit, M.
   Cho, B. C.
   Bourhaba, M.
   Quantin, X.
   Tokito, T.
   Mekhail, T.
   Planchard, D.
   Kim, Y. -C.
   Karapetis, C. S.
   Hiret, S.
   Ostoros, G.
   Kubota, K.
   Gray, J. E.
   Paz-Ares, L.
   Carpeno, J. de Castro
   Faivre-Finn, C.
   Reck, M.
   Vansteenkiste, J.
   Spigel, D. R.
   Wadsworth, C.
   Melillo, G.
   Taboada, M.
   Dennis, P. A.
   Ozguroglu, M.
CA PACIFIC Investigators
TI Overall Survival with Durvalumab after Chemoradiotherapy in Stage III
   NSCLC
SO NEW ENGLAND JOURNAL OF MEDICINE
LA English
DT Article
ID CELL LUNG-CANCER; PHASE-III; CONCURRENT CHEMORADIOTHERAPY; CONSOLIDATION
   CHEMOTHERAPY; RADIATION; DOCETAXEL; CHEMORADIATION; RADIOTHERAPY;
   EXPRESSION; CISPLATIN
AB BACKGROUND
   An earlier analysis in this phase 3 trial showed that durvalumab significantly prolonged progression-free survival, as compared with placebo, among patients with stage III, unresectable non-small-cell lung cancer (NSCLC) who did not have disease progression after concurrent chemoradiotherapy. Here we report the results for the second primary end point of overall survival.
   METHODS
   We randomly assigned patients, in a 2: 1 ratio, to receive durvalumab intravenously, at a dose of 10 mg per kilogram of body weight, or matching placebo every 2 weeks for up to 12 months. Randomization occurred 1 to 42 days after the patients had received chemoradiotherapy and was stratified according to age, sex, and smoking history. The primary end points were progression-free survival (as assessed by blinded independent central review) and overall survival. Secondary end points included the time to death or distant metastasis, the time to second progression, and safety.
   RESULTS
   Of the 713 patients who underwent randomization, 709 received the assigned intervention (473 patients received durvalumab and 236 received placebo). As of March 22, 2018, the median follow-up was 25.2 months. The 24-month overall survival rate was 66.3% (95% confidence interval [CI], 61.7 to 70.4) in the durvalumab group, as compared with 55.6% (95% CI, 48.9 to 61.8) in the placebo group (two-sided P = 0.005). Durvalumab significantly prolonged overall survival, as compared with placebo (stratified hazard ratio for death, 0.68; 99.73% CI, 0.47 to 0.997; P = 0.0025). Updated analyses regarding progression-free survival were similar to those previously reported, with a median duration of 17.2 months in the durvalumab group and 5.6 months in the placebo group (stratified hazard ratio for disease progression or death, 0.51; 95% CI, 0.41 to 0.63). The median time to death or distant metastasis was 28.3 months in the durvalumab group and 16.2 months in the placebo group (stratified hazard ratio, 0.53; 95% CI, 0.41 to 0.68). A total of 30.5% of the patients in the durvalumab group and 26.1% of those in the placebo group had grade 3 or 4 adverse events of any cause; 15.4% and 9.8% of the patients, respectively, discontinued the trial regimen because of adverse events.
   CONCLUSIONS
   Durvalumab therapy resulted in significantly longer overall survival than placebo. No new safety signals were identified.
C1 [Antonia, S. J.; Chiappori, A.; Gray, J. E.] H Lee Moffitt Canc Ctr & Res Inst, 12902 Magnolia Dr,MRC 3-E, Tampa, FL 33612 USA.
   [Villegas, A.] Canc Specialists North Florida, Jacksonville, FL USA.
   [Villegas, A.] Florida Canc Specialists, Fleming Isl, FL USA.
   [Mekhail, T.] Florida Hosp, Canc Inst, Orlando, FL USA.
   [Daniel, D.] Tennessee Oncol, Chattanooga, TN USA.
   [Daniel, D.; Spigel, D. R.] Sarah Cannon Res Inst, Nashville, TN USA.
   [Vicente, D.] Hosp Univ Virgen Macarena, Seville, Spain.
   [Paz-Ares, L.] Univ Complutense, CiberOnc, Hosp Univ 12 Octubre, Madrid, Spain.
   [Paz-Ares, L.] Spanish Natl Canc Res Ctr, Madrid, Spain.
   [Carpeno, J. de Castro] Hosp Univ La Paz, Madrid, Spain.
   [Murakami, S.] Kanagawa Canc Ctr, Yokohama, Kanagawa, Japan.
   [Kurata, T.] Kansai Med Univ Hosp, Hirakata, Osaka, Japan.
   [Tokito, T.] Kurume Univ Hosp, Kurume, Fukuoka, Japan.
   [Kubota, K.] Nippon Med Coll Hosp, Tokyo, Japan.
   [Hui, R.] Westmead Hosp, Sydney, NSW, Australia.
   [Hui, R.] Univ Sydney, Sydney, NSW, Australia.
   [Karapetis, C. S.] Flinders Univ S Australia, Adelaide, SA, Australia.
   [Karapetis, C. S.] Flinders Med Ctr, Adelaide, SA, Australia.
   [Lee, K. H.] Chungbuk Natl Univ, Coll Med, Chungbuk Natl Univ Hosp, Cheongju, South Korea.
   [Cho, B. C.] Yonsei Univ, Yonsei Canc Ctr, Coll Med, Seoul, South Korea.
   [Kim, Y. -C.] Chonnam Natl Univ, Hwasun Hosp, Med Sch, Gwangju, South Korea.
   [de Wit, M.] Vivantes Klinikum Neukoelln, Berlin, Germany.
   [Reck, M.] German Ctr Lung Res, Airway Res Ctr North, Grosshansdorf, Germany.
   [Bourhaba, M.] Ctr Hosp Univ Liege, Liege, Belgium.
   [Vansteenkiste, J.] Katholieke Univ Leuven, Univ Hosp, Leuven, Belgium.
   [Quantin, X.] CHU Montpellier, Montpellier, France.
   [Quantin, X.] Inst Canc Montpellier Val Aurelle, Montpellier, France.
   [Planchard, D.] Inst Gustave Roussy, Villejuif, France.
   [Hiret, S.] Inst Cancerol Ouest Site Rene Gauducheau, St Herblain, France.
   [Ostoros, G.] Natl Koranyi Inst Pulmonol, Budapest, Hungary.
   [Faivre-Finn, C.] Univ Manchester, Manchester, Lancs, England.
   [Faivre-Finn, C.] Christie NHS Fdn Trust, Manchester, Lancs, England.
   [Wadsworth, C.; Taboada, M.] AstraZeneca, Alderley Pk, Cambridge, England.
   [Ozguroglu, M.] Istanbul Univ, Cerrahpasa, Turkey.
   [Ozguroglu, M.] Cerrahpasa Med Sch, Istanbul, Turkey.
RP Antonia, SJ (corresponding author), H Lee Moffitt Canc Ctr & Res Inst, 12902 Magnolia Dr,MRC 3-E, Tampa, FL 33612 USA.
EM scott.antonia@moffitt.org
RI MUSTAFA, OZGUROGLU/A-8234-2016; Reck, Martin/ABF-5721-2020; Hui,
   Rina/L-6114-2019; Cortot, Alexis B/F-7006-2019; Paz-Ares,
   Luis/AAH-2750-2019; van den Heuvel, Michel M/D-9491-2017
OI MUSTAFA, OZGUROGLU/0000-0002-8417-8628; Reck,
   Martin/0000-0002-5348-4462; Cortot, Alexis B/0000-0003-0098-2238; van
   den Heuvel, Michel M/0000-0002-6372-2153; Lee, Ki
   Hyeong/0000-0002-7830-5950; Faivre-Finn, Corinne/0000-0001-5617-9781;
   Karapetis, Christos/0000-0003-1741-996X; De Castro,
   Javier/0000-0002-3622-6306; Haigentz, Missak/0000-0002-3610-2266; Gomez,
   Jorge/0000-0001-6859-363X; Blasco Cordellat, Ana/0000-0001-5889-0382
FU AstraZenecaAstraZeneca; NATIONAL CANCER INSTITUTEUnited States
   Department of Health & Human ServicesNational Institutes of Health (NIH)
   - USANIH National Cancer Institute (NCI) [P30CA076292] Funding Source:
   NIH RePORTER
FX Supported by AstraZeneca.
CR Ahn JS, 2015, J CLIN ONCOL, V33, P2660, DOI 10.1200/JCO.2014.60.0130
   Antonia SJ, 2017, NEW ENGL J MED, V377, P1919, DOI 10.1056/NEJMoa1709937
   AstraZeneca, 2018, IMF DURV US PRESCR I
   Bradley JD, 2017, INT J RADIAT ONCOL, V99, pS105, DOI 10.1016/j.ijrobp.2017.06.250
   Chakraborty M, 2004, CANCER RES, V64, P4328, DOI 10.1158/0008-5472.CAN-04-0073
   Deng LF, 2014, J CLIN INVEST, V124, P687, DOI 10.1172/JCI67313
   Dovedi SJ, 2014, CANCER RES, V74, P5458, DOI 10.1158/0008-5472.CAN-14-1258
   Goldstraw P, 2010, STAGING MANUAL THORA
   Hanna N, 2008, J CLIN ONCOL, V26, P5755, DOI 10.1200/JCO.2008.17.7840
   Ibrahim R, 2015, SEMIN ONCOL, V42, P474, DOI 10.1053/j.seminoncol.2015.02.007
   Kelly K, 2008, J CLIN ONCOL, V26, P2450, DOI 10.1200/JCO.2007.14.4824
   LAN KKG, 1983, BIOMETRIKA, V70, P659, DOI 10.2307/2336502
   Lugade AA, 2005, J IMMUNOL, V174, P7516, DOI 10.4049/jimmunol.174.12.7516
   Mauguen A, 2013, LANCET ONCOL, V14, P619, DOI 10.1016/S1470-2045(13)70158-X
   Moya-Horno I, 2018, THER ADV MED ONCOL, V10, DOI 10.1177/1758834017745012
   O'Kane GM, 2017, ONCOLOGIST, V22, P70, DOI 10.1634/theoncologist.2016-0164
   Reits EA, 2006, J EXP MED, V203, P1259, DOI 10.1084/jem.20052494
   Skrzypski M, 2018, CANCER TREAT REV, V66, P114, DOI 10.1016/j.ctrv.2018.04.001
   Stewart R, 2015, CANCER IMMUNOL RES, V3, P1052, DOI 10.1158/2326-6066.CIR-14-0191
   Tsujino K, 2013, J THORAC ONCOL, V8, P1181, DOI 10.1097/JTO.0b013e3182988348
   Yoon SM, 2017, WORLD J CLIN ONCOL, V8, P1, DOI 10.5306/wjco.v8.i1.1
   Zhang P, 2008, MOL IMMUNOL, V45, P1470, DOI 10.1016/j.molimm.2007.08.013
NR 22
TC 1085
Z9 1113
U1 19
U2 107
PU MASSACHUSETTS MEDICAL SOC
PI WALTHAM
PA WALTHAM WOODS CENTER, 860 WINTER ST,, WALTHAM, MA 02451-1413 USA
SN 0028-4793
EI 1533-4406
J9 NEW ENGL J MED
JI N. Engl. J. Med.
PD DEC 13
PY 2018
VL 379
IS 24
BP 2342
EP 2350
DI 10.1056/NEJMoa1809697
PG 9
WC Medicine, General & Internal
SC General & Internal Medicine
GA HD9HM
UT WOS:000452872600009
PM 30280658
OA Bronze, Green Published
HC Y
HP N
DA 2021-12-02
ER

PT J
AU Soria, JC
   Ohe, Y
   Vansteenkiste, J
   Reungwetwattana, T
   Chewaskulyong, B
   Lee, KH
   Dechaphunkul, A
   Imamura, F
   Nogami, N
   Kurata, T
   Okamoto, I
   Zhou, C
   Cho, BC
   Cheng, Y
   Cho, EK
   Voon, PJ
   Planchard, D
   Su, WC
   Gray, JE
   Lee, SM
   Hodge, R
   Marotti, M
   Rukazenkov, Y
   Ramalingam, SS
   Boyer, M
   Lee, C
   Hughes, B
   O'Byrne, K
   Briggs, P
   Milward, M
   John, T
   Demedts, I
   Vansteenkiste, J
   Bustin, F
   Barrios, CH
   Timcheva, C
   Butts, C
   Goss, G
   Juergens, R
   Leighl, N
   Cheng, S
   Burkes, R
   Zhou, CC
   Zhang, HL
   Shu, YQ
   Cheng, Y
   Zhou, Q
   Li, W
   Feng, GS
   He, Y
   Wang, BH
   Gao, HJ
   Nan, KJ
   Zhou, XD
   Fan, Y
   Hunag, JA
   Hu, Y
   Liu, YP
   Liu, CL
   Zhang, YP
   Zhu, B
   Bartek, T
   Monnet, I
   El Kouri, C
   Perol, M
   Berard, H
   Planchard, D
   Madelaine, J
   von Pawel, J
   Grohe, C
   Bohnet, S
   Bischoff, H
   zum Buschenfelde, CM
   Ruckert, A
   Urban, L
   Papi-Szekely, Z
   Csanky, E
   Bocskei, C
   Tehenes, S
   Gottfried, M
   Bar, J
   Peled, N
   Wollner, M
   Bertolini, A
   Ardizzoia, A
   Accettura, C
   Mitella, M
   Passalacqua, R
   Novello, S
   Roila, F
   Tiseo, M
   Sekine, A
   Imamura, F
   Ohe, Y
   Nogami, N
   Takahashi, T
   Kurata, T
   Kasahara, K
   Okamoto, I
   Yoh, K
   Sugawara, S
   Kobayashi, N
   Shimokawa, T
   Okuda, C
   Fukuhara, T
   Sata, M
   Nagakawa, K
   Atagi, S
   Nakahara, Y
   Cho, BC
   Lee, JS
   Lee, KY
   Shin, SW
   Lee, KH
   Cho, EK
   Kang, JH
   How, SH
   Voon, PJ
   Pang, YK
   Osorio-Sanchez, JA
   Ladrera, GEI
   Serwatowski, P
   Szczesna, A
   Zajda, K
   Ramlau, R
   Sawka, D
   Teixeira, ME
   Almodovar, T
   Soares, M
   Almeida, A
   Barroso, A
   Schenker, M
   Girgorescu, AC
   Iorga, P
   Orlov, S
   Karaseva, N
   Moiseenko, V
   Campelo, RG
   Casado, MDI
   Dols, MC
   Nadal, E
   Guillaumes, MC
   Larriba, JLG
   Tarruella, MM
   Estevez, S
   Pradera, JF
   Medina, DM
   Vikstrom, A
   Gautschi, O
   Britschgi, C
   Mueller, A
   Tsai, YH
   Wu, MF
   Yang, CT
   Lin, MC
   Chen, CH
   Su, WC
   Chewaskulong, B
   Reungwetwattana, T
   Srimuninnimit, V
   Dechaphunkul, A
   Laohavinij, S
   Sriuranpong, V
   Yildiz, R
   Bondarenko, I
   Vynnychenko, I
   Adamchuk, H
   Shparyk, Y
   Lee, SM
   Price, A
   Summers, Y
   Shah, R
   Dragnev, K
   Maniam, A
   McCune, S
   Ruiz, J
   Ramalingam, S
   Junne, P
   Feinstein, T
   Hamm, J
   Anderson, I
   Khan, F
   Boccia, R
   Gray, J
   Tran, N
   Nguyen, N
AF Soria, J. -C.
   Ohe, Y.
   Vansteenkiste, J.
   Reungwetwattana, T.
   Chewaskulyong, B.
   Lee, K. H.
   Dechaphunkul, A.
   Imamura, F.
   Nogami, N.
   Kurata, T.
   Okamoto, I.
   Zhou, C.
   Cho, B. C.
   Cheng, Y.
   Cho, E. K.
   Voon, P. J.
   Planchard, D.
   Su, W. -C.
   Gray, J. E.
   Lee, S. -M.
   Hodge, R.
   Marotti, M.
   Rukazenkov, Y.
   Ramalingam, S. S.
   Boyer, Michael
   Lee, Chee
   Hughes, Brett
   O'Byrne, Kenneth
   Briggs, Peter
   Milward, Michael
   John, Thomas
   Demedts, Ingel
   Vansteenkiste, Johan
   Bustin, Frederique
   Barrios, Carlos Henrique
   Timcheva, Constanta
   Butts, Charles
   Goss, Glenwood
   Juergens, Rosalyn
   Leighl, Natasha
   Cheng, Susanna
   Burkes, Ronald
   Zhou, Caicun
   Zhang, Helong
   Shu, Yongqian
   Cheng, Ying
   Zhou, Qing
   Li, Wei
   Feng, Guosheng
   He, Yong
   Wang, Buhai
   Gao, Hongjun
   Nan, Kejun
   Zhou, Xiangdong
   Fan, Yun
   Hunag, Jian an
   Hu, Yi
   Liu, Yun-Peng
   Liu, Chunling
   Zhang, Yiping
   Zhu, Bo
   Bartek, Tomas
   Monnet, Isabelle
   El Kouri, Claude
   Perol, Maurice
   Berard, Henri
   Planchard, David
   Madelaine, Jeannick
   von Pawel, Joachim
   Grohe, Christian
   Bohnet, Sabine
   Bischoff, Helge
   zum Bueschenfelde, Christian Meyer
   Rueckert, Anja
   Urban, Lazlo
   Papi-Szekely, Zsolt
   Csanky, Eszter
   Bocskei, Csaba
   Tehenes, Sandor
   Gottfried, Maya
   Bar, Jair
   Peled, Nir
   Wollner, Mirjana
   Bertolini, Alessandro
   Ardizzoia, Antonio
   Accettura, Caterina
   Mitella, Michele
   Passalacqua, Rodolfo
   Novello, Silvia
   Roila, Fausto
   Tiseo, Marcello
   Sekine, Akimasa
   Imamura, Fumio
   Ohe, Yuichiro
   Nogami, Naoyuki
   Takahashi, Toshiaki
   Kurata, Takayasu
   Kasahara, Kazuo
   Okamoto, Isamu
   Yoh, Kiyotaka
   Sugawara, Shunichi
   Kobayashi, Nobuaki
   Shimokawa, Tsuneo
   Okuda, Chiyuki
   Fukuhara, Tatsuo
   Sata, Masafumi
   Nagakawa, Kazuhiko
   Atagi, Shinji
   Nakahara, Yoshiro
   Cho, Byoung Chul
   Lee, Jong-Seok
   Lee, Kye Young
   Shin, Sang Won
   Lee, Ki Hyeong
   Cho, Eun Kyung
   Kang, Jin-Hyoung
   How, Soon Hin
   Voon, Pei Jye
   Pang, Yong Kek
   Osorio-Sanchez, Jemela Anne
   Ladrera, Guia Elena Imelda
   Serwatowski, Piotr
   Szczesna, Aleksandra
   Zajda, Katarzyna
   Ramlau, Rodryg
   Sawka, Dariusz
   Teixeira, Maria Encarnacao
   Almodovar, Teresa
   Soares, Marta
   Almeida, Amelia
   Barroso, Ana
   Schenker, Michael
   Girgorescu, Alexandru Calin
   Iorga, Polixenia
   Orlov, Sergey
   Karaseva, Nina
   Moiseenko, Vladimir
   Garcia Campelo, Rosario
   Isla Casado, Maria Dolores
   Cobo Dols, Manuel
   Nadal, Ernest
   Campayo Guillaumes, Marc
   Gonzalez Larriba, Jose Luis
   Majem Tarruella, Margarita
   Vazquez Estevez, Sergio
   Fuentes Pradera, Jose
   Marquez Medina, Diego
   Vikstrom, Anders
   Gautschi, Oliver
   Britschgi, Christian
   Mueller, Andreas
   Tsai, Ying-Huang
   Wu, Ming-Fang
   Yang, Cheng-Ta
   Lin, Meng Chih
   Chen, Chao-Hsun
   Su, Wu-Chou
   Chewaskulong, Busyamas
   Reungwetwattana, Thanyanan
   Srimuninnimit, Vichien
   Dechaphunkul, Arunee
   Laohavinij, Sudsawat
   Sriuranpong, Virote
   Yildiz, Ramazan
   Bondarenko, Igor
   Vynnychenko, Ihor
   Adamchuk, Hryhoriy
   Shparyk, Yaroslav
   Lee, Siow Ming
   Price, Allan
   Summers, Yvonne
   Shah, Riyaz
   Dragnev, Konstantin
   Maniam, Ajit
   McCune, Steven
   Ruiz, Jimmy
   Ramalingam, Suresh
   Janne, Pasi
   Feinstein, Trevor
   Hamm, John
   Anderson, Ian
   Khan, Farrah
   Boccia, Ralph
   Gray, Jhanelle
   Tran, Ngoc
   Nguyen, Nhung
CA FLAURA Investigators
TI Osimertinib in Untreated EGFR-Mutated Advanced Non-Small-Cell Lung
   Cancer
SO NEW ENGLAND JOURNAL OF MEDICINE
LA English
DT Article
ID OPEN-LABEL; ACQUIRED-RESISTANCE; 1ST-LINE TREATMENT; PHASE-III; CNS
   RESPONSE; AZD9291; CHEMOTHERAPY; GEFITINIB; ERLOTINIB; THERAPY
AB BACKGROUND
   Osimertinib is an oral, third-generation, irreversible epidermal growth factor receptor tyrosine kinase inhibitor (EGFR-TKI) that selectively inhibits both EGFR-TKI-sensitizing and EGFR T790M resistance mutations. We compared osimertinib with standard EGFR-TKIs in patients with previously untreated, EGFR mutation-positive advanced non-small-cell lung cancer (NSCLC).
   METHODS
   In this double-blind, phase 3 trial, we randomly assigned 556 patients with previously untreated, EGFR mutation-positive (exon 19 deletion or L858R) advanced NSCLC in a 1: 1 ratio to receive either osimertinib (at a dose of 80 mg once daily) or a standard EGFR-TKI (gefitinib at a dose of 250 mg once daily or erlotinib at a dose of 150 mg once daily). The primary end point was investigator-assessed progression-free survival.
   RESULTS
   The median progression-free survival was significantly longer with osimertinib than with standard EGFR-TKIs (18.9 months vs. 10.2 months; hazard ratio for disease progression or death, 0.46; 95% confidence interval [CI], 0.37 to 0.57; P<0.001). The objective response rate was similar in the two groups: 80% with osimertinib and 76% with standard EGFR-TKIs (odds ratio, 1.27; 95% CI, 0.85 to 1.90; P = 0.24). The median duration of response was 17.2 months (95% CI, 13.8 to 22.0) with osimertinib versus 8.5 months (95% CI, 7.3 to 9.8) with standard EGFR-TKIs. Data on overall survival were immature at the interim analysis (25% maturity). The survival rate at 18 months was 83% (95% CI, 78 to 87) with osimertinib and 71% (95% CI, 65 to 76) with standard EGFR-TKIs (hazard ratio for death, 0.63; 95% CI, 0.45 to 0.88; P = 0.007 [nonsignificant in the interim analysis]). Adverse events of grade 3 or higher were less frequent with osimertinib than with standard EGFR-TKIs (34% vs. 45%).
   CONCLUSIONS
   Osimertinib showed efficacy superior to that of standard EGFR-TKIs in the first-line treatment of EGFR mutation-positive advanced NSCLC, with a similar safety profile and lower rates of serious adverse events.
C1 [Soria, J. -C.; Planchard, D.] Gustave Roussy Canc Campus, Orsay, France.
   [Soria, J. -C.; Planchard, D.] Univ Paris Sud, Orsay, France.
   [Ohe, Y.] Natl Canc Ctr, Dept Thorac Oncol, Tokyo, Japan.
   [Imamura, F.] Kansai Med Univ Hosp, Dept Thorac Oncol, Osaka Int Canc Inst, Osaka, Japan.
   [Kurata, T.] Kansai Med Univ Hosp, Dept Thorac Oncol, Osaka, Japan.
   [Nogami, N.] Natl Hosp Org, Shikoku Canc Ctr, Dept Thorac Oncol, Matsuyama, Ehime, Japan.
   [Okamoto, I.] Kyushu Univ, Grad Sch Med Sci, Res Inst Dis Chest, Fukuoka, Japan.
   [Vansteenkiste, J.] Katholieke Univ Leuven, Univ Hosp, Resp Oncol Unit, Leuven, Belgium.
   [Reungwetwattana, T.] Mahidol Univ, Ramathibodi Hosp, Fac Med, Bangkok, Thailand.
   [Chewaskulyong, B.] Chiang Mai Univ, Dept Med, Oncol Unit, Chiang Mai, Thailand.
   [Dechaphunkul, A.] Prince Songkla Univ, Div Med Oncol, Dept Internal Med, Fac Med, Hat Yai, Thailand.
   [Lee, K. H.] Chungbuk Natl Univ, Coll Med, Chungbuk Natl Univ Hosp, Div Med Oncol, Cheongju, South Korea.
   [Cho, B. C.] Yonsei Univ, Coll Med, Yonsei Canc Ctr, Dept Internal Med,Div Med Oncol, Seoul, South Korea.
   [Cho, E. K.] Gachon Univ, Gil Med Ctr, Dept Internal Med, Div Hematol & Oncol, Incheon, South Korea.
   [Zhou, C.] Tongji Univ, Pulm Hosp, Shanghai, Peoples R China.
   [Cheng, Y.] Jilin Prov Canc Hosp, Changchun, Jilin, Peoples R China.
   [Voon, P. J.] Hosp Umum Sarawak, Kuching, Malaysia.
   [Su, W. -C.] Natl Cheng Kung Univ, Tainan, Taiwan.
   [Gray, J. E.] H Lee Moffitt Canc Ctr & Res Inst, Dept Thorac Oncol, Tampa, FL USA.
   [Lee, S. -M.] Univ Coll London Hosp, Biomed Res Ctr, Dept Oncol, London, England.
   [Lee, S. -M.] Canc Res UK Lung Canc Ctr Excellence, London, England.
   [Hodge, R.; Marotti, M.; Rukazenkov, Y.] AstraZeneca, Cambridge, England.
   [Ramalingam, S. S.] Emory Univ, Sch Med, Winship Canc Inst, Atlanta, GA 30322 USA.
RP Ramalingam, SS (corresponding author), Emory Univ, Winship Canc Inst, 1365 Clifton Rd NE,C 4014E, Atlanta, GA 30322 USA.
EM ssramal@emory.edu
RI Bondarenko, Igor/W-9412-2019; Tiseo, Marcello/K-6119-2016; kobayashi,
   nobuaki/AAO-8465-2020; Shu, Yongqian/ABD-5698-2021; Bar,
   Jair/AAS-5743-2021; Soria, Jean-Charles/F-3619-2014; Vansteenkiste,
   Johan F/B-8191-2014; Ramalingam, Suresh/AAV-7478-2020
OI Bondarenko, Igor/0000-0002-7071-2471; Tiseo,
   Marcello/0000-0002-9553-8465; Bar, Jair/0000-0002-1224-3646;
   Vansteenkiste, Johan F/0000-0002-6721-2775; Campayo,
   Marc/0000-0002-9874-4707; Vikstrom, Anders/0000-0003-3549-3944; Lee,
   Siow Ming/0000-0002-1741-6235; Cho, Byoung Chul/0000-0002-5562-270X;
   Nadal, Ernest/0000-0002-9674-5554; Lee, Ki Hyeong/0000-0002-7830-5950;
   Zhou, Caicun/0000-0002-2246-5541; Su, Wu-Chou/0000-0003-2953-4105;
   Boyer, Michael/0000-0002-0452-2987
FU AstraZenecaAstraZeneca
FX Supported by AstraZeneca.
CR Ballard P, 2016, CLIN CANCER RES, V22, P5130, DOI 10.1158/1078-0432.CCR-16-0399
   Batson S, 2017, ONCOTARGETS THER, V10, P2473, DOI 10.2147/OTT.S134382
   Bhatt VR, 2017, J GLOB ONCOL, V3, P208, DOI 10.1200/JGO.2016.003392
   Chen Kai, 2017, J Thorac Oncol, V12, pe65, DOI 10.1016/j.jtho.2016.12.024
   Cross DAE, 2014, CANCER DISCOV, V4, P1046, DOI 10.1158/2159-8290.CD-14-0337
   Eberlein CA, 2015, CANCER RES, V75, P2489, DOI 10.1158/0008-5472.CAN-14-3167
   Goss G, 2017, J THORAC ONCOL, V12, pS440, DOI 10.1016/j.jtho.2016.11.514
   Goss G, 2016, LANCET ONCOL, V17, P1643, DOI 10.1016/S1470-2045(16)30508-3
   Hanna N, 2017, J CLIN ONCOL, V35, P3484, DOI 10.1200/JCO.2017.74.6065
   Heon S, 2012, CLIN CANCER RES, V18, P4406, DOI 10.1158/1078-0432.CCR-12-0357
   Kim TM, 2015, J THORAC ONCOL, V10, P1736, DOI 10.1097/JTO.0000000000000688
   Lee CK, 2017, JNCI-J NATL CANCER I, V109, DOI 10.1093/jnci/djw279
   Maemondo M, 2010, NEW ENGL J MED, V362, P2380, DOI 10.1056/NEJMoa0909530
   Meador CB, 2015, MOL CANCER THER, V14, P542, DOI 10.1158/1535-7163.MCT-14-0723
   Mitsudomi T, 2010, LANCET ONCOL, V11, P121, DOI 10.1016/S1470-2045(09)70364-X
   Mok TS, 2017, NEW ENGL J MED, V376, P629, DOI 10.1056/NEJMoa1612674
   Mok T, 2017, J CLIN ONCOL, V35, DOI 10.1200/JCO.2017.35.15_suppl.9005
   Mok TS, 2009, NEW ENGL J MED, V361, P947, DOI 10.1056/NEJMoa0810699
   Novello S, 2016, ANN ONCOL, V27, pv1, DOI 10.1093/annonc/mdw326
   Oxnard GR, 2011, CLIN CANCER RES, V17, P1616, DOI 10.1158/1078-0432.CCR-10-2692
   Park K, 2016, LANCET ONCOL, V17, P577, DOI 10.1016/S1470-2045(16)30033-X
   Park SJ, 2012, LUNG CANCER, V77, P556, DOI 10.1016/j.lungcan.2012.05.092
   Planchard D, 2015, ANN ONCOL, V26, P2073, DOI 10.1093/annonc/mdv319
   Ramalingam SS, 2017, J CLIN ONCOL
   Rosell R, 2012, LANCET ONCOL, V13, P239, DOI 10.1016/S1470-2045(11)70393-X
   Sequist LV, 2013, J CLIN ONCOL, V31, P3327, DOI 10.1200/JCO.2012.44.2806
   Stewart EL, 2015, TRANSL LUNG CANCER R, V4, P67, DOI 10.3978/j.issn.2218-6751.2014.11.06
   Thress KS, 2015, NAT MED, V21, P560, DOI 10.1038/nm.3854
   Wu YL, 2015, ANN ONCOL, V26, P1883, DOI 10.1093/annonc/mdv270
   Wu YL, 2017, LANCET ONCOL
   Yang JCH, 2017, J CLIN ONCOL, V35, P1288, DOI 10.1200/JCO.2016.70.3223
   Yu HA, 2013, CLIN CANCER RES, V19, P2240, DOI 10.1158/1078-0432.CCR-12-2246
   Zhou CC, 2011, LANCET ONCOL, V12, P735, DOI 10.1016/S1470-2045(11)70184-X
NR 33
TC 1759
Z9 1839
U1 19
U2 449
PU MASSACHUSETTS MEDICAL SOC
PI WALTHAM
PA WALTHAM WOODS CENTER, 860 WINTER ST,, WALTHAM, MA 02451-1413 USA
SN 0028-4793
EI 1533-4406
J9 NEW ENGL J MED
JI N. Engl. J. Med.
PD JAN 11
PY 2018
VL 378
IS 2
BP 113
EP 125
DI 10.1056/NEJMoa1713137
PG 13
WC Medicine, General & Internal
SC General & Internal Medicine
GA FS7IR
UT WOS:000419971600005
PM 29151359
OA Green Accepted, Green Published, Bronze
HC Y
HP N
DA 2021-12-02
ER

PT J
AU Rizvi, H
   Sanchez-Vega, F
   La, K
   Chatila, W
   Jonsson, P
   Halpenny, D
   Plodkowski, A
   Long, N
   Sauter, JL
   Rekhtman, N
   Hollmann, T
   Schalper, KA
   Gainor, JF
   Shen, RL
   Ni, A
   Arbour, KC
   Merghoub, T
   Wolchok, J
   Snyder, A
   Chaft, JE
   Kris, MG
   Rudin, CM
   Socci, ND
   Berger, MF
   Taylor, BS
   Zehir, A
   Solit, DB
   Arcila, ME
   Ladanyi, M
   Riely, GJ
   Schultz, N
   Hellmann, MD
AF Rizvi, Hira
   Sanchez-Vega, Francisco
   La, Konnor
   Chatila, Walid
   Jonsson, Philip
   Halpenny, Darragh
   Plodkowski, Andrew
   Long, Niamh
   Sauter, Jennifer L.
   Rekhtman, Natasha
   Hollmann, Travis
   Schalper, Kurt A.
   Gainor, Justin F.
   Shen, Ronglai
   Ni, Ai
   Arbour, Kathryn C.
   Merghoub, Taha
   Wolchok, Jedd
   Snyder, Alexandra
   Chaft, Jamie E.
   Kris, Mark G.
   Rudin, Charles M.
   Socci, Nicholas D.
   Berger, Michael F.
   Taylor, Barry S.
   Zehir, Ahmet
   Solit, David B.
   Arcila, Mina E.
   Ladanyi, Marc
   Riely, Gregory J.
   Schultz, Nikolous
   Hellmann, Matthew D.
TI Molecular Determinants of Response to Anti-Programmed Cell Death (PD)-1
   and Anti-Programmed Death-Ligand 1 (PD-L1) Blockade in Patients With
   Non-Small-Cell Lung Cancer Profiled With Targeted Next-Generation
   Sequencing
SO JOURNAL OF CLINICAL ONCOLOGY
LA English
DT Article
ID MISMATCH-REPAIR DEFICIENCY; MUTATIONAL LANDSCAPE; CLINICAL-RESPONSE;
   CTLA-4 BLOCKADE; PEMBROLIZUMAB; RESISTANCE; DOCETAXEL; NIVOLUMAB;
   MELANOMA; SAMPLES
AB Purpose
   Treatment of advanced non-small-cell lung cancer with immune checkpoint inhibitors (ICIs) is characterized by durable responses and improved survival in a subset of patients. Clinically available tools to optimize use of ICIs and understand the molecular determinants of response are needed. Targeted next-generation sequencing (NGS) is increasingly routine, but its role in identifying predictors of response to ICIs is not known.
   Methods
   Detailed clinical annotation and response data were collected for patients with advanced non-small-cell lung cancer treated with anti-programmed death-1 or anti-programmed death-ligand 1 [antiprogrammed cell death (PD)-1]therapy and profiled by targeted NGS (MSK-IMPACT; n = 240). Efficacy was assessed by Response Evaluation Criteria in Solid Tumors (RECIST) version 1.1, and durable clinical benefit (DCB) was defined as partial response/stable disease that lasted > 6 months. Tumor mutation burden (TMB), fraction of copy number-altered genome, and gene alterations were compared among patients with DCB and no durable benefit (NDB). Whole-exome sequencing (WES) was performed for 49 patients to compare quantification of TMB by targeted NGS versus WES.
   Results
   Estimates of TMB by targeted NGS correlated well with WES (p = 0.86; P < .001). TMB was greater in patients with DCB than with NDB (P = .006). DCB was more common, and progression-free survival was longer in patients at increasing thresholds above versus below the 50th percentile of TMB (38.6% v 25.1 %; P < .001; hazard ratio, 1.38; P = .024). The fraction of copy number-altered genome was highest in those with NDB. Variants in EGFR and STK11 associated with a lack of benefit. TMB and PD-L1 expression were independent variables, and a composite of TMB plus PD-L1 further enriched for benefit to ICIs.
   Conclusion
   Targeted NGS accurately estimates TMB and elevated TMB further improved likelihood of benefit to ICIs. TMB did not correlate with PD-L1 expression; both variables had similar predictive capacity. The incorporation of both TMB and PD-L1 expression into multivariable predictive models should result in greater predictive power. (C) 2018 by American Society of Clinical Oncology
C1 [Rizvi, Hira; Sanchez-Vega, Francisco; La, Konnor; Chatila, Walid; Jonsson, Philip; Halpenny, Darragh; Plodkowski, Andrew; Long, Niamh; Sauter, Jennifer L.; Rekhtman, Natasha; Hollmann, Travis; Shen, Ronglai; Ni, Ai; Arbour, Kathryn C.; Merghoub, Taha; Wolchok, Jedd; Chaft, Jamie E.; Kris, Mark G.; Rudin, Charles M.; Socci, Nicholas D.; Berger, Michael F.; Taylor, Barry S.; Zehir, Ahmet; Solit, David B.; Arcila, Mina E.; Ladanyi, Marc; Riely, Gregory J.; Schultz, Nikolous; Hellmann, Matthew D.] Mem Sloan Kettering Canc Ctr, 885 2nd Ave, New York, NY 10017 USA.
   [Merghoub, Taha; Wolchok, Jedd; Snyder, Alexandra; Chaft, Jamie E.; Kris, Mark G.; Rudin, Charles M.; Riely, Gregory J.; Hellmann, Matthew D.] Weill Cornell Med Coll, New York, NY USA.
   [Schalper, Kurt A.] Yale Sch Med, New Haven, CT USA.
   [Gainor, Justin F.] Massachusetts Gen Hosp, Boston, MA 02114 USA.
   [Snyder, Alexandra] Adapt Biotechnol, Seattle, WA USA.
RP Hellmann, MD (corresponding author), Mem Sloan Kettering Canc Ctr, 885 2nd Ave, New York, NY 10017 USA.
EM hellmanm@mskcc.org
RI Gainor, Justin/T-5411-2019; Solit, David B./AAC-5309-2019; Zehir,
   Ahmet/ABE-7155-2020; Merghoub, Taha/ABD-8362-2021; Arcila,
   Maria/ABE-2235-2021; Riely, Gregory/AAF-4300-2019; Rudin,
   Charles/R-2530-2019; Ladanyi, Marc/AAG-8585-2019
OI Zehir, Ahmet/0000-0001-5406-4104; Rudin, Charles/0000-0001-5204-3465;
   Sanchez-Vega, Francisco/0000-0002-2990-4893; Ni, Ai/0000-0003-3002-3556
FU Memorial Sloan Kettering Cancer Center Support grant/core grant [P30
   CA008748]; Conquer Cancer Foundation of ASCO Career Development Award;
   Geoffrey Beene Cancer Research Center grant; Society for Memorial Sloan
   Kettering Cancer Center grant; Center for Metastasis Research of the
   Sloan Kettering Institute; Swim Across America; Ludwig Institute for
   Cancer Research; Parker Institute for Cancer Immunotherapy;
   Druckenmiller Center for Lung Cancer Research at MSKCC; Stand Up to
   Cancer (SU2C)-American Cancer Society Lung Cancer Dream Team
   Translational research grant [SU2C-AACR-DT17-15]; NATIONAL CANCER
   INSTITUTEUnited States Department of Health & Human ServicesNational
   Institutes of Health (NIH) - USANIH National Cancer Institute (NCI)
   [P01CA129243, P30CA008748] Funding Source: NIH RePORTER
FX Supported by a Memorial Sloan Kettering Cancer Center Support grant/core
   grant (P30 CA008748); a Conquer Cancer Foundation of ASCO Career
   Development Award; a Geoffrey Beene Cancer Research Center grant; a
   Society for Memorial Sloan Kettering Cancer Center grant; the Center for
   Metastasis Research of the Sloan Kettering Institute; Swim Across
   America; Ludwig Institute for Cancer Research; Parker Institute for
   Cancer Immunotherapy; and Druckenmiller Center for Lung Cancer Research
   at MSKCC. These investigators (TH, TM, JDW, MDH) are members of the
   Parker Institute for Cancer Immunotherapy. Research supported by a Stand
   Up to Cancer (SU2C)-American Cancer Society Lung Cancer Dream Team
   Translational research grant (SU2C-AACR-DT17-15). SU2C is a program of
   the Entertainment Industry Foundation. Research grants are administered
   by the American Association for Cancer Research, the scientific partner
   of SU2C. Any opinions, findings, and conclusions expressed in this
   material are those of the authors and do not necessarily reflect those
   of ASCO or the Conquer Cancer Foundation.
CR Ayers M, 2017, J CLIN INVEST, V127, P2930, DOI 10.1172/JCI91190
   Borghaei H, 2015, NEW ENGL J MED, V373, P1627, DOI 10.1056/NEJMoa1507643
   Brahmer J, 2015, NEW ENGL J MED, V373, P123, DOI 10.1056/NEJMoa1504627
   Carbone DP, 2017, NEW ENGL J MED, V376, P2415, DOI 10.1056/NEJMoa1613493
   Chakravarty Debyani, 2017, JCO Precis Oncol, V2017, DOI 10.1200/PO.17.00011
   Chalmers ZR, 2017, GENOME MED, V9, DOI 10.1186/s13073-017-0424-2
   Champiat S, 2017, CLIN CANCER RES, V23, P1920, DOI 10.1158/1078-0432.CCR-16-1741
   Cheng DT, 2015, J MOL DIAGN, V17, P251, DOI 10.1016/j.jmoldx.2014.12.006
   Cibulskis K, 2013, NAT BIOTECHNOL, V31, P213, DOI 10.1038/nbt.2514
   Cibulskis K, 2011, BIOINFORMATICS, V27, P2601, DOI 10.1093/bioinformatics/btr446
   Davoli T, 2017, SCIENCE, V355, DOI 10.1126/science.aaf8399
   Fehrenbacher L, 2016, LANCET, V387, P1837, DOI 10.1016/S0140-6736(16)00587-0
   Garcia-Diaz A, 2017, CELL REP, V19, P1189, DOI 10.1016/j.celrep.2017.04.031
   Garon EB, 2015, NEW ENGL J MED, V372, P2018, DOI 10.1056/NEJMoa1501824
   Govindan R, 2012, CELL, V150, P1121, DOI 10.1016/j.cell.2012.08.024
   Herbst RS, 2016, LANCET, V387, P1540, DOI 10.1016/S0140-6736(15)01281-7
   Jordan EJ, 2017, CANCER DISCOV, V7, P596, DOI 10.1158/2159-8290.CD-16-1337
   Kato S, 2017, CLIN CANCER RES, V23, P4242, DOI 10.1158/1078-0432.CCR-16-3133
   Koyama S, 2016, CANCER RES, V76, P999, DOI 10.1158/0008-5472.CAN-15-1439
   Kris MG, 2014, JAMA-J AM MED ASSOC, V311, P1998, DOI 10.1001/jama.2014.3741
   Le DT, 2015, NEW ENGL J MED, V372, P2509, DOI 10.1056/NEJMoa1500596
   Le DT, 2017, SCIENCE, V357, P409, DOI 10.1126/science.aan6733
   Nghiem PT, 2016, NEW ENGL J MED, V374, P2542, DOI 10.1056/NEJMoa1603702
   Reck M, 2016, NEW ENGL J MED, V375, P1823, DOI 10.1056/NEJMoa1606774
   Rimm DL, 2017, JAMA ONCOL, V3, P1051, DOI 10.1001/jamaoncol.2017.0013
   Rizvi NA, 2015, SCIENCE, V348, P124, DOI 10.1126/science.aaa1348
   Roh W, 2017, SCI TRANSL MED, V9, DOI 10.1126/scitranslmed.aan3788
   Rosenberg JE, 2016, LANCET, V387, P1909, DOI 10.1016/S0140-6736(16)00561-4
   Shin DS, 2017, CANCER DISCOV, V7, P188, DOI 10.1158/2159-8290.CD-16-1223
   Skoulidis F, 2015, CANCER DISCOV, V5, P860, DOI 10.1158/2159-8290.CD-14-1236
   Snyder A, 2014, NEW ENGL J MED, V371, P2189, DOI 10.1056/NEJMoa1406498
   Van der Auwera Geraldine A, 2013, Curr Protoc Bioinformatics, V43, DOI [10.1002/0471250953.bi1201s43, 10.1002/0471250953.bi1110s43]
   Tumeh PC, 2014, NATURE, V515, P568, DOI 10.1038/nature13954
   Van Allen EM, 2015, SCIENCE, V350, P207, DOI 10.1126/science.aad0095
   Zaretsky JM, 2016, NEW ENGL J MED, V375, P819, DOI 10.1056/NEJMoa1604958
   Zehir A, 2017, NAT MED, V23, P703, DOI 10.1038/nm.4333
NR 36
TC 615
Z9 628
U1 6
U2 184
PU AMER SOC CLINICAL ONCOLOGY
PI ALEXANDRIA
PA 2318 MILL ROAD, STE 800, ALEXANDRIA, VA 22314 USA
SN 0732-183X
EI 1527-7755
J9 J CLIN ONCOL
JI J. Clin. Oncol.
PD MAR 1
PY 2018
VL 36
IS 7
BP 633
EP +
DI 10.1200/JCO.2017.75.3384
PG 35
WC Oncology
SC Oncology
GA GD8CF
UT WOS:000430739200002
PM 29337640
OA Green Published
HC Y
HP N
DA 2021-12-02
ER
