# Supplementary material for: Evolutions in the management of non-small cell lung cancer: A bibliometric study from the 100 most impactful articles in the field
Source: Front Oncol. 2022 Aug 17;12:939838. doi: 10.3389/fonc.2022.939838 (PMC9428518; doi:10.3389/fonc.2022.939838)
Supplement: Supplementary file 1 [file DataSheet_1.zip › Additional files/Figure production/CiteSpace figure production/output/download2019u2pt1.txt]

PT J
AU Mok, TSK
   Wu, YL
   Kudaba, I
   Kowalski, DM
   Cho, BC
   Turna, HZ
   Castro, G
   Srimuninnimit, V
   Laktionov, KK
   Bondarenko, I
   Kubota, K
   Lubiniecki, GM
   Zhang, J
   Kush, D
   Lopes, G
AF Mok, Tony S. K.
   Wu, Yi-Long
   Kudaba, Iveta
   Kowalski, Dariusz M.
   Cho, Byoung Chul
   Turna, Hande Z.
   Castro, Gilberto, Jr.
   Srimuninnimit, Vichien
   Laktionov, Konstantin K.
   Bondarenko, Igor
   Kubota, Kaoru
   Lubiniecki, Gregory M.
   Zhang, Jin
   Kush, Debra
   Lopes, Gilberto
CA KEYNOTE-042 Investigators
TI Pembrolizumab versus chemotherapy for previously untreated,
   PD-L1-expressing, locally advanced or metastatic non-small-cell lung
   cancer (KEYNOTE-042): a randomised, open-label, controlled, phase 3
   trial
SO LANCET
LA English
DT Article
ID NIVOLUMAB; CARBOPLATIN; PACLITAXEL; BEVACIZUMAB; CRIZOTINIB; GEFITINIB
AB Background First-line pembrolizumab monotherapy improves overall and progression-free survival in patients with untreated metastatic non-small-cell lung cancer with a programmed death ligand 1 (PD-L1) tumour proportion score (TPS) of 50% or greater. We investigated overall survival after treatment with pembrolizumab monotherapy in patients with a PD-L1 TPS of 1% or greater.
   Methods This randomised, open-label, phase 3 study was done in 213 medical centres in 32 countries. Eligible patients were adults (>= 18 years) with previously untreated locally advanced or metastatic non-small-cell lung cancer without a sensitising EGFR mutation or ALK translocation and with an Eastern Cooperative Oncology Group (ECOG) performance status score of 0 or 1, life expectancy 3 months or longer, and a PD-L1 TPS of 1% or greater. Randomisation was computer generated, accessed via an interactive voice-response and integrated web-response system, and stratified by region of enrolment (east Asia vs rest of world), ECOG performance status score (0 vs 1), histology (squamous vs non-squamous), and PD-L1 TPS (>= 50% vs 1-49%). Enrolled patients were randomly assigned 1:1 in blocks of four per stratum to receive pembrolizumab 200 mg every 3 weeks for up to 35 cycles or the investigator's choice of platinum-based chemotherapy for four to six cycles. Primary endpoints were overall survival in patients with a TPS of 50% or greater, 20% or greater, and 1% or greater (one-sided significance thresholds, p=0.0122, p=0.0120, and p=0.0124, respectively) in the intention-to-treat population, assessed sequentially if the previous findings were significant. This study is registered at ClinicalTrials. gov, number NCT02220894.
   Findings From Dec 19, 2014, to March 6, 2017, 1274 patients (902 men, 372 women, median age 63 years [IQR 57-69]) with a PD-L1 TPS of 1% or greater were allocated to pembrolizumab (n=637) or chemotherapy (n=637) and included in the intention-to-treat population. 599 (47%) had a TPS of 50% or greater and 818 patients (64%) had a TPS of 20% or greater. As of Feb 26, 2018, median follow-up was 12.8 months. Overall survival was significantly longer in the pembrolizumab group than in the chemotherapy group in all three TPS populations (>= 50% hazard ratio 0.69, 95% CI 0.56-0.85, p=0.0003; >= 20% 0.77, 0.64-0.92, p=0.0020, and >= 1% 0.81, 0.71-0.93, p=0.0018). The median surival values by TPS population were 20.0 months (95% CI 15. 4-24.9) for pembrolizumab versus 12.2 months (10.4-14.2) for chemotherapy, 17.7 months (15.3-22.1) versus 13.0 months (11.6-15.3), and 16.7 months (13.7) versus 12.1 months (11.3-13.3), respectively. Treatment-related adverse events of grade 3 or worse occurred in 113 (18%) of 636 treated patients in the pembrolizumab group and in 252 (41%) of 615 in the chemotherapy group and led to death in 13 (2%) and 14 (2%) patients, respectively.
   Interpretation The benefit-to-risk profile suggests that pembrolizumab monotherapy can be extended as first-line therapy to patients with locally advanced or metastatic non-small-cell lung cancer without sensitising EGFR or ALK alterations and with low PD-L1 TPS. Copyright (C) 2019 Elsevier Ltd. All rights reserved.
C1 [Mok, Tony S. K.] Chinese Univ Hong Kong, Dept Clin Oncol, State Key Lab South China, Shatin, Hong Kong, Peoples R China.
   [Wu, Yi-Long] Guangdong Gen Hosp, Dept Pulm Oncol, Guangdong Lung Canc Inst, Guangzhou, Guangdong, Peoples R China.
   [Wu, Yi-Long] Guangdong Acad Med Sci, Guangzhou, Guangdong, Peoples R China.
   [Kudaba, Iveta] Riga East Clin Univ, Dept Internal Dis, Latvian Oncol Ctr, Riga, Latvia.
   [Kowalski, Dariusz M.] Maria Sklodowska Curie Mem Canc Ctr & Inst Oncol, Dept Lung Canc & Chest Tumours, Warsaw, Poland.
   [Cho, Byoung Chul] Yonsei Canc Ctr, Div Med Oncol, Seoul, South Korea.
   [Turna, Hande Z.] Istanbul Univ, Dept Internal Med, Div Med Oncol, Cerrahpasa Med Fac, Istanbul, Turkey.
   [Castro, Gilberto, Jr.] Inst Canc Estado Sao Paulo, Dept Med Oncol, Sao Paulo, Brazil.
   [Srimuninnimit, Vichien] Siriraj Hosp, Div Med Oncol, Dept Med, Bangkok, Thailand.
   [Laktionov, Konstantin K.] NN Blokhin Russian Canc Res Ctr, Dept Thorac & Abdominal Oncol, Moscow, Russia.
   [Bondarenko, Igor] Dnipropetrovsk Med Acad, Oncol & Med Radiol Dept, Dnipro, Ukraine.
   [Kubota, Kaoru] Nippon Med Coll Hosp, Dept Pulm Med & Oncol, Tokyo, Japan.
   [Lubiniecki, Gregory M.; Kush, Debra] Merck & Co Inc, Clin Dev, Kenilworth, NJ USA.
   [Zhang, Jin] Merck & Co Inc, Biostat & Res Design Stat, Kenilworth, NJ USA.
   [Lopes, Gilberto] Univ Miami, Dept Med Oncol, Sylvester Comprehens Canc Ctr, Miami, FL USA.
RP Mok, TSK (corresponding author), Chinese Univ Hong Kong, Dept Clin Oncol, State Key Lab South China, Shatin, Hong Kong, Peoples R China.
EM tony@clo.cuhk.edu.hk
RI Wu, Yi-Long/AAW-9832-2020; Wu, Yi-Long/C-3396-2008; Turna,
   Hande/AAA-2972-2020; Tho, Lye Mun/X-1745-2019; Bondarenko,
   Igor/W-9412-2019; Mok, Tony Shu Kam/B-2310-2019; Altundag,
   Ozden/W-9219-2019; Ferreira, Carlos Gil/AAD-4104-2020; Yumuk, Perran
   Fulden/A-6189-2018; de Castro, Gilberto/C-1627-2013; Ozyilkan,
   Ozgur/AAD-2817-2021
OI Wu, Yi-Long/0000-0002-3611-0258; Wu, Yi-Long/0000-0002-3611-0258; Turna,
   Hande/0000-0003-0558-9371; Bondarenko, Igor/0000-0002-7071-2471; Mok,
   Tony Shu Kam/0000-0002-8251-0551; Altundag, Ozden/0000-0003-0197-6622;
   Ferreira, Carlos Gil/0000-0002-7228-7018; Yumuk, Perran
   Fulden/0000-0001-8650-299X; de Castro, Gilberto/0000-0001-8765-3044;
   Hespanhol, Venceslau/0000-0001-6577-0063; Cho, Byoung
   Chul/0000-0002-5562-270X; Galindo, Hector/0000-0001-5741-2266; Arrieta,
   Oscar/0000-0002-1164-3779; Laktionov, Konstantin/0000-0003-4469-502X;
   Girotto, Gustavo/0000-0002-4098-1320; Jassem, Jacek/0000-0002-8875-6747;
   Zhou, Caicun/0000-0002-2246-5541; Ozyilkan, Ozgur/0000-0001-8825-4918;
   Mas, Luis/0000-0002-2323-9271; Danchaivijitr,
   Pongwut/0000-0002-8230-5232; CAY SENLER, FILIZ/0000-0002-7156-4650;
   Kalinka, Ewa/0000-0003-4791-8372; Ochsenbein,
   Adrian/0000-0003-1773-5436; Ksienski, Doran/0000-0001-6300-8294;
   Kowalski, Dariusz/0000-0002-9452-3229
FU Merck Sharp & Dohme - Merck Sharp Dohme
FX Merck Sharp & Dohme.; This study was funded by Merck Sharp & Dohme. We
   thank the patients and their families and caregivers for participating
   in this trial and all the investigators and site personnel. At Merck
   Sharp & Dohme, we thank Roger Dansey for critical review of the
   manuscript, Lu Xu for assistance with statistical analyses, Jim Betzel
   and Sara Sadowski for study support, and Melanie A Leiby for medical
   writing and editorial assistance.
CR Bellmunt J, 2017, NEW ENGL J MED, V376, P1015, DOI 10.1056/NEJMoa1613683
   Borghaei H, 2015, NEW ENGL J MED, V373, P1627, DOI 10.1056/NEJMoa1507643
   Carbone DP, 2017, NEW ENGL J MED, V376, P2415, DOI 10.1056/NEJMoa1613493
   Davies J, 2017, PLOS ONE, V12, DOI 10.1371/journal.pone.0175679
   EFRON B, 1977, J AM STAT ASSOC, V72, P557, DOI 10.2307/2286217
   Ferris RL, 2016, NEW ENGL J MED, V375, P1856, DOI 10.1056/NEJMoa1602252
   Gandhi L, 2018, NEW ENGL J MED, V378, P2078, DOI 10.1056/NEJMoa1801005
   Garon EB, 2015, NEW ENGL J MED, V372, P2018, DOI 10.1056/NEJMoa1501824
   Goffin J, 2010, J THORAC ONCOL, V5, P260, DOI 10.1097/JTO.0b013e3181c6f035
   Herbst RS, 2016, LANCET, V387, P1540, DOI 10.1016/S0140-6736(15)01281-7
   HWANG IK, 1990, STAT MED, V9, P1439, DOI 10.1002/sim.4780091207
   Lazzari C, 2017, FRONT MED-LAUSANNE, V4, DOI 10.3389/fmed.2017.00004
   Maemondo M, 2010, NEW ENGL J MED, V362, P2380, DOI 10.1056/NEJMoa0909530
   MIETTINEN O, 1985, STAT MED, V4, P213, DOI 10.1002/sim.4780040211
   Mok TS, 2009, NEW ENGL J MED, V361, P947, DOI 10.1056/NEJMoa0810699
   Motzer RJ, 2015, NEW ENGL J MED, V373, P1803, DOI 10.1056/NEJMoa1510665
   Paz-Ares L, 2018, NEW ENGL J MED, V379, P2040, DOI 10.1056/NEJMoa1810865
   Peters S, 2017, NEW ENGL J MED, V377, P829, DOI 10.1056/NEJMoa1704795
   Reck M, 2016, NEW ENGL J MED, V375, P1823, DOI 10.1056/NEJMoa1606774
   Rosell R, 2012, LANCET ONCOL, V13, P239, DOI 10.1016/S1470-2045(11)70393-X
   Sandler A, 2006, NEW ENGL J MED, V355, P2542, DOI 10.1056/NEJMoa061884
   Schiller JH, 2002, NEW ENGL J MED, V346, P92, DOI 10.1056/NEJMoa011954
   Solomon BJ, 2014, NEW ENGL J MED, V371, P2167, DOI [10.1056/NEJMoa1408440, 10.1056/NEJMx150034]
   Soria JC, 2017, LANCET, V389, P917, DOI 10.1016/S0140-6736(17)30123-X
   Zinner RG, 2015, J THORAC ONCOL, V10, P134, DOI 10.1097/JTO.0000000000000366
   2019, J CLIN ONCOL, V37, P537, DOI DOI 10.1200/JCO.18.00149
   2016, APPL IMMUNOHISTO M M, V24, P392, DOI DOI 10.1097/PAI.0000000000000408
NR 27
TC 1010
Z9 1056
U1 25
U2 167
PU ELSEVIER SCIENCE INC
PI NEW YORK
PA STE 800, 230 PARK AVE, NEW YORK, NY 10169 USA
SN 0140-6736
EI 1474-547X
J9 LANCET
JI Lancet
PD MAY 4
PY 2019
VL 393
IS 10183
BP 1819
EP 1830
DI 10.1016/S0140-6736(18)32409-7
PG 12
WC Medicine, General & Internal
SC General & Internal Medicine
GA HW7GR
UT WOS:000466858700032
PM 30955977
HC Y
HP N
DA 2021-12-02
ER

PT J
AU Hellmann, MD
   Paz-Ares, L
   Caro, RB
   Zurawski, B
   Kim, SW
   Costa, EC
   Park, K
   Alexandru, A
   Lupinacci, L
   Jimenez, ED
   Sakai, H
   Albert, I
   Vergnenegre, A
   Peters, S
   Syrigos, K
   Barlesi, F
   Reck, M
   Borghaei, H
   Brahmer, JR
   O'Byrne, KJ
   Geese, WJ
   Bhagavatheeswaran, P
   Rabindran, SK
   Kasinathan, RS
   Nathan, FE
   Ramalingam, SS
AF Hellmann, M. D.
   Paz-Ares, L.
   Bernabe Caro, R.
   Zurawski, B.
   Kim, S. -W.
   Carcereny Costa, E.
   Park, K.
   Alexandru, A.
   Lupinacci, L.
   de la Mora Jimenez, E.
   Sakai, H.
   Albert, I.
   Vergnenegre, A.
   Peters, S.
   Syrigos, K.
   Barlesi, F.
   Reck, M.
   Borghaei, H.
   Brahmer, J. R.
   O'Byrne, K. J.
   Geese, W. J.
   Bhagavatheeswaran, P.
   Rabindran, S. K.
   Kasinathan, R. S.
   Nathan, F. E.
   Ramalingam, S. S.
TI Nivolumab plus Ipilimumab in Advanced Non-Small-Cell Lung Cancer
SO NEW ENGLAND JOURNAL OF MEDICINE
LA English
DT Article
ID MONOTHERAPY
AB BACKGROUND
   In an early-phase study involving patients with advanced non-small-cell lung cancer (NSCLC), the response rate was better with nivolumab plus ipilimumab than with nivolumab monotherapy, particularly among patients with tumors that expressed programmed death ligand 1 (PD-L1). Data are needed to assess the long-term benefit of nivolumab plus ipilimumab in patients with NSCLC.
   METHODS
   In this open-label, phase 3 trial, we randomly assigned patients with stage IV or recurrent NSCLC and a PD-L1 expression level of 1% or more in a 1:1:1 ratio to receive nivolumab plus ipilimumab, nivolumab alone, or chemotherapy. The patients who had a PD-L1 expression level of less than 1% were randomly assigned in a 1:1:1 ratio to receive nivolumab plus ipilimumab, nivolumab plus chemotherapy, or chemotherapy alone. All the patients had received no previous chemotherapy. The primary end point reported here was overall survival with nivolumab plus ipilimumab as compared with chemotherapy in patients with a PD-L1 expression level of 1% or more.
   RESULTS
   Among the patients with a PD-L1 expression level of 1% or more, the median duration of overall survival was 17.1 months (95% confidence interval [CI], 15.0 to 20.1) with nivolumab plus ipilimumab and 14.9 months (95% CI, 12.7 to 16.7) with chemotherapy (P=0.007), with 2-year overall survival rates of 40.0% and 32.8%, respectively. The median duration of response was 23.2 months with nivolumab plus ipilimumab and 6.2 months with chemotherapy. The overall survival benefit was also observed in patients with a PD-L1 expression level of less than 1%, with a median duration of 17.2 months (95% CI, 12.8 to 22.0) with nivolumab plus ipilimumab and 12.2 months (95% CI, 9.2 to 14.3) with chemotherapy. Among all the patients in the trial, the median duration of overall survival was 17.1 months (95% CI, 15.2 to 19.9) with nivolumab plus ipilimumab and 13.9 months (95% CI, 12.2 to 15.1) with chemotherapy. The percentage of patients with grade 3 or 4 treatment-related adverse events in the overall population was 32.8% with nivolumab plus ipilimumab and 36.0% with chemotherapy.
   CONCLUSIONS
   First-line treatment with nivolumab plus ipilimumab resulted in a longer duration of overall survival than did chemotherapy in patients with NSCLC, independent of the PD-L1 expression level. No new safety concerns emerged with longer follow-up.
C1 [Hellmann, M. D.] Mem Sloan Kettering Canc Ctr, 1275 York Ave, New York, NY 10021 USA.
   [Paz-Ares, L.] Univ Complutense, Ctr Nacl Invest Oncol, Hosp Univ Doce Octubre, Madrid, Spain.
   [Paz-Ares, L.] Ctr Invest Biomed Red Canc, Madrid, Spain.
   [Bernabe Caro, R.] Hosp Univ Virgen Del Rocio, Seville, Spain.
   [Carcereny Costa, E.] Germans Trias & Pujol Hosp, Catalan Inst Oncol, Badalona, Spain.
   [Zurawski, B.] Ambulatorium Chemioterapii, Bydgoszcz, Poland.
   [Kim, S. -W.] Asan Med Ctr, Seoul, South Korea.
   [Park, K.] Sungkyunkwan Univ, Sch Med, Samsung Med Ctr, Seoul, South Korea.
   [Alexandru, A.] Inst Oncol Prof Dr Alexandru Trestioreanu, Bucharest, Romania.
   [Lupinacci, L.] Hosp Italiano Buenos Aires, Buenos Aires, DF, Argentina.
   [de la Mora Jimenez, E.] Inst Jalisciense Cancerol, Guadalajara, Jalisco, Mexico.
   [Sakai, H.] Saitama Canc Ctr, Saitama, Japan.
   [Albert, I.] Matrai Gyogyint, Matrahaza, Hungary.
   [Vergnenegre, A.] Limoges Univ Hosp, Limoges, France.
   [Barlesi, F.] Aix Marseille Univ, AP HM, INSERM, Natl Ctr Sci Res,Ctr Rech Cancerol Marseillen, Marseille, France.
   [Peters, S.] Lausanne Univ, CHU Vaudois, Lausanne, Switzerland.
   [Syrigos, K.] Univ Athens, Sotiria Gen Hosp, Athens, Greece.
   [Reck, M.] German Ctr Lung Res, Airway Res Ctr North, Lung Clin Grosshansdorf, Grosshansdorf, Germany.
   [Borghaei, H.] Fox Chase Canc Ctr, 7701 Burholme Ave, Philadelphia, PA 19111 USA.
   [Brahmer, J. R.] Johns Hopkins Kimmel Canc Ctr, Baltimore, MD USA.
   [O'Byrne, K. J.] Princess Alexandra Hosp, Brisbane, Qld, Australia.
   [Geese, W. J.; Bhagavatheeswaran, P.; Rabindran, S. K.; Kasinathan, R. S.; Nathan, F. E.] Bristol Myers Squibb, Princeton, NJ USA.
   [Ramalingam, S. S.] Emory Univ, Winship Canc Inst, Atlanta, GA 30322 USA.
RP Hellmann, MD (corresponding author), Mem Sloan Kettering Canc Ctr, Dept Med, Div Solid Tumor Oncol, Thorac Oncol Serv, 885 2nd Ave, New York, NY 10017 USA.
EM hellmanm@mskcc.org
RI Gales, Laurentia/AAF-7655-2019; Reck, Martin/ABF-5721-2020; Ramalingam,
   Suresh/AAV-7478-2020
OI Gales, Laurentia/0000-0002-0414-1607; Reck, Martin/0000-0002-5348-4462;
   Sakai, Hiroshi/0000-0002-3185-0804
FU Bristol-Myers SquibbBristol-Myers Squibb; Ono Pharmaceutical
FX Supported by Bristol-Myers Squibb and Ono Pharmaceutical.
CR [Anonymous], 2019, TEC AT PRESCR INF
   [Anonymous], 2019, KEYTR PEMBR PRESCR I
   Chalmers ZR, 2017, GENOME MED, V9, DOI 10.1186/s13073-017-0424-2
   Dako, 2016, PD L1 IHC 28 8 PHARM
   Devarakonda S, 2018, J CLIN ONCOL, V36, P2995, DOI 10.1200/JCO.2018.78.1963
   Foundation Medicine, 2017, FDN ON CDX
   Gandhi L, 2018, NEW ENGL J MED, V378, P2078, DOI 10.1056/NEJMoa1801005
   Gide TN, 2019, CANCER CELL, V35, P238, DOI 10.1016/j.ccell.2019.01.003
   Hellmann MD, 2018, NEW ENGL J MED, V378, P2093, DOI 10.1056/NEJMoa1801946
   Hellmann MD, 2017, LANCET ONCOL, V18, P31, DOI [10.1016/S1470-2045(16)30624-6, 10.1016/s1470-2045(16)30624-6]
   Kowanetz M, 2017, J THORAC ONCOL, V12, pS321, DOI 10.1016/j.jtho.2016.11.343
   Larkin J, 2019, NEW ENGL J MED, V381, P1535, DOI 10.1056/NEJMoa1910836
   Larkin J, 2015, NEW ENGL J MED, V373, P1270, DOI [10.1056/NEJMoa1504030, 10.1056/NEJMc1509660]
   Mok TSK, 2019, LANCET, V393, P1819, DOI 10.1016/S0140-6736(18)32409-7
   Motzer RJ, 2018, NEW ENGL J MED, V378, P1277, DOI 10.1056/NEJMoa1712126
   OKEN MM, 1982, AM J CLIN ONCOL-CANC, V5, P649, DOI 10.1097/00000421-198212000-00014
   Paz-Ares L, 2018, NEW ENGL J MED, V379, P2040, DOI 10.1056/NEJMoa1810865
   Ready N, 2019, J CLIN ONCOL, V37, P992, DOI 10.1200/JCO.18.01042
   Reck M, 2016, NEW ENGL J MED, V375, P1823, DOI 10.1056/NEJMoa1606774
   Rizvi H, 2018, J CLIN ONCOL, V36, P633, DOI 10.1200/JCO.2017.75.3384
   Rizvi NA, 2019, J CLIN ONCOL, V37
   Sade-Feldman M, 2018, CELL, V175, P998, DOI 10.1016/j.cell.2018.10.038
   Samstein RM, 2019, NAT GENET, V51, P202, DOI 10.1038/s41588-018-0312-8
   Socinski MA, 2018, NEW ENGL J MED, V378, P2288, DOI 10.1056/NEJMoa1716948
   Spitzer MH, 2017, CELL, V168, P487, DOI 10.1016/j.cell.2016.12.022
   Sun JX, 2018, PLOS COMPUT BIOL, V14, DOI 10.1371/journal.pcbi.1005965
   Wei SC, 2018, CANCER DISCOV, V8, P1069, DOI 10.1158/2159-8290.CD-18-0367
   Yost KE, 2019, NAT MED, V25, P1251, DOI 10.1038/s41591-019-0522-3
NR 28
TC 679
Z9 692
U1 19
U2 65
PU MASSACHUSETTS MEDICAL SOC
PI WALTHAM
PA WALTHAM WOODS CENTER, 860 WINTER ST,, WALTHAM, MA 02451-1413 USA
SN 0028-4793
EI 1533-4406
J9 NEW ENGL J MED
JI N. Engl. J. Med.
PD NOV 21
PY 2019
VL 381
IS 21
BP 2020
EP 2031
DI 10.1056/NEJMoa1910231
PG 12
WC Medicine, General & Internal
SC General & Internal Medicine
GA JZ6NB
UT WOS:000505218800006
PM 31562796
OA Bronze
HC Y
HP Y
DA 2021-12-02
ER
