# Supplementary material for: Evolutions in the management of non-small cell lung cancer: A bibliometric study from the 100 most impactful articles in the field
Source: Front Oncol. 2022 Aug 17;12:939838. doi: 10.3389/fonc.2022.939838 (PMC9428518; doi:10.3389/fonc.2022.939838)
Supplement: Supplementary file 1 [file DataSheet_1.zip › Additional files/Figure production/CiteSpace figure production/output/log.txt]

Total Records Found: 100
97	Article
3	Review
---------------------------------------------------------
Total Unique Records (Article + Review): 100
Duplicates: 0
Discarded: 0

-------------------------------------------------------
Years: 20
2000	2
2001	1
2002	2
2003	4
2004	8
2005	10
2006	4
2007	2
2008	7
2009	7
2010	7
2011	4
2012	4
2013	2
2014	5
2015	9
2016	6
2017	5
2018	9
2019	2

2000	C:\Users\DELL\Desktop\CStop100\output\download2000u2pt1.txt
2001	C:\Users\DELL\Desktop\CStop100\output\download2001u1pt1.txt
2002	C:\Users\DELL\Desktop\CStop100\output\download2002u2pt1.txt
2003	C:\Users\DELL\Desktop\CStop100\output\download2003u4pt1.txt
2004	C:\Users\DELL\Desktop\CStop100\output\download2004u8pt1.txt
2005	C:\Users\DELL\Desktop\CStop100\output\download2005u10pt1.txt
2006	C:\Users\DELL\Desktop\CStop100\output\download2006u4pt1.txt
2007	C:\Users\DELL\Desktop\CStop100\output\download2007u2pt1.txt
2008	C:\Users\DELL\Desktop\CStop100\output\download2008u7pt1.txt
2009	C:\Users\DELL\Desktop\CStop100\output\download2009u7pt1.txt
2010	C:\Users\DELL\Desktop\CStop100\output\download2010u7pt1.txt
2011	C:\Users\DELL\Desktop\CStop100\output\download2011u4pt1.txt
2012	C:\Users\DELL\Desktop\CStop100\output\download2012u4pt1.txt
2013	C:\Users\DELL\Desktop\CStop100\output\download2013u2pt1.txt
2014	C:\Users\DELL\Desktop\CStop100\output\download2014u5pt1.txt
2015	C:\Users\DELL\Desktop\CStop100\output\download2015u9pt1.txt
2016	C:\Users\DELL\Desktop\CStop100\output\download2016u6pt1.txt
2017	C:\Users\DELL\Desktop\CStop100\output\download2017u5pt1.txt
2018	C:\Users\DELL\Desktop\CStop100\output\download2018u9pt1.txt
2019	C:\Users\DELL\Desktop\CStop100\output\download2019u2pt1.txt

Total unique records exported: 100
WOS Records found: 100
WOS Records retained: 100
Scopus Records retained: 0
CSSCI Records retained: 0
Dimensions Records retained: 0
Overlapped Records: 0

####### STATISTICS #########
Total: 100
   AB: 100	100.0%
  DOI: 100	100.0%
 PMID: 99	99.0%
   DE: 3	3.0%
   ID: 100	100.0%
   WC: 100	100.0%
   SC: 100	100.0%
   CR: 100	100.0%
   RR: 0	0.0%
   XX: 0	0.0%
   YY: 0	0.0%
   ZZ: 0	0.0%

############################
