# Supplementary material for: Evolutions in the management of non-small cell lung cancer: A bibliometric study from the 100 most impactful articles in the field
Source: Front Oncol. 2022 Aug 17;12:939838. doi: 10.3389/fonc.2022.939838 (PMC9428518; doi:10.3389/fonc.2022.939838)
Supplement: Supplementary file 1 [file DataSheet_1.zip › Additional files/Figure production/CiteSpace figure production/project/100.graphml]

<?xml version="1.0" encoding="UTF-8"?>
<graphml xmlns="http://graphml.graphdrawing.org/xmlns">
<key id="name" for="node" attr.name="name" attr.type="string"/>
<key id="label" for="node" attr.name="label" attr.type="string"/>
<key id="author" for="node" attr.name="author" attr.type="string"/>
<key id="year" for="node" attr.name="year" attr.type="string"/>
<key id="title" for="node" attr.name="title" attr.type="string"/>
<key id="so" for="node" attr.name="so" attr.type="string"/>
<key id="vol" for="node" attr.name="vol" attr.type="string"/>
<key id="page" for="node" attr.name="pg" attr.type="string"/>
<key id="ut" for="node" attr.name="ut" attr.type="string"/>
<key id="freq" for="node" attr.name="freq" attr.type="integer"/>
<key id="centrality" for="node" attr.name="centrality" attr.type="double"/>
<key id="weight" for="edge" attr.name="weight" attr.type="float"/>
<key id="slice" for="edge" attr.name="slice" attr.type="integer"/>
<key id="year" for="edge" attr.name="year" attr.type="string"/>
<graph edgedefault="undirected">
<node id="0">
  <data key="name">Mok TS</data>
  <data key="label">Mok TS,2017,NEW ENGL J MED,376,12,DOI 10.1056/NEJMoa1612674	1594	Osimertinib or Platinum-Pemetrexed in EGFR T790M-Positive Lung Cancer		open-label;1st-line treatment;t790m mutation;patients pt;phase-iii;resistance;chemotherapy;gefitinib;erlotinib;azd9291</data>
  <data key="author">Mok TS,2017,NEW ENGL J MED,376,12,DOI 10.1056/NEJMoa1612674	1594	Osimertinib or Platinum-Pemetrexed in EGFR T790M-Positive Lung Cancer		open-label;1st-line treatment;t790m mutation;patients pt;phase-iii;resistance;chemotherapy;gefitinib;erlotinib;azd9291</data>
  <data key="year">2017</data>
  <data key="title">Osimertinib or Platinum-Pemetrexed in EGFR T790M-Positive Lung Cancer</data>
  <data key="so"></data>
  <data key="vol"></data>
  <data key="page"></data>
  <data key="ut"></data>
  <data key="freq">0</data>
</node>
<node id="1">
  <data key="name">Wu YL</data>
  <data key="label">Wu YL,2014,LANCET ONCOL,15,10,DOI 10.1016/S1470-2045(13)70604-1	1309	Afatinib versus cisplatin plus gemcitabine for first-line treatment of Asian patients with advanced non-small-cell lung cancer harbouring EGFR mutations (LUX-Lung 6): an open-label, randomised phase 3 trial		erbb family blocker;clinical-trial;solid tumor;chemotherapy;gefitinib;erlotinib;adenocarcinoma;multicenter;inhibitor;oncology</data>
  <data key="author">Wu YL,2014,LANCET ONCOL,15,10,DOI 10.1016/S1470-2045(13)70604-1	1309	Afatinib versus cisplatin plus gemcitabine for first-line treatment of Asian patients with advanced non-small-cell lung cancer harbouring EGFR mutations (LUX-Lung 6): an open-label, randomised phase 3 trial		erbb family blocker;clinical-trial;solid tumor;chemotherapy;gefitinib;erlotinib;adenocarcinoma;multicenter;inhibitor;oncology</data>
  <data key="year">2014</data>
  <data key="title">Afatinib versus cisplatin plus gemcitabine for first-line treatment of Asian patients with advanced non-small-cell lung cancer harbouring EGFR mutations (LUX-Lung 6): an open-label, randomised phase 3 trial</data>
  <data key="so"></data>
  <data key="vol"></data>
  <data key="page"></data>
  <data key="ut"></data>
  <data key="freq">0</data>
</node>
<node id="2">
  <data key="name">Pirker R</data>
  <data key="label">Pirker R,2009,LANCET,373,7,DOI 10.1016/S0140-6736(09)60569-9	1071	Cetuximab plus chemotherapy in patients with advanced non-small-cell lung cancer (FLEX): an open-label randomised phase III trial		growth-factor receptor;1st-line treatment;carboplatin;combination;cisplatin;gemcitabine;paclitaxel;gefitinib;erlotinib;therapy</data>
  <data key="author">Pirker R,2009,LANCET,373,7,DOI 10.1016/S0140-6736(09)60569-9	1071	Cetuximab plus chemotherapy in patients with advanced non-small-cell lung cancer (FLEX): an open-label randomised phase III trial		growth-factor receptor;1st-line treatment;carboplatin;combination;cisplatin;gemcitabine;paclitaxel;gefitinib;erlotinib;therapy</data>
  <data key="year">2009</data>
  <data key="title">Cetuximab plus chemotherapy in patients with advanced non-small-cell lung cancer (FLEX): an open-label randomised phase III trial</data>
  <data key="so"></data>
  <data key="vol"></data>
  <data key="page"></data>
  <data key="ut"></data>
  <data key="freq">0</data>
</node>
<node id="3">
  <data key="name">Mitsudomi T</data>
  <data key="label">Mitsudomi T,2010,LANCET ONCOL,11,8,DOI 10.1016/S1470-2045(09)70364-X	2981	Gefitinib versus cisplatin plus docetaxel in patients with non-small-cell lung cancer harbouring mutations of the epidermal growth factor receptor (WJTOG3405): an open label, randomised phase 3 trial		previously treated patient;japanese patient;ii trial;survival;gene;chemotherapy;multicenter;efficacy;disease;assay</data>
  <data key="author">Mitsudomi T,2010,LANCET ONCOL,11,8,DOI 10.1016/S1470-2045(09)70364-X	2981	Gefitinib versus cisplatin plus docetaxel in patients with non-small-cell lung cancer harbouring mutations of the epidermal growth factor receptor (WJTOG3405): an open label, randomised phase 3 trial		previously treated patient;japanese patient;ii trial;survival;gene;chemotherapy;multicenter;efficacy;disease;assay</data>
  <data key="year">2010</data>
  <data key="title">Gefitinib versus cisplatin plus docetaxel in patients with non-small-cell lung cancer harbouring mutations of the epidermal growth factor receptor (WJTOG3405): an open label, randomised phase 3 trial</data>
  <data key="so"></data>
  <data key="vol"></data>
  <data key="page"></data>
  <data key="ut"></data>
  <data key="freq">0</data>
</node>
<node id="4">
  <data key="name">Schiller JH</data>
  <data key="label">Schiller JH,2002,NEW ENGL J MED,346,7,DOI 10.1056/NEJMoa011954	4052	Comparison of four chemotherapy regimens for advanced non-small-cell lung cancer		cooperative-oncology-group;quality-of-life;randomized trial;cisplatin;survival;combination;paclitaxel;etoposide</data>
  <data key="author">Schiller JH,2002,NEW ENGL J MED,346,7,DOI 10.1056/NEJMoa011954	4052	Comparison of four chemotherapy regimens for advanced non-small-cell lung cancer		cooperative-oncology-group;quality-of-life;randomized trial;cisplatin;survival;combination;paclitaxel;etoposide</data>
  <data key="year">2002</data>
  <data key="title">Comparison of four chemotherapy regimens for advanced non-small-cell lung cancer</data>
  <data key="so"></data>
  <data key="vol"></data>
  <data key="page"></data>
  <data key="ut"></data>
  <data key="freq">0</data>
</node>
<node id="5">
  <data key="name">Rosell R</data>
  <data key="label">Rosell R,2009,NEW ENGL J MED,361,10,DOI 10.1056/NEJMoa0904554	1723	Screening for Epidermal Growth Factor Receptor Mutations in Lung Cancer.		tyrosine kinase inhibitor;activating mutation;egfr mutation;gene-mutation;prolonged survival;sensitive method;gefitinib;transformation;mutant;exon-19</data>
  <data key="author">Rosell R,2009,NEW ENGL J MED,361,10,DOI 10.1056/NEJMoa0904554	1723	Screening for Epidermal Growth Factor Receptor Mutations in Lung Cancer.		tyrosine kinase inhibitor;activating mutation;egfr mutation;gene-mutation;prolonged survival;sensitive method;gefitinib;transformation;mutant;exon-19</data>
  <data key="year">2009</data>
  <data key="title">Screening for Epidermal Growth Factor Receptor Mutations in Lung Cancer.</data>
  <data key="so"></data>
  <data key="vol"></data>
  <data key="page"></data>
  <data key="ut"></data>
  <data key="freq">0</data>
</node>
<node id="6">
  <data key="name">Scagliotti G</data>
  <data key="label">Scagliotti G,2008,J CLIN ONCOL,26,9,DOI 10.1200/JCO.2007.15.0375	2449	Phase III study comparing cisplatin plus gemcitabine with cisplatin plus pemetrexed in chemotherapy-naive patients with advanced-stage non-small-cell lung cancer		multitargeted antifolate;thymidylate synthase;1st-line treatment;messenger-rna;carboplatin;trial;multicenter;paclitaxel;bevacizumab;combination</data>
  <data key="author">Scagliotti G,2008,J CLIN ONCOL,26,9,DOI 10.1200/JCO.2007.15.0375	2449	Phase III study comparing cisplatin plus gemcitabine with cisplatin plus pemetrexed in chemotherapy-naive patients with advanced-stage non-small-cell lung cancer		multitargeted antifolate;thymidylate synthase;1st-line treatment;messenger-rna;carboplatin;trial;multicenter;paclitaxel;bevacizumab;combination</data>
  <data key="year">2008</data>
  <data key="title">Phase III study comparing cisplatin plus gemcitabine with cisplatin plus pemetrexed in chemotherapy-naive patients with advanced-stage non-small-cell lung cancer</data>
  <data key="so"></data>
  <data key="vol"></data>
  <data key="page"></data>
  <data key="ut"></data>
  <data key="freq">0</data>
</node>
<node id="7">
  <data key="name">Garon E</data>
  <data key="label">Garon E,2014,LANCET,384,9,DOI 10.1016/S0140-6736(14)60845-X	711	Ramucirumab plus docetaxel versus placebo plus docetaxel for second-line treatment of stage IV non-small-cell lung cancer after disease progression on platinum-based therapy (REVEL): a multicentre, double-blind, randomised phase 3 trial		iii trial;bevacizumab;carboplatin;paclitaxel;chemotherapy;survival;angiogenesis;erlotinib;life</data>
  <data key="author">Garon E,2014,LANCET,384,9,DOI 10.1016/S0140-6736(14)60845-X	711	Ramucirumab plus docetaxel versus placebo plus docetaxel for second-line treatment of stage IV non-small-cell lung cancer after disease progression on platinum-based therapy (REVEL): a multicentre, double-blind, randomised phase 3 trial		iii trial;bevacizumab;carboplatin;paclitaxel;chemotherapy;survival;angiogenesis;erlotinib;life</data>
  <data key="year">2014</data>
  <data key="title">Ramucirumab plus docetaxel versus placebo plus docetaxel for second-line treatment of stage IV non-small-cell lung cancer after disease progression on platinum-based therapy (REVEL): a multicentre, double-blind, randomised phase 3 trial</data>
  <data key="so"></data>
  <data key="vol"></data>
  <data key="page"></data>
  <data key="ut"></data>
  <data key="freq">0</data>
</node>
<node id="8">
  <data key="name">Peters S</data>
  <data key="label">Peters S,2017,NEW ENGL J MED,377,10,DOI 10.1056/NEJMoa1704795	998	Alectinib versus Crizotinib in Untreated ALK-Positive Non-Small-Cell Lung Cancer		inhibitor alectinib;antitumor-activity;chemotherapy;resistant;model</data>
  <data key="author">Peters S,2017,NEW ENGL J MED,377,10,DOI 10.1056/NEJMoa1704795	998	Alectinib versus Crizotinib in Untreated ALK-Positive Non-Small-Cell Lung Cancer		inhibitor alectinib;antitumor-activity;chemotherapy;resistant;model</data>
  <data key="year">2017</data>
  <data key="title">Alectinib versus Crizotinib in Untreated ALK-Positive Non-Small-Cell Lung Cancer</data>
  <data key="so"></data>
  <data key="vol"></data>
  <data key="page"></data>
  <data key="ut"></data>
  <data key="freq">0</data>
</node>
<node id="9">
  <data key="name">Kwak E</data>
  <data key="label">Kwak E,2010,NEW ENGL J MED,363,11,DOI 10.1056/NEJMoa1006448	3324	Anaplastic Lymphoma Kinase Inhibition in Non-Small-Cell Lung Cancer		eml4-alk fusion gene;activating mutation;2nd-line treatment;phase-ii;gefitinib;alk;identification;tumor;egfr;chemotherapy</data>
  <data key="author">Kwak E,2010,NEW ENGL J MED,363,11,DOI 10.1056/NEJMoa1006448	3324	Anaplastic Lymphoma Kinase Inhibition in Non-Small-Cell Lung Cancer		eml4-alk fusion gene;activating mutation;2nd-line treatment;phase-ii;gefitinib;alk;identification;tumor;egfr;chemotherapy</data>
  <data key="year">2010</data>
  <data key="title">Anaplastic Lymphoma Kinase Inhibition in Non-Small-Cell Lung Cancer</data>
  <data key="so"></data>
  <data key="vol"></data>
  <data key="page"></data>
  <data key="ut"></data>
  <data key="freq">0</data>
</node>
<node id="10">
  <data key="name">Fossella F</data>
  <data key="label">Fossella F,2003,J CLIN ONCOL,21,9,DOI 10.1200/JCO.2003.12.046	735	Randomized, multinational, phase III study of docetaxel plus platinum combinations versus vinorelbine plus cisplatin for advanced non-small-cell lung cancer: The TAX 326 study group		trial comparing cisplatin;quality-of-life;supportive care;stage-iiib;carboplatin;chemotherapy;multicenter;paclitaxel;survival;paclitaxel/carboplatin</data>
  <data key="author">Fossella F,2003,J CLIN ONCOL,21,9,DOI 10.1200/JCO.2003.12.046	735	Randomized, multinational, phase III study of docetaxel plus platinum combinations versus vinorelbine plus cisplatin for advanced non-small-cell lung cancer: The TAX 326 study group		trial comparing cisplatin;quality-of-life;supportive care;stage-iiib;carboplatin;chemotherapy;multicenter;paclitaxel;survival;paclitaxel/carboplatin</data>
  <data key="year">2003</data>
  <data key="title">Randomized, multinational, phase III study of docetaxel plus platinum combinations versus vinorelbine plus cisplatin for advanced non-small-cell lung cancer: The TAX 326 study group</data>
  <data key="so"></data>
  <data key="vol"></data>
  <data key="page"></data>
  <data key="ut"></data>
  <data key="freq">0</data>
</node>
<node id="11">
  <data key="name">Hellmann MD</data>
  <data key="label">Hellmann MD,2018,NEW ENGL J MED,378,12,DOI 10.1056/NEJMoa1801946	1405	Nivolumab plus Ipilimumab in Lung Cancer with a High Tumor Mutational Burden		ctla-4 blockade;pd-1 blockade;solid tumor;stage iv;oncology;landscape;melanoma;criteria</data>
  <data key="author">Hellmann MD,2018,NEW ENGL J MED,378,12,DOI 10.1056/NEJMoa1801946	1405	Nivolumab plus Ipilimumab in Lung Cancer with a High Tumor Mutational Burden		ctla-4 blockade;pd-1 blockade;solid tumor;stage iv;oncology;landscape;melanoma;criteria</data>
  <data key="year">2018</data>
  <data key="title">Nivolumab plus Ipilimumab in Lung Cancer with a High Tumor Mutational Burden</data>
  <data key="so"></data>
  <data key="vol"></data>
  <data key="page"></data>
  <data key="ut"></data>
  <data key="freq">0</data>
</node>
<node id="12">
  <data key="name">Fukuoka M</data>
  <data key="label">Fukuoka M,2003,J CLIN ONCOL,21,10,DOI 10.1200/JCO.2003.10.038	2376	Multi-institutional randomized phase II trial of gefitinib for previously treated patients with advanced non-small-cell lung cancer		growth-factor receptor;functional assessment;docetaxel;therapy;chemotherapy;care</data>
  <data key="author">Fukuoka M,2003,J CLIN ONCOL,21,10,DOI 10.1200/JCO.2003.10.038	2376	Multi-institutional randomized phase II trial of gefitinib for previously treated patients with advanced non-small-cell lung cancer		growth-factor receptor;functional assessment;docetaxel;therapy;chemotherapy;care</data>
  <data key="year">2003</data>
  <data key="title">Multi-institutional randomized phase II trial of gefitinib for previously treated patients with advanced non-small-cell lung cancer</data>
  <data key="so"></data>
  <data key="vol"></data>
  <data key="page"></data>
  <data key="ut"></data>
  <data key="freq">0</data>
</node>
<node id="13">
  <data key="name">Strauss G</data>
  <data key="label">Strauss G,2008,J CLIN ONCOL,26,9,DOI 10.1200/JCO.2008.16.4855	628	Adjuvant Paclitaxel Plus Carboplatin Compared With Observation in Stage IB Non-Small-Cell Lung Cancer: CALGB 9633 With the Cancer and Leukemia Group B, Radiation Therapy Oncology Group, and North Central Cancer Treatment Group Study Groups		forthcoming 7th edition;long-term survival;clinical-trial;tnm classification;randomized-trial;chemotherapy;cisplatin;protocol-9633;metaanalysis;combination</data>
  <data key="author">Strauss G,2008,J CLIN ONCOL,26,9,DOI 10.1200/JCO.2008.16.4855	628	Adjuvant Paclitaxel Plus Carboplatin Compared With Observation in Stage IB Non-Small-Cell Lung Cancer: CALGB 9633 With the Cancer and Leukemia Group B, Radiation Therapy Oncology Group, and North Central Cancer Treatment Group Study Groups		forthcoming 7th edition;long-term survival;clinical-trial;tnm classification;randomized-trial;chemotherapy;cisplatin;protocol-9633;metaanalysis;combination</data>
  <data key="year">2008</data>
  <data key="title">Adjuvant Paclitaxel Plus Carboplatin Compared With Observation in Stage IB Non-Small-Cell Lung Cancer: CALGB 9633 With the Cancer and Leukemia Group B, Radiation Therapy Oncology Group, and North Central Cancer Treatment Group Study Groups</data>
  <data key="so"></data>
  <data key="vol"></data>
  <data key="page"></data>
  <data key="ut"></data>
  <data key="freq">0</data>
</node>
<node id="14">
  <data key="name">Olaussen KA</data>
  <data key="label">Olaussen KA,2006,NEW ENGL J MED,355,9,DOI 10.1056/NEJMoa060570	1389	DNA repair by ERCC1 in non-small-cell lung cancer and cisplatin-based adjuvant chemotherapy		nucleotide excision-repair;messenger-rna level;gene-expression;tumor response;survival;polymorphism;association;recombination;resistance;carcinoma</data>
  <data key="author">Olaussen KA,2006,NEW ENGL J MED,355,9,DOI 10.1056/NEJMoa060570	1389	DNA repair by ERCC1 in non-small-cell lung cancer and cisplatin-based adjuvant chemotherapy		nucleotide excision-repair;messenger-rna level;gene-expression;tumor response;survival;polymorphism;association;recombination;resistance;carcinoma</data>
  <data key="year">2006</data>
  <data key="title">DNA repair by ERCC1 in non-small-cell lung cancer and cisplatin-based adjuvant chemotherapy</data>
  <data key="so"></data>
  <data key="vol"></data>
  <data key="page"></data>
  <data key="ut"></data>
  <data key="freq">0</data>
</node>
<node id="15">
  <data key="name">Johnson DH</data>
  <data key="label">Johnson DH,2004,J CLIN ONCOL,22,8,DOI 10.1200/JCO.2004.11.022	1526	Randomized phase II trial comparing bevacizumab plus carboplatin and paclitaxel with carboplatin and paclitaxel alone in previously untreated locally advanced or metastatic non-small-cell lung cancer		endothelial growth-factor;monoclonal-antibody;chemotherapy regimen;in-vivo;angiogenesis;combination;therapy;vinorelbine;expression;docetaxel</data>
  <data key="author">Johnson DH,2004,J CLIN ONCOL,22,8,DOI 10.1200/JCO.2004.11.022	1526	Randomized phase II trial comparing bevacizumab plus carboplatin and paclitaxel with carboplatin and paclitaxel alone in previously untreated locally advanced or metastatic non-small-cell lung cancer		endothelial growth-factor;monoclonal-antibody;chemotherapy regimen;in-vivo;angiogenesis;combination;therapy;vinorelbine;expression;docetaxel</data>
  <data key="year">2004</data>
  <data key="title">Randomized phase II trial comparing bevacizumab plus carboplatin and paclitaxel with carboplatin and paclitaxel alone in previously untreated locally advanced or metastatic non-small-cell lung cancer</data>
  <data key="so"></data>
  <data key="vol"></data>
  <data key="page"></data>
  <data key="ut"></data>
  <data key="freq">0</data>
</node>
<node id="16">
  <data key="name">Brahmer J</data>
  <data key="label">Brahmer J,2015,NEW ENGL J MED,373,13,DOI 10.1056/NEJMoa1504627	4391	Nivolumab versus Docetaxel in Advanced Squamous-Cell Non-Small-Cell Lung Cancer		phase-iii trial;ligand-1 expression;anti-pd-1 antibody;safety;chemotherapy;blockade</data>
  <data key="author">Brahmer J,2015,NEW ENGL J MED,373,13,DOI 10.1056/NEJMoa1504627	4391	Nivolumab versus Docetaxel in Advanced Squamous-Cell Non-Small-Cell Lung Cancer		phase-iii trial;ligand-1 expression;anti-pd-1 antibody;safety;chemotherapy;blockade</data>
  <data key="year">2015</data>
  <data key="title">Nivolumab versus Docetaxel in Advanced Squamous-Cell Non-Small-Cell Lung Cancer</data>
  <data key="so"></data>
  <data key="vol"></data>
  <data key="page"></data>
  <data key="ut"></data>
  <data key="freq">0</data>
</node>
<node id="17">
  <data key="name">Gridelli C</data>
  <data key="label">Gridelli C,2003,JNCI-J NATL CANCER I,95,11,DOI 10.1093/jnci/95.5.362	625	Chemotherapy for elderly patients with advanced non-small-cell lung cancer: The Multicenter Italian Lung Cancer in the Elderly Study (MILES) phase III randomized trial		quality-of-life;gemcitabine plus vinorelbine;cisplatin-based therapy;instrumental activity;oncology;qlq-c30;older;age</data>
  <data key="author">Gridelli C,2003,JNCI-J NATL CANCER I,95,11,DOI 10.1093/jnci/95.5.362	625	Chemotherapy for elderly patients with advanced non-small-cell lung cancer: The Multicenter Italian Lung Cancer in the Elderly Study (MILES) phase III randomized trial		quality-of-life;gemcitabine plus vinorelbine;cisplatin-based therapy;instrumental activity;oncology;qlq-c30;older;age</data>
  <data key="year">2003</data>
  <data key="title">Chemotherapy for elderly patients with advanced non-small-cell lung cancer: The Multicenter Italian Lung Cancer in the Elderly Study (MILES) phase III randomized trial</data>
  <data key="so"></data>
  <data key="vol"></data>
  <data key="page"></data>
  <data key="ut"></data>
  <data key="freq">0</data>
</node>
<node id="18">
  <data key="name">Reck M</data>
  <data key="label">Reck M,2009,J CLIN ONCOL,27,8,DOI 10.1200/JCO.2007.14.5466	1147	Phase III Trial of Cisplatin Plus Gemcitabine With Either Placebo or Bevacizumab As First-Line Therapy for Nonsquamous Non-Small-Cell Lung Cancer: AVAiL		cooperative-oncology-group;metastatic colorectal-cancer;paclitaxel;carboplatin;combination;regimen;vegf;angiogenesis;fluorouracil;leucovorin</data>
  <data key="author">Reck M,2009,J CLIN ONCOL,27,8,DOI 10.1200/JCO.2007.14.5466	1147	Phase III Trial of Cisplatin Plus Gemcitabine With Either Placebo or Bevacizumab As First-Line Therapy for Nonsquamous Non-Small-Cell Lung Cancer: AVAiL		cooperative-oncology-group;metastatic colorectal-cancer;paclitaxel;carboplatin;combination;regimen;vegf;angiogenesis;fluorouracil;leucovorin</data>
  <data key="year">2009</data>
  <data key="title">Phase III Trial of Cisplatin Plus Gemcitabine With Either Placebo or Bevacizumab As First-Line Therapy for Nonsquamous Non-Small-Cell Lung Cancer: AVAiL</data>
  <data key="so"></data>
  <data key="vol"></data>
  <data key="page"></data>
  <data key="ut"></data>
  <data key="freq">0</data>
</node>
<node id="19">
  <data key="name">Curran W</data>
  <data key="label">Curran W,2011,J NATL CANCER I,103,9,DOI 10.1093/jnci/djr325	727	Sequential vs Concurrent Chemoradiation for Stage III Non-Small Cell Lung Cancer: Randomized Phase III Trial RTOG 9410		therapy-oncology-group;radiation-therapy;radiotherapy;cisplatin;chemoradiotherapy;chemotherapy;carboplatin;vinorelbine;irradiation;paclitaxel</data>
  <data key="author">Curran W,2011,J NATL CANCER I,103,9,DOI 10.1093/jnci/djr325	727	Sequential vs Concurrent Chemoradiation for Stage III Non-Small Cell Lung Cancer: Randomized Phase III Trial RTOG 9410		therapy-oncology-group;radiation-therapy;radiotherapy;cisplatin;chemoradiotherapy;chemotherapy;carboplatin;vinorelbine;irradiation;paclitaxel</data>
  <data key="year">2011</data>
  <data key="title">Sequential vs Concurrent Chemoradiation for Stage III Non-Small Cell Lung Cancer: Randomized Phase III Trial RTOG 9410</data>
  <data key="so"></data>
  <data key="vol"></data>
  <data key="page"></data>
  <data key="ut"></data>
  <data key="freq">0</data>
</node>
<node id="20">
  <data key="name">Sequist L</data>
  <data key="label">Sequist L,2008,J CLIN ONCOL,26,8,DOI 10.1200/JCO.2007.14.8494	670	First-line gefitinib in patients with advanced non-small-cell lung cancer harboring somatic EGFR mutations		growth-factor-receptor;previously treated patient;phase-ii trial;gene-mutation;chemotherapy;sensitivity;resistance;erlotinib;adenocarcinoma;responsiveness</data>
  <data key="author">Sequist L,2008,J CLIN ONCOL,26,8,DOI 10.1200/JCO.2007.14.8494	670	First-line gefitinib in patients with advanced non-small-cell lung cancer harboring somatic EGFR mutations		growth-factor-receptor;previously treated patient;phase-ii trial;gene-mutation;chemotherapy;sensitivity;resistance;erlotinib;adenocarcinoma;responsiveness</data>
  <data key="year">2008</data>
  <data key="title">First-line gefitinib in patients with advanced non-small-cell lung cancer harboring somatic EGFR mutations</data>
  <data key="so"></data>
  <data key="vol"></data>
  <data key="page"></data>
  <data key="ut"></data>
  <data key="freq">0</data>
</node>
<node id="21">
  <data key="name">Antonia SJ</data>
  <data key="label">Antonia SJ,2017,NEW ENGL J MED,377,11,DOI 10.1056/NEJMoa1709937	1755	Durvalumab after Chemoradiotherapy in Stage III Non-Small-Cell Lung Cancer		randomized phase-iii;concurrent chemoradiotherapy;consolidation chemotherapy;docetaxel;trial;radiotherapy;carboplatin;combination;tecemotide;paclitaxel</data>
  <data key="author">Antonia SJ,2017,NEW ENGL J MED,377,11,DOI 10.1056/NEJMoa1709937	1755	Durvalumab after Chemoradiotherapy in Stage III Non-Small-Cell Lung Cancer		randomized phase-iii;concurrent chemoradiotherapy;consolidation chemotherapy;docetaxel;trial;radiotherapy;carboplatin;combination;tecemotide;paclitaxel</data>
  <data key="year">2017</data>
  <data key="title">Durvalumab after Chemoradiotherapy in Stage III Non-Small-Cell Lung Cancer</data>
  <data key="so"></data>
  <data key="vol"></data>
  <data key="page"></data>
  <data key="ut"></data>
  <data key="freq">0</data>
</node>
<node id="22">
  <data key="name">Solomon B</data>
  <data key="label">Solomon B,2014,NEW ENGL J MED,371,11,DOI 10.1056/NEJMoa1408440	1963	First-Line Crizotinib versus Chemotherapy in ALK-Positive Lung Cancer		anaplastic lymphoma;phase-iii;cisplatin;plus;adenocarcinoma;gefitinib;criteria;therapy;qlq-c30;kinase</data>
  <data key="author">Solomon B,2014,NEW ENGL J MED,371,11,DOI 10.1056/NEJMoa1408440	1963	First-Line Crizotinib versus Chemotherapy in ALK-Positive Lung Cancer		anaplastic lymphoma;phase-iii;cisplatin;plus;adenocarcinoma;gefitinib;criteria;therapy;qlq-c30;kinase</data>
  <data key="year">2014</data>
  <data key="title">First-Line Crizotinib versus Chemotherapy in ALK-Positive Lung Cancer</data>
  <data key="so"></data>
  <data key="vol"></data>
  <data key="page"></data>
  <data key="ut"></data>
  <data key="freq">0</data>
</node>
<node id="23">
  <data key="name">Perez-soler R</data>
  <data key="label">Perez-soler R,2004,J CLIN ONCOL,22,10,DOI 10.1200/JCO.2004.11.057	869	Determinants of tumor response and survival with erlotinib in patients with non-small-cell lung cancer		growth-factor receptor;tyrosine kinase inhibitor;phase-ii trial;aberrant expression;overexpression;gefitinib;docetaxel;zd1839;amplification;mutation</data>
  <data key="author">Perez-soler R,2004,J CLIN ONCOL,22,10,DOI 10.1200/JCO.2004.11.057	869	Determinants of tumor response and survival with erlotinib in patients with non-small-cell lung cancer		growth-factor receptor;tyrosine kinase inhibitor;phase-ii trial;aberrant expression;overexpression;gefitinib;docetaxel;zd1839;amplification;mutation</data>
  <data key="year">2004</data>
  <data key="title">Determinants of tumor response and survival with erlotinib in patients with non-small-cell lung cancer</data>
  <data key="so"></data>
  <data key="vol"></data>
  <data key="page"></data>
  <data key="ut"></data>
  <data key="freq">0</data>
</node>
<node id="24">
  <data key="name">Herbst RS</data>
  <data key="label">Herbst RS,2005,J CLIN ONCOL,23,8,DOI 10.1200/JCO.2005.02.840	1164	TRIBUTE: A phase III trial of erlotinib hydrochloride (OSI-774) combined with carboplatin and paclitaxel chemotherapy in advanced non-small-cell lung cancer		receptor tyrosine kinase;gefitinib;inhibitor;mutation;combination;smoker</data>
  <data key="author">Herbst RS,2005,J CLIN ONCOL,23,8,DOI 10.1200/JCO.2005.02.840	1164	TRIBUTE: A phase III trial of erlotinib hydrochloride (OSI-774) combined with carboplatin and paclitaxel chemotherapy in advanced non-small-cell lung cancer		receptor tyrosine kinase;gefitinib;inhibitor;mutation;combination;smoker</data>
  <data key="year">2005</data>
  <data key="title">TRIBUTE: A phase III trial of erlotinib hydrochloride (OSI-774) combined with carboplatin and paclitaxel chemotherapy in advanced non-small-cell lung cancer</data>
  <data key="so"></data>
  <data key="vol"></data>
  <data key="page"></data>
  <data key="ut"></data>
  <data key="freq">0</data>
</node>
<node id="25">
  <data key="name">Cappuzzo F</data>
  <data key="label">Cappuzzo F,2005,JNCI-J NATL CANCER I,97,13,DOI 10.1093/jnci/dji112	1320	Epidermal growth factor receptor gene and protein and gefitinib sensitivity in non-small-cell lung cancer		tyrosine kinase inhibitor;egfr mutation;oncology-group;expression;survival;efficacy;trial;amplification;chemotherapy;apoptosis</data>
  <data key="author">Cappuzzo F,2005,JNCI-J NATL CANCER I,97,13,DOI 10.1093/jnci/dji112	1320	Epidermal growth factor receptor gene and protein and gefitinib sensitivity in non-small-cell lung cancer		tyrosine kinase inhibitor;egfr mutation;oncology-group;expression;survival;efficacy;trial;amplification;chemotherapy;apoptosis</data>
  <data key="year">2005</data>
  <data key="title">Epidermal growth factor receptor gene and protein and gefitinib sensitivity in non-small-cell lung cancer</data>
  <data key="so"></data>
  <data key="vol"></data>
  <data key="page"></data>
  <data key="ut"></data>
  <data key="freq">0</data>
</node>
<node id="26">
  <data key="name">Giaccone G</data>
  <data key="label">Giaccone G,2004,J CLIN ONCOL,22,8,DOI 10.1200/JCO.2004.08.001	1379	Gefitinib in combination with gemcitabine and cisplatin in advanced non-small-cell lung cancer: A phase III trial-INTACT1		growth-factor receptor;tyrosine kinase;trial;inhibitor;chemotherapy;efficacy;tumor;iressa</data>
  <data key="author">Giaccone G,2004,J CLIN ONCOL,22,8,DOI 10.1200/JCO.2004.08.001	1379	Gefitinib in combination with gemcitabine and cisplatin in advanced non-small-cell lung cancer: A phase III trial-INTACT1		growth-factor receptor;tyrosine kinase;trial;inhibitor;chemotherapy;efficacy;tumor;iressa</data>
  <data key="year">2004</data>
  <data key="title">Gefitinib in combination with gemcitabine and cisplatin in advanced non-small-cell lung cancer: A phase III trial-INTACT1</data>
  <data key="so"></data>
  <data key="vol"></data>
  <data key="page"></data>
  <data key="ut"></data>
  <data key="freq">0</data>
</node>
<node id="27">
  <data key="name">Tsao MS</data>
  <data key="label">Tsao MS,2005,NEW ENGL J MED,353,12,DOI 10.1056/NEJMoa050736	1511	Erlotinib in lung cancer - Molecular and clinical predictors of outcome		growth-factor-receptor;tyrosine kinase;poor-prognosis;egfr mutation;gene-mutation;factor-alpha;gefitinib;expression;sensitivity;overexpression</data>
  <data key="author">Tsao MS,2005,NEW ENGL J MED,353,12,DOI 10.1056/NEJMoa050736	1511	Erlotinib in lung cancer - Molecular and clinical predictors of outcome		growth-factor-receptor;tyrosine kinase;poor-prognosis;egfr mutation;gene-mutation;factor-alpha;gefitinib;expression;sensitivity;overexpression</data>
  <data key="year">2005</data>
  <data key="title">Erlotinib in lung cancer - Molecular and clinical predictors of outcome</data>
  <data key="so"></data>
  <data key="vol"></data>
  <data key="page"></data>
  <data key="ut"></data>
  <data key="freq">0</data>
</node>
<node id="28">
  <data key="name">Yang J</data>
  <data key="label">Yang J,2015,LANCET ONCOL,16,11,DOI 10.1016/S1470-2045(14)71173-8	1022	Afatinib versus cisplatin-based chemotherapy for EGFR mutation-positive lung adenocarcinoma (LUX-Lung 3 and LUX-Lung 6): analysis of overall survival data from two randomised, phase 3 trials		growth-factor receptor;open-label;1st-line treatment;cancer patient;carboplatin-paclitaxel;exon-21 mutation;gefitinib;erlotinib;multicenter;gemcitabine</data>
  <data key="author">Yang J,2015,LANCET ONCOL,16,11,DOI 10.1016/S1470-2045(14)71173-8	1022	Afatinib versus cisplatin-based chemotherapy for EGFR mutation-positive lung adenocarcinoma (LUX-Lung 3 and LUX-Lung 6): analysis of overall survival data from two randomised, phase 3 trials		growth-factor receptor;open-label;1st-line treatment;cancer patient;carboplatin-paclitaxel;exon-21 mutation;gefitinib;erlotinib;multicenter;gemcitabine</data>
  <data key="year">2015</data>
  <data key="title">Afatinib versus cisplatin-based chemotherapy for EGFR mutation-positive lung adenocarcinoma (LUX-Lung 3 and LUX-Lung 6): analysis of overall survival data from two randomised, phase 3 trials</data>
  <data key="so"></data>
  <data key="vol"></data>
  <data key="page"></data>
  <data key="ut"></data>
  <data key="freq">0</data>
</node>
<node id="29">
  <data key="name">Reck M</data>
  <data key="label">Reck M,2016,NEW ENGL J MED,375,11,DOI 10.1056/NEJMoa1606774	4777	Pembrolizumab versus Chemotherapy for PD-L1-Positive Non-Small-Cell Lung Cancer		keynote-012;ipilimumab;melanoma;trial</data>
  <data key="author">Reck M,2016,NEW ENGL J MED,375,11,DOI 10.1056/NEJMoa1606774	4777	Pembrolizumab versus Chemotherapy for PD-L1-Positive Non-Small-Cell Lung Cancer		keynote-012;ipilimumab;melanoma;trial</data>
  <data key="year">2016</data>
  <data key="title">Pembrolizumab versus Chemotherapy for PD-L1-Positive Non-Small-Cell Lung Cancer</data>
  <data key="so"></data>
  <data key="vol"></data>
  <data key="page"></data>
  <data key="ut"></data>
  <data key="freq">0</data>
</node>
<node id="30">
  <data key="name">Kelly K</data>
  <data key="label">Kelly K,2001,J CLIN ONCOL,19,9,DOI 10.1200/JCO.2001.19.13.3210	865	Randomized phase III trial of paclitaxel plus carboplatin versus vinorelbine plus cisplatin in the treatment of patients with advanced non-small-cell lung cancer: A Southwest Oncology Group trial		quality-of-life;functional assessment;comparing cisplatin;untreated patient;i trial;survival;gemcitabine;combination;etoposide;multicenter</data>
  <data key="author">Kelly K,2001,J CLIN ONCOL,19,9,DOI 10.1200/JCO.2001.19.13.3210	865	Randomized phase III trial of paclitaxel plus carboplatin versus vinorelbine plus cisplatin in the treatment of patients with advanced non-small-cell lung cancer: A Southwest Oncology Group trial		quality-of-life;functional assessment;comparing cisplatin;untreated patient;i trial;survival;gemcitabine;combination;etoposide;multicenter</data>
  <data key="year">2001</data>
  <data key="title">Randomized phase III trial of paclitaxel plus carboplatin versus vinorelbine plus cisplatin in the treatment of patients with advanced non-small-cell lung cancer: A Southwest Oncology Group trial</data>
  <data key="so"></data>
  <data key="vol"></data>
  <data key="page"></data>
  <data key="ut"></data>
  <data key="freq">0</data>
</node>
<node id="31">
  <data key="name">Scagliotti GV</data>
  <data key="label">Scagliotti GV,2002,J CLIN ONCOL,20,7,DOI 10.1200/JCO.2002.02.068	676	Phase III randomized trial comparing three platinum-based doublets in advanced non-small-cell lung cancer		southwest-oncology-group;plus cisplatin;gemcitabine-cisplatin;dose level;paclitaxel;vinorelbine;carboplatin;etoposide</data>
  <data key="author">Scagliotti GV,2002,J CLIN ONCOL,20,7,DOI 10.1200/JCO.2002.02.068	676	Phase III randomized trial comparing three platinum-based doublets in advanced non-small-cell lung cancer		southwest-oncology-group;plus cisplatin;gemcitabine-cisplatin;dose level;paclitaxel;vinorelbine;carboplatin;etoposide</data>
  <data key="year">2002</data>
  <data key="title">Phase III randomized trial comparing three platinum-based doublets in advanced non-small-cell lung cancer</data>
  <data key="so"></data>
  <data key="vol"></data>
  <data key="page"></data>
  <data key="ut"></data>
  <data key="freq">0</data>
</node>
<node id="32">
  <data key="name">Mok T</data>
  <data key="label">Mok T,2009,NEW ENGL J MED,361,11,DOI 10.1056/NEJMoa0810699	5931	Gefitinib or Carboplatin-Paclitaxel in Pulmonary Adenocarcinoma.		cell lung-cancer;factor-receptor gene;prospective phase-ii;functional assessment;1st-line gefitinib;treated patient;egfr mutation;therapy;multicenter;erlotinib</data>
  <data key="author">Mok T,2009,NEW ENGL J MED,361,11,DOI 10.1056/NEJMoa0810699	5931	Gefitinib or Carboplatin-Paclitaxel in Pulmonary Adenocarcinoma.		cell lung-cancer;factor-receptor gene;prospective phase-ii;functional assessment;1st-line gefitinib;treated patient;egfr mutation;therapy;multicenter;erlotinib</data>
  <data key="year">2009</data>
  <data key="title">Gefitinib or Carboplatin-Paclitaxel in Pulmonary Adenocarcinoma.</data>
  <data key="so"></data>
  <data key="vol"></data>
  <data key="page"></data>
  <data key="ut"></data>
  <data key="freq">0</data>
</node>
<node id="33">
  <data key="name">Gatzemeier U</data>
  <data key="label">Gatzemeier U,2007,J CLIN ONCOL,25,8,DOI 10.1200/JCO.2005.05.1474	727	Phase III study of erlotinib in combination with cisplatin and gemcitabine in advanced non-small-cell lung cancer: The Tarceva Lung Cancer Investigation Trial		growth-factor receptor;tyrosine kinase inhibitor;chemotherapy regimen;plus gemcitabine;tumor response;gefitinib;paclitaxel;mutation;osi-774;carboplatin</data>
  <data key="author">Gatzemeier U,2007,J CLIN ONCOL,25,8,DOI 10.1200/JCO.2005.05.1474	727	Phase III study of erlotinib in combination with cisplatin and gemcitabine in advanced non-small-cell lung cancer: The Tarceva Lung Cancer Investigation Trial		growth-factor receptor;tyrosine kinase inhibitor;chemotherapy regimen;plus gemcitabine;tumor response;gefitinib;paclitaxel;mutation;osi-774;carboplatin</data>
  <data key="year">2007</data>
  <data key="title">Phase III study of erlotinib in combination with cisplatin and gemcitabine in advanced non-small-cell lung cancer: The Tarceva Lung Cancer Investigation Trial</data>
  <data key="so"></data>
  <data key="vol"></data>
  <data key="page"></data>
  <data key="ut"></data>
  <data key="freq">0</data>
</node>
<node id="34">
  <data key="name">Zhou C</data>
  <data key="label">Zhou C,2011,LANCET ONCOL,12,8,DOI 10.1016/S1470-2045(11)70184-X	2868	Erlotinib versus chemotherapy as first-line treatment for patients with advanced EGFR mutation-positive non-small-cell lung cancer (OPTIMAL, CTONG-0802): a multicentre, open-label, randomised, phase 3 study		factor receptor mutation;gefitinib;management;trial</data>
  <data key="author">Zhou C,2011,LANCET ONCOL,12,8,DOI 10.1016/S1470-2045(11)70184-X	2868	Erlotinib versus chemotherapy as first-line treatment for patients with advanced EGFR mutation-positive non-small-cell lung cancer (OPTIMAL, CTONG-0802): a multicentre, open-label, randomised, phase 3 study		factor receptor mutation;gefitinib;management;trial</data>
  <data key="year">2011</data>
  <data key="title">Erlotinib versus chemotherapy as first-line treatment for patients with advanced EGFR mutation-positive non-small-cell lung cancer (OPTIMAL, CTONG-0802): a multicentre, open-label, randomised, phase 3 study</data>
  <data key="so"></data>
  <data key="vol"></data>
  <data key="page"></data>
  <data key="ut"></data>
  <data key="freq">0</data>
</node>
<node id="35">
  <data key="name">Paz-ares L.</data>
  <data key="label">Paz-ares L.,2018,NEW ENGL J MED,379,12,DOI 10.1056/NEJMoa1810865	1296	Pembrolizumab plus Chemotherapy for Squamous Non-Small-Cell Lung Cancer		open-label;stage iv;therapy;carboplatin;nivolumab;docetaxel;criteria;phase-3;trend</data>
  <data key="author">Paz-ares L.,2018,NEW ENGL J MED,379,12,DOI 10.1056/NEJMoa1810865	1296	Pembrolizumab plus Chemotherapy for Squamous Non-Small-Cell Lung Cancer		open-label;stage iv;therapy;carboplatin;nivolumab;docetaxel;criteria;phase-3;trend</data>
  <data key="year">2018</data>
  <data key="title">Pembrolizumab plus Chemotherapy for Squamous Non-Small-Cell Lung Cancer</data>
  <data key="so"></data>
  <data key="vol"></data>
  <data key="page"></data>
  <data key="ut"></data>
  <data key="freq">0</data>
</node>
<node id="36">
  <data key="name">Sequist L</data>
  <data key="label">Sequist L,2013,J CLIN ONCOL,31,11,DOI 10.1200/JCO.2012.44.2806	2068	Phase III Study of Afatinib or Cisplatin Plus Pemetrexed in Patients With Metastatic Lung Adenocarcinoma With EGFR Mutations		quality-of-life;factor receptor mutation;1st-line treatment;supportive care;open-label;cancer;chemotherapy;gefitinib;erlotinib;multicenter</data>
  <data key="author">Sequist L,2013,J CLIN ONCOL,31,11,DOI 10.1200/JCO.2012.44.2806	2068	Phase III Study of Afatinib or Cisplatin Plus Pemetrexed in Patients With Metastatic Lung Adenocarcinoma With EGFR Mutations		quality-of-life;factor receptor mutation;1st-line treatment;supportive care;open-label;cancer;chemotherapy;gefitinib;erlotinib;multicenter</data>
  <data key="year">2013</data>
  <data key="title">Phase III Study of Afatinib or Cisplatin Plus Pemetrexed in Patients With Metastatic Lung Adenocarcinoma With EGFR Mutations</data>
  <data key="so"></data>
  <data key="vol"></data>
  <data key="page"></data>
  <data key="ut"></data>
  <data key="freq">0</data>
</node>
<node id="37">
  <data key="name">Rittmeyer A</data>
  <data key="label">Rittmeyer A,2017,LANCET,389,11,DOI 10.1016/S0140-6736(16)32517-X	2402	Atezolizumab versus docetaxel in patients with previously treated non-small-cell lung cancer (OAK): a phase 3, open-label, multicentre randomised controlled trial		programmed death-1;antibody mpdl3280a;clinical activity;in-vivo;nivolumab;response;therapy;pathway</data>
  <data key="author">Rittmeyer A,2017,LANCET,389,11,DOI 10.1016/S0140-6736(16)32517-X	2402	Atezolizumab versus docetaxel in patients with previously treated non-small-cell lung cancer (OAK): a phase 3, open-label, multicentre randomised controlled trial		programmed death-1;antibody mpdl3280a;clinical activity;in-vivo;nivolumab;response;therapy;pathway</data>
  <data key="year">2017</data>
  <data key="title">Atezolizumab versus docetaxel in patients with previously treated non-small-cell lung cancer (OAK): a phase 3, open-label, multicentre randomised controlled trial</data>
  <data key="so"></data>
  <data key="vol"></data>
  <data key="page"></data>
  <data key="ut"></data>
  <data key="freq">0</data>
</node>
<node id="38">
  <data key="name">Albain K</data>
  <data key="label">Albain K,2009,LANCET,374,8,DOI 10.1016/S0140-6736(09)60737-6	940	Radiotherapy plus chemotherapy with or without surgical resection for stage III non-small-cell lung cancer: a phase III randomised controlled trial		therapy-oncology-group;induction chemotherapy;thoracic radiotherapy;chest radiotherapy;clinical-trial;surgery;concurrent;radiation;cisplatin</data>
  <data key="author">Albain K,2009,LANCET,374,8,DOI 10.1016/S0140-6736(09)60737-6	940	Radiotherapy plus chemotherapy with or without surgical resection for stage III non-small-cell lung cancer: a phase III randomised controlled trial		therapy-oncology-group;induction chemotherapy;thoracic radiotherapy;chest radiotherapy;clinical-trial;surgery;concurrent;radiation;cisplatin</data>
  <data key="year">2009</data>
  <data key="title">Radiotherapy plus chemotherapy with or without surgical resection for stage III non-small-cell lung cancer: a phase III randomised controlled trial</data>
  <data key="so"></data>
  <data key="vol"></data>
  <data key="page"></data>
  <data key="ut"></data>
  <data key="freq">0</data>
</node>
<node id="39">
  <data key="name">Pignon JP</data>
  <data key="label">Pignon JP,2008,J CLIN ONCOL,26,8,DOI 10.1200/JCO.2007.13.9030	1368	Lung Adjuvant Cisplatin Evaluation: A pooled analysis by the LACE collaborative group		vinorelbine plus cisplatin;stage-ii;postoperative radiotherapy;cancer nsclc;chemotherapy;metaanalysis;patient;trial;carboplatin;infarction</data>
  <data key="author">Pignon JP,2008,J CLIN ONCOL,26,8,DOI 10.1200/JCO.2007.13.9030	1368	Lung Adjuvant Cisplatin Evaluation: A pooled analysis by the LACE collaborative group		vinorelbine plus cisplatin;stage-ii;postoperative radiotherapy;cancer nsclc;chemotherapy;metaanalysis;patient;trial;carboplatin;infarction</data>
  <data key="year">2008</data>
  <data key="title">Lung Adjuvant Cisplatin Evaluation: A pooled analysis by the LACE collaborative group</data>
  <data key="so"></data>
  <data key="vol"></data>
  <data key="page"></data>
  <data key="ut"></data>
  <data key="freq">0</data>
</node>
<node id="40">
  <data key="name">Timmerman R</data>
  <data key="label">Timmerman R,2010,JAMA-J AM MED ASSOC,303,7,DOI 10.1001/jama.2010.261	1715	Stereotactic Body Radiation Therapy for Inoperable Early Stage Lung Cancer		phase-ii;clinical-trial;radiotherapy;carcinoma;management;oncology;outcm;tumor</data>
  <data key="author">Timmerman R,2010,JAMA-J AM MED ASSOC,303,7,DOI 10.1001/jama.2010.261	1715	Stereotactic Body Radiation Therapy for Inoperable Early Stage Lung Cancer		phase-ii;clinical-trial;radiotherapy;carcinoma;management;oncology;outcm;tumor</data>
  <data key="year">2010</data>
  <data key="title">Stereotactic Body Radiation Therapy for Inoperable Early Stage Lung Cancer</data>
  <data key="so"></data>
  <data key="vol"></data>
  <data key="page"></data>
  <data key="ut"></data>
  <data key="freq">0</data>
</node>
<node id="41">
  <data key="name">Onishi H</data>
  <data key="label">Onishi H,2004,CANCER-AM CANCER SOC,101,9,DOI 10.1002/cncr.20539	623	Stereotactic hypofractionated high-dose irradiation for stage I nonsmall cell lung carcinoma - Clinical outcomes in 245 subjects in a Japanese multinstitutional study	stereotactic;radiotherapy;altered fractionation;nonsmall cell lung carcinoma;stage i;dose escalation;multicenter study;local control;survival rate	radiation-therapy;computed-tomography;linear-accelerator;cancer;radiotherapy;tumor;experience;escalation;recurrence;system</data>
  <data key="author">Onishi H,2004,CANCER-AM CANCER SOC,101,9,DOI 10.1002/cncr.20539	623	Stereotactic hypofractionated high-dose irradiation for stage I nonsmall cell lung carcinoma - Clinical outcomes in 245 subjects in a Japanese multinstitutional study	stereotactic;radiotherapy;altered fractionation;nonsmall cell lung carcinoma;stage i;dose escalation;multicenter study;local control;survival rate	radiation-therapy;computed-tomography;linear-accelerator;cancer;radiotherapy;tumor;experience;escalation;recurrence;system</data>
  <data key="year">2004</data>
  <data key="title">Stereotactic hypofractionated high-dose irradiation for stage I nonsmall cell lung carcinoma - Clinical outcomes in 245 subjects in a Japanese multinstitutional study</data>
  <data key="so"></data>
  <data key="vol"></data>
  <data key="page"></data>
  <data key="ut"></data>
  <data key="freq">0</data>
</node>
<node id="42">
  <data key="name">Garon E</data>
  <data key="label">Garon E,2015,NEW ENGL J MED,372,11,DOI 10.1056/NEJMoa1501824	3580	Pembrolizumab for the Treatment of Non-Small-Cell Lung Cancer		anti-pd-l1 antibody;pd-l1 expression;blockade;b7-h1;chemotherapy;safety;crizotinib;response;therapy;ligand</data>
  <data key="author">Garon E,2015,NEW ENGL J MED,372,11,DOI 10.1056/NEJMoa1501824	3580	Pembrolizumab for the Treatment of Non-Small-Cell Lung Cancer		anti-pd-l1 antibody;pd-l1 expression;blockade;b7-h1;chemotherapy;safety;crizotinib;response;therapy;ligand</data>
  <data key="year">2015</data>
  <data key="title">Pembrolizumab for the Treatment of Non-Small-Cell Lung Cancer</data>
  <data key="so"></data>
  <data key="vol"></data>
  <data key="page"></data>
  <data key="ut"></data>
  <data key="freq">0</data>
</node>
<node id="43">
  <data key="name">Shepherd FA</data>
  <data key="label">Shepherd FA,2005,NEW ENGL J MED,353,10,DOI 10.1056/NEJMoa050753	4431	Erlotinib in previously treated non-small-cell lung cancer		growth-factor receptor;phase-iii trial;gefitinib;mutation;docetaxel;platinum;responsiveness;sensitivity;combination;expression</data>
  <data key="author">Shepherd FA,2005,NEW ENGL J MED,353,10,DOI 10.1056/NEJMoa050753	4431	Erlotinib in previously treated non-small-cell lung cancer		growth-factor receptor;phase-iii trial;gefitinib;mutation;docetaxel;platinum;responsiveness;sensitivity;combination;expression</data>
  <data key="year">2005</data>
  <data key="title">Erlotinib in previously treated non-small-cell lung cancer</data>
  <data key="so"></data>
  <data key="vol"></data>
  <data key="page"></data>
  <data key="ut"></data>
  <data key="freq">0</data>
</node>
<node id="44">
  <data key="name">Paez JG</data>
  <data key="label">Paez JG,2004,SCIENCE,304,4,DOI 10.1126/science.1099314	7340	EGFR mutations in lung cancer: Correlation with clinical response to gefitinib therapy		growth-factor receptor;tyrosine kinase;braf gene;inhibitor;sensitivity;trial;amplification;combination;paclitaxel;efficacy</data>
  <data key="author">Paez JG,2004,SCIENCE,304,4,DOI 10.1126/science.1099314	7340	EGFR mutations in lung cancer: Correlation with clinical response to gefitinib therapy		growth-factor receptor;tyrosine kinase;braf gene;inhibitor;sensitivity;trial;amplification;combination;paclitaxel;efficacy</data>
  <data key="year">2004</data>
  <data key="title">EGFR mutations in lung cancer: Correlation with clinical response to gefitinib therapy</data>
  <data key="so"></data>
  <data key="vol"></data>
  <data key="page"></data>
  <data key="ut"></data>
  <data key="freq">0</data>
</node>
<node id="45">
  <data key="name">Onishi H</data>
  <data key="label">Onishi H,2007,J THORAC ONCOL,2,7,DOI 10.1097/JTO.0b013e318074de34	688	Hypofractionated stereotactic radiotherapy (HypoFXSRT) for stage I non-small cell lung cancer: Updated results of 257 patients in a Japanese multi-institutional study	stereotactic radiotherapy;non-small cell lung cancer;stage i;hypofractionated	medically inoperable patient;clinical-outcm;radiation-therapy;carcinoma;irradiation;experience;resection</data>
  <data key="author">Onishi H,2007,J THORAC ONCOL,2,7,DOI 10.1097/JTO.0b013e318074de34	688	Hypofractionated stereotactic radiotherapy (HypoFXSRT) for stage I non-small cell lung cancer: Updated results of 257 patients in a Japanese multi-institutional study	stereotactic radiotherapy;non-small cell lung cancer;stage i;hypofractionated	medically inoperable patient;clinical-outcm;radiation-therapy;carcinoma;irradiation;experience;resection</data>
  <data key="year">2007</data>
  <data key="title">Hypofractionated stereotactic radiotherapy (HypoFXSRT) for stage I non-small cell lung cancer: Updated results of 257 patients in a Japanese multi-institutional study</data>
  <data key="so"></data>
  <data key="vol"></data>
  <data key="page"></data>
  <data key="ut"></data>
  <data key="freq">0</data>
</node>
<node id="46">
  <data key="name">Kim E</data>
  <data key="label">Kim E,2008,LANCET,372,14,DOI 10.1016/S0140-6736(08)61758-4	1050	Gefitinib versus docetaxel in previously treated non-small-cell lung cancer (INTEREST): a randomised phase III trial		growth-factor receptor;gene copy number;functional assessment;supportive care;therapy;predictor;erlotinib;iressa</data>
  <data key="author">Kim E,2008,LANCET,372,14,DOI 10.1016/S0140-6736(08)61758-4	1050	Gefitinib versus docetaxel in previously treated non-small-cell lung cancer (INTEREST): a randomised phase III trial		growth-factor receptor;gene copy number;functional assessment;supportive care;therapy;predictor;erlotinib;iressa</data>
  <data key="year">2008</data>
  <data key="title">Gefitinib versus docetaxel in previously treated non-small-cell lung cancer (INTEREST): a randomised phase III trial</data>
  <data key="so"></data>
  <data key="vol"></data>
  <data key="page"></data>
  <data key="ut"></data>
  <data key="freq">0</data>
</node>
<node id="47">
  <data key="name">Kris MG</data>
  <data key="label">Kris MG,2003,JAMA-J AM MED ASSOC,290,10,DOI 10.1001/jama.290.16.2149	2109	Efficacy of gefitinib, an inhibitor of the epidermal growth factor receptor tyrosine kinase, in symptomatic patients with non-small cell lung cancer - A randomized trial		functional assessment;chemotherapy regimen;imatinib mesylate;zd1839 iressa(tm);therapy;expression;docetaxel;platinum;tumor;egfr</data>
  <data key="author">Kris MG,2003,JAMA-J AM MED ASSOC,290,10,DOI 10.1001/jama.290.16.2149	2109	Efficacy of gefitinib, an inhibitor of the epidermal growth factor receptor tyrosine kinase, in symptomatic patients with non-small cell lung cancer - A randomized trial		functional assessment;chemotherapy regimen;imatinib mesylate;zd1839 iressa(tm);therapy;expression;docetaxel;platinum;tumor;egfr</data>
  <data key="year">2003</data>
  <data key="title">Efficacy of gefitinib, an inhibitor of the epidermal growth factor receptor tyrosine kinase, in symptomatic patients with non-small cell lung cancer - A randomized trial</data>
  <data key="so"></data>
  <data key="vol"></data>
  <data key="page"></data>
  <data key="ut"></data>
  <data key="freq">0</data>
</node>
<node id="48">
  <data key="name">Auperin A</data>
  <data key="label">Auperin A,2010,J CLIN ONCOL,28,10,DOI 10.1200/JCO.2009.26.2543	1097	Meta-Analysis of Concomitant Versus Sequential Radiochemotherapy in Locally Advanced Non-Small-Cell Lung Cancer		randomized phase-ii;oncology group rtog;induction chemotherapy;concurrent chemoradiotherapy;thoracic radiotherapy;trial;cisplatin;radiation;nsclc;consolidation</data>
  <data key="author">Auperin A,2010,J CLIN ONCOL,28,10,DOI 10.1200/JCO.2009.26.2543	1097	Meta-Analysis of Concomitant Versus Sequential Radiochemotherapy in Locally Advanced Non-Small-Cell Lung Cancer		randomized phase-ii;oncology group rtog;induction chemotherapy;concurrent chemoradiotherapy;thoracic radiotherapy;trial;cisplatin;radiation;nsclc;consolidation</data>
  <data key="year">2010</data>
  <data key="title">Meta-Analysis of Concomitant Versus Sequential Radiochemotherapy in Locally Advanced Non-Small-Cell Lung Cancer</data>
  <data key="so"></data>
  <data key="vol"></data>
  <data key="page"></data>
  <data key="ut"></data>
  <data key="freq">0</data>
</node>
<node id="49">
  <data key="name">Lynch T</data>
  <data key="label">Lynch T,2012,J CLIN ONCOL,30,9,DOI 10.1200/JCO.2011.38.4032	719	Ipilimumab in Combination With Paclitaxel and Carboplatin As First-Line Treatment in Stage IIIB/IV Non-Small-Cell Lung Cancer: Results From a Randomized, Double-Blind, Multicenter Phase II Study		cd8(+) t-cell;lymphocyte-associated antigen-4;metastatic melanoma;tumor-regression;ctla-4 blockade;immune-system;favorable prognosis;antitumor immunity;plus carboplatin;trial</data>
  <data key="author">Lynch T,2012,J CLIN ONCOL,30,9,DOI 10.1200/JCO.2011.38.4032	719	Ipilimumab in Combination With Paclitaxel and Carboplatin As First-Line Treatment in Stage IIIB/IV Non-Small-Cell Lung Cancer: Results From a Randomized, Double-Blind, Multicenter Phase II Study		cd8(+) t-cell;lymphocyte-associated antigen-4;metastatic melanoma;tumor-regression;ctla-4 blockade;immune-system;favorable prognosis;antitumor immunity;plus carboplatin;trial</data>
  <data key="year">2012</data>
  <data key="title">Ipilimumab in Combination With Paclitaxel and Carboplatin As First-Line Treatment in Stage IIIB/IV Non-Small-Cell Lung Cancer: Results From a Randomized, Double-Blind, Multicenter Phase II Study</data>
  <data key="so"></data>
  <data key="vol"></data>
  <data key="page"></data>
  <data key="ut"></data>
  <data key="freq">0</data>
</node>
<node id="50">
  <data key="name">Le chevalier T</data>
  <data key="label">Le chevalier T,2004,NEW ENGL J MED,350,10,DOI 10.1056/nejmoa031644	1669	Cisplatin-based adjuvant chemotherapy in patients with completely resected non-small-cell lung cancer		stage-ii;preoperative chemotherapy;trial</data>
  <data key="author">Le chevalier T,2004,NEW ENGL J MED,350,10,DOI 10.1056/nejmoa031644	1669	Cisplatin-based adjuvant chemotherapy in patients with completely resected non-small-cell lung cancer		stage-ii;preoperative chemotherapy;trial</data>
  <data key="year">2004</data>
  <data key="title">Cisplatin-based adjuvant chemotherapy in patients with completely resected non-small-cell lung cancer</data>
  <data key="so"></data>
  <data key="vol"></data>
  <data key="page"></data>
  <data key="ut"></data>
  <data key="freq">0</data>
</node>
<node id="51">
  <data key="name">Mok T</data>
  <data key="label">Mok T,2019,LANCET,393,12,DOI 10.1016/S0140-6736(18)32409-7	1010	Pembrolizumab versus chemotherapy for previously untreated, PD-L1-expressing, locally advanced or metastatic non-small-cell lung cancer (KEYNOTE-042): a randomised, open-label, controlled, phase 3 trial		nivolumab;carboplatin;paclitaxel;bevacizumab;crizotinib;gefitinib</data>
  <data key="author">Mok T,2019,LANCET,393,12,DOI 10.1016/S0140-6736(18)32409-7	1010	Pembrolizumab versus chemotherapy for previously untreated, PD-L1-expressing, locally advanced or metastatic non-small-cell lung cancer (KEYNOTE-042): a randomised, open-label, controlled, phase 3 trial		nivolumab;carboplatin;paclitaxel;bevacizumab;crizotinib;gefitinib</data>
  <data key="year">2019</data>
  <data key="title">Pembrolizumab versus chemotherapy for previously untreated, PD-L1-expressing, locally advanced or metastatic non-small-cell lung cancer (KEYNOTE-042): a randomised, open-label, controlled, phase 3 trial</data>
  <data key="so"></data>
  <data key="vol"></data>
  <data key="page"></data>
  <data key="ut"></data>
  <data key="freq">0</data>
</node>
<node id="52">
  <data key="name">Rizvi H</data>
  <data key="label">Rizvi H,2018,J CLIN ONCOL,36,35,DOI 10.1200/JCO.2017.75.3384	615	Molecular Determinants of Response to Anti-Programmed Cell Death (PD)-1 and Anti-Programmed Death-Ligand 1 (PD-L1) Blockade in Patients With Non-Small-Cell Lung Cancer Profiled With Targeted Next-Generation Sequencing		mismatch-repair deficiency;mutational landscape;clinical-response;ctla-4 blockade;pembrolizumab;resistance;docetaxel;nivolumab;melanoma;sample</data>
  <data key="author">Rizvi H,2018,J CLIN ONCOL,36,35,DOI 10.1200/JCO.2017.75.3384	615	Molecular Determinants of Response to Anti-Programmed Cell Death (PD)-1 and Anti-Programmed Death-Ligand 1 (PD-L1) Blockade in Patients With Non-Small-Cell Lung Cancer Profiled With Targeted Next-Generation Sequencing		mismatch-repair deficiency;mutational landscape;clinical-response;ctla-4 blockade;pembrolizumab;resistance;docetaxel;nivolumab;melanoma;sample</data>
  <data key="year">2018</data>
  <data key="title">Molecular Determinants of Response to Anti-Programmed Cell Death (PD)-1 and Anti-Programmed Death-Ligand 1 (PD-L1) Blockade in Patients With Non-Small-Cell Lung Cancer Profiled With Targeted Next-Generation Sequencing</data>
  <data key="so"></data>
  <data key="vol"></data>
  <data key="page"></data>
  <data key="ut"></data>
  <data key="freq">0</data>
</node>
<node id="53">
  <data key="name">Shaw A</data>
  <data key="label">Shaw A,2014,NEW ENGL J MED,370,9,DOI 10.1056/NEJMoa1311107	1085	Ceritinib in ALK-Rearranged Non-Small-Cell Lung Cancer		eml4-alk fusion gene;kinase inhibitor;acquired-resistance;clinical resistance;mutation;egfr;crizotinib;gefitinib;sti-571;trial</data>
  <data key="author">Shaw A,2014,NEW ENGL J MED,370,9,DOI 10.1056/NEJMoa1311107	1085	Ceritinib in ALK-Rearranged Non-Small-Cell Lung Cancer		eml4-alk fusion gene;kinase inhibitor;acquired-resistance;clinical resistance;mutation;egfr;crizotinib;gefitinib;sti-571;trial</data>
  <data key="year">2014</data>
  <data key="title">Ceritinib in ALK-Rearranged Non-Small-Cell Lung Cancer</data>
  <data key="so"></data>
  <data key="vol"></data>
  <data key="page"></data>
  <data key="ut"></data>
  <data key="freq">0</data>
</node>
<node id="54">
  <data key="name">Shepherd FA</data>
  <data key="label">Shepherd FA,2000,J CLIN ONCOL,18,9,DOI 10.1200/JCO.2000.18.10.2095	1733	Prospective randomized trial of docetaxel versus best supportive care in patients with non-small-cell lung cancer previously treated with platinum-based chemotherapy		phase-ii;management</data>
  <data key="author">Shepherd FA,2000,J CLIN ONCOL,18,9,DOI 10.1200/JCO.2000.18.10.2095	1733	Prospective randomized trial of docetaxel versus best supportive care in patients with non-small-cell lung cancer previously treated with platinum-based chemotherapy		phase-ii;management</data>
  <data key="year">2000</data>
  <data key="title">Prospective randomized trial of docetaxel versus best supportive care in patients with non-small-cell lung cancer previously treated with platinum-based chemotherapy</data>
  <data key="so"></data>
  <data key="vol"></data>
  <data key="page"></data>
  <data key="ut"></data>
  <data key="freq">0</data>
</node>
<node id="55">
  <data key="name">Winton T</data>
  <data key="label">Winton T,2005,NEW ENGL J MED,352,9,DOI 10.1056/NEJMoa043623	1352	Vinorelbine plus cisplatin vs. observation in resected non-small-cell lung cancer		ras gene-mutation;quality-of-life;stage-ii;adjuvant chemotherapy;survival;trial;therapy</data>
  <data key="author">Winton T,2005,NEW ENGL J MED,352,9,DOI 10.1056/NEJMoa043623	1352	Vinorelbine plus cisplatin vs. observation in resected non-small-cell lung cancer		ras gene-mutation;quality-of-life;stage-ii;adjuvant chemotherapy;survival;trial;therapy</data>
  <data key="year">2005</data>
  <data key="title">Vinorelbine plus cisplatin vs. observation in resected non-small-cell lung cancer</data>
  <data key="so"></data>
  <data key="vol"></data>
  <data key="page"></data>
  <data key="ut"></data>
  <data key="freq">0</data>
</node>
<node id="56">
  <data key="name">Timmerman R</data>
  <data key="label">Timmerman R,2006,J CLIN ONCOL,24,7,DOI 10.1200/JCO.2006.07.5937	1024	Excessive toxicity when treating central tumors in a phase II study of stereotactic body radiation therapy for medically inoperable early-stage lung cancer		thoracoscopic wedge resection;conventional radiotherapy;computed-tomography;carcinoma;accuracy;radioablation;radiosurgery;accelerator;management;oncology</data>
  <data key="author">Timmerman R,2006,J CLIN ONCOL,24,7,DOI 10.1200/JCO.2006.07.5937	1024	Excessive toxicity when treating central tumors in a phase II study of stereotactic body radiation therapy for medically inoperable early-stage lung cancer		thoracoscopic wedge resection;conventional radiotherapy;computed-tomography;carcinoma;accuracy;radioablation;radiosurgery;accelerator;management;oncology</data>
  <data key="year">2006</data>
  <data key="title">Excessive toxicity when treating central tumors in a phase II study of stereotactic body radiation therapy for medically inoperable early-stage lung cancer</data>
  <data key="so"></data>
  <data key="vol"></data>
  <data key="page"></data>
  <data key="ut"></data>
  <data key="freq">0</data>
</node>
<node id="57">
  <data key="name">Shaw A</data>
  <data key="label">Shaw A,2014,NEW ENGL J MED,371,9,DOI 10.1056/NEJMoa1406766	1149	Crizotinib in ROS1-Rearranged Non-Small-Cell Lung Cancer		anaplastic lymphoma kinase;ros gene;inhibitor;resistant;protein;fusion;safety;tumor</data>
  <data key="author">Shaw A,2014,NEW ENGL J MED,371,9,DOI 10.1056/NEJMoa1406766	1149	Crizotinib in ROS1-Rearranged Non-Small-Cell Lung Cancer		anaplastic lymphoma kinase;ros gene;inhibitor;resistant;protein;fusion;safety;tumor</data>
  <data key="year">2014</data>
  <data key="title">Crizotinib in ROS1-Rearranged Non-Small-Cell Lung Cancer</data>
  <data key="so"></data>
  <data key="vol"></data>
  <data key="page"></data>
  <data key="ut"></data>
  <data key="freq">0</data>
</node>
<node id="58">
  <data key="name">Hellmann MD</data>
  <data key="label">Hellmann MD,2019,NEW ENGL J MED,381,12,DOI 10.1056/NEJMoa1910231	679	Nivolumab plus Ipilimumab in Advanced Non-Small-Cell Lung Cancer		monotherapy</data>
  <data key="author">Hellmann MD,2019,NEW ENGL J MED,381,12,DOI 10.1056/NEJMoa1910231	679	Nivolumab plus Ipilimumab in Advanced Non-Small-Cell Lung Cancer		monotherapy</data>
  <data key="year">2019</data>
  <data key="title">Nivolumab plus Ipilimumab in Advanced Non-Small-Cell Lung Cancer</data>
  <data key="so"></data>
  <data key="vol"></data>
  <data key="page"></data>
  <data key="ut"></data>
  <data key="freq">0</data>
</node>
<node id="59">
  <data key="name">Morse MA</data>
  <data key="label">Morse MA,2005,J TRANSL MED,3,8,DOI 10.1186/1479-5876-3-9	628	A phase I study of dexosome immunotherapy in patients with advanced non-small cell lung cancer		chemotherapy regimen;t-cell;exosm;vaccine;microvesicle;activation;docetaxel;platinum;antigen;vesicle</data>
  <data key="author">Morse MA,2005,J TRANSL MED,3,8,DOI 10.1186/1479-5876-3-9	628	A phase I study of dexosome immunotherapy in patients with advanced non-small cell lung cancer		chemotherapy regimen;t-cell;exosm;vaccine;microvesicle;activation;docetaxel;platinum;antigen;vesicle</data>
  <data key="year">2005</data>
  <data key="title">A phase I study of dexosome immunotherapy in patients with advanced non-small cell lung cancer</data>
  <data key="so"></data>
  <data key="vol"></data>
  <data key="page"></data>
  <data key="ut"></data>
  <data key="freq">0</data>
</node>
<node id="60">
  <data key="name">Rosell R</data>
  <data key="label">Rosell R,2012,LANCET ONCOL,13,8,DOI 10.1016/S1470-2045(11)70393-X	3730	Erlotinib versus standard chemotherapy as first-line treatment for European patients with advanced EGFR mutation-positive non-small-cell lung cancer (EURTAC): a multicentre, open-label, randomised phase 3 trial		gefitinib;carboplatin/paclitaxel;sensitivity;therapy;tumor;ipas</data>
  <data key="author">Rosell R,2012,LANCET ONCOL,13,8,DOI 10.1016/S1470-2045(11)70393-X	3730	Erlotinib versus standard chemotherapy as first-line treatment for European patients with advanced EGFR mutation-positive non-small-cell lung cancer (EURTAC): a multicentre, open-label, randomised phase 3 trial		gefitinib;carboplatin/paclitaxel;sensitivity;therapy;tumor;ipas</data>
  <data key="year">2012</data>
  <data key="title">Erlotinib versus standard chemotherapy as first-line treatment for European patients with advanced EGFR mutation-positive non-small-cell lung cancer (EURTAC): a multicentre, open-label, randomised phase 3 trial</data>
  <data key="so"></data>
  <data key="vol"></data>
  <data key="page"></data>
  <data key="ut"></data>
  <data key="freq">0</data>
</node>
<node id="61">
  <data key="name">Fehrenbacher L</data>
  <data key="label">Fehrenbacher L,2016,LANCET,387,10,DOI 10.1016/S0140-6736(16)00587-0	1380	Atezolizumab versus docetaxel for patients with previously treated non-small-cell lung cancer (POPLAR): a multicentre, open-label, phase 2 randomised controlled trial		clinical activity;transcription factor;mpdl3280a anti-pdl1;antibody mpdl3280a;iii trial;ligand;nivolumab;safety;2nd</data>
  <data key="author">Fehrenbacher L,2016,LANCET,387,10,DOI 10.1016/S0140-6736(16)00587-0	1380	Atezolizumab versus docetaxel for patients with previously treated non-small-cell lung cancer (POPLAR): a multicentre, open-label, phase 2 randomised controlled trial		clinical activity;transcription factor;mpdl3280a anti-pdl1;antibody mpdl3280a;iii trial;ligand;nivolumab;safety;2nd</data>
  <data key="year">2016</data>
  <data key="title">Atezolizumab versus docetaxel for patients with previously treated non-small-cell lung cancer (POPLAR): a multicentre, open-label, phase 2 randomised controlled trial</data>
  <data key="so"></data>
  <data key="vol"></data>
  <data key="page"></data>
  <data key="ut"></data>
  <data key="freq">0</data>
</node>
<node id="62">
  <data key="name">Camidge DR</data>
  <data key="label">Camidge DR,2012,LANCET ONCOL,13,9,DOI 10.1016/S1470-2045(12)70344-3	920	Activity and safety of crizotinib in patients with ALK-positive non-small-cell lung cancer: updated results from a phase 1 study		eml4-alk fusion gene;anaplastic lymphoma;acquired-resistance;clinical-feature;kras mutation;c-met;kinase;inhibitor;egfr;rearrangement</data>
  <data key="author">Camidge DR,2012,LANCET ONCOL,13,9,DOI 10.1016/S1470-2045(12)70344-3	920	Activity and safety of crizotinib in patients with ALK-positive non-small-cell lung cancer: updated results from a phase 1 study		eml4-alk fusion gene;anaplastic lymphoma;acquired-resistance;clinical-feature;kras mutation;c-met;kinase;inhibitor;egfr;rearrangement</data>
  <data key="year">2012</data>
  <data key="title">Activity and safety of crizotinib in patients with ALK-positive non-small-cell lung cancer: updated results from a phase 1 study</data>
  <data key="so"></data>
  <data key="vol"></data>
  <data key="page"></data>
  <data key="ut"></data>
  <data key="freq">0</data>
</node>
<node id="63">
  <data key="name">Herbst RS</data>
  <data key="label">Herbst RS,2018,NATURE,553,9,DOI 10.1038/nature25183	1112	The biology and management of non-small cell lung cancer		growth-factor receptor;open-label;egfr-mutation;acquired-resistance;1st-line treatment;stage iv;american society;pd-1 blockade;single-arm;phase-iii</data>
  <data key="author">Herbst RS,2018,NATURE,553,9,DOI 10.1038/nature25183	1112	The biology and management of non-small cell lung cancer		growth-factor receptor;open-label;egfr-mutation;acquired-resistance;1st-line treatment;stage iv;american society;pd-1 blockade;single-arm;phase-iii</data>
  <data key="year">2018</data>
  <data key="title">The biology and management of non-small cell lung cancer</data>
  <data key="so"></data>
  <data key="vol"></data>
  <data key="page"></data>
  <data key="ut"></data>
  <data key="freq">0</data>
</node>
<node id="64">
  <data key="name">Eberhard DA</data>
  <data key="label">Eberhard DA,2005,J CLIN ONCOL,23,10,DOI 10.1200/JCO.2005.02.857	1172	Mutations in the epidermal growth factor receptor and in KRAS are predictive and prognostic indicators in patients with non-small-cell lung cancer treated with chemotherapy alone and in combination with erlotinib		k-ras mutation;gene-mutation;tumor-cell;gefitinib;egfr;adenocarcinoma;trial;sensitivity;survival;smoker</data>
  <data key="author">Eberhard DA,2005,J CLIN ONCOL,23,10,DOI 10.1200/JCO.2005.02.857	1172	Mutations in the epidermal growth factor receptor and in KRAS are predictive and prognostic indicators in patients with non-small-cell lung cancer treated with chemotherapy alone and in combination with erlotinib		k-ras mutation;gene-mutation;tumor-cell;gefitinib;egfr;adenocarcinoma;trial;sensitivity;survival;smoker</data>
  <data key="year">2005</data>
  <data key="title">Mutations in the epidermal growth factor receptor and in KRAS are predictive and prognostic indicators in patients with non-small-cell lung cancer treated with chemotherapy alone and in combination with erlotinib</data>
  <data key="so"></data>
  <data key="vol"></data>
  <data key="page"></data>
  <data key="ut"></data>
  <data key="freq">0</data>
</node>
<node id="65">
  <data key="name">Jaenne P</data>
  <data key="label">Jaenne P,2015,NEW ENGL J MED,372,11,DOI 10.1056/NEJMoa1411817	1364	AZD9291 in EGFR Inhibitor-Resistant Non-Small-Cell Lung Cancer		acquired-resistance;irreversible egfr;open-label;phase-iii;gefitinib;chemotherapy;mutation;erlotinib;afatinib;placebo</data>
  <data key="author">Jaenne P,2015,NEW ENGL J MED,372,11,DOI 10.1056/NEJMoa1411817	1364	AZD9291 in EGFR Inhibitor-Resistant Non-Small-Cell Lung Cancer		acquired-resistance;irreversible egfr;open-label;phase-iii;gefitinib;chemotherapy;mutation;erlotinib;afatinib;placebo</data>
  <data key="year">2015</data>
  <data key="title">AZD9291 in EGFR Inhibitor-Resistant Non-Small-Cell Lung Cancer</data>
  <data key="so"></data>
  <data key="vol"></data>
  <data key="page"></data>
  <data key="ut"></data>
  <data key="freq">0</data>
</node>
<node id="66">
  <data key="name">Temel J</data>
  <data key="label">Temel J,2010,NEW ENGL J MED,363,10,DOI 10.1056/NEJMoa1000678	4074	Early Palliative Care for Patients with Metastatic Non-Small-Cell Lung Cancer		quality-of-life;functional assessment;elderly-patient;supportive care;therapy-lung;depression;survival;cisplatin;trial;intervention</data>
  <data key="author">Temel J,2010,NEW ENGL J MED,363,10,DOI 10.1056/NEJMoa1000678	4074	Early Palliative Care for Patients with Metastatic Non-Small-Cell Lung Cancer		quality-of-life;functional assessment;elderly-patient;supportive care;therapy-lung;depression;survival;cisplatin;trial;intervention</data>
  <data key="year">2010</data>
  <data key="title">Early Palliative Care for Patients with Metastatic Non-Small-Cell Lung Cancer</data>
  <data key="so"></data>
  <data key="vol"></data>
  <data key="page"></data>
  <data key="ut"></data>
  <data key="freq">0</data>
</node>
<node id="67">
  <data key="name">Fossella FV</data>
  <data key="label">Fossella FV,2000,J CLIN ONCOL,18,9,DOI 10.1200/JCO.2000.18.12.2354	1054	Randomized phase III trial of docetaxel versus vinorelbine or ifosfamide in patients with advanced non-small-cell lung cancer previously treated with platinum-containing chemotherapy regimens		paclitaxel</data>
  <data key="author">Fossella FV,2000,J CLIN ONCOL,18,9,DOI 10.1200/JCO.2000.18.12.2354	1054	Randomized phase III trial of docetaxel versus vinorelbine or ifosfamide in patients with advanced non-small-cell lung cancer previously treated with platinum-containing chemotherapy regimens		paclitaxel</data>
  <data key="year">2000</data>
  <data key="title">Randomized phase III trial of docetaxel versus vinorelbine or ifosfamide in patients with advanced non-small-cell lung cancer previously treated with platinum-containing chemotherapy regimens</data>
  <data key="so"></data>
  <data key="vol"></data>
  <data key="page"></data>
  <data key="ut"></data>
  <data key="freq">0</data>
</node>
<node id="68">
  <data key="name">Borghaei H.</data>
  <data key="label">Borghaei H.,2015,NEW ENGL J MED,373,13,DOI 10.1056/NEJMoa1507643	5453	Nivolumab versus Docetaxel in Advanced Nonsquamous Non-Small-Cell Lung Cancer		phase-iii trial;anti-pd-1 antibody;safety;erlotinib;blockade</data>
  <data key="author">Borghaei H.,2015,NEW ENGL J MED,373,13,DOI 10.1056/NEJMoa1507643	5453	Nivolumab versus Docetaxel in Advanced Nonsquamous Non-Small-Cell Lung Cancer		phase-iii trial;anti-pd-1 antibody;safety;erlotinib;blockade</data>
  <data key="year">2015</data>
  <data key="title">Nivolumab versus Docetaxel in Advanced Nonsquamous Non-Small-Cell Lung Cancer</data>
  <data key="so"></data>
  <data key="vol"></data>
  <data key="page"></data>
  <data key="ut"></data>
  <data key="freq">0</data>
</node>
<node id="69">
  <data key="name">Miller V</data>
  <data key="label">Miller V,2012,LANCET ONCOL,13,11,DOI 10.1016/S1470-2045(12)70087-6	727	Afatinib versus placebo for patients with advanced, metastatic non-small-cell lung cancer after failure of erlotinib, gefitinib, or both, and one or two lines of chemotherapy (LUX-Lung 1): a phase 2b/3 randomised trial		growth-factor receptor;tyrosine kinase inhibitor;acquired-resistance;clinical-trial;irreversible egfr;iii trial;mutation;discontinuation;gemcitabine;qlq-c30</data>
  <data key="author">Miller V,2012,LANCET ONCOL,13,11,DOI 10.1016/S1470-2045(12)70087-6	727	Afatinib versus placebo for patients with advanced, metastatic non-small-cell lung cancer after failure of erlotinib, gefitinib, or both, and one or two lines of chemotherapy (LUX-Lung 1): a phase 2b/3 randomised trial		growth-factor receptor;tyrosine kinase inhibitor;acquired-resistance;clinical-trial;irreversible egfr;iii trial;mutation;discontinuation;gemcitabine;qlq-c30</data>
  <data key="year">2012</data>
  <data key="title">Afatinib versus placebo for patients with advanced, metastatic non-small-cell lung cancer after failure of erlotinib, gefitinib, or both, and one or two lines of chemotherapy (LUX-Lung 1): a phase 2b/3 randomised trial</data>
  <data key="so"></data>
  <data key="vol"></data>
  <data key="page"></data>
  <data key="ut"></data>
  <data key="freq">0</data>
</node>
<node id="70">
  <data key="name">Shaw A</data>
  <data key="label">Shaw A,2011,LANCET ONCOL,12,9,DOI 10.1016/S1470-2045(11)70232-7	691	Effect of crizotinib on overall survival in patients with advanced non-small-cell lung cancer harbouring ALK gene rearrangement: a retrospective analysis		eml4-alk fusion gene;anaplastic lymphoma kinase;activating mutation;phase-iii;gefitinib;histology;tumor;2p23</data>
  <data key="author">Shaw A,2011,LANCET ONCOL,12,9,DOI 10.1016/S1470-2045(11)70232-7	691	Effect of crizotinib on overall survival in patients with advanced non-small-cell lung cancer harbouring ALK gene rearrangement: a retrospective analysis		eml4-alk fusion gene;anaplastic lymphoma kinase;activating mutation;phase-iii;gefitinib;histology;tumor;2p23</data>
  <data key="year">2011</data>
  <data key="title">Effect of crizotinib on overall survival in patients with advanced non-small-cell lung cancer harbouring ALK gene rearrangement: a retrospective analysis</data>
  <data key="so"></data>
  <data key="vol"></data>
  <data key="page"></data>
  <data key="ut"></data>
  <data key="freq">0</data>
</node>
<node id="71">
  <data key="name">Ciuleanu T</data>
  <data key="label">Ciuleanu T,2009,LANCET,374,9,DOI 10.1016/S0140-6736(09)61497-5	869	Maintenance pemetrexed plus best supportive care versus placebo plus best supportive care for non-small-cell lung cancer: a randomised, double-blind, phase 3 study		iii trial;line therapy;chemotherapy;cisplatin;gemcitabine;combination;nsclc;carboplatin;duration;docetaxel</data>
  <data key="author">Ciuleanu T,2009,LANCET,374,9,DOI 10.1016/S0140-6736(09)61497-5	869	Maintenance pemetrexed plus best supportive care versus placebo plus best supportive care for non-small-cell lung cancer: a randomised, double-blind, phase 3 study		iii trial;line therapy;chemotherapy;cisplatin;gemcitabine;combination;nsclc;carboplatin;duration;docetaxel</data>
  <data key="year">2009</data>
  <data key="title">Maintenance pemetrexed plus best supportive care versus placebo plus best supportive care for non-small-cell lung cancer: a randomised, double-blind, phase 3 study</data>
  <data key="so"></data>
  <data key="vol"></data>
  <data key="page"></data>
  <data key="ut"></data>
  <data key="freq">0</data>
</node>
<node id="72">
  <data key="name">Fukuoka M</data>
  <data key="label">Fukuoka M,2011,J CLIN ONCOL,29,9,DOI 10.1200/JCO.2010.33.4235	1016	Biomarker Analyses and Final Overall Survival Results From a Phase III, Randomized, Open-Label, First-Line Study of Gefitinib Versus Carboplatin/Paclitaxel in Clinically Selected Patients With Advanced Non-Small-Cell Lung Cancer in Asia (IPASS)		factor-receptor gene;chemotherapy-naive patient;previously treated patient;egfr mutation;tyrosine kinase;molecular predictor;oncology-group;trial;sensitivity;placebo</data>
  <data key="author">Fukuoka M,2011,J CLIN ONCOL,29,9,DOI 10.1200/JCO.2010.33.4235	1016	Biomarker Analyses and Final Overall Survival Results From a Phase III, Randomized, Open-Label, First-Line Study of Gefitinib Versus Carboplatin/Paclitaxel in Clinically Selected Patients With Advanced Non-Small-Cell Lung Cancer in Asia (IPASS)		factor-receptor gene;chemotherapy-naive patient;previously treated patient;egfr mutation;tyrosine kinase;molecular predictor;oncology-group;trial;sensitivity;placebo</data>
  <data key="year">2011</data>
  <data key="title">Biomarker Analyses and Final Overall Survival Results From a Phase III, Randomized, Open-Label, First-Line Study of Gefitinib Versus Carboplatin/Paclitaxel in Clinically Selected Patients With Advanced Non-Small-Cell Lung Cancer in Asia (IPASS)</data>
  <data key="so"></data>
  <data key="vol"></data>
  <data key="page"></data>
  <data key="ut"></data>
  <data key="freq">0</data>
</node>
<node id="73">
  <data key="name">Langer C</data>
  <data key="label">Langer C,2016,LANCET ONCOL,17,12,DOI 10.1016/S1470-2045(16)30498-3	900	Carboplatin and pemetrexed with or without pembrolizumab for advanced, non-squamous non-small-cell lung cancer: a randomised, phase 2 cohort of the open-label KEYNOTE-021 study		1st-line treatment;anticancer agent;controlled-trial;nivolumab;bevacizumab;therapy;chemotherapy;docetaxel;cisplatin;survival</data>
  <data key="author">Langer C,2016,LANCET ONCOL,17,12,DOI 10.1016/S1470-2045(16)30498-3	900	Carboplatin and pemetrexed with or without pembrolizumab for advanced, non-squamous non-small-cell lung cancer: a randomised, phase 2 cohort of the open-label KEYNOTE-021 study		1st-line treatment;anticancer agent;controlled-trial;nivolumab;bevacizumab;therapy;chemotherapy;docetaxel;cisplatin;survival</data>
  <data key="year">2016</data>
  <data key="title">Carboplatin and pemetrexed with or without pembrolizumab for advanced, non-squamous non-small-cell lung cancer: a randomised, phase 2 cohort of the open-label KEYNOTE-021 study</data>
  <data key="so"></data>
  <data key="vol"></data>
  <data key="page"></data>
  <data key="ut"></data>
  <data key="freq">0</data>
</node>
<node id="74">
  <data key="name">Han SW</data>
  <data key="label">Han SW,2005,J CLIN ONCOL,23,9,DOI 10.1200/JCO.2005.01.388	651	Predictive and prognostic impact of epidermal growth factor receptor mutation in non-small-cell lung cancer patients treated with gefitinib		tumor-cell;tyrosine kinase;egfr mutation;pathway;sensitivity;inhibitor;efficacy;marker;trial</data>
  <data key="author">Han SW,2005,J CLIN ONCOL,23,9,DOI 10.1200/JCO.2005.01.388	651	Predictive and prognostic impact of epidermal growth factor receptor mutation in non-small-cell lung cancer patients treated with gefitinib		tumor-cell;tyrosine kinase;egfr mutation;pathway;sensitivity;inhibitor;efficacy;marker;trial</data>
  <data key="year">2005</data>
  <data key="title">Predictive and prognostic impact of epidermal growth factor receptor mutation in non-small-cell lung cancer patients treated with gefitinib</data>
  <data key="so"></data>
  <data key="vol"></data>
  <data key="page"></data>
  <data key="ut"></data>
  <data key="freq">0</data>
</node>
<node id="75">
  <data key="name">Socinski MA</data>
  <data key="label">Socinski MA,2018,NEW ENGL J MED,378,14,DOI 10.1056/NEJMoa1716948	1451	Atezolizumab for First-Line Treatment of Metastatic Nonsquamous NSCLC		phase-iii trial;open-label;cancer;bevacizumab;therapy;docetaxel;antibody;cell;chemotherapy;multicenter</data>
  <data key="author">Socinski MA,2018,NEW ENGL J MED,378,14,DOI 10.1056/NEJMoa1716948	1451	Atezolizumab for First-Line Treatment of Metastatic Nonsquamous NSCLC		phase-iii trial;open-label;cancer;bevacizumab;therapy;docetaxel;antibody;cell;chemotherapy;multicenter</data>
  <data key="year">2018</data>
  <data key="title">Atezolizumab for First-Line Treatment of Metastatic Nonsquamous NSCLC</data>
  <data key="so"></data>
  <data key="vol"></data>
  <data key="page"></data>
  <data key="ut"></data>
  <data key="freq">0</data>
</node>
<node id="76">
  <data key="name">Sandler A</data>
  <data key="label">Sandler A,2006,NEW ENGL J MED,355,9,DOI 10.1056/NEJMoa061884	4484	Paclitaxel-carboplatin alone or with bevacizumab for non-small-cell lung cancer		endothelial growth-factor;microvessel density;breast-cancer;expression;receptor;vegf;antibody;therapy;tumor;trial</data>
  <data key="author">Sandler A,2006,NEW ENGL J MED,355,9,DOI 10.1056/NEJMoa061884	4484	Paclitaxel-carboplatin alone or with bevacizumab for non-small-cell lung cancer		endothelial growth-factor;microvessel density;breast-cancer;expression;receptor;vegf;antibody;therapy;tumor;trial</data>
  <data key="year">2006</data>
  <data key="title">Paclitaxel-carboplatin alone or with bevacizumab for non-small-cell lung cancer</data>
  <data key="so"></data>
  <data key="vol"></data>
  <data key="page"></data>
  <data key="ut"></data>
  <data key="freq">0</data>
</node>
<node id="77">
  <data key="name">Rizvi N</data>
  <data key="label">Rizvi N,2015,LANCET ONCOL,16,9,DOI 10.1016/S1470-2045(15)70054-9	981	Activity and safety of nivolumab, an anti-PD-1 immune checkpoint inhibitor, for patients with advanced, refractory squamous non-small-cell lung cancer (CheckMate 063): a phase 2, single-arm trial		clinical activity;therapy;chemotherapy;confidence;docetaxel;survival;blockade;antibody</data>
  <data key="author">Rizvi N,2015,LANCET ONCOL,16,9,DOI 10.1016/S1470-2045(15)70054-9	981	Activity and safety of nivolumab, an anti-PD-1 immune checkpoint inhibitor, for patients with advanced, refractory squamous non-small-cell lung cancer (CheckMate 063): a phase 2, single-arm trial		clinical activity;therapy;chemotherapy;confidence;docetaxel;survival;blockade;antibody</data>
  <data key="year">2015</data>
  <data key="title">Activity and safety of nivolumab, an anti-PD-1 immune checkpoint inhibitor, for patients with advanced, refractory squamous non-small-cell lung cancer (CheckMate 063): a phase 2, single-arm trial</data>
  <data key="so"></data>
  <data key="vol"></data>
  <data key="page"></data>
  <data key="ut"></data>
  <data key="freq">0</data>
</node>
<node id="78">
  <data key="name">Soria J-</data>
  <data key="label">Soria J-,2018,NEW ENGL J MED,378,13,DOI 10.1056/NEJMoa1713137	1759	Osimertinib in Untreated EGFR-Mutated Advanced Non-Small-Cell Lung Cancer		open-label;acquired-resistance;1st-line treatment;phase-iii;cns response;azd9291;chemotherapy;gefitinib;erlotinib;therapy</data>
  <data key="author">Soria J-,2018,NEW ENGL J MED,378,13,DOI 10.1056/NEJMoa1713137	1759	Osimertinib in Untreated EGFR-Mutated Advanced Non-Small-Cell Lung Cancer		open-label;acquired-resistance;1st-line treatment;phase-iii;cns response;azd9291;chemotherapy;gefitinib;erlotinib;therapy</data>
  <data key="year">2018</data>
  <data key="title">Osimertinib in Untreated EGFR-Mutated Advanced Non-Small-Cell Lung Cancer</data>
  <data key="so"></data>
  <data key="vol"></data>
  <data key="page"></data>
  <data key="ut"></data>
  <data key="freq">0</data>
</node>
<node id="79">
  <data key="name">Carbone DP</data>
  <data key="label">Carbone DP,2017,NEW ENGL J MED,376,12,DOI 10.1056/NEJMoa1613493	1323	First-Line Nivolumab in Stage IV or Recurrent Non-Small-Cell Lung Cancer		paclitaxel plus carboplatin;phase-iii;open-label;maintenance bevacizumab;therapy;cisplatin;chemotherapy;gemcitabine;docetaxel;trial</data>
  <data key="author">Carbone DP,2017,NEW ENGL J MED,376,12,DOI 10.1056/NEJMoa1613493	1323	First-Line Nivolumab in Stage IV or Recurrent Non-Small-Cell Lung Cancer		paclitaxel plus carboplatin;phase-iii;open-label;maintenance bevacizumab;therapy;cisplatin;chemotherapy;gemcitabine;docetaxel;trial</data>
  <data key="year">2017</data>
  <data key="title">First-Line Nivolumab in Stage IV or Recurrent Non-Small-Cell Lung Cancer</data>
  <data key="so"></data>
  <data key="vol"></data>
  <data key="page"></data>
  <data key="ut"></data>
  <data key="freq">0</data>
</node>
<node id="80">
  <data key="name">Gandhi L.</data>
  <data key="label">Gandhi L.,2018,NEW ENGL J MED,378,15,DOI 10.1056/NEJMoa1801005	2390	Pembrolizumab plus Chemotherapy in Metastatic Non-Small-Cell Lung Cancer		randomized controlled-trial;pemetrexed plus;open-label;induction treatment;phase-iii;docetaxel;cisplatin;nivolumab;1st-line;therapy</data>
  <data key="author">Gandhi L.,2018,NEW ENGL J MED,378,15,DOI 10.1056/NEJMoa1801005	2390	Pembrolizumab plus Chemotherapy in Metastatic Non-Small-Cell Lung Cancer		randomized controlled-trial;pemetrexed plus;open-label;induction treatment;phase-iii;docetaxel;cisplatin;nivolumab;1st-line;therapy</data>
  <data key="year">2018</data>
  <data key="title">Pembrolizumab plus Chemotherapy in Metastatic Non-Small-Cell Lung Cancer</data>
  <data key="so"></data>
  <data key="vol"></data>
  <data key="page"></data>
  <data key="ut"></data>
  <data key="freq">0</data>
</node>
<node id="81">
  <data key="name">Ohe Y</data>
  <data key="label">Ohe Y,2008,CLIN CANCER RES,14,7,DOI 10.1158/1078-0432.CCR-07-5143	685	Efficacy and safety of two doses of pemetrexed supplemented with folic acid and vitamin B-12 in previously treated patients with non-small cell lung cancer		randomized phase-iii;continual reassessment method;of-life questionnaire;multitargeted antifolate;japanese patient;i evaluation;ly231514;disodium;carcinoma;trial</data>
  <data key="author">Ohe Y,2008,CLIN CANCER RES,14,7,DOI 10.1158/1078-0432.CCR-07-5143	685	Efficacy and safety of two doses of pemetrexed supplemented with folic acid and vitamin B-12 in previously treated patients with non-small cell lung cancer		randomized phase-iii;continual reassessment method;of-life questionnaire;multitargeted antifolate;japanese patient;i evaluation;ly231514;disodium;carcinoma;trial</data>
  <data key="year">2008</data>
  <data key="title">Efficacy and safety of two doses of pemetrexed supplemented with folic acid and vitamin B-12 in previously treated patients with non-small cell lung cancer</data>
  <data key="so"></data>
  <data key="vol"></data>
  <data key="page"></data>
  <data key="ut"></data>
  <data key="freq">0</data>
</node>
<node id="82">
  <data key="name">Molina J</data>
  <data key="label">Molina J,2008,MAYO CLIN PROC,83,11,DOI 10.4065/83.5.584	2049	Non-small cell lung cancer: Epidemiology, risk factors, treatment, and survivorship		phase-iii trial;extended mediastinal lymphadenectomy;positron-emission-tomography;receptor tyrosine kinase;fine-needle-aspiration;adjuvant chemotherapy;physical-activity;thoracic radiotherapy;susceptibility locus;randomized-trial</data>
  <data key="author">Molina J,2008,MAYO CLIN PROC,83,11,DOI 10.4065/83.5.584	2049	Non-small cell lung cancer: Epidemiology, risk factors, treatment, and survivorship		phase-iii trial;extended mediastinal lymphadenectomy;positron-emission-tomography;receptor tyrosine kinase;fine-needle-aspiration;adjuvant chemotherapy;physical-activity;thoracic radiotherapy;susceptibility locus;randomized-trial</data>
  <data key="year">2008</data>
  <data key="title">Non-small cell lung cancer: Epidemiology, risk factors, treatment, and survivorship</data>
  <data key="so"></data>
  <data key="vol"></data>
  <data key="page"></data>
  <data key="ut"></data>
  <data key="freq">0</data>
</node>
<node id="83">
  <data key="name">Herbst RS</data>
  <data key="label">Herbst RS,2016,LANCET,387,11,DOI 10.1016/S0140-6736(15)01281-7	3003	Pembrolizumab versus docetaxel for previously treated, PD-L1-positive, advanced non-small-cell lung cancer (KEYNOTE-010): a randomised controlled trial		anti-pd-l1 antibody;blockade;therapy;chemotherapy;nivolumab;pd-l1</data>
  <data key="author">Herbst RS,2016,LANCET,387,11,DOI 10.1016/S0140-6736(15)01281-7	3003	Pembrolizumab versus docetaxel for previously treated, PD-L1-positive, advanced non-small-cell lung cancer (KEYNOTE-010): a randomised controlled trial		anti-pd-l1 antibody;blockade;therapy;chemotherapy;nivolumab;pd-l1</data>
  <data key="year">2016</data>
  <data key="title">Pembrolizumab versus docetaxel for previously treated, PD-L1-positive, advanced non-small-cell lung cancer (KEYNOTE-010): a randomised controlled trial</data>
  <data key="so"></data>
  <data key="vol"></data>
  <data key="page"></data>
  <data key="ut"></data>
  <data key="freq">0</data>
</node>
<node id="84">
  <data key="name">Maemondo M</data>
  <data key="label">Maemondo M,2010,NEW ENGL J MED,362,9,DOI 10.1056/NEJMoa0909530	3905	Gefitinib or Chemotherapy for Non-Small-Cell Lung Cancer with Mutated EGFR.		growth-factor-receptor;previously treated patient;randomized phase-iii;japanese patient;mutation;survival;paclitaxel;docetaxel;disease;trial</data>
  <data key="author">Maemondo M,2010,NEW ENGL J MED,362,9,DOI 10.1056/NEJMoa0909530	3905	Gefitinib or Chemotherapy for Non-Small-Cell Lung Cancer with Mutated EGFR.		growth-factor-receptor;previously treated patient;randomized phase-iii;japanese patient;mutation;survival;paclitaxel;docetaxel;disease;trial</data>
  <data key="year">2010</data>
  <data key="title">Gefitinib or Chemotherapy for Non-Small-Cell Lung Cancer with Mutated EGFR.</data>
  <data key="so"></data>
  <data key="vol"></data>
  <data key="page"></data>
  <data key="ut"></data>
  <data key="freq">0</data>
</node>
<node id="85">
  <data key="name">Rizvi N</data>
  <data key="label">Rizvi N,2015,SCIENCE,348,5,DOI 10.1126/science.aaa1348	4526	Mutational landscape determines sensitivity to PD-1 blockade in non-small cell lung cancer		exome analysis reveal;tumor;ipilimumab;nivolumab;mpdl3280a;response;antigen;antibody;epitope</data>
  <data key="author">Rizvi N,2015,SCIENCE,348,5,DOI 10.1126/science.aaa1348	4526	Mutational landscape determines sensitivity to PD-1 blockade in non-small cell lung cancer		exome analysis reveal;tumor;ipilimumab;nivolumab;mpdl3280a;response;antigen;antibody;epitope</data>
  <data key="year">2015</data>
  <data key="title">Mutational landscape determines sensitivity to PD-1 blockade in non-small cell lung cancer</data>
  <data key="so"></data>
  <data key="vol"></data>
  <data key="page"></data>
  <data key="ut"></data>
  <data key="freq">0</data>
</node>
<node id="86">
  <data key="name">Park K</data>
  <data key="label">Park K,2016,LANCET ONCOL,17,13,DOI 10.1016/S1470-2045(16)30033-X	618	Afatinib versus gefitinib as first-line treatment of patients with EGFR mutation-positive non-small-cell lung cancer (LUX-Lung 7): a phase 2B, open-label, randomised controlled trial		tyrosine kinase inhibitor;chemotherapy;erlotinib;resistance;adenocarcinoma;multicenter;nsclc;time</data>
  <data key="author">Park K,2016,LANCET ONCOL,17,13,DOI 10.1016/S1470-2045(16)30033-X	618	Afatinib versus gefitinib as first-line treatment of patients with EGFR mutation-positive non-small-cell lung cancer (LUX-Lung 7): a phase 2B, open-label, randomised controlled trial		tyrosine kinase inhibitor;chemotherapy;erlotinib;resistance;adenocarcinoma;multicenter;nsclc;time</data>
  <data key="year">2016</data>
  <data key="title">Afatinib versus gefitinib as first-line treatment of patients with EGFR mutation-positive non-small-cell lung cancer (LUX-Lung 7): a phase 2B, open-label, randomised controlled trial</data>
  <data key="so"></data>
  <data key="vol"></data>
  <data key="page"></data>
  <data key="ut"></data>
  <data key="freq">0</data>
</node>
<node id="87">
  <data key="name">Forde PM</data>
  <data key="label">Forde PM,2018,NEW ENGL J MED,378,11,DOI 10.1056/NEJMoa1716078	685	Neoadjuvant PD-1 Blockade in Resectable Lung Cancer		immune checkpoint blockade;mismatch-repair deficiency;response criteria;solid tumor;open-label;chemotherapy;pembrolizumab;trial;immunotherapy;multicenter</data>
  <data key="author">Forde PM,2018,NEW ENGL J MED,378,11,DOI 10.1056/NEJMoa1716078	685	Neoadjuvant PD-1 Blockade in Resectable Lung Cancer		immune checkpoint blockade;mismatch-repair deficiency;response criteria;solid tumor;open-label;chemotherapy;pembrolizumab;trial;immunotherapy;multicenter</data>
  <data key="year">2018</data>
  <data key="title">Neoadjuvant PD-1 Blockade in Resectable Lung Cancer</data>
  <data key="so"></data>
  <data key="vol"></data>
  <data key="page"></data>
  <data key="ut"></data>
  <data key="freq">0</data>
</node>
<node id="88">
  <data key="name">Antonia SJ</data>
  <data key="label">Antonia SJ,2018,NEW ENGL J MED,379,9,DOI 10.1056/NEJMoa1809697	1085	Overall Survival with Durvalumab after Chemoradiotherapy in Stage III NSCLC		cell lung-cancer;phase-iii;concurrent chemoradiotherapy;consolidation chemotherapy;radiation;docetaxel;chemoradiation;radiotherapy;expression;cisplatin</data>
  <data key="author">Antonia SJ,2018,NEW ENGL J MED,379,9,DOI 10.1056/NEJMoa1809697	1085	Overall Survival with Durvalumab after Chemoradiotherapy in Stage III NSCLC		cell lung-cancer;phase-iii;concurrent chemoradiotherapy;consolidation chemotherapy;radiation;docetaxel;chemoradiation;radiotherapy;expression;cisplatin</data>
  <data key="year">2018</data>
  <data key="title">Overall Survival with Durvalumab after Chemoradiotherapy in Stage III NSCLC</data>
  <data key="so"></data>
  <data key="vol"></data>
  <data key="page"></data>
  <data key="ut"></data>
  <data key="freq">0</data>
</node>
<node id="89">
  <data key="name">Shaw A</data>
  <data key="label">Shaw A,2013,NEW ENGL J MED,368,10,DOI 10.1056/NEJMoa1214886	2400	Crizotinib versus Chemotherapy in Advanced ALK-Positive Lung Cancer		eml4-alk fusion gene;clinical-trial;open-label;phase-iii;lymphoma;oncology;egfr;rearrangement;gefitinib;docetaxel</data>
  <data key="author">Shaw A,2013,NEW ENGL J MED,368,10,DOI 10.1056/NEJMoa1214886	2400	Crizotinib versus Chemotherapy in Advanced ALK-Positive Lung Cancer		eml4-alk fusion gene;clinical-trial;open-label;phase-iii;lymphoma;oncology;egfr;rearrangement;gefitinib;docetaxel</data>
  <data key="year">2013</data>
  <data key="title">Crizotinib versus Chemotherapy in Advanced ALK-Positive Lung Cancer</data>
  <data key="so"></data>
  <data key="vol"></data>
  <data key="page"></data>
  <data key="ut"></data>
  <data key="freq">0</data>
</node>
<node id="90">
  <data key="name">Herbst RS</data>
  <data key="label">Herbst RS,2004,J CLIN ONCOL,22,10,DOI 10.1200/JCO.2004.07.215	1364	Gefitinib in combination with paclitaxel and carboplatin in advanced non-small-cell lung cancer: A phase III trial - INTACT 2		growth-factor receptor;tyrosine kinase inhibitor;chemotherapy regimen;plus carboplatin;zd1839 iressa;cisplatin;efficacy;tumor;egfr</data>
  <data key="author">Herbst RS,2004,J CLIN ONCOL,22,10,DOI 10.1200/JCO.2004.07.215	1364	Gefitinib in combination with paclitaxel and carboplatin in advanced non-small-cell lung cancer: A phase III trial - INTACT 2		growth-factor receptor;tyrosine kinase inhibitor;chemotherapy regimen;plus carboplatin;zd1839 iressa;cisplatin;efficacy;tumor;egfr</data>
  <data key="year">2004</data>
  <data key="title">Gefitinib in combination with paclitaxel and carboplatin in advanced non-small-cell lung cancer: A phase III trial - INTACT 2</data>
  <data key="so"></data>
  <data key="vol"></data>
  <data key="page"></data>
  <data key="ut"></data>
  <data key="freq">0</data>
</node>
<node id="91">
  <data key="name">Douillard JY</data>
  <data key="label">Douillard JY,2006,LANCET ONCOL,7,9,DOI 10.1016/S1470-2045(06)70804-X	1092	Adjuvant vinorelbine plus cisplatin versus observation in patients with completely resected stage IB-IIIA non-small-cell lung cancer (Adjuvant Navelbine International Trialist Association [ANITA]): a randomised controlled trial		chemotherapy</data>
  <data key="author">Douillard JY,2006,LANCET ONCOL,7,9,DOI 10.1016/S1470-2045(06)70804-X	1092	Adjuvant vinorelbine plus cisplatin versus observation in patients with completely resected stage IB-IIIA non-small-cell lung cancer (Adjuvant Navelbine International Trialist Association [ANITA]): a randomised controlled trial		chemotherapy</data>
  <data key="year">2006</data>
  <data key="title">Adjuvant vinorelbine plus cisplatin versus observation in patients with completely resected stage IB-IIIA non-small-cell lung cancer (Adjuvant Navelbine International Trialist Association [ANITA]): a randomised controlled trial</data>
  <data key="so"></data>
  <data key="vol"></data>
  <data key="page"></data>
  <data key="ut"></data>
  <data key="freq">0</data>
</node>
<node id="92">
  <data key="name">Baumann Pia</data>
  <data key="label">Baumann Pia,2009,J CLIN ONCOL,27,7,DOI 10.1200/JCO.2008.21.5681	627	Outcome in a Prospective Phase II Trial of Medically Inoperable Stage I Non-Small-Cell Lung Cancer Patients Treated With Stereotactic Body Radiotherapy		radiation-therapy;hypofractionated radiotherapy;dose-escalation;tumor;toxicity;mortality;injury;index;copd;sbrt</data>
  <data key="author">Baumann Pia,2009,J CLIN ONCOL,27,7,DOI 10.1200/JCO.2008.21.5681	627	Outcome in a Prospective Phase II Trial of Medically Inoperable Stage I Non-Small-Cell Lung Cancer Patients Treated With Stereotactic Body Radiotherapy		radiation-therapy;hypofractionated radiotherapy;dose-escalation;tumor;toxicity;mortality;injury;index;copd;sbrt</data>
  <data key="year">2009</data>
  <data key="title">Outcome in a Prospective Phase II Trial of Medically Inoperable Stage I Non-Small-Cell Lung Cancer Patients Treated With Stereotactic Body Radiotherapy</data>
  <data key="so"></data>
  <data key="vol"></data>
  <data key="page"></data>
  <data key="ut"></data>
  <data key="freq">0</data>
</node>
<node id="93">
  <data key="name">Cappuzzo F</data>
  <data key="label">Cappuzzo F,2010,LANCET ONCOL,11,9,DOI 10.1016/S1470-2045(10)70112-1	960	Erlotinib as maintenance treatment in advanced non-small-cell lung cancer: a multicentre, randomised, placebo-controlled phase 3 study		cisplatin plus gemcitabine;iii trial;chemotherapy;carboplatin;therapy;paclitaxel;bevacizumab;combination;institute;duration</data>
  <data key="author">Cappuzzo F,2010,LANCET ONCOL,11,9,DOI 10.1016/S1470-2045(10)70112-1	960	Erlotinib as maintenance treatment in advanced non-small-cell lung cancer: a multicentre, randomised, placebo-controlled phase 3 study		cisplatin plus gemcitabine;iii trial;chemotherapy;carboplatin;therapy;paclitaxel;bevacizumab;combination;institute;duration</data>
  <data key="year">2010</data>
  <data key="title">Erlotinib as maintenance treatment in advanced non-small-cell lung cancer: a multicentre, randomised, placebo-controlled phase 3 study</data>
  <data key="so"></data>
  <data key="vol"></data>
  <data key="page"></data>
  <data key="ut"></data>
  <data key="freq">0</data>
</node>
<node id="94">
  <data key="name">Hanna N</data>
  <data key="label">Hanna N,2004,J CLIN ONCOL,22,9,DOI 10.1200/JCO.2004.08.163	1895	Randomized phase III trial of pemetrexed versus docetaxel in patients with non-small-cell lung cancer previously treated with chemotherapy		quality-of-life;oncology</data>
  <data key="author">Hanna N,2004,J CLIN ONCOL,22,9,DOI 10.1200/JCO.2004.08.163	1895	Randomized phase III trial of pemetrexed versus docetaxel in patients with non-small-cell lung cancer previously treated with chemotherapy		quality-of-life;oncology</data>
  <data key="year">2004</data>
  <data key="title">Randomized phase III trial of pemetrexed versus docetaxel in patients with non-small-cell lung cancer previously treated with chemotherapy</data>
  <data key="so"></data>
  <data key="vol"></data>
  <data key="page"></data>
  <data key="ut"></data>
  <data key="freq">0</data>
</node>
<node id="95">
  <data key="name">Thatcher N</data>
  <data key="label">Thatcher N,2005,LANCET,366,11,DOI 10.1016/S0140-6736(05)67625-8	1720	Gefitinib plus best supportive care in previously treated patients with refractory advanced non-small-cell lung cancer: results from a randomised, placebo-controlled, multicentre study (Iressa Survival Evaluation in Lung Cancer)		receptor tyrosine kinase;chemotherapy regimen;gene-mutation;trial;inhibitor;sensitivity;erlotinib;platinum;zd1839;docetaxel</data>
  <data key="author">Thatcher N,2005,LANCET,366,11,DOI 10.1016/S0140-6736(05)67625-8	1720	Gefitinib plus best supportive care in previously treated patients with refractory advanced non-small-cell lung cancer: results from a randomised, placebo-controlled, multicentre study (Iressa Survival Evaluation in Lung Cancer)		receptor tyrosine kinase;chemotherapy regimen;gene-mutation;trial;inhibitor;sensitivity;erlotinib;platinum;zd1839;docetaxel</data>
  <data key="year">2005</data>
  <data key="title">Gefitinib plus best supportive care in previously treated patients with refractory advanced non-small-cell lung cancer: results from a randomised, placebo-controlled, multicentre study (Iressa Survival Evaluation in Lung Cancer)</data>
  <data key="so"></data>
  <data key="vol"></data>
  <data key="page"></data>
  <data key="ut"></data>
  <data key="freq">0</data>
</node>
<node id="96">
  <data key="name">Zappa C</data>
  <data key="label">Zappa C,2016,TRANSL LUNG CANCER R,5,13,DOI 10.21037/tlcr.2016.06.07	623	Non-small cell lung cancer: current treatment and future advances	chemotherapy;immunotherapy;non-small cell lung cancer (nsclc)	body radiation-therapy;vinorelbine plus cisplatin;blp25 liposome vaccine;eml4-alk fusion gene;natural-killer-cell;phase-iii;cigarette-smoking;kras mutation;never smoker;t-cell</data>
  <data key="author">Zappa C,2016,TRANSL LUNG CANCER R,5,13,DOI 10.21037/tlcr.2016.06.07	623	Non-small cell lung cancer: current treatment and future advances	chemotherapy;immunotherapy;non-small cell lung cancer (nsclc)	body radiation-therapy;vinorelbine plus cisplatin;blp25 liposome vaccine;eml4-alk fusion gene;natural-killer-cell;phase-iii;cigarette-smoking;kras mutation;never smoker;t-cell</data>
  <data key="year">2016</data>
  <data key="title">Non-small cell lung cancer: current treatment and future advances</data>
  <data key="so"></data>
  <data key="vol"></data>
  <data key="page"></data>
  <data key="ut"></data>
  <data key="freq">0</data>
</node>
<node id="97">
  <data key="name">Bradley J</data>
  <data key="label">Bradley J,2015,LANCET ONCOL,16,13,DOI 10.1016/S1470-2045(14)71207-0	1136	Standard-dose versus high-dose conformal radiotherapy with concurrent and consolidation carboplatin plus paclitaxel with or without cetuximab for patients with stage IIIA or IIIB non-small-cell lung cancer (RTOG 0617): a randomised, two-by-two factorial phase 3 study		therapy oncology group;radiation-therapy;clinical-trial;competing risk;chemotherapy;chemoradiation;carcinoma;induction</data>
  <data key="author">Bradley J,2015,LANCET ONCOL,16,13,DOI 10.1016/S1470-2045(14)71207-0	1136	Standard-dose versus high-dose conformal radiotherapy with concurrent and consolidation carboplatin plus paclitaxel with or without cetuximab for patients with stage IIIA or IIIB non-small-cell lung cancer (RTOG 0617): a randomised, two-by-two factorial phase 3 study		therapy oncology group;radiation-therapy;clinical-trial;competing risk;chemotherapy;chemoradiation;carcinoma;induction</data>
  <data key="year">2015</data>
  <data key="title">Standard-dose versus high-dose conformal radiotherapy with concurrent and consolidation carboplatin plus paclitaxel with or without cetuximab for patients with stage IIIA or IIIB non-small-cell lung cancer (RTOG 0617): a randomised, two-by-two factorial phase 3 study</data>
  <data key="so"></data>
  <data key="vol"></data>
  <data key="page"></data>
  <data key="ut"></data>
  <data key="freq">0</data>
</node>
<node id="98">
  <data key="name">Mitsudomi T</data>
  <data key="label">Mitsudomi T,2005,J CLIN ONCOL,23,8,DOI 10.1200/JCO.2005.00.992	794	Mutations of the epidermal growth factor receptor gene predict prolonged survival after gefitinib treatment in patients with non-small-cell lung cancer with postoperative recurrence		prognostic-significance;tyrosine kinase;egfr mutation;expression;sensitivity;inhibitor;efficacy;line</data>
  <data key="author">Mitsudomi T,2005,J CLIN ONCOL,23,8,DOI 10.1200/JCO.2005.00.992	794	Mutations of the epidermal growth factor receptor gene predict prolonged survival after gefitinib treatment in patients with non-small-cell lung cancer with postoperative recurrence		prognostic-significance;tyrosine kinase;egfr mutation;expression;sensitivity;inhibitor;efficacy;line</data>
  <data key="year">2005</data>
  <data key="title">Mutations of the epidermal growth factor receptor gene predict prolonged survival after gefitinib treatment in patients with non-small-cell lung cancer with postoperative recurrence</data>
  <data key="so"></data>
  <data key="vol"></data>
  <data key="page"></data>
  <data key="ut"></data>
  <data key="freq">0</data>
</node>
<node id="99">
  <data key="name">Chang JY</data>
  <data key="label">Chang JY,2015,LANCET ONCOL,16,8,DOI 10.1016/S1470-2045(15)70168-3	836	Stereotactic ablative radiotherapy versus lobectomy for operable stage I non-small-cell lung cancer: a pooled analysis of two randomised trials		body radiation-therapy;assisted thoracoscopic surgery;elderly-patient;outcm;resection;tomography;mortality;nsclc</data>
  <data key="author">Chang JY,2015,LANCET ONCOL,16,8,DOI 10.1016/S1470-2045(15)70168-3	836	Stereotactic ablative radiotherapy versus lobectomy for operable stage I non-small-cell lung cancer: a pooled analysis of two randomised trials		body radiation-therapy;assisted thoracoscopic surgery;elderly-patient;outcm;resection;tomography;mortality;nsclc</data>
  <data key="year">2015</data>
  <data key="title">Stereotactic ablative radiotherapy versus lobectomy for operable stage I non-small-cell lung cancer: a pooled analysis of two randomised trials</data>
  <data key="so"></data>
  <data key="vol"></data>
  <data key="page"></data>
  <data key="ut"></data>
  <data key="freq">0</data>
</node>
<edge source="0" target="79">
  <data key="weight">0.021739130839705467</data>
  <data key="slice">0</data>
  <data key="year">2021</data>
</edge>
<edge source="1" target="22">
  <data key="weight">0.16981132328510284</data>
  <data key="slice">0</data>
  <data key="year">2021</data>
</edge>
<edge source="2" target="18">
  <data key="weight">0.02222222276031971</data>
  <data key="slice">0</data>
  <data key="year">2021</data>
</edge>
<edge source="2" target="32">
  <data key="weight">0.05263157933950424</data>
  <data key="slice">0</data>
  <data key="year">2021</data>
</edge>
<edge source="2" target="71">
  <data key="weight">0.04918032884597778</data>
  <data key="slice">0</data>
  <data key="year">2021</data>
</edge>
<edge source="3" target="9">
  <data key="weight">0.0517241396009922</data>
  <data key="slice">0</data>
  <data key="year">2021</data>
</edge>
<edge source="3" target="66">
  <data key="weight">0.014084506779909134</data>
  <data key="slice">0</data>
  <data key="year">2021</data>
</edge>
<edge source="3" target="84">
  <data key="weight">0.30000001192092896</data>
  <data key="slice">0</data>
  <data key="year">2021</data>
</edge>
<edge source="3" target="93">
  <data key="weight">0.016949152573943138</data>
  <data key="slice">0</data>
  <data key="year">2021</data>
</edge>
<edge source="4" target="31">
  <data key="weight">0.07692307978868484</data>
  <data key="slice">0</data>
  <data key="year">2021</data>
</edge>
<edge source="5" target="18">
  <data key="weight">0.02222222276031971</data>
  <data key="slice">0</data>
  <data key="year">2021</data>
</edge>
<edge source="5" target="32">
  <data key="weight">0.20000000298023224</data>
  <data key="slice">0</data>
  <data key="year">2021</data>
</edge>
<edge source="5" target="71">
  <data key="weight">0.01587301678955555</data>
  <data key="slice">0</data>
  <data key="year">2021</data>
</edge>
<edge source="6" target="13">
  <data key="weight">0.0476190485060215</data>
  <data key="slice">0</data>
  <data key="year">2021</data>
</edge>
<edge source="6" target="20">
  <data key="weight">0.08219178020954132</data>
  <data key="slice">0</data>
  <data key="year">2021</data>
</edge>
<edge source="6" target="46">
  <data key="weight">0.05000000074505806</data>
  <data key="slice">0</data>
  <data key="year">2021</data>
</edge>
<edge source="6" target="81">
  <data key="weight">0.06896551698446274</data>
  <data key="slice">0</data>
  <data key="year">2021</data>
</edge>
<edge source="6" target="82">
  <data key="weight">0.01342281885445118</data>
  <data key="slice">0</data>
  <data key="year">2021</data>
</edge>
<edge source="7" target="22">
  <data key="weight">0.01515151560306549</data>
  <data key="slice">0</data>
  <data key="year">2021</data>
</edge>
<edge source="7" target="57">
  <data key="weight">0.02985074557363987</data>
  <data key="slice">0</data>
  <data key="year">2021</data>
</edge>
<edge source="9" target="66">
  <data key="weight">0.01515151560306549</data>
  <data key="slice">0</data>
  <data key="year">2021</data>
</edge>
<edge source="9" target="84">
  <data key="weight">0.1111111119389534</data>
  <data key="slice">0</data>
  <data key="year">2021</data>
</edge>
<edge source="10" target="12">
  <data key="weight">0.04838709533214569</data>
  <data key="slice">0</data>
  <data key="year">2021</data>
</edge>
<edge source="10" target="17">
  <data key="weight">0.0533333346247673</data>
  <data key="slice">0</data>
  <data key="year">2021</data>
</edge>
<edge source="10" target="47">
  <data key="weight">0.03529411926865578</data>
  <data key="slice">0</data>
  <data key="year">2021</data>
</edge>
<edge source="11" target="35">
  <data key="weight">0.09302325546741486</data>
  <data key="slice">0</data>
  <data key="year">2021</data>
</edge>
<edge source="11" target="52">
  <data key="weight">0.1599999964237213</data>
  <data key="slice">0</data>
  <data key="year">2021</data>
</edge>
<edge source="11" target="63">
  <data key="weight">0.025477707386016846</data>
  <data key="slice">0</data>
  <data key="year">2021</data>
</edge>
<edge source="11" target="75">
  <data key="weight">0.016949152573943138</data>
  <data key="slice">0</data>
  <data key="year">2021</data>
</edge>
<edge source="11" target="80">
  <data key="weight">0.08163265138864517</data>
  <data key="slice">0</data>
  <data key="year">2021</data>
</edge>
<edge source="11" target="87">
  <data key="weight">0.1041666641831398</data>
  <data key="slice">0</data>
  <data key="year">2021</data>
</edge>
<edge source="12" target="17">
  <data key="weight">0.014925372786819935</data>
  <data key="slice">0</data>
  <data key="year">2021</data>
</edge>
<edge source="12" target="47">
  <data key="weight">0.13235294818878174</data>
  <data key="slice">0</data>
  <data key="year">2021</data>
</edge>
<edge source="13" target="20">
  <data key="weight">0.013513513840734959</data>
  <data key="slice">0</data>
  <data key="year">2021</data>
</edge>
<edge source="13" target="39">
  <data key="weight">0.11290322244167328</data>
  <data key="slice">0</data>
  <data key="year">2021</data>
</edge>
<edge source="13" target="82">
  <data key="weight">0.0279720276594162</data>
  <data key="slice">0</data>
  <data key="year">2021</data>
</edge>
<edge source="14" target="76">
  <data key="weight">0.03125</data>
  <data key="slice">0</data>
  <data key="year">2021</data>
</edge>
<edge source="14" target="91">
  <data key="weight">0.0357142873108387</data>
  <data key="slice">0</data>
  <data key="year">2021</data>
</edge>
<edge source="15" target="23">
  <data key="weight">0.028985507786273956</data>
  <data key="slice">0</data>
  <data key="year">2021</data>
</edge>
<edge source="15" target="26">
  <data key="weight">0.020408162847161293</data>
  <data key="slice">0</data>
  <data key="year">2021</data>
</edge>
<edge source="15" target="90">
  <data key="weight">0.03448275849223137</data>
  <data key="slice">0</data>
  <data key="year">2021</data>
</edge>
<edge source="15" target="94">
  <data key="weight">0.04651162773370743</data>
  <data key="slice">0</data>
  <data key="year">2021</data>
</edge>
<edge source="16" target="42">
  <data key="weight">0.08771929889917374</data>
  <data key="slice">0</data>
  <data key="year">2021</data>
</edge>
<edge source="16" target="68">
  <data key="weight">0.3125</data>
  <data key="slice">0</data>
  <data key="year">2021</data>
</edge>
<edge source="16" target="77">
  <data key="weight">0.11764705926179886</data>
  <data key="slice">0</data>
  <data key="year">2021</data>
</edge>
<edge source="16" target="85">
  <data key="weight">0.03076923079788685</data>
  <data key="slice">0</data>
  <data key="year">2021</data>
</edge>
<edge source="18" target="32">
  <data key="weight">0.0416666679084301</data>
  <data key="slice">0</data>
  <data key="year">2021</data>
</edge>
<edge source="18" target="71">
  <data key="weight">0.07999999821186066</data>
  <data key="slice">0</data>
  <data key="year">2021</data>
</edge>
<edge source="20" target="46">
  <data key="weight">0.1428571492433548</data>
  <data key="slice">0</data>
  <data key="year">2021</data>
</edge>
<edge source="20" target="81">
  <data key="weight">0.014285714365541935</data>
  <data key="slice">0</data>
  <data key="year">2021</data>
</edge>
<edge source="20" target="82">
  <data key="weight">0.05263157933950424</data>
  <data key="slice">0</data>
  <data key="year">2021</data>
</edge>
<edge source="22" target="53">
  <data key="weight">0.033898305147886276</data>
  <data key="slice">0</data>
  <data key="year">2021</data>
</edge>
<edge source="22" target="57">
  <data key="weight">0.0793650820851326</data>
  <data key="slice">0</data>
  <data key="year">2021</data>
</edge>
<edge source="23" target="26">
  <data key="weight">0.046875</data>
  <data key="slice">0</data>
  <data key="year">2021</data>
</edge>
<edge source="23" target="41">
  <data key="weight">0.013698630034923553</data>
  <data key="slice">0</data>
  <data key="year">2021</data>
</edge>
<edge source="23" target="44">
  <data key="weight">0.04477611929178238</data>
  <data key="slice">0</data>
  <data key="year">2021</data>
</edge>
<edge source="23" target="90">
  <data key="weight">0.054794520139694214</data>
  <data key="slice">0</data>
  <data key="year">2021</data>
</edge>
<edge source="23" target="94">
  <data key="weight">0.03333333507180214</data>
  <data key="slice">0</data>
  <data key="year">2021</data>
</edge>
<edge source="24" target="25">
  <data key="weight">0.1666666716337204</data>
  <data key="slice">0</data>
  <data key="year">2021</data>
</edge>
<edge source="24" target="27">
  <data key="weight">0.10526315867900848</data>
  <data key="slice">0</data>
  <data key="year">2021</data>
</edge>
<edge source="24" target="43">
  <data key="weight">0.13461539149284363</data>
  <data key="slice">0</data>
  <data key="year">2021</data>
</edge>
<edge source="24" target="55">
  <data key="weight">0.018518518656492233</data>
  <data key="slice">0</data>
  <data key="year">2021</data>
</edge>
<edge source="24" target="59">
  <data key="weight">0.019607843831181526</data>
  <data key="slice">0</data>
  <data key="year">2021</data>
</edge>
<edge source="24" target="64">
  <data key="weight">0.17777778208255768</data>
  <data key="slice">0</data>
  <data key="year">2021</data>
</edge>
<edge source="24" target="74">
  <data key="weight">0.1315789520740509</data>
  <data key="slice">0</data>
  <data key="year">2021</data>
</edge>
<edge source="24" target="95">
  <data key="weight">0.19565217196941376</data>
  <data key="slice">0</data>
  <data key="year">2021</data>
</edge>
<edge source="24" target="98">
  <data key="weight">0.11627907305955887</data>
  <data key="slice">0</data>
  <data key="year">2021</data>
</edge>
<edge source="25" target="27">
  <data key="weight">0.17142857611179352</data>
  <data key="slice">0</data>
  <data key="year">2021</data>
</edge>
<edge source="25" target="43">
  <data key="weight">0.14705882966518402</data>
  <data key="slice">0</data>
  <data key="year">2021</data>
</edge>
<edge source="25" target="55">
  <data key="weight">0.05714285746216774</data>
  <data key="slice">0</data>
  <data key="year">2021</data>
</edge>
<edge source="25" target="59">
  <data key="weight">0.014285714365541935</data>
  <data key="slice">0</data>
  <data key="year">2021</data>
</edge>
<edge source="25" target="64">
  <data key="weight">0.09090909361839294</data>
  <data key="slice">0</data>
  <data key="year">2021</data>
</edge>
<edge source="25" target="74">
  <data key="weight">0.19230769574642181</data>
  <data key="slice">0</data>
  <data key="year">2021</data>
</edge>
<edge source="25" target="95">
  <data key="weight">0.15625</data>
  <data key="slice">0</data>
  <data key="year">2021</data>
</edge>
<edge source="25" target="98">
  <data key="weight">0.1964285671710968</data>
  <data key="slice">0</data>
  <data key="year">2021</data>
</edge>
<edge source="26" target="41">
  <data key="weight">0.01923076994717121</data>
  <data key="slice">0</data>
  <data key="year">2021</data>
</edge>
<edge source="26" target="44">
  <data key="weight">0.06521739065647125</data>
  <data key="slice">0</data>
  <data key="year">2021</data>
</edge>
<edge source="26" target="50">
  <data key="weight">0.04545454680919647</data>
  <data key="slice">0</data>
  <data key="year">2021</data>
</edge>
<edge source="26" target="90">
  <data key="weight">0.27272728085517883</data>
  <data key="slice">0</data>
  <data key="year">2021</data>
</edge>
<edge source="26" target="94">
  <data key="weight">0.02500000037252903</data>
  <data key="slice">0</data>
  <data key="year">2021</data>
</edge>
<edge source="27" target="43">
  <data key="weight">0.2380952388048172</data>
  <data key="slice">0</data>
  <data key="year">2021</data>
</edge>
<edge source="27" target="64">
  <data key="weight">0.0746268630027771</data>
  <data key="slice">0</data>
  <data key="year">2021</data>
</edge>
<edge source="27" target="74">
  <data key="weight">0.1071428582072258</data>
  <data key="slice">0</data>
  <data key="year">2021</data>
</edge>
<edge source="27" target="95">
  <data key="weight">0.1746031790971756</data>
  <data key="slice">0</data>
  <data key="year">2021</data>
</edge>
<edge source="27" target="98">
  <data key="weight">0.1355932205915451</data>
  <data key="slice">0</data>
  <data key="year">2021</data>
</edge>
<edge source="28" target="42">
  <data key="weight">0.014492753893136978</data>
  <data key="slice">0</data>
  <data key="year">2021</data>
</edge>
<edge source="28" target="65">
  <data key="weight">0.07547169923782349</data>
  <data key="slice">0</data>
  <data key="year">2021</data>
</edge>
<edge source="29" target="61">
  <data key="weight">0.021739130839705467</data>
  <data key="slice">0</data>
  <data key="year">2021</data>
</edge>
<edge source="29" target="73">
  <data key="weight">0.12820513546466827</data>
  <data key="slice">0</data>
  <data key="year">2021</data>
</edge>
<edge source="29" target="83">
  <data key="weight">0.043478261679410934</data>
  <data key="slice">0</data>
  <data key="year">2021</data>
</edge>
<edge source="32" target="71">
  <data key="weight">0.0625</data>
  <data key="slice">0</data>
  <data key="year">2021</data>
</edge>
<edge source="33" target="45">
  <data key="weight">0.012658228166401386</data>
  <data key="slice">0</data>
  <data key="year">2021</data>
</edge>
<edge source="34" target="70">
  <data key="weight">0.03846153989434242</data>
  <data key="slice">0</data>
  <data key="year">2021</data>
</edge>
<edge source="34" target="72">
  <data key="weight">0.09615384787321091</data>
  <data key="slice">0</data>
  <data key="year">2021</data>
</edge>
<edge source="35" target="52">
  <data key="weight">0.0892857164144516</data>
  <data key="slice">0</data>
  <data key="year">2021</data>
</edge>
<edge source="35" target="63">
  <data key="weight">0.05128205195069313</data>
  <data key="slice">0</data>
  <data key="year">2021</data>
</edge>
<edge source="35" target="75">
  <data key="weight">0.06779661029577255</data>
  <data key="slice">0</data>
  <data key="year">2021</data>
</edge>
<edge source="35" target="80">
  <data key="weight">0.24444444477558136</data>
  <data key="slice">0</data>
  <data key="year">2021</data>
</edge>
<edge source="35" target="87">
  <data key="weight">0.09803921729326248</data>
  <data key="slice">0</data>
  <data key="year">2021</data>
</edge>
<edge source="36" target="89">
  <data key="weight">0.15789473056793213</data>
  <data key="slice">0</data>
  <data key="year">2021</data>
</edge>
<edge source="37" target="79">
  <data key="weight">0.05000000074505806</data>
  <data key="slice">0</data>
  <data key="year">2021</data>
</edge>
<edge source="39" target="82">
  <data key="weight">0.02666666731238365</data>
  <data key="slice">0</data>
  <data key="year">2021</data>
</edge>
<edge source="40" target="84">
  <data key="weight">0.019607843831181526</data>
  <data key="slice">0</data>
  <data key="year">2021</data>
</edge>
<edge source="40" target="93">
  <data key="weight">0.021739130839705467</data>
  <data key="slice">0</data>
  <data key="year">2021</data>
</edge>
<edge source="41" target="90">
  <data key="weight">0.016129031777381897</data>
  <data key="slice">0</data>
  <data key="year">2021</data>
</edge>
<edge source="42" target="65">
  <data key="weight">0.01515151560306549</data>
  <data key="slice">0</data>
  <data key="year">2021</data>
</edge>
<edge source="42" target="68">
  <data key="weight">0.0714285746216774</data>
  <data key="slice">0</data>
  <data key="year">2021</data>
</edge>
<edge source="42" target="77">
  <data key="weight">0.11940298229455948</data>
  <data key="slice">0</data>
  <data key="year">2021</data>
</edge>
<edge source="42" target="85">
  <data key="weight">0.08974359184503555</data>
  <data key="slice">0</data>
  <data key="year">2021</data>
</edge>
<edge source="43" target="55">
  <data key="weight">0.029411764815449715</data>
  <data key="slice">0</data>
  <data key="year">2021</data>
</edge>
<edge source="43" target="59">
  <data key="weight">0.046875</data>
  <data key="slice">0</data>
  <data key="year">2021</data>
</edge>
<edge source="43" target="64">
  <data key="weight">0.1147540956735611</data>
  <data key="slice">0</data>
  <data key="year">2021</data>
</edge>
<edge source="43" target="74">
  <data key="weight">0.11538461595773697</data>
  <data key="slice">0</data>
  <data key="year">2021</data>
</edge>
<edge source="43" target="95">
  <data key="weight">0.18644067645072937</data>
  <data key="slice">0</data>
  <data key="year">2021</data>
</edge>
<edge source="43" target="98">
  <data key="weight">0.145454540848732</data>
  <data key="slice">0</data>
  <data key="year">2021</data>
</edge>
<edge source="44" target="90">
  <data key="weight">0.072727270424366</data>
  <data key="slice">0</data>
  <data key="year">2021</data>
</edge>
<edge source="46" target="81">
  <data key="weight">0.0784313753247261</data>
  <data key="slice">0</data>
  <data key="year">2021</data>
</edge>
<edge source="46" target="82">
  <data key="weight">0.021276595070958138</data>
  <data key="slice">0</data>
  <data key="year">2021</data>
</edge>
<edge source="48" target="66">
  <data key="weight">0.012820512987673283</data>
  <data key="slice">0</data>
  <data key="year">2021</data>
</edge>
<edge source="48" target="93">
  <data key="weight">0.01515151560306549</data>
  <data key="slice">0</data>
  <data key="year">2021</data>
</edge>
<edge source="49" target="60">
  <data key="weight">0.012195121496915817</data>
  <data key="slice">0</data>
  <data key="year">2021</data>
</edge>
<edge source="49" target="62">
  <data key="weight">0.009708737954497337</data>
  <data key="slice">0</data>
  <data key="year">2021</data>
</edge>
<edge source="50" target="94">
  <data key="weight">0.02500000037252903</data>
  <data key="slice">0</data>
  <data key="year">2021</data>
</edge>
<edge source="51" target="58">
  <data key="weight">0.057692307978868484</data>
  <data key="slice">0</data>
  <data key="year">2021</data>
</edge>
<edge source="52" target="63">
  <data key="weight">0.06707317382097244</data>
  <data key="slice">0</data>
  <data key="year">2021</data>
</edge>
<edge source="52" target="75">
  <data key="weight">0.05714285746216774</data>
  <data key="slice">0</data>
  <data key="year">2021</data>
</edge>
<edge source="52" target="80">
  <data key="weight">0.09836065769195557</data>
  <data key="slice">0</data>
  <data key="year">2021</data>
</edge>
<edge source="52" target="87">
  <data key="weight">0.11666666716337204</data>
  <data key="slice">0</data>
  <data key="year">2021</data>
</edge>
<edge source="53" target="57">
  <data key="weight">0.05000000074505806</data>
  <data key="slice">0</data>
  <data key="year">2021</data>
</edge>
<edge source="54" target="67">
  <data key="weight">0.20000000298023224</data>
  <data key="slice">0</data>
  <data key="year">2021</data>
</edge>
<edge source="55" target="64">
  <data key="weight">0.032258063554763794</data>
  <data key="slice">0</data>
  <data key="year">2021</data>
</edge>
<edge source="55" target="95">
  <data key="weight">0.03125</data>
  <data key="slice">0</data>
  <data key="year">2021</data>
</edge>
<edge source="55" target="98">
  <data key="weight">0.017241379246115685</data>
  <data key="slice">0</data>
  <data key="year">2021</data>
</edge>
<edge source="59" target="95">
  <data key="weight">0.032786883413791656</data>
  <data key="slice">0</data>
  <data key="year">2021</data>
</edge>
<edge source="60" target="62">
  <data key="weight">0.02985074557363987</data>
  <data key="slice">0</data>
  <data key="year">2021</data>
</edge>
<edge source="60" target="69">
  <data key="weight">0.03773584961891174</data>
  <data key="slice">0</data>
  <data key="year">2021</data>
</edge>
<edge source="61" target="73">
  <data key="weight">0.0517241396009922</data>
  <data key="slice">0</data>
  <data key="year">2021</data>
</edge>
<edge source="61" target="83">
  <data key="weight">0.06557376682758331</data>
  <data key="slice">0</data>
  <data key="year">2021</data>
</edge>
<edge source="61" target="96">
  <data key="weight">0.007352941203862429</data>
  <data key="slice">0</data>
  <data key="year">2021</data>
</edge>
<edge source="62" target="69">
  <data key="weight">0.013333333656191826</data>
  <data key="slice">0</data>
  <data key="year">2021</data>
</edge>
<edge source="63" target="75">
  <data key="weight">0.035087719559669495</data>
  <data key="slice">0</data>
  <data key="year">2021</data>
</edge>
<edge source="63" target="78">
  <data key="weight">0.04878048598766327</data>
  <data key="slice">0</data>
  <data key="year">2021</data>
</edge>
<edge source="63" target="80">
  <data key="weight">0.04938271641731262</data>
  <data key="slice">0</data>
  <data key="year">2021</data>
</edge>
<edge source="63" target="87">
  <data key="weight">0.05590062215924263</data>
  <data key="slice">0</data>
  <data key="year">2021</data>
</edge>
<edge source="63" target="88">
  <data key="weight">0.0062500000931322575</data>
  <data key="slice">0</data>
  <data key="year">2021</data>
</edge>
<edge source="64" target="74">
  <data key="weight">0.1304347813129425</data>
  <data key="slice">0</data>
  <data key="year">2021</data>
</edge>
<edge source="64" target="95">
  <data key="weight">0.08474576473236084</data>
  <data key="slice">0</data>
  <data key="year">2021</data>
</edge>
<edge source="64" target="98">
  <data key="weight">0.09615384787321091</data>
  <data key="slice">0</data>
  <data key="year">2021</data>
</edge>
<edge source="66" target="84">
  <data key="weight">0.014285714365541935</data>
  <data key="slice">0</data>
  <data key="year">2021</data>
</edge>
<edge source="68" target="77">
  <data key="weight">0.10000000149011612</data>
  <data key="slice">0</data>
  <data key="year">2021</data>
</edge>
<edge source="68" target="85">
  <data key="weight">0.0317460335791111</data>
  <data key="slice">0</data>
  <data key="year">2021</data>
</edge>
<edge source="70" target="72">
  <data key="weight">0.014705882407724857</data>
  <data key="slice">0</data>
  <data key="year">2021</data>
</edge>
<edge source="73" target="83">
  <data key="weight">0.06896551698446274</data>
  <data key="slice">0</data>
  <data key="year">2021</data>
</edge>
<edge source="73" target="96">
  <data key="weight">0.007518797181546688</data>
  <data key="slice">0</data>
  <data key="year">2021</data>
</edge>
<edge source="74" target="95">
  <data key="weight">0.17391304671764374</data>
  <data key="slice">0</data>
  <data key="year">2021</data>
</edge>
<edge source="74" target="98">
  <data key="weight">0.1463414579629898</data>
  <data key="slice">0</data>
  <data key="year">2021</data>
</edge>
<edge source="75" target="78">
  <data key="weight">0.014285714365541935</data>
  <data key="slice">0</data>
  <data key="year">2021</data>
</edge>
<edge source="75" target="80">
  <data key="weight">0.078125</data>
  <data key="slice">0</data>
  <data key="year">2021</data>
</edge>
<edge source="75" target="87">
  <data key="weight">0.02985074557363987</data>
  <data key="slice">0</data>
  <data key="year">2021</data>
</edge>
<edge source="77" target="85">
  <data key="weight">0.09589041024446487</data>
  <data key="slice">0</data>
  <data key="year">2021</data>
</edge>
<edge source="80" target="87">
  <data key="weight">0.08771929889917374</data>
  <data key="slice">0</data>
  <data key="year">2021</data>
</edge>
<edge source="83" target="86">
  <data key="weight">0.0476190485060215</data>
  <data key="slice">0</data>
  <data key="year">2021</data>
</edge>
<edge source="83" target="96">
  <data key="weight">0.014705882407724857</data>
  <data key="slice">0</data>
  <data key="year">2021</data>
</edge>
<edge source="84" target="93">
  <data key="weight">0.035087719559669495</data>
  <data key="slice">0</data>
  <data key="year">2021</data>
</edge>
<edge source="86" target="96">
  <data key="weight">0.014705882407724857</data>
  <data key="slice">0</data>
  <data key="year">2021</data>
</edge>
<edge source="87" target="88">
  <data key="weight">0.01923076994717121</data>
  <data key="slice">0</data>
  <data key="year">2021</data>
</edge>
<edge source="90" target="94">
  <data key="weight">0.019999999552965164</data>
  <data key="slice">0</data>
  <data key="year">2021</data>
</edge>
<edge source="95" target="98">
  <data key="weight">0.11320754885673523</data>
  <data key="slice">0</data>
  <data key="year">2021</data>
</edge>
</graph>
</graphml>
