# Supplementary material for: Evolutions in the management of non-small cell lung cancer: A bibliometric study from the 100 most impactful articles in the field
Source: Front Oncol. 2022 Aug 17;12:939838. doi: 10.3389/fonc.2022.939838 (PMC9428518; doi:10.3389/fonc.2022.939838)
Supplement: Supplementary file 1 [file DataSheet_1.zip › Additional files/Figure production/CiteSpace figure production/project/139.graphml]

<?xml version="1.0" encoding="UTF-8"?>
<graphml xmlns="http://graphml.graphdrawing.org/xmlns">
<key id="name" for="node" attr.name="name" attr.type="string"/>
<key id="label" for="node" attr.name="label" attr.type="string"/>
<key id="author" for="node" attr.name="author" attr.type="string"/>
<key id="year" for="node" attr.name="year" attr.type="string"/>
<key id="title" for="node" attr.name="title" attr.type="string"/>
<key id="so" for="node" attr.name="so" attr.type="string"/>
<key id="vol" for="node" attr.name="vol" attr.type="string"/>
<key id="page" for="node" attr.name="pg" attr.type="string"/>
<key id="ut" for="node" attr.name="ut" attr.type="string"/>
<key id="freq" for="node" attr.name="freq" attr.type="integer"/>
<key id="centrality" for="node" attr.name="centrality" attr.type="double"/>
<key id="weight" for="edge" attr.name="weight" attr.type="float"/>
<key id="slice" for="edge" attr.name="slice" attr.type="integer"/>
<key id="year" for="edge" attr.name="year" attr.type="string"/>
<graph edgedefault="undirected">
<node id="0">
  <data key="name">KRZAKOWSKI MACIEJ</data>
  <data key="label">KRZAKOWSKI MACIEJ</data>
  <data key="author">KRZAKOWSKI MACIEJ</data>
  <data key="year">2009</data>
  <data key="title">...</data>
  <data key="so">SO</data>
  <data key="vol">0</data>
  <data key="page">0</data>
  <data key="ut"></data>
  <data key="freq">2</data>
</node>
<node id="1">
  <data key="name">tumor</data>
  <data key="label">tumor</data>
  <data key="author">tumor</data>
  <data key="year"></data>
  <data key="title">...</data>
  <data key="so">SO</data>
  <data key="vol">0</data>
  <data key="page">0</data>
  <data key="ut"></data>
  <data key="freq">5</data>
</node>
<node id="2">
  <data key="name">1st line treatment</data>
  <data key="label">1st line treatment</data>
  <data key="author">1st line treatment</data>
  <data key="year"></data>
  <data key="title">...</data>
  <data key="so">SO</data>
  <data key="vol">0</data>
  <data key="page">0</data>
  <data key="ut"></data>
  <data key="freq">2</data>
</node>
<node id="3">
  <data key="name">KLEIN P</data>
  <data key="label">KLEIN P</data>
  <data key="author">KLEIN P</data>
  <data key="year">2005</data>
  <data key="title">...</data>
  <data key="so">SO</data>
  <data key="vol">0</data>
  <data key="page">0</data>
  <data key="ut"></data>
  <data key="freq">2</data>
</node>
<node id="4">
  <data key="name">RAMLAU RODRYG</data>
  <data key="label">RAMLAU RODRYG</data>
  <data key="author">RAMLAU RODRYG</data>
  <data key="year">2009</data>
  <data key="title">...</data>
  <data key="so">SO</data>
  <data key="vol">0</data>
  <data key="page">0</data>
  <data key="ut"></data>
  <data key="freq">2</data>
</node>
<node id="5">
  <data key="name">HUI R</data>
  <data key="label">HUI R</data>
  <data key="author">HUI R</data>
  <data key="year">2018</data>
  <data key="title">...</data>
  <data key="so">SO</data>
  <data key="vol">0</data>
  <data key="page">0</data>
  <data key="ut"></data>
  <data key="freq">2</data>
</node>
<node id="6">
  <data key="name">PLANCHARD D</data>
  <data key="label">PLANCHARD D</data>
  <data key="author">PLANCHARD D</data>
  <data key="year">2018</data>
  <data key="title">...</data>
  <data key="so">SO</data>
  <data key="vol">0</data>
  <data key="page">0</data>
  <data key="ut"></data>
  <data key="freq">2</data>
</node>
<node id="7">
  <data key="name">docetaxel</data>
  <data key="label">docetaxel</data>
  <data key="author">docetaxel</data>
  <data key="year"></data>
  <data key="title">...</data>
  <data key="so">SO</data>
  <data key="vol">0</data>
  <data key="page">0</data>
  <data key="ut"></data>
  <data key="freq">14</data>
</node>
<node id="8">
  <data key="name">chemotherapy regimen</data>
  <data key="label">chemotherapy regimen</data>
  <data key="author">chemotherapy regimen</data>
  <data key="year"></data>
  <data key="title">...</data>
  <data key="so">SO</data>
  <data key="vol">0</data>
  <data key="page">0</data>
  <data key="ut"></data>
  <data key="freq">2</data>
</node>
<node id="9">
  <data key="name">expression</data>
  <data key="label">expression</data>
  <data key="author">expression</data>
  <data key="year"></data>
  <data key="title">...</data>
  <data key="so">SO</data>
  <data key="vol">0</data>
  <data key="page">0</data>
  <data key="ut"></data>
  <data key="freq">4</data>
</node>
<node id="10">
  <data key="name">NATALE RB</data>
  <data key="label">NATALE RB</data>
  <data key="author">NATALE RB</data>
  <data key="year">2004</data>
  <data key="title">...</data>
  <data key="so">SO</data>
  <data key="vol">0</data>
  <data key="page">0</data>
  <data key="ut"></data>
  <data key="freq">2</data>
</node>
<node id="11">
  <data key="name">trial</data>
  <data key="label">trial</data>
  <data key="author">trial</data>
  <data key="year"></data>
  <data key="title">...</data>
  <data key="so">SO</data>
  <data key="vol">0</data>
  <data key="page">0</data>
  <data key="ut"></data>
  <data key="freq">18</data>
</node>
<node id="12">
  <data key="name">ctla 4 blockade</data>
  <data key="label">ctla 4 blockade</data>
  <data key="author">ctla 4 blockade</data>
  <data key="year"></data>
  <data key="title">...</data>
  <data key="so">SO</data>
  <data key="vol">0</data>
  <data key="page">0</data>
  <data key="ut"></data>
  <data key="freq">2</data>
</node>
<node id="13">
  <data key="name">DOUILLARD JEAN-YVES</data>
  <data key="label">DOUILLARD JEAN-YVES</data>
  <data key="author">DOUILLARD JEAN-YVES</data>
  <data key="year">2008</data>
  <data key="title">...</data>
  <data key="so">SO</data>
  <data key="vol">0</data>
  <data key="page">0</data>
  <data key="ut"></data>
  <data key="freq">2</data>
</node>
<node id="14">
  <data key="name">cisplatin</data>
  <data key="label">cisplatin</data>
  <data key="author">cisplatin</data>
  <data key="year"></data>
  <data key="title">...</data>
  <data key="so">SO</data>
  <data key="vol">0</data>
  <data key="page">0</data>
  <data key="ut"></data>
  <data key="freq">7</data>
</node>
<node id="15">
  <data key="name">etoposide</data>
  <data key="label">etoposide</data>
  <data key="author">etoposide</data>
  <data key="year"></data>
  <data key="title">...</data>
  <data key="so">SO</data>
  <data key="vol">0</data>
  <data key="page">0</data>
  <data key="ut"></data>
  <data key="freq">2</data>
</node>
<node id="16">
  <data key="name">MORITA SATOSHI</data>
  <data key="label">MORITA SATOSHI</data>
  <data key="author">MORITA SATOSHI</data>
  <data key="year">2010</data>
  <data key="title">...</data>
  <data key="so">SO</data>
  <data key="vol">0</data>
  <data key="page">0</data>
  <data key="ut"></data>
  <data key="freq">2</data>
</node>
<node id="17">
  <data key="name">sensitivity</data>
  <data key="label">sensitivity</data>
  <data key="author">sensitivity</data>
  <data key="year"></data>
  <data key="title">...</data>
  <data key="so">SO</data>
  <data key="vol">0</data>
  <data key="page">0</data>
  <data key="ut"></data>
  <data key="freq">6</data>
</node>
<node id="18">
  <data key="name">GIACCONE G</data>
  <data key="label">GIACCONE G</data>
  <data key="author">GIACCONE G</data>
  <data key="year">2004</data>
  <data key="title">...</data>
  <data key="so">SO</data>
  <data key="vol">0</data>
  <data key="page">0</data>
  <data key="ut"></data>
  <data key="freq">2</data>
</node>
<node id="19">
  <data key="name">NOGAMI N</data>
  <data key="label">NOGAMI N</data>
  <data key="author">NOGAMI N</data>
  <data key="year">2018</data>
  <data key="title">...</data>
  <data key="so">SO</data>
  <data key="vol">0</data>
  <data key="page">0</data>
  <data key="ut"></data>
  <data key="freq">2</data>
</node>
<node id="20">
  <data key="name">THOMAS MICHAEL</data>
  <data key="label">THOMAS MICHAEL</data>
  <data key="author">THOMAS MICHAEL</data>
  <data key="year">2014</data>
  <data key="title">...</data>
  <data key="so">SO</data>
  <data key="vol">0</data>
  <data key="page">0</data>
  <data key="ut"></data>
  <data key="freq">2</data>
</node>
<node id="21">
  <data key="name">pd 1 blockade</data>
  <data key="label">pd 1 blockade</data>
  <data key="author">pd 1 blockade</data>
  <data key="year"></data>
  <data key="title">...</data>
  <data key="so">SO</data>
  <data key="vol">0</data>
  <data key="page">0</data>
  <data key="ut"></data>
  <data key="freq">2</data>
</node>
<node id="22">
  <data key="name">SHENTU YUE</data>
  <data key="label">SHENTU YUE</data>
  <data key="author">SHENTU YUE</data>
  <data key="year">2016</data>
  <data key="title">...</data>
  <data key="so">SO</data>
  <data key="vol">0</data>
  <data key="page">0</data>
  <data key="ut"></data>
  <data key="freq">2</data>
</node>
<node id="23">
  <data key="name">GROSSI F</data>
  <data key="label">GROSSI F</data>
  <data key="author">GROSSI F</data>
  <data key="year">2018</data>
  <data key="title">...</data>
  <data key="so">SO</data>
  <data key="vol">0</data>
  <data key="page">0</data>
  <data key="ut"></data>
  <data key="freq">2</data>
</node>
<node id="24">
  <data key="name">SHEPHERD FRANCES A</data>
  <data key="label">SHEPHERD FRANCES A</data>
  <data key="author">SHEPHERD FRANCES A</data>
  <data key="year">2008</data>
  <data key="title">...</data>
  <data key="so">SO</data>
  <data key="vol">0</data>
  <data key="page">0</data>
  <data key="ut"></data>
  <data key="freq">2</data>
</node>
<node id="25">
  <data key="name">HARBISON CHRISTOPHER T</data>
  <data key="label">HARBISON CHRISTOPHER T</data>
  <data key="author">HARBISON CHRISTOPHER T</data>
  <data key="year">2015</data>
  <data key="title">...</data>
  <data key="so">SO</data>
  <data key="vol">0</data>
  <data key="page">0</data>
  <data key="ut"></data>
  <data key="freq">2</data>
</node>
<node id="26">
  <data key="name">LUBINIECKI GREGORY M</data>
  <data key="label">LUBINIECKI GREGORY M</data>
  <data key="author">LUBINIECKI GREGORY M</data>
  <data key="year">2016</data>
  <data key="title">...</data>
  <data key="so">SO</data>
  <data key="vol">0</data>
  <data key="page">0</data>
  <data key="ut"></data>
  <data key="freq">2</data>
</node>
<node id="27">
  <data key="name">inhibitor</data>
  <data key="label">inhibitor</data>
  <data key="author">inhibitor</data>
  <data key="year"></data>
  <data key="title">...</data>
  <data key="so">SO</data>
  <data key="vol">0</data>
  <data key="page">0</data>
  <data key="ut"></data>
  <data key="freq">8</data>
</node>
<node id="28">
  <data key="name">CHENG Y</data>
  <data key="label">CHENG Y</data>
  <data key="author">CHENG Y</data>
  <data key="year">2018</data>
  <data key="title">...</data>
  <data key="so">SO</data>
  <data key="vol">0</data>
  <data key="page">0</data>
  <data key="ut"></data>
  <data key="freq">2</data>
</node>
<node id="29">
  <data key="name">HORN LEORA</data>
  <data key="label">HORN LEORA</data>
  <data key="author">HORN LEORA</data>
  <data key="year">2015</data>
  <data key="title">...</data>
  <data key="so">SO</data>
  <data key="vol">0</data>
  <data key="page">0</data>
  <data key="ut"></data>
  <data key="freq">3</data>
</node>
<node id="30">
  <data key="name">RAMALINGAM S S</data>
  <data key="label">RAMALINGAM S S</data>
  <data key="author">RAMALINGAM S S</data>
  <data key="year">2018</data>
  <data key="title">...</data>
  <data key="so">SO</data>
  <data key="vol">0</data>
  <data key="page">0</data>
  <data key="ut"></data>
  <data key="freq">2</data>
</node>
<node id="31">
  <data key="name">MANEGOLD C</data>
  <data key="label">MANEGOLD C</data>
  <data key="author">MANEGOLD C</data>
  <data key="year">2004</data>
  <data key="title">...</data>
  <data key="so">SO</data>
  <data key="vol">0</data>
  <data key="page">0</data>
  <data key="ut"></data>
  <data key="freq">2</data>
</node>
<node id="32">
  <data key="name">PAZ-ARES L</data>
  <data key="label">PAZ-ARES L</data>
  <data key="author">PAZ-ARES L</data>
  <data key="year">2017</data>
  <data key="title">...</data>
  <data key="so">SO</data>
  <data key="vol">0</data>
  <data key="page">0</data>
  <data key="ut"></data>
  <data key="freq">5</data>
</node>
<node id="33">
  <data key="name">paclitaxel</data>
  <data key="label">paclitaxel</data>
  <data key="author">paclitaxel</data>
  <data key="year"></data>
  <data key="title">...</data>
  <data key="so">SO</data>
  <data key="vol">0</data>
  <data key="page">0</data>
  <data key="ut"></data>
  <data key="freq">6</data>
</node>
<node id="34">
  <data key="name">SU WU-CHOU</data>
  <data key="label">SU WU-CHOU</data>
  <data key="author">SU WU-CHOU</data>
  <data key="year">2015</data>
  <data key="title">...</data>
  <data key="so">SO</data>
  <data key="vol">0</data>
  <data key="page">0</data>
  <data key="ut"></data>
  <data key="freq">2</data>
</node>
<node id="35">
  <data key="name">JOHNSON DH</data>
  <data key="label">JOHNSON DH</data>
  <data key="author">JOHNSON DH</data>
  <data key="year">2004</data>
  <data key="title">...</data>
  <data key="so">SO</data>
  <data key="vol">0</data>
  <data key="page">0</data>
  <data key="ut"></data>
  <data key="freq">4</data>
</node>
<node id="36">
  <data key="name">blockade</data>
  <data key="label">blockade</data>
  <data key="author">blockade</data>
  <data key="year"></data>
  <data key="title">...</data>
  <data key="so">SO</data>
  <data key="vol">0</data>
  <data key="page">0</data>
  <data key="ut"></data>
  <data key="freq">4</data>
</node>
<node id="37">
  <data key="name">HELLMANN MATTHEW D</data>
  <data key="label">HELLMANN MATTHEW D</data>
  <data key="author">HELLMANN MATTHEW D</data>
  <data key="year">2015</data>
  <data key="title">...</data>
  <data key="so">SO</data>
  <data key="vol">0</data>
  <data key="page">0</data>
  <data key="ut"></data>
  <data key="freq">2</data>
</node>
<node id="38">
  <data key="name">gefitinib</data>
  <data key="label">gefitinib</data>
  <data key="author">gefitinib</data>
  <data key="year"></data>
  <data key="title">...</data>
  <data key="so">SO</data>
  <data key="vol">0</data>
  <data key="page">0</data>
  <data key="ut"></data>
  <data key="freq">15</data>
</node>
<node id="39">
  <data key="name">melanoma</data>
  <data key="label">melanoma</data>
  <data key="author">melanoma</data>
  <data key="year"></data>
  <data key="title">...</data>
  <data key="so">SO</data>
  <data key="vol">0</data>
  <data key="page">0</data>
  <data key="ut"></data>
  <data key="freq">2</data>
</node>
<node id="40">
  <data key="name">safety</data>
  <data key="label">safety</data>
  <data key="author">safety</data>
  <data key="year"></data>
  <data key="title">...</data>
  <data key="so">SO</data>
  <data key="vol">0</data>
  <data key="page">0</data>
  <data key="ut"></data>
  <data key="freq">3</data>
</node>
<node id="41">
  <data key="name">BOVER ISABEL</data>
  <data key="label">BOVER ISABEL</data>
  <data key="author">BOVER ISABEL</data>
  <data key="year">2009</data>
  <data key="title">...</data>
  <data key="so">SO</data>
  <data key="vol">0</data>
  <data key="page">0</data>
  <data key="ut"></data>
  <data key="freq">2</data>
</node>
<node id="42">
  <data key="name">functional assessment</data>
  <data key="label">functional assessment</data>
  <data key="author">functional assessment</data>
  <data key="year"></data>
  <data key="title">...</data>
  <data key="so">SO</data>
  <data key="vol">0</data>
  <data key="page">0</data>
  <data key="ut"></data>
  <data key="freq">2</data>
</node>
<node id="43">
  <data key="name">PAULUS REBECCA</data>
  <data key="label">PAULUS REBECCA</data>
  <data key="author">PAULUS REBECCA</data>
  <data key="year">2010</data>
  <data key="title">...</data>
  <data key="so">SO</data>
  <data key="vol">0</data>
  <data key="page">0</data>
  <data key="ut"></data>
  <data key="freq">2</data>
</node>
<node id="44">
  <data key="name">GARON EDWARD B</data>
  <data key="label">GARON EDWARD B</data>
  <data key="author">GARON EDWARD B</data>
  <data key="year">2015</data>
  <data key="title">...</data>
  <data key="so">SO</data>
  <data key="vol">0</data>
  <data key="page">0</data>
  <data key="ut"></data>
  <data key="freq">2</data>
</node>
<node id="45">
  <data key="name">TSAO MS</data>
  <data key="label">TSAO MS</data>
  <data key="author">TSAO MS</data>
  <data key="year">2005</data>
  <data key="title">...</data>
  <data key="so">SO</data>
  <data key="vol">0</data>
  <data key="page">0</data>
  <data key="ut"></data>
  <data key="freq">2</data>
</node>
<node id="46">
  <data key="name">RODRIGUEZ-ABREU D</data>
  <data key="label">RODRIGUEZ-ABREU D</data>
  <data key="author">RODRIGUEZ-ABREU D</data>
  <data key="year">2018</data>
  <data key="title">...</data>
  <data key="so">SO</data>
  <data key="vol">0</data>
  <data key="page">0</data>
  <data key="ut"></data>
  <data key="freq">2</data>
</node>
<node id="47">
  <data key="name">RAMALINGAM SURESH S</data>
  <data key="label">RAMALINGAM SURESH S</data>
  <data key="author">RAMALINGAM SURESH S</data>
  <data key="year">2015</data>
  <data key="title">...</data>
  <data key="so">SO</data>
  <data key="vol">0</data>
  <data key="page">0</data>
  <data key="ut"></data>
  <data key="freq">2</data>
</node>
<node id="48">
  <data key="name">gemcitabine</data>
  <data key="label">gemcitabine</data>
  <data key="author">gemcitabine</data>
  <data key="year"></data>
  <data key="title">...</data>
  <data key="so">SO</data>
  <data key="vol">0</data>
  <data key="page">0</data>
  <data key="ut"></data>
  <data key="freq">2</data>
</node>
<node id="49">
  <data key="name">VON PAWEL J</data>
  <data key="label">VON PAWEL J</data>
  <data key="author">VON PAWEL J</data>
  <data key="year">2004</data>
  <data key="title">...</data>
  <data key="so">SO</data>
  <data key="vol">0</data>
  <data key="page">0</data>
  <data key="ut"></data>
  <data key="freq">2</data>
</node>
<node id="50">
  <data key="name">KIM Y</data>
  <data key="label">KIM Y</data>
  <data key="author">KIM Y</data>
  <data key="year">2000</data>
  <data key="title">...</data>
  <data key="so">SO</data>
  <data key="vol">0</data>
  <data key="page">0</data>
  <data key="ut"></data>
  <data key="freq">2</data>
</node>
<node id="51">
  <data key="name">PARK KEUNCHIL</data>
  <data key="label">PARK KEUNCHIL</data>
  <data key="author">PARK KEUNCHIL</data>
  <data key="year">2016</data>
  <data key="title">...</data>
  <data key="so">SO</data>
  <data key="vol">0</data>
  <data key="page">0</data>
  <data key="ut"></data>
  <data key="freq">2</data>
</node>
<node id="52">
  <data key="name">tyrosine kinase</data>
  <data key="label">tyrosine kinase</data>
  <data key="author">tyrosine kinase</data>
  <data key="year"></data>
  <data key="title">...</data>
  <data key="so">SO</data>
  <data key="vol">0</data>
  <data key="page">0</data>
  <data key="ut"></data>
  <data key="freq">5</data>
</node>
<node id="53">
  <data key="name">SCHILLER JH</data>
  <data key="label">SCHILLER JH</data>
  <data key="author">SCHILLER JH</data>
  <data key="year">2004</data>
  <data key="title">...</data>
  <data key="so">SO</data>
  <data key="vol">0</data>
  <data key="page">0</data>
  <data key="ut"></data>
  <data key="freq">2</data>
</node>
<node id="54">
  <data key="name">SHEPHERD FA</data>
  <data key="label">SHEPHERD FA</data>
  <data key="author">SHEPHERD FA</data>
  <data key="year">2005</data>
  <data key="title">...</data>
  <data key="so">SO</data>
  <data key="vol">0</data>
  <data key="page">0</data>
  <data key="ut"></data>
  <data key="freq">2</data>
</node>
<node id="55">
  <data key="name">BOYER M</data>
  <data key="label">BOYER M</data>
  <data key="author">BOYER M</data>
  <data key="year">2018</data>
  <data key="title">...</data>
  <data key="so">SO</data>
  <data key="vol">0</data>
  <data key="page">0</data>
  <data key="ut"></data>
  <data key="freq">2</data>
</node>
<node id="56">
  <data key="name">mutation</data>
  <data key="label">mutation</data>
  <data key="author">mutation</data>
  <data key="year"></data>
  <data key="title">...</data>
  <data key="so">SO</data>
  <data key="vol">0</data>
  <data key="page">0</data>
  <data key="ut"></data>
  <data key="freq">2</data>
</node>
<node id="57">
  <data key="name">previously treated patient</data>
  <data key="label">previously treated patient</data>
  <data key="author">previously treated patient</data>
  <data key="year"></data>
  <data key="title">...</data>
  <data key="so">SO</data>
  <data key="vol">0</data>
  <data key="page">0</data>
  <data key="ut"></data>
  <data key="freq">2</data>
</node>
<node id="58">
  <data key="name">erlotinib</data>
  <data key="label">erlotinib</data>
  <data key="author">erlotinib</data>
  <data key="year"></data>
  <data key="title">...</data>
  <data key="so">SO</data>
  <data key="vol">0</data>
  <data key="page">0</data>
  <data key="ut"></data>
  <data key="freq">9</data>
</node>
<node id="59">
  <data key="name">egfr mutation</data>
  <data key="label">egfr mutation</data>
  <data key="author">egfr mutation</data>
  <data key="year"></data>
  <data key="title">...</data>
  <data key="so">SO</data>
  <data key="vol">0</data>
  <data key="page">0</data>
  <data key="ut"></data>
  <data key="freq">6</data>
</node>
<node id="60">
  <data key="name">anti pd 1 antibody</data>
  <data key="label">anti pd 1 antibody</data>
  <data key="author">anti pd 1 antibody</data>
  <data key="year"></data>
  <data key="title">...</data>
  <data key="so">SO</data>
  <data key="vol">0</data>
  <data key="page">0</data>
  <data key="ut"></data>
  <data key="freq">2</data>
</node>
<node id="61">
  <data key="name">CAPPUZZO FEDERICO</data>
  <data key="label">CAPPUZZO FEDERICO</data>
  <data key="author">CAPPUZZO FEDERICO</data>
  <data key="year">2014</data>
  <data key="title">...</data>
  <data key="so">SO</data>
  <data key="vol">0</data>
  <data key="page">0</data>
  <data key="ut"></data>
  <data key="freq">2</data>
</node>
<node id="62">
  <data key="name">phase ii</data>
  <data key="label">phase ii</data>
  <data key="author">phase ii</data>
  <data key="year"></data>
  <data key="title">...</data>
  <data key="so">SO</data>
  <data key="vol">0</data>
  <data key="page">0</data>
  <data key="ut"></data>
  <data key="freq">2</data>
</node>
<node id="63">
  <data key="name">LEE K H</data>
  <data key="label">LEE K H</data>
  <data key="author">LEE K H</data>
  <data key="year">2018</data>
  <data key="title">...</data>
  <data key="so">SO</data>
  <data key="vol">0</data>
  <data key="page">0</data>
  <data key="ut"></data>
  <data key="freq">3</data>
</node>
<node id="64">
  <data key="name">tyrosine kinase inhibitor</data>
  <data key="label">tyrosine kinase inhibitor</data>
  <data key="author">tyrosine kinase inhibitor</data>
  <data key="year"></data>
  <data key="title">...</data>
  <data key="so">SO</data>
  <data key="vol">0</data>
  <data key="page">0</data>
  <data key="ut"></data>
  <data key="freq">2</data>
</node>
<node id="65">
  <data key="name">JOHNSON BE</data>
  <data key="label">JOHNSON BE</data>
  <data key="author">JOHNSON BE</data>
  <data key="year">2005</data>
  <data key="title">...</data>
  <data key="so">SO</data>
  <data key="vol">0</data>
  <data key="page">0</data>
  <data key="ut"></data>
  <data key="freq">2</data>
</node>
<node id="66">
  <data key="name">multitargeted antifolate</data>
  <data key="label">multitargeted antifolate</data>
  <data key="author">multitargeted antifolate</data>
  <data key="year"></data>
  <data key="title">...</data>
  <data key="so">SO</data>
  <data key="vol">0</data>
  <data key="page">0</data>
  <data key="ut"></data>
  <data key="freq">2</data>
</node>
<node id="67">
  <data key="name">randomized trial</data>
  <data key="label">randomized trial</data>
  <data key="author">randomized trial</data>
  <data key="year"></data>
  <data key="title">...</data>
  <data key="so">SO</data>
  <data key="vol">0</data>
  <data key="page">0</data>
  <data key="ut"></data>
  <data key="freq">2</data>
</node>
<node id="68">
  <data key="name">RECK M</data>
  <data key="label">RECK M</data>
  <data key="author">RECK M</data>
  <data key="year">2018</data>
  <data key="title">...</data>
  <data key="so">SO</data>
  <data key="vol">0</data>
  <data key="page">0</data>
  <data key="ut"></data>
  <data key="freq">4</data>
</node>
<node id="69">
  <data key="name">quality of life</data>
  <data key="label">quality of life</data>
  <data key="author">quality of life</data>
  <data key="year"></data>
  <data key="title">...</data>
  <data key="so">SO</data>
  <data key="vol">0</data>
  <data key="page">0</data>
  <data key="ut"></data>
  <data key="freq">2</data>
</node>
<node id="70">
  <data key="name">HERBST RS</data>
  <data key="label">HERBST RS</data>
  <data key="author">HERBST RS</data>
  <data key="year">2004</data>
  <data key="title">...</data>
  <data key="so">SO</data>
  <data key="vol">0</data>
  <data key="page">0</data>
  <data key="ut"></data>
  <data key="freq">5</data>
</node>
<node id="71">
  <data key="name">PLUZANSKA A</data>
  <data key="label">PLUZANSKA A</data>
  <data key="author">PLUZANSKA A</data>
  <data key="year">2004</data>
  <data key="title">...</data>
  <data key="so">SO</data>
  <data key="vol">0</data>
  <data key="page">0</data>
  <data key="ut"></data>
  <data key="freq">2</data>
</node>
<node id="72">
  <data key="name">FELIP ENRIQUETA</data>
  <data key="label">FELIP ENRIQUETA</data>
  <data key="author">FELIP ENRIQUETA</data>
  <data key="year">2014</data>
  <data key="title">...</data>
  <data key="so">SO</data>
  <data key="vol">0</data>
  <data key="page">0</data>
  <data key="ut"></data>
  <data key="freq">4</data>
</node>
<node id="73">
  <data key="name">KIM DONG-WAN</data>
  <data key="label">KIM DONG-WAN</data>
  <data key="author">KIM DONG-WAN</data>
  <data key="year">2014</data>
  <data key="title">...</data>
  <data key="so">SO</data>
  <data key="vol">0</data>
  <data key="page">0</data>
  <data key="ut"></data>
  <data key="freq">4</data>
</node>
<node id="74">
  <data key="name">antibody</data>
  <data key="label">antibody</data>
  <data key="author">antibody</data>
  <data key="year"></data>
  <data key="title">...</data>
  <data key="so">SO</data>
  <data key="vol">0</data>
  <data key="page">0</data>
  <data key="ut"></data>
  <data key="freq">2</data>
</node>
<node id="75">
  <data key="name">growth factor receptor</data>
  <data key="label">growth factor receptor</data>
  <data key="author">growth factor receptor</data>
  <data key="year"></data>
  <data key="title">...</data>
  <data key="so">SO</data>
  <data key="vol">0</data>
  <data key="page">0</data>
  <data key="ut"></data>
  <data key="freq">8</data>
</node>
<node id="76">
  <data key="name">stage iv</data>
  <data key="label">stage iv</data>
  <data key="author">stage iv</data>
  <data key="year"></data>
  <data key="title">...</data>
  <data key="so">SO</data>
  <data key="vol">0</data>
  <data key="page">0</data>
  <data key="ut"></data>
  <data key="freq">3</data>
</node>
<node id="77">
  <data key="name">disease</data>
  <data key="label">disease</data>
  <data key="author">disease</data>
  <data key="year"></data>
  <data key="title">...</data>
  <data key="so">SO</data>
  <data key="vol">0</data>
  <data key="page">0</data>
  <data key="ut"></data>
  <data key="freq">2</data>
</node>
<node id="78">
  <data key="name">GRAY J E</data>
  <data key="label">GRAY J E</data>
  <data key="author">GRAY J E</data>
  <data key="year">2018</data>
  <data key="title">...</data>
  <data key="so">SO</data>
  <data key="vol">0</data>
  <data key="page">0</data>
  <data key="ut"></data>
  <data key="freq">3</data>
</node>
<node id="79">
  <data key="name">MAZIERES J</data>
  <data key="label">MAZIERES J</data>
  <data key="author">MAZIERES J</data>
  <data key="year">2018</data>
  <data key="title">...</data>
  <data key="so">SO</data>
  <data key="vol">0</data>
  <data key="page">0</data>
  <data key="ut"></data>
  <data key="freq">2</data>
</node>
<node id="80">
  <data key="name">efficacy</data>
  <data key="label">efficacy</data>
  <data key="author">efficacy</data>
  <data key="year"></data>
  <data key="title">...</data>
  <data key="so">SO</data>
  <data key="vol">0</data>
  <data key="page">0</data>
  <data key="ut"></data>
  <data key="freq">6</data>
</node>
<node id="81">
  <data key="name">MILLER VA</data>
  <data key="label">MILLER VA</data>
  <data key="author">MILLER VA</data>
  <data key="year">2005</data>
  <data key="title">...</data>
  <data key="so">SO</data>
  <data key="vol">0</data>
  <data key="page">0</data>
  <data key="ut"></data>
  <data key="freq">2</data>
</node>
<node id="82">
  <data key="name">tumor cell</data>
  <data key="label">tumor cell</data>
  <data key="author">tumor cell</data>
  <data key="year"></data>
  <data key="title">...</data>
  <data key="so">SO</data>
  <data key="vol">0</data>
  <data key="page">0</data>
  <data key="ut"></data>
  <data key="freq">2</data>
</node>
<node id="83">
  <data key="name">TAN EH</data>
  <data key="label">TAN EH</data>
  <data key="author">TAN EH</data>
  <data key="year">2005</data>
  <data key="title">...</data>
  <data key="so">SO</data>
  <data key="vol">0</data>
  <data key="page">0</data>
  <data key="ut"></data>
  <data key="freq">2</data>
</node>
<node id="84">
  <data key="name">NOVELLO S</data>
  <data key="label">NOVELLO S</data>
  <data key="author">NOVELLO S</data>
  <data key="year">2018</data>
  <data key="title">...</data>
  <data key="so">SO</data>
  <data key="vol">0</data>
  <data key="page">0</data>
  <data key="ut"></data>
  <data key="freq">2</data>
</node>
<node id="85">
  <data key="name">japanese patient</data>
  <data key="label">japanese patient</data>
  <data key="author">japanese patient</data>
  <data key="year"></data>
  <data key="title">...</data>
  <data key="so">SO</data>
  <data key="vol">0</data>
  <data key="page">0</data>
  <data key="ut"></data>
  <data key="freq">2</data>
</node>
<node id="86">
  <data key="name">adenocarcinoma</data>
  <data key="label">adenocarcinoma</data>
  <data key="author">adenocarcinoma</data>
  <data key="year"></data>
  <data key="title">...</data>
  <data key="so">SO</data>
  <data key="vol">0</data>
  <data key="page">0</data>
  <data key="ut"></data>
  <data key="freq">2</data>
</node>
<node id="87">
  <data key="name">CAMIDGE D ROSS</data>
  <data key="label">CAMIDGE D ROSS</data>
  <data key="author">CAMIDGE D ROSS</data>
  <data key="year">2014</data>
  <data key="title">...</data>
  <data key="so">SO</data>
  <data key="vol">0</data>
  <data key="page">0</data>
  <data key="ut"></data>
  <data key="freq">2</data>
</node>
<node id="88">
  <data key="name">gene mutation</data>
  <data key="label">gene mutation</data>
  <data key="author">gene mutation</data>
  <data key="year"></data>
  <data key="title">...</data>
  <data key="so">SO</data>
  <data key="vol">0</data>
  <data key="page">0</data>
  <data key="ut"></data>
  <data key="freq">3</data>
</node>
<node id="89">
  <data key="name">multicenter</data>
  <data key="label">multicenter</data>
  <data key="author">multicenter</data>
  <data key="year"></data>
  <data key="title">...</data>
  <data key="so">SO</data>
  <data key="vol">0</data>
  <data key="page">0</data>
  <data key="ut"></data>
  <data key="freq">2</data>
</node>
<node id="90">
  <data key="name">phase iii</data>
  <data key="label">phase iii</data>
  <data key="author">phase iii</data>
  <data key="year"></data>
  <data key="title">...</data>
  <data key="so">SO</data>
  <data key="vol">0</data>
  <data key="page">0</data>
  <data key="ut"></data>
  <data key="freq">6</data>
</node>
<node id="91">
  <data key="name">acquired resistance</data>
  <data key="label">acquired resistance</data>
  <data key="author">acquired resistance</data>
  <data key="year"></data>
  <data key="title">...</data>
  <data key="so">SO</data>
  <data key="vol">0</data>
  <data key="page">0</data>
  <data key="ut"></data>
  <data key="freq">4</data>
</node>
<node id="92">
  <data key="name">THONGPRASERT S</data>
  <data key="label">THONGPRASERT S</data>
  <data key="author">THONGPRASERT S</data>
  <data key="year">2005</data>
  <data key="title">...</data>
  <data key="so">SO</data>
  <data key="vol">0</data>
  <data key="page">0</data>
  <data key="ut"></data>
  <data key="freq">2</data>
</node>
<node id="93">
  <data key="name">open label</data>
  <data key="label">open label</data>
  <data key="author">open label</data>
  <data key="year"></data>
  <data key="title">...</data>
  <data key="so">SO</data>
  <data key="vol">0</data>
  <data key="page">0</data>
  <data key="ut"></data>
  <data key="freq">12</data>
</node>
<node id="94">
  <data key="name">HIRSH VERA</data>
  <data key="label">HIRSH VERA</data>
  <data key="author">HIRSH VERA</data>
  <data key="year">2013</data>
  <data key="title">...</data>
  <data key="so">SO</data>
  <data key="vol">0</data>
  <data key="page">0</data>
  <data key="ut"></data>
  <data key="freq">2</data>
</node>
<node id="95">
  <data key="name">pembrolizumab</data>
  <data key="label">pembrolizumab</data>
  <data key="author">pembrolizumab</data>
  <data key="year"></data>
  <data key="title">...</data>
  <data key="so">SO</data>
  <data key="vol">0</data>
  <data key="page">0</data>
  <data key="ut"></data>
  <data key="freq">2</data>
</node>
<node id="96">
  <data key="name">phase iii trial</data>
  <data key="label">phase iii trial</data>
  <data key="author">phase iii trial</data>
  <data key="year"></data>
  <data key="title">...</data>
  <data key="so">SO</data>
  <data key="vol">0</data>
  <data key="page">0</data>
  <data key="ut"></data>
  <data key="freq">2</data>
</node>
<node id="97">
  <data key="name">RIZVI NAIYER A</data>
  <data key="label">RIZVI NAIYER A</data>
  <data key="author">RIZVI NAIYER A</data>
  <data key="year">2015</data>
  <data key="title">...</data>
  <data key="so">SO</data>
  <data key="vol">0</data>
  <data key="page">0</data>
  <data key="ut"></data>
  <data key="freq">3</data>
</node>
<node id="98">
  <data key="name">CIULEANU T</data>
  <data key="label">CIULEANU T</data>
  <data key="author">CIULEANU T</data>
  <data key="year">2005</data>
  <data key="title">...</data>
  <data key="so">SO</data>
  <data key="vol">0</data>
  <data key="page">0</data>
  <data key="ut"></data>
  <data key="freq">2</data>
</node>
<node id="99">
  <data key="name">receptor tyrosine kinase</data>
  <data key="label">receptor tyrosine kinase</data>
  <data key="author">receptor tyrosine kinase</data>
  <data key="year"></data>
  <data key="title">...</data>
  <data key="so">SO</data>
  <data key="vol">0</data>
  <data key="page">0</data>
  <data key="ut"></data>
  <data key="freq">2</data>
</node>
<node id="100">
  <data key="name">CHO B C</data>
  <data key="label">CHO B C</data>
  <data key="author">CHO B C</data>
  <data key="year">2018</data>
  <data key="title">...</data>
  <data key="so">SO</data>
  <data key="vol">0</data>
  <data key="page">0</data>
  <data key="ut"></data>
  <data key="freq">2</data>
</node>
<node id="101">
  <data key="name">WILNER KEITH D</data>
  <data key="label">WILNER KEITH D</data>
  <data key="author">WILNER KEITH D</data>
  <data key="year">2014</data>
  <data key="title">...</data>
  <data key="so">SO</data>
  <data key="vol">0</data>
  <data key="page">0</data>
  <data key="ut"></data>
  <data key="freq">2</data>
</node>
<node id="102">
  <data key="name">VICENTE D</data>
  <data key="label">VICENTE D</data>
  <data key="author">VICENTE D</data>
  <data key="year">2018</data>
  <data key="title">...</data>
  <data key="so">SO</data>
  <data key="vol">0</data>
  <data key="page">0</data>
  <data key="ut"></data>
  <data key="freq">2</data>
</node>
<node id="103">
  <data key="name">response</data>
  <data key="label">response</data>
  <data key="author">response</data>
  <data key="year"></data>
  <data key="title">...</data>
  <data key="so">SO</data>
  <data key="vol">0</data>
  <data key="page">0</data>
  <data key="ut"></data>
  <data key="freq">2</data>
</node>
<node id="104">
  <data key="name">criteria</data>
  <data key="label">criteria</data>
  <data key="author">criteria</data>
  <data key="year"></data>
  <data key="title">...</data>
  <data key="so">SO</data>
  <data key="vol">0</data>
  <data key="page">0</data>
  <data key="ut"></data>
  <data key="freq">2</data>
</node>
<node id="105">
  <data key="name">carboplatin</data>
  <data key="label">carboplatin</data>
  <data key="author">carboplatin</data>
  <data key="year"></data>
  <data key="title">...</data>
  <data key="so">SO</data>
  <data key="vol">0</data>
  <data key="page">0</data>
  <data key="ut"></data>
  <data key="freq">5</data>
</node>
<node id="106">
  <data key="name">AHN MYUNG-JU</data>
  <data key="label">AHN MYUNG-JU</data>
  <data key="author">AHN MYUNG-JU</data>
  <data key="year">2015</data>
  <data key="title">...</data>
  <data key="so">SO</data>
  <data key="vol">0</data>
  <data key="page">0</data>
  <data key="ut"></data>
  <data key="freq">2</data>
</node>
<node id="107">
  <data key="name">KOMAKI RITSUKO</data>
  <data key="label">KOMAKI RITSUKO</data>
  <data key="author">KOMAKI RITSUKO</data>
  <data key="year">2015</data>
  <data key="title">...</data>
  <data key="so">SO</data>
  <data key="vol">0</data>
  <data key="page">0</data>
  <data key="ut"></data>
  <data key="freq">2</data>
</node>
<node id="108">
  <data key="name">GERVAIS R</data>
  <data key="label">GERVAIS R</data>
  <data key="author">GERVAIS R</data>
  <data key="year">2004</data>
  <data key="title">...</data>
  <data key="so">SO</data>
  <data key="vol">0</data>
  <data key="page">0</data>
  <data key="ut"></data>
  <data key="freq">2</data>
</node>
<node id="109">
  <data key="name">platinum</data>
  <data key="label">platinum</data>
  <data key="author">platinum</data>
  <data key="year"></data>
  <data key="title">...</data>
  <data key="so">SO</data>
  <data key="vol">0</data>
  <data key="page">0</data>
  <data key="ut"></data>
  <data key="freq">3</data>
</node>
<node id="110">
  <data key="name">WU YI-LONG</data>
  <data key="label">WU YI-LONG</data>
  <data key="author">WU YI-LONG</data>
  <data key="year">2009</data>
  <data key="title">...</data>
  <data key="so">SO</data>
  <data key="vol">0</data>
  <data key="page">0</data>
  <data key="ut"></data>
  <data key="freq">6</data>
</node>
<node id="111">
  <data key="name">ARVIS CATHERINE DUBOS</data>
  <data key="label">ARVIS CATHERINE DUBOS</data>
  <data key="author">ARVIS CATHERINE DUBOS</data>
  <data key="year">2016</data>
  <data key="title">...</data>
  <data key="so">SO</data>
  <data key="vol">0</data>
  <data key="page">0</data>
  <data key="ut"></data>
  <data key="freq">2</data>
</node>
<node id="112">
  <data key="name">solid tumor</data>
  <data key="label">solid tumor</data>
  <data key="author">solid tumor</data>
  <data key="year"></data>
  <data key="title">...</data>
  <data key="so">SO</data>
  <data key="vol">0</data>
  <data key="page">0</data>
  <data key="ut"></data>
  <data key="freq">2</data>
</node>
<node id="113">
  <data key="name">MILLER V</data>
  <data key="label">MILLER V</data>
  <data key="author">MILLER V</data>
  <data key="year">2004</data>
  <data key="title">...</data>
  <data key="so">SO</data>
  <data key="vol">0</data>
  <data key="page">0</data>
  <data key="ut"></data>
  <data key="freq">2</data>
</node>
<node id="114">
  <data key="name">PEREIRA JR</data>
  <data key="label">PEREIRA JR</data>
  <data key="author">PEREIRA JR</data>
  <data key="year">2005</data>
  <data key="title">...</data>
  <data key="so">SO</data>
  <data key="vol">0</data>
  <data key="page">0</data>
  <data key="ut"></data>
  <data key="freq">2</data>
</node>
<node id="115">
  <data key="name">carcinoma</data>
  <data key="label">carcinoma</data>
  <data key="author">carcinoma</data>
  <data key="year"></data>
  <data key="title">...</data>
  <data key="so">SO</data>
  <data key="vol">0</data>
  <data key="page">0</data>
  <data key="ut"></data>
  <data key="freq">2</data>
</node>
<node id="116">
  <data key="name">survival</data>
  <data key="label">survival</data>
  <data key="author">survival</data>
  <data key="year"></data>
  <data key="title">...</data>
  <data key="so">SO</data>
  <data key="vol">0</data>
  <data key="page">0</data>
  <data key="ut"></data>
  <data key="freq">6</data>
</node>
<node id="117">
  <data key="name">therapy</data>
  <data key="label">therapy</data>
  <data key="author">therapy</data>
  <data key="year"></data>
  <data key="title">...</data>
  <data key="so">SO</data>
  <data key="vol">0</data>
  <data key="page">0</data>
  <data key="ut"></data>
  <data key="freq">14</data>
</node>
<node id="118">
  <data key="name">smoker</data>
  <data key="label">smoker</data>
  <data key="author">smoker</data>
  <data key="year"></data>
  <data key="title">...</data>
  <data key="so">SO</data>
  <data key="vol">0</data>
  <data key="page">0</data>
  <data key="ut"></data>
  <data key="freq">2</data>
</node>
<node id="119">
  <data key="name">SEYMOUR L</data>
  <data key="label">SEYMOUR L</data>
  <data key="author">SEYMOUR L</data>
  <data key="year">2005</data>
  <data key="title">...</data>
  <data key="so">SO</data>
  <data key="vol">0</data>
  <data key="page">0</data>
  <data key="ut"></data>
  <data key="freq">3</data>
</node>
<node id="120">
  <data key="name">BAUDELET CHRISTINE</data>
  <data key="label">BAUDELET CHRISTINE</data>
  <data key="author">BAUDELET CHRISTINE</data>
  <data key="year">2015</data>
  <data key="title">...</data>
  <data key="so">SO</data>
  <data key="vol">0</data>
  <data key="page">0</data>
  <data key="ut"></data>
  <data key="freq">2</data>
</node>
<node id="121">
  <data key="name">mismatch repair deficiency</data>
  <data key="label">mismatch repair deficiency</data>
  <data key="author">mismatch repair deficiency</data>
  <data key="year"></data>
  <data key="title">...</data>
  <data key="so">SO</data>
  <data key="vol">0</data>
  <data key="page">0</data>
  <data key="ut"></data>
  <data key="freq">2</data>
</node>
<node id="122">
  <data key="name">SOLOMON BENJAMIN J</data>
  <data key="label">SOLOMON BENJAMIN J</data>
  <data key="author">SOLOMON BENJAMIN J</data>
  <data key="year">2014</data>
  <data key="title">...</data>
  <data key="so">SO</data>
  <data key="vol">0</data>
  <data key="page">0</data>
  <data key="ut"></data>
  <data key="freq">3</data>
</node>
<node id="123">
  <data key="name">chemotherapy</data>
  <data key="label">chemotherapy</data>
  <data key="author">chemotherapy</data>
  <data key="year"></data>
  <data key="title">...</data>
  <data key="so">SO</data>
  <data key="vol">0</data>
  <data key="page">0</data>
  <data key="ut"></data>
  <data key="freq">24</data>
</node>
<node id="124">
  <data key="name">PLANCHARD DAVID</data>
  <data key="label">PLANCHARD DAVID</data>
  <data key="author">PLANCHARD DAVID</data>
  <data key="year">2015</data>
  <data key="title">...</data>
  <data key="so">SO</data>
  <data key="vol">0</data>
  <data key="page">0</data>
  <data key="ut"></data>
  <data key="freq">2</data>
</node>
<node id="125">
  <data key="name">KURATA T</data>
  <data key="label">KURATA T</data>
  <data key="author">KURATA T</data>
  <data key="year">2018</data>
  <data key="title">...</data>
  <data key="so">SO</data>
  <data key="vol">0</data>
  <data key="page">0</data>
  <data key="ut"></data>
  <data key="freq">3</data>
</node>
<node id="126">
  <data key="name">VANSTEENKISTE J</data>
  <data key="label">VANSTEENKISTE J</data>
  <data key="author">VANSTEENKISTE J</data>
  <data key="year">2018</data>
  <data key="title">...</data>
  <data key="so">SO</data>
  <data key="vol">0</data>
  <data key="page">0</data>
  <data key="ut"></data>
  <data key="freq">2</data>
</node>
<node id="127">
  <data key="name">LYNCH THOMAS J</data>
  <data key="label">LYNCH THOMAS J</data>
  <data key="author">LYNCH THOMAS J</data>
  <data key="year">2010</data>
  <data key="title">...</data>
  <data key="so">SO</data>
  <data key="vol">0</data>
  <data key="page">0</data>
  <data key="ut"></data>
  <data key="freq">2</data>
</node>
<node id="128">
  <data key="name">combination</data>
  <data key="label">combination</data>
  <data key="author">combination</data>
  <data key="year"></data>
  <data key="title">...</data>
  <data key="so">SO</data>
  <data key="vol">0</data>
  <data key="page">0</data>
  <data key="ut"></data>
  <data key="freq">9</data>
</node>
<node id="129">
  <data key="name">MOK TONY</data>
  <data key="label">MOK TONY</data>
  <data key="author">MOK TONY</data>
  <data key="year">2013</data>
  <data key="title">...</data>
  <data key="so">SO</data>
  <data key="vol">0</data>
  <data key="page">0</data>
  <data key="ut"></data>
  <data key="freq">2</data>
</node>
<node id="130">
  <data key="name">YANG JAMES CHIH-HSIN</data>
  <data key="label">YANG JAMES CHIH-HSIN</data>
  <data key="author">YANG JAMES CHIH-HSIN</data>
  <data key="year">2015</data>
  <data key="title">...</data>
  <data key="so">SO</data>
  <data key="vol">0</data>
  <data key="page">0</data>
  <data key="ut"></data>
  <data key="freq">4</data>
</node>
<node id="131">
  <data key="name">VON PAWEL JOACHIM</data>
  <data key="label">VON PAWEL JOACHIM</data>
  <data key="author">VON PAWEL JOACHIM</data>
  <data key="year">2009</data>
  <data key="title">...</data>
  <data key="so">SO</data>
  <data key="vol">0</data>
  <data key="page">0</data>
  <data key="ut"></data>
  <data key="freq">2</data>
</node>
<node id="132">
  <data key="name">nivolumab</data>
  <data key="label">nivolumab</data>
  <data key="author">nivolumab</data>
  <data key="year"></data>
  <data key="title">...</data>
  <data key="so">SO</data>
  <data key="vol">0</data>
  <data key="page">0</data>
  <data key="ut"></data>
  <data key="freq">6</data>
</node>
<node id="133">
  <data key="name">metaanalysis</data>
  <data key="label">metaanalysis</data>
  <data key="author">metaanalysis</data>
  <data key="year"></data>
  <data key="title">...</data>
  <data key="so">SO</data>
  <data key="vol">0</data>
  <data key="page">0</data>
  <data key="ut"></data>
  <data key="freq">2</data>
</node>
<node id="134">
  <data key="name">RIELY GREGORY J</data>
  <data key="label">RIELY GREGORY J</data>
  <data key="author">RIELY GREGORY J</data>
  <data key="year">2014</data>
  <data key="title">...</data>
  <data key="so">SO</data>
  <data key="vol">0</data>
  <data key="page">0</data>
  <data key="ut"></data>
  <data key="freq">2</data>
</node>
<node id="135">
  <data key="name">BELANI CP</data>
  <data key="label">BELANI CP</data>
  <data key="author">BELANI CP</data>
  <data key="year">2003</data>
  <data key="title">...</data>
  <data key="so">SO</data>
  <data key="vol">0</data>
  <data key="page">0</data>
  <data key="ut"></data>
  <data key="freq">2</data>
</node>
<node id="136">
  <data key="name">amplification</data>
  <data key="label">amplification</data>
  <data key="author">amplification</data>
  <data key="year"></data>
  <data key="title">...</data>
  <data key="so">SO</data>
  <data key="vol">0</data>
  <data key="page">0</data>
  <data key="ut"></data>
  <data key="freq">2</data>
</node>
<node id="137">
  <data key="name">SHAW ALICE T</data>
  <data key="label">SHAW ALICE T</data>
  <data key="author">SHAW ALICE T</data>
  <data key="year">2014</data>
  <data key="title">...</data>
  <data key="so">SO</data>
  <data key="vol">0</data>
  <data key="page">0</data>
  <data key="ut"></data>
  <data key="freq">2</data>
</node>
<node id="138">
  <data key="name">HELLMANN M D</data>
  <data key="label">HELLMANN M D</data>
  <data key="author">HELLMANN M D</data>
  <data key="year">2018</data>
  <data key="title">...</data>
  <data key="so">SO</data>
  <data key="vol">0</data>
  <data key="page">0</data>
  <data key="ut"></data>
  <data key="freq">2</data>
</node>
<edge source="0" target="14">
  <data key="weight">0.8164966106414795</data>
  <data key="slice">9</data>
  <data key="year">2009</data>
</edge>
<edge source="0" target="48">
  <data key="weight">1.0</data>
  <data key="slice">9</data>
  <data key="year">2009</data>
</edge>
<edge source="0" target="105">
  <data key="weight">0.8164966106414795</data>
  <data key="slice">9</data>
  <data key="year">2009</data>
</edge>
<edge source="0" target="128">
  <data key="weight">0.8164966106414795</data>
  <data key="slice">9</data>
  <data key="year">2009</data>
</edge>
<edge source="1" target="10">
  <data key="weight">0.8164966106414795</data>
  <data key="slice">4</data>
  <data key="year">2004</data>
</edge>
<edge source="1" target="18">
  <data key="weight">0.8164966106414795</data>
  <data key="slice">4</data>
  <data key="year">2004</data>
</edge>
<edge source="1" target="43">
  <data key="weight">0.5</data>
  <data key="slice">10</data>
  <data key="year">2010</data>
</edge>
<edge source="1" target="53">
  <data key="weight">0.8164966106414795</data>
  <data key="slice">4</data>
  <data key="year">2004</data>
</edge>
<edge source="1" target="62">
  <data key="weight">1.0</data>
  <data key="slice">10</data>
  <data key="year">2010</data>
</edge>
<edge source="1" target="70">
  <data key="weight">6.66666721826914E-7</data>
  <data key="slice">4</data>
  <data key="year">2004</data>
</edge>
<edge source="1" target="80">
  <data key="weight">0.6666666865348816</data>
  <data key="slice">4</data>
  <data key="year">2004</data>
</edge>
<edge source="1" target="113">
  <data key="weight">0.8164966106414795</data>
  <data key="slice">4</data>
  <data key="year">2004</data>
</edge>
<edge source="1" target="127">
  <data key="weight">0.5</data>
  <data key="slice">10</data>
  <data key="year">2010</data>
</edge>
<edge source="2" target="90">
  <data key="weight">0.7071067690849304</data>
  <data key="slice">18</data>
  <data key="year">2018</data>
</edge>
<edge source="2" target="91">
  <data key="weight">1.0</data>
  <data key="slice">18</data>
  <data key="year">2018</data>
</edge>
<edge source="2" target="93">
  <data key="weight">0.5773502588272095</data>
  <data key="slice">18</data>
  <data key="year">2018</data>
</edge>
<edge source="3" target="35">
  <data key="weight">1.0</data>
  <data key="slice">5</data>
  <data key="year">2005</data>
</edge>
<edge source="3" target="38">
  <data key="weight">0.7071067690849304</data>
  <data key="slice">5</data>
  <data key="year">2005</data>
</edge>
<edge source="3" target="65">
  <data key="weight">1.0</data>
  <data key="slice">5</data>
  <data key="year">2005</data>
</edge>
<edge source="3" target="70">
  <data key="weight">1.0</data>
  <data key="slice">5</data>
  <data key="year">2005</data>
</edge>
<edge source="3" target="81">
  <data key="weight">1.0</data>
  <data key="slice">5</data>
  <data key="year">2005</data>
</edge>
<edge source="3" target="118">
  <data key="weight">1.0</data>
  <data key="slice">5</data>
  <data key="year">2005</data>
</edge>
<edge source="4" target="33">
  <data key="weight">1.0</data>
  <data key="slice">9</data>
  <data key="year">2009</data>
</edge>
<edge source="4" target="105">
  <data key="weight">0.8164966106414795</data>
  <data key="slice">9</data>
  <data key="year">2009</data>
</edge>
<edge source="4" target="128">
  <data key="weight">0.8164966106414795</data>
  <data key="slice">9</data>
  <data key="year">2009</data>
</edge>
<edge source="4" target="131">
  <data key="weight">1.0</data>
  <data key="slice">9</data>
  <data key="year">2009</data>
</edge>
<edge source="5" target="7">
  <data key="weight">0.6324555277824402</data>
  <data key="slice">18</data>
  <data key="year">2018</data>
</edge>
<edge source="5" target="14">
  <data key="weight">1.0</data>
  <data key="slice">18</data>
  <data key="year">2018</data>
</edge>
<edge source="5" target="68">
  <data key="weight">0.7071067690849304</data>
  <data key="slice">18</data>
  <data key="year">2018</data>
</edge>
<edge source="5" target="78">
  <data key="weight">0.8164966106414795</data>
  <data key="slice">18</data>
  <data key="year">2018</data>
</edge>
<edge source="5" target="90">
  <data key="weight">0.7071067690849304</data>
  <data key="slice">18</data>
  <data key="year">2018</data>
</edge>
<edge source="5" target="125">
  <data key="weight">0.8164966106414795</data>
  <data key="slice">18</data>
  <data key="year">2018</data>
</edge>
<edge source="6" target="63">
  <data key="weight">0.8164966106414795</data>
  <data key="slice">18</data>
  <data key="year">2018</data>
</edge>
<edge source="6" target="78">
  <data key="weight">0.8164966106414795</data>
  <data key="slice">18</data>
  <data key="year">2018</data>
</edge>
<edge source="6" target="90">
  <data key="weight">0.7071067690849304</data>
  <data key="slice">18</data>
  <data key="year">2018</data>
</edge>
<edge source="6" target="100">
  <data key="weight">1.0</data>
  <data key="slice">18</data>
  <data key="year">2018</data>
</edge>
<edge source="6" target="125">
  <data key="weight">0.8164966106414795</data>
  <data key="slice">18</data>
  <data key="year">2018</data>
</edge>
<edge source="6" target="126">
  <data key="weight">1.0</data>
  <data key="slice">18</data>
  <data key="year">2018</data>
</edge>
<edge source="7" target="8">
  <data key="weight">0.8164966106414795</data>
  <data key="slice">5</data>
  <data key="year">2005</data>
</edge>
<edge source="7" target="11">
  <data key="weight">9.999999974752427E-7</data>
  <data key="slice">17</data>
  <data key="year">2017</data>
</edge>
<edge source="7" target="14">
  <data key="weight">6.324555670289556E-7</data>
  <data key="slice">18</data>
  <data key="year">2018</data>
</edge>
<edge source="7" target="23">
  <data key="weight">0.6324555277824402</data>
  <data key="slice">18</data>
  <data key="year">2018</data>
</edge>
<edge source="7" target="32">
  <data key="weight">1.0</data>
  <data key="slice">17</data>
  <data key="year">2017</data>
</edge>
<edge source="7" target="42">
  <data key="weight">9.999999974752427E-7</data>
  <data key="slice">3</data>
  <data key="year">2003</data>
</edge>
<edge source="7" target="46">
  <data key="weight">0.6324555277824402</data>
  <data key="slice">18</data>
  <data key="year">2018</data>
</edge>
<edge source="7" target="55">
  <data key="weight">0.6324555277824402</data>
  <data key="slice">18</data>
  <data key="year">2018</data>
</edge>
<edge source="7" target="68">
  <data key="weight">0.670820415019989</data>
  <data key="slice">18</data>
  <data key="year">2018</data>
</edge>
<edge source="7" target="79">
  <data key="weight">0.6324555277824402</data>
  <data key="slice">18</data>
  <data key="year">2018</data>
</edge>
<edge source="7" target="83">
  <data key="weight">0.8164966106414795</data>
  <data key="slice">5</data>
  <data key="year">2005</data>
</edge>
<edge source="7" target="84">
  <data key="weight">6.324555670289556E-7</data>
  <data key="slice">18</data>
  <data key="year">2018</data>
</edge>
<edge source="7" target="90">
  <data key="weight">4.999999987376214E-7</data>
  <data key="slice">17</data>
  <data key="year">2017</data>
</edge>
<edge source="7" target="92">
  <data key="weight">0.8164966106414795</data>
  <data key="slice">5</data>
  <data key="year">2005</data>
</edge>
<edge source="7" target="93">
  <data key="weight">4.999999987376214E-7</data>
  <data key="slice">17</data>
  <data key="year">2017</data>
</edge>
<edge source="7" target="98">
  <data key="weight">0.8164966106414795</data>
  <data key="slice">5</data>
  <data key="year">2005</data>
</edge>
<edge source="7" target="102">
  <data key="weight">0.6324555277824402</data>
  <data key="slice">18</data>
  <data key="year">2018</data>
</edge>
<edge source="7" target="109">
  <data key="weight">1.0</data>
  <data key="slice">5</data>
  <data key="year">2005</data>
</edge>
<edge source="7" target="114">
  <data key="weight">0.8164966106414795</data>
  <data key="slice">5</data>
  <data key="year">2005</data>
</edge>
<edge source="7" target="117">
  <data key="weight">9.999999974752427E-7</data>
  <data key="slice">3</data>
  <data key="year">2003</data>
</edge>
<edge source="7" target="123">
  <data key="weight">0.5</data>
  <data key="slice">3</data>
  <data key="year">2003</data>
</edge>
<edge source="7" target="132">
  <data key="weight">7.745967423034017E-7</data>
  <data key="slice">18</data>
  <data key="year">2018</data>
</edge>
<edge source="7" target="135">
  <data key="weight">4.999999987376214E-7</data>
  <data key="slice">3</data>
  <data key="year">2003</data>
</edge>
<edge source="8" target="109">
  <data key="weight">0.8164966106414795</data>
  <data key="slice">5</data>
  <data key="year">2005</data>
</edge>
<edge source="9" target="17">
  <data key="weight">0.6123724579811096</data>
  <data key="slice">5</data>
  <data key="year">2005</data>
</edge>
<edge source="9" target="54">
  <data key="weight">0.7071067690849304</data>
  <data key="slice">5</data>
  <data key="year">2005</data>
</edge>
<edge source="9" target="59">
  <data key="weight">0.75</data>
  <data key="slice">5</data>
  <data key="year">2005</data>
</edge>
<edge source="9" target="75">
  <data key="weight">0.7071067690849304</data>
  <data key="slice">5</data>
  <data key="year">2005</data>
</edge>
<edge source="10" target="18">
  <data key="weight">1.0</data>
  <data key="slice">4</data>
  <data key="year">2004</data>
</edge>
<edge source="10" target="53">
  <data key="weight">1.0</data>
  <data key="slice">4</data>
  <data key="year">2004</data>
</edge>
<edge source="10" target="70">
  <data key="weight">0.8164966106414795</data>
  <data key="slice">4</data>
  <data key="year">2004</data>
</edge>
<edge source="10" target="75">
  <data key="weight">0.7071067690849304</data>
  <data key="slice">4</data>
  <data key="year">2004</data>
</edge>
<edge source="10" target="80">
  <data key="weight">0.8164966106414795</data>
  <data key="slice">4</data>
  <data key="year">2004</data>
</edge>
<edge source="10" target="113">
  <data key="weight">1.0</data>
  <data key="slice">4</data>
  <data key="year">2004</data>
</edge>
<edge source="11" target="14">
  <data key="weight">8.164966516233108E-7</data>
  <data key="slice">10</data>
  <data key="year">2010</data>
</edge>
<edge source="11" target="27">
  <data key="weight">0.8164966106414795</data>
  <data key="slice">4</data>
  <data key="year">2004</data>
</edge>
<edge source="11" target="32">
  <data key="weight">9.999999974752427E-7</data>
  <data key="slice">17</data>
  <data key="year">2017</data>
</edge>
<edge source="11" target="38">
  <data key="weight">0.5</data>
  <data key="slice">11</data>
  <data key="year">2011</data>
</edge>
<edge source="11" target="52">
  <data key="weight">0.8164966106414795</data>
  <data key="slice">4</data>
  <data key="year">2004</data>
</edge>
<edge source="11" target="66">
  <data key="weight">8.164966516233108E-7</data>
  <data key="slice">8</data>
  <data key="year">2008</data>
</edge>
<edge source="11" target="71">
  <data key="weight">0.8164966106414795</data>
  <data key="slice">4</data>
  <data key="year">2004</data>
</edge>
<edge source="11" target="75">
  <data key="weight">0.5773502588272095</data>
  <data key="slice">4</data>
  <data key="year">2004</data>
</edge>
<edge source="11" target="80">
  <data key="weight">0.6666666865348816</data>
  <data key="slice">4</data>
  <data key="year">2004</data>
</edge>
<edge source="11" target="82">
  <data key="weight">0.6324555277824402</data>
  <data key="slice">5</data>
  <data key="year">2005</data>
</edge>
<edge source="11" target="90">
  <data key="weight">0.5</data>
  <data key="slice">17</data>
  <data key="year">2017</data>
</edge>
<edge source="11" target="93">
  <data key="weight">0.5</data>
  <data key="slice">17</data>
  <data key="year">2017</data>
</edge>
<edge source="11" target="105">
  <data key="weight">8.164966516233108E-7</data>
  <data key="slice">8</data>
  <data key="year">2008</data>
</edge>
<edge source="11" target="110">
  <data key="weight">1.0</data>
  <data key="slice">11</data>
  <data key="year">2011</data>
</edge>
<edge source="11" target="116">
  <data key="weight">7.745967423034017E-7</data>
  <data key="slice">10</data>
  <data key="year">2010</data>
</edge>
<edge source="12" target="39">
  <data key="weight">1.0</data>
  <data key="slice">18</data>
  <data key="year">2018</data>
</edge>
<edge source="13" target="24">
  <data key="weight">1.0</data>
  <data key="slice">8</data>
  <data key="year">2008</data>
</edge>
<edge source="13" target="58">
  <data key="weight">0.5</data>
  <data key="slice">8</data>
  <data key="year">2008</data>
</edge>
<edge source="13" target="75">
  <data key="weight">0.5</data>
  <data key="slice">8</data>
  <data key="year">2008</data>
</edge>
<edge source="13" target="105">
  <data key="weight">0.5</data>
  <data key="slice">8</data>
  <data key="year">2008</data>
</edge>
<edge source="13" target="133">
  <data key="weight">0.5</data>
  <data key="slice">8</data>
  <data key="year">2008</data>
</edge>
<edge source="14" target="43">
  <data key="weight">4.999999987376214E-7</data>
  <data key="slice">10</data>
  <data key="year">2010</data>
</edge>
<edge source="14" target="48">
  <data key="weight">8.164966516233108E-7</data>
  <data key="slice">9</data>
  <data key="year">2009</data>
</edge>
<edge source="14" target="68">
  <data key="weight">0.7071067690849304</data>
  <data key="slice">18</data>
  <data key="year">2018</data>
</edge>
<edge source="14" target="78">
  <data key="weight">0.8164966106414795</data>
  <data key="slice">18</data>
  <data key="year">2018</data>
</edge>
<edge source="14" target="90">
  <data key="weight">0.7071067690849304</data>
  <data key="slice">18</data>
  <data key="year">2018</data>
</edge>
<edge source="14" target="105">
  <data key="weight">0.6666666865348816</data>
  <data key="slice">9</data>
  <data key="year">2009</data>
</edge>
<edge source="14" target="125">
  <data key="weight">0.8164966106414795</data>
  <data key="slice">18</data>
  <data key="year">2018</data>
</edge>
<edge source="14" target="127">
  <data key="weight">4.999999987376214E-7</data>
  <data key="slice">10</data>
  <data key="year">2010</data>
</edge>
<edge source="14" target="128">
  <data key="weight">6.66666721826914E-7</data>
  <data key="slice">9</data>
  <data key="year">2009</data>
</edge>
<edge source="15" target="33">
  <data key="weight">1.0</data>
  <data key="slice">2</data>
  <data key="year">2002</data>
</edge>
<edge source="16" target="33">
  <data key="weight">0.5</data>
  <data key="slice">10</data>
  <data key="year">2010</data>
</edge>
<edge source="16" target="57">
  <data key="weight">1.0</data>
  <data key="slice">10</data>
  <data key="year">2010</data>
</edge>
<edge source="16" target="77">
  <data key="weight">1.0</data>
  <data key="slice">10</data>
  <data key="year">2010</data>
</edge>
<edge source="16" target="85">
  <data key="weight">1.0</data>
  <data key="slice">10</data>
  <data key="year">2010</data>
</edge>
<edge source="16" target="116">
  <data key="weight">0.8164966106414795</data>
  <data key="slice">10</data>
  <data key="year">2010</data>
</edge>
<edge source="17" target="27">
  <data key="weight">0.6123724579811096</data>
  <data key="slice">5</data>
  <data key="year">2005</data>
</edge>
<edge source="17" target="38">
  <data key="weight">6.123725029283378E-7</data>
  <data key="slice">5</data>
  <data key="year">2005</data>
</edge>
<edge source="17" target="52">
  <data key="weight">0.7071067690849304</data>
  <data key="slice">5</data>
  <data key="year">2005</data>
</edge>
<edge source="17" target="59">
  <data key="weight">0.6123724579811096</data>
  <data key="slice">5</data>
  <data key="year">2005</data>
</edge>
<edge source="17" target="88">
  <data key="weight">0.7071067690849304</data>
  <data key="slice">5</data>
  <data key="year">2005</data>
</edge>
<edge source="18" target="53">
  <data key="weight">1.0</data>
  <data key="slice">4</data>
  <data key="year">2004</data>
</edge>
<edge source="18" target="70">
  <data key="weight">0.8164966106414795</data>
  <data key="slice">4</data>
  <data key="year">2004</data>
</edge>
<edge source="18" target="75">
  <data key="weight">0.7071067690849304</data>
  <data key="slice">4</data>
  <data key="year">2004</data>
</edge>
<edge source="18" target="80">
  <data key="weight">0.8164966106414795</data>
  <data key="slice">4</data>
  <data key="year">2004</data>
</edge>
<edge source="18" target="113">
  <data key="weight">1.0</data>
  <data key="slice">4</data>
  <data key="year">2004</data>
</edge>
<edge source="19" target="117">
  <data key="weight">0.7071067690849304</data>
  <data key="slice">18</data>
  <data key="year">2018</data>
</edge>
<edge source="19" target="123">
  <data key="weight">0.8164966106414795</data>
  <data key="slice">18</data>
  <data key="year">2018</data>
</edge>
<edge source="20" target="123">
  <data key="weight">0.5</data>
  <data key="slice">14</data>
  <data key="year">2014</data>
</edge>
<edge source="21" target="76">
  <data key="weight">0.8164966106414795</data>
  <data key="slice">18</data>
  <data key="year">2018</data>
</edge>
<edge source="22" target="26">
  <data key="weight">1.0</data>
  <data key="slice">16</data>
  <data key="year">2016</data>
</edge>
<edge source="22" target="111">
  <data key="weight">0.5</data>
  <data key="slice">16</data>
  <data key="year">2016</data>
</edge>
<edge source="22" target="117">
  <data key="weight">0.5</data>
  <data key="slice">16</data>
  <data key="year">2016</data>
</edge>
<edge source="23" target="46">
  <data key="weight">1.0</data>
  <data key="slice">18</data>
  <data key="year">2018</data>
</edge>
<edge source="23" target="55">
  <data key="weight">1.0</data>
  <data key="slice">18</data>
  <data key="year">2018</data>
</edge>
<edge source="23" target="68">
  <data key="weight">0.7071067690849304</data>
  <data key="slice">18</data>
  <data key="year">2018</data>
</edge>
<edge source="23" target="117">
  <data key="weight">0.7071067690849304</data>
  <data key="slice">18</data>
  <data key="year">2018</data>
</edge>
<edge source="24" target="58">
  <data key="weight">0.5</data>
  <data key="slice">8</data>
  <data key="year">2008</data>
</edge>
<edge source="24" target="75">
  <data key="weight">0.5</data>
  <data key="slice">8</data>
  <data key="year">2008</data>
</edge>
<edge source="24" target="105">
  <data key="weight">0.5</data>
  <data key="slice">8</data>
  <data key="year">2008</data>
</edge>
<edge source="24" target="133">
  <data key="weight">0.5</data>
  <data key="slice">8</data>
  <data key="year">2008</data>
</edge>
<edge source="25" target="36">
  <data key="weight">0.7071067690849304</data>
  <data key="slice">15</data>
  <data key="year">2015</data>
</edge>
<edge source="25" target="120">
  <data key="weight">1.0</data>
  <data key="slice">15</data>
  <data key="year">2015</data>
</edge>
<edge source="25" target="123">
  <data key="weight">0.6324555277824402</data>
  <data key="slice">15</data>
  <data key="year">2015</data>
</edge>
<edge source="26" target="73">
  <data key="weight">0.5</data>
  <data key="slice">16</data>
  <data key="year">2016</data>
</edge>
<edge source="26" target="111">
  <data key="weight">0.5</data>
  <data key="slice">16</data>
  <data key="year">2016</data>
</edge>
<edge source="26" target="117">
  <data key="weight">0.5</data>
  <data key="slice">16</data>
  <data key="year">2016</data>
</edge>
<edge source="27" target="52">
  <data key="weight">1.0</data>
  <data key="slice">4</data>
  <data key="year">2004</data>
</edge>
<edge source="27" target="58">
  <data key="weight">0.5</data>
  <data key="slice">14</data>
  <data key="year">2014</data>
</edge>
<edge source="27" target="75">
  <data key="weight">0.7071067690849304</data>
  <data key="slice">4</data>
  <data key="year">2004</data>
</edge>
<edge source="27" target="80">
  <data key="weight">0.8164966106414795</data>
  <data key="slice">4</data>
  <data key="year">2004</data>
</edge>
<edge source="27" target="86">
  <data key="weight">0.5</data>
  <data key="slice">14</data>
  <data key="year">2014</data>
</edge>
<edge source="27" target="99">
  <data key="weight">0.7071067690849304</data>
  <data key="slice">5</data>
  <data key="year">2005</data>
</edge>
<edge source="27" target="123">
  <data key="weight">0.5</data>
  <data key="slice">14</data>
  <data key="year">2014</data>
</edge>
<edge source="28" target="63">
  <data key="weight">0.8164966106414795</data>
  <data key="slice">18</data>
  <data key="year">2018</data>
</edge>
<edge source="28" target="117">
  <data key="weight">0.7071067690849304</data>
  <data key="slice">18</data>
  <data key="year">2018</data>
</edge>
<edge source="29" target="36">
  <data key="weight">0.5773502588272095</data>
  <data key="slice">15</data>
  <data key="year">2015</data>
</edge>
<edge source="29" target="47">
  <data key="weight">0.8164966106414795</data>
  <data key="slice">15</data>
  <data key="year">2015</data>
</edge>
<edge source="29" target="72">
  <data key="weight">0.8164966106414795</data>
  <data key="slice">15</data>
  <data key="year">2015</data>
</edge>
<edge source="29" target="97">
  <data key="weight">6.66666721826914E-7</data>
  <data key="slice">15</data>
  <data key="year">2015</data>
</edge>
<edge source="29" target="106">
  <data key="weight">0.8164966106414795</data>
  <data key="slice">15</data>
  <data key="year">2015</data>
</edge>
<edge source="29" target="117">
  <data key="weight">0.8164966106414795</data>
  <data key="slice">15</data>
  <data key="year">2015</data>
</edge>
<edge source="29" target="123">
  <data key="weight">0.7745966911315918</data>
  <data key="slice">15</data>
  <data key="year">2015</data>
</edge>
<edge source="29" target="124">
  <data key="weight">0.8164966106414795</data>
  <data key="slice">15</data>
  <data key="year">2015</data>
</edge>
<edge source="31" target="49">
  <data key="weight">1.0</data>
  <data key="slice">4</data>
  <data key="year">2004</data>
</edge>
<edge source="32" target="63">
  <data key="weight">0.6666666865348816</data>
  <data key="slice">18</data>
  <data key="year">2018</data>
</edge>
<edge source="32" target="76">
  <data key="weight">0.6666666865348816</data>
  <data key="slice">18</data>
  <data key="year">2018</data>
</edge>
<edge source="32" target="93">
  <data key="weight">0.5</data>
  <data key="slice">17</data>
  <data key="year">2017</data>
</edge>
<edge source="32" target="102">
  <data key="weight">0.8164966106414795</data>
  <data key="slice">18</data>
  <data key="year">2018</data>
</edge>
<edge source="32" target="104">
  <data key="weight">0.8164966106414795</data>
  <data key="slice">18</data>
  <data key="year">2018</data>
</edge>
<edge source="33" target="57">
  <data key="weight">0.5</data>
  <data key="slice">10</data>
  <data key="year">2010</data>
</edge>
<edge source="33" target="58">
  <data key="weight">0.5</data>
  <data key="slice">9</data>
  <data key="year">2009</data>
</edge>
<edge source="33" target="77">
  <data key="weight">0.5</data>
  <data key="slice">10</data>
  <data key="year">2010</data>
</edge>
<edge source="33" target="85">
  <data key="weight">0.5</data>
  <data key="slice">10</data>
  <data key="year">2010</data>
</edge>
<edge source="33" target="105">
  <data key="weight">0.8164966106414795</data>
  <data key="slice">9</data>
  <data key="year">2009</data>
</edge>
<edge source="33" target="123">
  <data key="weight">0.40824830532073975</data>
  <data key="slice">10</data>
  <data key="year">2010</data>
</edge>
<edge source="33" target="128">
  <data key="weight">0.8164966106414795</data>
  <data key="slice">9</data>
  <data key="year">2009</data>
</edge>
<edge source="33" target="131">
  <data key="weight">1.0</data>
  <data key="slice">9</data>
  <data key="year">2009</data>
</edge>
<edge source="34" target="38">
  <data key="weight">1.0</data>
  <data key="slice">15</data>
  <data key="year">2015</data>
</edge>
<edge source="34" target="58">
  <data key="weight">0.8164966106414795</data>
  <data key="slice">15</data>
  <data key="year">2015</data>
</edge>
<edge source="34" target="93">
  <data key="weight">1.0</data>
  <data key="slice">15</data>
  <data key="year">2015</data>
</edge>
<edge source="34" target="130">
  <data key="weight">1.0</data>
  <data key="slice">15</data>
  <data key="year">2015</data>
</edge>
<edge source="35" target="38">
  <data key="weight">0.7071067690849304</data>
  <data key="slice">5</data>
  <data key="year">2005</data>
</edge>
<edge source="35" target="65">
  <data key="weight">1.0</data>
  <data key="slice">5</data>
  <data key="year">2005</data>
</edge>
<edge source="35" target="70">
  <data key="weight">0.8164966106414795</data>
  <data key="slice">4</data>
  <data key="year">2004</data>
</edge>
<edge source="35" target="81">
  <data key="weight">1.0</data>
  <data key="slice">5</data>
  <data key="year">2005</data>
</edge>
<edge source="35" target="118">
  <data key="weight">1.0</data>
  <data key="slice">5</data>
  <data key="year">2005</data>
</edge>
<edge source="36" target="40">
  <data key="weight">0.8660253882408142</data>
  <data key="slice">15</data>
  <data key="year">2015</data>
</edge>
<edge source="36" target="60">
  <data key="weight">0.7071067690849304</data>
  <data key="slice">15</data>
  <data key="year">2015</data>
</edge>
<edge source="36" target="96">
  <data key="weight">0.7071067690849304</data>
  <data key="slice">15</data>
  <data key="year">2015</data>
</edge>
<edge source="36" target="97">
  <data key="weight">5.773503062300733E-7</data>
  <data key="slice">15</data>
  <data key="year">2015</data>
</edge>
<edge source="36" target="117">
  <data key="weight">0.7071067690849304</data>
  <data key="slice">15</data>
  <data key="year">2015</data>
</edge>
<edge source="36" target="120">
  <data key="weight">0.7071067690849304</data>
  <data key="slice">15</data>
  <data key="year">2015</data>
</edge>
<edge source="36" target="123">
  <data key="weight">0.670820415019989</data>
  <data key="slice">15</data>
  <data key="year">2015</data>
</edge>
<edge source="37" target="44">
  <data key="weight">1.0</data>
  <data key="slice">15</data>
  <data key="year">2015</data>
</edge>
<edge source="37" target="97">
  <data key="weight">0.8164966106414795</data>
  <data key="slice">15</data>
  <data key="year">2015</data>
</edge>
<edge source="37" target="103">
  <data key="weight">1.0</data>
  <data key="slice">15</data>
  <data key="year">2015</data>
</edge>
<edge source="38" target="54">
  <data key="weight">7.071067784636398E-7</data>
  <data key="slice">5</data>
  <data key="year">2005</data>
</edge>
<edge source="38" target="56">
  <data key="weight">7.071067784636398E-7</data>
  <data key="slice">5</data>
  <data key="year">2005</data>
</edge>
<edge source="38" target="58">
  <data key="weight">0.5</data>
  <data key="slice">9</data>
  <data key="year">2009</data>
</edge>
<edge source="38" target="59">
  <data key="weight">0.5</data>
  <data key="slice">9</data>
  <data key="year">2009</data>
</edge>
<edge source="38" target="65">
  <data key="weight">0.7071067690849304</data>
  <data key="slice">5</data>
  <data key="year">2005</data>
</edge>
<edge source="38" target="70">
  <data key="weight">0.7071067690849304</data>
  <data key="slice">5</data>
  <data key="year">2005</data>
</edge>
<edge source="38" target="72">
  <data key="weight">8.164966516233108E-7</data>
  <data key="slice">14</data>
  <data key="year">2014</data>
</edge>
<edge source="38" target="73">
  <data key="weight">8.164966516233108E-7</data>
  <data key="slice">14</data>
  <data key="year">2014</data>
</edge>
<edge source="38" target="75">
  <data key="weight">7.071067784636398E-7</data>
  <data key="slice">5</data>
  <data key="year">2005</data>
</edge>
<edge source="38" target="81">
  <data key="weight">0.7071067690849304</data>
  <data key="slice">5</data>
  <data key="year">2005</data>
</edge>
<edge source="38" target="86">
  <data key="weight">8.164966516233108E-7</data>
  <data key="slice">14</data>
  <data key="year">2014</data>
</edge>
<edge source="38" target="93">
  <data key="weight">1.0</data>
  <data key="slice">13</data>
  <data key="year">2013</data>
</edge>
<edge source="38" target="94">
  <data key="weight">1.0</data>
  <data key="slice">13</data>
  <data key="year">2013</data>
</edge>
<edge source="38" target="110">
  <data key="weight">4.999999987376214E-7</data>
  <data key="slice">11</data>
  <data key="year">2011</data>
</edge>
<edge source="38" target="118">
  <data key="weight">0.7071067690849304</data>
  <data key="slice">5</data>
  <data key="year">2005</data>
</edge>
<edge source="38" target="122">
  <data key="weight">6.66666721826914E-7</data>
  <data key="slice">14</data>
  <data key="year">2014</data>
</edge>
<edge source="38" target="128">
  <data key="weight">7.071067784636398E-7</data>
  <data key="slice">5</data>
  <data key="year">2005</data>
</edge>
<edge source="38" target="129">
  <data key="weight">1.0</data>
  <data key="slice">13</data>
  <data key="year">2013</data>
</edge>
<edge source="38" target="130">
  <data key="weight">1.0</data>
  <data key="slice">15</data>
  <data key="year">2015</data>
</edge>
<edge source="40" target="60">
  <data key="weight">0.8164966106414795</data>
  <data key="slice">15</data>
  <data key="year">2015</data>
</edge>
<edge source="40" target="96">
  <data key="weight">0.8164966106414795</data>
  <data key="slice">15</data>
  <data key="year">2015</data>
</edge>
<edge source="40" target="123">
  <data key="weight">0.5163977742195129</data>
  <data key="slice">15</data>
  <data key="year">2015</data>
</edge>
<edge source="41" target="59">
  <data key="weight">0.5</data>
  <data key="slice">9</data>
  <data key="year">2009</data>
</edge>
<edge source="42" target="117">
  <data key="weight">1.0</data>
  <data key="slice">3</data>
  <data key="year">2003</data>
</edge>
<edge source="42" target="123">
  <data key="weight">0.5</data>
  <data key="slice">3</data>
  <data key="year">2003</data>
</edge>
<edge source="42" target="135">
  <data key="weight">0.5</data>
  <data key="slice">3</data>
  <data key="year">2003</data>
</edge>
<edge source="43" target="62">
  <data key="weight">0.5</data>
  <data key="slice">10</data>
  <data key="year">2010</data>
</edge>
<edge source="44" target="97">
  <data key="weight">0.8164966106414795</data>
  <data key="slice">15</data>
  <data key="year">2015</data>
</edge>
<edge source="44" target="103">
  <data key="weight">1.0</data>
  <data key="slice">15</data>
  <data key="year">2015</data>
</edge>
<edge source="45" target="119">
  <data key="weight">0.8164966106414795</data>
  <data key="slice">5</data>
  <data key="year">2005</data>
</edge>
<edge source="46" target="55">
  <data key="weight">1.0</data>
  <data key="slice">18</data>
  <data key="year">2018</data>
</edge>
<edge source="46" target="68">
  <data key="weight">0.7071067690849304</data>
  <data key="slice">18</data>
  <data key="year">2018</data>
</edge>
<edge source="46" target="117">
  <data key="weight">0.7071067690849304</data>
  <data key="slice">18</data>
  <data key="year">2018</data>
</edge>
<edge source="47" target="123">
  <data key="weight">0.6324555277824402</data>
  <data key="slice">15</data>
  <data key="year">2015</data>
</edge>
<edge source="47" target="124">
  <data key="weight">1.0</data>
  <data key="slice">15</data>
  <data key="year">2015</data>
</edge>
<edge source="48" target="58">
  <data key="weight">0.5</data>
  <data key="slice">9</data>
  <data key="year">2009</data>
</edge>
<edge source="48" target="105">
  <data key="weight">0.8164966106414795</data>
  <data key="slice">9</data>
  <data key="year">2009</data>
</edge>
<edge source="48" target="128">
  <data key="weight">0.8164966106414795</data>
  <data key="slice">9</data>
  <data key="year">2009</data>
</edge>
<edge source="51" target="111">
  <data key="weight">0.5</data>
  <data key="slice">16</data>
  <data key="year">2016</data>
</edge>
<edge source="52" target="59">
  <data key="weight">0.8660253882408142</data>
  <data key="slice">5</data>
  <data key="year">2005</data>
</edge>
<edge source="52" target="75">
  <data key="weight">0.7071067690849304</data>
  <data key="slice">4</data>
  <data key="year">2004</data>
</edge>
<edge source="52" target="80">
  <data key="weight">0.8164966106414795</data>
  <data key="slice">4</data>
  <data key="year">2004</data>
</edge>
<edge source="53" target="70">
  <data key="weight">0.8164966106414795</data>
  <data key="slice">4</data>
  <data key="year">2004</data>
</edge>
<edge source="53" target="75">
  <data key="weight">0.7071067690849304</data>
  <data key="slice">4</data>
  <data key="year">2004</data>
</edge>
<edge source="53" target="80">
  <data key="weight">0.8164966106414795</data>
  <data key="slice">4</data>
  <data key="year">2004</data>
</edge>
<edge source="53" target="113">
  <data key="weight">1.0</data>
  <data key="slice">4</data>
  <data key="year">2004</data>
</edge>
<edge source="54" target="75">
  <data key="weight">1.0</data>
  <data key="slice">5</data>
  <data key="year">2005</data>
</edge>
<edge source="54" target="119">
  <data key="weight">0.8164966106414795</data>
  <data key="slice">5</data>
  <data key="year">2005</data>
</edge>
<edge source="55" target="68">
  <data key="weight">0.7071067690849304</data>
  <data key="slice">18</data>
  <data key="year">2018</data>
</edge>
<edge source="55" target="117">
  <data key="weight">0.7071067690849304</data>
  <data key="slice">18</data>
  <data key="year">2018</data>
</edge>
<edge source="56" target="128">
  <data key="weight">1.0</data>
  <data key="slice">5</data>
  <data key="year">2005</data>
</edge>
<edge source="57" target="77">
  <data key="weight">1.0</data>
  <data key="slice">10</data>
  <data key="year">2010</data>
</edge>
<edge source="57" target="85">
  <data key="weight">1.0</data>
  <data key="slice">10</data>
  <data key="year">2010</data>
</edge>
<edge source="57" target="116">
  <data key="weight">0.8164966106414795</data>
  <data key="slice">10</data>
  <data key="year">2010</data>
</edge>
<edge source="58" target="59">
  <data key="weight">0.5</data>
  <data key="slice">9</data>
  <data key="year">2009</data>
</edge>
<edge source="58" target="61">
  <data key="weight">4.999999987376214E-7</data>
  <data key="slice">14</data>
  <data key="year">2014</data>
</edge>
<edge source="58" target="75">
  <data key="weight">9.999999974752427E-7</data>
  <data key="slice">8</data>
  <data key="year">2008</data>
</edge>
<edge source="58" target="86">
  <data key="weight">0.5</data>
  <data key="slice">14</data>
  <data key="year">2014</data>
</edge>
<edge source="58" target="93">
  <data key="weight">0.8164966106414795</data>
  <data key="slice">15</data>
  <data key="year">2015</data>
</edge>
<edge source="58" target="117">
  <data key="weight">9.999999974752427E-7</data>
  <data key="slice">9</data>
  <data key="year">2009</data>
</edge>
<edge source="58" target="123">
  <data key="weight">1.0</data>
  <data key="slice">14</data>
  <data key="year">2014</data>
</edge>
<edge source="58" target="130">
  <data key="weight">0.8164966106414795</data>
  <data key="slice">15</data>
  <data key="year">2015</data>
</edge>
<edge source="59" target="80">
  <data key="weight">0.8660253882408142</data>
  <data key="slice">5</data>
  <data key="year">2005</data>
</edge>
<edge source="59" target="110">
  <data key="weight">0.5</data>
  <data key="slice">9</data>
  <data key="year">2009</data>
</edge>
<edge source="59" target="117">
  <data key="weight">4.999999987376214E-7</data>
  <data key="slice">9</data>
  <data key="year">2009</data>
</edge>
<edge source="60" target="96">
  <data key="weight">1.0</data>
  <data key="slice">15</data>
  <data key="year">2015</data>
</edge>
<edge source="61" target="86">
  <data key="weight">0.5</data>
  <data key="slice">14</data>
  <data key="year">2014</data>
</edge>
<edge source="61" target="123">
  <data key="weight">0.5</data>
  <data key="slice">14</data>
  <data key="year">2014</data>
</edge>
<edge source="62" target="127">
  <data key="weight">0.5</data>
  <data key="slice">10</data>
  <data key="year">2010</data>
</edge>
<edge source="63" target="78">
  <data key="weight">0.6666666865348816</data>
  <data key="slice">18</data>
  <data key="year">2018</data>
</edge>
<edge source="63" target="100">
  <data key="weight">0.8164966106414795</data>
  <data key="slice">18</data>
  <data key="year">2018</data>
</edge>
<edge source="63" target="102">
  <data key="weight">8.164966516233108E-7</data>
  <data key="slice">18</data>
  <data key="year">2018</data>
</edge>
<edge source="63" target="125">
  <data key="weight">0.6666666865348816</data>
  <data key="slice">18</data>
  <data key="year">2018</data>
</edge>
<edge source="63" target="126">
  <data key="weight">0.8164966106414795</data>
  <data key="slice">18</data>
  <data key="year">2018</data>
</edge>
<edge source="64" target="75">
  <data key="weight">0.7071067690849304</data>
  <data key="slice">4</data>
  <data key="year">2004</data>
</edge>
<edge source="65" target="70">
  <data key="weight">1.0</data>
  <data key="slice">5</data>
  <data key="year">2005</data>
</edge>
<edge source="65" target="81">
  <data key="weight">1.0</data>
  <data key="slice">5</data>
  <data key="year">2005</data>
</edge>
<edge source="65" target="118">
  <data key="weight">1.0</data>
  <data key="slice">5</data>
  <data key="year">2005</data>
</edge>
<edge source="66" target="105">
  <data key="weight">0.5</data>
  <data key="slice">8</data>
  <data key="year">2008</data>
</edge>
<edge source="66" target="128">
  <data key="weight">0.5</data>
  <data key="slice">8</data>
  <data key="year">2008</data>
</edge>
<edge source="67" target="128">
  <data key="weight">0.5</data>
  <data key="slice">8</data>
  <data key="year">2008</data>
</edge>
<edge source="67" target="133">
  <data key="weight">0.5</data>
  <data key="slice">8</data>
  <data key="year">2008</data>
</edge>
<edge source="69" target="123">
  <data key="weight">0.5</data>
  <data key="slice">3</data>
  <data key="year">2003</data>
</edge>
<edge source="69" target="135">
  <data key="weight">0.5</data>
  <data key="slice">3</data>
  <data key="year">2003</data>
</edge>
<edge source="70" target="80">
  <data key="weight">0.6666666865348816</data>
  <data key="slice">4</data>
  <data key="year">2004</data>
</edge>
<edge source="70" target="81">
  <data key="weight">1.0</data>
  <data key="slice">5</data>
  <data key="year">2005</data>
</edge>
<edge source="70" target="113">
  <data key="weight">8.164966516233108E-7</data>
  <data key="slice">4</data>
  <data key="year">2004</data>
</edge>
<edge source="70" target="118">
  <data key="weight">1.0</data>
  <data key="slice">5</data>
  <data key="year">2005</data>
</edge>
<edge source="72" target="73">
  <data key="weight">1.0</data>
  <data key="slice">14</data>
  <data key="year">2014</data>
</edge>
<edge source="72" target="86">
  <data key="weight">0.5</data>
  <data key="slice">14</data>
  <data key="year">2014</data>
</edge>
<edge source="72" target="106">
  <data key="weight">1.0</data>
  <data key="slice">15</data>
  <data key="year">2015</data>
</edge>
<edge source="72" target="122">
  <data key="weight">0.8164966106414795</data>
  <data key="slice">14</data>
  <data key="year">2014</data>
</edge>
<edge source="72" target="123">
  <data key="weight">0.6324555277824402</data>
  <data key="slice">15</data>
  <data key="year">2015</data>
</edge>
<edge source="73" target="86">
  <data key="weight">0.5</data>
  <data key="slice">14</data>
  <data key="year">2014</data>
</edge>
<edge source="73" target="111">
  <data key="weight">1.0</data>
  <data key="slice">16</data>
  <data key="year">2016</data>
</edge>
<edge source="73" target="117">
  <data key="weight">0.5</data>
  <data key="slice">16</data>
  <data key="year">2016</data>
</edge>
<edge source="73" target="122">
  <data key="weight">0.8164966106414795</data>
  <data key="slice">14</data>
  <data key="year">2014</data>
</edge>
<edge source="73" target="123">
  <data key="weight">0.8164966106414795</data>
  <data key="slice">16</data>
  <data key="year">2016</data>
</edge>
<edge source="74" target="97">
  <data key="weight">0.8164966106414795</data>
  <data key="slice">15</data>
  <data key="year">2015</data>
</edge>
<edge source="75" target="80">
  <data key="weight">0.8660253882408142</data>
  <data key="slice">4</data>
  <data key="year">2004</data>
</edge>
<edge source="75" target="113">
  <data key="weight">0.7071067690849304</data>
  <data key="slice">4</data>
  <data key="year">2004</data>
</edge>
<edge source="75" target="119">
  <data key="weight">0.8164966106414795</data>
  <data key="slice">5</data>
  <data key="year">2005</data>
</edge>
<edge source="75" target="136">
  <data key="weight">0.7071067690849304</data>
  <data key="slice">4</data>
  <data key="year">2004</data>
</edge>
<edge source="76" target="104">
  <data key="weight">0.8164966106414795</data>
  <data key="slice">18</data>
  <data key="year">2018</data>
</edge>
<edge source="77" target="85">
  <data key="weight">1.0</data>
  <data key="slice">10</data>
  <data key="year">2010</data>
</edge>
<edge source="77" target="116">
  <data key="weight">0.8164966106414795</data>
  <data key="slice">10</data>
  <data key="year">2010</data>
</edge>
<edge source="77" target="123">
  <data key="weight">0.40824830532073975</data>
  <data key="slice">10</data>
  <data key="year">2010</data>
</edge>
<edge source="78" target="90">
  <data key="weight">0.8660253882408142</data>
  <data key="slice">18</data>
  <data key="year">2018</data>
</edge>
<edge source="78" target="100">
  <data key="weight">0.8164966106414795</data>
  <data key="slice">18</data>
  <data key="year">2018</data>
</edge>
<edge source="78" target="125">
  <data key="weight">1.0</data>
  <data key="slice">18</data>
  <data key="year">2018</data>
</edge>
<edge source="78" target="126">
  <data key="weight">0.8164966106414795</data>
  <data key="slice">18</data>
  <data key="year">2018</data>
</edge>
<edge source="79" target="117">
  <data key="weight">0.7071067690849304</data>
  <data key="slice">18</data>
  <data key="year">2018</data>
</edge>
<edge source="80" target="113">
  <data key="weight">0.8164966106414795</data>
  <data key="slice">4</data>
  <data key="year">2004</data>
</edge>
<edge source="81" target="118">
  <data key="weight">1.0</data>
  <data key="slice">5</data>
  <data key="year">2005</data>
</edge>
<edge source="83" target="92">
  <data key="weight">1.0</data>
  <data key="slice">5</data>
  <data key="year">2005</data>
</edge>
<edge source="83" target="98">
  <data key="weight">1.0</data>
  <data key="slice">5</data>
  <data key="year">2005</data>
</edge>
<edge source="83" target="109">
  <data key="weight">0.8164966106414795</data>
  <data key="slice">5</data>
  <data key="year">2005</data>
</edge>
<edge source="83" target="114">
  <data key="weight">1.0</data>
  <data key="slice">5</data>
  <data key="year">2005</data>
</edge>
<edge source="84" target="117">
  <data key="weight">0.7071067690849304</data>
  <data key="slice">18</data>
  <data key="year">2018</data>
</edge>
<edge source="84" target="132">
  <data key="weight">0.8164966106414795</data>
  <data key="slice">18</data>
  <data key="year">2018</data>
</edge>
<edge source="85" target="116">
  <data key="weight">0.8164966106414795</data>
  <data key="slice">10</data>
  <data key="year">2010</data>
</edge>
<edge source="85" target="123">
  <data key="weight">0.40824830532073975</data>
  <data key="slice">10</data>
  <data key="year">2010</data>
</edge>
<edge source="86" target="101">
  <data key="weight">4.999999987376214E-7</data>
  <data key="slice">14</data>
  <data key="year">2014</data>
</edge>
<edge source="86" target="110">
  <data key="weight">9.999999974752427E-7</data>
  <data key="slice">14</data>
  <data key="year">2014</data>
</edge>
<edge source="86" target="123">
  <data key="weight">0.5</data>
  <data key="slice">14</data>
  <data key="year">2014</data>
</edge>
<edge source="87" target="122">
  <data key="weight">0.8164966106414795</data>
  <data key="slice">14</data>
  <data key="year">2014</data>
</edge>
<edge source="87" target="134">
  <data key="weight">1.0</data>
  <data key="slice">14</data>
  <data key="year">2014</data>
</edge>
<edge source="87" target="137">
  <data key="weight">1.0</data>
  <data key="slice">14</data>
  <data key="year">2014</data>
</edge>
<edge source="89" target="123">
  <data key="weight">0.8164966106414795</data>
  <data key="slice">18</data>
  <data key="year">2018</data>
</edge>
<edge source="90" target="91">
  <data key="weight">0.7071067690849304</data>
  <data key="slice">18</data>
  <data key="year">2018</data>
</edge>
<edge source="90" target="93">
  <data key="weight">1.0</data>
  <data key="slice">17</data>
  <data key="year">2017</data>
</edge>
<edge source="90" target="100">
  <data key="weight">0.7071067690849304</data>
  <data key="slice">18</data>
  <data key="year">2018</data>
</edge>
<edge source="90" target="117">
  <data key="weight">4.999999987376214E-7</data>
  <data key="slice">17</data>
  <data key="year">2017</data>
</edge>
<edge source="90" target="123">
  <data key="weight">0.8164966106414795</data>
  <data key="slice">17</data>
  <data key="year">2017</data>
</edge>
<edge source="90" target="125">
  <data key="weight">0.8660253882408142</data>
  <data key="slice">18</data>
  <data key="year">2018</data>
</edge>
<edge source="90" target="126">
  <data key="weight">0.7071067690849304</data>
  <data key="slice">18</data>
  <data key="year">2018</data>
</edge>
<edge source="92" target="98">
  <data key="weight">1.0</data>
  <data key="slice">5</data>
  <data key="year">2005</data>
</edge>
<edge source="92" target="109">
  <data key="weight">0.8164966106414795</data>
  <data key="slice">5</data>
  <data key="year">2005</data>
</edge>
<edge source="92" target="114">
  <data key="weight">1.0</data>
  <data key="slice">5</data>
  <data key="year">2005</data>
</edge>
<edge source="93" target="94">
  <data key="weight">1.0</data>
  <data key="slice">13</data>
  <data key="year">2013</data>
</edge>
<edge source="93" target="117">
  <data key="weight">4.999999987376214E-7</data>
  <data key="slice">17</data>
  <data key="year">2017</data>
</edge>
<edge source="93" target="123">
  <data key="weight">7.071067784636398E-7</data>
  <data key="slice">18</data>
  <data key="year">2018</data>
</edge>
<edge source="93" target="129">
  <data key="weight">1.0</data>
  <data key="slice">13</data>
  <data key="year">2013</data>
</edge>
<edge source="93" target="130">
  <data key="weight">1.0</data>
  <data key="slice">15</data>
  <data key="year">2015</data>
</edge>
<edge source="94" target="129">
  <data key="weight">1.0</data>
  <data key="slice">13</data>
  <data key="year">2013</data>
</edge>
<edge source="95" target="121">
  <data key="weight">1.0</data>
  <data key="slice">18</data>
  <data key="year">2018</data>
</edge>
<edge source="97" target="103">
  <data key="weight">0.8164966106414795</data>
  <data key="slice">15</data>
  <data key="year">2015</data>
</edge>
<edge source="97" target="117">
  <data key="weight">8.164966516233108E-7</data>
  <data key="slice">15</data>
  <data key="year">2015</data>
</edge>
<edge source="98" target="109">
  <data key="weight">0.8164966106414795</data>
  <data key="slice">5</data>
  <data key="year">2005</data>
</edge>
<edge source="98" target="114">
  <data key="weight">1.0</data>
  <data key="slice">5</data>
  <data key="year">2005</data>
</edge>
<edge source="100" target="125">
  <data key="weight">0.8164966106414795</data>
  <data key="slice">18</data>
  <data key="year">2018</data>
</edge>
<edge source="100" target="126">
  <data key="weight">1.0</data>
  <data key="slice">18</data>
  <data key="year">2018</data>
</edge>
<edge source="101" target="122">
  <data key="weight">0.8164966106414795</data>
  <data key="slice">14</data>
  <data key="year">2014</data>
</edge>
<edge source="105" target="123">
  <data key="weight">0.40824830532073975</data>
  <data key="slice">8</data>
  <data key="year">2008</data>
</edge>
<edge source="105" target="128">
  <data key="weight">0.5</data>
  <data key="slice">8</data>
  <data key="year">2008</data>
</edge>
<edge source="105" target="131">
  <data key="weight">0.8164966106414795</data>
  <data key="slice">9</data>
  <data key="year">2009</data>
</edge>
<edge source="105" target="133">
  <data key="weight">0.5</data>
  <data key="slice">8</data>
  <data key="year">2008</data>
</edge>
<edge source="106" target="123">
  <data key="weight">0.6324555277824402</data>
  <data key="slice">15</data>
  <data key="year">2015</data>
</edge>
<edge source="109" target="114">
  <data key="weight">0.8164966106414795</data>
  <data key="slice">5</data>
  <data key="year">2005</data>
</edge>
<edge source="110" target="123">
  <data key="weight">0.5</data>
  <data key="slice">14</data>
  <data key="year">2014</data>
</edge>
<edge source="111" target="117">
  <data key="weight">0.5</data>
  <data key="slice">16</data>
  <data key="year">2016</data>
</edge>
<edge source="111" target="123">
  <data key="weight">0.8164966106414795</data>
  <data key="slice">16</data>
  <data key="year">2016</data>
</edge>
<edge source="111" target="130">
  <data key="weight">4.999999987376214E-7</data>
  <data key="slice">16</data>
  <data key="year">2016</data>
</edge>
<edge source="112" target="138">
  <data key="weight">1.0</data>
  <data key="slice">18</data>
  <data key="year">2018</data>
</edge>
<edge source="117" target="123">
  <data key="weight">0.5</data>
  <data key="slice">3</data>
  <data key="year">2003</data>
</edge>
<edge source="117" target="130">
  <data key="weight">4.999999987376214E-7</data>
  <data key="slice">16</data>
  <data key="year">2016</data>
</edge>
<edge source="117" target="132">
  <data key="weight">0.8164966106414795</data>
  <data key="slice">16</data>
  <data key="year">2016</data>
</edge>
<edge source="117" target="135">
  <data key="weight">0.5</data>
  <data key="slice">3</data>
  <data key="year">2003</data>
</edge>
<edge source="120" target="123">
  <data key="weight">0.6324555277824402</data>
  <data key="slice">15</data>
  <data key="year">2015</data>
</edge>
<edge source="122" target="134">
  <data key="weight">0.8164966106414795</data>
  <data key="slice">14</data>
  <data key="year">2014</data>
</edge>
<edge source="122" target="137">
  <data key="weight">0.8164966106414795</data>
  <data key="slice">14</data>
  <data key="year">2014</data>
</edge>
<edge source="123" target="124">
  <data key="weight">0.6324555277824402</data>
  <data key="slice">15</data>
  <data key="year">2015</data>
</edge>
<edge source="123" target="128">
  <data key="weight">4.082483258116554E-7</data>
  <data key="slice">8</data>
  <data key="year">2008</data>
</edge>
<edge source="123" target="130">
  <data key="weight">8.164966516233108E-7</data>
  <data key="slice">16</data>
  <data key="year">2016</data>
</edge>
<edge source="123" target="132">
  <data key="weight">0.6666666865348816</data>
  <data key="slice">16</data>
  <data key="year">2016</data>
</edge>
<edge source="123" target="133">
  <data key="weight">8.164966516233108E-7</data>
  <data key="slice">8</data>
  <data key="year">2008</data>
</edge>
<edge source="123" target="135">
  <data key="weight">0.5</data>
  <data key="slice">3</data>
  <data key="year">2003</data>
</edge>
<edge source="125" target="126">
  <data key="weight">0.8164966106414795</data>
  <data key="slice">18</data>
  <data key="year">2018</data>
</edge>
<edge source="128" target="131">
  <data key="weight">0.8164966106414795</data>
  <data key="slice">9</data>
  <data key="year">2009</data>
</edge>
<edge source="128" target="133">
  <data key="weight">0.5</data>
  <data key="slice">8</data>
  <data key="year">2008</data>
</edge>
<edge source="134" target="137">
  <data key="weight">1.0</data>
  <data key="slice">14</data>
  <data key="year">2014</data>
</edge>
</graph>
</graphml>
