# Supplementary material for: Evolutions in the management of non-small cell lung cancer: A bibliometric study from the 100 most impactful articles in the field
Source: Front Oncol. 2022 Aug 17;12:939838. doi: 10.3389/fonc.2022.939838 (PMC9428518; doi:10.3389/fonc.2022.939838)
Supplement: Supplementary file 1 [file DataSheet_1.zip › Additional files/Figure production/CiteSpace figure production/project/185.graphml]

<?xml version="1.0" encoding="UTF-8"?>
<graphml xmlns="http://graphml.graphdrawing.org/xmlns">
<key id="name" for="node" attr.name="name" attr.type="string"/>
<key id="label" for="node" attr.name="label" attr.type="string"/>
<key id="author" for="node" attr.name="author" attr.type="string"/>
<key id="year" for="node" attr.name="year" attr.type="string"/>
<key id="title" for="node" attr.name="title" attr.type="string"/>
<key id="so" for="node" attr.name="so" attr.type="string"/>
<key id="vol" for="node" attr.name="vol" attr.type="string"/>
<key id="page" for="node" attr.name="pg" attr.type="string"/>
<key id="ut" for="node" attr.name="ut" attr.type="string"/>
<key id="freq" for="node" attr.name="freq" attr.type="integer"/>
<key id="centrality" for="node" attr.name="centrality" attr.type="double"/>
<key id="weight" for="edge" attr.name="weight" attr.type="float"/>
<key id="slice" for="edge" attr.name="slice" attr.type="integer"/>
<key id="year" for="edge" attr.name="year" attr.type="string"/>
<graph edgedefault="undirected">
<node id="0">
  <data key="name">Weill Cornell Med Coll</data>
  <data key="label">Weill Cornell Med Coll</data>
  <data key="author">Weill Cornell Med Coll</data>
  <data key="year">2015</data>
  <data key="title">...</data>
  <data key="so">SO</data>
  <data key="vol">0</data>
  <data key="page">0</data>
  <data key="ut"></data>
  <data key="freq">2</data>
</node>
<node id="1">
  <data key="name">Natl Canc Inst</data>
  <data key="label">Natl Canc Inst</data>
  <data key="author">Natl Canc Inst</data>
  <data key="year">2008</data>
  <data key="title">...</data>
  <data key="so">SO</data>
  <data key="vol">0</data>
  <data key="page">0</data>
  <data key="ut"></data>
  <data key="freq">2</data>
</node>
<node id="2">
  <data key="name">KRZAKOWSKI MACIEJ</data>
  <data key="label">KRZAKOWSKI MACIEJ</data>
  <data key="author">KRZAKOWSKI MACIEJ</data>
  <data key="year">2009</data>
  <data key="title">...</data>
  <data key="so">SO</data>
  <data key="vol">0</data>
  <data key="page">0</data>
  <data key="ut"></data>
  <data key="freq">2</data>
</node>
<node id="3">
  <data key="name">KLEIN P</data>
  <data key="label">KLEIN P</data>
  <data key="author">KLEIN P</data>
  <data key="year">2005</data>
  <data key="title">...</data>
  <data key="so">SO</data>
  <data key="vol">0</data>
  <data key="page">0</data>
  <data key="ut"></data>
  <data key="freq">2</data>
</node>
<node id="4">
  <data key="name">POLAND.</data>
  <data key="label">POLAND.</data>
  <data key="author">POLAND.</data>
  <data key="year">2009</data>
  <data key="title">...</data>
  <data key="so">SO</data>
  <data key="vol">0</data>
  <data key="page">0</data>
  <data key="ut"></data>
  <data key="freq">8</data>
</node>
<node id="5">
  <data key="name">RAMLAU RODRYG</data>
  <data key="label">RAMLAU RODRYG</data>
  <data key="author">RAMLAU RODRYG</data>
  <data key="year">2009</data>
  <data key="title">...</data>
  <data key="so">SO</data>
  <data key="vol">0</data>
  <data key="page">0</data>
  <data key="ut"></data>
  <data key="freq">2</data>
</node>
<node id="6">
  <data key="name">Yokohama City Univ</data>
  <data key="label">Yokohama City Univ</data>
  <data key="author">Yokohama City Univ</data>
  <data key="year">2010</data>
  <data key="title">...</data>
  <data key="so">SO</data>
  <data key="vol">0</data>
  <data key="page">0</data>
  <data key="ut"></data>
  <data key="freq">2</data>
</node>
<node id="7">
  <data key="name">FRANCE</data>
  <data key="label">FRANCE</data>
  <data key="author">FRANCE</data>
  <data key="year">2004</data>
  <data key="title">...</data>
  <data key="so">SO</data>
  <data key="vol">0</data>
  <data key="page">0</data>
  <data key="ut"></data>
  <data key="freq">4</data>
</node>
<node id="8">
  <data key="name">Natl Taiwan Univ Hosp</data>
  <data key="label">Natl Taiwan Univ Hosp</data>
  <data key="author">Natl Taiwan Univ Hosp</data>
  <data key="year">2015</data>
  <data key="title">...</data>
  <data key="so">SO</data>
  <data key="vol">0</data>
  <data key="page">0</data>
  <data key="ut"></data>
  <data key="freq">4</data>
</node>
<node id="9">
  <data key="name">HUI R</data>
  <data key="label">HUI R</data>
  <data key="author">HUI R</data>
  <data key="year">2018</data>
  <data key="title">...</data>
  <data key="so">SO</data>
  <data key="vol">0</data>
  <data key="page">0</data>
  <data key="ut"></data>
  <data key="freq">2</data>
</node>
<node id="10">
  <data key="name">PLANCHARD D</data>
  <data key="label">PLANCHARD D</data>
  <data key="author">PLANCHARD D</data>
  <data key="year">2018</data>
  <data key="title">...</data>
  <data key="so">SO</data>
  <data key="vol">0</data>
  <data key="page">0</data>
  <data key="ut"></data>
  <data key="freq">2</data>
</node>
<node id="11">
  <data key="name">Lausanne Univ Hosp</data>
  <data key="label">Lausanne Univ Hosp</data>
  <data key="author">Lausanne Univ Hosp</data>
  <data key="year">2017</data>
  <data key="title">...</data>
  <data key="so">SO</data>
  <data key="vol">0</data>
  <data key="page">0</data>
  <data key="ut"></data>
  <data key="freq">2</data>
</node>
<node id="12">
  <data key="name">Yonsei Univ</data>
  <data key="label">Yonsei Univ</data>
  <data key="author">Yonsei Univ</data>
  <data key="year">2017</data>
  <data key="title">...</data>
  <data key="so">SO</data>
  <data key="vol">0</data>
  <data key="page">0</data>
  <data key="ut"></data>
  <data key="freq">4</data>
</node>
<node id="13">
  <data key="name">Netherlands Canc Inst</data>
  <data key="label">Netherlands Canc Inst</data>
  <data key="author">Netherlands Canc Inst</data>
  <data key="year">2015</data>
  <data key="title">...</data>
  <data key="so">SO</data>
  <data key="vol">0</data>
  <data key="page">0</data>
  <data key="ut"></data>
  <data key="freq">3</data>
</node>
<node id="14">
  <data key="name">Kyushu Natl Canc Ctr</data>
  <data key="label">Kyushu Natl Canc Ctr</data>
  <data key="author">Kyushu Natl Canc Ctr</data>
  <data key="year">2010</data>
  <data key="title">...</data>
  <data key="so">SO</data>
  <data key="vol">0</data>
  <data key="page">0</data>
  <data key="ut"></data>
  <data key="freq">2</data>
</node>
<node id="15">
  <data key="name">NATALE RB</data>
  <data key="label">NATALE RB</data>
  <data key="author">NATALE RB</data>
  <data key="year">2004</data>
  <data key="title">...</data>
  <data key="so">SO</data>
  <data key="vol">0</data>
  <data key="page">0</data>
  <data key="ut"></data>
  <data key="freq">2</data>
</node>
<node id="16">
  <data key="name">Guangdong Gen Hosp</data>
  <data key="label">Guangdong Gen Hosp</data>
  <data key="author">Guangdong Gen Hosp</data>
  <data key="year">2009</data>
  <data key="title">...</data>
  <data key="so">SO</data>
  <data key="vol">0</data>
  <data key="page">0</data>
  <data key="ut"></data>
  <data key="freq">2</data>
</node>
<node id="17">
  <data key="name">SPAIN</data>
  <data key="label">SPAIN</data>
  <data key="author">SPAIN</data>
  <data key="year">2004</data>
  <data key="title">...</data>
  <data key="so">SO</data>
  <data key="vol">0</data>
  <data key="page">0</data>
  <data key="ut"></data>
  <data key="freq">2</data>
</node>
<node id="18">
  <data key="name">Mem Sloan Kettering Canc Ctr</data>
  <data key="label">Mem Sloan Kettering Canc Ctr</data>
  <data key="author">Mem Sloan Kettering Canc Ctr</data>
  <data key="year">2004</data>
  <data key="title">...</data>
  <data key="so">SO</data>
  <data key="vol">0</data>
  <data key="page">0</data>
  <data key="ut"></data>
  <data key="freq">14</data>
</node>
<node id="19">
  <data key="name">DOUILLARD JEAN-YVES</data>
  <data key="label">DOUILLARD JEAN-YVES</data>
  <data key="author">DOUILLARD JEAN-YVES</data>
  <data key="year">2008</data>
  <data key="title">...</data>
  <data key="so">SO</data>
  <data key="vol">0</data>
  <data key="page">0</data>
  <data key="ut"></data>
  <data key="freq">2</data>
</node>
<node id="20">
  <data key="name">Univ Chicago Med  Biol Sci</data>
  <data key="label">Univ Chicago Med  Biol Sci</data>
  <data key="author">Univ Chicago Med  Biol Sci</data>
  <data key="year">2015</data>
  <data key="title">...</data>
  <data key="so">SO</data>
  <data key="vol">0</data>
  <data key="page">0</data>
  <data key="ut"></data>
  <data key="freq">2</data>
</node>
<node id="21">
  <data key="name">SWITZERLAND.</data>
  <data key="label">SWITZERLAND.</data>
  <data key="author">SWITZERLAND.</data>
  <data key="year">2017</data>
  <data key="title">...</data>
  <data key="so">SO</data>
  <data key="vol">0</data>
  <data key="page">0</data>
  <data key="ut"></data>
  <data key="freq">2</data>
</node>
<node id="22">
  <data key="name">Emory Univ</data>
  <data key="label">Emory Univ</data>
  <data key="author">Emory Univ</data>
  <data key="year">2015</data>
  <data key="title">...</data>
  <data key="so">SO</data>
  <data key="vol">0</data>
  <data key="page">0</data>
  <data key="ut"></data>
  <data key="freq">5</data>
</node>
<node id="23">
  <data key="name">MORITA SATOSHI</data>
  <data key="label">MORITA SATOSHI</data>
  <data key="author">MORITA SATOSHI</data>
  <data key="year">2010</data>
  <data key="title">...</data>
  <data key="so">SO</data>
  <data key="vol">0</data>
  <data key="page">0</data>
  <data key="ut"></data>
  <data key="freq">2</data>
</node>
<node id="24">
  <data key="name">GIACCONE G</data>
  <data key="label">GIACCONE G</data>
  <data key="author">GIACCONE G</data>
  <data key="year">2004</data>
  <data key="title">...</data>
  <data key="so">SO</data>
  <data key="vol">0</data>
  <data key="page">0</data>
  <data key="ut"></data>
  <data key="freq">2</data>
</node>
<node id="25">
  <data key="name">Hosp Univ Virgen Macarena</data>
  <data key="label">Hosp Univ Virgen Macarena</data>
  <data key="author">Hosp Univ Virgen Macarena</data>
  <data key="year">2018</data>
  <data key="title">...</data>
  <data key="so">SO</data>
  <data key="vol">0</data>
  <data key="page">0</data>
  <data key="ut"></data>
  <data key="freq">2</data>
</node>
<node id="26">
  <data key="name">NOGAMI N</data>
  <data key="label">NOGAMI N</data>
  <data key="author">NOGAMI N</data>
  <data key="year">2018</data>
  <data key="title">...</data>
  <data key="so">SO</data>
  <data key="vol">0</data>
  <data key="page">0</data>
  <data key="ut"></data>
  <data key="freq">2</data>
</node>
<node id="27">
  <data key="name">BRAZIL</data>
  <data key="label">BRAZIL</data>
  <data key="author">BRAZIL</data>
  <data key="year">2005</data>
  <data key="title">...</data>
  <data key="so">SO</data>
  <data key="vol">0</data>
  <data key="page">0</data>
  <data key="ut"></data>
  <data key="freq">2</data>
</node>
<node id="28">
  <data key="name">SOUTH KOREA.</data>
  <data key="label">SOUTH KOREA.</data>
  <data key="author">SOUTH KOREA.</data>
  <data key="year">2009</data>
  <data key="title">...</data>
  <data key="so">SO</data>
  <data key="vol">0</data>
  <data key="page">0</data>
  <data key="ut"></data>
  <data key="freq">29</data>
</node>
<node id="29">
  <data key="name">THAILAND</data>
  <data key="label">THAILAND</data>
  <data key="author">THAILAND</data>
  <data key="year">2005</data>
  <data key="title">...</data>
  <data key="so">SO</data>
  <data key="vol">0</data>
  <data key="page">0</data>
  <data key="ut"></data>
  <data key="freq">2</data>
</node>
<node id="30">
  <data key="name">GERMANY.</data>
  <data key="label">GERMANY.</data>
  <data key="author">GERMANY.</data>
  <data key="year">2009</data>
  <data key="title">...</data>
  <data key="so">SO</data>
  <data key="vol">0</data>
  <data key="page">0</data>
  <data key="ut"></data>
  <data key="freq">21</data>
</node>
<node id="31">
  <data key="name">THOMAS MICHAEL</data>
  <data key="label">THOMAS MICHAEL</data>
  <data key="author">THOMAS MICHAEL</data>
  <data key="year">2014</data>
  <data key="title">...</data>
  <data key="so">SO</data>
  <data key="vol">0</data>
  <data key="page">0</data>
  <data key="ut"></data>
  <data key="freq">2</data>
</node>
<node id="32">
  <data key="name">SHENTU YUE</data>
  <data key="label">SHENTU YUE</data>
  <data key="author">SHENTU YUE</data>
  <data key="year">2016</data>
  <data key="title">...</data>
  <data key="so">SO</data>
  <data key="vol">0</data>
  <data key="page">0</data>
  <data key="ut"></data>
  <data key="freq">2</data>
</node>
<node id="33">
  <data key="name">GROSSI F</data>
  <data key="label">GROSSI F</data>
  <data key="author">GROSSI F</data>
  <data key="year">2018</data>
  <data key="title">...</data>
  <data key="so">SO</data>
  <data key="vol">0</data>
  <data key="page">0</data>
  <data key="ut"></data>
  <data key="freq">2</data>
</node>
<node id="34">
  <data key="name">Ctr Hosp Univ Rennes</data>
  <data key="label">Ctr Hosp Univ Rennes</data>
  <data key="author">Ctr Hosp Univ Rennes</data>
  <data key="year">2015</data>
  <data key="title">...</data>
  <data key="so">SO</data>
  <data key="vol">0</data>
  <data key="page">0</data>
  <data key="ut"></data>
  <data key="freq">2</data>
</node>
<node id="35">
  <data key="name">SHEPHERD FRANCES A</data>
  <data key="label">SHEPHERD FRANCES A</data>
  <data key="author">SHEPHERD FRANCES A</data>
  <data key="year">2008</data>
  <data key="title">...</data>
  <data key="so">SO</data>
  <data key="vol">0</data>
  <data key="page">0</data>
  <data key="ut"></data>
  <data key="freq">2</data>
</node>
<node id="36">
  <data key="name">HARBISON CHRISTOPHER T</data>
  <data key="label">HARBISON CHRISTOPHER T</data>
  <data key="author">HARBISON CHRISTOPHER T</data>
  <data key="year">2015</data>
  <data key="title">...</data>
  <data key="so">SO</data>
  <data key="vol">0</data>
  <data key="page">0</data>
  <data key="ut"></data>
  <data key="freq">2</data>
</node>
<node id="37">
  <data key="name">LUBINIECKI GREGORY M</data>
  <data key="label">LUBINIECKI GREGORY M</data>
  <data key="author">LUBINIECKI GREGORY M</data>
  <data key="year">2016</data>
  <data key="title">...</data>
  <data key="so">SO</data>
  <data key="vol">0</data>
  <data key="page">0</data>
  <data key="ut"></data>
  <data key="freq">2</data>
</node>
<node id="38">
  <data key="name">CHENG Y</data>
  <data key="label">CHENG Y</data>
  <data key="author">CHENG Y</data>
  <data key="year">2018</data>
  <data key="title">...</data>
  <data key="so">SO</data>
  <data key="vol">0</data>
  <data key="page">0</data>
  <data key="ut"></data>
  <data key="freq">2</data>
</node>
<node id="39">
  <data key="name">Univ Wisconsin Hosp  Clin</data>
  <data key="label">Univ Wisconsin Hosp  Clin</data>
  <data key="author">Univ Wisconsin Hosp  Clin</data>
  <data key="year">2004</data>
  <data key="title">...</data>
  <data key="so">SO</data>
  <data key="vol">0</data>
  <data key="page">0</data>
  <data key="ut"></data>
  <data key="freq">2</data>
</node>
<node id="40">
  <data key="name">HORN LEORA</data>
  <data key="label">HORN LEORA</data>
  <data key="author">HORN LEORA</data>
  <data key="year">2015</data>
  <data key="title">...</data>
  <data key="so">SO</data>
  <data key="vol">0</data>
  <data key="page">0</data>
  <data key="ut"></data>
  <data key="freq">3</data>
</node>
<node id="41">
  <data key="name">Vanderbilt Univ</data>
  <data key="label">Vanderbilt Univ</data>
  <data key="author">Vanderbilt Univ</data>
  <data key="year">2005</data>
  <data key="title">...</data>
  <data key="so">SO</data>
  <data key="vol">0</data>
  <data key="page">0</data>
  <data key="ut"></data>
  <data key="freq">2</data>
</node>
<node id="42">
  <data key="name">BRAZIL.</data>
  <data key="label">BRAZIL.</data>
  <data key="author">BRAZIL.</data>
  <data key="year">2009</data>
  <data key="title">...</data>
  <data key="so">SO</data>
  <data key="vol">0</data>
  <data key="page">0</data>
  <data key="ut"></data>
  <data key="freq">2</data>
</node>
<node id="43">
  <data key="name">RAMALINGAM S S</data>
  <data key="label">RAMALINGAM S S</data>
  <data key="author">RAMALINGAM S S</data>
  <data key="year">2018</data>
  <data key="title">...</data>
  <data key="so">SO</data>
  <data key="vol">0</data>
  <data key="page">0</data>
  <data key="ut"></data>
  <data key="freq">2</data>
</node>
<node id="44">
  <data key="name">Univ Complutense</data>
  <data key="label">Univ Complutense</data>
  <data key="author">Univ Complutense</data>
  <data key="year">2018</data>
  <data key="title">...</data>
  <data key="so">SO</data>
  <data key="vol">0</data>
  <data key="page">0</data>
  <data key="ut"></data>
  <data key="freq">3</data>
</node>
<node id="45">
  <data key="name">Eli Lilly  Co</data>
  <data key="label">Eli Lilly  Co</data>
  <data key="author">Eli Lilly  Co</data>
  <data key="year">2008</data>
  <data key="title">...</data>
  <data key="so">SO</data>
  <data key="vol">0</data>
  <data key="page">0</data>
  <data key="ut"></data>
  <data key="freq">2</data>
</node>
<node id="46">
  <data key="name">MANEGOLD C</data>
  <data key="label">MANEGOLD C</data>
  <data key="author">MANEGOLD C</data>
  <data key="year">2004</data>
  <data key="title">...</data>
  <data key="so">SO</data>
  <data key="vol">0</data>
  <data key="page">0</data>
  <data key="ut"></data>
  <data key="freq">2</data>
</node>
<node id="47">
  <data key="name">NETHERLANDS.</data>
  <data key="label">NETHERLANDS.</data>
  <data key="author">NETHERLANDS.</data>
  <data key="year">2015</data>
  <data key="title">...</data>
  <data key="so">SO</data>
  <data key="vol">0</data>
  <data key="page">0</data>
  <data key="ut"></data>
  <data key="freq">5</data>
</node>
<node id="48">
  <data key="name">PAZ-ARES L</data>
  <data key="label">PAZ-ARES L</data>
  <data key="author">PAZ-ARES L</data>
  <data key="year">2017</data>
  <data key="title">...</data>
  <data key="so">SO</data>
  <data key="vol">0</data>
  <data key="page">0</data>
  <data key="ut"></data>
  <data key="freq">5</data>
</node>
<node id="49">
  <data key="name">Duke Univ</data>
  <data key="label">Duke Univ</data>
  <data key="author">Duke Univ</data>
  <data key="year">2015</data>
  <data key="title">...</data>
  <data key="so">SO</data>
  <data key="vol">0</data>
  <data key="page">0</data>
  <data key="ut"></data>
  <data key="freq">2</data>
</node>
<node id="50">
  <data key="name">SU WU-CHOU</data>
  <data key="label">SU WU-CHOU</data>
  <data key="author">SU WU-CHOU</data>
  <data key="year">2015</data>
  <data key="title">...</data>
  <data key="so">SO</data>
  <data key="vol">0</data>
  <data key="page">0</data>
  <data key="ut"></data>
  <data key="freq">2</data>
</node>
<node id="51">
  <data key="name">Ctr Francois Baclesse</data>
  <data key="label">Ctr Francois Baclesse</data>
  <data key="author">Ctr Francois Baclesse</data>
  <data key="year">2016</data>
  <data key="title">...</data>
  <data key="so">SO</data>
  <data key="vol">0</data>
  <data key="page">0</data>
  <data key="ut"></data>
  <data key="freq">2</data>
</node>
<node id="52">
  <data key="name">JOHNSON DH</data>
  <data key="label">JOHNSON DH</data>
  <data key="author">JOHNSON DH</data>
  <data key="year">2004</data>
  <data key="title">...</data>
  <data key="so">SO</data>
  <data key="vol">0</data>
  <data key="page">0</data>
  <data key="ut"></data>
  <data key="freq">4</data>
</node>
<node id="53">
  <data key="name">HELLMANN MATTHEW D</data>
  <data key="label">HELLMANN MATTHEW D</data>
  <data key="author">HELLMANN MATTHEW D</data>
  <data key="year">2015</data>
  <data key="title">...</data>
  <data key="so">SO</data>
  <data key="vol">0</data>
  <data key="page">0</data>
  <data key="ut"></data>
  <data key="freq">2</data>
</node>
<node id="54">
  <data key="name">PEOPLES R CHINA.</data>
  <data key="label">PEOPLES R CHINA.</data>
  <data key="author">PEOPLES R CHINA.</data>
  <data key="year">2009</data>
  <data key="title">...</data>
  <data key="so">SO</data>
  <data key="vol">0</data>
  <data key="page">0</data>
  <data key="ut"></data>
  <data key="freq">12</data>
</node>
<node id="55">
  <data key="name">Pfizer Oncol</data>
  <data key="label">Pfizer Oncol</data>
  <data key="author">Pfizer Oncol</data>
  <data key="year">2014</data>
  <data key="title">...</data>
  <data key="so">SO</data>
  <data key="vol">0</data>
  <data key="page">0</data>
  <data key="ut"></data>
  <data key="freq">2</data>
</node>
<node id="56">
  <data key="name">Thoraxklin</data>
  <data key="label">Thoraxklin</data>
  <data key="author">Thoraxklin</data>
  <data key="year">2004</data>
  <data key="title">...</data>
  <data key="so">SO</data>
  <data key="vol">0</data>
  <data key="page">0</data>
  <data key="ut"></data>
  <data key="freq">2</data>
</node>
<node id="57">
  <data key="name">Oncol Inst Ion Chiricuta</data>
  <data key="label">Oncol Inst Ion Chiricuta</data>
  <data key="author">Oncol Inst Ion Chiricuta</data>
  <data key="year">2005</data>
  <data key="title">...</data>
  <data key="so">SO</data>
  <data key="vol">0</data>
  <data key="page">0</data>
  <data key="ut"></data>
  <data key="freq">2</data>
</node>
<node id="58">
  <data key="name">Univ Toronto</data>
  <data key="label">Univ Toronto</data>
  <data key="author">Univ Toronto</data>
  <data key="year">2005</data>
  <data key="title">...</data>
  <data key="so">SO</data>
  <data key="vol">0</data>
  <data key="page">0</data>
  <data key="ut"></data>
  <data key="freq">2</data>
</node>
<node id="59">
  <data key="name">BOVER ISABEL</data>
  <data key="label">BOVER ISABEL</data>
  <data key="author">BOVER ISABEL</data>
  <data key="year">2009</data>
  <data key="title">...</data>
  <data key="so">SO</data>
  <data key="vol">0</data>
  <data key="page">0</data>
  <data key="ut"></data>
  <data key="freq">2</data>
</node>
<node id="60">
  <data key="name">ITALY.</data>
  <data key="label">ITALY.</data>
  <data key="author">ITALY.</data>
  <data key="year">2012</data>
  <data key="title">...</data>
  <data key="so">SO</data>
  <data key="vol">0</data>
  <data key="page">0</data>
  <data key="ut"></data>
  <data key="freq">15</data>
</node>
<node id="61">
  <data key="name">ROMANIA</data>
  <data key="label">ROMANIA</data>
  <data key="author">ROMANIA</data>
  <data key="year">2005</data>
  <data key="title">...</data>
  <data key="so">SO</data>
  <data key="vol">0</data>
  <data key="page">0</data>
  <data key="ut"></data>
  <data key="freq">2</data>
</node>
<node id="62">
  <data key="name">PAULUS REBECCA</data>
  <data key="label">PAULUS REBECCA</data>
  <data key="author">PAULUS REBECCA</data>
  <data key="year">2010</data>
  <data key="title">...</data>
  <data key="so">SO</data>
  <data key="vol">0</data>
  <data key="page">0</data>
  <data key="ut"></data>
  <data key="freq">2</data>
</node>
<node id="63">
  <data key="name">AUSTRALIA.</data>
  <data key="label">AUSTRALIA.</data>
  <data key="author">AUSTRALIA.</data>
  <data key="year">2013</data>
  <data key="title">...</data>
  <data key="so">SO</data>
  <data key="vol">0</data>
  <data key="page">0</data>
  <data key="ut"></data>
  <data key="freq">15</data>
</node>
<node id="64">
  <data key="name">GARON EDWARD B</data>
  <data key="label">GARON EDWARD B</data>
  <data key="author">GARON EDWARD B</data>
  <data key="year">2015</data>
  <data key="title">...</data>
  <data key="so">SO</data>
  <data key="vol">0</data>
  <data key="page">0</data>
  <data key="ut"></data>
  <data key="freq">2</data>
</node>
<node id="65">
  <data key="name">TSAO MS</data>
  <data key="label">TSAO MS</data>
  <data key="author">TSAO MS</data>
  <data key="year">2005</data>
  <data key="title">...</data>
  <data key="so">SO</data>
  <data key="vol">0</data>
  <data key="page">0</data>
  <data key="ut"></data>
  <data key="freq">2</data>
</node>
<node id="66">
  <data key="name">RODRIGUEZ-ABREU D</data>
  <data key="label">RODRIGUEZ-ABREU D</data>
  <data key="author">RODRIGUEZ-ABREU D</data>
  <data key="year">2018</data>
  <data key="title">...</data>
  <data key="so">SO</data>
  <data key="vol">0</data>
  <data key="page">0</data>
  <data key="ut"></data>
  <data key="freq">2</data>
</node>
<node id="67">
  <data key="name">USA</data>
  <data key="label">USA</data>
  <data key="author">USA</data>
  <data key="year">2000</data>
  <data key="title">...</data>
  <data key="so">SO</data>
  <data key="vol">0</data>
  <data key="page">0</data>
  <data key="ut"></data>
  <data key="freq">74</data>
</node>
<node id="68">
  <data key="name">Univ Sydney</data>
  <data key="label">Univ Sydney</data>
  <data key="author">Univ Sydney</data>
  <data key="year">2018</data>
  <data key="title">...</data>
  <data key="so">SO</data>
  <data key="vol">0</data>
  <data key="page">0</data>
  <data key="ut"></data>
  <data key="freq">2</data>
</node>
<node id="69">
  <data key="name">Dana Farber Canc Inst</data>
  <data key="label">Dana Farber Canc Inst</data>
  <data key="author">Dana Farber Canc Inst</data>
  <data key="year">2005</data>
  <data key="title">...</data>
  <data key="so">SO</data>
  <data key="vol">0</data>
  <data key="page">0</data>
  <data key="ut"></data>
  <data key="freq">4</data>
</node>
<node id="70">
  <data key="name">RAMALINGAM SURESH S</data>
  <data key="label">RAMALINGAM SURESH S</data>
  <data key="author">RAMALINGAM SURESH S</data>
  <data key="year">2015</data>
  <data key="title">...</data>
  <data key="so">SO</data>
  <data key="vol">0</data>
  <data key="page">0</data>
  <data key="ut"></data>
  <data key="freq">2</data>
</node>
<node id="71">
  <data key="name">VON PAWEL J</data>
  <data key="label">VON PAWEL J</data>
  <data key="author">VON PAWEL J</data>
  <data key="year">2004</data>
  <data key="title">...</data>
  <data key="so">SO</data>
  <data key="vol">0</data>
  <data key="page">0</data>
  <data key="ut"></data>
  <data key="freq">2</data>
</node>
<node id="72">
  <data key="name">SINGAPORE</data>
  <data key="label">SINGAPORE</data>
  <data key="author">SINGAPORE</data>
  <data key="year">2005</data>
  <data key="title">...</data>
  <data key="so">SO</data>
  <data key="vol">0</data>
  <data key="page">0</data>
  <data key="ut"></data>
  <data key="freq">2</data>
</node>
<node id="73">
  <data key="name">Univ Turin</data>
  <data key="label">Univ Turin</data>
  <data key="author">Univ Turin</data>
  <data key="year">2008</data>
  <data key="title">...</data>
  <data key="so">SO</data>
  <data key="vol">0</data>
  <data key="page">0</data>
  <data key="ut"></data>
  <data key="freq">2</data>
</node>
<node id="74">
  <data key="name">KIM Y</data>
  <data key="label">KIM Y</data>
  <data key="author">KIM Y</data>
  <data key="year">2000</data>
  <data key="title">...</data>
  <data key="so">SO</data>
  <data key="vol">0</data>
  <data key="page">0</data>
  <data key="ut"></data>
  <data key="freq">2</data>
</node>
<node id="75">
  <data key="name">PARK KEUNCHIL</data>
  <data key="label">PARK KEUNCHIL</data>
  <data key="author">PARK KEUNCHIL</data>
  <data key="year">2016</data>
  <data key="title">...</data>
  <data key="so">SO</data>
  <data key="vol">0</data>
  <data key="page">0</data>
  <data key="ut"></data>
  <data key="freq">2</data>
</node>
<node id="76">
  <data key="name">Peter MacCallum Canc Ctr</data>
  <data key="label">Peter MacCallum Canc Ctr</data>
  <data key="author">Peter MacCallum Canc Ctr</data>
  <data key="year">2014</data>
  <data key="title">...</data>
  <data key="so">SO</data>
  <data key="vol">0</data>
  <data key="page">0</data>
  <data key="ut"></data>
  <data key="freq">3</data>
</node>
<node id="77">
  <data key="name">Kansai Med Univ Hosp</data>
  <data key="label">Kansai Med Univ Hosp</data>
  <data key="author">Kansai Med Univ Hosp</data>
  <data key="year">2018</data>
  <data key="title">...</data>
  <data key="so">SO</data>
  <data key="vol">0</data>
  <data key="page">0</data>
  <data key="ut"></data>
  <data key="freq">3</data>
</node>
<node id="78">
  <data key="name">SCHILLER JH</data>
  <data key="label">SCHILLER JH</data>
  <data key="author">SCHILLER JH</data>
  <data key="year">2004</data>
  <data key="title">...</data>
  <data key="so">SO</data>
  <data key="vol">0</data>
  <data key="page">0</data>
  <data key="ut"></data>
  <data key="freq">2</data>
</node>
<node id="79">
  <data key="name">Hosp Grosshansdorf</data>
  <data key="label">Hosp Grosshansdorf</data>
  <data key="author">Hosp Grosshansdorf</data>
  <data key="year">2008</data>
  <data key="title">...</data>
  <data key="so">SO</data>
  <data key="vol">0</data>
  <data key="page">0</data>
  <data key="ut"></data>
  <data key="freq">4</data>
</node>
<node id="80">
  <data key="name">SHEPHERD FA</data>
  <data key="label">SHEPHERD FA</data>
  <data key="author">SHEPHERD FA</data>
  <data key="year">2005</data>
  <data key="title">...</data>
  <data key="so">SO</data>
  <data key="vol">0</data>
  <data key="page">0</data>
  <data key="ut"></data>
  <data key="freq">2</data>
</node>
<node id="81">
  <data key="name">BOYER M</data>
  <data key="label">BOYER M</data>
  <data key="author">BOYER M</data>
  <data key="year">2018</data>
  <data key="title">...</data>
  <data key="so">SO</data>
  <data key="vol">0</data>
  <data key="page">0</data>
  <data key="ut"></data>
  <data key="freq">2</data>
</node>
<node id="82">
  <data key="name">Sungkyunkwan Univ</data>
  <data key="label">Sungkyunkwan Univ</data>
  <data key="author">Sungkyunkwan Univ</data>
  <data key="year">2016</data>
  <data key="title">...</data>
  <data key="so">SO</data>
  <data key="vol">0</data>
  <data key="page">0</data>
  <data key="ut"></data>
  <data key="freq">6</data>
</node>
<node id="83">
  <data key="name">Westmead Hosp</data>
  <data key="label">Westmead Hosp</data>
  <data key="author">Westmead Hosp</data>
  <data key="year">2018</data>
  <data key="title">...</data>
  <data key="so">SO</data>
  <data key="vol">0</data>
  <data key="page">0</data>
  <data key="ut"></data>
  <data key="freq">2</data>
</node>
<node id="84">
  <data key="name">BELGIUM.</data>
  <data key="label">BELGIUM.</data>
  <data key="author">BELGIUM.</data>
  <data key="year">2018</data>
  <data key="title">...</data>
  <data key="so">SO</data>
  <data key="vol">0</data>
  <data key="page">0</data>
  <data key="ut"></data>
  <data key="freq">2</data>
</node>
<node id="85">
  <data key="name">TURKEY.</data>
  <data key="label">TURKEY.</data>
  <data key="author">TURKEY.</data>
  <data key="year">2017</data>
  <data key="title">...</data>
  <data key="so">SO</data>
  <data key="vol">0</data>
  <data key="page">0</data>
  <data key="ut"></data>
  <data key="freq">4</data>
</node>
<node id="86">
  <data key="name">CAPPUZZO FEDERICO</data>
  <data key="label">CAPPUZZO FEDERICO</data>
  <data key="author">CAPPUZZO FEDERICO</data>
  <data key="year">2014</data>
  <data key="title">...</data>
  <data key="so">SO</data>
  <data key="vol">0</data>
  <data key="page">0</data>
  <data key="ut"></data>
  <data key="freq">2</data>
</node>
<node id="87">
  <data key="name">Chinese Univ Hong Kong</data>
  <data key="label">Chinese Univ Hong Kong</data>
  <data key="author">Chinese Univ Hong Kong</data>
  <data key="year">2017</data>
  <data key="title">...</data>
  <data key="so">SO</data>
  <data key="vol">0</data>
  <data key="page">0</data>
  <data key="ut"></data>
  <data key="freq">2</data>
</node>
<node id="88">
  <data key="name">HUNGARY.</data>
  <data key="label">HUNGARY.</data>
  <data key="author">HUNGARY.</data>
  <data key="year">2018</data>
  <data key="title">...</data>
  <data key="so">SO</data>
  <data key="vol">0</data>
  <data key="page">0</data>
  <data key="ut"></data>
  <data key="freq">2</data>
</node>
<node id="89">
  <data key="name">LEE K H</data>
  <data key="label">LEE K H</data>
  <data key="author">LEE K H</data>
  <data key="year">2018</data>
  <data key="title">...</data>
  <data key="so">SO</data>
  <data key="vol">0</data>
  <data key="page">0</data>
  <data key="ut"></data>
  <data key="freq">3</data>
</node>
<node id="90">
  <data key="name">SPAIN.</data>
  <data key="label">SPAIN.</data>
  <data key="author">SPAIN.</data>
  <data key="year">2009</data>
  <data key="title">...</data>
  <data key="so">SO</data>
  <data key="vol">0</data>
  <data key="page">0</data>
  <data key="ut"></data>
  <data key="freq">21</data>
</node>
<node id="91">
  <data key="name">Univ Las Palmas Gran Canaria</data>
  <data key="label">Univ Las Palmas Gran Canaria</data>
  <data key="author">Univ Las Palmas Gran Canaria</data>
  <data key="year">2018</data>
  <data key="title">...</data>
  <data key="so">SO</data>
  <data key="vol">0</data>
  <data key="page">0</data>
  <data key="ut"></data>
  <data key="freq">2</data>
</node>
<node id="92">
  <data key="name">JOHNSON BE</data>
  <data key="label">JOHNSON BE</data>
  <data key="author">JOHNSON BE</data>
  <data key="year">2005</data>
  <data key="title">...</data>
  <data key="so">SO</data>
  <data key="vol">0</data>
  <data key="page">0</data>
  <data key="ut"></data>
  <data key="freq">2</data>
</node>
<node id="93">
  <data key="name">RECK M</data>
  <data key="label">RECK M</data>
  <data key="author">RECK M</data>
  <data key="year">2018</data>
  <data key="title">...</data>
  <data key="so">SO</data>
  <data key="vol">0</data>
  <data key="page">0</data>
  <data key="ut"></data>
  <data key="freq">4</data>
</node>
<node id="94">
  <data key="name">HERBST RS</data>
  <data key="label">HERBST RS</data>
  <data key="author">HERBST RS</data>
  <data key="year">2004</data>
  <data key="title">...</data>
  <data key="so">SO</data>
  <data key="vol">0</data>
  <data key="page">0</data>
  <data key="ut"></data>
  <data key="freq">5</data>
</node>
<node id="95">
  <data key="name">PLUZANSKA A</data>
  <data key="label">PLUZANSKA A</data>
  <data key="author">PLUZANSKA A</data>
  <data key="year">2004</data>
  <data key="title">...</data>
  <data key="so">SO</data>
  <data key="vol">0</data>
  <data key="page">0</data>
  <data key="ut"></data>
  <data key="freq">2</data>
</node>
<node id="96">
  <data key="name">FELIP ENRIQUETA</data>
  <data key="label">FELIP ENRIQUETA</data>
  <data key="author">FELIP ENRIQUETA</data>
  <data key="year">2014</data>
  <data key="title">...</data>
  <data key="so">SO</data>
  <data key="vol">0</data>
  <data key="page">0</data>
  <data key="ut"></data>
  <data key="freq">4</data>
</node>
<node id="97">
  <data key="name">KIM DONG-WAN</data>
  <data key="label">KIM DONG-WAN</data>
  <data key="author">KIM DONG-WAN</data>
  <data key="year">2014</data>
  <data key="title">...</data>
  <data key="so">SO</data>
  <data key="vol">0</data>
  <data key="page">0</data>
  <data key="ut"></data>
  <data key="freq">4</data>
</node>
<node id="98">
  <data key="name">Columbia Univ</data>
  <data key="label">Columbia Univ</data>
  <data key="author">Columbia Univ</data>
  <data key="year">2015</data>
  <data key="title">...</data>
  <data key="so">SO</data>
  <data key="vol">0</data>
  <data key="page">0</data>
  <data key="ut"></data>
  <data key="freq">2</data>
</node>
<node id="99">
  <data key="name">AstraZeneca</data>
  <data key="label">AstraZeneca</data>
  <data key="author">AstraZeneca</data>
  <data key="year">2003</data>
  <data key="title">...</data>
  <data key="so">SO</data>
  <data key="vol">0</data>
  <data key="page">0</data>
  <data key="ut"></data>
  <data key="freq">6</data>
</node>
<node id="100">
  <data key="name">ENGLAND</data>
  <data key="label">ENGLAND</data>
  <data key="author">ENGLAND</data>
  <data key="year">2004</data>
  <data key="title">...</data>
  <data key="so">SO</data>
  <data key="vol">0</data>
  <data key="page">0</data>
  <data key="ut"></data>
  <data key="freq">2</data>
</node>
<node id="101">
  <data key="name">Tennessee Oncol</data>
  <data key="label">Tennessee Oncol</data>
  <data key="author">Tennessee Oncol</data>
  <data key="year">2015</data>
  <data key="title">...</data>
  <data key="so">SO</data>
  <data key="vol">0</data>
  <data key="page">0</data>
  <data key="ut"></data>
  <data key="freq">2</data>
</node>
<node id="102">
  <data key="name">AUSTRIA.</data>
  <data key="label">AUSTRIA.</data>
  <data key="author">AUSTRIA.</data>
  <data key="year">2009</data>
  <data key="title">...</data>
  <data key="so">SO</data>
  <data key="vol">0</data>
  <data key="page">0</data>
  <data key="ut"></data>
  <data key="freq">2</data>
</node>
<node id="103">
  <data key="name">GRAY J E</data>
  <data key="label">GRAY J E</data>
  <data key="author">GRAY J E</data>
  <data key="year">2018</data>
  <data key="title">...</data>
  <data key="so">SO</data>
  <data key="vol">0</data>
  <data key="page">0</data>
  <data key="ut"></data>
  <data key="freq">3</data>
</node>
<node id="104">
  <data key="name">AUSTRALIA</data>
  <data key="label">AUSTRALIA</data>
  <data key="author">AUSTRALIA</data>
  <data key="year">2003</data>
  <data key="title">...</data>
  <data key="so">SO</data>
  <data key="vol">0</data>
  <data key="page">0</data>
  <data key="ut"></data>
  <data key="freq">2</data>
</node>
<node id="105">
  <data key="name">Vall dHebron Univ Hosp</data>
  <data key="label">Vall dHebron Univ Hosp</data>
  <data key="author">Vall dHebron Univ Hosp</data>
  <data key="year">2015</data>
  <data key="title">...</data>
  <data key="so">SO</data>
  <data key="vol">0</data>
  <data key="page">0</data>
  <data key="ut"></data>
  <data key="freq">3</data>
</node>
<node id="106">
  <data key="name">MAZIERES J</data>
  <data key="label">MAZIERES J</data>
  <data key="author">MAZIERES J</data>
  <data key="year">2018</data>
  <data key="title">...</data>
  <data key="so">SO</data>
  <data key="vol">0</data>
  <data key="page">0</data>
  <data key="ut"></data>
  <data key="freq">2</data>
</node>
<node id="107">
  <data key="name">Seoul Natl Univ Hosp</data>
  <data key="label">Seoul Natl Univ Hosp</data>
  <data key="author">Seoul Natl Univ Hosp</data>
  <data key="year">2014</data>
  <data key="title">...</data>
  <data key="so">SO</data>
  <data key="vol">0</data>
  <data key="page">0</data>
  <data key="ut"></data>
  <data key="freq">5</data>
</node>
<node id="108">
  <data key="name">Genentech Inc</data>
  <data key="label">Genentech Inc</data>
  <data key="author">Genentech Inc</data>
  <data key="year">2005</data>
  <data key="title">...</data>
  <data key="so">SO</data>
  <data key="vol">0</data>
  <data key="page">0</data>
  <data key="ut"></data>
  <data key="freq">2</data>
</node>
<node id="109">
  <data key="name">MILLER VA</data>
  <data key="label">MILLER VA</data>
  <data key="author">MILLER VA</data>
  <data key="year">2005</data>
  <data key="title">...</data>
  <data key="so">SO</data>
  <data key="vol">0</data>
  <data key="page">0</data>
  <data key="ut"></data>
  <data key="freq">2</data>
</node>
<node id="110">
  <data key="name">ITALY</data>
  <data key="label">ITALY</data>
  <data key="author">ITALY</data>
  <data key="year">2004</data>
  <data key="title">...</data>
  <data key="so">SO</data>
  <data key="vol">0</data>
  <data key="page">0</data>
  <data key="ut"></data>
  <data key="freq">5</data>
</node>
<node id="111">
  <data key="name">Univ Colorado</data>
  <data key="label">Univ Colorado</data>
  <data key="author">Univ Colorado</data>
  <data key="year">2014</data>
  <data key="title">...</data>
  <data key="so">SO</data>
  <data key="vol">0</data>
  <data key="page">0</data>
  <data key="ut"></data>
  <data key="freq">2</data>
</node>
<node id="112">
  <data key="name">TAN EH</data>
  <data key="label">TAN EH</data>
  <data key="author">TAN EH</data>
  <data key="year">2005</data>
  <data key="title">...</data>
  <data key="so">SO</data>
  <data key="vol">0</data>
  <data key="page">0</data>
  <data key="ut"></data>
  <data key="freq">2</data>
</node>
<node id="113">
  <data key="name">Istanbul Univ</data>
  <data key="label">Istanbul Univ</data>
  <data key="author">Istanbul Univ</data>
  <data key="year">2017</data>
  <data key="title">...</data>
  <data key="so">SO</data>
  <data key="vol">0</data>
  <data key="page">0</data>
  <data key="ut"></data>
  <data key="freq">2</data>
</node>
<node id="114">
  <data key="name">NOVELLO S</data>
  <data key="label">NOVELLO S</data>
  <data key="author">NOVELLO S</data>
  <data key="year">2018</data>
  <data key="title">...</data>
  <data key="so">SO</data>
  <data key="vol">0</data>
  <data key="page">0</data>
  <data key="ut"></data>
  <data key="freq">2</data>
</node>
<node id="115">
  <data key="name">St James Hosp</data>
  <data key="label">St James Hosp</data>
  <data key="author">St James Hosp</data>
  <data key="year">2013</data>
  <data key="title">...</data>
  <data key="so">SO</data>
  <data key="vol">0</data>
  <data key="page">0</data>
  <data key="ut"></data>
  <data key="freq">2</data>
</node>
<node id="116">
  <data key="name">CAMIDGE D ROSS</data>
  <data key="label">CAMIDGE D ROSS</data>
  <data key="author">CAMIDGE D ROSS</data>
  <data key="year">2014</data>
  <data key="title">...</data>
  <data key="so">SO</data>
  <data key="vol">0</data>
  <data key="page">0</data>
  <data key="ut"></data>
  <data key="freq">2</data>
</node>
<node id="117">
  <data key="name">Sarah Cannon Res Inst</data>
  <data key="label">Sarah Cannon Res Inst</data>
  <data key="author">Sarah Cannon Res Inst</data>
  <data key="year">2015</data>
  <data key="title">...</data>
  <data key="so">SO</data>
  <data key="vol">0</data>
  <data key="page">0</data>
  <data key="ut"></data>
  <data key="freq">2</data>
</node>
<node id="118">
  <data key="name">Univ Hlth Network</data>
  <data key="label">Univ Hlth Network</data>
  <data key="author">Univ Hlth Network</data>
  <data key="year">2005</data>
  <data key="title">...</data>
  <data key="so">SO</data>
  <data key="vol">0</data>
  <data key="page">0</data>
  <data key="ut"></data>
  <data key="freq">2</data>
</node>
<node id="119">
  <data key="name">CANADA.</data>
  <data key="label">CANADA.</data>
  <data key="author">CANADA.</data>
  <data key="year">2013</data>
  <data key="title">...</data>
  <data key="so">SO</data>
  <data key="vol">0</data>
  <data key="page">0</data>
  <data key="ut"></data>
  <data key="freq">11</data>
</node>
<node id="120">
  <data key="name">Univ S Florida</data>
  <data key="label">Univ S Florida</data>
  <data key="author">Univ S Florida</data>
  <data key="year">2015</data>
  <data key="title">...</data>
  <data key="so">SO</data>
  <data key="vol">0</data>
  <data key="page">0</data>
  <data key="ut"></data>
  <data key="freq">3</data>
</node>
<node id="121">
  <data key="name">Ist Toscano Tumori</data>
  <data key="label">Ist Toscano Tumori</data>
  <data key="author">Ist Toscano Tumori</data>
  <data key="year">2014</data>
  <data key="title">...</data>
  <data key="so">SO</data>
  <data key="vol">0</data>
  <data key="page">0</data>
  <data key="ut"></data>
  <data key="freq">2</data>
</node>
<node id="122">
  <data key="name">Vall dHebron Inst Oncol</data>
  <data key="label">Vall dHebron Inst Oncol</data>
  <data key="author">Vall dHebron Inst Oncol</data>
  <data key="year">2015</data>
  <data key="title">...</data>
  <data key="so">SO</data>
  <data key="vol">0</data>
  <data key="page">0</data>
  <data key="ut"></data>
  <data key="freq">3</data>
</node>
<node id="123">
  <data key="name">CHILE.</data>
  <data key="label">CHILE.</data>
  <data key="author">CHILE.</data>
  <data key="year">2018</data>
  <data key="title">...</data>
  <data key="so">SO</data>
  <data key="vol">0</data>
  <data key="page">0</data>
  <data key="ut"></data>
  <data key="freq">2</data>
</node>
<node id="124">
  <data key="name">THONGPRASERT S</data>
  <data key="label">THONGPRASERT S</data>
  <data key="author">THONGPRASERT S</data>
  <data key="year">2005</data>
  <data key="title">...</data>
  <data key="so">SO</data>
  <data key="vol">0</data>
  <data key="page">0</data>
  <data key="ut"></data>
  <data key="freq">2</data>
</node>
<node id="125">
  <data key="name">German Ctr Lung Res</data>
  <data key="label">German Ctr Lung Res</data>
  <data key="author">German Ctr Lung Res</data>
  <data key="year">2018</data>
  <data key="title">...</data>
  <data key="so">SO</data>
  <data key="vol">0</data>
  <data key="page">0</data>
  <data key="ut"></data>
  <data key="freq">4</data>
</node>
<node id="126">
  <data key="name">Natl Canc Ctr</data>
  <data key="label">Natl Canc Ctr</data>
  <data key="author">Natl Canc Ctr</data>
  <data key="year">2005</data>
  <data key="title">...</data>
  <data key="so">SO</data>
  <data key="vol">0</data>
  <data key="page">0</data>
  <data key="ut"></data>
  <data key="freq">6</data>
</node>
<node id="127">
  <data key="name">HIRSH VERA</data>
  <data key="label">HIRSH VERA</data>
  <data key="author">HIRSH VERA</data>
  <data key="year">2013</data>
  <data key="title">...</data>
  <data key="so">SO</data>
  <data key="vol">0</data>
  <data key="page">0</data>
  <data key="ut"></data>
  <data key="freq">2</data>
</node>
<node id="128">
  <data key="name">Natl Taiwan Univ</data>
  <data key="label">Natl Taiwan Univ</data>
  <data key="author">Natl Taiwan Univ</data>
  <data key="year">2015</data>
  <data key="title">...</data>
  <data key="so">SO</data>
  <data key="vol">0</data>
  <data key="page">0</data>
  <data key="ut"></data>
  <data key="freq">4</data>
</node>
<node id="129">
  <data key="name">CANADA</data>
  <data key="label">CANADA</data>
  <data key="author">CANADA</data>
  <data key="year">2005</data>
  <data key="title">...</data>
  <data key="so">SO</data>
  <data key="vol">0</data>
  <data key="page">0</data>
  <data key="ut"></data>
  <data key="freq">5</data>
</node>
<node id="130">
  <data key="name">RIZVI NAIYER A</data>
  <data key="label">RIZVI NAIYER A</data>
  <data key="author">RIZVI NAIYER A</data>
  <data key="year">2015</data>
  <data key="title">...</data>
  <data key="so">SO</data>
  <data key="vol">0</data>
  <data key="page">0</data>
  <data key="ut"></data>
  <data key="freq">3</data>
</node>
<node id="131">
  <data key="name">CIULEANU T</data>
  <data key="label">CIULEANU T</data>
  <data key="author">CIULEANU T</data>
  <data key="year">2005</data>
  <data key="title">...</data>
  <data key="so">SO</data>
  <data key="vol">0</data>
  <data key="page">0</data>
  <data key="ut"></data>
  <data key="freq">2</data>
</node>
<node id="132">
  <data key="name">TAIWAN.</data>
  <data key="label">TAIWAN.</data>
  <data key="author">TAIWAN.</data>
  <data key="year">2009</data>
  <data key="title">...</data>
  <data key="so">SO</data>
  <data key="vol">0</data>
  <data key="page">0</data>
  <data key="ut"></data>
  <data key="freq">6</data>
</node>
<node id="133">
  <data key="name">CHO B C</data>
  <data key="label">CHO B C</data>
  <data key="author">CHO B C</data>
  <data key="year">2018</data>
  <data key="title">...</data>
  <data key="so">SO</data>
  <data key="vol">0</data>
  <data key="page">0</data>
  <data key="ut"></data>
  <data key="freq">2</data>
</node>
<node id="134">
  <data key="name">WILNER KEITH D</data>
  <data key="label">WILNER KEITH D</data>
  <data key="author">WILNER KEITH D</data>
  <data key="year">2014</data>
  <data key="title">...</data>
  <data key="so">SO</data>
  <data key="vol">0</data>
  <data key="page">0</data>
  <data key="ut"></data>
  <data key="freq">2</data>
</node>
<node id="135">
  <data key="name">Merck  Co Inc</data>
  <data key="label">Merck  Co Inc</data>
  <data key="author">Merck  Co Inc</data>
  <data key="year">2016</data>
  <data key="title">...</data>
  <data key="so">SO</data>
  <data key="vol">0</data>
  <data key="page">0</data>
  <data key="ut"></data>
  <data key="freq">2</data>
</node>
<node id="136">
  <data key="name">Katholieke Univ Leuven</data>
  <data key="label">Katholieke Univ Leuven</data>
  <data key="author">Katholieke Univ Leuven</data>
  <data key="year">2018</data>
  <data key="title">...</data>
  <data key="so">SO</data>
  <data key="vol">0</data>
  <data key="page">0</data>
  <data key="ut"></data>
  <data key="freq">2</data>
</node>
<node id="137">
  <data key="name">VICENTE D</data>
  <data key="label">VICENTE D</data>
  <data key="author">VICENTE D</data>
  <data key="year">2018</data>
  <data key="title">...</data>
  <data key="so">SO</data>
  <data key="vol">0</data>
  <data key="page">0</data>
  <data key="ut"></data>
  <data key="freq">2</data>
</node>
<node id="138">
  <data key="name">Merck</data>
  <data key="label">Merck</data>
  <data key="author">Merck</data>
  <data key="year">2018</data>
  <data key="title">...</data>
  <data key="so">SO</data>
  <data key="vol">0</data>
  <data key="page">0</data>
  <data key="ut"></data>
  <data key="freq">2</data>
</node>
<node id="139">
  <data key="name">NN Blokhin Russian Canc Res Ctr</data>
  <data key="label">NN Blokhin Russian Canc Res Ctr</data>
  <data key="author">NN Blokhin Russian Canc Res Ctr</data>
  <data key="year">2015</data>
  <data key="title">...</data>
  <data key="so">SO</data>
  <data key="vol">0</data>
  <data key="page">0</data>
  <data key="ut"></data>
  <data key="freq">2</data>
</node>
<node id="140">
  <data key="name">Univ Texas</data>
  <data key="label">Univ Texas</data>
  <data key="author">Univ Texas</data>
  <data key="year">2003</data>
  <data key="title">...</data>
  <data key="so">SO</data>
  <data key="vol">0</data>
  <data key="page">0</data>
  <data key="ut"></data>
  <data key="freq">7</data>
</node>
<node id="141">
  <data key="name">McGill Univ</data>
  <data key="label">McGill Univ</data>
  <data key="author">McGill Univ</data>
  <data key="year">2013</data>
  <data key="title">...</data>
  <data key="so">SO</data>
  <data key="vol">0</data>
  <data key="page">0</data>
  <data key="ut"></data>
  <data key="freq">2</data>
</node>
<node id="142">
  <data key="name">RUSSIA.</data>
  <data key="label">RUSSIA.</data>
  <data key="author">RUSSIA.</data>
  <data key="year">2015</data>
  <data key="title">...</data>
  <data key="so">SO</data>
  <data key="vol">0</data>
  <data key="page">0</data>
  <data key="ut"></data>
  <data key="freq">5</data>
</node>
<node id="143">
  <data key="name">Natl Canc Inst Canada Clin Trials Grp</data>
  <data key="label">Natl Canc Inst Canada Clin Trials Grp</data>
  <data key="author">Natl Canc Inst Canada Clin Trials Grp</data>
  <data key="year">2005</data>
  <data key="title">...</data>
  <data key="so">SO</data>
  <data key="vol">0</data>
  <data key="page">0</data>
  <data key="ut"></data>
  <data key="freq">3</data>
</node>
<node id="144">
  <data key="name">Bristol Myers Squibb Co</data>
  <data key="label">Bristol Myers Squibb Co</data>
  <data key="author">Bristol Myers Squibb Co</data>
  <data key="year">2015</data>
  <data key="title">...</data>
  <data key="so">SO</data>
  <data key="vol">0</data>
  <data key="page">0</data>
  <data key="ut"></data>
  <data key="freq">3</data>
</node>
<node id="145">
  <data key="name">GERMANY</data>
  <data key="label">GERMANY</data>
  <data key="author">GERMANY</data>
  <data key="year">2004</data>
  <data key="title">...</data>
  <data key="so">SO</data>
  <data key="vol">0</data>
  <data key="page">0</data>
  <data key="ut"></data>
  <data key="freq">3</data>
</node>
<node id="146">
  <data key="name">JAPAN</data>
  <data key="label">JAPAN</data>
  <data key="author">JAPAN</data>
  <data key="year">2004</data>
  <data key="title">...</data>
  <data key="so">SO</data>
  <data key="vol">0</data>
  <data key="page">0</data>
  <data key="ut"></data>
  <data key="freq">2</data>
</node>
<node id="147">
  <data key="name">AHN MYUNG-JU</data>
  <data key="label">AHN MYUNG-JU</data>
  <data key="author">AHN MYUNG-JU</data>
  <data key="year">2015</data>
  <data key="title">...</data>
  <data key="so">SO</data>
  <data key="vol">0</data>
  <data key="page">0</data>
  <data key="ut"></data>
  <data key="freq">2</data>
</node>
<node id="148">
  <data key="name">KOMAKI RITSUKO</data>
  <data key="label">KOMAKI RITSUKO</data>
  <data key="author">KOMAKI RITSUKO</data>
  <data key="year">2015</data>
  <data key="title">...</data>
  <data key="so">SO</data>
  <data key="vol">0</data>
  <data key="page">0</data>
  <data key="ut"></data>
  <data key="freq">2</data>
</node>
<node id="149">
  <data key="name">Massachusetts Gen Hosp</data>
  <data key="label">Massachusetts Gen Hosp</data>
  <data key="author">Massachusetts Gen Hosp</data>
  <data key="year">2003</data>
  <data key="title">...</data>
  <data key="so">SO</data>
  <data key="vol">0</data>
  <data key="page">0</data>
  <data key="ut"></data>
  <data key="freq">10</data>
</node>
<node id="150">
  <data key="name">GERVAIS R</data>
  <data key="label">GERVAIS R</data>
  <data key="author">GERVAIS R</data>
  <data key="year">2004</data>
  <data key="title">...</data>
  <data key="so">SO</data>
  <data key="vol">0</data>
  <data key="page">0</data>
  <data key="ut"></data>
  <data key="freq">2</data>
</node>
<node id="151">
  <data key="name">WU YI-LONG</data>
  <data key="label">WU YI-LONG</data>
  <data key="author">WU YI-LONG</data>
  <data key="year">2009</data>
  <data key="title">...</data>
  <data key="so">SO</data>
  <data key="vol">0</data>
  <data key="page">0</data>
  <data key="ut"></data>
  <data key="freq">6</data>
</node>
<node id="152">
  <data key="name">ARVIS CATHERINE DUBOS</data>
  <data key="label">ARVIS CATHERINE DUBOS</data>
  <data key="author">ARVIS CATHERINE DUBOS</data>
  <data key="year">2016</data>
  <data key="title">...</data>
  <data key="so">SO</data>
  <data key="vol">0</data>
  <data key="page">0</data>
  <data key="ut"></data>
  <data key="freq">2</data>
</node>
<node id="153">
  <data key="name">MILLER V</data>
  <data key="label">MILLER V</data>
  <data key="author">MILLER V</data>
  <data key="year">2004</data>
  <data key="title">...</data>
  <data key="so">SO</data>
  <data key="vol">0</data>
  <data key="page">0</data>
  <data key="ut"></data>
  <data key="freq">2</data>
</node>
<node id="154">
  <data key="name">PEREIRA JR</data>
  <data key="label">PEREIRA JR</data>
  <data key="author">PEREIRA JR</data>
  <data key="year">2005</data>
  <data key="title">...</data>
  <data key="so">SO</data>
  <data key="vol">0</data>
  <data key="page">0</data>
  <data key="ut"></data>
  <data key="freq">2</data>
</node>
<node id="155">
  <data key="name">H Lee Moffitt Canc Ctr  Res Inst</data>
  <data key="label">H Lee Moffitt Canc Ctr  Res Inst</data>
  <data key="author">H Lee Moffitt Canc Ctr  Res Inst</data>
  <data key="year">2017</data>
  <data key="title">...</data>
  <data key="so">SO</data>
  <data key="vol">0</data>
  <data key="page">0</data>
  <data key="ut"></data>
  <data key="freq">5</data>
</node>
<node id="156">
  <data key="name">SEYMOUR L</data>
  <data key="label">SEYMOUR L</data>
  <data key="author">SEYMOUR L</data>
  <data key="year">2005</data>
  <data key="title">...</data>
  <data key="so">SO</data>
  <data key="vol">0</data>
  <data key="page">0</data>
  <data key="ut"></data>
  <data key="freq">3</data>
</node>
<node id="157">
  <data key="name">BAUDELET CHRISTINE</data>
  <data key="label">BAUDELET CHRISTINE</data>
  <data key="author">BAUDELET CHRISTINE</data>
  <data key="year">2015</data>
  <data key="title">...</data>
  <data key="so">SO</data>
  <data key="vol">0</data>
  <data key="page">0</data>
  <data key="ut"></data>
  <data key="freq">2</data>
</node>
<node id="158">
  <data key="name">Univ Heidelberg Hosp</data>
  <data key="label">Univ Heidelberg Hosp</data>
  <data key="author">Univ Heidelberg Hosp</data>
  <data key="year">2015</data>
  <data key="title">...</data>
  <data key="so">SO</data>
  <data key="vol">0</data>
  <data key="page">0</data>
  <data key="ut"></data>
  <data key="freq">2</data>
</node>
<node id="159">
  <data key="name">SOLOMON BENJAMIN J</data>
  <data key="label">SOLOMON BENJAMIN J</data>
  <data key="author">SOLOMON BENJAMIN J</data>
  <data key="year">2014</data>
  <data key="title">...</data>
  <data key="so">SO</data>
  <data key="vol">0</data>
  <data key="page">0</data>
  <data key="ut"></data>
  <data key="freq">3</data>
</node>
<node id="160">
  <data key="name">IRELAND.</data>
  <data key="label">IRELAND.</data>
  <data key="author">IRELAND.</data>
  <data key="year">2013</data>
  <data key="title">...</data>
  <data key="so">SO</data>
  <data key="vol">0</data>
  <data key="page">0</data>
  <data key="ut"></data>
  <data key="freq">2</data>
</node>
<node id="161">
  <data key="name">PLANCHARD DAVID</data>
  <data key="label">PLANCHARD DAVID</data>
  <data key="author">PLANCHARD DAVID</data>
  <data key="year">2015</data>
  <data key="title">...</data>
  <data key="so">SO</data>
  <data key="vol">0</data>
  <data key="page">0</data>
  <data key="ut"></data>
  <data key="freq">2</data>
</node>
<node id="162">
  <data key="name">KURATA T</data>
  <data key="label">KURATA T</data>
  <data key="author">KURATA T</data>
  <data key="year">2018</data>
  <data key="title">...</data>
  <data key="so">SO</data>
  <data key="vol">0</data>
  <data key="page">0</data>
  <data key="ut"></data>
  <data key="freq">3</data>
</node>
<node id="163">
  <data key="name">FRANCE.</data>
  <data key="label">FRANCE.</data>
  <data key="author">FRANCE.</data>
  <data key="year">2012</data>
  <data key="title">...</data>
  <data key="so">SO</data>
  <data key="vol">0</data>
  <data key="page">0</data>
  <data key="ut"></data>
  <data key="freq">21</data>
</node>
<node id="164">
  <data key="name">ENGLAND.</data>
  <data key="label">ENGLAND.</data>
  <data key="author">ENGLAND.</data>
  <data key="year">2013</data>
  <data key="title">...</data>
  <data key="so">SO</data>
  <data key="vol">0</data>
  <data key="page">0</data>
  <data key="ut"></data>
  <data key="freq">14</data>
</node>
<node id="165">
  <data key="name">Vanderbilt Ingram Canc Ctr</data>
  <data key="label">Vanderbilt Ingram Canc Ctr</data>
  <data key="author">Vanderbilt Ingram Canc Ctr</data>
  <data key="year">2004</data>
  <data key="title">...</data>
  <data key="so">SO</data>
  <data key="vol">0</data>
  <data key="page">0</data>
  <data key="ut"></data>
  <data key="freq">6</data>
</node>
<node id="166">
  <data key="name">VANSTEENKISTE J</data>
  <data key="label">VANSTEENKISTE J</data>
  <data key="author">VANSTEENKISTE J</data>
  <data key="year">2018</data>
  <data key="title">...</data>
  <data key="so">SO</data>
  <data key="vol">0</data>
  <data key="page">0</data>
  <data key="ut"></data>
  <data key="freq">2</data>
</node>
<node id="167">
  <data key="name">LYNCH THOMAS J</data>
  <data key="label">LYNCH THOMAS J</data>
  <data key="author">LYNCH THOMAS J</data>
  <data key="year">2010</data>
  <data key="title">...</data>
  <data key="so">SO</data>
  <data key="vol">0</data>
  <data key="page">0</data>
  <data key="ut"></data>
  <data key="freq">2</data>
</node>
<node id="168">
  <data key="name">Yale Sch Med</data>
  <data key="label">Yale Sch Med</data>
  <data key="author">Yale Sch Med</data>
  <data key="year">2018</data>
  <data key="title">...</data>
  <data key="so">SO</data>
  <data key="vol">0</data>
  <data key="page">0</data>
  <data key="ut"></data>
  <data key="freq">2</data>
</node>
<node id="169">
  <data key="name">Univ Duisburg Essen</data>
  <data key="label">Univ Duisburg Essen</data>
  <data key="author">Univ Duisburg Essen</data>
  <data key="year">2015</data>
  <data key="title">...</data>
  <data key="so">SO</data>
  <data key="vol">0</data>
  <data key="page">0</data>
  <data key="ut"></data>
  <data key="freq">2</data>
</node>
<node id="170">
  <data key="name">Univ Texas MD Anderson Canc Ctr</data>
  <data key="label">Univ Texas MD Anderson Canc Ctr</data>
  <data key="author">Univ Texas MD Anderson Canc Ctr</data>
  <data key="year">2015</data>
  <data key="title">...</data>
  <data key="so">SO</data>
  <data key="vol">0</data>
  <data key="page">0</data>
  <data key="ut"></data>
  <data key="freq">5</data>
</node>
<node id="171">
  <data key="name">OSI Pharmaceut</data>
  <data key="label">OSI Pharmaceut</data>
  <data key="author">OSI Pharmaceut</data>
  <data key="year">2005</data>
  <data key="title">...</data>
  <data key="so">SO</data>
  <data key="vol">0</data>
  <data key="page">0</data>
  <data key="ut"></data>
  <data key="freq">2</data>
</node>
<node id="172">
  <data key="name">Inst Gustave Roussy</data>
  <data key="label">Inst Gustave Roussy</data>
  <data key="author">Inst Gustave Roussy</data>
  <data key="year">2015</data>
  <data key="title">...</data>
  <data key="so">SO</data>
  <data key="vol">0</data>
  <data key="page">0</data>
  <data key="ut"></data>
  <data key="freq">3</data>
</node>
<node id="173">
  <data key="name">MOK TONY</data>
  <data key="label">MOK TONY</data>
  <data key="author">MOK TONY</data>
  <data key="year">2013</data>
  <data key="title">...</data>
  <data key="so">SO</data>
  <data key="vol">0</data>
  <data key="page">0</data>
  <data key="ut"></data>
  <data key="freq">2</data>
</node>
<node id="174">
  <data key="name">Kanagawa Canc Ctr</data>
  <data key="label">Kanagawa Canc Ctr</data>
  <data key="author">Kanagawa Canc Ctr</data>
  <data key="year">2018</data>
  <data key="title">...</data>
  <data key="so">SO</data>
  <data key="vol">0</data>
  <data key="page">0</data>
  <data key="ut"></data>
  <data key="freq">2</data>
</node>
<node id="175">
  <data key="name">YANG JAMES CHIH-HSIN</data>
  <data key="label">YANG JAMES CHIH-HSIN</data>
  <data key="author">YANG JAMES CHIH-HSIN</data>
  <data key="year">2015</data>
  <data key="title">...</data>
  <data key="so">SO</data>
  <data key="vol">0</data>
  <data key="page">0</data>
  <data key="ut"></data>
  <data key="freq">4</data>
</node>
<node id="176">
  <data key="name">Univ Pittsburgh</data>
  <data key="label">Univ Pittsburgh</data>
  <data key="author">Univ Pittsburgh</data>
  <data key="year">2003</data>
  <data key="title">...</data>
  <data key="so">SO</data>
  <data key="vol">0</data>
  <data key="page">0</data>
  <data key="ut"></data>
  <data key="freq">2</data>
</node>
<node id="177">
  <data key="name">JAPAN.</data>
  <data key="label">JAPAN.</data>
  <data key="author">JAPAN.</data>
  <data key="year">2010</data>
  <data key="title">...</data>
  <data key="so">SO</data>
  <data key="vol">0</data>
  <data key="page">0</data>
  <data key="ut"></data>
  <data key="freq">16</data>
</node>
<node id="178">
  <data key="name">VON PAWEL JOACHIM</data>
  <data key="label">VON PAWEL JOACHIM</data>
  <data key="author">VON PAWEL JOACHIM</data>
  <data key="year">2009</data>
  <data key="title">...</data>
  <data key="so">SO</data>
  <data key="vol">0</data>
  <data key="page">0</data>
  <data key="ut"></data>
  <data key="freq">2</data>
</node>
<node id="179">
  <data key="name">RIELY GREGORY J</data>
  <data key="label">RIELY GREGORY J</data>
  <data key="author">RIELY GREGORY J</data>
  <data key="year">2014</data>
  <data key="title">...</data>
  <data key="so">SO</data>
  <data key="vol">0</data>
  <data key="page">0</data>
  <data key="ut"></data>
  <data key="freq">2</data>
</node>
<node id="180">
  <data key="name">Chungbuk Natl Univ</data>
  <data key="label">Chungbuk Natl Univ</data>
  <data key="author">Chungbuk Natl Univ</data>
  <data key="year">2018</data>
  <data key="title">...</data>
  <data key="so">SO</data>
  <data key="vol">0</data>
  <data key="page">0</data>
  <data key="ut"></data>
  <data key="freq">3</data>
</node>
<node id="181">
  <data key="name">NETHERLANDS</data>
  <data key="label">NETHERLANDS</data>
  <data key="author">NETHERLANDS</data>
  <data key="year">2004</data>
  <data key="title">...</data>
  <data key="so">SO</data>
  <data key="vol">0</data>
  <data key="page">0</data>
  <data key="ut"></data>
  <data key="freq">2</data>
</node>
<node id="182">
  <data key="name">BELANI CP</data>
  <data key="label">BELANI CP</data>
  <data key="author">BELANI CP</data>
  <data key="year">2003</data>
  <data key="title">...</data>
  <data key="so">SO</data>
  <data key="vol">0</data>
  <data key="page">0</data>
  <data key="ut"></data>
  <data key="freq">2</data>
</node>
<node id="183">
  <data key="name">SHAW ALICE T</data>
  <data key="label">SHAW ALICE T</data>
  <data key="author">SHAW ALICE T</data>
  <data key="year">2014</data>
  <data key="title">...</data>
  <data key="so">SO</data>
  <data key="vol">0</data>
  <data key="page">0</data>
  <data key="ut"></data>
  <data key="freq">2</data>
</node>
<node id="184">
  <data key="name">HELLMANN M D</data>
  <data key="label">HELLMANN M D</data>
  <data key="author">HELLMANN M D</data>
  <data key="year">2018</data>
  <data key="title">...</data>
  <data key="so">SO</data>
  <data key="vol">0</data>
  <data key="page">0</data>
  <data key="ut"></data>
  <data key="freq">2</data>
</node>
<edge source="0" target="53">
  <data key="weight">1.0</data>
  <data key="slice">15</data>
  <data key="year">2015</data>
</edge>
<edge source="0" target="64">
  <data key="weight">1.0</data>
  <data key="slice">15</data>
  <data key="year">2015</data>
</edge>
<edge source="0" target="98">
  <data key="weight">1.0</data>
  <data key="slice">15</data>
  <data key="year">2015</data>
</edge>
<edge source="1" target="19">
  <data key="weight">0.5</data>
  <data key="slice">8</data>
  <data key="year">2008</data>
</edge>
<edge source="1" target="73">
  <data key="weight">1.0</data>
  <data key="slice">8</data>
  <data key="year">2008</data>
</edge>
<edge source="1" target="110">
  <data key="weight">1.0</data>
  <data key="slice">8</data>
  <data key="year">2008</data>
</edge>
<edge source="1" target="129">
  <data key="weight">1.0</data>
  <data key="slice">8</data>
  <data key="year">2008</data>
</edge>
<edge source="2" target="4">
  <data key="weight">1.0</data>
  <data key="slice">9</data>
  <data key="year">2009</data>
</edge>
<edge source="2" target="28">
  <data key="weight">1.0</data>
  <data key="slice">9</data>
  <data key="year">2009</data>
</edge>
<edge source="2" target="30">
  <data key="weight">1.0</data>
  <data key="slice">9</data>
  <data key="year">2009</data>
</edge>
<edge source="2" target="42">
  <data key="weight">1.0</data>
  <data key="slice">9</data>
  <data key="year">2009</data>
</edge>
<edge source="2" target="102">
  <data key="weight">1.0</data>
  <data key="slice">9</data>
  <data key="year">2009</data>
</edge>
<edge source="3" target="18">
  <data key="weight">9.999999974752427E-7</data>
  <data key="slice">5</data>
  <data key="year">2005</data>
</edge>
<edge source="3" target="52">
  <data key="weight">1.0</data>
  <data key="slice">5</data>
  <data key="year">2005</data>
</edge>
<edge source="3" target="69">
  <data key="weight">1.0</data>
  <data key="slice">5</data>
  <data key="year">2005</data>
</edge>
<edge source="3" target="92">
  <data key="weight">1.0</data>
  <data key="slice">5</data>
  <data key="year">2005</data>
</edge>
<edge source="3" target="94">
  <data key="weight">1.0</data>
  <data key="slice">5</data>
  <data key="year">2005</data>
</edge>
<edge source="3" target="108">
  <data key="weight">1.0</data>
  <data key="slice">5</data>
  <data key="year">2005</data>
</edge>
<edge source="3" target="109">
  <data key="weight">1.0</data>
  <data key="slice">5</data>
  <data key="year">2005</data>
</edge>
<edge source="3" target="140">
  <data key="weight">1.0</data>
  <data key="slice">5</data>
  <data key="year">2005</data>
</edge>
<edge source="4" target="28">
  <data key="weight">1.0</data>
  <data key="slice">9</data>
  <data key="year">2009</data>
</edge>
<edge source="4" target="30">
  <data key="weight">1.0</data>
  <data key="slice">9</data>
  <data key="year">2009</data>
</edge>
<edge source="4" target="42">
  <data key="weight">1.0</data>
  <data key="slice">9</data>
  <data key="year">2009</data>
</edge>
<edge source="4" target="67">
  <data key="weight">9.999999974752427E-7</data>
  <data key="slice">19</data>
  <data key="year">2019</data>
</edge>
<edge source="4" target="82">
  <data key="weight">0.8164966106414795</data>
  <data key="slice">17</data>
  <data key="year">2017</data>
</edge>
<edge source="4" target="102">
  <data key="weight">1.0</data>
  <data key="slice">9</data>
  <data key="year">2009</data>
</edge>
<edge source="4" target="163">
  <data key="weight">0.8164966106414795</data>
  <data key="slice">17</data>
  <data key="year">2017</data>
</edge>
<edge source="4" target="177">
  <data key="weight">1.0</data>
  <data key="slice">19</data>
  <data key="year">2019</data>
</edge>
<edge source="5" target="79">
  <data key="weight">1.0</data>
  <data key="slice">9</data>
  <data key="year">2009</data>
</edge>
<edge source="5" target="102">
  <data key="weight">0.5</data>
  <data key="slice">9</data>
  <data key="year">2009</data>
</edge>
<edge source="5" target="178">
  <data key="weight">1.0</data>
  <data key="slice">9</data>
  <data key="year">2009</data>
</edge>
<edge source="6" target="14">
  <data key="weight">0.5</data>
  <data key="slice">10</data>
  <data key="year">2010</data>
</edge>
<edge source="6" target="23">
  <data key="weight">1.0</data>
  <data key="slice">10</data>
  <data key="year">2010</data>
</edge>
<edge source="6" target="177">
  <data key="weight">1.0</data>
  <data key="slice">10</data>
  <data key="year">2010</data>
</edge>
<edge source="7" target="150">
  <data key="weight">1.0</data>
  <data key="slice">4</data>
  <data key="year">2004</data>
</edge>
<edge source="8" target="50">
  <data key="weight">1.0</data>
  <data key="slice">15</data>
  <data key="year">2015</data>
</edge>
<edge source="8" target="128">
  <data key="weight">1.0</data>
  <data key="slice">15</data>
  <data key="year">2015</data>
</edge>
<edge source="8" target="132">
  <data key="weight">1.0</data>
  <data key="slice">15</data>
  <data key="year">2015</data>
</edge>
<edge source="8" target="164">
  <data key="weight">1.0</data>
  <data key="slice">15</data>
  <data key="year">2015</data>
</edge>
<edge source="8" target="175">
  <data key="weight">1.0</data>
  <data key="slice">15</data>
  <data key="year">2015</data>
</edge>
<edge source="8" target="177">
  <data key="weight">1.0</data>
  <data key="slice">15</data>
  <data key="year">2015</data>
</edge>
<edge source="9" target="68">
  <data key="weight">1.0</data>
  <data key="slice">18</data>
  <data key="year">2018</data>
</edge>
<edge source="9" target="83">
  <data key="weight">1.0</data>
  <data key="slice">18</data>
  <data key="year">2018</data>
</edge>
<edge source="9" target="103">
  <data key="weight">0.8164966106414795</data>
  <data key="slice">18</data>
  <data key="year">2018</data>
</edge>
<edge source="10" target="12">
  <data key="weight">1.0</data>
  <data key="slice">18</data>
  <data key="year">2018</data>
</edge>
<edge source="10" target="84">
  <data key="weight">1.0</data>
  <data key="slice">18</data>
  <data key="year">2018</data>
</edge>
<edge source="10" target="99">
  <data key="weight">1.0</data>
  <data key="slice">18</data>
  <data key="year">2018</data>
</edge>
<edge source="10" target="103">
  <data key="weight">0.8164966106414795</data>
  <data key="slice">18</data>
  <data key="year">2018</data>
</edge>
<edge source="10" target="133">
  <data key="weight">1.0</data>
  <data key="slice">18</data>
  <data key="year">2018</data>
</edge>
<edge source="10" target="136">
  <data key="weight">1.0</data>
  <data key="slice">18</data>
  <data key="year">2018</data>
</edge>
<edge source="10" target="164">
  <data key="weight">1.0</data>
  <data key="slice">18</data>
  <data key="year">2018</data>
</edge>
<edge source="10" target="166">
  <data key="weight">1.0</data>
  <data key="slice">18</data>
  <data key="year">2018</data>
</edge>
<edge source="10" target="180">
  <data key="weight">0.8164966106414795</data>
  <data key="slice">18</data>
  <data key="year">2018</data>
</edge>
<edge source="11" target="21">
  <data key="weight">1.0</data>
  <data key="slice">17</data>
  <data key="year">2017</data>
</edge>
<edge source="12" target="63">
  <data key="weight">1.0</data>
  <data key="slice">17</data>
  <data key="year">2017</data>
</edge>
<edge source="12" target="84">
  <data key="weight">1.0</data>
  <data key="slice">18</data>
  <data key="year">2018</data>
</edge>
<edge source="12" target="99">
  <data key="weight">1.0</data>
  <data key="slice">18</data>
  <data key="year">2018</data>
</edge>
<edge source="12" target="103">
  <data key="weight">0.8164966106414795</data>
  <data key="slice">18</data>
  <data key="year">2018</data>
</edge>
<edge source="12" target="133">
  <data key="weight">1.0</data>
  <data key="slice">18</data>
  <data key="year">2018</data>
</edge>
<edge source="12" target="136">
  <data key="weight">1.0</data>
  <data key="slice">18</data>
  <data key="year">2018</data>
</edge>
<edge source="12" target="164">
  <data key="weight">1.0</data>
  <data key="slice">17</data>
  <data key="year">2017</data>
</edge>
<edge source="12" target="166">
  <data key="weight">1.0</data>
  <data key="slice">18</data>
  <data key="year">2018</data>
</edge>
<edge source="12" target="177">
  <data key="weight">0.8164966106414795</data>
  <data key="slice">17</data>
  <data key="year">2017</data>
</edge>
<edge source="12" target="180">
  <data key="weight">0.8164966106414795</data>
  <data key="slice">18</data>
  <data key="year">2018</data>
</edge>
<edge source="13" target="47">
  <data key="weight">1.0</data>
  <data key="slice">15</data>
  <data key="year">2015</data>
</edge>
<edge source="14" target="23">
  <data key="weight">0.5</data>
  <data key="slice">10</data>
  <data key="year">2010</data>
</edge>
<edge source="14" target="62">
  <data key="weight">0.5</data>
  <data key="slice">10</data>
  <data key="year">2010</data>
</edge>
<edge source="14" target="67">
  <data key="weight">0.3162277638912201</data>
  <data key="slice">10</data>
  <data key="year">2010</data>
</edge>
<edge source="14" target="177">
  <data key="weight">0.5</data>
  <data key="slice">10</data>
  <data key="year">2010</data>
</edge>
<edge source="15" target="18">
  <data key="weight">1.0</data>
  <data key="slice">4</data>
  <data key="year">2004</data>
</edge>
<edge source="15" target="24">
  <data key="weight">1.0</data>
  <data key="slice">4</data>
  <data key="year">2004</data>
</edge>
<edge source="15" target="99">
  <data key="weight">1.0</data>
  <data key="slice">4</data>
  <data key="year">2004</data>
</edge>
<edge source="15" target="100">
  <data key="weight">1.0</data>
  <data key="slice">4</data>
  <data key="year">2004</data>
</edge>
<edge source="15" target="153">
  <data key="weight">1.0</data>
  <data key="slice">4</data>
  <data key="year">2004</data>
</edge>
<edge source="16" target="54">
  <data key="weight">1.0</data>
  <data key="slice">9</data>
  <data key="year">2009</data>
</edge>
<edge source="16" target="102">
  <data key="weight">0.5</data>
  <data key="slice">9</data>
  <data key="year">2009</data>
</edge>
<edge source="16" target="151">
  <data key="weight">1.0</data>
  <data key="slice">9</data>
  <data key="year">2009</data>
</edge>
<edge source="17" target="18">
  <data key="weight">1.0</data>
  <data key="slice">4</data>
  <data key="year">2004</data>
</edge>
<edge source="17" target="24">
  <data key="weight">1.0</data>
  <data key="slice">4</data>
  <data key="year">2004</data>
</edge>
<edge source="17" target="99">
  <data key="weight">1.0</data>
  <data key="slice">4</data>
  <data key="year">2004</data>
</edge>
<edge source="17" target="100">
  <data key="weight">1.0</data>
  <data key="slice">4</data>
  <data key="year">2004</data>
</edge>
<edge source="17" target="153">
  <data key="weight">1.0</data>
  <data key="slice">4</data>
  <data key="year">2004</data>
</edge>
<edge source="18" target="24">
  <data key="weight">1.0</data>
  <data key="slice">4</data>
  <data key="year">2004</data>
</edge>
<edge source="18" target="28">
  <data key="weight">9.999999974752427E-7</data>
  <data key="slice">12</data>
  <data key="year">2012</data>
</edge>
<edge source="18" target="52">
  <data key="weight">1.0</data>
  <data key="slice">5</data>
  <data key="year">2005</data>
</edge>
<edge source="18" target="56">
  <data key="weight">1.0</data>
  <data key="slice">4</data>
  <data key="year">2004</data>
</edge>
<edge source="18" target="60">
  <data key="weight">0.5</data>
  <data key="slice">12</data>
  <data key="year">2012</data>
</edge>
<edge source="18" target="63">
  <data key="weight">0.8164966106414795</data>
  <data key="slice">14</data>
  <data key="year">2014</data>
</edge>
<edge source="18" target="67">
  <data key="weight">0.8164966106414795</data>
  <data key="slice">12</data>
  <data key="year">2012</data>
</edge>
<edge source="18" target="69">
  <data key="weight">1.0</data>
  <data key="slice">5</data>
  <data key="year">2005</data>
</edge>
<edge source="18" target="78">
  <data key="weight">1.0</data>
  <data key="slice">4</data>
  <data key="year">2004</data>
</edge>
<edge source="18" target="92">
  <data key="weight">1.0</data>
  <data key="slice">5</data>
  <data key="year">2005</data>
</edge>
<edge source="18" target="94">
  <data key="weight">1.0</data>
  <data key="slice">5</data>
  <data key="year">2005</data>
</edge>
<edge source="18" target="99">
  <data key="weight">1.0</data>
  <data key="slice">4</data>
  <data key="year">2004</data>
</edge>
<edge source="18" target="100">
  <data key="weight">1.0</data>
  <data key="slice">4</data>
  <data key="year">2004</data>
</edge>
<edge source="18" target="108">
  <data key="weight">1.0</data>
  <data key="slice">5</data>
  <data key="year">2005</data>
</edge>
<edge source="18" target="111">
  <data key="weight">9.999999974752427E-7</data>
  <data key="slice">14</data>
  <data key="year">2014</data>
</edge>
<edge source="18" target="116">
  <data key="weight">1.0</data>
  <data key="slice">14</data>
  <data key="year">2014</data>
</edge>
<edge source="18" target="130">
  <data key="weight">8.660254025016911E-7</data>
  <data key="slice">15</data>
  <data key="year">2015</data>
</edge>
<edge source="18" target="149">
  <data key="weight">1.0</data>
  <data key="slice">14</data>
  <data key="year">2014</data>
</edge>
<edge source="18" target="153">
  <data key="weight">1.0</data>
  <data key="slice">4</data>
  <data key="year">2004</data>
</edge>
<edge source="18" target="163">
  <data key="weight">0.40824830532073975</data>
  <data key="slice">12</data>
  <data key="year">2012</data>
</edge>
<edge source="18" target="179">
  <data key="weight">9.999999974752427E-7</data>
  <data key="slice">14</data>
  <data key="year">2014</data>
</edge>
<edge source="18" target="181">
  <data key="weight">1.0</data>
  <data key="slice">4</data>
  <data key="year">2004</data>
</edge>
<edge source="18" target="183">
  <data key="weight">9.999999974752427E-7</data>
  <data key="slice">14</data>
  <data key="year">2014</data>
</edge>
<edge source="19" target="35">
  <data key="weight">1.0</data>
  <data key="slice">8</data>
  <data key="year">2008</data>
</edge>
<edge source="19" target="73">
  <data key="weight">0.5</data>
  <data key="slice">8</data>
  <data key="year">2008</data>
</edge>
<edge source="19" target="79">
  <data key="weight">0.5</data>
  <data key="slice">8</data>
  <data key="year">2008</data>
</edge>
<edge source="19" target="110">
  <data key="weight">0.5</data>
  <data key="slice">8</data>
  <data key="year">2008</data>
</edge>
<edge source="19" target="129">
  <data key="weight">0.5</data>
  <data key="slice">8</data>
  <data key="year">2008</data>
</edge>
<edge source="20" target="49">
  <data key="weight">1.0</data>
  <data key="slice">15</data>
  <data key="year">2015</data>
</edge>
<edge source="20" target="60">
  <data key="weight">0.8164966106414795</data>
  <data key="slice">15</data>
  <data key="year">2015</data>
</edge>
<edge source="20" target="101">
  <data key="weight">1.0</data>
  <data key="slice">15</data>
  <data key="year">2015</data>
</edge>
<edge source="20" target="117">
  <data key="weight">1.0</data>
  <data key="slice">15</data>
  <data key="year">2015</data>
</edge>
<edge source="20" target="139">
  <data key="weight">1.0</data>
  <data key="slice">15</data>
  <data key="year">2015</data>
</edge>
<edge source="20" target="144">
  <data key="weight">0.8164966106414795</data>
  <data key="slice">15</data>
  <data key="year">2015</data>
</edge>
<edge source="20" target="158">
  <data key="weight">1.0</data>
  <data key="slice">15</data>
  <data key="year">2015</data>
</edge>
<edge source="22" target="43">
  <data key="weight">1.0</data>
  <data key="slice">18</data>
  <data key="year">2018</data>
</edge>
<edge source="22" target="70">
  <data key="weight">0.8164966106414795</data>
  <data key="slice">15</data>
  <data key="year">2015</data>
</edge>
<edge source="22" target="161">
  <data key="weight">0.8164966106414795</data>
  <data key="slice">15</data>
  <data key="year">2015</data>
</edge>
<edge source="23" target="177">
  <data key="weight">1.0</data>
  <data key="slice">10</data>
  <data key="year">2010</data>
</edge>
<edge source="24" target="39">
  <data key="weight">1.0</data>
  <data key="slice">4</data>
  <data key="year">2004</data>
</edge>
<edge source="24" target="56">
  <data key="weight">1.0</data>
  <data key="slice">4</data>
  <data key="year">2004</data>
</edge>
<edge source="24" target="78">
  <data key="weight">1.0</data>
  <data key="slice">4</data>
  <data key="year">2004</data>
</edge>
<edge source="24" target="99">
  <data key="weight">1.0</data>
  <data key="slice">4</data>
  <data key="year">2004</data>
</edge>
<edge source="24" target="100">
  <data key="weight">1.0</data>
  <data key="slice">4</data>
  <data key="year">2004</data>
</edge>
<edge source="24" target="153">
  <data key="weight">1.0</data>
  <data key="slice">4</data>
  <data key="year">2004</data>
</edge>
<edge source="24" target="165">
  <data key="weight">1.0</data>
  <data key="slice">4</data>
  <data key="year">2004</data>
</edge>
<edge source="24" target="181">
  <data key="weight">1.0</data>
  <data key="slice">4</data>
  <data key="year">2004</data>
</edge>
<edge source="25" target="85">
  <data key="weight">1.0</data>
  <data key="slice">18</data>
  <data key="year">2018</data>
</edge>
<edge source="25" target="88">
  <data key="weight">1.0</data>
  <data key="slice">18</data>
  <data key="year">2018</data>
</edge>
<edge source="25" target="137">
  <data key="weight">1.0</data>
  <data key="slice">18</data>
  <data key="year">2018</data>
</edge>
<edge source="25" target="174">
  <data key="weight">1.0</data>
  <data key="slice">18</data>
  <data key="year">2018</data>
</edge>
<edge source="25" target="180">
  <data key="weight">0.8164966106414795</data>
  <data key="slice">18</data>
  <data key="year">2018</data>
</edge>
<edge source="27" target="29">
  <data key="weight">1.0</data>
  <data key="slice">5</data>
  <data key="year">2005</data>
</edge>
<edge source="27" target="57">
  <data key="weight">1.0</data>
  <data key="slice">5</data>
  <data key="year">2005</data>
</edge>
<edge source="27" target="61">
  <data key="weight">1.0</data>
  <data key="slice">5</data>
  <data key="year">2005</data>
</edge>
<edge source="27" target="72">
  <data key="weight">1.0</data>
  <data key="slice">5</data>
  <data key="year">2005</data>
</edge>
<edge source="27" target="112">
  <data key="weight">1.0</data>
  <data key="slice">5</data>
  <data key="year">2005</data>
</edge>
<edge source="27" target="124">
  <data key="weight">1.0</data>
  <data key="slice">5</data>
  <data key="year">2005</data>
</edge>
<edge source="27" target="126">
  <data key="weight">9.999999974752427E-7</data>
  <data key="slice">5</data>
  <data key="year">2005</data>
</edge>
<edge source="27" target="131">
  <data key="weight">1.0</data>
  <data key="slice">5</data>
  <data key="year">2005</data>
</edge>
<edge source="27" target="154">
  <data key="weight">1.0</data>
  <data key="slice">5</data>
  <data key="year">2005</data>
</edge>
<edge source="28" target="30">
  <data key="weight">1.0</data>
  <data key="slice">9</data>
  <data key="year">2009</data>
</edge>
<edge source="28" target="42">
  <data key="weight">1.0</data>
  <data key="slice">9</data>
  <data key="year">2009</data>
</edge>
<edge source="28" target="44">
  <data key="weight">8.660254025016911E-7</data>
  <data key="slice">18</data>
  <data key="year">2018</data>
</edge>
<edge source="28" target="48">
  <data key="weight">8.660254025016911E-7</data>
  <data key="slice">18</data>
  <data key="year">2018</data>
</edge>
<edge source="28" target="51">
  <data key="weight">0.8164966106414795</data>
  <data key="slice">16</data>
  <data key="year">2016</data>
</edge>
<edge source="28" target="60">
  <data key="weight">0.5</data>
  <data key="slice">12</data>
  <data key="year">2012</data>
</edge>
<edge source="28" target="63">
  <data key="weight">1.0</data>
  <data key="slice">13</data>
  <data key="year">2013</data>
</edge>
<edge source="28" target="67">
  <data key="weight">9.999999974752427E-7</data>
  <data key="slice">12</data>
  <data key="year">2012</data>
</edge>
<edge source="28" target="75">
  <data key="weight">0.8164966106414795</data>
  <data key="slice">16</data>
  <data key="year">2016</data>
</edge>
<edge source="28" target="82">
  <data key="weight">1.0</data>
  <data key="slice">16</data>
  <data key="year">2016</data>
</edge>
<edge source="28" target="89">
  <data key="weight">8.660254025016911E-7</data>
  <data key="slice">18</data>
  <data key="year">2018</data>
</edge>
<edge source="28" target="90">
  <data key="weight">0.75</data>
  <data key="slice">17</data>
  <data key="year">2017</data>
</edge>
<edge source="28" target="97">
  <data key="weight">0.8164966106414795</data>
  <data key="slice">16</data>
  <data key="year">2016</data>
</edge>
<edge source="28" target="102">
  <data key="weight">1.0</data>
  <data key="slice">9</data>
  <data key="year">2009</data>
</edge>
<edge source="28" target="107">
  <data key="weight">0.8164966106414795</data>
  <data key="slice">16</data>
  <data key="year">2016</data>
</edge>
<edge source="28" target="119">
  <data key="weight">1.0</data>
  <data key="slice">13</data>
  <data key="year">2013</data>
</edge>
<edge source="28" target="126">
  <data key="weight">0.8164966106414795</data>
  <data key="slice">16</data>
  <data key="year">2016</data>
</edge>
<edge source="28" target="152">
  <data key="weight">0.8164966106414795</data>
  <data key="slice">16</data>
  <data key="year">2016</data>
</edge>
<edge source="28" target="163">
  <data key="weight">0.40824830532073975</data>
  <data key="slice">17</data>
  <data key="year">2017</data>
</edge>
<edge source="28" target="177">
  <data key="weight">8.660254025016911E-7</data>
  <data key="slice">19</data>
  <data key="year">2019</data>
</edge>
<edge source="28" target="180">
  <data key="weight">8.660254025016911E-7</data>
  <data key="slice">18</data>
  <data key="year">2018</data>
</edge>
<edge source="29" target="131">
  <data key="weight">1.0</data>
  <data key="slice">5</data>
  <data key="year">2005</data>
</edge>
<edge source="30" target="31">
  <data key="weight">1.0</data>
  <data key="slice">14</data>
  <data key="year">2014</data>
</edge>
<edge source="30" target="42">
  <data key="weight">1.0</data>
  <data key="slice">9</data>
  <data key="year">2009</data>
</edge>
<edge source="30" target="47">
  <data key="weight">7.071067784636398E-7</data>
  <data key="slice">17</data>
  <data key="year">2017</data>
</edge>
<edge source="30" target="60">
  <data key="weight">8.660254025016911E-7</data>
  <data key="slice">15</data>
  <data key="year">2015</data>
</edge>
<edge source="30" target="63">
  <data key="weight">7.071067784636398E-7</data>
  <data key="slice">17</data>
  <data key="year">2017</data>
</edge>
<edge source="30" target="67">
  <data key="weight">0.8944271802902222</data>
  <data key="slice">17</data>
  <data key="year">2017</data>
</edge>
<edge source="30" target="90">
  <data key="weight">0.75</data>
  <data key="slice">17</data>
  <data key="year">2017</data>
</edge>
<edge source="30" target="93">
  <data key="weight">0.8944271802902222</data>
  <data key="slice">18</data>
  <data key="year">2018</data>
</edge>
<edge source="30" target="102">
  <data key="weight">1.0</data>
  <data key="slice">9</data>
  <data key="year">2009</data>
</edge>
<edge source="30" target="113">
  <data key="weight">0.7071067690849304</data>
  <data key="slice">17</data>
  <data key="year">2017</data>
</edge>
<edge source="30" target="119">
  <data key="weight">7.071067784636398E-7</data>
  <data key="slice">17</data>
  <data key="year">2017</data>
</edge>
<edge source="30" target="120">
  <data key="weight">8.660254025016911E-7</data>
  <data key="slice">15</data>
  <data key="year">2015</data>
</edge>
<edge source="30" target="125">
  <data key="weight">0.8944271802902222</data>
  <data key="slice">18</data>
  <data key="year">2018</data>
</edge>
<edge source="30" target="142">
  <data key="weight">0.8660253882408142</data>
  <data key="slice">15</data>
  <data key="year">2015</data>
</edge>
<edge source="30" target="144">
  <data key="weight">8.660254025016911E-7</data>
  <data key="slice">15</data>
  <data key="year">2015</data>
</edge>
<edge source="30" target="155">
  <data key="weight">7.071067784636398E-7</data>
  <data key="slice">17</data>
  <data key="year">2017</data>
</edge>
<edge source="30" target="164">
  <data key="weight">7.071067784636398E-7</data>
  <data key="slice">17</data>
  <data key="year">2017</data>
</edge>
<edge source="30" target="177">
  <data key="weight">8.660254025016911E-7</data>
  <data key="slice">17</data>
  <data key="year">2017</data>
</edge>
<edge source="32" target="37">
  <data key="weight">1.0</data>
  <data key="slice">16</data>
  <data key="year">2016</data>
</edge>
<edge source="33" target="66">
  <data key="weight">1.0</data>
  <data key="slice">18</data>
  <data key="year">2018</data>
</edge>
<edge source="33" target="81">
  <data key="weight">1.0</data>
  <data key="slice">18</data>
  <data key="year">2018</data>
</edge>
<edge source="33" target="91">
  <data key="weight">1.0</data>
  <data key="slice">18</data>
  <data key="year">2018</data>
</edge>
<edge source="34" target="60">
  <data key="weight">0.8164966106414795</data>
  <data key="slice">15</data>
  <data key="year">2015</data>
</edge>
<edge source="34" target="144">
  <data key="weight">0.8164966106414795</data>
  <data key="slice">15</data>
  <data key="year">2015</data>
</edge>
<edge source="35" target="129">
  <data key="weight">0.5</data>
  <data key="slice">8</data>
  <data key="year">2008</data>
</edge>
<edge source="36" target="60">
  <data key="weight">0.8164966106414795</data>
  <data key="slice">15</data>
  <data key="year">2015</data>
</edge>
<edge source="36" target="144">
  <data key="weight">0.8164966106414795</data>
  <data key="slice">15</data>
  <data key="year">2015</data>
</edge>
<edge source="36" target="157">
  <data key="weight">1.0</data>
  <data key="slice">15</data>
  <data key="year">2015</data>
</edge>
<edge source="38" target="54">
  <data key="weight">9.999999974752427E-7</data>
  <data key="slice">18</data>
  <data key="year">2018</data>
</edge>
<edge source="38" target="180">
  <data key="weight">0.8164966106414795</data>
  <data key="slice">18</data>
  <data key="year">2018</data>
</edge>
<edge source="39" target="99">
  <data key="weight">1.0</data>
  <data key="slice">4</data>
  <data key="year">2004</data>
</edge>
<edge source="39" target="100">
  <data key="weight">1.0</data>
  <data key="slice">4</data>
  <data key="year">2004</data>
</edge>
<edge source="39" target="153">
  <data key="weight">1.0</data>
  <data key="slice">4</data>
  <data key="year">2004</data>
</edge>
<edge source="40" target="69">
  <data key="weight">0.8164966106414795</data>
  <data key="slice">15</data>
  <data key="year">2015</data>
</edge>
<edge source="40" target="70">
  <data key="weight">0.8164966106414795</data>
  <data key="slice">15</data>
  <data key="year">2015</data>
</edge>
<edge source="40" target="96">
  <data key="weight">0.8164966106414795</data>
  <data key="slice">15</data>
  <data key="year">2015</data>
</edge>
<edge source="40" target="147">
  <data key="weight">0.8164966106414795</data>
  <data key="slice">15</data>
  <data key="year">2015</data>
</edge>
<edge source="40" target="161">
  <data key="weight">0.8164966106414795</data>
  <data key="slice">15</data>
  <data key="year">2015</data>
</edge>
<edge source="40" target="165">
  <data key="weight">0.8660253882408142</data>
  <data key="slice">15</data>
  <data key="year">2015</data>
</edge>
<edge source="40" target="172">
  <data key="weight">1.0</data>
  <data key="slice">15</data>
  <data key="year">2015</data>
</edge>
<edge source="41" target="52">
  <data key="weight">1.0</data>
  <data key="slice">5</data>
  <data key="year">2005</data>
</edge>
<edge source="41" target="69">
  <data key="weight">1.0</data>
  <data key="slice">5</data>
  <data key="year">2005</data>
</edge>
<edge source="41" target="92">
  <data key="weight">1.0</data>
  <data key="slice">5</data>
  <data key="year">2005</data>
</edge>
<edge source="41" target="94">
  <data key="weight">1.0</data>
  <data key="slice">5</data>
  <data key="year">2005</data>
</edge>
<edge source="41" target="108">
  <data key="weight">1.0</data>
  <data key="slice">5</data>
  <data key="year">2005</data>
</edge>
<edge source="42" target="102">
  <data key="weight">1.0</data>
  <data key="slice">9</data>
  <data key="year">2009</data>
</edge>
<edge source="44" target="48">
  <data key="weight">1.0</data>
  <data key="slice">18</data>
  <data key="year">2018</data>
</edge>
<edge source="44" target="63">
  <data key="weight">0.8660253882408142</data>
  <data key="slice">18</data>
  <data key="year">2018</data>
</edge>
<edge source="45" target="67">
  <data key="weight">0.5773502588272095</data>
  <data key="slice">8</data>
  <data key="year">2008</data>
</edge>
<edge source="45" target="126">
  <data key="weight">9.999999974752427E-7</data>
  <data key="slice">8</data>
  <data key="year">2008</data>
</edge>
<edge source="45" target="129">
  <data key="weight">0.5</data>
  <data key="slice">8</data>
  <data key="year">2008</data>
</edge>
<edge source="46" target="71">
  <data key="weight">1.0</data>
  <data key="slice">4</data>
  <data key="year">2004</data>
</edge>
<edge source="47" target="60">
  <data key="weight">0.8164966106414795</data>
  <data key="slice">17</data>
  <data key="year">2017</data>
</edge>
<edge source="47" target="119">
  <data key="weight">1.0</data>
  <data key="slice">17</data>
  <data key="year">2017</data>
</edge>
<edge source="47" target="170">
  <data key="weight">1.0</data>
  <data key="slice">17</data>
  <data key="year">2017</data>
</edge>
<edge source="48" target="63">
  <data key="weight">0.8660253882408142</data>
  <data key="slice">18</data>
  <data key="year">2018</data>
</edge>
<edge source="48" target="155">
  <data key="weight">1.0</data>
  <data key="slice">17</data>
  <data key="year">2017</data>
</edge>
<edge source="49" target="60">
  <data key="weight">0.8164966106414795</data>
  <data key="slice">15</data>
  <data key="year">2015</data>
</edge>
<edge source="49" target="101">
  <data key="weight">1.0</data>
  <data key="slice">15</data>
  <data key="year">2015</data>
</edge>
<edge source="49" target="117">
  <data key="weight">1.0</data>
  <data key="slice">15</data>
  <data key="year">2015</data>
</edge>
<edge source="49" target="139">
  <data key="weight">1.0</data>
  <data key="slice">15</data>
  <data key="year">2015</data>
</edge>
<edge source="49" target="144">
  <data key="weight">0.8164966106414795</data>
  <data key="slice">15</data>
  <data key="year">2015</data>
</edge>
<edge source="49" target="158">
  <data key="weight">1.0</data>
  <data key="slice">15</data>
  <data key="year">2015</data>
</edge>
<edge source="50" target="128">
  <data key="weight">1.0</data>
  <data key="slice">15</data>
  <data key="year">2015</data>
</edge>
<edge source="50" target="132">
  <data key="weight">1.0</data>
  <data key="slice">15</data>
  <data key="year">2015</data>
</edge>
<edge source="50" target="164">
  <data key="weight">1.0</data>
  <data key="slice">15</data>
  <data key="year">2015</data>
</edge>
<edge source="50" target="175">
  <data key="weight">1.0</data>
  <data key="slice">15</data>
  <data key="year">2015</data>
</edge>
<edge source="50" target="177">
  <data key="weight">1.0</data>
  <data key="slice">15</data>
  <data key="year">2015</data>
</edge>
<edge source="51" target="97">
  <data key="weight">1.0</data>
  <data key="slice">16</data>
  <data key="year">2016</data>
</edge>
<edge source="51" target="107">
  <data key="weight">1.0</data>
  <data key="slice">16</data>
  <data key="year">2016</data>
</edge>
<edge source="51" target="126">
  <data key="weight">1.0</data>
  <data key="slice">16</data>
  <data key="year">2016</data>
</edge>
<edge source="51" target="152">
  <data key="weight">1.0</data>
  <data key="slice">16</data>
  <data key="year">2016</data>
</edge>
<edge source="51" target="163">
  <data key="weight">0.8164966106414795</data>
  <data key="slice">16</data>
  <data key="year">2016</data>
</edge>
<edge source="52" target="69">
  <data key="weight">1.0</data>
  <data key="slice">5</data>
  <data key="year">2005</data>
</edge>
<edge source="52" target="92">
  <data key="weight">1.0</data>
  <data key="slice">5</data>
  <data key="year">2005</data>
</edge>
<edge source="52" target="94">
  <data key="weight">1.0</data>
  <data key="slice">5</data>
  <data key="year">2005</data>
</edge>
<edge source="52" target="108">
  <data key="weight">1.0</data>
  <data key="slice">5</data>
  <data key="year">2005</data>
</edge>
<edge source="52" target="109">
  <data key="weight">1.0</data>
  <data key="slice">5</data>
  <data key="year">2005</data>
</edge>
<edge source="52" target="140">
  <data key="weight">1.0</data>
  <data key="slice">5</data>
  <data key="year">2005</data>
</edge>
<edge source="53" target="64">
  <data key="weight">1.0</data>
  <data key="slice">15</data>
  <data key="year">2015</data>
</edge>
<edge source="53" target="98">
  <data key="weight">1.0</data>
  <data key="slice">15</data>
  <data key="year">2015</data>
</edge>
<edge source="53" target="130">
  <data key="weight">0.8164966106414795</data>
  <data key="slice">15</data>
  <data key="year">2015</data>
</edge>
<edge source="54" target="63">
  <data key="weight">1.0</data>
  <data key="slice">13</data>
  <data key="year">2013</data>
</edge>
<edge source="54" target="82">
  <data key="weight">0.8164966106414795</data>
  <data key="slice">17</data>
  <data key="year">2017</data>
</edge>
<edge source="54" target="87">
  <data key="weight">1.0</data>
  <data key="slice">17</data>
  <data key="year">2017</data>
</edge>
<edge source="54" target="102">
  <data key="weight">0.5</data>
  <data key="slice">9</data>
  <data key="year">2009</data>
</edge>
<edge source="54" target="119">
  <data key="weight">1.0</data>
  <data key="slice">13</data>
  <data key="year">2013</data>
</edge>
<edge source="54" target="151">
  <data key="weight">1.0</data>
  <data key="slice">9</data>
  <data key="year">2009</data>
</edge>
<edge source="54" target="164">
  <data key="weight">0.8164966106414795</data>
  <data key="slice">14</data>
  <data key="year">2014</data>
</edge>
<edge source="54" target="180">
  <data key="weight">0.8164966106414795</data>
  <data key="slice">18</data>
  <data key="year">2018</data>
</edge>
<edge source="55" target="63">
  <data key="weight">0.8164966106414795</data>
  <data key="slice">14</data>
  <data key="year">2014</data>
</edge>
<edge source="55" target="134">
  <data key="weight">1.0</data>
  <data key="slice">14</data>
  <data key="year">2014</data>
</edge>
<edge source="56" target="99">
  <data key="weight">1.0</data>
  <data key="slice">4</data>
  <data key="year">2004</data>
</edge>
<edge source="56" target="100">
  <data key="weight">1.0</data>
  <data key="slice">4</data>
  <data key="year">2004</data>
</edge>
<edge source="56" target="153">
  <data key="weight">1.0</data>
  <data key="slice">4</data>
  <data key="year">2004</data>
</edge>
<edge source="57" target="131">
  <data key="weight">1.0</data>
  <data key="slice">5</data>
  <data key="year">2005</data>
</edge>
<edge source="59" target="90">
  <data key="weight">1.0</data>
  <data key="slice">9</data>
  <data key="year">2009</data>
</edge>
<edge source="59" target="102">
  <data key="weight">0.5</data>
  <data key="slice">9</data>
  <data key="year">2009</data>
</edge>
<edge source="60" target="67">
  <data key="weight">0.40824830532073975</data>
  <data key="slice">12</data>
  <data key="year">2012</data>
</edge>
<edge source="60" target="86">
  <data key="weight">8.164966516233108E-7</data>
  <data key="slice">14</data>
  <data key="year">2014</data>
</edge>
<edge source="60" target="90">
  <data key="weight">0.8944271802902222</data>
  <data key="slice">18</data>
  <data key="year">2018</data>
</edge>
<edge source="60" target="101">
  <data key="weight">0.8164966106414795</data>
  <data key="slice">15</data>
  <data key="year">2015</data>
</edge>
<edge source="60" target="117">
  <data key="weight">0.8164966106414795</data>
  <data key="slice">15</data>
  <data key="year">2015</data>
</edge>
<edge source="60" target="119">
  <data key="weight">8.164966516233108E-7</data>
  <data key="slice">17</data>
  <data key="year">2017</data>
</edge>
<edge source="60" target="120">
  <data key="weight">1.0</data>
  <data key="slice">15</data>
  <data key="year">2015</data>
</edge>
<edge source="60" target="139">
  <data key="weight">0.8164966106414795</data>
  <data key="slice">15</data>
  <data key="year">2015</data>
</edge>
<edge source="60" target="144">
  <data key="weight">1.0</data>
  <data key="slice">15</data>
  <data key="year">2015</data>
</edge>
<edge source="60" target="157">
  <data key="weight">0.8164966106414795</data>
  <data key="slice">15</data>
  <data key="year">2015</data>
</edge>
<edge source="60" target="158">
  <data key="weight">0.8164966106414795</data>
  <data key="slice">15</data>
  <data key="year">2015</data>
</edge>
<edge source="60" target="163">
  <data key="weight">0.8164966106414795</data>
  <data key="slice">12</data>
  <data key="year">2012</data>
</edge>
<edge source="60" target="170">
  <data key="weight">0.8164966106414795</data>
  <data key="slice">17</data>
  <data key="year">2017</data>
</edge>
<edge source="61" target="131">
  <data key="weight">1.0</data>
  <data key="slice">5</data>
  <data key="year">2005</data>
</edge>
<edge source="62" target="67">
  <data key="weight">0.6324555277824402</data>
  <data key="slice">10</data>
  <data key="year">2010</data>
</edge>
<edge source="63" target="67">
  <data key="weight">0.8660253882408142</data>
  <data key="slice">14</data>
  <data key="year">2014</data>
</edge>
<edge source="63" target="76">
  <data key="weight">1.0</data>
  <data key="slice">14</data>
  <data key="year">2014</data>
</edge>
<edge source="63" target="90">
  <data key="weight">8.164966516233108E-7</data>
  <data key="slice">18</data>
  <data key="year">2018</data>
</edge>
<edge source="63" target="96">
  <data key="weight">8.164966516233108E-7</data>
  <data key="slice">14</data>
  <data key="year">2014</data>
</edge>
<edge source="63" target="97">
  <data key="weight">8.164966516233108E-7</data>
  <data key="slice">14</data>
  <data key="year">2014</data>
</edge>
<edge source="63" target="107">
  <data key="weight">9.999999974752427E-7</data>
  <data key="slice">14</data>
  <data key="year">2014</data>
</edge>
<edge source="63" target="111">
  <data key="weight">0.8164966106414795</data>
  <data key="slice">14</data>
  <data key="year">2014</data>
</edge>
<edge source="63" target="115">
  <data key="weight">1.0</data>
  <data key="slice">13</data>
  <data key="year">2013</data>
</edge>
<edge source="63" target="116">
  <data key="weight">0.8164966106414795</data>
  <data key="slice">14</data>
  <data key="year">2014</data>
</edge>
<edge source="63" target="119">
  <data key="weight">0.8164966106414795</data>
  <data key="slice">15</data>
  <data key="year">2015</data>
</edge>
<edge source="63" target="127">
  <data key="weight">1.0</data>
  <data key="slice">13</data>
  <data key="year">2013</data>
</edge>
<edge source="63" target="134">
  <data key="weight">0.8164966106414795</data>
  <data key="slice">14</data>
  <data key="year">2014</data>
</edge>
<edge source="63" target="141">
  <data key="weight">1.0</data>
  <data key="slice">13</data>
  <data key="year">2013</data>
</edge>
<edge source="63" target="149">
  <data key="weight">1.0</data>
  <data key="slice">13</data>
  <data key="year">2013</data>
</edge>
<edge source="63" target="159">
  <data key="weight">1.0</data>
  <data key="slice">14</data>
  <data key="year">2014</data>
</edge>
<edge source="63" target="160">
  <data key="weight">1.0</data>
  <data key="slice">13</data>
  <data key="year">2013</data>
</edge>
<edge source="63" target="163">
  <data key="weight">9.999999974752427E-7</data>
  <data key="slice">13</data>
  <data key="year">2013</data>
</edge>
<edge source="63" target="164">
  <data key="weight">9.999999974752427E-7</data>
  <data key="slice">16</data>
  <data key="year">2016</data>
</edge>
<edge source="63" target="173">
  <data key="weight">1.0</data>
  <data key="slice">13</data>
  <data key="year">2013</data>
</edge>
<edge source="63" target="177">
  <data key="weight">9.999999974752427E-7</data>
  <data key="slice">17</data>
  <data key="year">2017</data>
</edge>
<edge source="63" target="179">
  <data key="weight">0.8164966106414795</data>
  <data key="slice">14</data>
  <data key="year">2014</data>
</edge>
<edge source="63" target="183">
  <data key="weight">0.8164966106414795</data>
  <data key="slice">14</data>
  <data key="year">2014</data>
</edge>
<edge source="64" target="98">
  <data key="weight">1.0</data>
  <data key="slice">15</data>
  <data key="year">2015</data>
</edge>
<edge source="64" target="130">
  <data key="weight">0.8164966106414795</data>
  <data key="slice">15</data>
  <data key="year">2015</data>
</edge>
<edge source="66" target="81">
  <data key="weight">1.0</data>
  <data key="slice">18</data>
  <data key="year">2018</data>
</edge>
<edge source="66" target="91">
  <data key="weight">1.0</data>
  <data key="slice">18</data>
  <data key="year">2018</data>
</edge>
<edge source="67" target="74">
  <data key="weight">1.0</data>
  <data key="slice">0</data>
  <data key="year">2000</data>
</edge>
<edge source="67" target="76">
  <data key="weight">0.8660253882408142</data>
  <data key="slice">14</data>
  <data key="year">2014</data>
</edge>
<edge source="67" target="79">
  <data key="weight">5.773503062300733E-7</data>
  <data key="slice">8</data>
  <data key="year">2008</data>
</edge>
<edge source="67" target="82">
  <data key="weight">7.745967423034017E-7</data>
  <data key="slice">17</data>
  <data key="year">2017</data>
</edge>
<edge source="67" target="90">
  <data key="weight">8.944272167354939E-7</data>
  <data key="slice">17</data>
  <data key="year">2017</data>
</edge>
<edge source="67" target="99">
  <data key="weight">8.164966516233108E-7</data>
  <data key="slice">3</data>
  <data key="year">2003</data>
</edge>
<edge source="67" target="102">
  <data key="weight">0.5</data>
  <data key="slice">9</data>
  <data key="year">2009</data>
</edge>
<edge source="67" target="104">
  <data key="weight">0.8164966106414795</data>
  <data key="slice">3</data>
  <data key="year">2003</data>
</edge>
<edge source="67" target="107">
  <data key="weight">8.660254025016911E-7</data>
  <data key="slice">14</data>
  <data key="year">2014</data>
</edge>
<edge source="67" target="119">
  <data key="weight">1.0</data>
  <data key="slice">13</data>
  <data key="year">2013</data>
</edge>
<edge source="67" target="126">
  <data key="weight">5.773503062300733E-7</data>
  <data key="slice">8</data>
  <data key="year">2008</data>
</edge>
<edge source="67" target="140">
  <data key="weight">8.164966516233108E-7</data>
  <data key="slice">3</data>
  <data key="year">2003</data>
</edge>
<edge source="67" target="149">
  <data key="weight">0.8164966106414795</data>
  <data key="slice">3</data>
  <data key="year">2003</data>
</edge>
<edge source="67" target="159">
  <data key="weight">0.8660253882408142</data>
  <data key="slice">14</data>
  <data key="year">2014</data>
</edge>
<edge source="67" target="163">
  <data key="weight">7.745967423034017E-7</data>
  <data key="slice">17</data>
  <data key="year">2017</data>
</edge>
<edge source="67" target="167">
  <data key="weight">0.6324555277824402</data>
  <data key="slice">10</data>
  <data key="year">2010</data>
</edge>
<edge source="67" target="176">
  <data key="weight">0.8164966106414795</data>
  <data key="slice">3</data>
  <data key="year">2003</data>
</edge>
<edge source="67" target="177">
  <data key="weight">7.745967423034017E-7</data>
  <data key="slice">19</data>
  <data key="year">2019</data>
</edge>
<edge source="67" target="182">
  <data key="weight">0.8164966106414795</data>
  <data key="slice">3</data>
  <data key="year">2003</data>
</edge>
<edge source="68" target="83">
  <data key="weight">1.0</data>
  <data key="slice">18</data>
  <data key="year">2018</data>
</edge>
<edge source="68" target="103">
  <data key="weight">0.8164966106414795</data>
  <data key="slice">18</data>
  <data key="year">2018</data>
</edge>
<edge source="69" target="92">
  <data key="weight">1.0</data>
  <data key="slice">5</data>
  <data key="year">2005</data>
</edge>
<edge source="69" target="94">
  <data key="weight">1.0</data>
  <data key="slice">5</data>
  <data key="year">2005</data>
</edge>
<edge source="69" target="96">
  <data key="weight">1.0</data>
  <data key="slice">15</data>
  <data key="year">2015</data>
</edge>
<edge source="69" target="108">
  <data key="weight">1.0</data>
  <data key="slice">5</data>
  <data key="year">2005</data>
</edge>
<edge source="69" target="109">
  <data key="weight">1.0</data>
  <data key="slice">5</data>
  <data key="year">2005</data>
</edge>
<edge source="69" target="140">
  <data key="weight">1.0</data>
  <data key="slice">5</data>
  <data key="year">2005</data>
</edge>
<edge source="69" target="147">
  <data key="weight">1.0</data>
  <data key="slice">15</data>
  <data key="year">2015</data>
</edge>
<edge source="69" target="172">
  <data key="weight">0.8164966106414795</data>
  <data key="slice">15</data>
  <data key="year">2015</data>
</edge>
<edge source="70" target="161">
  <data key="weight">1.0</data>
  <data key="slice">15</data>
  <data key="year">2015</data>
</edge>
<edge source="70" target="172">
  <data key="weight">0.8164966106414795</data>
  <data key="slice">15</data>
  <data key="year">2015</data>
</edge>
<edge source="72" target="131">
  <data key="weight">1.0</data>
  <data key="slice">5</data>
  <data key="year">2005</data>
</edge>
<edge source="73" target="110">
  <data key="weight">1.0</data>
  <data key="slice">8</data>
  <data key="year">2008</data>
</edge>
<edge source="73" target="129">
  <data key="weight">1.0</data>
  <data key="slice">8</data>
  <data key="year">2008</data>
</edge>
<edge source="75" target="163">
  <data key="weight">0.8164966106414795</data>
  <data key="slice">16</data>
  <data key="year">2016</data>
</edge>
<edge source="75" target="164">
  <data key="weight">0.8164966106414795</data>
  <data key="slice">16</data>
  <data key="year">2016</data>
</edge>
<edge source="76" target="107">
  <data key="weight">9.999999974752427E-7</data>
  <data key="slice">14</data>
  <data key="year">2014</data>
</edge>
<edge source="76" target="159">
  <data key="weight">1.0</data>
  <data key="slice">14</data>
  <data key="year">2014</data>
</edge>
<edge source="77" target="103">
  <data key="weight">1.0</data>
  <data key="slice">18</data>
  <data key="year">2018</data>
</edge>
<edge source="77" target="155">
  <data key="weight">1.0</data>
  <data key="slice">18</data>
  <data key="year">2018</data>
</edge>
<edge source="77" target="162">
  <data key="weight">1.0</data>
  <data key="slice">18</data>
  <data key="year">2018</data>
</edge>
<edge source="78" target="99">
  <data key="weight">1.0</data>
  <data key="slice">4</data>
  <data key="year">2004</data>
</edge>
<edge source="78" target="100">
  <data key="weight">1.0</data>
  <data key="slice">4</data>
  <data key="year">2004</data>
</edge>
<edge source="78" target="153">
  <data key="weight">1.0</data>
  <data key="slice">4</data>
  <data key="year">2004</data>
</edge>
<edge source="79" target="102">
  <data key="weight">0.5</data>
  <data key="slice">9</data>
  <data key="year">2009</data>
</edge>
<edge source="79" target="129">
  <data key="weight">0.5</data>
  <data key="slice">8</data>
  <data key="year">2008</data>
</edge>
<edge source="79" target="178">
  <data key="weight">1.0</data>
  <data key="slice">9</data>
  <data key="year">2009</data>
</edge>
<edge source="81" target="91">
  <data key="weight">1.0</data>
  <data key="slice">18</data>
  <data key="year">2018</data>
</edge>
<edge source="82" target="87">
  <data key="weight">0.8164966106414795</data>
  <data key="slice">17</data>
  <data key="year">2017</data>
</edge>
<edge source="82" target="90">
  <data key="weight">0.8660253882408142</data>
  <data key="slice">16</data>
  <data key="year">2016</data>
</edge>
<edge source="82" target="152">
  <data key="weight">0.8164966106414795</data>
  <data key="slice">16</data>
  <data key="year">2016</data>
</edge>
<edge source="82" target="163">
  <data key="weight">1.0</data>
  <data key="slice">16</data>
  <data key="year">2016</data>
</edge>
<edge source="83" target="103">
  <data key="weight">0.8164966106414795</data>
  <data key="slice">18</data>
  <data key="year">2018</data>
</edge>
<edge source="84" target="99">
  <data key="weight">1.0</data>
  <data key="slice">18</data>
  <data key="year">2018</data>
</edge>
<edge source="84" target="103">
  <data key="weight">0.8164966106414795</data>
  <data key="slice">18</data>
  <data key="year">2018</data>
</edge>
<edge source="84" target="133">
  <data key="weight">1.0</data>
  <data key="slice">18</data>
  <data key="year">2018</data>
</edge>
<edge source="84" target="136">
  <data key="weight">1.0</data>
  <data key="slice">18</data>
  <data key="year">2018</data>
</edge>
<edge source="84" target="155">
  <data key="weight">0.8164966106414795</data>
  <data key="slice">18</data>
  <data key="year">2018</data>
</edge>
<edge source="84" target="164">
  <data key="weight">1.0</data>
  <data key="slice">18</data>
  <data key="year">2018</data>
</edge>
<edge source="84" target="166">
  <data key="weight">1.0</data>
  <data key="slice">18</data>
  <data key="year">2018</data>
</edge>
<edge source="84" target="180">
  <data key="weight">0.8164966106414795</data>
  <data key="slice">18</data>
  <data key="year">2018</data>
</edge>
<edge source="85" target="88">
  <data key="weight">1.0</data>
  <data key="slice">18</data>
  <data key="year">2018</data>
</edge>
<edge source="85" target="113">
  <data key="weight">1.0</data>
  <data key="slice">17</data>
  <data key="year">2017</data>
</edge>
<edge source="85" target="137">
  <data key="weight">1.0</data>
  <data key="slice">18</data>
  <data key="year">2018</data>
</edge>
<edge source="85" target="163">
  <data key="weight">0.8164966106414795</data>
  <data key="slice">17</data>
  <data key="year">2017</data>
</edge>
<edge source="85" target="174">
  <data key="weight">1.0</data>
  <data key="slice">18</data>
  <data key="year">2018</data>
</edge>
<edge source="85" target="177">
  <data key="weight">0.8164966106414795</data>
  <data key="slice">17</data>
  <data key="year">2017</data>
</edge>
<edge source="85" target="180">
  <data key="weight">0.8164966106414795</data>
  <data key="slice">18</data>
  <data key="year">2018</data>
</edge>
<edge source="86" target="121">
  <data key="weight">1.0</data>
  <data key="slice">14</data>
  <data key="year">2014</data>
</edge>
<edge source="86" target="164">
  <data key="weight">0.8164966106414795</data>
  <data key="slice">14</data>
  <data key="year">2014</data>
</edge>
<edge source="88" target="137">
  <data key="weight">1.0</data>
  <data key="slice">18</data>
  <data key="year">2018</data>
</edge>
<edge source="88" target="174">
  <data key="weight">1.0</data>
  <data key="slice">18</data>
  <data key="year">2018</data>
</edge>
<edge source="88" target="180">
  <data key="weight">0.8164966106414795</data>
  <data key="slice">18</data>
  <data key="year">2018</data>
</edge>
<edge source="89" target="180">
  <data key="weight">1.0</data>
  <data key="slice">18</data>
  <data key="year">2018</data>
</edge>
<edge source="90" target="93">
  <data key="weight">0.8944271802902222</data>
  <data key="slice">18</data>
  <data key="year">2018</data>
</edge>
<edge source="90" target="96">
  <data key="weight">1.0</data>
  <data key="slice">14</data>
  <data key="year">2014</data>
</edge>
<edge source="90" target="97">
  <data key="weight">1.0</data>
  <data key="slice">14</data>
  <data key="year">2014</data>
</edge>
<edge source="90" target="102">
  <data key="weight">0.5</data>
  <data key="slice">9</data>
  <data key="year">2009</data>
</edge>
<edge source="90" target="105">
  <data key="weight">8.660254025016911E-7</data>
  <data key="slice">15</data>
  <data key="year">2015</data>
</edge>
<edge source="90" target="122">
  <data key="weight">8.660254025016911E-7</data>
  <data key="slice">15</data>
  <data key="year">2015</data>
</edge>
<edge source="90" target="125">
  <data key="weight">0.8944271802902222</data>
  <data key="slice">18</data>
  <data key="year">2018</data>
</edge>
<edge source="90" target="163">
  <data key="weight">0.8660253882408142</data>
  <data key="slice">16</data>
  <data key="year">2016</data>
</edge>
<edge source="90" target="164">
  <data key="weight">8.660254025016911E-7</data>
  <data key="slice">16</data>
  <data key="year">2016</data>
</edge>
<edge source="92" target="94">
  <data key="weight">1.0</data>
  <data key="slice">5</data>
  <data key="year">2005</data>
</edge>
<edge source="92" target="108">
  <data key="weight">1.0</data>
  <data key="slice">5</data>
  <data key="year">2005</data>
</edge>
<edge source="92" target="109">
  <data key="weight">1.0</data>
  <data key="slice">5</data>
  <data key="year">2005</data>
</edge>
<edge source="92" target="140">
  <data key="weight">1.0</data>
  <data key="slice">5</data>
  <data key="year">2005</data>
</edge>
<edge source="93" target="125">
  <data key="weight">1.0</data>
  <data key="slice">18</data>
  <data key="year">2018</data>
</edge>
<edge source="94" target="108">
  <data key="weight">1.0</data>
  <data key="slice">5</data>
  <data key="year">2005</data>
</edge>
<edge source="94" target="109">
  <data key="weight">1.0</data>
  <data key="slice">5</data>
  <data key="year">2005</data>
</edge>
<edge source="94" target="140">
  <data key="weight">1.0</data>
  <data key="slice">5</data>
  <data key="year">2005</data>
</edge>
<edge source="96" target="97">
  <data key="weight">9.999999974752427E-7</data>
  <data key="slice">14</data>
  <data key="year">2014</data>
</edge>
<edge source="96" target="147">
  <data key="weight">1.0</data>
  <data key="slice">15</data>
  <data key="year">2015</data>
</edge>
<edge source="96" target="172">
  <data key="weight">0.8164966106414795</data>
  <data key="slice">15</data>
  <data key="year">2015</data>
</edge>
<edge source="97" target="107">
  <data key="weight">1.0</data>
  <data key="slice">16</data>
  <data key="year">2016</data>
</edge>
<edge source="97" target="126">
  <data key="weight">1.0</data>
  <data key="slice">16</data>
  <data key="year">2016</data>
</edge>
<edge source="97" target="152">
  <data key="weight">1.0</data>
  <data key="slice">16</data>
  <data key="year">2016</data>
</edge>
<edge source="97" target="163">
  <data key="weight">0.8164966106414795</data>
  <data key="slice">16</data>
  <data key="year">2016</data>
</edge>
<edge source="98" target="130">
  <data key="weight">0.8164966106414795</data>
  <data key="slice">15</data>
  <data key="year">2015</data>
</edge>
<edge source="99" target="100">
  <data key="weight">1.0</data>
  <data key="slice">4</data>
  <data key="year">2004</data>
</edge>
<edge source="99" target="103">
  <data key="weight">0.8164966106414795</data>
  <data key="slice">18</data>
  <data key="year">2018</data>
</edge>
<edge source="99" target="104">
  <data key="weight">0.5</data>
  <data key="slice">3</data>
  <data key="year">2003</data>
</edge>
<edge source="99" target="133">
  <data key="weight">9.999999974752427E-7</data>
  <data key="slice">18</data>
  <data key="year">2018</data>
</edge>
<edge source="99" target="136">
  <data key="weight">9.999999974752427E-7</data>
  <data key="slice">18</data>
  <data key="year">2018</data>
</edge>
<edge source="99" target="153">
  <data key="weight">1.0</data>
  <data key="slice">4</data>
  <data key="year">2004</data>
</edge>
<edge source="99" target="155">
  <data key="weight">0.8164966106414795</data>
  <data key="slice">18</data>
  <data key="year">2018</data>
</edge>
<edge source="99" target="164">
  <data key="weight">9.999999974752427E-7</data>
  <data key="slice">18</data>
  <data key="year">2018</data>
</edge>
<edge source="99" target="165">
  <data key="weight">1.0</data>
  <data key="slice">4</data>
  <data key="year">2004</data>
</edge>
<edge source="99" target="166">
  <data key="weight">9.999999974752427E-7</data>
  <data key="slice">18</data>
  <data key="year">2018</data>
</edge>
<edge source="99" target="180">
  <data key="weight">0.8164966106414795</data>
  <data key="slice">18</data>
  <data key="year">2018</data>
</edge>
<edge source="99" target="181">
  <data key="weight">1.0</data>
  <data key="slice">4</data>
  <data key="year">2004</data>
</edge>
<edge source="100" target="153">
  <data key="weight">1.0</data>
  <data key="slice">4</data>
  <data key="year">2004</data>
</edge>
<edge source="100" target="165">
  <data key="weight">1.0</data>
  <data key="slice">4</data>
  <data key="year">2004</data>
</edge>
<edge source="100" target="181">
  <data key="weight">1.0</data>
  <data key="slice">4</data>
  <data key="year">2004</data>
</edge>
<edge source="101" target="117">
  <data key="weight">1.0</data>
  <data key="slice">15</data>
  <data key="year">2015</data>
</edge>
<edge source="101" target="139">
  <data key="weight">1.0</data>
  <data key="slice">15</data>
  <data key="year">2015</data>
</edge>
<edge source="101" target="144">
  <data key="weight">0.8164966106414795</data>
  <data key="slice">15</data>
  <data key="year">2015</data>
</edge>
<edge source="101" target="158">
  <data key="weight">1.0</data>
  <data key="slice">15</data>
  <data key="year">2015</data>
</edge>
<edge source="102" target="132">
  <data key="weight">4.999999987376214E-7</data>
  <data key="slice">9</data>
  <data key="year">2009</data>
</edge>
<edge source="102" target="151">
  <data key="weight">0.5</data>
  <data key="slice">9</data>
  <data key="year">2009</data>
</edge>
<edge source="102" target="178">
  <data key="weight">4.999999987376214E-7</data>
  <data key="slice">9</data>
  <data key="year">2009</data>
</edge>
<edge source="103" target="133">
  <data key="weight">0.8164966106414795</data>
  <data key="slice">18</data>
  <data key="year">2018</data>
</edge>
<edge source="103" target="136">
  <data key="weight">0.8164966106414795</data>
  <data key="slice">18</data>
  <data key="year">2018</data>
</edge>
<edge source="103" target="155">
  <data key="weight">1.0</data>
  <data key="slice">18</data>
  <data key="year">2018</data>
</edge>
<edge source="103" target="162">
  <data key="weight">1.0</data>
  <data key="slice">18</data>
  <data key="year">2018</data>
</edge>
<edge source="103" target="164">
  <data key="weight">0.8164966106414795</data>
  <data key="slice">18</data>
  <data key="year">2018</data>
</edge>
<edge source="103" target="166">
  <data key="weight">0.8164966106414795</data>
  <data key="slice">18</data>
  <data key="year">2018</data>
</edge>
<edge source="104" target="182">
  <data key="weight">0.5</data>
  <data key="slice">3</data>
  <data key="year">2003</data>
</edge>
<edge source="105" target="122">
  <data key="weight">1.0</data>
  <data key="slice">15</data>
  <data key="year">2015</data>
</edge>
<edge source="105" target="165">
  <data key="weight">0.8660253882408142</data>
  <data key="slice">15</data>
  <data key="year">2015</data>
</edge>
<edge source="106" target="142">
  <data key="weight">1.0</data>
  <data key="slice">18</data>
  <data key="year">2018</data>
</edge>
<edge source="107" target="126">
  <data key="weight">1.0</data>
  <data key="slice">16</data>
  <data key="year">2016</data>
</edge>
<edge source="107" target="152">
  <data key="weight">1.0</data>
  <data key="slice">16</data>
  <data key="year">2016</data>
</edge>
<edge source="107" target="159">
  <data key="weight">1.0</data>
  <data key="slice">14</data>
  <data key="year">2014</data>
</edge>
<edge source="107" target="163">
  <data key="weight">0.8164966106414795</data>
  <data key="slice">16</data>
  <data key="year">2016</data>
</edge>
<edge source="108" target="109">
  <data key="weight">1.0</data>
  <data key="slice">5</data>
  <data key="year">2005</data>
</edge>
<edge source="108" target="140">
  <data key="weight">1.0</data>
  <data key="slice">5</data>
  <data key="year">2005</data>
</edge>
<edge source="110" target="129">
  <data key="weight">1.0</data>
  <data key="slice">8</data>
  <data key="year">2008</data>
</edge>
<edge source="110" target="140">
  <data key="weight">9.999999974752427E-7</data>
  <data key="slice">4</data>
  <data key="year">2004</data>
</edge>
<edge source="110" target="145">
  <data key="weight">1.0</data>
  <data key="slice">4</data>
  <data key="year">2004</data>
</edge>
<edge source="111" target="116">
  <data key="weight">1.0</data>
  <data key="slice">14</data>
  <data key="year">2014</data>
</edge>
<edge source="111" target="149">
  <data key="weight">1.0</data>
  <data key="slice">14</data>
  <data key="year">2014</data>
</edge>
<edge source="111" target="179">
  <data key="weight">1.0</data>
  <data key="slice">14</data>
  <data key="year">2014</data>
</edge>
<edge source="111" target="183">
  <data key="weight">1.0</data>
  <data key="slice">14</data>
  <data key="year">2014</data>
</edge>
<edge source="112" target="131">
  <data key="weight">1.0</data>
  <data key="slice">5</data>
  <data key="year">2005</data>
</edge>
<edge source="113" target="163">
  <data key="weight">0.8164966106414795</data>
  <data key="slice">17</data>
  <data key="year">2017</data>
</edge>
<edge source="113" target="177">
  <data key="weight">0.8164966106414795</data>
  <data key="slice">17</data>
  <data key="year">2017</data>
</edge>
<edge source="114" target="119">
  <data key="weight">1.0</data>
  <data key="slice">18</data>
  <data key="year">2018</data>
</edge>
<edge source="114" target="138">
  <data key="weight">1.0</data>
  <data key="slice">18</data>
  <data key="year">2018</data>
</edge>
<edge source="115" target="119">
  <data key="weight">1.0</data>
  <data key="slice">13</data>
  <data key="year">2013</data>
</edge>
<edge source="116" target="149">
  <data key="weight">1.0</data>
  <data key="slice">14</data>
  <data key="year">2014</data>
</edge>
<edge source="116" target="179">
  <data key="weight">1.0</data>
  <data key="slice">14</data>
  <data key="year">2014</data>
</edge>
<edge source="116" target="183">
  <data key="weight">1.0</data>
  <data key="slice">14</data>
  <data key="year">2014</data>
</edge>
<edge source="117" target="139">
  <data key="weight">1.0</data>
  <data key="slice">15</data>
  <data key="year">2015</data>
</edge>
<edge source="117" target="144">
  <data key="weight">0.8164966106414795</data>
  <data key="slice">15</data>
  <data key="year">2015</data>
</edge>
<edge source="117" target="158">
  <data key="weight">1.0</data>
  <data key="slice">15</data>
  <data key="year">2015</data>
</edge>
<edge source="119" target="127">
  <data key="weight">1.0</data>
  <data key="slice">13</data>
  <data key="year">2013</data>
</edge>
<edge source="119" target="138">
  <data key="weight">1.0</data>
  <data key="slice">18</data>
  <data key="year">2018</data>
</edge>
<edge source="119" target="141">
  <data key="weight">1.0</data>
  <data key="slice">13</data>
  <data key="year">2013</data>
</edge>
<edge source="119" target="149">
  <data key="weight">1.0</data>
  <data key="slice">13</data>
  <data key="year">2013</data>
</edge>
<edge source="119" target="160">
  <data key="weight">1.0</data>
  <data key="slice">13</data>
  <data key="year">2013</data>
</edge>
<edge source="119" target="163">
  <data key="weight">9.999999974752427E-7</data>
  <data key="slice">13</data>
  <data key="year">2013</data>
</edge>
<edge source="119" target="164">
  <data key="weight">9.999999974752427E-7</data>
  <data key="slice">16</data>
  <data key="year">2016</data>
</edge>
<edge source="119" target="170">
  <data key="weight">9.999999974752427E-7</data>
  <data key="slice">17</data>
  <data key="year">2017</data>
</edge>
<edge source="119" target="173">
  <data key="weight">1.0</data>
  <data key="slice">13</data>
  <data key="year">2013</data>
</edge>
<edge source="119" target="177">
  <data key="weight">9.999999974752427E-7</data>
  <data key="slice">13</data>
  <data key="year">2013</data>
</edge>
<edge source="120" target="144">
  <data key="weight">1.0</data>
  <data key="slice">15</data>
  <data key="year">2015</data>
</edge>
<edge source="121" target="164">
  <data key="weight">0.8164966106414795</data>
  <data key="slice">14</data>
  <data key="year">2014</data>
</edge>
<edge source="122" target="165">
  <data key="weight">0.8660253882408142</data>
  <data key="slice">15</data>
  <data key="year">2015</data>
</edge>
<edge source="124" target="131">
  <data key="weight">1.0</data>
  <data key="slice">5</data>
  <data key="year">2005</data>
</edge>
<edge source="126" target="129">
  <data key="weight">0.5</data>
  <data key="slice">8</data>
  <data key="year">2008</data>
</edge>
<edge source="126" target="131">
  <data key="weight">1.0</data>
  <data key="slice">5</data>
  <data key="year">2005</data>
</edge>
<edge source="126" target="152">
  <data key="weight">1.0</data>
  <data key="slice">16</data>
  <data key="year">2016</data>
</edge>
<edge source="126" target="163">
  <data key="weight">0.8164966106414795</data>
  <data key="slice">16</data>
  <data key="year">2016</data>
</edge>
<edge source="127" target="164">
  <data key="weight">1.0</data>
  <data key="slice">13</data>
  <data key="year">2013</data>
</edge>
<edge source="128" target="132">
  <data key="weight">1.0</data>
  <data key="slice">15</data>
  <data key="year">2015</data>
</edge>
<edge source="128" target="164">
  <data key="weight">1.0</data>
  <data key="slice">15</data>
  <data key="year">2015</data>
</edge>
<edge source="128" target="175">
  <data key="weight">1.0</data>
  <data key="slice">15</data>
  <data key="year">2015</data>
</edge>
<edge source="128" target="177">
  <data key="weight">1.0</data>
  <data key="slice">15</data>
  <data key="year">2015</data>
</edge>
<edge source="129" target="143">
  <data key="weight">1.0</data>
  <data key="slice">5</data>
  <data key="year">2005</data>
</edge>
<edge source="129" target="156">
  <data key="weight">1.0</data>
  <data key="slice">5</data>
  <data key="year">2005</data>
</edge>
<edge source="131" target="154">
  <data key="weight">1.0</data>
  <data key="slice">5</data>
  <data key="year">2005</data>
</edge>
<edge source="132" target="164">
  <data key="weight">1.0</data>
  <data key="slice">15</data>
  <data key="year">2015</data>
</edge>
<edge source="132" target="175">
  <data key="weight">1.0</data>
  <data key="slice">15</data>
  <data key="year">2015</data>
</edge>
<edge source="132" target="177">
  <data key="weight">1.0</data>
  <data key="slice">15</data>
  <data key="year">2015</data>
</edge>
<edge source="133" target="136">
  <data key="weight">1.0</data>
  <data key="slice">18</data>
  <data key="year">2018</data>
</edge>
<edge source="133" target="164">
  <data key="weight">1.0</data>
  <data key="slice">18</data>
  <data key="year">2018</data>
</edge>
<edge source="133" target="166">
  <data key="weight">1.0</data>
  <data key="slice">18</data>
  <data key="year">2018</data>
</edge>
<edge source="133" target="180">
  <data key="weight">0.8164966106414795</data>
  <data key="slice">18</data>
  <data key="year">2018</data>
</edge>
<edge source="136" target="164">
  <data key="weight">1.0</data>
  <data key="slice">18</data>
  <data key="year">2018</data>
</edge>
<edge source="136" target="166">
  <data key="weight">1.0</data>
  <data key="slice">18</data>
  <data key="year">2018</data>
</edge>
<edge source="136" target="180">
  <data key="weight">0.8164966106414795</data>
  <data key="slice">18</data>
  <data key="year">2018</data>
</edge>
<edge source="137" target="174">
  <data key="weight">1.0</data>
  <data key="slice">18</data>
  <data key="year">2018</data>
</edge>
<edge source="137" target="180">
  <data key="weight">0.8164966106414795</data>
  <data key="slice">18</data>
  <data key="year">2018</data>
</edge>
<edge source="139" target="144">
  <data key="weight">0.8164966106414795</data>
  <data key="slice">15</data>
  <data key="year">2015</data>
</edge>
<edge source="139" target="158">
  <data key="weight">1.0</data>
  <data key="slice">15</data>
  <data key="year">2015</data>
</edge>
<edge source="140" target="145">
  <data key="weight">1.0</data>
  <data key="slice">4</data>
  <data key="year">2004</data>
</edge>
<edge source="140" target="149">
  <data key="weight">1.0</data>
  <data key="slice">3</data>
  <data key="year">2003</data>
</edge>
<edge source="140" target="176">
  <data key="weight">1.0</data>
  <data key="slice">3</data>
  <data key="year">2003</data>
</edge>
<edge source="140" target="182">
  <data key="weight">1.0</data>
  <data key="slice">3</data>
  <data key="year">2003</data>
</edge>
<edge source="143" target="156">
  <data key="weight">1.0</data>
  <data key="slice">5</data>
  <data key="year">2005</data>
</edge>
<edge source="144" target="157">
  <data key="weight">0.8164966106414795</data>
  <data key="slice">15</data>
  <data key="year">2015</data>
</edge>
<edge source="144" target="158">
  <data key="weight">0.8164966106414795</data>
  <data key="slice">15</data>
  <data key="year">2015</data>
</edge>
<edge source="147" target="172">
  <data key="weight">0.8164966106414795</data>
  <data key="slice">15</data>
  <data key="year">2015</data>
</edge>
<edge source="149" target="167">
  <data key="weight">1.0</data>
  <data key="slice">10</data>
  <data key="year">2010</data>
</edge>
<edge source="149" target="169">
  <data key="weight">1.0</data>
  <data key="slice">15</data>
  <data key="year">2015</data>
</edge>
<edge source="149" target="176">
  <data key="weight">1.0</data>
  <data key="slice">3</data>
  <data key="year">2003</data>
</edge>
<edge source="149" target="179">
  <data key="weight">1.0</data>
  <data key="slice">14</data>
  <data key="year">2014</data>
</edge>
<edge source="149" target="182">
  <data key="weight">1.0</data>
  <data key="slice">3</data>
  <data key="year">2003</data>
</edge>
<edge source="149" target="183">
  <data key="weight">1.0</data>
  <data key="slice">14</data>
  <data key="year">2014</data>
</edge>
<edge source="151" target="164">
  <data key="weight">0.8164966106414795</data>
  <data key="slice">14</data>
  <data key="year">2014</data>
</edge>
<edge source="152" target="163">
  <data key="weight">0.8164966106414795</data>
  <data key="slice">16</data>
  <data key="year">2016</data>
</edge>
<edge source="153" target="165">
  <data key="weight">1.0</data>
  <data key="slice">4</data>
  <data key="year">2004</data>
</edge>
<edge source="153" target="181">
  <data key="weight">1.0</data>
  <data key="slice">4</data>
  <data key="year">2004</data>
</edge>
<edge source="155" target="162">
  <data key="weight">1.0</data>
  <data key="slice">18</data>
  <data key="year">2018</data>
</edge>
<edge source="161" target="172">
  <data key="weight">0.8164966106414795</data>
  <data key="slice">15</data>
  <data key="year">2015</data>
</edge>
<edge source="163" target="164">
  <data key="weight">1.0</data>
  <data key="slice">13</data>
  <data key="year">2013</data>
</edge>
<edge source="163" target="165">
  <data key="weight">8.944272167354939E-7</data>
  <data key="slice">15</data>
  <data key="year">2015</data>
</edge>
<edge source="164" target="166">
  <data key="weight">1.0</data>
  <data key="slice">18</data>
  <data key="year">2018</data>
</edge>
<edge source="164" target="175">
  <data key="weight">9.999999974752427E-7</data>
  <data key="slice">15</data>
  <data key="year">2015</data>
</edge>
<edge source="164" target="177">
  <data key="weight">9.999999974752427E-7</data>
  <data key="slice">17</data>
  <data key="year">2017</data>
</edge>
<edge source="164" target="180">
  <data key="weight">0.8164966106414795</data>
  <data key="slice">18</data>
  <data key="year">2018</data>
</edge>
<edge source="165" target="172">
  <data key="weight">8.660254025016911E-7</data>
  <data key="slice">15</data>
  <data key="year">2015</data>
</edge>
<edge source="166" target="180">
  <data key="weight">0.8164966106414795</data>
  <data key="slice">18</data>
  <data key="year">2018</data>
</edge>
<edge source="174" target="180">
  <data key="weight">0.8164966106414795</data>
  <data key="slice">18</data>
  <data key="year">2018</data>
</edge>
<edge source="175" target="177">
  <data key="weight">1.0</data>
  <data key="slice">15</data>
  <data key="year">2015</data>
</edge>
<edge source="176" target="182">
  <data key="weight">1.0</data>
  <data key="slice">3</data>
  <data key="year">2003</data>
</edge>
<edge source="179" target="183">
  <data key="weight">1.0</data>
  <data key="slice">14</data>
  <data key="year">2014</data>
</edge>
</graph>
</graphml>
