# Supplementary material for: Evolutions in the management of non-small cell lung cancer: A bibliometric study from the 100 most impactful articles in the field
Source: Front Oncol. 2022 Aug 17;12:939838. doi: 10.3389/fonc.2022.939838 (PMC9428518; doi:10.3389/fonc.2022.939838)
Supplement: Supplementary file 1 [file DataSheet_1.zip › Additional files/Figure production/CiteSpace figure production/project/28.graphml]

<?xml version="1.0" encoding="UTF-8"?>
<graphml xmlns="http://graphml.graphdrawing.org/xmlns">
<key id="name" for="node" attr.name="name" attr.type="string"/>
<key id="label" for="node" attr.name="label" attr.type="string"/>
<key id="author" for="node" attr.name="author" attr.type="string"/>
<key id="year" for="node" attr.name="year" attr.type="string"/>
<key id="title" for="node" attr.name="title" attr.type="string"/>
<key id="so" for="node" attr.name="so" attr.type="string"/>
<key id="vol" for="node" attr.name="vol" attr.type="string"/>
<key id="page" for="node" attr.name="pg" attr.type="string"/>
<key id="ut" for="node" attr.name="ut" attr.type="string"/>
<key id="freq" for="node" attr.name="freq" attr.type="integer"/>
<key id="centrality" for="node" attr.name="centrality" attr.type="double"/>
<key id="weight" for="edge" attr.name="weight" attr.type="float"/>
<key id="slice" for="edge" attr.name="slice" attr.type="integer"/>
<key id="year" for="edge" attr.name="year" attr.type="string"/>
<graph edgedefault="undirected">
<node id="0">
  <data key="name">receptor tyrosine kinase</data>
  <data key="label">receptor tyrosine kinase</data>
  <data key="author">receptor tyrosine kinase</data>
  <data key="year"></data>
  <data key="title">...</data>
  <data key="so">SO</data>
  <data key="vol">0</data>
  <data key="page">0</data>
  <data key="ut"></data>
  <data key="freq">2</data>
</node>
<node id="1">
  <data key="name">tumor</data>
  <data key="label">tumor</data>
  <data key="author">tumor</data>
  <data key="year"></data>
  <data key="title">...</data>
  <data key="so">SO</data>
  <data key="vol">0</data>
  <data key="page">0</data>
  <data key="ut"></data>
  <data key="freq">3</data>
</node>
<node id="2">
  <data key="name">paclitaxel</data>
  <data key="label">paclitaxel</data>
  <data key="author">paclitaxel</data>
  <data key="year"></data>
  <data key="title">...</data>
  <data key="so">SO</data>
  <data key="vol">0</data>
  <data key="page">0</data>
  <data key="ut"></data>
  <data key="freq">2</data>
</node>
<node id="3">
  <data key="name">tyrosine kinase inhibitor</data>
  <data key="label">tyrosine kinase inhibitor</data>
  <data key="author">tyrosine kinase inhibitor</data>
  <data key="year"></data>
  <data key="title">...</data>
  <data key="so">SO</data>
  <data key="vol">0</data>
  <data key="page">0</data>
  <data key="ut"></data>
  <data key="freq">2</data>
</node>
<node id="4">
  <data key="name">gefitinib</data>
  <data key="label">gefitinib</data>
  <data key="author">gefitinib</data>
  <data key="year"></data>
  <data key="title">...</data>
  <data key="so">SO</data>
  <data key="vol">0</data>
  <data key="page">0</data>
  <data key="ut"></data>
  <data key="freq">4</data>
</node>
<node id="5">
  <data key="name">docetaxel</data>
  <data key="label">docetaxel</data>
  <data key="author">docetaxel</data>
  <data key="year"></data>
  <data key="title">...</data>
  <data key="so">SO</data>
  <data key="vol">0</data>
  <data key="page">0</data>
  <data key="ut"></data>
  <data key="freq">7</data>
</node>
<node id="6">
  <data key="name">quality of life</data>
  <data key="label">quality of life</data>
  <data key="author">quality of life</data>
  <data key="year"></data>
  <data key="title">...</data>
  <data key="so">SO</data>
  <data key="vol">0</data>
  <data key="page">0</data>
  <data key="ut"></data>
  <data key="freq">2</data>
</node>
<node id="7">
  <data key="name">chemotherapy regimen</data>
  <data key="label">chemotherapy regimen</data>
  <data key="author">chemotherapy regimen</data>
  <data key="year"></data>
  <data key="title">...</data>
  <data key="so">SO</data>
  <data key="vol">0</data>
  <data key="page">0</data>
  <data key="ut"></data>
  <data key="freq">2</data>
</node>
<node id="8">
  <data key="name">platinum</data>
  <data key="label">platinum</data>
  <data key="author">platinum</data>
  <data key="year"></data>
  <data key="title">...</data>
  <data key="so">SO</data>
  <data key="vol">0</data>
  <data key="page">0</data>
  <data key="ut"></data>
  <data key="freq">3</data>
</node>
<node id="9">
  <data key="name">growth factor receptor</data>
  <data key="label">growth factor receptor</data>
  <data key="author">growth factor receptor</data>
  <data key="year"></data>
  <data key="title">...</data>
  <data key="so">SO</data>
  <data key="vol">0</data>
  <data key="page">0</data>
  <data key="ut"></data>
  <data key="freq">6</data>
</node>
<node id="10">
  <data key="name">expression</data>
  <data key="label">expression</data>
  <data key="author">expression</data>
  <data key="year"></data>
  <data key="title">...</data>
  <data key="so">SO</data>
  <data key="vol">0</data>
  <data key="page">0</data>
  <data key="ut"></data>
  <data key="freq">4</data>
</node>
<node id="11">
  <data key="name">functional assessment</data>
  <data key="label">functional assessment</data>
  <data key="author">functional assessment</data>
  <data key="year"></data>
  <data key="title">...</data>
  <data key="so">SO</data>
  <data key="vol">0</data>
  <data key="page">0</data>
  <data key="ut"></data>
  <data key="freq">2</data>
</node>
<node id="12">
  <data key="name">trial</data>
  <data key="label">trial</data>
  <data key="author">trial</data>
  <data key="year"></data>
  <data key="title">...</data>
  <data key="so">SO</data>
  <data key="vol">0</data>
  <data key="page">0</data>
  <data key="ut"></data>
  <data key="freq">8</data>
</node>
<node id="13">
  <data key="name">survival</data>
  <data key="label">survival</data>
  <data key="author">survival</data>
  <data key="year"></data>
  <data key="title">...</data>
  <data key="so">SO</data>
  <data key="vol">0</data>
  <data key="page">0</data>
  <data key="ut"></data>
  <data key="freq">3</data>
</node>
<node id="14">
  <data key="name">therapy</data>
  <data key="label">therapy</data>
  <data key="author">therapy</data>
  <data key="year"></data>
  <data key="title">...</data>
  <data key="so">SO</data>
  <data key="vol">0</data>
  <data key="page">0</data>
  <data key="ut"></data>
  <data key="freq">2</data>
</node>
<node id="15">
  <data key="name">smoker</data>
  <data key="label">smoker</data>
  <data key="author">smoker</data>
  <data key="year"></data>
  <data key="title">...</data>
  <data key="so">SO</data>
  <data key="vol">0</data>
  <data key="page">0</data>
  <data key="ut"></data>
  <data key="freq">2</data>
</node>
<node id="16">
  <data key="name">efficacy</data>
  <data key="label">efficacy</data>
  <data key="author">efficacy</data>
  <data key="year"></data>
  <data key="title">...</data>
  <data key="so">SO</data>
  <data key="vol">0</data>
  <data key="page">0</data>
  <data key="ut"></data>
  <data key="freq">6</data>
</node>
<node id="17">
  <data key="name">tumor cell</data>
  <data key="label">tumor cell</data>
  <data key="author">tumor cell</data>
  <data key="year"></data>
  <data key="title">...</data>
  <data key="so">SO</data>
  <data key="vol">0</data>
  <data key="page">0</data>
  <data key="ut"></data>
  <data key="freq">2</data>
</node>
<node id="18">
  <data key="name">etoposide</data>
  <data key="label">etoposide</data>
  <data key="author">etoposide</data>
  <data key="year"></data>
  <data key="title">...</data>
  <data key="so">SO</data>
  <data key="vol">0</data>
  <data key="page">0</data>
  <data key="ut"></data>
  <data key="freq">2</data>
</node>
<node id="19">
  <data key="name">chemotherapy</data>
  <data key="label">chemotherapy</data>
  <data key="author">chemotherapy</data>
  <data key="year"></data>
  <data key="title">...</data>
  <data key="so">SO</data>
  <data key="vol">0</data>
  <data key="page">0</data>
  <data key="ut"></data>
  <data key="freq">2</data>
</node>
<node id="20">
  <data key="name">sensitivity</data>
  <data key="label">sensitivity</data>
  <data key="author">sensitivity</data>
  <data key="year"></data>
  <data key="title">...</data>
  <data key="so">SO</data>
  <data key="vol">0</data>
  <data key="page">0</data>
  <data key="ut"></data>
  <data key="freq">6</data>
</node>
<node id="21">
  <data key="name">combination</data>
  <data key="label">combination</data>
  <data key="author">combination</data>
  <data key="year"></data>
  <data key="title">...</data>
  <data key="so">SO</data>
  <data key="vol">0</data>
  <data key="page">0</data>
  <data key="ut"></data>
  <data key="freq">4</data>
</node>
<node id="22">
  <data key="name">tyrosine kinase</data>
  <data key="label">tyrosine kinase</data>
  <data key="author">tyrosine kinase</data>
  <data key="year"></data>
  <data key="title">...</data>
  <data key="so">SO</data>
  <data key="vol">0</data>
  <data key="page">0</data>
  <data key="ut"></data>
  <data key="freq">5</data>
</node>
<node id="23">
  <data key="name">gene mutation</data>
  <data key="label">gene mutation</data>
  <data key="author">gene mutation</data>
  <data key="year"></data>
  <data key="title">...</data>
  <data key="so">SO</data>
  <data key="vol">0</data>
  <data key="page">0</data>
  <data key="ut"></data>
  <data key="freq">3</data>
</node>
<node id="24">
  <data key="name">mutation</data>
  <data key="label">mutation</data>
  <data key="author">mutation</data>
  <data key="year"></data>
  <data key="title">...</data>
  <data key="so">SO</data>
  <data key="vol">0</data>
  <data key="page">0</data>
  <data key="ut"></data>
  <data key="freq">2</data>
</node>
<node id="25">
  <data key="name">egfr mutation</data>
  <data key="label">egfr mutation</data>
  <data key="author">egfr mutation</data>
  <data key="year"></data>
  <data key="title">...</data>
  <data key="so">SO</data>
  <data key="vol">0</data>
  <data key="page">0</data>
  <data key="ut"></data>
  <data key="freq">4</data>
</node>
<node id="26">
  <data key="name">amplification</data>
  <data key="label">amplification</data>
  <data key="author">amplification</data>
  <data key="year"></data>
  <data key="title">...</data>
  <data key="so">SO</data>
  <data key="vol">0</data>
  <data key="page">0</data>
  <data key="ut"></data>
  <data key="freq">2</data>
</node>
<node id="27">
  <data key="name">inhibitor</data>
  <data key="label">inhibitor</data>
  <data key="author">inhibitor</data>
  <data key="year"></data>
  <data key="title">...</data>
  <data key="so">SO</data>
  <data key="vol">0</data>
  <data key="page">0</data>
  <data key="ut"></data>
  <data key="freq">6</data>
</node>
<edge source="0" target="7">
  <data key="weight">0.5</data>
  <data key="slice">5</data>
  <data key="year">2005</data>
</edge>
<edge source="0" target="21">
  <data key="weight">0.5</data>
  <data key="slice">5</data>
  <data key="year">2005</data>
</edge>
<edge source="0" target="27">
  <data key="weight">0.7071067690849304</data>
  <data key="slice">5</data>
  <data key="year">2005</data>
</edge>
<edge source="1" target="9">
  <data key="weight">0.5773502588272095</data>
  <data key="slice">4</data>
  <data key="year">2004</data>
</edge>
<edge source="1" target="16">
  <data key="weight">0.6666666865348816</data>
  <data key="slice">4</data>
  <data key="year">2004</data>
</edge>
<edge source="2" target="18">
  <data key="weight">1.0</data>
  <data key="slice">2</data>
  <data key="year">2002</data>
</edge>
<edge source="3" target="9">
  <data key="weight">0.7071067690849304</data>
  <data key="slice">4</data>
  <data key="year">2004</data>
</edge>
<edge source="3" target="26">
  <data key="weight">0.5</data>
  <data key="slice">4</data>
  <data key="year">2004</data>
</edge>
<edge source="4" target="9">
  <data key="weight">7.071067784636398E-7</data>
  <data key="slice">5</data>
  <data key="year">2005</data>
</edge>
<edge source="4" target="10">
  <data key="weight">0.5</data>
  <data key="slice">5</data>
  <data key="year">2005</data>
</edge>
<edge source="4" target="15">
  <data key="weight">0.7071067690849304</data>
  <data key="slice">5</data>
  <data key="year">2005</data>
</edge>
<edge source="4" target="20">
  <data key="weight">0.6123724579811096</data>
  <data key="slice">5</data>
  <data key="year">2005</data>
</edge>
<edge source="4" target="21">
  <data key="weight">0.7071067690849304</data>
  <data key="slice">5</data>
  <data key="year">2005</data>
</edge>
<edge source="4" target="23">
  <data key="weight">5.773503062300733E-7</data>
  <data key="slice">5</data>
  <data key="year">2005</data>
</edge>
<edge source="4" target="24">
  <data key="weight">0.7071067690849304</data>
  <data key="slice">5</data>
  <data key="year">2005</data>
</edge>
<edge source="5" target="7">
  <data key="weight">0.8164966106414795</data>
  <data key="slice">5</data>
  <data key="year">2005</data>
</edge>
<edge source="5" target="8">
  <data key="weight">1.0</data>
  <data key="slice">5</data>
  <data key="year">2005</data>
</edge>
<edge source="5" target="11">
  <data key="weight">1.0</data>
  <data key="slice">3</data>
  <data key="year">2003</data>
</edge>
<edge source="5" target="14">
  <data key="weight">1.0</data>
  <data key="slice">3</data>
  <data key="year">2003</data>
</edge>
<edge source="5" target="19">
  <data key="weight">0.5</data>
  <data key="slice">3</data>
  <data key="year">2003</data>
</edge>
<edge source="5" target="21">
  <data key="weight">0.5</data>
  <data key="slice">4</data>
  <data key="year">2004</data>
</edge>
<edge source="5" target="26">
  <data key="weight">0.5</data>
  <data key="slice">4</data>
  <data key="year">2004</data>
</edge>
<edge source="6" target="19">
  <data key="weight">0.5</data>
  <data key="slice">3</data>
  <data key="year">2003</data>
</edge>
<edge source="7" target="8">
  <data key="weight">0.8164966106414795</data>
  <data key="slice">5</data>
  <data key="year">2005</data>
</edge>
<edge source="9" target="10">
  <data key="weight">0.7071067690849304</data>
  <data key="slice">5</data>
  <data key="year">2005</data>
</edge>
<edge source="9" target="12">
  <data key="weight">5.773503062300733E-7</data>
  <data key="slice">4</data>
  <data key="year">2004</data>
</edge>
<edge source="9" target="16">
  <data key="weight">0.8660253882408142</data>
  <data key="slice">4</data>
  <data key="year">2004</data>
</edge>
<edge source="9" target="20">
  <data key="weight">0.5773502588272095</data>
  <data key="slice">5</data>
  <data key="year">2005</data>
</edge>
<edge source="9" target="21">
  <data key="weight">0.5</data>
  <data key="slice">5</data>
  <data key="year">2005</data>
</edge>
<edge source="9" target="22">
  <data key="weight">0.7071067690849304</data>
  <data key="slice">4</data>
  <data key="year">2004</data>
</edge>
<edge source="9" target="26">
  <data key="weight">0.7071067690849304</data>
  <data key="slice">4</data>
  <data key="year">2004</data>
</edge>
<edge source="9" target="27">
  <data key="weight">0.7071067690849304</data>
  <data key="slice">4</data>
  <data key="year">2004</data>
</edge>
<edge source="10" target="16">
  <data key="weight">0.5773502588272095</data>
  <data key="slice">5</data>
  <data key="year">2005</data>
</edge>
<edge source="10" target="20">
  <data key="weight">0.6123724579811096</data>
  <data key="slice">5</data>
  <data key="year">2005</data>
</edge>
<edge source="10" target="22">
  <data key="weight">0.5773502588272095</data>
  <data key="slice">5</data>
  <data key="year">2005</data>
</edge>
<edge source="10" target="25">
  <data key="weight">0.75</data>
  <data key="slice">5</data>
  <data key="year">2005</data>
</edge>
<edge source="11" target="14">
  <data key="weight">1.0</data>
  <data key="slice">3</data>
  <data key="year">2003</data>
</edge>
<edge source="11" target="19">
  <data key="weight">0.5</data>
  <data key="slice">3</data>
  <data key="year">2003</data>
</edge>
<edge source="12" target="13">
  <data key="weight">0.7745966911315918</data>
  <data key="slice">5</data>
  <data key="year">2005</data>
</edge>
<edge source="12" target="16">
  <data key="weight">5.163977903066552E-7</data>
  <data key="slice">5</data>
  <data key="year">2005</data>
</edge>
<edge source="12" target="17">
  <data key="weight">0.6324555277824402</data>
  <data key="slice">5</data>
  <data key="year">2005</data>
</edge>
<edge source="12" target="20">
  <data key="weight">0.547722578048706</data>
  <data key="slice">5</data>
  <data key="year">2005</data>
</edge>
<edge source="12" target="22">
  <data key="weight">8.164966516233108E-7</data>
  <data key="slice">4</data>
  <data key="year">2004</data>
</edge>
<edge source="12" target="23">
  <data key="weight">0.5163977742195129</data>
  <data key="slice">5</data>
  <data key="year">2005</data>
</edge>
<edge source="12" target="27">
  <data key="weight">8.164966516233108E-7</data>
  <data key="slice">4</data>
  <data key="year">2004</data>
</edge>
<edge source="14" target="19">
  <data key="weight">0.5</data>
  <data key="slice">3</data>
  <data key="year">2003</data>
</edge>
<edge source="15" target="21">
  <data key="weight">0.5</data>
  <data key="slice">5</data>
  <data key="year">2005</data>
</edge>
<edge source="16" target="22">
  <data key="weight">0.8164966106414795</data>
  <data key="slice">4</data>
  <data key="year">2004</data>
</edge>
<edge source="16" target="25">
  <data key="weight">0.8660253882408142</data>
  <data key="slice">5</data>
  <data key="year">2005</data>
</edge>
<edge source="16" target="27">
  <data key="weight">0.5773502588272095</data>
  <data key="slice">5</data>
  <data key="year">2005</data>
</edge>
<edge source="17" target="20">
  <data key="weight">0.5773502588272095</data>
  <data key="slice">5</data>
  <data key="year">2005</data>
</edge>
<edge source="20" target="22">
  <data key="weight">7.071067784636398E-7</data>
  <data key="slice">5</data>
  <data key="year">2005</data>
</edge>
<edge source="20" target="23">
  <data key="weight">0.7071067690849304</data>
  <data key="slice">5</data>
  <data key="year">2005</data>
</edge>
<edge source="20" target="25">
  <data key="weight">6.123725029283378E-7</data>
  <data key="slice">5</data>
  <data key="year">2005</data>
</edge>
<edge source="20" target="27">
  <data key="weight">6.123725029283378E-7</data>
  <data key="slice">5</data>
  <data key="year">2005</data>
</edge>
<edge source="21" target="24">
  <data key="weight">1.0</data>
  <data key="slice">5</data>
  <data key="year">2005</data>
</edge>
<edge source="21" target="26">
  <data key="weight">0.5</data>
  <data key="slice">4</data>
  <data key="year">2004</data>
</edge>
<edge source="22" target="25">
  <data key="weight">0.8660253882408142</data>
  <data key="slice">5</data>
  <data key="year">2005</data>
</edge>
<edge source="22" target="26">
  <data key="weight">0.5</data>
  <data key="slice">4</data>
  <data key="year">2004</data>
</edge>
<edge source="22" target="27">
  <data key="weight">1.0</data>
  <data key="slice">4</data>
  <data key="year">2004</data>
</edge>
<edge source="25" target="27">
  <data key="weight">0.5</data>
  <data key="slice">5</data>
  <data key="year">2005</data>
</edge>
<edge source="26" target="27">
  <data key="weight">0.5</data>
  <data key="slice">4</data>
  <data key="year">2004</data>
</edge>
</graph>
</graphml>
