# Supplementary material for: Evolutions in the management of non-small cell lung cancer: A bibliometric study from the 100 most impactful articles in the field
Source: Front Oncol. 2022 Aug 17;12:939838. doi: 10.3389/fonc.2022.939838 (PMC9428518; doi:10.3389/fonc.2022.939838)
Supplement: Supplementary file 1 [file DataSheet_1.zip › Additional files/Figure production/CiteSpace figure production/project/282.graphml]

<?xml version="1.0" encoding="UTF-8"?>
<graphml xmlns="http://graphml.graphdrawing.org/xmlns">
<key id="name" for="node" attr.name="name" attr.type="string"/>
<key id="label" for="node" attr.name="label" attr.type="string"/>
<key id="author" for="node" attr.name="author" attr.type="string"/>
<key id="year" for="node" attr.name="year" attr.type="string"/>
<key id="title" for="node" attr.name="title" attr.type="string"/>
<key id="so" for="node" attr.name="so" attr.type="string"/>
<key id="vol" for="node" attr.name="vol" attr.type="string"/>
<key id="page" for="node" attr.name="pg" attr.type="string"/>
<key id="ut" for="node" attr.name="ut" attr.type="string"/>
<key id="freq" for="node" attr.name="freq" attr.type="integer"/>
<key id="centrality" for="node" attr.name="centrality" attr.type="double"/>
<key id="weight" for="edge" attr.name="weight" attr.type="float"/>
<key id="slice" for="edge" attr.name="slice" attr.type="integer"/>
<key id="year" for="edge" attr.name="year" attr.type="string"/>
<graph edgedefault="undirected">
<node id="0">
  <data key="name">2nd line treatment</data>
  <data key="label">2nd line treatment</data>
  <data key="author">2nd line treatment</data>
  <data key="year"></data>
  <data key="title">...</data>
  <data key="so">SO</data>
  <data key="vol">0</data>
  <data key="page">0</data>
  <data key="ut"></data>
  <data key="freq">1</data>
</node>
<node id="1">
  <data key="name">tumor</data>
  <data key="label">tumor</data>
  <data key="author">tumor</data>
  <data key="year"></data>
  <data key="title">...</data>
  <data key="so">SO</data>
  <data key="vol">0</data>
  <data key="page">0</data>
  <data key="ut"></data>
  <data key="freq">7</data>
</node>
<node id="2">
  <data key="name">1st line treatment</data>
  <data key="label">1st line treatment</data>
  <data key="author">1st line treatment</data>
  <data key="year"></data>
  <data key="title">...</data>
  <data key="so">SO</data>
  <data key="vol">0</data>
  <data key="page">0</data>
  <data key="ut"></data>
  <data key="freq">8</data>
</node>
<node id="3">
  <data key="name">altered fractionation</data>
  <data key="label">altered fractionation</data>
  <data key="author">altered fractionation</data>
  <data key="year"></data>
  <data key="title">...</data>
  <data key="so">SO</data>
  <data key="vol">0</data>
  <data key="page">0</data>
  <data key="ut"></data>
  <data key="freq">1</data>
</node>
<node id="4">
  <data key="name">endothelial growth factor</data>
  <data key="label">endothelial growth factor</data>
  <data key="author">endothelial growth factor</data>
  <data key="year"></data>
  <data key="title">...</data>
  <data key="so">SO</data>
  <data key="vol">0</data>
  <data key="page">0</data>
  <data key="ut"></data>
  <data key="freq">2</data>
</node>
<node id="5">
  <data key="name">duration</data>
  <data key="label">duration</data>
  <data key="author">duration</data>
  <data key="year"></data>
  <data key="title">...</data>
  <data key="so">SO</data>
  <data key="vol">0</data>
  <data key="page">0</data>
  <data key="ut"></data>
  <data key="freq">2</data>
</node>
<node id="6">
  <data key="name">clinicalresistance</data>
  <data key="label">clinicalresistance</data>
  <data key="author">clinicalresistance</data>
  <data key="year"></data>
  <data key="title">...</data>
  <data key="so">SO</data>
  <data key="vol">0</data>
  <data key="page">0</data>
  <data key="ut"></data>
  <data key="freq">1</data>
</node>
<node id="7">
  <data key="name">responsiveness</data>
  <data key="label">responsiveness</data>
  <data key="author">responsiveness</data>
  <data key="year"></data>
  <data key="title">...</data>
  <data key="so">SO</data>
  <data key="vol">0</data>
  <data key="page">0</data>
  <data key="ut"></data>
  <data key="freq">1</data>
</node>
<node id="8">
  <data key="name">clinical outcm</data>
  <data key="label">clinical outcm</data>
  <data key="author">clinical outcm</data>
  <data key="year"></data>
  <data key="title">...</data>
  <data key="so">SO</data>
  <data key="vol">0</data>
  <data key="page">0</data>
  <data key="ut"></data>
  <data key="freq">1</data>
</node>
<node id="9">
  <data key="name">of lifequestionnaire</data>
  <data key="label">of lifequestionnaire</data>
  <data key="author">of lifequestionnaire</data>
  <data key="year"></data>
  <data key="title">...</data>
  <data key="so">SO</data>
  <data key="vol">0</data>
  <data key="page">0</data>
  <data key="ut"></data>
  <data key="freq">1</data>
</node>
<node id="10">
  <data key="name">exon 19</data>
  <data key="label">exon 19</data>
  <data key="author">exon 19</data>
  <data key="year"></data>
  <data key="title">...</data>
  <data key="so">SO</data>
  <data key="vol">0</data>
  <data key="page">0</data>
  <data key="ut"></data>
  <data key="freq">1</data>
</node>
<node id="11">
  <data key="name">docetaxel</data>
  <data key="label">docetaxel</data>
  <data key="author">docetaxel</data>
  <data key="year"></data>
  <data key="title">...</data>
  <data key="so">SO</data>
  <data key="vol">0</data>
  <data key="page">0</data>
  <data key="ut"></data>
  <data key="freq">19</data>
</node>
<node id="12">
  <data key="name">adjuvant chemotherapy</data>
  <data key="label">adjuvant chemotherapy</data>
  <data key="author">adjuvant chemotherapy</data>
  <data key="year"></data>
  <data key="title">...</data>
  <data key="so">SO</data>
  <data key="vol">0</data>
  <data key="page">0</data>
  <data key="ut"></data>
  <data key="freq">2</data>
</node>
<node id="13">
  <data key="name">metastatic melanoma</data>
  <data key="label">metastatic melanoma</data>
  <data key="author">metastatic melanoma</data>
  <data key="year"></data>
  <data key="title">...</data>
  <data key="so">SO</data>
  <data key="vol">0</data>
  <data key="page">0</data>
  <data key="ut"></data>
  <data key="freq">1</data>
</node>
<node id="14">
  <data key="name">gene expression</data>
  <data key="label">gene expression</data>
  <data key="author">gene expression</data>
  <data key="year"></data>
  <data key="title">...</data>
  <data key="so">SO</data>
  <data key="vol">0</data>
  <data key="page">0</data>
  <data key="ut"></data>
  <data key="freq">1</data>
</node>
<node id="15">
  <data key="name">experience</data>
  <data key="label">experience</data>
  <data key="author">experience</data>
  <data key="year"></data>
  <data key="title">...</data>
  <data key="so">SO</data>
  <data key="vol">0</data>
  <data key="page">0</data>
  <data key="ut"></data>
  <data key="freq">2</data>
</node>
<node id="16">
  <data key="name">bevacizumab</data>
  <data key="label">bevacizumab</data>
  <data key="author">bevacizumab</data>
  <data key="year"></data>
  <data key="title">...</data>
  <data key="so">SO</data>
  <data key="vol">0</data>
  <data key="page">0</data>
  <data key="ut"></data>
  <data key="freq">6</data>
</node>
<node id="17">
  <data key="name">chemotherapy regimen</data>
  <data key="label">chemotherapy regimen</data>
  <data key="author">chemotherapy regimen</data>
  <data key="year"></data>
  <data key="title">...</data>
  <data key="so">SO</data>
  <data key="vol">0</data>
  <data key="page">0</data>
  <data key="ut"></data>
  <data key="freq">4</data>
</node>
<node id="18">
  <data key="name">care</data>
  <data key="label">care</data>
  <data key="author">care</data>
  <data key="year"></data>
  <data key="title">...</data>
  <data key="so">SO</data>
  <data key="vol">0</data>
  <data key="page">0</data>
  <data key="ut"></data>
  <data key="freq">1</data>
</node>
<node id="19">
  <data key="name">doselevel</data>
  <data key="label">doselevel</data>
  <data key="author">doselevel</data>
  <data key="year"></data>
  <data key="title">...</data>
  <data key="so">SO</data>
  <data key="vol">0</data>
  <data key="page">0</data>
  <data key="ut"></data>
  <data key="freq">1</data>
</node>
<node id="20">
  <data key="name">gene</data>
  <data key="label">gene</data>
  <data key="author">gene</data>
  <data key="year"></data>
  <data key="title">...</data>
  <data key="so">SO</data>
  <data key="vol">0</data>
  <data key="page">0</data>
  <data key="ut"></data>
  <data key="freq">1</data>
</node>
<node id="21">
  <data key="name">trial</data>
  <data key="label">trial</data>
  <data key="author">trial</data>
  <data key="year"></data>
  <data key="title">...</data>
  <data key="so">SO</data>
  <data key="vol">0</data>
  <data key="page">0</data>
  <data key="ut"></data>
  <data key="freq">19</data>
</node>
<node id="22">
  <data key="name">cell lung cancer</data>
  <data key="label">cell lung cancer</data>
  <data key="author">cell lung cancer</data>
  <data key="year"></data>
  <data key="title">...</data>
  <data key="so">SO</data>
  <data key="vol">0</data>
  <data key="page">0</data>
  <data key="ut"></data>
  <data key="freq">2</data>
</node>
<node id="23">
  <data key="name">ctla 4 blockade</data>
  <data key="label">ctla 4 blockade</data>
  <data key="author">ctla 4 blockade</data>
  <data key="year"></data>
  <data key="title">...</data>
  <data key="so">SO</data>
  <data key="vol">0</data>
  <data key="page">0</data>
  <data key="ut"></data>
  <data key="freq">3</data>
</node>
<node id="24">
  <data key="name">braf gene</data>
  <data key="label">braf gene</data>
  <data key="author">braf gene</data>
  <data key="year"></data>
  <data key="title">...</data>
  <data key="so">SO</data>
  <data key="vol">0</data>
  <data key="page">0</data>
  <data key="ut"></data>
  <data key="freq">1</data>
</node>
<node id="25">
  <data key="name">identification</data>
  <data key="label">identification</data>
  <data key="author">identification</data>
  <data key="year"></data>
  <data key="title">...</data>
  <data key="so">SO</data>
  <data key="vol">0</data>
  <data key="page">0</data>
  <data key="ut"></data>
  <data key="freq">1</data>
</node>
<node id="26">
  <data key="name">local control</data>
  <data key="label">local control</data>
  <data key="author">local control</data>
  <data key="year"></data>
  <data key="title">...</data>
  <data key="so">SO</data>
  <data key="vol">0</data>
  <data key="page">0</data>
  <data key="ut"></data>
  <data key="freq">1</data>
</node>
<node id="27">
  <data key="name">breast cancer</data>
  <data key="label">breast cancer</data>
  <data key="author">breast cancer</data>
  <data key="year"></data>
  <data key="title">...</data>
  <data key="so">SO</data>
  <data key="vol">0</data>
  <data key="page">0</data>
  <data key="ut"></data>
  <data key="freq">1</data>
</node>
<node id="28">
  <data key="name">apoptosis</data>
  <data key="label">apoptosis</data>
  <data key="author">apoptosis</data>
  <data key="year"></data>
  <data key="title">...</data>
  <data key="so">SO</data>
  <data key="vol">0</data>
  <data key="page">0</data>
  <data key="ut"></data>
  <data key="freq">1</data>
</node>
<node id="29">
  <data key="name">chest radiotherapy</data>
  <data key="label">chest radiotherapy</data>
  <data key="author">chest radiotherapy</data>
  <data key="year"></data>
  <data key="title">...</data>
  <data key="so">SO</data>
  <data key="vol">0</data>
  <data key="page">0</data>
  <data key="ut"></data>
  <data key="freq">1</data>
</node>
<node id="30">
  <data key="name">conventional radiotherapy</data>
  <data key="label">conventional radiotherapy</data>
  <data key="author">conventional radiotherapy</data>
  <data key="year"></data>
  <data key="title">...</data>
  <data key="so">SO</data>
  <data key="vol">0</data>
  <data key="page">0</data>
  <data key="ut"></data>
  <data key="freq">1</data>
</node>
<node id="31">
  <data key="name">plus cisplatin</data>
  <data key="label">plus cisplatin</data>
  <data key="author">plus cisplatin</data>
  <data key="year"></data>
  <data key="title">...</data>
  <data key="so">SO</data>
  <data key="vol">0</data>
  <data key="page">0</data>
  <data key="ut"></data>
  <data key="freq">1</data>
</node>
<node id="32">
  <data key="name">receptor</data>
  <data key="label">receptor</data>
  <data key="author">receptor</data>
  <data key="year"></data>
  <data key="title">...</data>
  <data key="so">SO</data>
  <data key="vol">0</data>
  <data key="page">0</data>
  <data key="ut"></data>
  <data key="freq">1</data>
</node>
<node id="33">
  <data key="name">radioablation</data>
  <data key="label">radioablation</data>
  <data key="author">radioablation</data>
  <data key="year"></data>
  <data key="title">...</data>
  <data key="so">SO</data>
  <data key="vol">0</data>
  <data key="page">0</data>
  <data key="ut"></data>
  <data key="freq">1</data>
</node>
<node id="34">
  <data key="name">antigen</data>
  <data key="label">antigen</data>
  <data key="author">antigen</data>
  <data key="year"></data>
  <data key="title">...</data>
  <data key="so">SO</data>
  <data key="vol">0</data>
  <data key="page">0</data>
  <data key="ut"></data>
  <data key="freq">2</data>
</node>
<node id="35">
  <data key="name">cancer patient</data>
  <data key="label">cancer patient</data>
  <data key="author">cancer patient</data>
  <data key="year"></data>
  <data key="title">...</data>
  <data key="so">SO</data>
  <data key="vol">0</data>
  <data key="page">0</data>
  <data key="ut"></data>
  <data key="freq">1</data>
</node>
<node id="36">
  <data key="name">cooperative oncology group</data>
  <data key="label">cooperative oncology group</data>
  <data key="author">cooperative oncology group</data>
  <data key="year"></data>
  <data key="title">...</data>
  <data key="so">SO</data>
  <data key="vol">0</data>
  <data key="page">0</data>
  <data key="ut"></data>
  <data key="freq">2</data>
</node>
<node id="37">
  <data key="name">assisted thoracoscopic surgery</data>
  <data key="label">assisted thoracoscopic surgery</data>
  <data key="author">assisted thoracoscopic surgery</data>
  <data key="year"></data>
  <data key="title">...</data>
  <data key="so">SO</data>
  <data key="vol">0</data>
  <data key="page">0</data>
  <data key="ut"></data>
  <data key="freq">1</data>
</node>
<node id="38">
  <data key="name">chemotherapy naive patient</data>
  <data key="label">chemotherapy naive patient</data>
  <data key="author">chemotherapy naive patient</data>
  <data key="year"></data>
  <data key="title">...</data>
  <data key="so">SO</data>
  <data key="vol">0</data>
  <data key="page">0</data>
  <data key="ut"></data>
  <data key="freq">1</data>
</node>
<node id="39">
  <data key="name">i trial</data>
  <data key="label">i trial</data>
  <data key="author">i trial</data>
  <data key="year"></data>
  <data key="title">...</data>
  <data key="so">SO</data>
  <data key="vol">0</data>
  <data key="page">0</data>
  <data key="ut"></data>
  <data key="freq">1</data>
</node>
<node id="40">
  <data key="name">linear accelerator</data>
  <data key="label">linear accelerator</data>
  <data key="author">linear accelerator</data>
  <data key="year"></data>
  <data key="title">...</data>
  <data key="so">SO</data>
  <data key="vol">0</data>
  <data key="page">0</data>
  <data key="ut"></data>
  <data key="freq">1</data>
</node>
<node id="41">
  <data key="name">previously treatedpatient</data>
  <data key="label">previously treatedpatient</data>
  <data key="author">previously treatedpatient</data>
  <data key="year"></data>
  <data key="title">...</data>
  <data key="so">SO</data>
  <data key="vol">0</data>
  <data key="page">0</data>
  <data key="ut"></data>
  <data key="freq">1</data>
</node>
<node id="42">
  <data key="name">stage iiib</data>
  <data key="label">stage iiib</data>
  <data key="author">stage iiib</data>
  <data key="year"></data>
  <data key="title">...</data>
  <data key="so">SO</data>
  <data key="vol">0</data>
  <data key="page">0</data>
  <data key="ut"></data>
  <data key="freq">1</data>
</node>
<node id="43">
  <data key="name">copd</data>
  <data key="label">copd</data>
  <data key="author">copd</data>
  <data key="year"></data>
  <data key="title">...</data>
  <data key="so">SO</data>
  <data key="vol">0</data>
  <data key="page">0</data>
  <data key="ut"></data>
  <data key="freq">1</data>
</node>
<node id="44">
  <data key="name">cell</data>
  <data key="label">cell</data>
  <data key="author">cell</data>
  <data key="year"></data>
  <data key="title">...</data>
  <data key="so">SO</data>
  <data key="vol">0</data>
  <data key="page">0</data>
  <data key="ut"></data>
  <data key="freq">1</data>
</node>
<node id="45">
  <data key="name">hypofractionated radiotherapy</data>
  <data key="label">hypofractionated radiotherapy</data>
  <data key="author">hypofractionated radiotherapy</data>
  <data key="year"></data>
  <data key="title">...</data>
  <data key="so">SO</data>
  <data key="vol">0</data>
  <data key="page">0</data>
  <data key="ut"></data>
  <data key="freq">1</data>
</node>
<node id="46">
  <data key="name">paclitaxel</data>
  <data key="label">paclitaxel</data>
  <data key="author">paclitaxel</data>
  <data key="year"></data>
  <data key="title">...</data>
  <data key="so">SO</data>
  <data key="vol">0</data>
  <data key="page">0</data>
  <data key="ut"></data>
  <data key="freq">13</data>
</node>
<node id="47">
  <data key="name">blockade</data>
  <data key="label">blockade</data>
  <data key="author">blockade</data>
  <data key="year"></data>
  <data key="title">...</data>
  <data key="so">SO</data>
  <data key="vol">0</data>
  <data key="page">0</data>
  <data key="ut"></data>
  <data key="freq">5</data>
</node>
<node id="48">
  <data key="name">factor receptor gene</data>
  <data key="label">factor receptor gene</data>
  <data key="author">factor receptor gene</data>
  <data key="year"></data>
  <data key="title">...</data>
  <data key="so">SO</data>
  <data key="vol">0</data>
  <data key="page">0</data>
  <data key="ut"></data>
  <data key="freq">2</data>
</node>
<node id="49">
  <data key="name">melanoma</data>
  <data key="label">melanoma</data>
  <data key="author">melanoma</data>
  <data key="year"></data>
  <data key="title">...</data>
  <data key="so">SO</data>
  <data key="vol">0</data>
  <data key="page">0</data>
  <data key="ut"></data>
  <data key="freq">3</data>
</node>
<node id="50">
  <data key="name">dose escalation</data>
  <data key="label">dose escalation</data>
  <data key="author">dose escalation</data>
  <data key="year"></data>
  <data key="title">...</data>
  <data key="so">SO</data>
  <data key="vol">0</data>
  <data key="page">0</data>
  <data key="ut"></data>
  <data key="freq">2</data>
</node>
<node id="51">
  <data key="name">antibodympdl3280a</data>
  <data key="label">antibodympdl3280a</data>
  <data key="author">antibodympdl3280a</data>
  <data key="year"></data>
  <data key="title">...</data>
  <data key="so">SO</data>
  <data key="vol">0</data>
  <data key="page">0</data>
  <data key="ut"></data>
  <data key="freq">1</data>
</node>
<node id="52">
  <data key="name">patients pt</data>
  <data key="label">patients pt</data>
  <data key="author">patients pt</data>
  <data key="year"></data>
  <data key="title">...</data>
  <data key="so">SO</data>
  <data key="vol">0</data>
  <data key="page">0</data>
  <data key="ut"></data>
  <data key="freq">1</data>
</node>
<node id="53">
  <data key="name">pemetrexed plus</data>
  <data key="label">pemetrexed plus</data>
  <data key="author">pemetrexed plus</data>
  <data key="year"></data>
  <data key="title">...</data>
  <data key="so">SO</data>
  <data key="vol">0</data>
  <data key="page">0</data>
  <data key="ut"></data>
  <data key="freq">1</data>
</node>
<node id="54">
  <data key="name">safety</data>
  <data key="label">safety</data>
  <data key="author">safety</data>
  <data key="year"></data>
  <data key="title">...</data>
  <data key="so">SO</data>
  <data key="vol">0</data>
  <data key="page">0</data>
  <data key="ut"></data>
  <data key="freq">3</data>
</node>
<node id="55">
  <data key="name">messenger rna level</data>
  <data key="label">messenger rna level</data>
  <data key="author">messenger rna level</data>
  <data key="year"></data>
  <data key="title">...</data>
  <data key="so">SO</data>
  <data key="vol">0</data>
  <data key="page">0</data>
  <data key="ut"></data>
  <data key="freq">1</data>
</node>
<node id="56">
  <data key="name">plus carboplatin</data>
  <data key="label">plus carboplatin</data>
  <data key="author">plus carboplatin</data>
  <data key="year"></data>
  <data key="title">...</data>
  <data key="so">SO</data>
  <data key="vol">0</data>
  <data key="page">0</data>
  <data key="ut"></data>
  <data key="freq">1</data>
</node>
<node id="57">
  <data key="name">gemcitabine</data>
  <data key="label">gemcitabine</data>
  <data key="author">gemcitabine</data>
  <data key="year"></data>
  <data key="title">...</data>
  <data key="so">SO</data>
  <data key="vol">0</data>
  <data key="page">0</data>
  <data key="ut"></data>
  <data key="freq">6</data>
</node>
<node id="58">
  <data key="name">computed tomography</data>
  <data key="label">computed tomography</data>
  <data key="author">computed tomography</data>
  <data key="year"></data>
  <data key="title">...</data>
  <data key="so">SO</data>
  <data key="vol">0</data>
  <data key="page">0</data>
  <data key="ut"></data>
  <data key="freq">2</data>
</node>
<node id="59">
  <data key="name">immune checkpoint blockade</data>
  <data key="label">immune checkpoint blockade</data>
  <data key="author">immune checkpoint blockade</data>
  <data key="year"></data>
  <data key="title">...</data>
  <data key="so">SO</data>
  <data key="vol">0</data>
  <data key="page">0</data>
  <data key="ut"></data>
  <data key="freq">1</data>
</node>
<node id="60">
  <data key="name">eml4 alk fusion gene</data>
  <data key="label">eml4 alk fusion gene</data>
  <data key="author">eml4 alk fusion gene</data>
  <data key="year"></data>
  <data key="title">...</data>
  <data key="so">SO</data>
  <data key="vol">0</data>
  <data key="page">0</data>
  <data key="ut"></data>
  <data key="freq">6</data>
</node>
<node id="61">
  <data key="name">afatinib</data>
  <data key="label">afatinib</data>
  <data key="author">afatinib</data>
  <data key="year"></data>
  <data key="title">...</data>
  <data key="so">SO</data>
  <data key="vol">0</data>
  <data key="page">0</data>
  <data key="ut"></data>
  <data key="freq">1</data>
</node>
<node id="62">
  <data key="name">nucleotide excision repair</data>
  <data key="label">nucleotide excision repair</data>
  <data key="author">nucleotide excision repair</data>
  <data key="year"></data>
  <data key="title">...</data>
  <data key="so">SO</data>
  <data key="vol">0</data>
  <data key="page">0</data>
  <data key="ut"></data>
  <data key="freq">1</data>
</node>
<node id="63">
  <data key="name">cisplatin plus gemcitabine</data>
  <data key="label">cisplatin plus gemcitabine</data>
  <data key="author">cisplatin plus gemcitabine</data>
  <data key="year"></data>
  <data key="title">...</data>
  <data key="so">SO</data>
  <data key="vol">0</data>
  <data key="page">0</data>
  <data key="ut"></data>
  <data key="freq">1</data>
</node>
<node id="64">
  <data key="name">erbb family blocker</data>
  <data key="label">erbb family blocker</data>
  <data key="author">erbb family blocker</data>
  <data key="year"></data>
  <data key="title">...</data>
  <data key="so">SO</data>
  <data key="vol">0</data>
  <data key="page">0</data>
  <data key="ut"></data>
  <data key="freq">1</data>
</node>
<node id="65">
  <data key="name">alk</data>
  <data key="label">alk</data>
  <data key="author">alk</data>
  <data key="year"></data>
  <data key="title">...</data>
  <data key="so">SO</data>
  <data key="vol">0</data>
  <data key="page">0</data>
  <data key="ut"></data>
  <data key="freq">1</data>
</node>
<node id="66">
  <data key="name">previously treated patient</data>
  <data key="label">previously treated patient</data>
  <data key="author">previously treated patient</data>
  <data key="year"></data>
  <data key="title">...</data>
  <data key="so">SO</data>
  <data key="vol">0</data>
  <data key="page">0</data>
  <data key="ut"></data>
  <data key="freq">2</data>
</node>
<node id="67">
  <data key="name">erlotinib</data>
  <data key="label">erlotinib</data>
  <data key="author">erlotinib</data>
  <data key="year"></data>
  <data key="title">...</data>
  <data key="so">SO</data>
  <data key="vol">0</data>
  <data key="page">0</data>
  <data key="ut"></data>
  <data key="freq">14</data>
</node>
<node id="68">
  <data key="name">fusion</data>
  <data key="label">fusion</data>
  <data key="author">fusion</data>
  <data key="year"></data>
  <data key="title">...</data>
  <data key="so">SO</data>
  <data key="vol">0</data>
  <data key="page">0</data>
  <data key="ut"></data>
  <data key="freq">1</data>
</node>
<node id="69">
  <data key="name">forthcoming 7th edition</data>
  <data key="label">forthcoming 7th edition</data>
  <data key="author">forthcoming 7th edition</data>
  <data key="year"></data>
  <data key="title">...</data>
  <data key="so">SO</data>
  <data key="vol">0</data>
  <data key="page">0</data>
  <data key="ut"></data>
  <data key="freq">1</data>
</node>
<node id="70">
  <data key="name">ly231514</data>
  <data key="label">ly231514</data>
  <data key="author">ly231514</data>
  <data key="year"></data>
  <data key="title">...</data>
  <data key="so">SO</data>
  <data key="vol">0</data>
  <data key="page">0</data>
  <data key="ut"></data>
  <data key="freq">1</data>
</node>
<node id="71">
  <data key="name">clinical feature</data>
  <data key="label">clinical feature</data>
  <data key="author">clinical feature</data>
  <data key="year"></data>
  <data key="title">...</data>
  <data key="so">SO</data>
  <data key="vol">0</data>
  <data key="page">0</data>
  <data key="ut"></data>
  <data key="freq">1</data>
</node>
<node id="72">
  <data key="name">consolidation</data>
  <data key="label">consolidation</data>
  <data key="author">consolidation</data>
  <data key="year"></data>
  <data key="title">...</data>
  <data key="so">SO</data>
  <data key="vol">0</data>
  <data key="page">0</data>
  <data key="ut"></data>
  <data key="freq">1</data>
</node>
<node id="73">
  <data key="name">tyrosine kinase inhibitor</data>
  <data key="label">tyrosine kinase inhibitor</data>
  <data key="author">tyrosine kinase inhibitor</data>
  <data key="year"></data>
  <data key="title">...</data>
  <data key="so">SO</data>
  <data key="vol">0</data>
  <data key="page">0</data>
  <data key="ut"></data>
  <data key="freq">4</data>
</node>
<node id="74">
  <data key="name">multitargeted antifolate</data>
  <data key="label">multitargeted antifolate</data>
  <data key="author">multitargeted antifolate</data>
  <data key="year"></data>
  <data key="title">...</data>
  <data key="so">SO</data>
  <data key="vol">0</data>
  <data key="page">0</data>
  <data key="ut"></data>
  <data key="freq">2</data>
</node>
<node id="75">
  <data key="name">quality of life</data>
  <data key="label">quality of life</data>
  <data key="author">quality of life</data>
  <data key="year"></data>
  <data key="title">...</data>
  <data key="so">SO</data>
  <data key="vol">0</data>
  <data key="page">0</data>
  <data key="ut"></data>
  <data key="freq">6</data>
</node>
<node id="76">
  <data key="name">gemcitabine plus vinorelbine</data>
  <data key="label">gemcitabine plus vinorelbine</data>
  <data key="author">gemcitabine plus vinorelbine</data>
  <data key="year"></data>
  <data key="title">...</data>
  <data key="so">SO</data>
  <data key="vol">0</data>
  <data key="page">0</data>
  <data key="ut"></data>
  <data key="freq">1</data>
</node>
<node id="77">
  <data key="name">resistance</data>
  <data key="label">resistance</data>
  <data key="author">resistance</data>
  <data key="year"></data>
  <data key="title">...</data>
  <data key="so">SO</data>
  <data key="vol">0</data>
  <data key="page">0</data>
  <data key="ut"></data>
  <data key="freq">2</data>
</node>
<node id="78">
  <data key="name">fine needle aspiration</data>
  <data key="label">fine needle aspiration</data>
  <data key="author">fine needle aspiration</data>
  <data key="year"></data>
  <data key="title">...</data>
  <data key="so">SO</data>
  <data key="vol">0</data>
  <data key="page">0</data>
  <data key="ut"></data>
  <data key="freq">1</data>
</node>
<node id="79">
  <data key="name">nsclc</data>
  <data key="label">nsclc</data>
  <data key="author">nsclc</data>
  <data key="year"></data>
  <data key="title">...</data>
  <data key="so">SO</data>
  <data key="vol">0</data>
  <data key="page">0</data>
  <data key="ut"></data>
  <data key="freq">1</data>
</node>
<node id="80">
  <data key="name">ligand</data>
  <data key="label">ligand</data>
  <data key="author">ligand</data>
  <data key="year"></data>
  <data key="title">...</data>
  <data key="so">SO</data>
  <data key="vol">0</data>
  <data key="page">0</data>
  <data key="ut"></data>
  <data key="freq">1</data>
</node>
<node id="81">
  <data key="name">discontinuation</data>
  <data key="label">discontinuation</data>
  <data key="author">discontinuation</data>
  <data key="year"></data>
  <data key="title">...</data>
  <data key="so">SO</data>
  <data key="vol">0</data>
  <data key="page">0</data>
  <data key="ut"></data>
  <data key="freq">1</data>
</node>
<node id="82">
  <data key="name">antibody</data>
  <data key="label">antibody</data>
  <data key="author">antibody</data>
  <data key="year"></data>
  <data key="title">...</data>
  <data key="so">SO</data>
  <data key="vol">0</data>
  <data key="page">0</data>
  <data key="ut"></data>
  <data key="freq">4</data>
</node>
<node id="83">
  <data key="name">antitumor immunity</data>
  <data key="label">antitumor immunity</data>
  <data key="author">antitumor immunity</data>
  <data key="year"></data>
  <data key="title">...</data>
  <data key="so">SO</data>
  <data key="vol">0</data>
  <data key="page">0</data>
  <data key="ut"></data>
  <data key="freq">1</data>
</node>
<node id="84">
  <data key="name">immune system</data>
  <data key="label">immune system</data>
  <data key="author">immune system</data>
  <data key="year"></data>
  <data key="title">...</data>
  <data key="so">SO</data>
  <data key="vol">0</data>
  <data key="page">0</data>
  <data key="ut"></data>
  <data key="freq">1</data>
</node>
<node id="85">
  <data key="name">ipilimumab</data>
  <data key="label">ipilimumab</data>
  <data key="author">ipilimumab</data>
  <data key="year"></data>
  <data key="title">...</data>
  <data key="so">SO</data>
  <data key="vol">0</data>
  <data key="page">0</data>
  <data key="ut"></data>
  <data key="freq">2</data>
</node>
<node id="86">
  <data key="name">epitope</data>
  <data key="label">epitope</data>
  <data key="author">epitope</data>
  <data key="year"></data>
  <data key="title">...</data>
  <data key="so">SO</data>
  <data key="vol">0</data>
  <data key="page">0</data>
  <data key="ut"></data>
  <data key="freq">1</data>
</node>
<node id="87">
  <data key="name">cd8(+) t cell</data>
  <data key="label">cd8(+) t cell</data>
  <data key="author">cd8(+) t cell</data>
  <data key="year"></data>
  <data key="title">...</data>
  <data key="so">SO</data>
  <data key="vol">0</data>
  <data key="page">0</data>
  <data key="ut"></data>
  <data key="freq">1</data>
</node>
<node id="88">
  <data key="name">long term survival</data>
  <data key="label">long term survival</data>
  <data key="author">long term survival</data>
  <data key="year"></data>
  <data key="title">...</data>
  <data key="so">SO</data>
  <data key="vol">0</data>
  <data key="page">0</data>
  <data key="ut"></data>
  <data key="freq">1</data>
</node>
<node id="89">
  <data key="name">polymorphism</data>
  <data key="label">polymorphism</data>
  <data key="author">polymorphism</data>
  <data key="year"></data>
  <data key="title">...</data>
  <data key="so">SO</data>
  <data key="vol">0</data>
  <data key="page">0</data>
  <data key="ut"></data>
  <data key="freq">1</data>
</node>
<node id="90">
  <data key="name">osi 774</data>
  <data key="label">osi 774</data>
  <data key="author">osi 774</data>
  <data key="year"></data>
  <data key="title">...</data>
  <data key="so">SO</data>
  <data key="vol">0</data>
  <data key="page">0</data>
  <data key="ut"></data>
  <data key="freq">1</data>
</node>
<node id="91">
  <data key="name">lymphoma</data>
  <data key="label">lymphoma</data>
  <data key="author">lymphoma</data>
  <data key="year"></data>
  <data key="title">...</data>
  <data key="so">SO</data>
  <data key="vol">0</data>
  <data key="page">0</data>
  <data key="ut"></data>
  <data key="freq">1</data>
</node>
<node id="92">
  <data key="name">adenocarcinoma</data>
  <data key="label">adenocarcinoma</data>
  <data key="author">adenocarcinoma</data>
  <data key="year"></data>
  <data key="title">...</data>
  <data key="so">SO</data>
  <data key="vol">0</data>
  <data key="page">0</data>
  <data key="ut"></data>
  <data key="freq">5</data>
</node>
<node id="93">
  <data key="name">concurrent chemoradiotherapy</data>
  <data key="label">concurrent chemoradiotherapy</data>
  <data key="author">concurrent chemoradiotherapy</data>
  <data key="year"></data>
  <data key="title">...</data>
  <data key="so">SO</data>
  <data key="vol">0</data>
  <data key="page">0</data>
  <data key="ut"></data>
  <data key="freq">3</data>
</node>
<node id="94">
  <data key="name">oncology group</data>
  <data key="label">oncology group</data>
  <data key="author">oncology group</data>
  <data key="year"></data>
  <data key="title">...</data>
  <data key="so">SO</data>
  <data key="vol">0</data>
  <data key="page">0</data>
  <data key="ut"></data>
  <data key="freq">2</data>
</node>
<node id="95">
  <data key="name">trial comparing cisplatin</data>
  <data key="label">trial comparing cisplatin</data>
  <data key="author">trial comparing cisplatin</data>
  <data key="year"></data>
  <data key="title">...</data>
  <data key="so">SO</data>
  <data key="vol">0</data>
  <data key="page">0</data>
  <data key="ut"></data>
  <data key="freq">1</data>
</node>
<node id="96">
  <data key="name">t cell</data>
  <data key="label">t cell</data>
  <data key="author">t cell</data>
  <data key="year"></data>
  <data key="title">...</data>
  <data key="so">SO</data>
  <data key="vol">0</data>
  <data key="page">0</data>
  <data key="ut"></data>
  <data key="freq">1</data>
</node>
<node id="97">
  <data key="name">multicenter</data>
  <data key="label">multicenter</data>
  <data key="author">multicenter</data>
  <data key="year"></data>
  <data key="title">...</data>
  <data key="so">SO</data>
  <data key="vol">0</data>
  <data key="page">0</data>
  <data key="ut"></data>
  <data key="freq">8</data>
</node>
<node id="98">
  <data key="name">prognostic significance</data>
  <data key="label">prognostic significance</data>
  <data key="author">prognostic significance</data>
  <data key="year"></data>
  <data key="title">...</data>
  <data key="so">SO</data>
  <data key="vol">0</data>
  <data key="page">0</data>
  <data key="ut"></data>
  <data key="freq">1</data>
</node>
<node id="99">
  <data key="name">extended mediastinal lymphadenectomy</data>
  <data key="label">extended mediastinal lymphadenectomy</data>
  <data key="author">extended mediastinal lymphadenectomy</data>
  <data key="year"></data>
  <data key="title">...</data>
  <data key="so">SO</data>
  <data key="vol">0</data>
  <data key="page">0</data>
  <data key="ut"></data>
  <data key="freq">1</data>
</node>
<node id="100">
  <data key="name">recombination</data>
  <data key="label">recombination</data>
  <data key="author">recombination</data>
  <data key="year"></data>
  <data key="title">...</data>
  <data key="so">SO</data>
  <data key="vol">0</data>
  <data key="page">0</data>
  <data key="ut"></data>
  <data key="freq">1</data>
</node>
<node id="101">
  <data key="name">anaplastic lymphoma</data>
  <data key="label">anaplastic lymphoma</data>
  <data key="author">anaplastic lymphoma</data>
  <data key="year"></data>
  <data key="title">...</data>
  <data key="so">SO</data>
  <data key="vol">0</data>
  <data key="page">0</data>
  <data key="ut"></data>
  <data key="freq">2</data>
</node>
<node id="102">
  <data key="name">rearrangement</data>
  <data key="label">rearrangement</data>
  <data key="author">rearrangement</data>
  <data key="year"></data>
  <data key="title">...</data>
  <data key="so">SO</data>
  <data key="vol">0</data>
  <data key="page">0</data>
  <data key="ut"></data>
  <data key="freq">1</data>
</node>
<node id="103">
  <data key="name">acquired resistance</data>
  <data key="label">acquired resistance</data>
  <data key="author">acquired resistance</data>
  <data key="year"></data>
  <data key="title">...</data>
  <data key="so">SO</data>
  <data key="vol">0</data>
  <data key="page">0</data>
  <data key="ut"></data>
  <data key="freq">6</data>
</node>
<node id="104">
  <data key="name">cancer</data>
  <data key="label">cancer</data>
  <data key="author">cancer</data>
  <data key="year"></data>
  <data key="title">...</data>
  <data key="so">SO</data>
  <data key="vol">0</data>
  <data key="page">0</data>
  <data key="ut"></data>
  <data key="freq">3</data>
</node>
<node id="105">
  <data key="name">open label</data>
  <data key="label">open label</data>
  <data key="author">open label</data>
  <data key="year"></data>
  <data key="title">...</data>
  <data key="so">SO</data>
  <data key="vol">0</data>
  <data key="page">0</data>
  <data key="ut"></data>
  <data key="freq">12</data>
</node>
<node id="106">
  <data key="name">pembrolizumab</data>
  <data key="label">pembrolizumab</data>
  <data key="author">pembrolizumab</data>
  <data key="year"></data>
  <data key="title">...</data>
  <data key="so">SO</data>
  <data key="vol">0</data>
  <data key="page">0</data>
  <data key="ut"></data>
  <data key="freq">2</data>
</node>
<node id="107">
  <data key="name">2p23</data>
  <data key="label">2p23</data>
  <data key="author">2p23</data>
  <data key="year"></data>
  <data key="title">...</data>
  <data key="so">SO</data>
  <data key="vol">0</data>
  <data key="page">0</data>
  <data key="ut"></data>
  <data key="freq">1</data>
</node>
<node id="108">
  <data key="name">competingrisk</data>
  <data key="label">competingrisk</data>
  <data key="author">competingrisk</data>
  <data key="year"></data>
  <data key="title">...</data>
  <data key="so">SO</data>
  <data key="vol">0</data>
  <data key="page">0</data>
  <data key="ut"></data>
  <data key="freq">1</data>
</node>
<node id="109">
  <data key="name">factor receptor mutation</data>
  <data key="label">factor receptor mutation</data>
  <data key="author">factor receptor mutation</data>
  <data key="year"></data>
  <data key="title">...</data>
  <data key="so">SO</data>
  <data key="vol">0</data>
  <data key="page">0</data>
  <data key="ut"></data>
  <data key="freq">2</data>
</node>
<node id="110">
  <data key="name">anticancer agent</data>
  <data key="label">anticancer agent</data>
  <data key="author">anticancer agent</data>
  <data key="year"></data>
  <data key="title">...</data>
  <data key="so">SO</data>
  <data key="vol">0</data>
  <data key="page">0</data>
  <data key="ut"></data>
  <data key="freq">1</data>
</node>
<node id="111">
  <data key="name">exosm</data>
  <data key="label">exosm</data>
  <data key="author">exosm</data>
  <data key="year"></data>
  <data key="title">...</data>
  <data key="so">SO</data>
  <data key="vol">0</data>
  <data key="page">0</data>
  <data key="ut"></data>
  <data key="freq">1</data>
</node>
<node id="112">
  <data key="name">consolidationchemotherapy</data>
  <data key="label">consolidationchemotherapy</data>
  <data key="author">consolidationchemotherapy</data>
  <data key="year"></data>
  <data key="title">...</data>
  <data key="so">SO</data>
  <data key="vol">0</data>
  <data key="page">0</data>
  <data key="ut"></data>
  <data key="freq">2</data>
</node>
<node id="113">
  <data key="name">mutational landscape</data>
  <data key="label">mutational landscape</data>
  <data key="author">mutational landscape</data>
  <data key="year"></data>
  <data key="title">...</data>
  <data key="so">SO</data>
  <data key="vol">0</data>
  <data key="page">0</data>
  <data key="ut"></data>
  <data key="freq">1</data>
</node>
<node id="114">
  <data key="name">placebo</data>
  <data key="label">placebo</data>
  <data key="author">placebo</data>
  <data key="year"></data>
  <data key="title">...</data>
  <data key="so">SO</data>
  <data key="vol">0</data>
  <data key="page">0</data>
  <data key="ut"></data>
  <data key="freq">1</data>
</node>
<node id="115">
  <data key="name">iii trial</data>
  <data key="label">iii trial</data>
  <data key="author">iii trial</data>
  <data key="year"></data>
  <data key="title">...</data>
  <data key="so">SO</data>
  <data key="vol">0</data>
  <data key="page">0</data>
  <data key="ut"></data>
  <data key="freq">5</data>
</node>
<node id="116">
  <data key="name">instrumental activity</data>
  <data key="label">instrumental activity</data>
  <data key="author">instrumental activity</data>
  <data key="year"></data>
  <data key="title">...</data>
  <data key="so">SO</data>
  <data key="vol">0</data>
  <data key="page">0</data>
  <data key="ut"></data>
  <data key="freq">1</data>
</node>
<node id="117">
  <data key="name">life</data>
  <data key="label">life</data>
  <data key="author">life</data>
  <data key="year"></data>
  <data key="title">...</data>
  <data key="so">SO</data>
  <data key="vol">0</data>
  <data key="page">0</data>
  <data key="ut"></data>
  <data key="freq">1</data>
</node>
<node id="118">
  <data key="name">natural killer cell</data>
  <data key="label">natural killer cell</data>
  <data key="author">natural killer cell</data>
  <data key="year"></data>
  <data key="title">...</data>
  <data key="so">SO</data>
  <data key="vol">0</data>
  <data key="page">0</data>
  <data key="ut"></data>
  <data key="freq">1</data>
</node>
<node id="119">
  <data key="name">therapy</data>
  <data key="label">therapy</data>
  <data key="author">therapy</data>
  <data key="year"></data>
  <data key="title">...</data>
  <data key="so">SO</data>
  <data key="vol">0</data>
  <data key="page">0</data>
  <data key="ut"></data>
  <data key="freq">16</data>
</node>
<node id="120">
  <data key="name">smoker</data>
  <data key="label">smoker</data>
  <data key="author">smoker</data>
  <data key="year"></data>
  <data key="title">...</data>
  <data key="so">SO</data>
  <data key="vol">0</data>
  <data key="page">0</data>
  <data key="ut"></data>
  <data key="freq">2</data>
</node>
<node id="121">
  <data key="name">kinase inhibitor</data>
  <data key="label">kinase inhibitor</data>
  <data key="author">kinase inhibitor</data>
  <data key="year"></data>
  <data key="title">...</data>
  <data key="so">SO</data>
  <data key="vol">0</data>
  <data key="page">0</data>
  <data key="ut"></data>
  <data key="freq">1</data>
</node>
<node id="122">
  <data key="name">poor prognosis</data>
  <data key="label">poor prognosis</data>
  <data key="author">poor prognosis</data>
  <data key="year"></data>
  <data key="title">...</data>
  <data key="so">SO</data>
  <data key="vol">0</data>
  <data key="page">0</data>
  <data key="ut"></data>
  <data key="freq">1</data>
</node>
<node id="123">
  <data key="name">older</data>
  <data key="label">older</data>
  <data key="author">older</data>
  <data key="year"></data>
  <data key="title">...</data>
  <data key="so">SO</data>
  <data key="vol">0</data>
  <data key="page">0</data>
  <data key="ut"></data>
  <data key="freq">1</data>
</node>
<node id="124">
  <data key="name">anaplastic lymphoma kinase</data>
  <data key="label">anaplastic lymphoma kinase</data>
  <data key="author">anaplastic lymphoma kinase</data>
  <data key="year"></data>
  <data key="title">...</data>
  <data key="so">SO</data>
  <data key="vol">0</data>
  <data key="page">0</data>
  <data key="ut"></data>
  <data key="freq">2</data>
</node>
<node id="125">
  <data key="name">chemoradiotherapy</data>
  <data key="label">chemoradiotherapy</data>
  <data key="author">chemoradiotherapy</data>
  <data key="year"></data>
  <data key="title">...</data>
  <data key="so">SO</data>
  <data key="vol">0</data>
  <data key="page">0</data>
  <data key="ut"></data>
  <data key="freq">1</data>
</node>
<node id="126">
  <data key="name">model</data>
  <data key="label">model</data>
  <data key="author">model</data>
  <data key="year"></data>
  <data key="title">...</data>
  <data key="so">SO</data>
  <data key="vol">0</data>
  <data key="page">0</data>
  <data key="ut"></data>
  <data key="freq">1</data>
</node>
<node id="127">
  <data key="name">fluorouracil</data>
  <data key="label">fluorouracil</data>
  <data key="author">fluorouracil</data>
  <data key="year"></data>
  <data key="title">...</data>
  <data key="so">SO</data>
  <data key="vol">0</data>
  <data key="page">0</data>
  <data key="ut"></data>
  <data key="freq">1</data>
</node>
<node id="128">
  <data key="name">chemotherapyregimen</data>
  <data key="label">chemotherapyregimen</data>
  <data key="author">chemotherapyregimen</data>
  <data key="year"></data>
  <data key="title">...</data>
  <data key="so">SO</data>
  <data key="vol">0</data>
  <data key="page">0</data>
  <data key="ut"></data>
  <data key="freq">2</data>
</node>
<node id="129">
  <data key="name">multicenter study</data>
  <data key="label">multicenter study</data>
  <data key="author">multicenter study</data>
  <data key="year"></data>
  <data key="title">...</data>
  <data key="so">SO</data>
  <data key="vol">0</data>
  <data key="page">0</data>
  <data key="ut"></data>
  <data key="freq">1</data>
</node>
<node id="130">
  <data key="name">cnsresponse</data>
  <data key="label">cnsresponse</data>
  <data key="author">cnsresponse</data>
  <data key="year"></data>
  <data key="title">...</data>
  <data key="so">SO</data>
  <data key="vol">0</data>
  <data key="page">0</data>
  <data key="ut"></data>
  <data key="freq">1</data>
</node>
<node id="131">
  <data key="name">combination</data>
  <data key="label">combination</data>
  <data key="author">combination</data>
  <data key="year"></data>
  <data key="title">...</data>
  <data key="so">SO</data>
  <data key="vol">0</data>
  <data key="page">0</data>
  <data key="ut"></data>
  <data key="freq">13</data>
</node>
<node id="132">
  <data key="name">ipa</data>
  <data key="label">ipa</data>
  <data key="author">ipa</data>
  <data key="year"></data>
  <data key="title">...</data>
  <data key="so">SO</data>
  <data key="vol">0</data>
  <data key="page">0</data>
  <data key="ut"></data>
  <data key="freq">1</data>
</node>
<node id="133">
  <data key="name">zd1839iressa(tm)</data>
  <data key="label">zd1839iressa(tm)</data>
  <data key="author">zd1839iressa(tm)</data>
  <data key="year"></data>
  <data key="title">...</data>
  <data key="so">SO</data>
  <data key="vol">0</data>
  <data key="page">0</data>
  <data key="ut"></data>
  <data key="freq">1</data>
</node>
<node id="134">
  <data key="name">ras gene mutation</data>
  <data key="label">ras gene mutation</data>
  <data key="author">ras gene mutation</data>
  <data key="year"></data>
  <data key="title">...</data>
  <data key="so">SO</data>
  <data key="vol">0</data>
  <data key="page">0</data>
  <data key="ut"></data>
  <data key="freq">1</data>
</node>
<node id="135">
  <data key="name">egfr</data>
  <data key="label">egfr</data>
  <data key="author">egfr</data>
  <data key="year"></data>
  <data key="title">...</data>
  <data key="so">SO</data>
  <data key="vol">0</data>
  <data key="page">0</data>
  <data key="ut"></data>
  <data key="freq">7</data>
</node>
<node id="136">
  <data key="name">never smoker</data>
  <data key="label">never smoker</data>
  <data key="author">never smoker</data>
  <data key="year"></data>
  <data key="title">...</data>
  <data key="so">SO</data>
  <data key="vol">0</data>
  <data key="page">0</data>
  <data key="ut"></data>
  <data key="freq">1</data>
</node>
<node id="137">
  <data key="name">cancernsclc</data>
  <data key="label">cancernsclc</data>
  <data key="author">cancernsclc</data>
  <data key="year"></data>
  <data key="title">...</data>
  <data key="so">SO</data>
  <data key="vol">0</data>
  <data key="page">0</data>
  <data key="ut"></data>
  <data key="freq">1</data>
</node>
<node id="138">
  <data key="name">management</data>
  <data key="label">management</data>
  <data key="author">management</data>
  <data key="year"></data>
  <data key="title">...</data>
  <data key="so">SO</data>
  <data key="vol">0</data>
  <data key="page">0</data>
  <data key="ut"></data>
  <data key="freq">3</data>
</node>
<node id="139">
  <data key="name">nivolumab</data>
  <data key="label">nivolumab</data>
  <data key="author">nivolumab</data>
  <data key="year"></data>
  <data key="title">...</data>
  <data key="so">SO</data>
  <data key="vol">0</data>
  <data key="page">0</data>
  <data key="ut"></data>
  <data key="freq">8</data>
</node>
<node id="140">
  <data key="name">factor alpha</data>
  <data key="label">factor alpha</data>
  <data key="author">factor alpha</data>
  <data key="year"></data>
  <data key="title">...</data>
  <data key="so">SO</data>
  <data key="vol">0</data>
  <data key="page">0</data>
  <data key="ut"></data>
  <data key="freq">1</data>
</node>
<node id="141">
  <data key="name">accelerator</data>
  <data key="label">accelerator</data>
  <data key="author">accelerator</data>
  <data key="year"></data>
  <data key="title">...</data>
  <data key="so">SO</data>
  <data key="vol">0</data>
  <data key="page">0</data>
  <data key="ut"></data>
  <data key="freq">1</data>
</node>
<node id="142">
  <data key="name">angiogenesis</data>
  <data key="label">angiogenesis</data>
  <data key="author">angiogenesis</data>
  <data key="year"></data>
  <data key="title">...</data>
  <data key="so">SO</data>
  <data key="vol">0</data>
  <data key="page">0</data>
  <data key="ut"></data>
  <data key="freq">3</data>
</node>
<node id="143">
  <data key="name">antitumor activity</data>
  <data key="label">antitumor activity</data>
  <data key="author">antitumor activity</data>
  <data key="year"></data>
  <data key="title">...</data>
  <data key="so">SO</data>
  <data key="vol">0</data>
  <data key="page">0</data>
  <data key="ut"></data>
  <data key="freq">1</data>
</node>
<node id="144">
  <data key="name">aberrant expression</data>
  <data key="label">aberrant expression</data>
  <data key="author">aberrant expression</data>
  <data key="year"></data>
  <data key="title">...</data>
  <data key="so">SO</data>
  <data key="vol">0</data>
  <data key="page">0</data>
  <data key="ut"></data>
  <data key="freq">1</data>
</node>
<node id="145">
  <data key="name">age</data>
  <data key="label">age</data>
  <data key="author">age</data>
  <data key="year"></data>
  <data key="title">...</data>
  <data key="so">SO</data>
  <data key="vol">0</data>
  <data key="page">0</data>
  <data key="ut"></data>
  <data key="freq">1</data>
</node>
<node id="146">
  <data key="name">comparing cisplatin</data>
  <data key="label">comparing cisplatin</data>
  <data key="author">comparing cisplatin</data>
  <data key="year"></data>
  <data key="title">...</data>
  <data key="so">SO</data>
  <data key="vol">0</data>
  <data key="page">0</data>
  <data key="ut"></data>
  <data key="freq">1</data>
</node>
<node id="147">
  <data key="name">expression</data>
  <data key="label">expression</data>
  <data key="author">expression</data>
  <data key="year"></data>
  <data key="title">...</data>
  <data key="so">SO</data>
  <data key="vol">0</data>
  <data key="page">0</data>
  <data key="ut"></data>
  <data key="freq">8</data>
</node>
<node id="148">
  <data key="name">cisplatin</data>
  <data key="label">cisplatin</data>
  <data key="author">cisplatin</data>
  <data key="year"></data>
  <data key="title">...</data>
  <data key="so">SO</data>
  <data key="vol">0</data>
  <data key="page">0</data>
  <data key="ut"></data>
  <data key="freq">14</data>
</node>
<node id="149">
  <data key="name">etoposide</data>
  <data key="label">etoposide</data>
  <data key="author">etoposide</data>
  <data key="year"></data>
  <data key="title">...</data>
  <data key="so">SO</data>
  <data key="vol">0</data>
  <data key="page">0</data>
  <data key="ut"></data>
  <data key="freq">3</data>
</node>
<node id="150">
  <data key="name">stereotactic radiotherapy</data>
  <data key="label">stereotactic radiotherapy</data>
  <data key="author">stereotactic radiotherapy</data>
  <data key="year"></data>
  <data key="title">...</data>
  <data key="so">SO</data>
  <data key="vol">0</data>
  <data key="page">0</data>
  <data key="ut"></data>
  <data key="freq">1</data>
</node>
<node id="151">
  <data key="name">qlq c30</data>
  <data key="label">qlq c30</data>
  <data key="author">qlq c30</data>
  <data key="year"></data>
  <data key="title">...</data>
  <data key="so">SO</data>
  <data key="vol">0</data>
  <data key="page">0</data>
  <data key="ut"></data>
  <data key="freq">1</data>
</node>
<node id="152">
  <data key="name">sensitivity</data>
  <data key="label">sensitivity</data>
  <data key="author">sensitivity</data>
  <data key="year"></data>
  <data key="title">...</data>
  <data key="so">SO</data>
  <data key="vol">0</data>
  <data key="page">0</data>
  <data key="ut"></data>
  <data key="freq">7</data>
</node>
<node id="153">
  <data key="name">1st line gefitinib</data>
  <data key="label">1st line gefitinib</data>
  <data key="author">1st line gefitinib</data>
  <data key="year"></data>
  <data key="title">...</data>
  <data key="so">SO</data>
  <data key="vol">0</data>
  <data key="page">0</data>
  <data key="ut"></data>
  <data key="freq">1</data>
</node>
<node id="154">
  <data key="name">pd 1 blockade</data>
  <data key="label">pd 1 blockade</data>
  <data key="author">pd 1 blockade</data>
  <data key="year"></data>
  <data key="title">...</data>
  <data key="so">SO</data>
  <data key="vol">0</data>
  <data key="page">0</data>
  <data key="ut"></data>
  <data key="freq">2</data>
</node>
<node id="155">
  <data key="name">ii trial</data>
  <data key="label">ii trial</data>
  <data key="author">ii trial</data>
  <data key="year"></data>
  <data key="title">...</data>
  <data key="so">SO</data>
  <data key="vol">0</data>
  <data key="page">0</data>
  <data key="ut"></data>
  <data key="freq">1</data>
</node>
<node id="156">
  <data key="name">anti pd l1 antibody</data>
  <data key="label">anti pd l1 antibody</data>
  <data key="author">anti pd l1 antibody</data>
  <data key="year"></data>
  <data key="title">...</data>
  <data key="so">SO</data>
  <data key="vol">0</data>
  <data key="page">0</data>
  <data key="ut"></data>
  <data key="freq">2</data>
</node>
<node id="157">
  <data key="name">activation</data>
  <data key="label">activation</data>
  <data key="author">activation</data>
  <data key="year"></data>
  <data key="title">...</data>
  <data key="so">SO</data>
  <data key="vol">0</data>
  <data key="page">0</data>
  <data key="ut"></data>
  <data key="freq">1</data>
</node>
<node id="158">
  <data key="name">clinical activity</data>
  <data key="label">clinical activity</data>
  <data key="author">clinical activity</data>
  <data key="year"></data>
  <data key="title">...</data>
  <data key="so">SO</data>
  <data key="vol">0</data>
  <data key="page">0</data>
  <data key="ut"></data>
  <data key="freq">3</data>
</node>
<node id="159">
  <data key="name">microvessel density</data>
  <data key="label">microvessel density</data>
  <data key="author">microvessel density</data>
  <data key="year"></data>
  <data key="title">...</data>
  <data key="so">SO</data>
  <data key="vol">0</data>
  <data key="page">0</data>
  <data key="ut"></data>
  <data key="freq">1</data>
</node>
<node id="160">
  <data key="name">maintenancebevacizumab</data>
  <data key="label">maintenancebevacizumab</data>
  <data key="author">maintenancebevacizumab</data>
  <data key="year"></data>
  <data key="title">...</data>
  <data key="so">SO</data>
  <data key="vol">0</data>
  <data key="page">0</data>
  <data key="ut"></data>
  <data key="freq">1</data>
</node>
<node id="161">
  <data key="name">inhibitor</data>
  <data key="label">inhibitor</data>
  <data key="author">inhibitor</data>
  <data key="year"></data>
  <data key="title">...</data>
  <data key="so">SO</data>
  <data key="vol">0</data>
  <data key="page">0</data>
  <data key="ut"></data>
  <data key="freq">9</data>
</node>
<node id="162">
  <data key="name">concurrent</data>
  <data key="label">concurrent</data>
  <data key="author">concurrent</data>
  <data key="year"></data>
  <data key="title">...</data>
  <data key="so">SO</data>
  <data key="vol">0</data>
  <data key="page">0</data>
  <data key="ut"></data>
  <data key="freq">1</data>
</node>
<node id="163">
  <data key="name">exon 21 mutation</data>
  <data key="label">exon 21 mutation</data>
  <data key="author">exon 21 mutation</data>
  <data key="year"></data>
  <data key="title">...</data>
  <data key="so">SO</data>
  <data key="vol">0</data>
  <data key="page">0</data>
  <data key="ut"></data>
  <data key="freq">1</data>
</node>
<node id="164">
  <data key="name">controlled trial</data>
  <data key="label">controlled trial</data>
  <data key="author">controlled trial</data>
  <data key="year"></data>
  <data key="title">...</data>
  <data key="so">SO</data>
  <data key="vol">0</data>
  <data key="page">0</data>
  <data key="ut"></data>
  <data key="freq">1</data>
</node>
<node id="165">
  <data key="name">programmed death 1</data>
  <data key="label">programmed death 1</data>
  <data key="author">programmed death 1</data>
  <data key="year"></data>
  <data key="title">...</data>
  <data key="so">SO</data>
  <data key="vol">0</data>
  <data key="page">0</data>
  <data key="ut"></data>
  <data key="freq">1</data>
</node>
<node id="166">
  <data key="name">injury</data>
  <data key="label">injury</data>
  <data key="author">injury</data>
  <data key="year"></data>
  <data key="title">...</data>
  <data key="so">SO</data>
  <data key="vol">0</data>
  <data key="page">0</data>
  <data key="ut"></data>
  <data key="freq">1</data>
</node>
<node id="167">
  <data key="name">ievaluation</data>
  <data key="label">ievaluation</data>
  <data key="author">ievaluation</data>
  <data key="year"></data>
  <data key="title">...</data>
  <data key="so">SO</data>
  <data key="vol">0</data>
  <data key="page">0</data>
  <data key="ut"></data>
  <data key="freq">1</data>
</node>
<node id="168">
  <data key="name">activating mutation</data>
  <data key="label">activating mutation</data>
  <data key="author">activating mutation</data>
  <data key="year"></data>
  <data key="title">...</data>
  <data key="so">SO</data>
  <data key="vol">0</data>
  <data key="page">0</data>
  <data key="ut"></data>
  <data key="freq">3</data>
</node>
<node id="169">
  <data key="name">1st line</data>
  <data key="label">1st line</data>
  <data key="author">1st line</data>
  <data key="year"></data>
  <data key="title">...</data>
  <data key="so">SO</data>
  <data key="vol">0</data>
  <data key="page">0</data>
  <data key="ut"></data>
  <data key="freq">1</data>
</node>
<node id="170">
  <data key="name">gefitinib</data>
  <data key="label">gefitinib</data>
  <data key="author">gefitinib</data>
  <data key="year"></data>
  <data key="title">...</data>
  <data key="so">SO</data>
  <data key="vol">0</data>
  <data key="page">0</data>
  <data key="ut"></data>
  <data key="freq">22</data>
</node>
<node id="171">
  <data key="name">landscape</data>
  <data key="label">landscape</data>
  <data key="author">landscape</data>
  <data key="year"></data>
  <data key="title">...</data>
  <data key="so">SO</data>
  <data key="vol">0</data>
  <data key="page">0</data>
  <data key="ut"></data>
  <data key="freq">1</data>
</node>
<node id="172">
  <data key="name">radiation therapy</data>
  <data key="label">radiation therapy</data>
  <data key="author">radiation therapy</data>
  <data key="year"></data>
  <data key="title">...</data>
  <data key="so">SO</data>
  <data key="vol">0</data>
  <data key="page">0</data>
  <data key="ut"></data>
  <data key="freq">2</data>
</node>
<node id="173">
  <data key="name">resection</data>
  <data key="label">resection</data>
  <data key="author">resection</data>
  <data key="year"></data>
  <data key="title">...</data>
  <data key="so">SO</data>
  <data key="vol">0</data>
  <data key="page">0</data>
  <data key="ut"></data>
  <data key="freq">1</data>
</node>
<node id="174">
  <data key="name">exome analysis reveal</data>
  <data key="label">exome analysis reveal</data>
  <data key="author">exome analysis reveal</data>
  <data key="year"></data>
  <data key="title">...</data>
  <data key="so">SO</data>
  <data key="vol">0</data>
  <data key="page">0</data>
  <data key="ut"></data>
  <data key="freq">1</data>
</node>
<node id="175">
  <data key="name">functional assessment</data>
  <data key="label">functional assessment</data>
  <data key="author">functional assessment</data>
  <data key="year"></data>
  <data key="title">...</data>
  <data key="so">SO</data>
  <data key="vol">0</data>
  <data key="page">0</data>
  <data key="ut"></data>
  <data key="freq">5</data>
</node>
<node id="176">
  <data key="name">radiosurgery</data>
  <data key="label">radiosurgery</data>
  <data key="author">radiosurgery</data>
  <data key="year"></data>
  <data key="title">...</data>
  <data key="so">SO</data>
  <data key="vol">0</data>
  <data key="page">0</data>
  <data key="ut"></data>
  <data key="freq">1</data>
</node>
<node id="177">
  <data key="name">gemcitabine cisplatin</data>
  <data key="label">gemcitabine cisplatin</data>
  <data key="author">gemcitabine cisplatin</data>
  <data key="year"></data>
  <data key="title">...</data>
  <data key="so">SO</data>
  <data key="vol">0</data>
  <data key="page">0</data>
  <data key="ut"></data>
  <data key="freq">1</data>
</node>
<node id="178">
  <data key="name">imatinib mesylate</data>
  <data key="label">imatinib mesylate</data>
  <data key="author">imatinib mesylate</data>
  <data key="year"></data>
  <data key="title">...</data>
  <data key="so">SO</data>
  <data key="vol">0</data>
  <data key="page">0</data>
  <data key="ut"></data>
  <data key="freq">1</data>
</node>
<node id="179">
  <data key="name">escalation</data>
  <data key="label">escalation</data>
  <data key="author">escalation</data>
  <data key="year"></data>
  <data key="title">...</data>
  <data key="so">SO</data>
  <data key="vol">0</data>
  <data key="page">0</data>
  <data key="ut"></data>
  <data key="freq">1</data>
</node>
<node id="180">
  <data key="name">gene copy number</data>
  <data key="label">gene copy number</data>
  <data key="author">gene copy number</data>
  <data key="year"></data>
  <data key="title">...</data>
  <data key="so">SO</data>
  <data key="vol">0</data>
  <data key="page">0</data>
  <data key="ut"></data>
  <data key="freq">1</data>
</node>
<node id="181">
  <data key="name">microvesicle</data>
  <data key="label">microvesicle</data>
  <data key="author">microvesicle</data>
  <data key="year"></data>
  <data key="title">...</data>
  <data key="so">SO</data>
  <data key="vol">0</data>
  <data key="page">0</data>
  <data key="ut"></data>
  <data key="freq">1</data>
</node>
<node id="182">
  <data key="name">pathway</data>
  <data key="label">pathway</data>
  <data key="author">pathway</data>
  <data key="year"></data>
  <data key="title">...</data>
  <data key="so">SO</data>
  <data key="vol">0</data>
  <data key="page">0</data>
  <data key="ut"></data>
  <data key="freq">2</data>
</node>
<node id="183">
  <data key="name">marker</data>
  <data key="label">marker</data>
  <data key="author">marker</data>
  <data key="year"></data>
  <data key="title">...</data>
  <data key="so">SO</data>
  <data key="vol">0</data>
  <data key="page">0</data>
  <data key="ut"></data>
  <data key="freq">1</data>
</node>
<node id="184">
  <data key="name">carboplatin/paclitaxel</data>
  <data key="label">carboplatin/paclitaxel</data>
  <data key="author">carboplatin/paclitaxel</data>
  <data key="year"></data>
  <data key="title">...</data>
  <data key="so">SO</data>
  <data key="vol">0</data>
  <data key="page">0</data>
  <data key="ut"></data>
  <data key="freq">1</data>
</node>
<node id="185">
  <data key="name">stage ii</data>
  <data key="label">stage ii</data>
  <data key="author">stage ii</data>
  <data key="year"></data>
  <data key="title">...</data>
  <data key="so">SO</data>
  <data key="vol">0</data>
  <data key="page">0</data>
  <data key="ut"></data>
  <data key="freq">1</data>
</node>
<node id="186">
  <data key="name">iressa</data>
  <data key="label">iressa</data>
  <data key="author">iressa</data>
  <data key="year"></data>
  <data key="title">...</data>
  <data key="so">SO</data>
  <data key="vol">0</data>
  <data key="page">0</data>
  <data key="ut"></data>
  <data key="freq">2</data>
</node>
<node id="187">
  <data key="name">supportive care</data>
  <data key="label">supportive care</data>
  <data key="author">supportive care</data>
  <data key="year"></data>
  <data key="title">...</data>
  <data key="so">SO</data>
  <data key="vol">0</data>
  <data key="page">0</data>
  <data key="ut"></data>
  <data key="freq">2</data>
</node>
<node id="188">
  <data key="name">tyrosine kinase</data>
  <data key="label">tyrosine kinase</data>
  <data key="author">tyrosine kinase</data>
  <data key="year"></data>
  <data key="title">...</data>
  <data key="so">SO</data>
  <data key="vol">0</data>
  <data key="page">0</data>
  <data key="ut"></data>
  <data key="freq">5</data>
</node>
<node id="189">
  <data key="name">chemoradiation</data>
  <data key="label">chemoradiation</data>
  <data key="author">chemoradiation</data>
  <data key="year"></data>
  <data key="title">...</data>
  <data key="so">SO</data>
  <data key="vol">0</data>
  <data key="page">0</data>
  <data key="ut"></data>
  <data key="freq">2</data>
</node>
<node id="190">
  <data key="name">clinical trial</data>
  <data key="label">clinical trial</data>
  <data key="author">clinical trial</data>
  <data key="year"></data>
  <data key="title">...</data>
  <data key="so">SO</data>
  <data key="vol">0</data>
  <data key="page">0</data>
  <data key="ut"></data>
  <data key="freq">7</data>
</node>
<node id="191">
  <data key="name">kras mutation</data>
  <data key="label">kras mutation</data>
  <data key="author">kras mutation</data>
  <data key="year"></data>
  <data key="title">...</data>
  <data key="so">SO</data>
  <data key="vol">0</data>
  <data key="page">0</data>
  <data key="ut"></data>
  <data key="freq">2</data>
</node>
<node id="192">
  <data key="name">mutation</data>
  <data key="label">mutation</data>
  <data key="author">mutation</data>
  <data key="year"></data>
  <data key="title">...</data>
  <data key="so">SO</data>
  <data key="vol">0</data>
  <data key="page">0</data>
  <data key="ut"></data>
  <data key="freq">6</data>
</node>
<node id="193">
  <data key="name">messenger rna</data>
  <data key="label">messenger rna</data>
  <data key="author">messenger rna</data>
  <data key="year"></data>
  <data key="title">...</data>
  <data key="so">SO</data>
  <data key="vol">0</data>
  <data key="page">0</data>
  <data key="ut"></data>
  <data key="freq">1</data>
</node>
<node id="194">
  <data key="name">egfr mutation</data>
  <data key="label">egfr mutation</data>
  <data key="author">egfr mutation</data>
  <data key="year"></data>
  <data key="title">...</data>
  <data key="so">SO</data>
  <data key="vol">0</data>
  <data key="page">0</data>
  <data key="ut"></data>
  <data key="freq">8</data>
</node>
<node id="195">
  <data key="name">keynote 012</data>
  <data key="label">keynote 012</data>
  <data key="author">keynote 012</data>
  <data key="year"></data>
  <data key="title">...</data>
  <data key="so">SO</data>
  <data key="vol">0</data>
  <data key="page">0</data>
  <data key="ut"></data>
  <data key="freq">1</data>
</node>
<node id="196">
  <data key="name">anti pd 1 antibody</data>
  <data key="label">anti pd 1 antibody</data>
  <data key="author">anti pd 1 antibody</data>
  <data key="year"></data>
  <data key="title">...</data>
  <data key="so">SO</data>
  <data key="vol">0</data>
  <data key="page">0</data>
  <data key="ut"></data>
  <data key="freq">2</data>
</node>
<node id="197">
  <data key="name">untreatedpatient</data>
  <data key="label">untreatedpatient</data>
  <data key="author">untreatedpatient</data>
  <data key="year"></data>
  <data key="title">...</data>
  <data key="so">SO</data>
  <data key="vol">0</data>
  <data key="page">0</data>
  <data key="ut"></data>
  <data key="freq">1</data>
</node>
<node id="198">
  <data key="name">thoracoscopic wedge resection</data>
  <data key="label">thoracoscopic wedge resection</data>
  <data key="author">thoracoscopic wedge resection</data>
  <data key="year"></data>
  <data key="title">...</data>
  <data key="so">SO</data>
  <data key="vol">0</data>
  <data key="page">0</data>
  <data key="ut"></data>
  <data key="freq">1</data>
</node>
<node id="199">
  <data key="name">plus</data>
  <data key="label">plus</data>
  <data key="author">plus</data>
  <data key="year"></data>
  <data key="title">...</data>
  <data key="so">SO</data>
  <data key="vol">0</data>
  <data key="page">0</data>
  <data key="ut"></data>
  <data key="freq">1</data>
</node>
<node id="200">
  <data key="name">index</data>
  <data key="label">index</data>
  <data key="author">index</data>
  <data key="year"></data>
  <data key="title">...</data>
  <data key="so">SO</data>
  <data key="vol">0</data>
  <data key="page">0</data>
  <data key="ut"></data>
  <data key="freq">1</data>
</node>
<node id="201">
  <data key="name">azd9291</data>
  <data key="label">azd9291</data>
  <data key="author">azd9291</data>
  <data key="year"></data>
  <data key="title">...</data>
  <data key="so">SO</data>
  <data key="vol">0</data>
  <data key="page">0</data>
  <data key="ut"></data>
  <data key="freq">2</data>
</node>
<node id="202">
  <data key="name">inductiontreatment</data>
  <data key="label">inductiontreatment</data>
  <data key="author">inductiontreatment</data>
  <data key="year"></data>
  <data key="title">...</data>
  <data key="so">SO</data>
  <data key="vol">0</data>
  <data key="page">0</data>
  <data key="ut"></data>
  <data key="freq">1</data>
</node>
<node id="203">
  <data key="name">phase ii</data>
  <data key="label">phase ii</data>
  <data key="author">phase ii</data>
  <data key="year"></data>
  <data key="title">...</data>
  <data key="so">SO</data>
  <data key="vol">0</data>
  <data key="page">0</data>
  <data key="ut"></data>
  <data key="freq">3</data>
</node>
<node id="204">
  <data key="name">randomized trial</data>
  <data key="label">randomized trial</data>
  <data key="author">randomized trial</data>
  <data key="year"></data>
  <data key="title">...</data>
  <data key="so">SO</data>
  <data key="vol">0</data>
  <data key="page">0</data>
  <data key="ut"></data>
  <data key="freq">3</data>
</node>
<node id="205">
  <data key="name">vinorelbine</data>
  <data key="label">vinorelbine</data>
  <data key="author">vinorelbine</data>
  <data key="year"></data>
  <data key="title">...</data>
  <data key="so">SO</data>
  <data key="vol">0</data>
  <data key="page">0</data>
  <data key="ut"></data>
  <data key="freq">1</data>
</node>
<node id="206">
  <data key="name">paclitaxel/carboplatin</data>
  <data key="label">paclitaxel/carboplatin</data>
  <data key="author">paclitaxel/carboplatin</data>
  <data key="year"></data>
  <data key="title">...</data>
  <data key="so">SO</data>
  <data key="vol">0</data>
  <data key="page">0</data>
  <data key="ut"></data>
  <data key="freq">1</data>
</node>
<node id="207">
  <data key="name">blp25 liposomevaccine</data>
  <data key="label">blp25 liposomevaccine</data>
  <data key="author">blp25 liposomevaccine</data>
  <data key="year"></data>
  <data key="title">...</data>
  <data key="so">SO</data>
  <data key="vol">0</data>
  <data key="page">0</data>
  <data key="ut"></data>
  <data key="freq">1</data>
</node>
<node id="208">
  <data key="name">growth factor receptor</data>
  <data key="label">growth factor receptor</data>
  <data key="author">growth factor receptor</data>
  <data key="year"></data>
  <data key="title">...</data>
  <data key="so">SO</data>
  <data key="vol">0</data>
  <data key="page">0</data>
  <data key="ut"></data>
  <data key="freq">15</data>
</node>
<node id="209">
  <data key="name">molecular predictor</data>
  <data key="label">molecular predictor</data>
  <data key="author">molecular predictor</data>
  <data key="year"></data>
  <data key="title">...</data>
  <data key="so">SO</data>
  <data key="vol">0</data>
  <data key="page">0</data>
  <data key="ut"></data>
  <data key="freq">1</data>
</node>
<node id="210">
  <data key="name">lymphocyte associated antigen 4</data>
  <data key="label">lymphocyte associated antigen 4</data>
  <data key="author">lymphocyte associated antigen 4</data>
  <data key="year"></data>
  <data key="title">...</data>
  <data key="so">SO</data>
  <data key="vol">0</data>
  <data key="page">0</data>
  <data key="ut"></data>
  <data key="freq">1</data>
</node>
<node id="211">
  <data key="name">plus gemcitabine</data>
  <data key="label">plus gemcitabine</data>
  <data key="author">plus gemcitabine</data>
  <data key="year"></data>
  <data key="title">...</data>
  <data key="so">SO</data>
  <data key="vol">0</data>
  <data key="page">0</data>
  <data key="ut"></data>
  <data key="freq">1</data>
</node>
<node id="212">
  <data key="name">carboplatin paclitaxel</data>
  <data key="label">carboplatin paclitaxel</data>
  <data key="author">carboplatin paclitaxel</data>
  <data key="year"></data>
  <data key="title">...</data>
  <data key="so">SO</data>
  <data key="vol">0</data>
  <data key="page">0</data>
  <data key="ut"></data>
  <data key="freq">1</data>
</node>
<node id="213">
  <data key="name">stage iv</data>
  <data key="label">stage iv</data>
  <data key="author">stage iv</data>
  <data key="year"></data>
  <data key="title">...</data>
  <data key="so">SO</data>
  <data key="vol">0</data>
  <data key="page">0</data>
  <data key="ut"></data>
  <data key="freq">3</data>
</node>
<node id="214">
  <data key="name">irradiation</data>
  <data key="label">irradiation</data>
  <data key="author">irradiation</data>
  <data key="year"></data>
  <data key="title">...</data>
  <data key="so">SO</data>
  <data key="vol">0</data>
  <data key="page">0</data>
  <data key="ut"></data>
  <data key="freq">2</data>
</node>
<node id="215">
  <data key="name">2nd</data>
  <data key="label">2nd</data>
  <data key="author">2nd</data>
  <data key="year"></data>
  <data key="title">...</data>
  <data key="so">SO</data>
  <data key="vol">0</data>
  <data key="page">0</data>
  <data key="ut"></data>
  <data key="freq">1</data>
</node>
<node id="216">
  <data key="name">inhibitor alectinib</data>
  <data key="label">inhibitor alectinib</data>
  <data key="author">inhibitor alectinib</data>
  <data key="year"></data>
  <data key="title">...</data>
  <data key="so">SO</data>
  <data key="vol">0</data>
  <data key="page">0</data>
  <data key="ut"></data>
  <data key="freq">1</data>
</node>
<node id="217">
  <data key="name">disease</data>
  <data key="label">disease</data>
  <data key="author">disease</data>
  <data key="year"></data>
  <data key="title">...</data>
  <data key="so">SO</data>
  <data key="vol">0</data>
  <data key="page">0</data>
  <data key="ut"></data>
  <data key="freq">2</data>
</node>
<node id="218">
  <data key="name">efficacy</data>
  <data key="label">efficacy</data>
  <data key="author">efficacy</data>
  <data key="year"></data>
  <data key="title">...</data>
  <data key="so">SO</data>
  <data key="vol">0</data>
  <data key="page">0</data>
  <data key="ut"></data>
  <data key="freq">7</data>
</node>
<node id="219">
  <data key="name">antibody mpdl3280a</data>
  <data key="label">antibody mpdl3280a</data>
  <data key="author">antibody mpdl3280a</data>
  <data key="year"></data>
  <data key="title">...</data>
  <data key="so">SO</data>
  <data key="vol">0</data>
  <data key="page">0</data>
  <data key="ut"></data>
  <data key="freq">1</data>
</node>
<node id="220">
  <data key="name">tumor cell</data>
  <data key="label">tumor cell</data>
  <data key="author">tumor cell</data>
  <data key="year"></data>
  <data key="title">...</data>
  <data key="so">SO</data>
  <data key="vol">0</data>
  <data key="page">0</data>
  <data key="ut"></data>
  <data key="freq">2</data>
</node>
<node id="221">
  <data key="name">tumor response</data>
  <data key="label">tumor response</data>
  <data key="author">tumor response</data>
  <data key="year"></data>
  <data key="title">...</data>
  <data key="so">SO</data>
  <data key="vol">0</data>
  <data key="page">0</data>
  <data key="ut"></data>
  <data key="freq">1</data>
</node>
<node id="222">
  <data key="name">stage i</data>
  <data key="label">stage i</data>
  <data key="author">stage i</data>
  <data key="year"></data>
  <data key="title">...</data>
  <data key="so">SO</data>
  <data key="vol">0</data>
  <data key="page">0</data>
  <data key="ut"></data>
  <data key="freq">1</data>
</node>
<node id="223">
  <data key="name">monoclonal antibody</data>
  <data key="label">monoclonal antibody</data>
  <data key="author">monoclonal antibody</data>
  <data key="year"></data>
  <data key="title">...</data>
  <data key="so">SO</data>
  <data key="vol">0</data>
  <data key="page">0</data>
  <data key="ut"></data>
  <data key="freq">1</data>
</node>
<node id="224">
  <data key="name">functionalassessment</data>
  <data key="label">functionalassessment</data>
  <data key="author">functionalassessment</data>
  <data key="year"></data>
  <data key="title">...</data>
  <data key="so">SO</data>
  <data key="vol">0</data>
  <data key="page">0</data>
  <data key="ut"></data>
  <data key="freq">1</data>
</node>
<node id="225">
  <data key="name">irreversible egfr</data>
  <data key="label">irreversible egfr</data>
  <data key="author">irreversible egfr</data>
  <data key="year"></data>
  <data key="title">...</data>
  <data key="so">SO</data>
  <data key="vol">0</data>
  <data key="page">0</data>
  <data key="ut"></data>
  <data key="freq">2</data>
</node>
<node id="226">
  <data key="name">histology</data>
  <data key="label">histology</data>
  <data key="author">histology</data>
  <data key="year"></data>
  <data key="title">...</data>
  <data key="so">SO</data>
  <data key="vol">0</data>
  <data key="page">0</data>
  <data key="ut"></data>
  <data key="freq">1</data>
</node>
<node id="227">
  <data key="name">japanese patient</data>
  <data key="label">japanese patient</data>
  <data key="author">japanese patient</data>
  <data key="year"></data>
  <data key="title">...</data>
  <data key="so">SO</data>
  <data key="vol">0</data>
  <data key="page">0</data>
  <data key="ut"></data>
  <data key="freq">3</data>
</node>
<node id="228">
  <data key="name">elderly patient</data>
  <data key="label">elderly patient</data>
  <data key="author">elderly patient</data>
  <data key="year"></data>
  <data key="title">...</data>
  <data key="so">SO</data>
  <data key="vol">0</data>
  <data key="page">0</data>
  <data key="ut"></data>
  <data key="freq">2</data>
</node>
<node id="229">
  <data key="name">gene mutation</data>
  <data key="label">gene mutation</data>
  <data key="author">gene mutation</data>
  <data key="year"></data>
  <data key="title">...</data>
  <data key="so">SO</data>
  <data key="vol">0</data>
  <data key="page">0</data>
  <data key="ut"></data>
  <data key="freq">5</data>
</node>
<node id="230">
  <data key="name">favorable prognosis</data>
  <data key="label">favorable prognosis</data>
  <data key="author">favorable prognosis</data>
  <data key="year"></data>
  <data key="title">...</data>
  <data key="so">SO</data>
  <data key="vol">0</data>
  <data key="page">0</data>
  <data key="ut"></data>
  <data key="freq">1</data>
</node>
<node id="231">
  <data key="name">assay</data>
  <data key="label">assay</data>
  <data key="author">assay</data>
  <data key="year"></data>
  <data key="title">...</data>
  <data key="so">SO</data>
  <data key="vol">0</data>
  <data key="page">0</data>
  <data key="ut"></data>
  <data key="freq">1</data>
</node>
<node id="232">
  <data key="name">oncology</data>
  <data key="label">oncology</data>
  <data key="author">oncology</data>
  <data key="year"></data>
  <data key="title">...</data>
  <data key="so">SO</data>
  <data key="vol">0</data>
  <data key="page">0</data>
  <data key="ut"></data>
  <data key="freq">6</data>
</node>
<node id="233">
  <data key="name">leucovorin</data>
  <data key="label">leucovorin</data>
  <data key="author">leucovorin</data>
  <data key="year"></data>
  <data key="title">...</data>
  <data key="so">SO</data>
  <data key="vol">0</data>
  <data key="page">0</data>
  <data key="ut"></data>
  <data key="freq">1</data>
</node>
<node id="234">
  <data key="name">cigarette smoking</data>
  <data key="label">cigarette smoking</data>
  <data key="author">cigarette smoking</data>
  <data key="year"></data>
  <data key="title">...</data>
  <data key="so">SO</data>
  <data key="vol">0</data>
  <data key="page">0</data>
  <data key="ut"></data>
  <data key="freq">1</data>
</node>
<node id="235">
  <data key="name">american society</data>
  <data key="label">american society</data>
  <data key="author">american society</data>
  <data key="year"></data>
  <data key="title">...</data>
  <data key="so">SO</data>
  <data key="vol">0</data>
  <data key="page">0</data>
  <data key="ut"></data>
  <data key="freq">1</data>
</node>
<node id="236">
  <data key="name">non-small cell lung cancer</data>
  <data key="label">non-small cell lung cancer</data>
  <data key="author">non-small cell lung cancer</data>
  <data key="year"></data>
  <data key="title">...</data>
  <data key="so">SO</data>
  <data key="vol">0</data>
  <data key="page">0</data>
  <data key="ut"></data>
  <data key="freq">1</data>
</node>
<node id="237">
  <data key="name">association</data>
  <data key="label">association</data>
  <data key="author">association</data>
  <data key="year"></data>
  <data key="title">...</data>
  <data key="so">SO</data>
  <data key="vol">0</data>
  <data key="page">0</data>
  <data key="ut"></data>
  <data key="freq">1</data>
</node>
<node id="238">
  <data key="name">phase iii</data>
  <data key="label">phase iii</data>
  <data key="author">phase iii</data>
  <data key="year"></data>
  <data key="title">...</data>
  <data key="so">SO</data>
  <data key="vol">0</data>
  <data key="page">0</data>
  <data key="ut"></data>
  <data key="freq">9</data>
</node>
<node id="239">
  <data key="name">crizotinib</data>
  <data key="label">crizotinib</data>
  <data key="author">crizotinib</data>
  <data key="year"></data>
  <data key="title">...</data>
  <data key="so">SO</data>
  <data key="vol">0</data>
  <data key="page">0</data>
  <data key="ut"></data>
  <data key="freq">3</data>
</node>
<node id="240">
  <data key="name">paclitaxel plus carboplatin</data>
  <data key="label">paclitaxel plus carboplatin</data>
  <data key="author">paclitaxel plus carboplatin</data>
  <data key="year"></data>
  <data key="title">...</data>
  <data key="so">SO</data>
  <data key="vol">0</data>
  <data key="page">0</data>
  <data key="ut"></data>
  <data key="freq">1</data>
</node>
<node id="241">
  <data key="name">c met</data>
  <data key="label">c met</data>
  <data key="author">c met</data>
  <data key="year"></data>
  <data key="title">...</data>
  <data key="so">SO</data>
  <data key="vol">0</data>
  <data key="page">0</data>
  <data key="ut"></data>
  <data key="freq">1</data>
</node>
<node id="242">
  <data key="name">southwest oncology group</data>
  <data key="label">southwest oncology group</data>
  <data key="author">southwest oncology group</data>
  <data key="year"></data>
  <data key="title">...</data>
  <data key="so">SO</data>
  <data key="vol">0</data>
  <data key="page">0</data>
  <data key="ut"></data>
  <data key="freq">1</data>
</node>
<node id="243">
  <data key="name">phase iii trial</data>
  <data key="label">phase iii trial</data>
  <data key="author">phase iii trial</data>
  <data key="year"></data>
  <data key="title">...</data>
  <data key="so">SO</data>
  <data key="vol">0</data>
  <data key="page">0</data>
  <data key="ut"></data>
  <data key="freq">3</data>
</node>
<node id="244">
  <data key="name">kinase</data>
  <data key="label">kinase</data>
  <data key="author">kinase</data>
  <data key="year"></data>
  <data key="title">...</data>
  <data key="so">SO</data>
  <data key="vol">0</data>
  <data key="page">0</data>
  <data key="ut"></data>
  <data key="freq">2</data>
</node>
<node id="245">
  <data key="name">medically inoperable patient</data>
  <data key="label">medically inoperable patient</data>
  <data key="author">medically inoperable patient</data>
  <data key="year"></data>
  <data key="title">...</data>
  <data key="so">SO</data>
  <data key="vol">0</data>
  <data key="page">0</data>
  <data key="ut"></data>
  <data key="freq">1</data>
</node>
<node id="246">
  <data key="name">receptor tyrosine kinase</data>
  <data key="label">receptor tyrosine kinase</data>
  <data key="author">receptor tyrosine kinase</data>
  <data key="year"></data>
  <data key="title">...</data>
  <data key="so">SO</data>
  <data key="vol">0</data>
  <data key="page">0</data>
  <data key="ut"></data>
  <data key="freq">2</data>
</node>
<node id="247">
  <data key="name">therapy oncology group</data>
  <data key="label">therapy oncology group</data>
  <data key="author">therapy oncology group</data>
  <data key="year"></data>
  <data key="title">...</data>
  <data key="so">SO</data>
  <data key="vol">0</data>
  <data key="page">0</data>
  <data key="ut"></data>
  <data key="freq">1</data>
</node>
<node id="248">
  <data key="name">response</data>
  <data key="label">response</data>
  <data key="author">response</data>
  <data key="year"></data>
  <data key="title">...</data>
  <data key="so">SO</data>
  <data key="vol">0</data>
  <data key="page">0</data>
  <data key="ut"></data>
  <data key="freq">2</data>
</node>
<node id="249">
  <data key="name">criteria</data>
  <data key="label">criteria</data>
  <data key="author">criteria</data>
  <data key="year"></data>
  <data key="title">...</data>
  <data key="so">SO</data>
  <data key="vol">0</data>
  <data key="page">0</data>
  <data key="ut"></data>
  <data key="freq">3</data>
</node>
<node id="250">
  <data key="name">body radiation therapy</data>
  <data key="label">body radiation therapy</data>
  <data key="author">body radiation therapy</data>
  <data key="year"></data>
  <data key="title">...</data>
  <data key="so">SO</data>
  <data key="vol">0</data>
  <data key="page">0</data>
  <data key="ut"></data>
  <data key="freq">2</data>
</node>
<node id="251">
  <data key="name">carboplatin</data>
  <data key="label">carboplatin</data>
  <data key="author">carboplatin</data>
  <data key="year"></data>
  <data key="title">...</data>
  <data key="so">SO</data>
  <data key="vol">0</data>
  <data key="page">0</data>
  <data key="ut"></data>
  <data key="freq">14</data>
</node>
<node id="252">
  <data key="name">clinical response</data>
  <data key="label">clinical response</data>
  <data key="author">clinical response</data>
  <data key="year"></data>
  <data key="title">...</data>
  <data key="so">SO</data>
  <data key="vol">0</data>
  <data key="page">0</data>
  <data key="ut"></data>
  <data key="freq">1</data>
</node>
<node id="253">
  <data key="name">radiotherapy</data>
  <data key="label">radiotherapy</data>
  <data key="author">radiotherapy</data>
  <data key="year"></data>
  <data key="title">...</data>
  <data key="so">SO</data>
  <data key="vol">0</data>
  <data key="page">0</data>
  <data key="ut"></data>
  <data key="freq">2</data>
</node>
<node id="254">
  <data key="name">monotherapy</data>
  <data key="label">monotherapy</data>
  <data key="author">monotherapy</data>
  <data key="year"></data>
  <data key="title">...</data>
  <data key="so">SO</data>
  <data key="vol">0</data>
  <data key="page">0</data>
  <data key="ut"></data>
  <data key="freq">1</data>
</node>
<node id="255">
  <data key="name">b7 h1</data>
  <data key="label">b7 h1</data>
  <data key="author">b7 h1</data>
  <data key="year"></data>
  <data key="title">...</data>
  <data key="so">SO</data>
  <data key="vol">0</data>
  <data key="page">0</data>
  <data key="ut"></data>
  <data key="freq">1</data>
</node>
<node id="256">
  <data key="name">platinum</data>
  <data key="label">platinum</data>
  <data key="author">platinum</data>
  <data key="year"></data>
  <data key="title">...</data>
  <data key="so">SO</data>
  <data key="vol">0</data>
  <data key="page">0</data>
  <data key="ut"></data>
  <data key="freq">4</data>
</node>
<node id="257">
  <data key="name">overexpression</data>
  <data key="label">overexpression</data>
  <data key="author">overexpression</data>
  <data key="year"></data>
  <data key="title">...</data>
  <data key="so">SO</data>
  <data key="vol">0</data>
  <data key="page">0</data>
  <data key="ut"></data>
  <data key="freq">2</data>
</node>
<node id="258">
  <data key="name">solid tumor</data>
  <data key="label">solid tumor</data>
  <data key="author">solid tumor</data>
  <data key="year"></data>
  <data key="title">...</data>
  <data key="so">SO</data>
  <data key="vol">0</data>
  <data key="page">0</data>
  <data key="ut"></data>
  <data key="freq">2</data>
</node>
<node id="259">
  <data key="name">accuracy</data>
  <data key="label">accuracy</data>
  <data key="author">accuracy</data>
  <data key="year"></data>
  <data key="title">...</data>
  <data key="so">SO</data>
  <data key="vol">0</data>
  <data key="page">0</data>
  <data key="ut"></data>
  <data key="freq">1</data>
</node>
<node id="260">
  <data key="name">protein</data>
  <data key="label">protein</data>
  <data key="author">protein</data>
  <data key="year"></data>
  <data key="title">...</data>
  <data key="so">SO</data>
  <data key="vol">0</data>
  <data key="page">0</data>
  <data key="ut"></data>
  <data key="freq">1</data>
</node>
<node id="261">
  <data key="name">randomized phase iii</data>
  <data key="label">randomized phase iii</data>
  <data key="author">randomized phase iii</data>
  <data key="year"></data>
  <data key="title">...</data>
  <data key="so">SO</data>
  <data key="vol">0</data>
  <data key="page">0</data>
  <data key="ut"></data>
  <data key="freq">1</data>
</node>
<node id="262">
  <data key="name">carcinoma</data>
  <data key="label">carcinoma</data>
  <data key="author">carcinoma</data>
  <data key="year"></data>
  <data key="title">...</data>
  <data key="so">SO</data>
  <data key="vol">0</data>
  <data key="page">0</data>
  <data key="ut"></data>
  <data key="freq">6</data>
</node>
<node id="263">
  <data key="name">disodium</data>
  <data key="label">disodium</data>
  <data key="author">disodium</data>
  <data key="year"></data>
  <data key="title">...</data>
  <data key="so">SO</data>
  <data key="vol">0</data>
  <data key="page">0</data>
  <data key="ut"></data>
  <data key="freq">1</data>
</node>
<node id="264">
  <data key="name">survival</data>
  <data key="label">survival</data>
  <data key="author">survival</data>
  <data key="year"></data>
  <data key="title">...</data>
  <data key="so">SO</data>
  <data key="vol">0</data>
  <data key="page">0</data>
  <data key="ut"></data>
  <data key="freq">10</data>
</node>
<node id="265">
  <data key="name">cisplatin based therapy</data>
  <data key="label">cisplatin based therapy</data>
  <data key="author">cisplatin based therapy</data>
  <data key="year"></data>
  <data key="title">...</data>
  <data key="so">SO</data>
  <data key="vol">0</data>
  <data key="page">0</data>
  <data key="ut"></data>
  <data key="freq">1</data>
</node>
<node id="266">
  <data key="name">infarction</data>
  <data key="label">infarction</data>
  <data key="author">infarction</data>
  <data key="year"></data>
  <data key="title">...</data>
  <data key="so">SO</data>
  <data key="vol">0</data>
  <data key="page">0</data>
  <data key="ut"></data>
  <data key="freq">1</data>
</node>
<node id="267">
  <data key="name">mismatch repair deficiency</data>
  <data key="label">mismatch repair deficiency</data>
  <data key="author">mismatch repair deficiency</data>
  <data key="year"></data>
  <data key="title">...</data>
  <data key="so">SO</data>
  <data key="vol">0</data>
  <data key="page">0</data>
  <data key="ut"></data>
  <data key="freq">2</data>
</node>
<node id="268">
  <data key="name">immunotherapy</data>
  <data key="label">immunotherapy</data>
  <data key="author">immunotherapy</data>
  <data key="year"></data>
  <data key="title">...</data>
  <data key="so">SO</data>
  <data key="vol">0</data>
  <data key="page">0</data>
  <data key="ut"></data>
  <data key="freq">1</data>
</node>
<node id="269">
  <data key="name">chemotherapy</data>
  <data key="label">chemotherapy</data>
  <data key="author">chemotherapy</data>
  <data key="year"></data>
  <data key="title">...</data>
  <data key="so">SO</data>
  <data key="vol">0</data>
  <data key="page">0</data>
  <data key="ut"></data>
  <data key="freq">30</data>
</node>
<node id="270">
  <data key="name">induction</data>
  <data key="label">induction</data>
  <data key="author">induction</data>
  <data key="year"></data>
  <data key="title">...</data>
  <data key="so">SO</data>
  <data key="vol">0</data>
  <data key="page">0</data>
  <data key="ut"></data>
  <data key="freq">1</data>
</node>
<node id="271">
  <data key="name">induction chemotherapy</data>
  <data key="label">induction chemotherapy</data>
  <data key="author">induction chemotherapy</data>
  <data key="year"></data>
  <data key="title">...</data>
  <data key="so">SO</data>
  <data key="vol">0</data>
  <data key="page">0</data>
  <data key="ut"></data>
  <data key="freq">1</data>
</node>
<node id="272">
  <data key="name">in vivo</data>
  <data key="label">in vivo</data>
  <data key="author">in vivo</data>
  <data key="year"></data>
  <data key="title">...</data>
  <data key="so">SO</data>
  <data key="vol">0</data>
  <data key="page">0</data>
  <data key="ut"></data>
  <data key="freq">2</data>
</node>
<node id="273">
  <data key="name">k ras mutation</data>
  <data key="label">k ras mutation</data>
  <data key="author">k ras mutation</data>
  <data key="year"></data>
  <data key="title">...</data>
  <data key="so">SO</data>
  <data key="vol">0</data>
  <data key="page">0</data>
  <data key="ut"></data>
  <data key="freq">1</data>
</node>
<node id="274">
  <data key="name">depression</data>
  <data key="label">depression</data>
  <data key="author">depression</data>
  <data key="year"></data>
  <data key="title">...</data>
  <data key="so">SO</data>
  <data key="vol">0</data>
  <data key="page">0</data>
  <data key="ut"></data>
  <data key="freq">1</data>
</node>
<node id="275">
  <data key="name">mpdl3280a anti pdl1</data>
  <data key="label">mpdl3280a anti pdl1</data>
  <data key="author">mpdl3280a anti pdl1</data>
  <data key="year"></data>
  <data key="title">...</data>
  <data key="so">SO</data>
  <data key="vol">0</data>
  <data key="page">0</data>
  <data key="ut"></data>
  <data key="freq">1</data>
</node>
<node id="276">
  <data key="name">line</data>
  <data key="label">line</data>
  <data key="author">line</data>
  <data key="year"></data>
  <data key="title">...</data>
  <data key="so">SO</data>
  <data key="vol">0</data>
  <data key="page">0</data>
  <data key="ut"></data>
  <data key="freq">1</data>
</node>
<node id="277">
  <data key="name">continual reassessment method</data>
  <data key="label">continual reassessment method</data>
  <data key="author">continual reassessment method</data>
  <data key="year"></data>
  <data key="title">...</data>
  <data key="so">SO</data>
  <data key="vol">0</data>
  <data key="page">0</data>
  <data key="ut"></data>
  <data key="freq">1</data>
</node>
<node id="278">
  <data key="name">metaanalysis</data>
  <data key="label">metaanalysis</data>
  <data key="author">metaanalysis</data>
  <data key="year"></data>
  <data key="title">...</data>
  <data key="so">SO</data>
  <data key="vol">0</data>
  <data key="page">0</data>
  <data key="ut"></data>
  <data key="freq">2</data>
</node>
<node id="279">
  <data key="name">amplification</data>
  <data key="label">amplification</data>
  <data key="author">amplification</data>
  <data key="year"></data>
  <data key="title">...</data>
  <data key="so">SO</data>
  <data key="vol">0</data>
  <data key="page">0</data>
  <data key="ut"></data>
  <data key="freq">3</data>
</node>
<node id="280">
  <data key="name">nonsmall cell lungcarcinoma</data>
  <data key="label">nonsmall cell lungcarcinoma</data>
  <data key="author">nonsmall cell lungcarcinoma</data>
  <data key="year"></data>
  <data key="title">...</data>
  <data key="so">SO</data>
  <data key="vol">0</data>
  <data key="page">0</data>
  <data key="ut"></data>
  <data key="freq">1</data>
</node>
<node id="281">
  <data key="name">confidence</data>
  <data key="label">confidence</data>
  <data key="author">confidence</data>
  <data key="year"></data>
  <data key="title">...</data>
  <data key="so">SO</data>
  <data key="vol">0</data>
  <data key="page">0</data>
  <data key="ut"></data>
  <data key="freq">1</data>
</node>
<edge source="0" target="25">
  <data key="weight">1.0</data>
  <data key="slice">10</data>
  <data key="year">2010</data>
</edge>
<edge source="0" target="60">
  <data key="weight">1.0</data>
  <data key="slice">10</data>
  <data key="year">2010</data>
</edge>
<edge source="0" target="65">
  <data key="weight">1.0</data>
  <data key="slice">10</data>
  <data key="year">2010</data>
</edge>
<edge source="0" target="135">
  <data key="weight">1.0</data>
  <data key="slice">10</data>
  <data key="year">2010</data>
</edge>
<edge source="0" target="168">
  <data key="weight">1.0</data>
  <data key="slice">10</data>
  <data key="year">2010</data>
</edge>
<edge source="0" target="170">
  <data key="weight">9.999999974752427E-7</data>
  <data key="slice">10</data>
  <data key="year">2010</data>
</edge>
<edge source="1" target="17">
  <data key="weight">1.0</data>
  <data key="slice">3</data>
  <data key="year">2003</data>
</edge>
<edge source="1" target="107">
  <data key="weight">1.0</data>
  <data key="slice">11</data>
  <data key="year">2011</data>
</edge>
<edge source="1" target="124">
  <data key="weight">1.0</data>
  <data key="slice">11</data>
  <data key="year">2011</data>
</edge>
<edge source="1" target="135">
  <data key="weight">1.0</data>
  <data key="slice">3</data>
  <data key="year">2003</data>
</edge>
<edge source="1" target="147">
  <data key="weight">1.0</data>
  <data key="slice">3</data>
  <data key="year">2003</data>
</edge>
<edge source="1" target="168">
  <data key="weight">1.0</data>
  <data key="slice">11</data>
  <data key="year">2011</data>
</edge>
<edge source="1" target="178">
  <data key="weight">1.0</data>
  <data key="slice">3</data>
  <data key="year">2003</data>
</edge>
<edge source="1" target="203">
  <data key="weight">1.0</data>
  <data key="slice">10</data>
  <data key="year">2010</data>
</edge>
<edge source="2" target="11">
  <data key="weight">9.999999974752427E-7</data>
  <data key="slice">16</data>
  <data key="year">2016</data>
</edge>
<edge source="2" target="16">
  <data key="weight">9.999999974752427E-7</data>
  <data key="slice">8</data>
  <data key="year">2008</data>
</edge>
<edge source="2" target="35">
  <data key="weight">1.0</data>
  <data key="slice">15</data>
  <data key="year">2015</data>
</edge>
<edge source="2" target="46">
  <data key="weight">0.7071067690849304</data>
  <data key="slice">9</data>
  <data key="year">2009</data>
</edge>
<edge source="2" target="52">
  <data key="weight">1.0</data>
  <data key="slice">17</data>
  <data key="year">2017</data>
</edge>
<edge source="2" target="57">
  <data key="weight">1.0</data>
  <data key="slice">15</data>
  <data key="year">2015</data>
</edge>
<edge source="2" target="67">
  <data key="weight">0.7071067690849304</data>
  <data key="slice">13</data>
  <data key="year">2013</data>
</edge>
<edge source="2" target="75">
  <data key="weight">9.999999974752427E-7</data>
  <data key="slice">13</data>
  <data key="year">2013</data>
</edge>
<edge source="2" target="77">
  <data key="weight">1.0</data>
  <data key="slice">17</data>
  <data key="year">2017</data>
</edge>
<edge source="2" target="97">
  <data key="weight">9.999999974752427E-7</data>
  <data key="slice">8</data>
  <data key="year">2008</data>
</edge>
<edge source="2" target="103">
  <data key="weight">1.0</data>
  <data key="slice">18</data>
  <data key="year">2018</data>
</edge>
<edge source="2" target="104">
  <data key="weight">9.999999974752427E-7</data>
  <data key="slice">13</data>
  <data key="year">2013</data>
</edge>
<edge source="2" target="105">
  <data key="weight">0.7071067690849304</data>
  <data key="slice">15</data>
  <data key="year">2015</data>
</edge>
<edge source="2" target="109">
  <data key="weight">9.999999974752427E-7</data>
  <data key="slice">13</data>
  <data key="year">2013</data>
</edge>
<edge source="2" target="110">
  <data key="weight">9.999999974752427E-7</data>
  <data key="slice">16</data>
  <data key="year">2016</data>
</edge>
<edge source="2" target="130">
  <data key="weight">0.7071067690849304</data>
  <data key="slice">18</data>
  <data key="year">2018</data>
</edge>
<edge source="2" target="131">
  <data key="weight">0.7071067690849304</data>
  <data key="slice">8</data>
  <data key="year">2008</data>
</edge>
<edge source="2" target="148">
  <data key="weight">9.999999974752427E-7</data>
  <data key="slice">16</data>
  <data key="year">2016</data>
</edge>
<edge source="2" target="163">
  <data key="weight">1.0</data>
  <data key="slice">15</data>
  <data key="year">2015</data>
</edge>
<edge source="2" target="164">
  <data key="weight">9.999999974752427E-7</data>
  <data key="slice">16</data>
  <data key="year">2016</data>
</edge>
<edge source="2" target="170">
  <data key="weight">0.7071067690849304</data>
  <data key="slice">17</data>
  <data key="year">2017</data>
</edge>
<edge source="2" target="187">
  <data key="weight">9.999999974752427E-7</data>
  <data key="slice">13</data>
  <data key="year">2013</data>
</edge>
<edge source="2" target="193">
  <data key="weight">9.999999974752427E-7</data>
  <data key="slice">8</data>
  <data key="year">2008</data>
</edge>
<edge source="2" target="194">
  <data key="weight">0.7071067690849304</data>
  <data key="slice">18</data>
  <data key="year">2018</data>
</edge>
<edge source="2" target="201">
  <data key="weight">1.0</data>
  <data key="slice">17</data>
  <data key="year">2017</data>
</edge>
<edge source="2" target="208">
  <data key="weight">1.0</data>
  <data key="slice">9</data>
  <data key="year">2009</data>
</edge>
<edge source="2" target="212">
  <data key="weight">1.0</data>
  <data key="slice">15</data>
  <data key="year">2015</data>
</edge>
<edge source="2" target="235">
  <data key="weight">0.7071067690849304</data>
  <data key="slice">18</data>
  <data key="year">2018</data>
</edge>
<edge source="2" target="238">
  <data key="weight">0.7071067690849304</data>
  <data key="slice">18</data>
  <data key="year">2018</data>
</edge>
<edge source="2" target="251">
  <data key="weight">0.7071067690849304</data>
  <data key="slice">8</data>
  <data key="year">2008</data>
</edge>
<edge source="2" target="269">
  <data key="weight">9.999999974752427E-7</data>
  <data key="slice">13</data>
  <data key="year">2013</data>
</edge>
<edge source="3" target="15">
  <data key="weight">1.0</data>
  <data key="slice">4</data>
  <data key="year">2004</data>
</edge>
<edge source="3" target="26">
  <data key="weight">1.0</data>
  <data key="slice">4</data>
  <data key="year">2004</data>
</edge>
<edge source="3" target="40">
  <data key="weight">1.0</data>
  <data key="slice">4</data>
  <data key="year">2004</data>
</edge>
<edge source="3" target="50">
  <data key="weight">1.0</data>
  <data key="slice">4</data>
  <data key="year">2004</data>
</edge>
<edge source="3" target="58">
  <data key="weight">1.0</data>
  <data key="slice">4</data>
  <data key="year">2004</data>
</edge>
<edge source="3" target="104">
  <data key="weight">1.0</data>
  <data key="slice">4</data>
  <data key="year">2004</data>
</edge>
<edge source="3" target="129">
  <data key="weight">1.0</data>
  <data key="slice">4</data>
  <data key="year">2004</data>
</edge>
<edge source="3" target="179">
  <data key="weight">1.0</data>
  <data key="slice">4</data>
  <data key="year">2004</data>
</edge>
<edge source="3" target="280">
  <data key="weight">1.0</data>
  <data key="slice">4</data>
  <data key="year">2004</data>
</edge>
<edge source="4" target="17">
  <data key="weight">1.0</data>
  <data key="slice">4</data>
  <data key="year">2004</data>
</edge>
<edge source="4" target="21">
  <data key="weight">1.0</data>
  <data key="slice">6</data>
  <data key="year">2006</data>
</edge>
<edge source="4" target="27">
  <data key="weight">1.0</data>
  <data key="slice">6</data>
  <data key="year">2006</data>
</edge>
<edge source="4" target="32">
  <data key="weight">1.0</data>
  <data key="slice">6</data>
  <data key="year">2006</data>
</edge>
<edge source="4" target="82">
  <data key="weight">1.0</data>
  <data key="slice">6</data>
  <data key="year">2006</data>
</edge>
<edge source="4" target="119">
  <data key="weight">9.999999974752427E-7</data>
  <data key="slice">6</data>
  <data key="year">2006</data>
</edge>
<edge source="4" target="142">
  <data key="weight">1.0</data>
  <data key="slice">4</data>
  <data key="year">2004</data>
</edge>
<edge source="4" target="147">
  <data key="weight">1.0</data>
  <data key="slice">4</data>
  <data key="year">2004</data>
</edge>
<edge source="4" target="159">
  <data key="weight">1.0</data>
  <data key="slice">6</data>
  <data key="year">2006</data>
</edge>
<edge source="4" target="223">
  <data key="weight">1.0</data>
  <data key="slice">4</data>
  <data key="year">2004</data>
</edge>
<edge source="4" target="272">
  <data key="weight">1.0</data>
  <data key="slice">4</data>
  <data key="year">2004</data>
</edge>
<edge source="5" target="11">
  <data key="weight">1.0</data>
  <data key="slice">9</data>
  <data key="year">2009</data>
</edge>
<edge source="5" target="16">
  <data key="weight">1.0</data>
  <data key="slice">10</data>
  <data key="year">2010</data>
</edge>
<edge source="5" target="57">
  <data key="weight">0.7071067690849304</data>
  <data key="slice">9</data>
  <data key="year">2009</data>
</edge>
<edge source="5" target="63">
  <data key="weight">1.0</data>
  <data key="slice">10</data>
  <data key="year">2010</data>
</edge>
<edge source="5" target="115">
  <data key="weight">1.0</data>
  <data key="slice">9</data>
  <data key="year">2009</data>
</edge>
<edge source="5" target="131">
  <data key="weight">1.0</data>
  <data key="slice">10</data>
  <data key="year">2010</data>
</edge>
<edge source="5" target="251">
  <data key="weight">1.0</data>
  <data key="slice">10</data>
  <data key="year">2010</data>
</edge>
<edge source="5" target="269">
  <data key="weight">1.0</data>
  <data key="slice">9</data>
  <data key="year">2009</data>
</edge>
<edge source="6" target="60">
  <data key="weight">1.0</data>
  <data key="slice">14</data>
  <data key="year">2014</data>
</edge>
<edge source="6" target="103">
  <data key="weight">1.0</data>
  <data key="slice">14</data>
  <data key="year">2014</data>
</edge>
<edge source="6" target="121">
  <data key="weight">1.0</data>
  <data key="slice">14</data>
  <data key="year">2014</data>
</edge>
<edge source="6" target="135">
  <data key="weight">1.0</data>
  <data key="slice">14</data>
  <data key="year">2014</data>
</edge>
<edge source="6" target="192">
  <data key="weight">1.0</data>
  <data key="slice">14</data>
  <data key="year">2014</data>
</edge>
<edge source="6" target="239">
  <data key="weight">1.0</data>
  <data key="slice">14</data>
  <data key="year">2014</data>
</edge>
<edge source="7" target="131">
  <data key="weight">0.7071067690849304</data>
  <data key="slice">5</data>
  <data key="year">2005</data>
</edge>
<edge source="7" target="192">
  <data key="weight">0.7071067690849304</data>
  <data key="slice">5</data>
  <data key="year">2005</data>
</edge>
<edge source="7" target="208">
  <data key="weight">0.7071067690849304</data>
  <data key="slice">5</data>
  <data key="year">2005</data>
</edge>
<edge source="7" target="243">
  <data key="weight">1.0</data>
  <data key="slice">5</data>
  <data key="year">2005</data>
</edge>
<edge source="8" target="15">
  <data key="weight">9.999999974752427E-7</data>
  <data key="slice">7</data>
  <data key="year">2007</data>
</edge>
<edge source="8" target="150">
  <data key="weight">1.0</data>
  <data key="slice">7</data>
  <data key="year">2007</data>
</edge>
<edge source="8" target="172">
  <data key="weight">9.999999974752427E-7</data>
  <data key="slice">7</data>
  <data key="year">2007</data>
</edge>
<edge source="8" target="173">
  <data key="weight">1.0</data>
  <data key="slice">7</data>
  <data key="year">2007</data>
</edge>
<edge source="8" target="214">
  <data key="weight">9.999999974752427E-7</data>
  <data key="slice">7</data>
  <data key="year">2007</data>
</edge>
<edge source="8" target="222">
  <data key="weight">1.0</data>
  <data key="slice">7</data>
  <data key="year">2007</data>
</edge>
<edge source="8" target="236">
  <data key="weight">1.0</data>
  <data key="slice">7</data>
  <data key="year">2007</data>
</edge>
<edge source="8" target="245">
  <data key="weight">1.0</data>
  <data key="slice">7</data>
  <data key="year">2007</data>
</edge>
<edge source="8" target="262">
  <data key="weight">1.0</data>
  <data key="slice">7</data>
  <data key="year">2007</data>
</edge>
<edge source="9" target="70">
  <data key="weight">1.0</data>
  <data key="slice">8</data>
  <data key="year">2008</data>
</edge>
<edge source="9" target="167">
  <data key="weight">1.0</data>
  <data key="slice">8</data>
  <data key="year">2008</data>
</edge>
<edge source="9" target="227">
  <data key="weight">1.0</data>
  <data key="slice">8</data>
  <data key="year">2008</data>
</edge>
<edge source="9" target="262">
  <data key="weight">1.0</data>
  <data key="slice">8</data>
  <data key="year">2008</data>
</edge>
<edge source="9" target="263">
  <data key="weight">1.0</data>
  <data key="slice">8</data>
  <data key="year">2008</data>
</edge>
<edge source="9" target="277">
  <data key="weight">1.0</data>
  <data key="slice">8</data>
  <data key="year">2008</data>
</edge>
<edge source="10" target="168">
  <data key="weight">1.0</data>
  <data key="slice">9</data>
  <data key="year">2009</data>
</edge>
<edge source="10" target="170">
  <data key="weight">0.7071067690849304</data>
  <data key="slice">9</data>
  <data key="year">2009</data>
</edge>
<edge source="10" target="194">
  <data key="weight">0.7071067690849304</data>
  <data key="slice">9</data>
  <data key="year">2009</data>
</edge>
<edge source="10" target="229">
  <data key="weight">1.0</data>
  <data key="slice">9</data>
  <data key="year">2009</data>
</edge>
<edge source="11" target="16">
  <data key="weight">1.0</data>
  <data key="slice">16</data>
  <data key="year">2016</data>
</edge>
<edge source="11" target="17">
  <data key="weight">0.8164966106414795</data>
  <data key="slice">5</data>
  <data key="year">2005</data>
</edge>
<edge source="11" target="21">
  <data key="weight">1.0</data>
  <data key="slice">17</data>
  <data key="year">2017</data>
</edge>
<edge source="11" target="34">
  <data key="weight">0.5773502588272095</data>
  <data key="slice">5</data>
  <data key="year">2005</data>
</edge>
<edge source="11" target="57">
  <data key="weight">0.7071067690849304</data>
  <data key="slice">9</data>
  <data key="year">2009</data>
</edge>
<edge source="11" target="60">
  <data key="weight">9.999999974752427E-7</data>
  <data key="slice">13</data>
  <data key="year">2013</data>
</edge>
<edge source="11" target="82">
  <data key="weight">0.7071067690849304</data>
  <data key="slice">15</data>
  <data key="year">2015</data>
</edge>
<edge source="11" target="91">
  <data key="weight">9.999999974752427E-7</data>
  <data key="slice">13</data>
  <data key="year">2013</data>
</edge>
<edge source="11" target="102">
  <data key="weight">9.999999974752427E-7</data>
  <data key="slice">13</data>
  <data key="year">2013</data>
</edge>
<edge source="11" target="110">
  <data key="weight">1.0</data>
  <data key="slice">16</data>
  <data key="year">2016</data>
</edge>
<edge source="11" target="115">
  <data key="weight">9.999999974752427E-7</data>
  <data key="slice">9</data>
  <data key="year">2009</data>
</edge>
<edge source="11" target="119">
  <data key="weight">9.999999974752427E-7</data>
  <data key="slice">3</data>
  <data key="year">2003</data>
</edge>
<edge source="11" target="135">
  <data key="weight">9.999999974752427E-7</data>
  <data key="slice">13</data>
  <data key="year">2013</data>
</edge>
<edge source="11" target="139">
  <data key="weight">0.7745966911315918</data>
  <data key="slice">18</data>
  <data key="year">2018</data>
</edge>
<edge source="11" target="148">
  <data key="weight">1.0</data>
  <data key="slice">16</data>
  <data key="year">2016</data>
</edge>
<edge source="11" target="157">
  <data key="weight">0.5773502588272095</data>
  <data key="slice">5</data>
  <data key="year">2005</data>
</edge>
<edge source="11" target="158">
  <data key="weight">1.0</data>
  <data key="slice">15</data>
  <data key="year">2015</data>
</edge>
<edge source="11" target="164">
  <data key="weight">1.0</data>
  <data key="slice">16</data>
  <data key="year">2016</data>
</edge>
<edge source="11" target="175">
  <data key="weight">9.999999974752427E-7</data>
  <data key="slice">3</data>
  <data key="year">2003</data>
</edge>
<edge source="11" target="190">
  <data key="weight">1.0</data>
  <data key="slice">13</data>
  <data key="year">2013</data>
</edge>
<edge source="11" target="208">
  <data key="weight">9.999999974752427E-7</data>
  <data key="slice">10</data>
  <data key="year">2010</data>
</edge>
<edge source="11" target="217">
  <data key="weight">0.7071067690849304</data>
  <data key="slice">10</data>
  <data key="year">2010</data>
</edge>
<edge source="11" target="227">
  <data key="weight">0.7071067690849304</data>
  <data key="slice">10</data>
  <data key="year">2010</data>
</edge>
<edge source="11" target="232">
  <data key="weight">9.999999974752427E-7</data>
  <data key="slice">13</data>
  <data key="year">2013</data>
</edge>
<edge source="11" target="238">
  <data key="weight">9.999999974752427E-7</data>
  <data key="slice">13</data>
  <data key="year">2013</data>
</edge>
<edge source="11" target="256">
  <data key="weight">1.0</data>
  <data key="slice">5</data>
  <data key="year">2005</data>
</edge>
<edge source="11" target="269">
  <data key="weight">1.0</data>
  <data key="slice">9</data>
  <data key="year">2009</data>
</edge>
<edge source="11" target="281">
  <data key="weight">1.0</data>
  <data key="slice">15</data>
  <data key="year">2015</data>
</edge>
<edge source="12" target="75">
  <data key="weight">1.0</data>
  <data key="slice">5</data>
  <data key="year">2005</data>
</edge>
<edge source="12" target="78">
  <data key="weight">1.0</data>
  <data key="slice">8</data>
  <data key="year">2008</data>
</edge>
<edge source="12" target="99">
  <data key="weight">1.0</data>
  <data key="slice">8</data>
  <data key="year">2008</data>
</edge>
<edge source="12" target="119">
  <data key="weight">1.0</data>
  <data key="slice">5</data>
  <data key="year">2005</data>
</edge>
<edge source="12" target="134">
  <data key="weight">1.0</data>
  <data key="slice">5</data>
  <data key="year">2005</data>
</edge>
<edge source="12" target="185">
  <data key="weight">1.0</data>
  <data key="slice">5</data>
  <data key="year">2005</data>
</edge>
<edge source="13" target="23">
  <data key="weight">1.0</data>
  <data key="slice">12</data>
  <data key="year">2012</data>
</edge>
<edge source="13" target="83">
  <data key="weight">1.0</data>
  <data key="slice">12</data>
  <data key="year">2012</data>
</edge>
<edge source="13" target="87">
  <data key="weight">1.0</data>
  <data key="slice">12</data>
  <data key="year">2012</data>
</edge>
<edge source="14" target="237">
  <data key="weight">1.0</data>
  <data key="slice">6</data>
  <data key="year">2006</data>
</edge>
<edge source="15" target="26">
  <data key="weight">1.0</data>
  <data key="slice">4</data>
  <data key="year">2004</data>
</edge>
<edge source="15" target="40">
  <data key="weight">1.0</data>
  <data key="slice">4</data>
  <data key="year">2004</data>
</edge>
<edge source="15" target="50">
  <data key="weight">1.0</data>
  <data key="slice">4</data>
  <data key="year">2004</data>
</edge>
<edge source="15" target="58">
  <data key="weight">1.0</data>
  <data key="slice">4</data>
  <data key="year">2004</data>
</edge>
<edge source="15" target="104">
  <data key="weight">1.0</data>
  <data key="slice">4</data>
  <data key="year">2004</data>
</edge>
<edge source="15" target="129">
  <data key="weight">1.0</data>
  <data key="slice">4</data>
  <data key="year">2004</data>
</edge>
<edge source="15" target="172">
  <data key="weight">9.999999974752427E-7</data>
  <data key="slice">7</data>
  <data key="year">2007</data>
</edge>
<edge source="15" target="173">
  <data key="weight">9.999999974752427E-7</data>
  <data key="slice">7</data>
  <data key="year">2007</data>
</edge>
<edge source="15" target="179">
  <data key="weight">1.0</data>
  <data key="slice">4</data>
  <data key="year">2004</data>
</edge>
<edge source="15" target="214">
  <data key="weight">9.999999974752427E-7</data>
  <data key="slice">7</data>
  <data key="year">2007</data>
</edge>
<edge source="15" target="222">
  <data key="weight">9.999999974752427E-7</data>
  <data key="slice">7</data>
  <data key="year">2007</data>
</edge>
<edge source="15" target="236">
  <data key="weight">9.999999974752427E-7</data>
  <data key="slice">7</data>
  <data key="year">2007</data>
</edge>
<edge source="15" target="245">
  <data key="weight">9.999999974752427E-7</data>
  <data key="slice">7</data>
  <data key="year">2007</data>
</edge>
<edge source="15" target="262">
  <data key="weight">1.0</data>
  <data key="slice">7</data>
  <data key="year">2007</data>
</edge>
<edge source="15" target="280">
  <data key="weight">1.0</data>
  <data key="slice">4</data>
  <data key="year">2004</data>
</edge>
<edge source="16" target="44">
  <data key="weight">1.0</data>
  <data key="slice">18</data>
  <data key="year">2018</data>
</edge>
<edge source="16" target="46">
  <data key="weight">1.0</data>
  <data key="slice">14</data>
  <data key="year">2014</data>
</edge>
<edge source="16" target="63">
  <data key="weight">1.0</data>
  <data key="slice">10</data>
  <data key="year">2010</data>
</edge>
<edge source="16" target="82">
  <data key="weight">1.0</data>
  <data key="slice">18</data>
  <data key="year">2018</data>
</edge>
<edge source="16" target="97">
  <data key="weight">0.7071067690849304</data>
  <data key="slice">18</data>
  <data key="year">2018</data>
</edge>
<edge source="16" target="104">
  <data key="weight">9.999999974752427E-7</data>
  <data key="slice">18</data>
  <data key="year">2018</data>
</edge>
<edge source="16" target="110">
  <data key="weight">1.0</data>
  <data key="slice">16</data>
  <data key="year">2016</data>
</edge>
<edge source="16" target="115">
  <data key="weight">1.0</data>
  <data key="slice">10</data>
  <data key="year">2010</data>
</edge>
<edge source="16" target="117">
  <data key="weight">1.0</data>
  <data key="slice">14</data>
  <data key="year">2014</data>
</edge>
<edge source="16" target="131">
  <data key="weight">0.7071067690849304</data>
  <data key="slice">10</data>
  <data key="year">2010</data>
</edge>
<edge source="16" target="139">
  <data key="weight">9.999999974752427E-7</data>
  <data key="slice">19</data>
  <data key="year">2019</data>
</edge>
<edge source="16" target="142">
  <data key="weight">1.0</data>
  <data key="slice">14</data>
  <data key="year">2014</data>
</edge>
<edge source="16" target="148">
  <data key="weight">1.0</data>
  <data key="slice">16</data>
  <data key="year">2016</data>
</edge>
<edge source="16" target="164">
  <data key="weight">1.0</data>
  <data key="slice">16</data>
  <data key="year">2016</data>
</edge>
<edge source="16" target="170">
  <data key="weight">9.999999974752427E-7</data>
  <data key="slice">19</data>
  <data key="year">2019</data>
</edge>
<edge source="16" target="193">
  <data key="weight">1.0</data>
  <data key="slice">8</data>
  <data key="year">2008</data>
</edge>
<edge source="16" target="239">
  <data key="weight">9.999999974752427E-7</data>
  <data key="slice">19</data>
  <data key="year">2019</data>
</edge>
<edge source="16" target="251">
  <data key="weight">0.7071067690849304</data>
  <data key="slice">10</data>
  <data key="year">2010</data>
</edge>
<edge source="17" target="34">
  <data key="weight">0.7071067690849304</data>
  <data key="slice">5</data>
  <data key="year">2005</data>
</edge>
<edge source="17" target="67">
  <data key="weight">7.071067784636398E-7</data>
  <data key="slice">5</data>
  <data key="year">2005</data>
</edge>
<edge source="17" target="96">
  <data key="weight">0.7071067690849304</data>
  <data key="slice">5</data>
  <data key="year">2005</data>
</edge>
<edge source="17" target="111">
  <data key="weight">0.7071067690849304</data>
  <data key="slice">5</data>
  <data key="year">2005</data>
</edge>
<edge source="17" target="133">
  <data key="weight">1.0</data>
  <data key="slice">3</data>
  <data key="year">2003</data>
</edge>
<edge source="17" target="135">
  <data key="weight">9.999999974752427E-7</data>
  <data key="slice">3</data>
  <data key="year">2003</data>
</edge>
<edge source="17" target="142">
  <data key="weight">1.0</data>
  <data key="slice">4</data>
  <data key="year">2004</data>
</edge>
<edge source="17" target="147">
  <data key="weight">1.0</data>
  <data key="slice">3</data>
  <data key="year">2003</data>
</edge>
<edge source="17" target="157">
  <data key="weight">0.7071067690849304</data>
  <data key="slice">5</data>
  <data key="year">2005</data>
</edge>
<edge source="17" target="178">
  <data key="weight">1.0</data>
  <data key="slice">3</data>
  <data key="year">2003</data>
</edge>
<edge source="17" target="181">
  <data key="weight">0.7071067690849304</data>
  <data key="slice">5</data>
  <data key="year">2005</data>
</edge>
<edge source="17" target="223">
  <data key="weight">1.0</data>
  <data key="slice">4</data>
  <data key="year">2004</data>
</edge>
<edge source="17" target="256">
  <data key="weight">0.8164966106414795</data>
  <data key="slice">5</data>
  <data key="year">2005</data>
</edge>
<edge source="17" target="272">
  <data key="weight">1.0</data>
  <data key="slice">4</data>
  <data key="year">2004</data>
</edge>
<edge source="18" target="208">
  <data key="weight">1.0</data>
  <data key="slice">3</data>
  <data key="year">2003</data>
</edge>
<edge source="19" target="31">
  <data key="weight">1.0</data>
  <data key="slice">2</data>
  <data key="year">2002</data>
</edge>
<edge source="19" target="177">
  <data key="weight">1.0</data>
  <data key="slice">2</data>
  <data key="year">2002</data>
</edge>
<edge source="19" target="205">
  <data key="weight">1.0</data>
  <data key="slice">2</data>
  <data key="year">2002</data>
</edge>
<edge source="19" target="242">
  <data key="weight">1.0</data>
  <data key="slice">2</data>
  <data key="year">2002</data>
</edge>
<edge source="19" target="251">
  <data key="weight">1.0</data>
  <data key="slice">2</data>
  <data key="year">2002</data>
</edge>
<edge source="20" target="155">
  <data key="weight">1.0</data>
  <data key="slice">10</data>
  <data key="year">2010</data>
</edge>
<edge source="20" target="217">
  <data key="weight">0.7071067690849304</data>
  <data key="slice">10</data>
  <data key="year">2010</data>
</edge>
<edge source="20" target="218">
  <data key="weight">1.0</data>
  <data key="slice">10</data>
  <data key="year">2010</data>
</edge>
<edge source="20" target="227">
  <data key="weight">0.7071067690849304</data>
  <data key="slice">10</data>
  <data key="year">2010</data>
</edge>
<edge source="20" target="231">
  <data key="weight">1.0</data>
  <data key="slice">10</data>
  <data key="year">2010</data>
</edge>
<edge source="21" target="27">
  <data key="weight">1.0</data>
  <data key="slice">6</data>
  <data key="year">2006</data>
</edge>
<edge source="21" target="74">
  <data key="weight">0.8164966106414795</data>
  <data key="slice">8</data>
  <data key="year">2008</data>
</edge>
<edge source="21" target="82">
  <data key="weight">1.0</data>
  <data key="slice">6</data>
  <data key="year">2006</data>
</edge>
<edge source="21" target="148">
  <data key="weight">8.164966516233108E-7</data>
  <data key="slice">10</data>
  <data key="year">2010</data>
</edge>
<edge source="21" target="220">
  <data key="weight">0.6324555277824402</data>
  <data key="slice">5</data>
  <data key="year">2005</data>
</edge>
<edge source="21" target="251">
  <data key="weight">8.164966516233108E-7</data>
  <data key="slice">8</data>
  <data key="year">2008</data>
</edge>
<edge source="21" target="264">
  <data key="weight">7.745967423034017E-7</data>
  <data key="slice">5</data>
  <data key="year">2005</data>
</edge>
<edge source="22" target="48">
  <data key="weight">1.0</data>
  <data key="slice">9</data>
  <data key="year">2009</data>
</edge>
<edge source="22" target="67">
  <data key="weight">0.7071067690849304</data>
  <data key="slice">9</data>
  <data key="year">2009</data>
</edge>
<edge source="22" target="93">
  <data key="weight">9.999999974752427E-7</data>
  <data key="slice">18</data>
  <data key="year">2018</data>
</edge>
<edge source="22" target="112">
  <data key="weight">9.999999974752427E-7</data>
  <data key="slice">18</data>
  <data key="year">2018</data>
</edge>
<edge source="22" target="147">
  <data key="weight">9.999999974752427E-7</data>
  <data key="slice">18</data>
  <data key="year">2018</data>
</edge>
<edge source="22" target="148">
  <data key="weight">0.7071067690849304</data>
  <data key="slice">18</data>
  <data key="year">2018</data>
</edge>
<edge source="22" target="153">
  <data key="weight">1.0</data>
  <data key="slice">9</data>
  <data key="year">2009</data>
</edge>
<edge source="22" target="189">
  <data key="weight">9.999999974752427E-7</data>
  <data key="slice">18</data>
  <data key="year">2018</data>
</edge>
<edge source="22" target="194">
  <data key="weight">0.7071067690849304</data>
  <data key="slice">9</data>
  <data key="year">2009</data>
</edge>
<edge source="22" target="224">
  <data key="weight">1.0</data>
  <data key="slice">9</data>
  <data key="year">2009</data>
</edge>
<edge source="23" target="49">
  <data key="weight">1.0</data>
  <data key="slice">18</data>
  <data key="year">2018</data>
</edge>
<edge source="23" target="56">
  <data key="weight">1.0</data>
  <data key="slice">12</data>
  <data key="year">2012</data>
</edge>
<edge source="23" target="83">
  <data key="weight">1.0</data>
  <data key="slice">12</data>
  <data key="year">2012</data>
</edge>
<edge source="23" target="84">
  <data key="weight">1.0</data>
  <data key="slice">12</data>
  <data key="year">2012</data>
</edge>
<edge source="23" target="87">
  <data key="weight">1.0</data>
  <data key="slice">12</data>
  <data key="year">2012</data>
</edge>
<edge source="23" target="113">
  <data key="weight">0.7071067690849304</data>
  <data key="slice">18</data>
  <data key="year">2018</data>
</edge>
<edge source="23" target="171">
  <data key="weight">0.7071067690849304</data>
  <data key="slice">18</data>
  <data key="year">2018</data>
</edge>
<edge source="23" target="210">
  <data key="weight">1.0</data>
  <data key="slice">12</data>
  <data key="year">2012</data>
</edge>
<edge source="23" target="230">
  <data key="weight">1.0</data>
  <data key="slice">12</data>
  <data key="year">2012</data>
</edge>
<edge source="23" target="232">
  <data key="weight">0.7071067690849304</data>
  <data key="slice">18</data>
  <data key="year">2018</data>
</edge>
<edge source="23" target="252">
  <data key="weight">0.7071067690849304</data>
  <data key="slice">18</data>
  <data key="year">2018</data>
</edge>
<edge source="25" target="60">
  <data key="weight">1.0</data>
  <data key="slice">10</data>
  <data key="year">2010</data>
</edge>
<edge source="25" target="65">
  <data key="weight">1.0</data>
  <data key="slice">10</data>
  <data key="year">2010</data>
</edge>
<edge source="25" target="135">
  <data key="weight">1.0</data>
  <data key="slice">10</data>
  <data key="year">2010</data>
</edge>
<edge source="25" target="168">
  <data key="weight">1.0</data>
  <data key="slice">10</data>
  <data key="year">2010</data>
</edge>
<edge source="25" target="170">
  <data key="weight">1.0</data>
  <data key="slice">10</data>
  <data key="year">2010</data>
</edge>
<edge source="26" target="40">
  <data key="weight">1.0</data>
  <data key="slice">4</data>
  <data key="year">2004</data>
</edge>
<edge source="26" target="50">
  <data key="weight">1.0</data>
  <data key="slice">4</data>
  <data key="year">2004</data>
</edge>
<edge source="26" target="58">
  <data key="weight">1.0</data>
  <data key="slice">4</data>
  <data key="year">2004</data>
</edge>
<edge source="26" target="104">
  <data key="weight">1.0</data>
  <data key="slice">4</data>
  <data key="year">2004</data>
</edge>
<edge source="26" target="129">
  <data key="weight">1.0</data>
  <data key="slice">4</data>
  <data key="year">2004</data>
</edge>
<edge source="26" target="179">
  <data key="weight">1.0</data>
  <data key="slice">4</data>
  <data key="year">2004</data>
</edge>
<edge source="26" target="280">
  <data key="weight">1.0</data>
  <data key="slice">4</data>
  <data key="year">2004</data>
</edge>
<edge source="27" target="32">
  <data key="weight">1.0</data>
  <data key="slice">6</data>
  <data key="year">2006</data>
</edge>
<edge source="27" target="82">
  <data key="weight">1.0</data>
  <data key="slice">6</data>
  <data key="year">2006</data>
</edge>
<edge source="27" target="119">
  <data key="weight">9.999999974752427E-7</data>
  <data key="slice">6</data>
  <data key="year">2006</data>
</edge>
<edge source="27" target="147">
  <data key="weight">1.0</data>
  <data key="slice">6</data>
  <data key="year">2006</data>
</edge>
<edge source="27" target="159">
  <data key="weight">1.0</data>
  <data key="slice">6</data>
  <data key="year">2006</data>
</edge>
<edge source="28" target="73">
  <data key="weight">1.0</data>
  <data key="slice">5</data>
  <data key="year">2005</data>
</edge>
<edge source="28" target="94">
  <data key="weight">1.0</data>
  <data key="slice">5</data>
  <data key="year">2005</data>
</edge>
<edge source="28" target="269">
  <data key="weight">1.0</data>
  <data key="slice">5</data>
  <data key="year">2005</data>
</edge>
<edge source="28" target="279">
  <data key="weight">1.0</data>
  <data key="slice">5</data>
  <data key="year">2005</data>
</edge>
<edge source="29" target="162">
  <data key="weight">1.0</data>
  <data key="slice">9</data>
  <data key="year">2009</data>
</edge>
<edge source="29" target="190">
  <data key="weight">1.0</data>
  <data key="slice">9</data>
  <data key="year">2009</data>
</edge>
<edge source="29" target="271">
  <data key="weight">1.0</data>
  <data key="slice">9</data>
  <data key="year">2009</data>
</edge>
<edge source="30" target="33">
  <data key="weight">1.0</data>
  <data key="slice">6</data>
  <data key="year">2006</data>
</edge>
<edge source="30" target="58">
  <data key="weight">1.0</data>
  <data key="slice">6</data>
  <data key="year">2006</data>
</edge>
<edge source="30" target="138">
  <data key="weight">1.0</data>
  <data key="slice">6</data>
  <data key="year">2006</data>
</edge>
<edge source="30" target="141">
  <data key="weight">1.0</data>
  <data key="slice">6</data>
  <data key="year">2006</data>
</edge>
<edge source="30" target="176">
  <data key="weight">1.0</data>
  <data key="slice">6</data>
  <data key="year">2006</data>
</edge>
<edge source="30" target="198">
  <data key="weight">1.0</data>
  <data key="slice">6</data>
  <data key="year">2006</data>
</edge>
<edge source="30" target="232">
  <data key="weight">9.999999974752427E-7</data>
  <data key="slice">6</data>
  <data key="year">2006</data>
</edge>
<edge source="30" target="259">
  <data key="weight">1.0</data>
  <data key="slice">6</data>
  <data key="year">2006</data>
</edge>
<edge source="31" target="177">
  <data key="weight">1.0</data>
  <data key="slice">2</data>
  <data key="year">2002</data>
</edge>
<edge source="31" target="205">
  <data key="weight">1.0</data>
  <data key="slice">2</data>
  <data key="year">2002</data>
</edge>
<edge source="31" target="242">
  <data key="weight">1.0</data>
  <data key="slice">2</data>
  <data key="year">2002</data>
</edge>
<edge source="31" target="251">
  <data key="weight">1.0</data>
  <data key="slice">2</data>
  <data key="year">2002</data>
</edge>
<edge source="32" target="82">
  <data key="weight">1.0</data>
  <data key="slice">6</data>
  <data key="year">2006</data>
</edge>
<edge source="32" target="147">
  <data key="weight">1.0</data>
  <data key="slice">6</data>
  <data key="year">2006</data>
</edge>
<edge source="33" target="58">
  <data key="weight">1.0</data>
  <data key="slice">6</data>
  <data key="year">2006</data>
</edge>
<edge source="33" target="141">
  <data key="weight">1.0</data>
  <data key="slice">6</data>
  <data key="year">2006</data>
</edge>
<edge source="33" target="259">
  <data key="weight">1.0</data>
  <data key="slice">6</data>
  <data key="year">2006</data>
</edge>
<edge source="34" target="82">
  <data key="weight">0.7071067690849304</data>
  <data key="slice">15</data>
  <data key="year">2015</data>
</edge>
<edge source="34" target="85">
  <data key="weight">1.0</data>
  <data key="slice">15</data>
  <data key="year">2015</data>
</edge>
<edge source="34" target="86">
  <data key="weight">1.0</data>
  <data key="slice">15</data>
  <data key="year">2015</data>
</edge>
<edge source="34" target="96">
  <data key="weight">1.0</data>
  <data key="slice">5</data>
  <data key="year">2005</data>
</edge>
<edge source="34" target="111">
  <data key="weight">1.0</data>
  <data key="slice">5</data>
  <data key="year">2005</data>
</edge>
<edge source="34" target="157">
  <data key="weight">1.0</data>
  <data key="slice">5</data>
  <data key="year">2005</data>
</edge>
<edge source="34" target="174">
  <data key="weight">1.0</data>
  <data key="slice">15</data>
  <data key="year">2015</data>
</edge>
<edge source="34" target="181">
  <data key="weight">1.0</data>
  <data key="slice">5</data>
  <data key="year">2005</data>
</edge>
<edge source="35" target="57">
  <data key="weight">1.0</data>
  <data key="slice">15</data>
  <data key="year">2015</data>
</edge>
<edge source="35" target="105">
  <data key="weight">0.7071067690849304</data>
  <data key="slice">15</data>
  <data key="year">2015</data>
</edge>
<edge source="35" target="163">
  <data key="weight">1.0</data>
  <data key="slice">15</data>
  <data key="year">2015</data>
</edge>
<edge source="35" target="170">
  <data key="weight">0.7071067690849304</data>
  <data key="slice">15</data>
  <data key="year">2015</data>
</edge>
<edge source="35" target="208">
  <data key="weight">1.0</data>
  <data key="slice">15</data>
  <data key="year">2015</data>
</edge>
<edge source="35" target="212">
  <data key="weight">1.0</data>
  <data key="slice">15</data>
  <data key="year">2015</data>
</edge>
<edge source="36" target="75">
  <data key="weight">9.999999974752427E-7</data>
  <data key="slice">2</data>
  <data key="year">2002</data>
</edge>
<edge source="36" target="127">
  <data key="weight">1.0</data>
  <data key="slice">9</data>
  <data key="year">2009</data>
</edge>
<edge source="36" target="131">
  <data key="weight">1.0</data>
  <data key="slice">2</data>
  <data key="year">2002</data>
</edge>
<edge source="36" target="142">
  <data key="weight">1.0</data>
  <data key="slice">9</data>
  <data key="year">2009</data>
</edge>
<edge source="36" target="148">
  <data key="weight">1.0</data>
  <data key="slice">2</data>
  <data key="year">2002</data>
</edge>
<edge source="36" target="204">
  <data key="weight">1.0</data>
  <data key="slice">2</data>
  <data key="year">2002</data>
</edge>
<edge source="36" target="233">
  <data key="weight">1.0</data>
  <data key="slice">9</data>
  <data key="year">2009</data>
</edge>
<edge source="36" target="264">
  <data key="weight">1.0</data>
  <data key="slice">2</data>
  <data key="year">2002</data>
</edge>
<edge source="37" target="228">
  <data key="weight">9.999999974752427E-7</data>
  <data key="slice">15</data>
  <data key="year">2015</data>
</edge>
<edge source="37" target="250">
  <data key="weight">1.0</data>
  <data key="slice">15</data>
  <data key="year">2015</data>
</edge>
<edge source="38" target="41">
  <data key="weight">1.0</data>
  <data key="slice">11</data>
  <data key="year">2011</data>
</edge>
<edge source="38" target="48">
  <data key="weight">1.0</data>
  <data key="slice">11</data>
  <data key="year">2011</data>
</edge>
<edge source="38" target="94">
  <data key="weight">9.999999974752427E-7</data>
  <data key="slice">11</data>
  <data key="year">2011</data>
</edge>
<edge source="38" target="114">
  <data key="weight">1.0</data>
  <data key="slice">11</data>
  <data key="year">2011</data>
</edge>
<edge source="38" target="152">
  <data key="weight">1.0</data>
  <data key="slice">11</data>
  <data key="year">2011</data>
</edge>
<edge source="38" target="194">
  <data key="weight">1.0</data>
  <data key="slice">11</data>
  <data key="year">2011</data>
</edge>
<edge source="38" target="209">
  <data key="weight">1.0</data>
  <data key="slice">11</data>
  <data key="year">2011</data>
</edge>
<edge source="39" target="131">
  <data key="weight">1.0</data>
  <data key="slice">1</data>
  <data key="year">2001</data>
</edge>
<edge source="39" target="146">
  <data key="weight">1.0</data>
  <data key="slice">1</data>
  <data key="year">2001</data>
</edge>
<edge source="39" target="149">
  <data key="weight">1.0</data>
  <data key="slice">1</data>
  <data key="year">2001</data>
</edge>
<edge source="40" target="50">
  <data key="weight">1.0</data>
  <data key="slice">4</data>
  <data key="year">2004</data>
</edge>
<edge source="40" target="58">
  <data key="weight">1.0</data>
  <data key="slice">4</data>
  <data key="year">2004</data>
</edge>
<edge source="40" target="104">
  <data key="weight">1.0</data>
  <data key="slice">4</data>
  <data key="year">2004</data>
</edge>
<edge source="40" target="129">
  <data key="weight">1.0</data>
  <data key="slice">4</data>
  <data key="year">2004</data>
</edge>
<edge source="40" target="179">
  <data key="weight">1.0</data>
  <data key="slice">4</data>
  <data key="year">2004</data>
</edge>
<edge source="40" target="280">
  <data key="weight">1.0</data>
  <data key="slice">4</data>
  <data key="year">2004</data>
</edge>
<edge source="41" target="194">
  <data key="weight">1.0</data>
  <data key="slice">11</data>
  <data key="year">2011</data>
</edge>
<edge source="42" target="46">
  <data key="weight">1.0</data>
  <data key="slice">3</data>
  <data key="year">2003</data>
</edge>
<edge source="42" target="97">
  <data key="weight">1.0</data>
  <data key="slice">3</data>
  <data key="year">2003</data>
</edge>
<edge source="42" target="251">
  <data key="weight">1.0</data>
  <data key="slice">3</data>
  <data key="year">2003</data>
</edge>
<edge source="43" target="45">
  <data key="weight">1.0</data>
  <data key="slice">9</data>
  <data key="year">2009</data>
</edge>
<edge source="43" target="50">
  <data key="weight">1.0</data>
  <data key="slice">9</data>
  <data key="year">2009</data>
</edge>
<edge source="43" target="166">
  <data key="weight">1.0</data>
  <data key="slice">9</data>
  <data key="year">2009</data>
</edge>
<edge source="43" target="200">
  <data key="weight">1.0</data>
  <data key="slice">9</data>
  <data key="year">2009</data>
</edge>
<edge source="44" target="82">
  <data key="weight">1.0</data>
  <data key="slice">18</data>
  <data key="year">2018</data>
</edge>
<edge source="44" target="97">
  <data key="weight">0.7071067690849304</data>
  <data key="slice">18</data>
  <data key="year">2018</data>
</edge>
<edge source="44" target="104">
  <data key="weight">1.0</data>
  <data key="slice">18</data>
  <data key="year">2018</data>
</edge>
<edge source="45" target="50">
  <data key="weight">1.0</data>
  <data key="slice">9</data>
  <data key="year">2009</data>
</edge>
<edge source="45" target="166">
  <data key="weight">1.0</data>
  <data key="slice">9</data>
  <data key="year">2009</data>
</edge>
<edge source="45" target="200">
  <data key="weight">1.0</data>
  <data key="slice">9</data>
  <data key="year">2009</data>
</edge>
<edge source="46" target="93">
  <data key="weight">1.0</data>
  <data key="slice">17</data>
  <data key="year">2017</data>
</edge>
<edge source="46" target="97">
  <data key="weight">1.0</data>
  <data key="slice">3</data>
  <data key="year">2003</data>
</edge>
<edge source="46" target="112">
  <data key="weight">1.0</data>
  <data key="slice">17</data>
  <data key="year">2017</data>
</edge>
<edge source="46" target="115">
  <data key="weight">1.0</data>
  <data key="slice">14</data>
  <data key="year">2014</data>
</edge>
<edge source="46" target="117">
  <data key="weight">1.0</data>
  <data key="slice">14</data>
  <data key="year">2014</data>
</edge>
<edge source="46" target="125">
  <data key="weight">1.0</data>
  <data key="slice">11</data>
  <data key="year">2011</data>
</edge>
<edge source="46" target="128">
  <data key="weight">1.0</data>
  <data key="slice">7</data>
  <data key="year">2007</data>
</edge>
<edge source="46" target="131">
  <data key="weight">0.8164966106414795</data>
  <data key="slice">9</data>
  <data key="year">2009</data>
</edge>
<edge source="46" target="142">
  <data key="weight">1.0</data>
  <data key="slice">14</data>
  <data key="year">2014</data>
</edge>
<edge source="46" target="148">
  <data key="weight">1.0</data>
  <data key="slice">11</data>
  <data key="year">2011</data>
</edge>
<edge source="46" target="149">
  <data key="weight">1.0</data>
  <data key="slice">2</data>
  <data key="year">2002</data>
</edge>
<edge source="46" target="170">
  <data key="weight">1.0</data>
  <data key="slice">19</data>
  <data key="year">2019</data>
</edge>
<edge source="46" target="206">
  <data key="weight">1.0</data>
  <data key="slice">3</data>
  <data key="year">2003</data>
</edge>
<edge source="46" target="239">
  <data key="weight">1.0</data>
  <data key="slice">19</data>
  <data key="year">2019</data>
</edge>
<edge source="46" target="251">
  <data key="weight">1.0</data>
  <data key="slice">3</data>
  <data key="year">2003</data>
</edge>
<edge source="46" target="253">
  <data key="weight">1.0</data>
  <data key="slice">17</data>
  <data key="year">2017</data>
</edge>
<edge source="46" target="261">
  <data key="weight">1.0</data>
  <data key="slice">17</data>
  <data key="year">2017</data>
</edge>
<edge source="46" target="269">
  <data key="weight">1.0</data>
  <data key="slice">11</data>
  <data key="year">2011</data>
</edge>
<edge source="47" target="54">
  <data key="weight">0.8660253882408142</data>
  <data key="slice">15</data>
  <data key="year">2015</data>
</edge>
<edge source="47" target="119">
  <data key="weight">0.7071067690849304</data>
  <data key="slice">15</data>
  <data key="year">2015</data>
</edge>
<edge source="47" target="156">
  <data key="weight">1.0</data>
  <data key="slice">16</data>
  <data key="year">2016</data>
</edge>
<edge source="47" target="196">
  <data key="weight">0.7071067690849304</data>
  <data key="slice">15</data>
  <data key="year">2015</data>
</edge>
<edge source="47" target="243">
  <data key="weight">0.7071067690849304</data>
  <data key="slice">15</data>
  <data key="year">2015</data>
</edge>
<edge source="48" target="67">
  <data key="weight">0.7071067690849304</data>
  <data key="slice">9</data>
  <data key="year">2009</data>
</edge>
<edge source="48" target="153">
  <data key="weight">1.0</data>
  <data key="slice">9</data>
  <data key="year">2009</data>
</edge>
<edge source="48" target="194">
  <data key="weight">0.7071067690849304</data>
  <data key="slice">9</data>
  <data key="year">2009</data>
</edge>
<edge source="48" target="224">
  <data key="weight">1.0</data>
  <data key="slice">9</data>
  <data key="year">2009</data>
</edge>
<edge source="49" target="85">
  <data key="weight">1.0</data>
  <data key="slice">16</data>
  <data key="year">2016</data>
</edge>
<edge source="49" target="113">
  <data key="weight">0.7071067690849304</data>
  <data key="slice">18</data>
  <data key="year">2018</data>
</edge>
<edge source="49" target="171">
  <data key="weight">0.7071067690849304</data>
  <data key="slice">18</data>
  <data key="year">2018</data>
</edge>
<edge source="49" target="195">
  <data key="weight">1.0</data>
  <data key="slice">16</data>
  <data key="year">2016</data>
</edge>
<edge source="49" target="232">
  <data key="weight">0.7071067690849304</data>
  <data key="slice">18</data>
  <data key="year">2018</data>
</edge>
<edge source="49" target="252">
  <data key="weight">0.7071067690849304</data>
  <data key="slice">18</data>
  <data key="year">2018</data>
</edge>
<edge source="50" target="58">
  <data key="weight">1.0</data>
  <data key="slice">4</data>
  <data key="year">2004</data>
</edge>
<edge source="50" target="104">
  <data key="weight">1.0</data>
  <data key="slice">4</data>
  <data key="year">2004</data>
</edge>
<edge source="50" target="129">
  <data key="weight">1.0</data>
  <data key="slice">4</data>
  <data key="year">2004</data>
</edge>
<edge source="50" target="166">
  <data key="weight">1.0</data>
  <data key="slice">9</data>
  <data key="year">2009</data>
</edge>
<edge source="50" target="179">
  <data key="weight">1.0</data>
  <data key="slice">4</data>
  <data key="year">2004</data>
</edge>
<edge source="50" target="200">
  <data key="weight">1.0</data>
  <data key="slice">9</data>
  <data key="year">2009</data>
</edge>
<edge source="50" target="280">
  <data key="weight">1.0</data>
  <data key="slice">4</data>
  <data key="year">2004</data>
</edge>
<edge source="51" target="80">
  <data key="weight">1.0</data>
  <data key="slice">16</data>
  <data key="year">2016</data>
</edge>
<edge source="51" target="115">
  <data key="weight">9.999999974752427E-7</data>
  <data key="slice">16</data>
  <data key="year">2016</data>
</edge>
<edge source="51" target="158">
  <data key="weight">1.0</data>
  <data key="slice">16</data>
  <data key="year">2016</data>
</edge>
<edge source="51" target="215">
  <data key="weight">1.0</data>
  <data key="slice">16</data>
  <data key="year">2016</data>
</edge>
<edge source="51" target="275">
  <data key="weight">1.0</data>
  <data key="slice">16</data>
  <data key="year">2016</data>
</edge>
<edge source="52" target="67">
  <data key="weight">1.0</data>
  <data key="slice">17</data>
  <data key="year">2017</data>
</edge>
<edge source="52" target="77">
  <data key="weight">1.0</data>
  <data key="slice">17</data>
  <data key="year">2017</data>
</edge>
<edge source="52" target="170">
  <data key="weight">1.0</data>
  <data key="slice">17</data>
  <data key="year">2017</data>
</edge>
<edge source="52" target="201">
  <data key="weight">1.0</data>
  <data key="slice">17</data>
  <data key="year">2017</data>
</edge>
<edge source="53" target="148">
  <data key="weight">0.7071067690849304</data>
  <data key="slice">18</data>
  <data key="year">2018</data>
</edge>
<edge source="53" target="169">
  <data key="weight">1.0</data>
  <data key="slice">18</data>
  <data key="year">2018</data>
</edge>
<edge source="53" target="202">
  <data key="weight">1.0</data>
  <data key="slice">18</data>
  <data key="year">2018</data>
</edge>
<edge source="54" target="196">
  <data key="weight">0.8164966106414795</data>
  <data key="slice">15</data>
  <data key="year">2015</data>
</edge>
<edge source="54" target="243">
  <data key="weight">0.8164966106414795</data>
  <data key="slice">15</data>
  <data key="year">2015</data>
</edge>
<edge source="55" target="237">
  <data key="weight">1.0</data>
  <data key="slice">6</data>
  <data key="year">2006</data>
</edge>
<edge source="56" target="83">
  <data key="weight">1.0</data>
  <data key="slice">12</data>
  <data key="year">2012</data>
</edge>
<edge source="56" target="87">
  <data key="weight">1.0</data>
  <data key="slice">12</data>
  <data key="year">2012</data>
</edge>
<edge source="57" target="81">
  <data key="weight">1.0</data>
  <data key="slice">12</data>
  <data key="year">2012</data>
</edge>
<edge source="57" target="105">
  <data key="weight">0.7071067690849304</data>
  <data key="slice">15</data>
  <data key="year">2015</data>
</edge>
<edge source="57" target="115">
  <data key="weight">7.071067784636398E-7</data>
  <data key="slice">9</data>
  <data key="year">2009</data>
</edge>
<edge source="57" target="131">
  <data key="weight">1.0</data>
  <data key="slice">1</data>
  <data key="year">2001</data>
</edge>
<edge source="57" target="146">
  <data key="weight">1.0</data>
  <data key="slice">1</data>
  <data key="year">2001</data>
</edge>
<edge source="57" target="148">
  <data key="weight">0.8164966106414795</data>
  <data key="slice">9</data>
  <data key="year">2009</data>
</edge>
<edge source="57" target="149">
  <data key="weight">1.0</data>
  <data key="slice">1</data>
  <data key="year">2001</data>
</edge>
<edge source="57" target="160">
  <data key="weight">1.0</data>
  <data key="slice">17</data>
  <data key="year">2017</data>
</edge>
<edge source="57" target="163">
  <data key="weight">1.0</data>
  <data key="slice">15</data>
  <data key="year">2015</data>
</edge>
<edge source="57" target="170">
  <data key="weight">0.7071067690849304</data>
  <data key="slice">15</data>
  <data key="year">2015</data>
</edge>
<edge source="57" target="190">
  <data key="weight">1.0</data>
  <data key="slice">12</data>
  <data key="year">2012</data>
</edge>
<edge source="57" target="208">
  <data key="weight">0.7071067690849304</data>
  <data key="slice">9</data>
  <data key="year">2009</data>
</edge>
<edge source="57" target="212">
  <data key="weight">1.0</data>
  <data key="slice">15</data>
  <data key="year">2015</data>
</edge>
<edge source="57" target="240">
  <data key="weight">1.0</data>
  <data key="slice">17</data>
  <data key="year">2017</data>
</edge>
<edge source="57" target="251">
  <data key="weight">0.8164966106414795</data>
  <data key="slice">9</data>
  <data key="year">2009</data>
</edge>
<edge source="57" target="269">
  <data key="weight">7.071067784636398E-7</data>
  <data key="slice">9</data>
  <data key="year">2009</data>
</edge>
<edge source="58" target="104">
  <data key="weight">1.0</data>
  <data key="slice">4</data>
  <data key="year">2004</data>
</edge>
<edge source="58" target="129">
  <data key="weight">1.0</data>
  <data key="slice">4</data>
  <data key="year">2004</data>
</edge>
<edge source="58" target="138">
  <data key="weight">1.0</data>
  <data key="slice">6</data>
  <data key="year">2006</data>
</edge>
<edge source="58" target="141">
  <data key="weight">1.0</data>
  <data key="slice">6</data>
  <data key="year">2006</data>
</edge>
<edge source="58" target="176">
  <data key="weight">1.0</data>
  <data key="slice">6</data>
  <data key="year">2006</data>
</edge>
<edge source="58" target="179">
  <data key="weight">1.0</data>
  <data key="slice">4</data>
  <data key="year">2004</data>
</edge>
<edge source="58" target="198">
  <data key="weight">1.0</data>
  <data key="slice">6</data>
  <data key="year">2006</data>
</edge>
<edge source="58" target="232">
  <data key="weight">9.999999974752427E-7</data>
  <data key="slice">6</data>
  <data key="year">2006</data>
</edge>
<edge source="58" target="259">
  <data key="weight">1.0</data>
  <data key="slice">6</data>
  <data key="year">2006</data>
</edge>
<edge source="58" target="280">
  <data key="weight">1.0</data>
  <data key="slice">4</data>
  <data key="year">2004</data>
</edge>
<edge source="59" target="97">
  <data key="weight">0.7071067690849304</data>
  <data key="slice">18</data>
  <data key="year">2018</data>
</edge>
<edge source="59" target="267">
  <data key="weight">0.7071067690849304</data>
  <data key="slice">18</data>
  <data key="year">2018</data>
</edge>
<edge source="59" target="268">
  <data key="weight">1.0</data>
  <data key="slice">18</data>
  <data key="year">2018</data>
</edge>
<edge source="60" target="65">
  <data key="weight">1.0</data>
  <data key="slice">10</data>
  <data key="year">2010</data>
</edge>
<edge source="60" target="71">
  <data key="weight">1.0</data>
  <data key="slice">12</data>
  <data key="year">2012</data>
</edge>
<edge source="60" target="101">
  <data key="weight">1.0</data>
  <data key="slice">12</data>
  <data key="year">2012</data>
</edge>
<edge source="60" target="103">
  <data key="weight">1.0</data>
  <data key="slice">14</data>
  <data key="year">2014</data>
</edge>
<edge source="60" target="107">
  <data key="weight">1.0</data>
  <data key="slice">11</data>
  <data key="year">2011</data>
</edge>
<edge source="60" target="118">
  <data key="weight">1.0</data>
  <data key="slice">16</data>
  <data key="year">2016</data>
</edge>
<edge source="60" target="121">
  <data key="weight">1.0</data>
  <data key="slice">14</data>
  <data key="year">2014</data>
</edge>
<edge source="60" target="124">
  <data key="weight">1.0</data>
  <data key="slice">11</data>
  <data key="year">2011</data>
</edge>
<edge source="60" target="135">
  <data key="weight">1.0</data>
  <data key="slice">10</data>
  <data key="year">2010</data>
</edge>
<edge source="60" target="136">
  <data key="weight">1.0</data>
  <data key="slice">16</data>
  <data key="year">2016</data>
</edge>
<edge source="60" target="161">
  <data key="weight">1.0</data>
  <data key="slice">12</data>
  <data key="year">2012</data>
</edge>
<edge source="60" target="168">
  <data key="weight">1.0</data>
  <data key="slice">10</data>
  <data key="year">2010</data>
</edge>
<edge source="60" target="170">
  <data key="weight">9.999999974752427E-7</data>
  <data key="slice">10</data>
  <data key="year">2010</data>
</edge>
<edge source="60" target="190">
  <data key="weight">1.0</data>
  <data key="slice">13</data>
  <data key="year">2013</data>
</edge>
<edge source="60" target="191">
  <data key="weight">1.0</data>
  <data key="slice">16</data>
  <data key="year">2016</data>
</edge>
<edge source="60" target="192">
  <data key="weight">1.0</data>
  <data key="slice">14</data>
  <data key="year">2014</data>
</edge>
<edge source="60" target="207">
  <data key="weight">1.0</data>
  <data key="slice">16</data>
  <data key="year">2016</data>
</edge>
<edge source="60" target="226">
  <data key="weight">1.0</data>
  <data key="slice">11</data>
  <data key="year">2011</data>
</edge>
<edge source="60" target="234">
  <data key="weight">1.0</data>
  <data key="slice">16</data>
  <data key="year">2016</data>
</edge>
<edge source="60" target="238">
  <data key="weight">1.0</data>
  <data key="slice">11</data>
  <data key="year">2011</data>
</edge>
<edge source="60" target="239">
  <data key="weight">1.0</data>
  <data key="slice">14</data>
  <data key="year">2014</data>
</edge>
<edge source="60" target="241">
  <data key="weight">1.0</data>
  <data key="slice">12</data>
  <data key="year">2012</data>
</edge>
<edge source="60" target="250">
  <data key="weight">1.0</data>
  <data key="slice">16</data>
  <data key="year">2016</data>
</edge>
<edge source="61" target="103">
  <data key="weight">1.0</data>
  <data key="slice">15</data>
  <data key="year">2015</data>
</edge>
<edge source="61" target="105">
  <data key="weight">0.7071067690849304</data>
  <data key="slice">15</data>
  <data key="year">2015</data>
</edge>
<edge source="61" target="170">
  <data key="weight">0.7071067690849304</data>
  <data key="slice">15</data>
  <data key="year">2015</data>
</edge>
<edge source="61" target="225">
  <data key="weight">1.0</data>
  <data key="slice">15</data>
  <data key="year">2015</data>
</edge>
<edge source="62" target="237">
  <data key="weight">1.0</data>
  <data key="slice">6</data>
  <data key="year">2006</data>
</edge>
<edge source="63" target="115">
  <data key="weight">1.0</data>
  <data key="slice">10</data>
  <data key="year">2010</data>
</edge>
<edge source="63" target="131">
  <data key="weight">1.0</data>
  <data key="slice">10</data>
  <data key="year">2010</data>
</edge>
<edge source="63" target="251">
  <data key="weight">1.0</data>
  <data key="slice">10</data>
  <data key="year">2010</data>
</edge>
<edge source="64" target="97">
  <data key="weight">9.999999974752427E-7</data>
  <data key="slice">14</data>
  <data key="year">2014</data>
</edge>
<edge source="64" target="190">
  <data key="weight">1.0</data>
  <data key="slice">14</data>
  <data key="year">2014</data>
</edge>
<edge source="64" target="232">
  <data key="weight">1.0</data>
  <data key="slice">14</data>
  <data key="year">2014</data>
</edge>
<edge source="65" target="135">
  <data key="weight">1.0</data>
  <data key="slice">10</data>
  <data key="year">2010</data>
</edge>
<edge source="65" target="168">
  <data key="weight">1.0</data>
  <data key="slice">10</data>
  <data key="year">2010</data>
</edge>
<edge source="65" target="170">
  <data key="weight">9.999999974752427E-7</data>
  <data key="slice">10</data>
  <data key="year">2010</data>
</edge>
<edge source="66" target="217">
  <data key="weight">1.0</data>
  <data key="slice">10</data>
  <data key="year">2010</data>
</edge>
<edge source="66" target="227">
  <data key="weight">1.0</data>
  <data key="slice">10</data>
  <data key="year">2010</data>
</edge>
<edge source="66" target="264">
  <data key="weight">0.8164966106414795</data>
  <data key="slice">10</data>
  <data key="year">2010</data>
</edge>
<edge source="67" target="77">
  <data key="weight">1.0</data>
  <data key="slice">17</data>
  <data key="year">2017</data>
</edge>
<edge source="67" target="79">
  <data key="weight">1.0</data>
  <data key="slice">16</data>
  <data key="year">2016</data>
</edge>
<edge source="67" target="92">
  <data key="weight">1.0</data>
  <data key="slice">16</data>
  <data key="year">2016</data>
</edge>
<edge source="67" target="97">
  <data key="weight">9.999999974752427E-7</data>
  <data key="slice">16</data>
  <data key="year">2016</data>
</edge>
<edge source="67" target="103">
  <data key="weight">0.7071067690849304</data>
  <data key="slice">18</data>
  <data key="year">2018</data>
</edge>
<edge source="67" target="104">
  <data key="weight">1.0</data>
  <data key="slice">13</data>
  <data key="year">2013</data>
</edge>
<edge source="67" target="105">
  <data key="weight">0.8164966106414795</data>
  <data key="slice">15</data>
  <data key="year">2015</data>
</edge>
<edge source="67" target="119">
  <data key="weight">9.999999974752427E-7</data>
  <data key="slice">9</data>
  <data key="year">2009</data>
</edge>
<edge source="67" target="130">
  <data key="weight">1.0</data>
  <data key="slice">18</data>
  <data key="year">2018</data>
</edge>
<edge source="67" target="153">
  <data key="weight">0.7071067690849304</data>
  <data key="slice">9</data>
  <data key="year">2009</data>
</edge>
<edge source="67" target="170">
  <data key="weight">0.8164966106414795</data>
  <data key="slice">15</data>
  <data key="year">2015</data>
</edge>
<edge source="67" target="175">
  <data key="weight">7.071067784636398E-7</data>
  <data key="slice">8</data>
  <data key="year">2008</data>
</edge>
<edge source="67" target="180">
  <data key="weight">0.7071067690849304</data>
  <data key="slice">8</data>
  <data key="year">2008</data>
</edge>
<edge source="67" target="186">
  <data key="weight">0.7071067690849304</data>
  <data key="slice">8</data>
  <data key="year">2008</data>
</edge>
<edge source="67" target="201">
  <data key="weight">1.0</data>
  <data key="slice">17</data>
  <data key="year">2017</data>
</edge>
<edge source="67" target="208">
  <data key="weight">1.0</data>
  <data key="slice">8</data>
  <data key="year">2008</data>
</edge>
<edge source="67" target="224">
  <data key="weight">0.7071067690849304</data>
  <data key="slice">9</data>
  <data key="year">2009</data>
</edge>
<edge source="67" target="229">
  <data key="weight">0.7071067690849304</data>
  <data key="slice">8</data>
  <data key="year">2008</data>
</edge>
<edge source="67" target="246">
  <data key="weight">0.7071067690849304</data>
  <data key="slice">5</data>
  <data key="year">2005</data>
</edge>
<edge source="67" target="269">
  <data key="weight">1.0</data>
  <data key="slice">13</data>
  <data key="year">2013</data>
</edge>
<edge source="68" target="124">
  <data key="weight">1.0</data>
  <data key="slice">14</data>
  <data key="year">2014</data>
</edge>
<edge source="68" target="260">
  <data key="weight">1.0</data>
  <data key="slice">14</data>
  <data key="year">2014</data>
</edge>
<edge source="69" target="88">
  <data key="weight">1.0</data>
  <data key="slice">8</data>
  <data key="year">2008</data>
</edge>
<edge source="69" target="131">
  <data key="weight">0.7071067690849304</data>
  <data key="slice">8</data>
  <data key="year">2008</data>
</edge>
<edge source="69" target="148">
  <data key="weight">1.0</data>
  <data key="slice">8</data>
  <data key="year">2008</data>
</edge>
<edge source="69" target="190">
  <data key="weight">1.0</data>
  <data key="slice">8</data>
  <data key="year">2008</data>
</edge>
<edge source="70" target="167">
  <data key="weight">1.0</data>
  <data key="slice">8</data>
  <data key="year">2008</data>
</edge>
<edge source="70" target="227">
  <data key="weight">1.0</data>
  <data key="slice">8</data>
  <data key="year">2008</data>
</edge>
<edge source="70" target="262">
  <data key="weight">1.0</data>
  <data key="slice">8</data>
  <data key="year">2008</data>
</edge>
<edge source="70" target="263">
  <data key="weight">1.0</data>
  <data key="slice">8</data>
  <data key="year">2008</data>
</edge>
<edge source="70" target="277">
  <data key="weight">1.0</data>
  <data key="slice">8</data>
  <data key="year">2008</data>
</edge>
<edge source="71" target="101">
  <data key="weight">1.0</data>
  <data key="slice">12</data>
  <data key="year">2012</data>
</edge>
<edge source="71" target="135">
  <data key="weight">1.0</data>
  <data key="slice">12</data>
  <data key="year">2012</data>
</edge>
<edge source="71" target="161">
  <data key="weight">1.0</data>
  <data key="slice">12</data>
  <data key="year">2012</data>
</edge>
<edge source="71" target="191">
  <data key="weight">1.0</data>
  <data key="slice">12</data>
  <data key="year">2012</data>
</edge>
<edge source="71" target="241">
  <data key="weight">1.0</data>
  <data key="slice">12</data>
  <data key="year">2012</data>
</edge>
<edge source="71" target="244">
  <data key="weight">1.0</data>
  <data key="slice">12</data>
  <data key="year">2012</data>
</edge>
<edge source="72" target="93">
  <data key="weight">1.0</data>
  <data key="slice">10</data>
  <data key="year">2010</data>
</edge>
<edge source="72" target="148">
  <data key="weight">0.7071067690849304</data>
  <data key="slice">10</data>
  <data key="year">2010</data>
</edge>
<edge source="73" target="94">
  <data key="weight">1.0</data>
  <data key="slice">5</data>
  <data key="year">2005</data>
</edge>
<edge source="73" target="128">
  <data key="weight">1.0</data>
  <data key="slice">7</data>
  <data key="year">2007</data>
</edge>
<edge source="73" target="251">
  <data key="weight">1.0</data>
  <data key="slice">7</data>
  <data key="year">2007</data>
</edge>
<edge source="73" target="269">
  <data key="weight">1.0</data>
  <data key="slice">5</data>
  <data key="year">2005</data>
</edge>
<edge source="73" target="279">
  <data key="weight">1.0</data>
  <data key="slice">5</data>
  <data key="year">2005</data>
</edge>
<edge source="75" target="104">
  <data key="weight">1.0</data>
  <data key="slice">13</data>
  <data key="year">2013</data>
</edge>
<edge source="75" target="119">
  <data key="weight">1.0</data>
  <data key="slice">5</data>
  <data key="year">2005</data>
</edge>
<edge source="75" target="131">
  <data key="weight">1.0</data>
  <data key="slice">1</data>
  <data key="year">2001</data>
</edge>
<edge source="75" target="134">
  <data key="weight">1.0</data>
  <data key="slice">5</data>
  <data key="year">2005</data>
</edge>
<edge source="75" target="146">
  <data key="weight">1.0</data>
  <data key="slice">1</data>
  <data key="year">2001</data>
</edge>
<edge source="75" target="148">
  <data key="weight">1.0</data>
  <data key="slice">2</data>
  <data key="year">2002</data>
</edge>
<edge source="75" target="185">
  <data key="weight">1.0</data>
  <data key="slice">5</data>
  <data key="year">2005</data>
</edge>
<edge source="75" target="204">
  <data key="weight">9.999999974752427E-7</data>
  <data key="slice">2</data>
  <data key="year">2002</data>
</edge>
<edge source="75" target="269">
  <data key="weight">1.0</data>
  <data key="slice">13</data>
  <data key="year">2013</data>
</edge>
<edge source="76" target="116">
  <data key="weight">1.0</data>
  <data key="slice">3</data>
  <data key="year">2003</data>
</edge>
<edge source="76" target="123">
  <data key="weight">1.0</data>
  <data key="slice">3</data>
  <data key="year">2003</data>
</edge>
<edge source="76" target="145">
  <data key="weight">1.0</data>
  <data key="slice">3</data>
  <data key="year">2003</data>
</edge>
<edge source="76" target="151">
  <data key="weight">1.0</data>
  <data key="slice">3</data>
  <data key="year">2003</data>
</edge>
<edge source="76" target="232">
  <data key="weight">1.0</data>
  <data key="slice">3</data>
  <data key="year">2003</data>
</edge>
<edge source="76" target="265">
  <data key="weight">1.0</data>
  <data key="slice">3</data>
  <data key="year">2003</data>
</edge>
<edge source="77" target="170">
  <data key="weight">1.0</data>
  <data key="slice">17</data>
  <data key="year">2017</data>
</edge>
<edge source="77" target="201">
  <data key="weight">1.0</data>
  <data key="slice">17</data>
  <data key="year">2017</data>
</edge>
<edge source="77" target="237">
  <data key="weight">1.0</data>
  <data key="slice">6</data>
  <data key="year">2006</data>
</edge>
<edge source="78" target="99">
  <data key="weight">1.0</data>
  <data key="slice">8</data>
  <data key="year">2008</data>
</edge>
<edge source="79" target="92">
  <data key="weight">1.0</data>
  <data key="slice">16</data>
  <data key="year">2016</data>
</edge>
<edge source="79" target="97">
  <data key="weight">1.0</data>
  <data key="slice">16</data>
  <data key="year">2016</data>
</edge>
<edge source="80" target="115">
  <data key="weight">1.0</data>
  <data key="slice">16</data>
  <data key="year">2016</data>
</edge>
<edge source="80" target="158">
  <data key="weight">1.0</data>
  <data key="slice">16</data>
  <data key="year">2016</data>
</edge>
<edge source="80" target="215">
  <data key="weight">1.0</data>
  <data key="slice">16</data>
  <data key="year">2016</data>
</edge>
<edge source="80" target="275">
  <data key="weight">1.0</data>
  <data key="slice">16</data>
  <data key="year">2016</data>
</edge>
<edge source="81" target="115">
  <data key="weight">9.999999974752427E-7</data>
  <data key="slice">12</data>
  <data key="year">2012</data>
</edge>
<edge source="81" target="190">
  <data key="weight">1.0</data>
  <data key="slice">12</data>
  <data key="year">2012</data>
</edge>
<edge source="81" target="192">
  <data key="weight">9.999999974752427E-7</data>
  <data key="slice">12</data>
  <data key="year">2012</data>
</edge>
<edge source="81" target="208">
  <data key="weight">1.0</data>
  <data key="slice">12</data>
  <data key="year">2012</data>
</edge>
<edge source="81" target="225">
  <data key="weight">1.0</data>
  <data key="slice">12</data>
  <data key="year">2012</data>
</edge>
<edge source="82" target="85">
  <data key="weight">0.7071067690849304</data>
  <data key="slice">15</data>
  <data key="year">2015</data>
</edge>
<edge source="82" target="86">
  <data key="weight">0.7071067690849304</data>
  <data key="slice">15</data>
  <data key="year">2015</data>
</edge>
<edge source="82" target="97">
  <data key="weight">0.7071067690849304</data>
  <data key="slice">18</data>
  <data key="year">2018</data>
</edge>
<edge source="82" target="104">
  <data key="weight">9.999999974752427E-7</data>
  <data key="slice">18</data>
  <data key="year">2018</data>
</edge>
<edge source="82" target="119">
  <data key="weight">9.999999974752427E-7</data>
  <data key="slice">6</data>
  <data key="year">2006</data>
</edge>
<edge source="82" target="147">
  <data key="weight">1.0</data>
  <data key="slice">6</data>
  <data key="year">2006</data>
</edge>
<edge source="82" target="158">
  <data key="weight">0.7071067690849304</data>
  <data key="slice">15</data>
  <data key="year">2015</data>
</edge>
<edge source="82" target="159">
  <data key="weight">1.0</data>
  <data key="slice">6</data>
  <data key="year">2006</data>
</edge>
<edge source="82" target="174">
  <data key="weight">0.7071067690849304</data>
  <data key="slice">15</data>
  <data key="year">2015</data>
</edge>
<edge source="82" target="281">
  <data key="weight">0.7071067690849304</data>
  <data key="slice">15</data>
  <data key="year">2015</data>
</edge>
<edge source="83" target="84">
  <data key="weight">1.0</data>
  <data key="slice">12</data>
  <data key="year">2012</data>
</edge>
<edge source="83" target="87">
  <data key="weight">1.0</data>
  <data key="slice">12</data>
  <data key="year">2012</data>
</edge>
<edge source="83" target="210">
  <data key="weight">1.0</data>
  <data key="slice">12</data>
  <data key="year">2012</data>
</edge>
<edge source="83" target="230">
  <data key="weight">1.0</data>
  <data key="slice">12</data>
  <data key="year">2012</data>
</edge>
<edge source="84" target="87">
  <data key="weight">1.0</data>
  <data key="slice">12</data>
  <data key="year">2012</data>
</edge>
<edge source="85" target="86">
  <data key="weight">1.0</data>
  <data key="slice">15</data>
  <data key="year">2015</data>
</edge>
<edge source="85" target="174">
  <data key="weight">1.0</data>
  <data key="slice">15</data>
  <data key="year">2015</data>
</edge>
<edge source="85" target="195">
  <data key="weight">9.999999974752427E-7</data>
  <data key="slice">16</data>
  <data key="year">2016</data>
</edge>
<edge source="86" target="174">
  <data key="weight">1.0</data>
  <data key="slice">15</data>
  <data key="year">2015</data>
</edge>
<edge source="87" target="210">
  <data key="weight">1.0</data>
  <data key="slice">12</data>
  <data key="year">2012</data>
</edge>
<edge source="87" target="230">
  <data key="weight">1.0</data>
  <data key="slice">12</data>
  <data key="year">2012</data>
</edge>
<edge source="88" target="131">
  <data key="weight">0.7071067690849304</data>
  <data key="slice">8</data>
  <data key="year">2008</data>
</edge>
<edge source="88" target="148">
  <data key="weight">1.0</data>
  <data key="slice">8</data>
  <data key="year">2008</data>
</edge>
<edge source="88" target="190">
  <data key="weight">1.0</data>
  <data key="slice">8</data>
  <data key="year">2008</data>
</edge>
<edge source="89" target="237">
  <data key="weight">1.0</data>
  <data key="slice">6</data>
  <data key="year">2006</data>
</edge>
<edge source="90" target="128">
  <data key="weight">1.0</data>
  <data key="slice">7</data>
  <data key="year">2007</data>
</edge>
<edge source="90" target="251">
  <data key="weight">1.0</data>
  <data key="slice">7</data>
  <data key="year">2007</data>
</edge>
<edge source="91" target="135">
  <data key="weight">1.0</data>
  <data key="slice">13</data>
  <data key="year">2013</data>
</edge>
<edge source="91" target="190">
  <data key="weight">1.0</data>
  <data key="slice">13</data>
  <data key="year">2013</data>
</edge>
<edge source="92" target="97">
  <data key="weight">9.999999974752427E-7</data>
  <data key="slice">16</data>
  <data key="year">2016</data>
</edge>
<edge source="92" target="120">
  <data key="weight">0.7071067690849304</data>
  <data key="slice">5</data>
  <data key="year">2005</data>
</edge>
<edge source="92" target="135">
  <data key="weight">9.999999974752427E-7</data>
  <data key="slice">5</data>
  <data key="year">2005</data>
</edge>
<edge source="92" target="170">
  <data key="weight">0.8164966106414795</data>
  <data key="slice">14</data>
  <data key="year">2014</data>
</edge>
<edge source="92" target="208">
  <data key="weight">0.7071067690849304</data>
  <data key="slice">8</data>
  <data key="year">2008</data>
</edge>
<edge source="92" target="220">
  <data key="weight">0.7071067690849304</data>
  <data key="slice">5</data>
  <data key="year">2005</data>
</edge>
<edge source="92" target="229">
  <data key="weight">1.0</data>
  <data key="slice">8</data>
  <data key="year">2008</data>
</edge>
<edge source="92" target="273">
  <data key="weight">1.0</data>
  <data key="slice">5</data>
  <data key="year">2005</data>
</edge>
<edge source="93" target="112">
  <data key="weight">1.0</data>
  <data key="slice">17</data>
  <data key="year">2017</data>
</edge>
<edge source="93" target="131">
  <data key="weight">1.0</data>
  <data key="slice">17</data>
  <data key="year">2017</data>
</edge>
<edge source="93" target="147">
  <data key="weight">9.999999974752427E-7</data>
  <data key="slice">18</data>
  <data key="year">2018</data>
</edge>
<edge source="93" target="148">
  <data key="weight">0.7071067690849304</data>
  <data key="slice">10</data>
  <data key="year">2010</data>
</edge>
<edge source="93" target="189">
  <data key="weight">1.0</data>
  <data key="slice">18</data>
  <data key="year">2018</data>
</edge>
<edge source="93" target="251">
  <data key="weight">1.0</data>
  <data key="slice">17</data>
  <data key="year">2017</data>
</edge>
<edge source="93" target="253">
  <data key="weight">1.0</data>
  <data key="slice">17</data>
  <data key="year">2017</data>
</edge>
<edge source="93" target="261">
  <data key="weight">1.0</data>
  <data key="slice">17</data>
  <data key="year">2017</data>
</edge>
<edge source="94" target="194">
  <data key="weight">1.0</data>
  <data key="slice">11</data>
  <data key="year">2011</data>
</edge>
<edge source="94" target="269">
  <data key="weight">1.0</data>
  <data key="slice">5</data>
  <data key="year">2005</data>
</edge>
<edge source="94" target="279">
  <data key="weight">1.0</data>
  <data key="slice">5</data>
  <data key="year">2005</data>
</edge>
<edge source="95" target="97">
  <data key="weight">1.0</data>
  <data key="slice">3</data>
  <data key="year">2003</data>
</edge>
<edge source="95" target="251">
  <data key="weight">1.0</data>
  <data key="slice">3</data>
  <data key="year">2003</data>
</edge>
<edge source="96" target="111">
  <data key="weight">1.0</data>
  <data key="slice">5</data>
  <data key="year">2005</data>
</edge>
<edge source="96" target="157">
  <data key="weight">1.0</data>
  <data key="slice">5</data>
  <data key="year">2005</data>
</edge>
<edge source="96" target="181">
  <data key="weight">1.0</data>
  <data key="slice">5</data>
  <data key="year">2005</data>
</edge>
<edge source="97" target="104">
  <data key="weight">7.071067784636398E-7</data>
  <data key="slice">18</data>
  <data key="year">2018</data>
</edge>
<edge source="97" target="131">
  <data key="weight">1.0</data>
  <data key="slice">1</data>
  <data key="year">2001</data>
</edge>
<edge source="97" target="146">
  <data key="weight">1.0</data>
  <data key="slice">1</data>
  <data key="year">2001</data>
</edge>
<edge source="97" target="187">
  <data key="weight">1.0</data>
  <data key="slice">3</data>
  <data key="year">2003</data>
</edge>
<edge source="97" target="190">
  <data key="weight">1.0</data>
  <data key="slice">14</data>
  <data key="year">2014</data>
</edge>
<edge source="97" target="193">
  <data key="weight">1.0</data>
  <data key="slice">8</data>
  <data key="year">2008</data>
</edge>
<edge source="97" target="206">
  <data key="weight">1.0</data>
  <data key="slice">3</data>
  <data key="year">2003</data>
</edge>
<edge source="97" target="232">
  <data key="weight">9.999999974752427E-7</data>
  <data key="slice">14</data>
  <data key="year">2014</data>
</edge>
<edge source="97" target="251">
  <data key="weight">1.0</data>
  <data key="slice">3</data>
  <data key="year">2003</data>
</edge>
<edge source="97" target="264">
  <data key="weight">1.0</data>
  <data key="slice">3</data>
  <data key="year">2003</data>
</edge>
<edge source="97" target="268">
  <data key="weight">7.071067784636398E-7</data>
  <data key="slice">18</data>
  <data key="year">2018</data>
</edge>
<edge source="97" target="269">
  <data key="weight">1.0</data>
  <data key="slice">13</data>
  <data key="year">2013</data>
</edge>
<edge source="98" target="276">
  <data key="weight">1.0</data>
  <data key="slice">5</data>
  <data key="year">2005</data>
</edge>
<edge source="100" target="237">
  <data key="weight">1.0</data>
  <data key="slice">6</data>
  <data key="year">2006</data>
</edge>
<edge source="101" target="135">
  <data key="weight">1.0</data>
  <data key="slice">12</data>
  <data key="year">2012</data>
</edge>
<edge source="101" target="148">
  <data key="weight">9.999999974752427E-7</data>
  <data key="slice">14</data>
  <data key="year">2014</data>
</edge>
<edge source="101" target="161">
  <data key="weight">1.0</data>
  <data key="slice">12</data>
  <data key="year">2012</data>
</edge>
<edge source="101" target="191">
  <data key="weight">1.0</data>
  <data key="slice">12</data>
  <data key="year">2012</data>
</edge>
<edge source="101" target="199">
  <data key="weight">1.0</data>
  <data key="slice">14</data>
  <data key="year">2014</data>
</edge>
<edge source="101" target="238">
  <data key="weight">1.0</data>
  <data key="slice">14</data>
  <data key="year">2014</data>
</edge>
<edge source="101" target="241">
  <data key="weight">1.0</data>
  <data key="slice">12</data>
  <data key="year">2012</data>
</edge>
<edge source="101" target="244">
  <data key="weight">1.0</data>
  <data key="slice">12</data>
  <data key="year">2012</data>
</edge>
<edge source="101" target="249">
  <data key="weight">1.0</data>
  <data key="slice">14</data>
  <data key="year">2014</data>
</edge>
<edge source="102" target="190">
  <data key="weight">1.0</data>
  <data key="slice">13</data>
  <data key="year">2013</data>
</edge>
<edge source="103" target="105">
  <data key="weight">0.7071067690849304</data>
  <data key="slice">15</data>
  <data key="year">2015</data>
</edge>
<edge source="103" target="121">
  <data key="weight">9.999999974752427E-7</data>
  <data key="slice">14</data>
  <data key="year">2014</data>
</edge>
<edge source="103" target="130">
  <data key="weight">0.7071067690849304</data>
  <data key="slice">18</data>
  <data key="year">2018</data>
</edge>
<edge source="103" target="135">
  <data key="weight">9.999999974752427E-7</data>
  <data key="slice">14</data>
  <data key="year">2014</data>
</edge>
<edge source="103" target="170">
  <data key="weight">0.7071067690849304</data>
  <data key="slice">18</data>
  <data key="year">2018</data>
</edge>
<edge source="103" target="192">
  <data key="weight">9.999999974752427E-7</data>
  <data key="slice">14</data>
  <data key="year">2014</data>
</edge>
<edge source="103" target="194">
  <data key="weight">0.7071067690849304</data>
  <data key="slice">18</data>
  <data key="year">2018</data>
</edge>
<edge source="103" target="201">
  <data key="weight">0.7071067690849304</data>
  <data key="slice">18</data>
  <data key="year">2018</data>
</edge>
<edge source="103" target="208">
  <data key="weight">0.7071067690849304</data>
  <data key="slice">18</data>
  <data key="year">2018</data>
</edge>
<edge source="103" target="225">
  <data key="weight">1.0</data>
  <data key="slice">15</data>
  <data key="year">2015</data>
</edge>
<edge source="103" target="235">
  <data key="weight">0.7071067690849304</data>
  <data key="slice">18</data>
  <data key="year">2018</data>
</edge>
<edge source="103" target="238">
  <data key="weight">0.7071067690849304</data>
  <data key="slice">18</data>
  <data key="year">2018</data>
</edge>
<edge source="103" target="239">
  <data key="weight">9.999999974752427E-7</data>
  <data key="slice">14</data>
  <data key="year">2014</data>
</edge>
<edge source="104" target="109">
  <data key="weight">1.0</data>
  <data key="slice">13</data>
  <data key="year">2013</data>
</edge>
<edge source="104" target="129">
  <data key="weight">1.0</data>
  <data key="slice">4</data>
  <data key="year">2004</data>
</edge>
<edge source="104" target="179">
  <data key="weight">1.0</data>
  <data key="slice">4</data>
  <data key="year">2004</data>
</edge>
<edge source="104" target="187">
  <data key="weight">9.999999974752427E-7</data>
  <data key="slice">13</data>
  <data key="year">2013</data>
</edge>
<edge source="104" target="269">
  <data key="weight">9.999999974752427E-7</data>
  <data key="slice">13</data>
  <data key="year">2013</data>
</edge>
<edge source="104" target="280">
  <data key="weight">1.0</data>
  <data key="slice">4</data>
  <data key="year">2004</data>
</edge>
<edge source="105" target="119">
  <data key="weight">8.164966516233108E-7</data>
  <data key="slice">18</data>
  <data key="year">2018</data>
</edge>
<edge source="105" target="163">
  <data key="weight">0.7071067690849304</data>
  <data key="slice">15</data>
  <data key="year">2015</data>
</edge>
<edge source="105" target="170">
  <data key="weight">1.0</data>
  <data key="slice">13</data>
  <data key="year">2013</data>
</edge>
<edge source="105" target="212">
  <data key="weight">0.7071067690849304</data>
  <data key="slice">15</data>
  <data key="year">2015</data>
</edge>
<edge source="105" target="238">
  <data key="weight">9.999999974752427E-7</data>
  <data key="slice">17</data>
  <data key="year">2017</data>
</edge>
<edge source="105" target="269">
  <data key="weight">7.071067784636398E-7</data>
  <data key="slice">18</data>
  <data key="year">2018</data>
</edge>
<edge source="106" target="267">
  <data key="weight">1.0</data>
  <data key="slice">18</data>
  <data key="year">2018</data>
</edge>
<edge source="107" target="124">
  <data key="weight">1.0</data>
  <data key="slice">11</data>
  <data key="year">2011</data>
</edge>
<edge source="107" target="168">
  <data key="weight">1.0</data>
  <data key="slice">11</data>
  <data key="year">2011</data>
</edge>
<edge source="107" target="226">
  <data key="weight">1.0</data>
  <data key="slice">11</data>
  <data key="year">2011</data>
</edge>
<edge source="107" target="238">
  <data key="weight">1.0</data>
  <data key="slice">11</data>
  <data key="year">2011</data>
</edge>
<edge source="108" target="189">
  <data key="weight">1.0</data>
  <data key="slice">15</data>
  <data key="year">2015</data>
</edge>
<edge source="108" target="190">
  <data key="weight">1.0</data>
  <data key="slice">15</data>
  <data key="year">2015</data>
</edge>
<edge source="108" target="262">
  <data key="weight">1.0</data>
  <data key="slice">15</data>
  <data key="year">2015</data>
</edge>
<edge source="108" target="270">
  <data key="weight">1.0</data>
  <data key="slice">15</data>
  <data key="year">2015</data>
</edge>
<edge source="109" target="269">
  <data key="weight">1.0</data>
  <data key="slice">13</data>
  <data key="year">2013</data>
</edge>
<edge source="110" target="148">
  <data key="weight">1.0</data>
  <data key="slice">16</data>
  <data key="year">2016</data>
</edge>
<edge source="110" target="164">
  <data key="weight">1.0</data>
  <data key="slice">16</data>
  <data key="year">2016</data>
</edge>
<edge source="111" target="157">
  <data key="weight">1.0</data>
  <data key="slice">5</data>
  <data key="year">2005</data>
</edge>
<edge source="111" target="181">
  <data key="weight">1.0</data>
  <data key="slice">5</data>
  <data key="year">2005</data>
</edge>
<edge source="112" target="131">
  <data key="weight">1.0</data>
  <data key="slice">17</data>
  <data key="year">2017</data>
</edge>
<edge source="112" target="147">
  <data key="weight">9.999999974752427E-7</data>
  <data key="slice">18</data>
  <data key="year">2018</data>
</edge>
<edge source="112" target="148">
  <data key="weight">0.7071067690849304</data>
  <data key="slice">18</data>
  <data key="year">2018</data>
</edge>
<edge source="112" target="189">
  <data key="weight">1.0</data>
  <data key="slice">18</data>
  <data key="year">2018</data>
</edge>
<edge source="112" target="251">
  <data key="weight">1.0</data>
  <data key="slice">17</data>
  <data key="year">2017</data>
</edge>
<edge source="112" target="253">
  <data key="weight">1.0</data>
  <data key="slice">17</data>
  <data key="year">2017</data>
</edge>
<edge source="112" target="261">
  <data key="weight">1.0</data>
  <data key="slice">17</data>
  <data key="year">2017</data>
</edge>
<edge source="113" target="252">
  <data key="weight">1.0</data>
  <data key="slice">18</data>
  <data key="year">2018</data>
</edge>
<edge source="113" target="267">
  <data key="weight">0.7071067690849304</data>
  <data key="slice">18</data>
  <data key="year">2018</data>
</edge>
<edge source="114" target="194">
  <data key="weight">1.0</data>
  <data key="slice">11</data>
  <data key="year">2011</data>
</edge>
<edge source="115" target="117">
  <data key="weight">1.0</data>
  <data key="slice">14</data>
  <data key="year">2014</data>
</edge>
<edge source="115" target="131">
  <data key="weight">1.0</data>
  <data key="slice">10</data>
  <data key="year">2010</data>
</edge>
<edge source="115" target="142">
  <data key="weight">1.0</data>
  <data key="slice">14</data>
  <data key="year">2014</data>
</edge>
<edge source="115" target="158">
  <data key="weight">1.0</data>
  <data key="slice">16</data>
  <data key="year">2016</data>
</edge>
<edge source="115" target="190">
  <data key="weight">1.0</data>
  <data key="slice">12</data>
  <data key="year">2012</data>
</edge>
<edge source="115" target="215">
  <data key="weight">1.0</data>
  <data key="slice">16</data>
  <data key="year">2016</data>
</edge>
<edge source="115" target="251">
  <data key="weight">1.0</data>
  <data key="slice">10</data>
  <data key="year">2010</data>
</edge>
<edge source="115" target="269">
  <data key="weight">1.0</data>
  <data key="slice">9</data>
  <data key="year">2009</data>
</edge>
<edge source="115" target="275">
  <data key="weight">9.999999974752427E-7</data>
  <data key="slice">16</data>
  <data key="year">2016</data>
</edge>
<edge source="116" target="123">
  <data key="weight">1.0</data>
  <data key="slice">3</data>
  <data key="year">2003</data>
</edge>
<edge source="116" target="145">
  <data key="weight">1.0</data>
  <data key="slice">3</data>
  <data key="year">2003</data>
</edge>
<edge source="116" target="151">
  <data key="weight">1.0</data>
  <data key="slice">3</data>
  <data key="year">2003</data>
</edge>
<edge source="116" target="232">
  <data key="weight">1.0</data>
  <data key="slice">3</data>
  <data key="year">2003</data>
</edge>
<edge source="116" target="265">
  <data key="weight">1.0</data>
  <data key="slice">3</data>
  <data key="year">2003</data>
</edge>
<edge source="117" target="142">
  <data key="weight">1.0</data>
  <data key="slice">14</data>
  <data key="year">2014</data>
</edge>
<edge source="117" target="251">
  <data key="weight">1.0</data>
  <data key="slice">14</data>
  <data key="year">2014</data>
</edge>
<edge source="118" target="136">
  <data key="weight">1.0</data>
  <data key="slice">16</data>
  <data key="year">2016</data>
</edge>
<edge source="118" target="191">
  <data key="weight">1.0</data>
  <data key="slice">16</data>
  <data key="year">2016</data>
</edge>
<edge source="118" target="207">
  <data key="weight">1.0</data>
  <data key="slice">16</data>
  <data key="year">2016</data>
</edge>
<edge source="118" target="234">
  <data key="weight">1.0</data>
  <data key="slice">16</data>
  <data key="year">2016</data>
</edge>
<edge source="118" target="250">
  <data key="weight">1.0</data>
  <data key="slice">16</data>
  <data key="year">2016</data>
</edge>
<edge source="119" target="134">
  <data key="weight">1.0</data>
  <data key="slice">5</data>
  <data key="year">2005</data>
</edge>
<edge source="119" target="147">
  <data key="weight">1.0</data>
  <data key="slice">6</data>
  <data key="year">2006</data>
</edge>
<edge source="119" target="175">
  <data key="weight">1.0</data>
  <data key="slice">3</data>
  <data key="year">2003</data>
</edge>
<edge source="119" target="185">
  <data key="weight">1.0</data>
  <data key="slice">5</data>
  <data key="year">2005</data>
</edge>
<edge source="119" target="269">
  <data key="weight">0.8164966106414795</data>
  <data key="slice">16</data>
  <data key="year">2016</data>
</edge>
<edge source="120" target="135">
  <data key="weight">7.071067784636398E-7</data>
  <data key="slice">5</data>
  <data key="year">2005</data>
</edge>
<edge source="120" target="170">
  <data key="weight">0.7071067690849304</data>
  <data key="slice">5</data>
  <data key="year">2005</data>
</edge>
<edge source="120" target="273">
  <data key="weight">0.7071067690849304</data>
  <data key="slice">5</data>
  <data key="year">2005</data>
</edge>
<edge source="121" target="135">
  <data key="weight">1.0</data>
  <data key="slice">14</data>
  <data key="year">2014</data>
</edge>
<edge source="121" target="192">
  <data key="weight">1.0</data>
  <data key="slice">14</data>
  <data key="year">2014</data>
</edge>
<edge source="121" target="239">
  <data key="weight">1.0</data>
  <data key="slice">14</data>
  <data key="year">2014</data>
</edge>
<edge source="122" target="140">
  <data key="weight">1.0</data>
  <data key="slice">5</data>
  <data key="year">2005</data>
</edge>
<edge source="122" target="208">
  <data key="weight">0.7071067690849304</data>
  <data key="slice">5</data>
  <data key="year">2005</data>
</edge>
<edge source="122" target="257">
  <data key="weight">1.0</data>
  <data key="slice">5</data>
  <data key="year">2005</data>
</edge>
<edge source="123" target="145">
  <data key="weight">1.0</data>
  <data key="slice">3</data>
  <data key="year">2003</data>
</edge>
<edge source="123" target="151">
  <data key="weight">1.0</data>
  <data key="slice">3</data>
  <data key="year">2003</data>
</edge>
<edge source="123" target="232">
  <data key="weight">1.0</data>
  <data key="slice">3</data>
  <data key="year">2003</data>
</edge>
<edge source="123" target="265">
  <data key="weight">1.0</data>
  <data key="slice">3</data>
  <data key="year">2003</data>
</edge>
<edge source="124" target="168">
  <data key="weight">1.0</data>
  <data key="slice">11</data>
  <data key="year">2011</data>
</edge>
<edge source="124" target="226">
  <data key="weight">1.0</data>
  <data key="slice">11</data>
  <data key="year">2011</data>
</edge>
<edge source="124" target="238">
  <data key="weight">1.0</data>
  <data key="slice">11</data>
  <data key="year">2011</data>
</edge>
<edge source="124" target="260">
  <data key="weight">1.0</data>
  <data key="slice">14</data>
  <data key="year">2014</data>
</edge>
<edge source="125" target="148">
  <data key="weight">1.0</data>
  <data key="slice">11</data>
  <data key="year">2011</data>
</edge>
<edge source="125" target="172">
  <data key="weight">1.0</data>
  <data key="slice">11</data>
  <data key="year">2011</data>
</edge>
<edge source="125" target="214">
  <data key="weight">1.0</data>
  <data key="slice">11</data>
  <data key="year">2011</data>
</edge>
<edge source="125" target="247">
  <data key="weight">1.0</data>
  <data key="slice">11</data>
  <data key="year">2011</data>
</edge>
<edge source="125" target="251">
  <data key="weight">1.0</data>
  <data key="slice">11</data>
  <data key="year">2011</data>
</edge>
<edge source="125" target="253">
  <data key="weight">1.0</data>
  <data key="slice">11</data>
  <data key="year">2011</data>
</edge>
<edge source="125" target="269">
  <data key="weight">1.0</data>
  <data key="slice">11</data>
  <data key="year">2011</data>
</edge>
<edge source="126" target="143">
  <data key="weight">1.0</data>
  <data key="slice">17</data>
  <data key="year">2017</data>
</edge>
<edge source="126" target="216">
  <data key="weight">1.0</data>
  <data key="slice">17</data>
  <data key="year">2017</data>
</edge>
<edge source="127" target="142">
  <data key="weight">1.0</data>
  <data key="slice">9</data>
  <data key="year">2009</data>
</edge>
<edge source="127" target="233">
  <data key="weight">1.0</data>
  <data key="slice">9</data>
  <data key="year">2009</data>
</edge>
<edge source="128" target="135">
  <data key="weight">9.999999974752427E-7</data>
  <data key="slice">4</data>
  <data key="year">2004</data>
</edge>
<edge source="128" target="148">
  <data key="weight">1.0</data>
  <data key="slice">4</data>
  <data key="year">2004</data>
</edge>
<edge source="128" target="170">
  <data key="weight">9.999999974752427E-7</data>
  <data key="slice">7</data>
  <data key="year">2007</data>
</edge>
<edge source="128" target="192">
  <data key="weight">9.999999974752427E-7</data>
  <data key="slice">7</data>
  <data key="year">2007</data>
</edge>
<edge source="128" target="208">
  <data key="weight">9.999999974752427E-7</data>
  <data key="slice">7</data>
  <data key="year">2007</data>
</edge>
<edge source="128" target="211">
  <data key="weight">1.0</data>
  <data key="slice">7</data>
  <data key="year">2007</data>
</edge>
<edge source="128" target="221">
  <data key="weight">1.0</data>
  <data key="slice">7</data>
  <data key="year">2007</data>
</edge>
<edge source="128" target="251">
  <data key="weight">1.0</data>
  <data key="slice">7</data>
  <data key="year">2007</data>
</edge>
<edge source="129" target="179">
  <data key="weight">1.0</data>
  <data key="slice">4</data>
  <data key="year">2004</data>
</edge>
<edge source="129" target="280">
  <data key="weight">1.0</data>
  <data key="slice">4</data>
  <data key="year">2004</data>
</edge>
<edge source="130" target="170">
  <data key="weight">1.0</data>
  <data key="slice">18</data>
  <data key="year">2018</data>
</edge>
<edge source="130" target="201">
  <data key="weight">1.0</data>
  <data key="slice">18</data>
  <data key="year">2018</data>
</edge>
<edge source="131" target="146">
  <data key="weight">1.0</data>
  <data key="slice">1</data>
  <data key="year">2001</data>
</edge>
<edge source="131" target="148">
  <data key="weight">0.7071067690849304</data>
  <data key="slice">8</data>
  <data key="year">2008</data>
</edge>
<edge source="131" target="149">
  <data key="weight">1.0</data>
  <data key="slice">1</data>
  <data key="year">2001</data>
</edge>
<edge source="131" target="170">
  <data key="weight">0.7071067690849304</data>
  <data key="slice">5</data>
  <data key="year">2005</data>
</edge>
<edge source="131" target="175">
  <data key="weight">1.0</data>
  <data key="slice">1</data>
  <data key="year">2001</data>
</edge>
<edge source="131" target="190">
  <data key="weight">7.071067784636398E-7</data>
  <data key="slice">8</data>
  <data key="year">2008</data>
</edge>
<edge source="131" target="192">
  <data key="weight">9.999999974752427E-7</data>
  <data key="slice">5</data>
  <data key="year">2005</data>
</edge>
<edge source="131" target="193">
  <data key="weight">0.7071067690849304</data>
  <data key="slice">8</data>
  <data key="year">2008</data>
</edge>
<edge source="131" target="197">
  <data key="weight">1.0</data>
  <data key="slice">1</data>
  <data key="year">2001</data>
</edge>
<edge source="131" target="204">
  <data key="weight">1.0</data>
  <data key="slice">2</data>
  <data key="year">2002</data>
</edge>
<edge source="131" target="243">
  <data key="weight">7.071067784636398E-7</data>
  <data key="slice">5</data>
  <data key="year">2005</data>
</edge>
<edge source="131" target="251">
  <data key="weight">1.0</data>
  <data key="slice">9</data>
  <data key="year">2009</data>
</edge>
<edge source="131" target="253">
  <data key="weight">1.0</data>
  <data key="slice">17</data>
  <data key="year">2017</data>
</edge>
<edge source="131" target="261">
  <data key="weight">1.0</data>
  <data key="slice">17</data>
  <data key="year">2017</data>
</edge>
<edge source="131" target="264">
  <data key="weight">1.0</data>
  <data key="slice">1</data>
  <data key="year">2001</data>
</edge>
<edge source="132" target="184">
  <data key="weight">1.0</data>
  <data key="slice">12</data>
  <data key="year">2012</data>
</edge>
<edge source="133" target="135">
  <data key="weight">1.0</data>
  <data key="slice">3</data>
  <data key="year">2003</data>
</edge>
<edge source="133" target="147">
  <data key="weight">1.0</data>
  <data key="slice">3</data>
  <data key="year">2003</data>
</edge>
<edge source="133" target="178">
  <data key="weight">1.0</data>
  <data key="slice">3</data>
  <data key="year">2003</data>
</edge>
<edge source="134" target="185">
  <data key="weight">1.0</data>
  <data key="slice">5</data>
  <data key="year">2005</data>
</edge>
<edge source="135" target="147">
  <data key="weight">9.999999974752427E-7</data>
  <data key="slice">3</data>
  <data key="year">2003</data>
</edge>
<edge source="135" target="148">
  <data key="weight">1.0</data>
  <data key="slice">4</data>
  <data key="year">2004</data>
</edge>
<edge source="135" target="161">
  <data key="weight">1.0</data>
  <data key="slice">12</data>
  <data key="year">2012</data>
</edge>
<edge source="135" target="168">
  <data key="weight">1.0</data>
  <data key="slice">10</data>
  <data key="year">2010</data>
</edge>
<edge source="135" target="170">
  <data key="weight">9.999999974752427E-7</data>
  <data key="slice">10</data>
  <data key="year">2010</data>
</edge>
<edge source="135" target="178">
  <data key="weight">9.999999974752427E-7</data>
  <data key="slice">3</data>
  <data key="year">2003</data>
</edge>
<edge source="135" target="190">
  <data key="weight">1.0</data>
  <data key="slice">13</data>
  <data key="year">2013</data>
</edge>
<edge source="135" target="191">
  <data key="weight">1.0</data>
  <data key="slice">12</data>
  <data key="year">2012</data>
</edge>
<edge source="135" target="192">
  <data key="weight">1.0</data>
  <data key="slice">14</data>
  <data key="year">2014</data>
</edge>
<edge source="135" target="220">
  <data key="weight">0.7071067690849304</data>
  <data key="slice">5</data>
  <data key="year">2005</data>
</edge>
<edge source="135" target="232">
  <data key="weight">9.999999974752427E-7</data>
  <data key="slice">13</data>
  <data key="year">2013</data>
</edge>
<edge source="135" target="238">
  <data key="weight">1.0</data>
  <data key="slice">13</data>
  <data key="year">2013</data>
</edge>
<edge source="135" target="239">
  <data key="weight">1.0</data>
  <data key="slice">14</data>
  <data key="year">2014</data>
</edge>
<edge source="135" target="241">
  <data key="weight">1.0</data>
  <data key="slice">12</data>
  <data key="year">2012</data>
</edge>
<edge source="135" target="244">
  <data key="weight">1.0</data>
  <data key="slice">12</data>
  <data key="year">2012</data>
</edge>
<edge source="135" target="256">
  <data key="weight">9.999999974752427E-7</data>
  <data key="slice">3</data>
  <data key="year">2003</data>
</edge>
<edge source="135" target="273">
  <data key="weight">9.999999974752427E-7</data>
  <data key="slice">5</data>
  <data key="year">2005</data>
</edge>
<edge source="136" target="191">
  <data key="weight">1.0</data>
  <data key="slice">16</data>
  <data key="year">2016</data>
</edge>
<edge source="136" target="207">
  <data key="weight">1.0</data>
  <data key="slice">16</data>
  <data key="year">2016</data>
</edge>
<edge source="136" target="234">
  <data key="weight">1.0</data>
  <data key="slice">16</data>
  <data key="year">2016</data>
</edge>
<edge source="136" target="250">
  <data key="weight">1.0</data>
  <data key="slice">16</data>
  <data key="year">2016</data>
</edge>
<edge source="137" target="251">
  <data key="weight">0.7071067690849304</data>
  <data key="slice">8</data>
  <data key="year">2008</data>
</edge>
<edge source="137" target="266">
  <data key="weight">1.0</data>
  <data key="slice">8</data>
  <data key="year">2008</data>
</edge>
<edge source="138" target="141">
  <data key="weight">1.0</data>
  <data key="slice">6</data>
  <data key="year">2006</data>
</edge>
<edge source="138" target="203">
  <data key="weight">1.0</data>
  <data key="slice">0</data>
  <data key="year">2000</data>
</edge>
<edge source="138" target="259">
  <data key="weight">1.0</data>
  <data key="slice">6</data>
  <data key="year">2006</data>
</edge>
<edge source="139" target="158">
  <data key="weight">1.0</data>
  <data key="slice">17</data>
  <data key="year">2017</data>
</edge>
<edge source="139" target="165">
  <data key="weight">1.0</data>
  <data key="slice">17</data>
  <data key="year">2017</data>
</edge>
<edge source="139" target="170">
  <data key="weight">1.0</data>
  <data key="slice">19</data>
  <data key="year">2019</data>
</edge>
<edge source="139" target="182">
  <data key="weight">1.0</data>
  <data key="slice">17</data>
  <data key="year">2017</data>
</edge>
<edge source="139" target="219">
  <data key="weight">1.0</data>
  <data key="slice">17</data>
  <data key="year">2017</data>
</edge>
<edge source="139" target="239">
  <data key="weight">1.0</data>
  <data key="slice">19</data>
  <data key="year">2019</data>
</edge>
<edge source="139" target="251">
  <data key="weight">1.0</data>
  <data key="slice">19</data>
  <data key="year">2019</data>
</edge>
<edge source="139" target="272">
  <data key="weight">1.0</data>
  <data key="slice">17</data>
  <data key="year">2017</data>
</edge>
<edge source="140" target="208">
  <data key="weight">0.7071067690849304</data>
  <data key="slice">5</data>
  <data key="year">2005</data>
</edge>
<edge source="140" target="257">
  <data key="weight">1.0</data>
  <data key="slice">5</data>
  <data key="year">2005</data>
</edge>
<edge source="141" target="176">
  <data key="weight">1.0</data>
  <data key="slice">6</data>
  <data key="year">2006</data>
</edge>
<edge source="141" target="198">
  <data key="weight">1.0</data>
  <data key="slice">6</data>
  <data key="year">2006</data>
</edge>
<edge source="141" target="232">
  <data key="weight">9.999999974752427E-7</data>
  <data key="slice">6</data>
  <data key="year">2006</data>
</edge>
<edge source="141" target="259">
  <data key="weight">1.0</data>
  <data key="slice">6</data>
  <data key="year">2006</data>
</edge>
<edge source="142" target="147">
  <data key="weight">9.999999974752427E-7</data>
  <data key="slice">4</data>
  <data key="year">2004</data>
</edge>
<edge source="142" target="223">
  <data key="weight">9.999999974752427E-7</data>
  <data key="slice">4</data>
  <data key="year">2004</data>
</edge>
<edge source="142" target="233">
  <data key="weight">1.0</data>
  <data key="slice">9</data>
  <data key="year">2009</data>
</edge>
<edge source="142" target="251">
  <data key="weight">1.0</data>
  <data key="slice">14</data>
  <data key="year">2014</data>
</edge>
<edge source="142" target="272">
  <data key="weight">9.999999974752427E-7</data>
  <data key="slice">4</data>
  <data key="year">2004</data>
</edge>
<edge source="143" target="216">
  <data key="weight">1.0</data>
  <data key="slice">17</data>
  <data key="year">2017</data>
</edge>
<edge source="144" target="170">
  <data key="weight">1.0</data>
  <data key="slice">4</data>
  <data key="year">2004</data>
</edge>
<edge source="144" target="192">
  <data key="weight">9.999999974752427E-7</data>
  <data key="slice">4</data>
  <data key="year">2004</data>
</edge>
<edge source="144" target="257">
  <data key="weight">1.0</data>
  <data key="slice">4</data>
  <data key="year">2004</data>
</edge>
<edge source="145" target="151">
  <data key="weight">1.0</data>
  <data key="slice">3</data>
  <data key="year">2003</data>
</edge>
<edge source="145" target="232">
  <data key="weight">1.0</data>
  <data key="slice">3</data>
  <data key="year">2003</data>
</edge>
<edge source="145" target="265">
  <data key="weight">1.0</data>
  <data key="slice">3</data>
  <data key="year">2003</data>
</edge>
<edge source="146" target="149">
  <data key="weight">1.0</data>
  <data key="slice">1</data>
  <data key="year">2001</data>
</edge>
<edge source="146" target="175">
  <data key="weight">1.0</data>
  <data key="slice">1</data>
  <data key="year">2001</data>
</edge>
<edge source="146" target="197">
  <data key="weight">1.0</data>
  <data key="slice">1</data>
  <data key="year">2001</data>
</edge>
<edge source="146" target="264">
  <data key="weight">1.0</data>
  <data key="slice">1</data>
  <data key="year">2001</data>
</edge>
<edge source="147" target="148">
  <data key="weight">0.7071067690849304</data>
  <data key="slice">18</data>
  <data key="year">2018</data>
</edge>
<edge source="147" target="152">
  <data key="weight">0.6123724579811096</data>
  <data key="slice">5</data>
  <data key="year">2005</data>
</edge>
<edge source="147" target="159">
  <data key="weight">1.0</data>
  <data key="slice">6</data>
  <data key="year">2006</data>
</edge>
<edge source="147" target="178">
  <data key="weight">1.0</data>
  <data key="slice">3</data>
  <data key="year">2003</data>
</edge>
<edge source="147" target="188">
  <data key="weight">5.773503062300733E-7</data>
  <data key="slice">5</data>
  <data key="year">2005</data>
</edge>
<edge source="147" target="189">
  <data key="weight">1.0</data>
  <data key="slice">18</data>
  <data key="year">2018</data>
</edge>
<edge source="147" target="194">
  <data key="weight">0.75</data>
  <data key="slice">5</data>
  <data key="year">2005</data>
</edge>
<edge source="147" target="208">
  <data key="weight">7.071067784636398E-7</data>
  <data key="slice">5</data>
  <data key="year">2005</data>
</edge>
<edge source="147" target="218">
  <data key="weight">5.773503062300733E-7</data>
  <data key="slice">5</data>
  <data key="year">2005</data>
</edge>
<edge source="147" target="223">
  <data key="weight">1.0</data>
  <data key="slice">4</data>
  <data key="year">2004</data>
</edge>
<edge source="147" target="256">
  <data key="weight">1.0</data>
  <data key="slice">3</data>
  <data key="year">2003</data>
</edge>
<edge source="147" target="272">
  <data key="weight">1.0</data>
  <data key="slice">4</data>
  <data key="year">2004</data>
</edge>
<edge source="148" target="160">
  <data key="weight">9.999999974752427E-7</data>
  <data key="slice">17</data>
  <data key="year">2017</data>
</edge>
<edge source="148" target="164">
  <data key="weight">1.0</data>
  <data key="slice">16</data>
  <data key="year">2016</data>
</edge>
<edge source="148" target="169">
  <data key="weight">0.7071067690849304</data>
  <data key="slice">18</data>
  <data key="year">2018</data>
</edge>
<edge source="148" target="172">
  <data key="weight">1.0</data>
  <data key="slice">11</data>
  <data key="year">2011</data>
</edge>
<edge source="148" target="175">
  <data key="weight">0.7071067690849304</data>
  <data key="slice">10</data>
  <data key="year">2010</data>
</edge>
<edge source="148" target="189">
  <data key="weight">7.071067784636398E-7</data>
  <data key="slice">18</data>
  <data key="year">2018</data>
</edge>
<edge source="148" target="190">
  <data key="weight">9.999999974752427E-7</data>
  <data key="slice">8</data>
  <data key="year">2008</data>
</edge>
<edge source="148" target="199">
  <data key="weight">9.999999974752427E-7</data>
  <data key="slice">14</data>
  <data key="year">2014</data>
</edge>
<edge source="148" target="202">
  <data key="weight">0.7071067690849304</data>
  <data key="slice">18</data>
  <data key="year">2018</data>
</edge>
<edge source="148" target="204">
  <data key="weight">1.0</data>
  <data key="slice">2</data>
  <data key="year">2002</data>
</edge>
<edge source="148" target="214">
  <data key="weight">1.0</data>
  <data key="slice">11</data>
  <data key="year">2011</data>
</edge>
<edge source="148" target="228">
  <data key="weight">0.7071067690849304</data>
  <data key="slice">10</data>
  <data key="year">2010</data>
</edge>
<edge source="148" target="238">
  <data key="weight">9.999999974752427E-7</data>
  <data key="slice">18</data>
  <data key="year">2018</data>
</edge>
<edge source="148" target="240">
  <data key="weight">9.999999974752427E-7</data>
  <data key="slice">17</data>
  <data key="year">2017</data>
</edge>
<edge source="148" target="244">
  <data key="weight">9.999999974752427E-7</data>
  <data key="slice">14</data>
  <data key="year">2014</data>
</edge>
<edge source="148" target="247">
  <data key="weight">1.0</data>
  <data key="slice">11</data>
  <data key="year">2011</data>
</edge>
<edge source="148" target="249">
  <data key="weight">9.999999974752427E-7</data>
  <data key="slice">14</data>
  <data key="year">2014</data>
</edge>
<edge source="148" target="251">
  <data key="weight">1.0</data>
  <data key="slice">11</data>
  <data key="year">2011</data>
</edge>
<edge source="148" target="253">
  <data key="weight">1.0</data>
  <data key="slice">11</data>
  <data key="year">2011</data>
</edge>
<edge source="148" target="264">
  <data key="weight">1.0</data>
  <data key="slice">2</data>
  <data key="year">2002</data>
</edge>
<edge source="148" target="269">
  <data key="weight">1.0</data>
  <data key="slice">11</data>
  <data key="year">2011</data>
</edge>
<edge source="148" target="274">
  <data key="weight">0.7071067690849304</data>
  <data key="slice">10</data>
  <data key="year">2010</data>
</edge>
<edge source="149" target="175">
  <data key="weight">1.0</data>
  <data key="slice">1</data>
  <data key="year">2001</data>
</edge>
<edge source="150" target="262">
  <data key="weight">1.0</data>
  <data key="slice">7</data>
  <data key="year">2007</data>
</edge>
<edge source="151" target="232">
  <data key="weight">1.0</data>
  <data key="slice">3</data>
  <data key="year">2003</data>
</edge>
<edge source="151" target="265">
  <data key="weight">1.0</data>
  <data key="slice">3</data>
  <data key="year">2003</data>
</edge>
<edge source="152" target="161">
  <data key="weight">6.123725029283378E-7</data>
  <data key="slice">5</data>
  <data key="year">2005</data>
</edge>
<edge source="152" target="170">
  <data key="weight">0.6123724579811096</data>
  <data key="slice">5</data>
  <data key="year">2005</data>
</edge>
<edge source="152" target="188">
  <data key="weight">0.7071067690849304</data>
  <data key="slice">5</data>
  <data key="year">2005</data>
</edge>
<edge source="152" target="194">
  <data key="weight">0.6123724579811096</data>
  <data key="slice">11</data>
  <data key="year">2011</data>
</edge>
<edge source="152" target="208">
  <data key="weight">0.5773502588272095</data>
  <data key="slice">5</data>
  <data key="year">2005</data>
</edge>
<edge source="152" target="220">
  <data key="weight">5.773503062300733E-7</data>
  <data key="slice">5</data>
  <data key="year">2005</data>
</edge>
<edge source="152" target="229">
  <data key="weight">0.7071067690849304</data>
  <data key="slice">5</data>
  <data key="year">2005</data>
</edge>
<edge source="153" target="194">
  <data key="weight">0.7071067690849304</data>
  <data key="slice">9</data>
  <data key="year">2009</data>
</edge>
<edge source="153" target="224">
  <data key="weight">1.0</data>
  <data key="slice">9</data>
  <data key="year">2009</data>
</edge>
<edge source="154" target="194">
  <data key="weight">0.7071067690849304</data>
  <data key="slice">18</data>
  <data key="year">2018</data>
</edge>
<edge source="154" target="213">
  <data key="weight">0.8164966106414795</data>
  <data key="slice">18</data>
  <data key="year">2018</data>
</edge>
<edge source="154" target="235">
  <data key="weight">0.7071067690849304</data>
  <data key="slice">18</data>
  <data key="year">2018</data>
</edge>
<edge source="155" target="217">
  <data key="weight">0.7071067690849304</data>
  <data key="slice">10</data>
  <data key="year">2010</data>
</edge>
<edge source="155" target="218">
  <data key="weight">1.0</data>
  <data key="slice">10</data>
  <data key="year">2010</data>
</edge>
<edge source="155" target="231">
  <data key="weight">1.0</data>
  <data key="slice">10</data>
  <data key="year">2010</data>
</edge>
<edge source="156" target="239">
  <data key="weight">1.0</data>
  <data key="slice">15</data>
  <data key="year">2015</data>
</edge>
<edge source="156" target="255">
  <data key="weight">1.0</data>
  <data key="slice">15</data>
  <data key="year">2015</data>
</edge>
<edge source="157" target="181">
  <data key="weight">1.0</data>
  <data key="slice">5</data>
  <data key="year">2005</data>
</edge>
<edge source="158" target="165">
  <data key="weight">1.0</data>
  <data key="slice">17</data>
  <data key="year">2017</data>
</edge>
<edge source="158" target="182">
  <data key="weight">1.0</data>
  <data key="slice">17</data>
  <data key="year">2017</data>
</edge>
<edge source="158" target="215">
  <data key="weight">1.0</data>
  <data key="slice">16</data>
  <data key="year">2016</data>
</edge>
<edge source="158" target="219">
  <data key="weight">1.0</data>
  <data key="slice">17</data>
  <data key="year">2017</data>
</edge>
<edge source="158" target="272">
  <data key="weight">1.0</data>
  <data key="slice">17</data>
  <data key="year">2017</data>
</edge>
<edge source="158" target="275">
  <data key="weight">1.0</data>
  <data key="slice">16</data>
  <data key="year">2016</data>
</edge>
<edge source="158" target="281">
  <data key="weight">1.0</data>
  <data key="slice">15</data>
  <data key="year">2015</data>
</edge>
<edge source="160" target="240">
  <data key="weight">1.0</data>
  <data key="slice">17</data>
  <data key="year">2017</data>
</edge>
<edge source="161" target="188">
  <data key="weight">9.999999974752427E-7</data>
  <data key="slice">4</data>
  <data key="year">2004</data>
</edge>
<edge source="161" target="218">
  <data key="weight">5.773503062300733E-7</data>
  <data key="slice">5</data>
  <data key="year">2005</data>
</edge>
<edge source="161" target="241">
  <data key="weight">1.0</data>
  <data key="slice">12</data>
  <data key="year">2012</data>
</edge>
<edge source="161" target="246">
  <data key="weight">0.7071067690849304</data>
  <data key="slice">5</data>
  <data key="year">2005</data>
</edge>
<edge source="162" target="190">
  <data key="weight">1.0</data>
  <data key="slice">9</data>
  <data key="year">2009</data>
</edge>
<edge source="162" target="271">
  <data key="weight">1.0</data>
  <data key="slice">9</data>
  <data key="year">2009</data>
</edge>
<edge source="163" target="170">
  <data key="weight">0.7071067690849304</data>
  <data key="slice">15</data>
  <data key="year">2015</data>
</edge>
<edge source="163" target="208">
  <data key="weight">1.0</data>
  <data key="slice">15</data>
  <data key="year">2015</data>
</edge>
<edge source="163" target="212">
  <data key="weight">1.0</data>
  <data key="slice">15</data>
  <data key="year">2015</data>
</edge>
<edge source="165" target="182">
  <data key="weight">1.0</data>
  <data key="slice">17</data>
  <data key="year">2017</data>
</edge>
<edge source="165" target="219">
  <data key="weight">1.0</data>
  <data key="slice">17</data>
  <data key="year">2017</data>
</edge>
<edge source="165" target="272">
  <data key="weight">1.0</data>
  <data key="slice">17</data>
  <data key="year">2017</data>
</edge>
<edge source="166" target="200">
  <data key="weight">1.0</data>
  <data key="slice">9</data>
  <data key="year">2009</data>
</edge>
<edge source="167" target="227">
  <data key="weight">1.0</data>
  <data key="slice">8</data>
  <data key="year">2008</data>
</edge>
<edge source="167" target="262">
  <data key="weight">1.0</data>
  <data key="slice">8</data>
  <data key="year">2008</data>
</edge>
<edge source="167" target="263">
  <data key="weight">1.0</data>
  <data key="slice">8</data>
  <data key="year">2008</data>
</edge>
<edge source="167" target="277">
  <data key="weight">1.0</data>
  <data key="slice">8</data>
  <data key="year">2008</data>
</edge>
<edge source="168" target="170">
  <data key="weight">9.999999974752427E-7</data>
  <data key="slice">10</data>
  <data key="year">2010</data>
</edge>
<edge source="168" target="194">
  <data key="weight">0.7071067690849304</data>
  <data key="slice">9</data>
  <data key="year">2009</data>
</edge>
<edge source="168" target="226">
  <data key="weight">1.0</data>
  <data key="slice">11</data>
  <data key="year">2011</data>
</edge>
<edge source="168" target="229">
  <data key="weight">9.999999974752427E-7</data>
  <data key="slice">9</data>
  <data key="year">2009</data>
</edge>
<edge source="168" target="238">
  <data key="weight">1.0</data>
  <data key="slice">11</data>
  <data key="year">2011</data>
</edge>
<edge source="169" target="202">
  <data key="weight">1.0</data>
  <data key="slice">18</data>
  <data key="year">2018</data>
</edge>
<edge source="170" target="184">
  <data key="weight">1.0</data>
  <data key="slice">12</data>
  <data key="year">2012</data>
</edge>
<edge source="170" target="192">
  <data key="weight">9.999999974752427E-7</data>
  <data key="slice">4</data>
  <data key="year">2004</data>
</edge>
<edge source="170" target="201">
  <data key="weight">1.0</data>
  <data key="slice">17</data>
  <data key="year">2017</data>
</edge>
<edge source="170" target="208">
  <data key="weight">0.7071067690849304</data>
  <data key="slice">5</data>
  <data key="year">2005</data>
</edge>
<edge source="170" target="212">
  <data key="weight">0.7071067690849304</data>
  <data key="slice">15</data>
  <data key="year">2015</data>
</edge>
<edge source="170" target="225">
  <data key="weight">0.7071067690849304</data>
  <data key="slice">15</data>
  <data key="year">2015</data>
</edge>
<edge source="170" target="229">
  <data key="weight">0.5773502588272095</data>
  <data key="slice">5</data>
  <data key="year">2005</data>
</edge>
<edge source="170" target="239">
  <data key="weight">1.0</data>
  <data key="slice">19</data>
  <data key="year">2019</data>
</edge>
<edge source="170" target="251">
  <data key="weight">1.0</data>
  <data key="slice">7</data>
  <data key="year">2007</data>
</edge>
<edge source="170" target="257">
  <data key="weight">1.0</data>
  <data key="slice">4</data>
  <data key="year">2004</data>
</edge>
<edge source="171" target="232">
  <data key="weight">1.0</data>
  <data key="slice">18</data>
  <data key="year">2018</data>
</edge>
<edge source="171" target="249">
  <data key="weight">0.7071067690849304</data>
  <data key="slice">18</data>
  <data key="year">2018</data>
</edge>
<edge source="172" target="251">
  <data key="weight">1.0</data>
  <data key="slice">11</data>
  <data key="year">2011</data>
</edge>
<edge source="172" target="262">
  <data key="weight">1.0</data>
  <data key="slice">7</data>
  <data key="year">2007</data>
</edge>
<edge source="172" target="269">
  <data key="weight">1.0</data>
  <data key="slice">11</data>
  <data key="year">2011</data>
</edge>
<edge source="173" target="262">
  <data key="weight">1.0</data>
  <data key="slice">7</data>
  <data key="year">2007</data>
</edge>
<edge source="175" target="180">
  <data key="weight">9.999999974752427E-7</data>
  <data key="slice">8</data>
  <data key="year">2008</data>
</edge>
<edge source="175" target="186">
  <data key="weight">9.999999974752427E-7</data>
  <data key="slice">8</data>
  <data key="year">2008</data>
</edge>
<edge source="175" target="208">
  <data key="weight">0.7071067690849304</data>
  <data key="slice">8</data>
  <data key="year">2008</data>
</edge>
<edge source="175" target="228">
  <data key="weight">1.0</data>
  <data key="slice">10</data>
  <data key="year">2010</data>
</edge>
<edge source="175" target="274">
  <data key="weight">1.0</data>
  <data key="slice">10</data>
  <data key="year">2010</data>
</edge>
<edge source="176" target="259">
  <data key="weight">1.0</data>
  <data key="slice">6</data>
  <data key="year">2006</data>
</edge>
<edge source="177" target="205">
  <data key="weight">1.0</data>
  <data key="slice">2</data>
  <data key="year">2002</data>
</edge>
<edge source="177" target="242">
  <data key="weight">1.0</data>
  <data key="slice">2</data>
  <data key="year">2002</data>
</edge>
<edge source="177" target="251">
  <data key="weight">1.0</data>
  <data key="slice">2</data>
  <data key="year">2002</data>
</edge>
<edge source="178" target="256">
  <data key="weight">1.0</data>
  <data key="slice">3</data>
  <data key="year">2003</data>
</edge>
<edge source="179" target="280">
  <data key="weight">1.0</data>
  <data key="slice">4</data>
  <data key="year">2004</data>
</edge>
<edge source="180" target="186">
  <data key="weight">1.0</data>
  <data key="slice">8</data>
  <data key="year">2008</data>
</edge>
<edge source="180" target="208">
  <data key="weight">0.7071067690849304</data>
  <data key="slice">8</data>
  <data key="year">2008</data>
</edge>
<edge source="182" target="183">
  <data key="weight">1.0</data>
  <data key="slice">5</data>
  <data key="year">2005</data>
</edge>
<edge source="182" target="219">
  <data key="weight">1.0</data>
  <data key="slice">17</data>
  <data key="year">2017</data>
</edge>
<edge source="182" target="220">
  <data key="weight">0.7071067690849304</data>
  <data key="slice">5</data>
  <data key="year">2005</data>
</edge>
<edge source="182" target="272">
  <data key="weight">1.0</data>
  <data key="slice">17</data>
  <data key="year">2017</data>
</edge>
<edge source="183" target="220">
  <data key="weight">0.7071067690849304</data>
  <data key="slice">5</data>
  <data key="year">2005</data>
</edge>
<edge source="186" target="269">
  <data key="weight">1.0</data>
  <data key="slice">4</data>
  <data key="year">2004</data>
</edge>
<edge source="187" target="251">
  <data key="weight">1.0</data>
  <data key="slice">3</data>
  <data key="year">2003</data>
</edge>
<edge source="187" target="269">
  <data key="weight">1.0</data>
  <data key="slice">13</data>
  <data key="year">2013</data>
</edge>
<edge source="188" target="194">
  <data key="weight">0.8660253882408142</data>
  <data key="slice">5</data>
  <data key="year">2005</data>
</edge>
<edge source="188" target="218">
  <data key="weight">0.8164966106414795</data>
  <data key="slice">4</data>
  <data key="year">2004</data>
</edge>
<edge source="189" target="190">
  <data key="weight">1.0</data>
  <data key="slice">15</data>
  <data key="year">2015</data>
</edge>
<edge source="189" target="262">
  <data key="weight">1.0</data>
  <data key="slice">15</data>
  <data key="year">2015</data>
</edge>
<edge source="189" target="270">
  <data key="weight">1.0</data>
  <data key="slice">15</data>
  <data key="year">2015</data>
</edge>
<edge source="190" target="192">
  <data key="weight">9.999999974752427E-7</data>
  <data key="slice">12</data>
  <data key="year">2012</data>
</edge>
<edge source="190" target="208">
  <data key="weight">9.999999974752427E-7</data>
  <data key="slice">12</data>
  <data key="year">2012</data>
</edge>
<edge source="190" target="225">
  <data key="weight">9.999999974752427E-7</data>
  <data key="slice">12</data>
  <data key="year">2012</data>
</edge>
<edge source="190" target="232">
  <data key="weight">9.999999974752427E-7</data>
  <data key="slice">13</data>
  <data key="year">2013</data>
</edge>
<edge source="190" target="238">
  <data key="weight">9.999999974752427E-7</data>
  <data key="slice">13</data>
  <data key="year">2013</data>
</edge>
<edge source="190" target="262">
  <data key="weight">1.0</data>
  <data key="slice">10</data>
  <data key="year">2010</data>
</edge>
<edge source="190" target="270">
  <data key="weight">1.0</data>
  <data key="slice">15</data>
  <data key="year">2015</data>
</edge>
<edge source="190" target="271">
  <data key="weight">1.0</data>
  <data key="slice">9</data>
  <data key="year">2009</data>
</edge>
<edge source="191" target="207">
  <data key="weight">1.0</data>
  <data key="slice">16</data>
  <data key="year">2016</data>
</edge>
<edge source="191" target="234">
  <data key="weight">1.0</data>
  <data key="slice">16</data>
  <data key="year">2016</data>
</edge>
<edge source="191" target="241">
  <data key="weight">1.0</data>
  <data key="slice">12</data>
  <data key="year">2012</data>
</edge>
<edge source="191" target="250">
  <data key="weight">1.0</data>
  <data key="slice">16</data>
  <data key="year">2016</data>
</edge>
<edge source="192" target="239">
  <data key="weight">1.0</data>
  <data key="slice">14</data>
  <data key="year">2014</data>
</edge>
<edge source="192" target="243">
  <data key="weight">7.071067784636398E-7</data>
  <data key="slice">5</data>
  <data key="year">2005</data>
</edge>
<edge source="192" target="251">
  <data key="weight">1.0</data>
  <data key="slice">7</data>
  <data key="year">2007</data>
</edge>
<edge source="192" target="257">
  <data key="weight">9.999999974752427E-7</data>
  <data key="slice">4</data>
  <data key="year">2004</data>
</edge>
<edge source="193" target="251">
  <data key="weight">0.7071067690849304</data>
  <data key="slice">8</data>
  <data key="year">2008</data>
</edge>
<edge source="194" target="208">
  <data key="weight">1.0</data>
  <data key="slice">18</data>
  <data key="year">2018</data>
</edge>
<edge source="194" target="209">
  <data key="weight">1.0</data>
  <data key="slice">11</data>
  <data key="year">2011</data>
</edge>
<edge source="194" target="218">
  <data key="weight">8.660254025016911E-7</data>
  <data key="slice">5</data>
  <data key="year">2005</data>
</edge>
<edge source="194" target="224">
  <data key="weight">0.7071067690849304</data>
  <data key="slice">9</data>
  <data key="year">2009</data>
</edge>
<edge source="194" target="229">
  <data key="weight">0.7071067690849304</data>
  <data key="slice">9</data>
  <data key="year">2009</data>
</edge>
<edge source="194" target="235">
  <data key="weight">1.0</data>
  <data key="slice">18</data>
  <data key="year">2018</data>
</edge>
<edge source="196" target="243">
  <data key="weight">1.0</data>
  <data key="slice">15</data>
  <data key="year">2015</data>
</edge>
<edge source="198" target="259">
  <data key="weight">1.0</data>
  <data key="slice">6</data>
  <data key="year">2006</data>
</edge>
<edge source="199" target="238">
  <data key="weight">1.0</data>
  <data key="slice">14</data>
  <data key="year">2014</data>
</edge>
<edge source="199" target="244">
  <data key="weight">1.0</data>
  <data key="slice">14</data>
  <data key="year">2014</data>
</edge>
<edge source="199" target="249">
  <data key="weight">1.0</data>
  <data key="slice">14</data>
  <data key="year">2014</data>
</edge>
<edge source="205" target="251">
  <data key="weight">1.0</data>
  <data key="slice">2</data>
  <data key="year">2002</data>
</edge>
<edge source="206" target="251">
  <data key="weight">1.0</data>
  <data key="slice">3</data>
  <data key="year">2003</data>
</edge>
<edge source="207" target="234">
  <data key="weight">1.0</data>
  <data key="slice">16</data>
  <data key="year">2016</data>
</edge>
<edge source="207" target="250">
  <data key="weight">1.0</data>
  <data key="slice">16</data>
  <data key="year">2016</data>
</edge>
<edge source="208" target="212">
  <data key="weight">1.0</data>
  <data key="slice">15</data>
  <data key="year">2015</data>
</edge>
<edge source="208" target="217">
  <data key="weight">0.7071067690849304</data>
  <data key="slice">10</data>
  <data key="year">2010</data>
</edge>
<edge source="208" target="218">
  <data key="weight">8.660254025016911E-7</data>
  <data key="slice">4</data>
  <data key="year">2004</data>
</edge>
<edge source="208" target="227">
  <data key="weight">0.7071067690849304</data>
  <data key="slice">10</data>
  <data key="year">2010</data>
</edge>
<edge source="208" target="229">
  <data key="weight">0.7071067690849304</data>
  <data key="slice">8</data>
  <data key="year">2008</data>
</edge>
<edge source="208" target="235">
  <data key="weight">1.0</data>
  <data key="slice">18</data>
  <data key="year">2018</data>
</edge>
<edge source="208" target="243">
  <data key="weight">7.071067784636398E-7</data>
  <data key="slice">5</data>
  <data key="year">2005</data>
</edge>
<edge source="208" target="251">
  <data key="weight">1.0</data>
  <data key="slice">7</data>
  <data key="year">2007</data>
</edge>
<edge source="208" target="257">
  <data key="weight">0.7071067690849304</data>
  <data key="slice">5</data>
  <data key="year">2005</data>
</edge>
<edge source="211" target="251">
  <data key="weight">1.0</data>
  <data key="slice">7</data>
  <data key="year">2007</data>
</edge>
<edge source="213" target="249">
  <data key="weight">0.8164966106414795</data>
  <data key="slice">18</data>
  <data key="year">2018</data>
</edge>
<edge source="214" target="251">
  <data key="weight">1.0</data>
  <data key="slice">11</data>
  <data key="year">2011</data>
</edge>
<edge source="214" target="262">
  <data key="weight">1.0</data>
  <data key="slice">7</data>
  <data key="year">2007</data>
</edge>
<edge source="214" target="269">
  <data key="weight">1.0</data>
  <data key="slice">11</data>
  <data key="year">2011</data>
</edge>
<edge source="215" target="275">
  <data key="weight">1.0</data>
  <data key="slice">16</data>
  <data key="year">2016</data>
</edge>
<edge source="217" target="218">
  <data key="weight">0.7071067690849304</data>
  <data key="slice">10</data>
  <data key="year">2010</data>
</edge>
<edge source="217" target="227">
  <data key="weight">1.0</data>
  <data key="slice">10</data>
  <data key="year">2010</data>
</edge>
<edge source="217" target="231">
  <data key="weight">0.7071067690849304</data>
  <data key="slice">10</data>
  <data key="year">2010</data>
</edge>
<edge source="217" target="264">
  <data key="weight">0.8164966106414795</data>
  <data key="slice">10</data>
  <data key="year">2010</data>
</edge>
<edge source="218" target="227">
  <data key="weight">0.7071067690849304</data>
  <data key="slice">10</data>
  <data key="year">2010</data>
</edge>
<edge source="218" target="231">
  <data key="weight">1.0</data>
  <data key="slice">10</data>
  <data key="year">2010</data>
</edge>
<edge source="219" target="272">
  <data key="weight">1.0</data>
  <data key="slice">17</data>
  <data key="year">2017</data>
</edge>
<edge source="220" target="273">
  <data key="weight">7.071067784636398E-7</data>
  <data key="slice">5</data>
  <data key="year">2005</data>
</edge>
<edge source="221" target="251">
  <data key="weight">1.0</data>
  <data key="slice">7</data>
  <data key="year">2007</data>
</edge>
<edge source="222" target="262">
  <data key="weight">1.0</data>
  <data key="slice">7</data>
  <data key="year">2007</data>
</edge>
<edge source="223" target="272">
  <data key="weight">1.0</data>
  <data key="slice">4</data>
  <data key="year">2004</data>
</edge>
<edge source="227" target="231">
  <data key="weight">0.7071067690849304</data>
  <data key="slice">10</data>
  <data key="year">2010</data>
</edge>
<edge source="227" target="262">
  <data key="weight">1.0</data>
  <data key="slice">8</data>
  <data key="year">2008</data>
</edge>
<edge source="227" target="263">
  <data key="weight">1.0</data>
  <data key="slice">8</data>
  <data key="year">2008</data>
</edge>
<edge source="227" target="264">
  <data key="weight">0.8164966106414795</data>
  <data key="slice">10</data>
  <data key="year">2010</data>
</edge>
<edge source="227" target="277">
  <data key="weight">1.0</data>
  <data key="slice">8</data>
  <data key="year">2008</data>
</edge>
<edge source="228" target="250">
  <data key="weight">1.0</data>
  <data key="slice">15</data>
  <data key="year">2015</data>
</edge>
<edge source="228" target="274">
  <data key="weight">1.0</data>
  <data key="slice">10</data>
  <data key="year">2010</data>
</edge>
<edge source="232" target="249">
  <data key="weight">0.7071067690849304</data>
  <data key="slice">18</data>
  <data key="year">2018</data>
</edge>
<edge source="232" target="259">
  <data key="weight">1.0</data>
  <data key="slice">6</data>
  <data key="year">2006</data>
</edge>
<edge source="232" target="265">
  <data key="weight">1.0</data>
  <data key="slice">3</data>
  <data key="year">2003</data>
</edge>
<edge source="234" target="250">
  <data key="weight">1.0</data>
  <data key="slice">16</data>
  <data key="year">2016</data>
</edge>
<edge source="236" target="262">
  <data key="weight">1.0</data>
  <data key="slice">7</data>
  <data key="year">2007</data>
</edge>
<edge source="237" target="264">
  <data key="weight">9.999999974752427E-7</data>
  <data key="slice">6</data>
  <data key="year">2006</data>
</edge>
<edge source="238" target="244">
  <data key="weight">1.0</data>
  <data key="slice">14</data>
  <data key="year">2014</data>
</edge>
<edge source="238" target="249">
  <data key="weight">1.0</data>
  <data key="slice">14</data>
  <data key="year">2014</data>
</edge>
<edge source="238" target="269">
  <data key="weight">0.8164966106414795</data>
  <data key="slice">17</data>
  <data key="year">2017</data>
</edge>
<edge source="239" target="251">
  <data key="weight">1.0</data>
  <data key="slice">19</data>
  <data key="year">2019</data>
</edge>
<edge source="239" target="255">
  <data key="weight">1.0</data>
  <data key="slice">15</data>
  <data key="year">2015</data>
</edge>
<edge source="241" target="244">
  <data key="weight">1.0</data>
  <data key="slice">12</data>
  <data key="year">2012</data>
</edge>
<edge source="242" target="251">
  <data key="weight">1.0</data>
  <data key="slice">2</data>
  <data key="year">2002</data>
</edge>
<edge source="244" target="249">
  <data key="weight">1.0</data>
  <data key="slice">14</data>
  <data key="year">2014</data>
</edge>
<edge source="245" target="262">
  <data key="weight">1.0</data>
  <data key="slice">7</data>
  <data key="year">2007</data>
</edge>
<edge source="247" target="251">
  <data key="weight">1.0</data>
  <data key="slice">11</data>
  <data key="year">2011</data>
</edge>
<edge source="247" target="269">
  <data key="weight">1.0</data>
  <data key="slice">11</data>
  <data key="year">2011</data>
</edge>
<edge source="249" target="251">
  <data key="weight">7.071067784636398E-7</data>
  <data key="slice">18</data>
  <data key="year">2018</data>
</edge>
<edge source="251" target="253">
  <data key="weight">1.0</data>
  <data key="slice">11</data>
  <data key="year">2011</data>
</edge>
<edge source="251" target="261">
  <data key="weight">1.0</data>
  <data key="slice">17</data>
  <data key="year">2017</data>
</edge>
<edge source="251" target="264">
  <data key="weight">1.0</data>
  <data key="slice">3</data>
  <data key="year">2003</data>
</edge>
<edge source="251" target="266">
  <data key="weight">0.7071067690849304</data>
  <data key="slice">8</data>
  <data key="year">2008</data>
</edge>
<edge source="251" target="269">
  <data key="weight">1.0</data>
  <data key="slice">11</data>
  <data key="year">2011</data>
</edge>
<edge source="252" target="267">
  <data key="weight">0.7071067690849304</data>
  <data key="slice">18</data>
  <data key="year">2018</data>
</edge>
<edge source="253" target="261">
  <data key="weight">1.0</data>
  <data key="slice">17</data>
  <data key="year">2017</data>
</edge>
<edge source="253" target="269">
  <data key="weight">1.0</data>
  <data key="slice">11</data>
  <data key="year">2011</data>
</edge>
<edge source="262" target="263">
  <data key="weight">1.0</data>
  <data key="slice">8</data>
  <data key="year">2008</data>
</edge>
<edge source="262" target="270">
  <data key="weight">1.0</data>
  <data key="slice">15</data>
  <data key="year">2015</data>
</edge>
<edge source="262" target="277">
  <data key="weight">1.0</data>
  <data key="slice">8</data>
  <data key="year">2008</data>
</edge>
<edge source="263" target="277">
  <data key="weight">1.0</data>
  <data key="slice">8</data>
  <data key="year">2008</data>
</edge>
<edge source="267" target="268">
  <data key="weight">0.7071067690849304</data>
  <data key="slice">18</data>
  <data key="year">2018</data>
</edge>
<edge source="269" target="278">
  <data key="weight">0.8164966106414795</data>
  <data key="slice">8</data>
  <data key="year">2008</data>
</edge>
<edge source="269" target="279">
  <data key="weight">1.0</data>
  <data key="slice">5</data>
  <data key="year">2005</data>
</edge>
</graph>
</graphml>
