# Supplementary material for: Evolutions in the management of non-small cell lung cancer: A bibliometric study from the 100 most impactful articles in the field
Source: Front Oncol. 2022 Aug 17;12:939838. doi: 10.3389/fonc.2022.939838 (PMC9428518; doi:10.3389/fonc.2022.939838)
Supplement: Supplementary file 1 [file DataSheet_1.zip › Additional files/Figure production/CiteSpace figure production/project/396.graphml]

<?xml version="1.0" encoding="UTF-8"?>
<graphml xmlns="http://graphml.graphdrawing.org/xmlns">
<key id="name" for="node" attr.name="name" attr.type="string"/>
<key id="label" for="node" attr.name="label" attr.type="string"/>
<key id="author" for="node" attr.name="author" attr.type="string"/>
<key id="year" for="node" attr.name="year" attr.type="string"/>
<key id="title" for="node" attr.name="title" attr.type="string"/>
<key id="so" for="node" attr.name="so" attr.type="string"/>
<key id="vol" for="node" attr.name="vol" attr.type="string"/>
<key id="page" for="node" attr.name="pg" attr.type="string"/>
<key id="ut" for="node" attr.name="ut" attr.type="string"/>
<key id="freq" for="node" attr.name="freq" attr.type="integer"/>
<key id="weight" for="edge" attr.name="weight" attr.type="float"/>
<key id="slice" for="edge" attr.name="slice" attr.type="integer"/>
<key id="year" for="edge" attr.name="year" attr.type="string"/>
<graph edgedefault="undirected">
<node id="0">
  <data key="name">Guangdong Lung Canc Inst</data>
  <data key="label">Guangdong Lung Canc Inst</data>
  <data key="author">Guangdong Lung Canc Inst</data>
  <data key="year">2014</data>
  <data key="title">...</data>
  <data key="so">SO</data>
  <data key="vol">0</data>
  <data key="page">0</data>
  <data key="ut"></data>
  <data key="freq">1</data>
</node>
<node id="1">
  <data key="name">Alton Ochsner Med Fdn  Ochsner Clin</data>
  <data key="label">Alton Ochsner Med Fdn  Ochsner Clin</data>
  <data key="author">Alton Ochsner Med Fdn  Ochsner Clin</data>
  <data key="year">2000</data>
  <data key="title">...</data>
  <data key="so">SO</data>
  <data key="vol">0</data>
  <data key="page">0</data>
  <data key="ut"></data>
  <data key="freq">1</data>
</node>
<node id="2">
  <data key="name">CiberOnc</data>
  <data key="label">CiberOnc</data>
  <data key="author">CiberOnc</data>
  <data key="year">2018</data>
  <data key="title">...</data>
  <data key="so">SO</data>
  <data key="vol">0</data>
  <data key="page">0</data>
  <data key="ut"></data>
  <data key="freq">1</data>
</node>
<node id="3">
  <data key="name">Yokohama City Univ</data>
  <data key="label">Yokohama City Univ</data>
  <data key="author">Yokohama City Univ</data>
  <data key="year">2010</data>
  <data key="title">...</data>
  <data key="so">SO</data>
  <data key="vol">0</data>
  <data key="page">0</data>
  <data key="ut"></data>
  <data key="freq">2</data>
</node>
<node id="4">
  <data key="name">Compass Oncol</data>
  <data key="label">Compass Oncol</data>
  <data key="author">Compass Oncol</data>
  <data key="year">2016</data>
  <data key="title">...</data>
  <data key="so">SO</data>
  <data key="vol">0</data>
  <data key="page">0</data>
  <data key="ut"></data>
  <data key="freq">1</data>
</node>
<node id="5">
  <data key="name">Lausanne Univ Hosp</data>
  <data key="label">Lausanne Univ Hosp</data>
  <data key="author">Lausanne Univ Hosp</data>
  <data key="year">2017</data>
  <data key="title">...</data>
  <data key="so">SO</data>
  <data key="vol">0</data>
  <data key="page">0</data>
  <data key="ut"></data>
  <data key="freq">2</data>
</node>
<node id="6">
  <data key="name">Loyola Univ</data>
  <data key="label">Loyola Univ</data>
  <data key="author">Loyola Univ</data>
  <data key="year">2003</data>
  <data key="title">...</data>
  <data key="so">SO</data>
  <data key="vol">0</data>
  <data key="page">0</data>
  <data key="ut"></data>
  <data key="freq">1</data>
</node>
<node id="7">
  <data key="name">Cleveland Clin Fdn</data>
  <data key="label">Cleveland Clin Fdn</data>
  <data key="author">Cleveland Clin Fdn</data>
  <data key="year">2010</data>
  <data key="title">...</data>
  <data key="so">SO</data>
  <data key="vol">0</data>
  <data key="page">0</data>
  <data key="ut"></data>
  <data key="freq">1</data>
</node>
<node id="8">
  <data key="name">Bodine Ctr</data>
  <data key="label">Bodine Ctr</data>
  <data key="author">Bodine Ctr</data>
  <data key="year">2010</data>
  <data key="title">...</data>
  <data key="so">SO</data>
  <data key="vol">0</data>
  <data key="page">0</data>
  <data key="ut"></data>
  <data key="freq">1</data>
</node>
<node id="9">
  <data key="name">Kyushu Natl Canc Ctr</data>
  <data key="label">Kyushu Natl Canc Ctr</data>
  <data key="author">Kyushu Natl Canc Ctr</data>
  <data key="year">2008</data>
  <data key="title">...</data>
  <data key="so">SO</data>
  <data key="vol">0</data>
  <data key="page">0</data>
  <data key="ut"></data>
  <data key="freq">4</data>
</node>
<node id="10">
  <data key="name">Ctr Hosp Univ Albert Michallon</data>
  <data key="label">Ctr Hosp Univ Albert Michallon</data>
  <data key="author">Ctr Hosp Univ Albert Michallon</data>
  <data key="year">2006</data>
  <data key="title">...</data>
  <data key="so">SO</data>
  <data key="vol">0</data>
  <data key="page">0</data>
  <data key="ut"></data>
  <data key="freq">1</data>
</node>
<node id="11">
  <data key="name">Mem Sloan Kettering Canc Ctr</data>
  <data key="label">Mem Sloan Kettering Canc Ctr</data>
  <data key="author">Mem Sloan Kettering Canc Ctr</data>
  <data key="year">2003</data>
  <data key="title">...</data>
  <data key="so">SO</data>
  <data key="vol">0</data>
  <data key="page">0</data>
  <data key="ut"></data>
  <data key="freq">18</data>
</node>
<node id="12">
  <data key="name">Fox Chase Canc Ctr</data>
  <data key="label">Fox Chase Canc Ctr</data>
  <data key="author">Fox Chase Canc Ctr</data>
  <data key="year">2002</data>
  <data key="title">...</data>
  <data key="so">SO</data>
  <data key="vol">0</data>
  <data key="page">0</data>
  <data key="ut"></data>
  <data key="freq">7</data>
</node>
<node id="13">
  <data key="name">Northwestern Univ</data>
  <data key="label">Northwestern Univ</data>
  <data key="author">Northwestern Univ</data>
  <data key="year">2003</data>
  <data key="title">...</data>
  <data key="so">SO</data>
  <data key="vol">0</data>
  <data key="page">0</data>
  <data key="ut"></data>
  <data key="freq">1</data>
</node>
<node id="14">
  <data key="name">Ciberonc</data>
  <data key="label">Ciberonc</data>
  <data key="author">Ciberonc</data>
  <data key="year">2018</data>
  <data key="title">...</data>
  <data key="so">SO</data>
  <data key="vol">0</data>
  <data key="page">0</data>
  <data key="ut"></data>
  <data key="freq">1</data>
</node>
<node id="15">
  <data key="name">Natl Canc Inst G Pascale</data>
  <data key="label">Natl Canc Inst G Pascale</data>
  <data key="author">Natl Canc Inst G Pascale</data>
  <data key="year">2002</data>
  <data key="title">...</data>
  <data key="so">SO</data>
  <data key="vol">0</data>
  <data key="page">0</data>
  <data key="ut"></data>
  <data key="freq">1</data>
</node>
<node id="16">
  <data key="name">Hosp Univ Virgen Macarena</data>
  <data key="label">Hosp Univ Virgen Macarena</data>
  <data key="author">Hosp Univ Virgen Macarena</data>
  <data key="year">2018</data>
  <data key="title">...</data>
  <data key="so">SO</data>
  <data key="vol">0</data>
  <data key="page">0</data>
  <data key="ut"></data>
  <data key="freq">2</data>
</node>
<node id="17">
  <data key="name">Ctr Hosp Lyon Sud</data>
  <data key="label">Ctr Hosp Lyon Sud</data>
  <data key="author">Ctr Hosp Lyon Sud</data>
  <data key="year">2006</data>
  <data key="title">...</data>
  <data key="so">SO</data>
  <data key="vol">0</data>
  <data key="page">0</data>
  <data key="ut"></data>
  <data key="freq">1</data>
</node>
<node id="18">
  <data key="name">Fdn IRCCS Ist Nazl Tumori</data>
  <data key="label">Fdn IRCCS Ist Nazl Tumori</data>
  <data key="author">Fdn IRCCS Ist Nazl Tumori</data>
  <data key="year">2018</data>
  <data key="title">...</data>
  <data key="so">SO</data>
  <data key="vol">0</data>
  <data key="page">0</data>
  <data key="ut"></data>
  <data key="freq">1</data>
</node>
<node id="19">
  <data key="name">RAMS</data>
  <data key="label">RAMS</data>
  <data key="author">RAMS</data>
  <data key="year">2003</data>
  <data key="title">...</data>
  <data key="so">SO</data>
  <data key="vol">0</data>
  <data key="page">0</data>
  <data key="ut"></data>
  <data key="freq">1</data>
</node>
<node id="20">
  <data key="name">Carolinas Healthcare Syst</data>
  <data key="label">Carolinas Healthcare Syst</data>
  <data key="author">Carolinas Healthcare Syst</data>
  <data key="year">2015</data>
  <data key="title">...</data>
  <data key="so">SO</data>
  <data key="vol">0</data>
  <data key="page">0</data>
  <data key="ut"></data>
  <data key="freq">1</data>
</node>
<node id="21">
  <data key="name">Univ Wisconsin Hosp  Clin</data>
  <data key="label">Univ Wisconsin Hosp  Clin</data>
  <data key="author">Univ Wisconsin Hosp  Clin</data>
  <data key="year">2002</data>
  <data key="title">...</data>
  <data key="so">SO</data>
  <data key="vol">0</data>
  <data key="page">0</data>
  <data key="ut"></data>
  <data key="freq">3</data>
</node>
<node id="22">
  <data key="name">Canc Inst Hosp</data>
  <data key="label">Canc Inst Hosp</data>
  <data key="author">Canc Inst Hosp</data>
  <data key="year">2004</data>
  <data key="title">...</data>
  <data key="so">SO</data>
  <data key="vol">0</data>
  <data key="page">0</data>
  <data key="ut"></data>
  <data key="freq">2</data>
</node>
<node id="23">
  <data key="name">Hosp Santa Creu  Sant Pau</data>
  <data key="label">Hosp Santa Creu  Sant Pau</data>
  <data key="author">Hosp Santa Creu  Sant Pau</data>
  <data key="year">2016</data>
  <data key="title">...</data>
  <data key="so">SO</data>
  <data key="vol">0</data>
  <data key="page">0</data>
  <data key="ut"></data>
  <data key="freq">1</data>
</node>
<node id="24">
  <data key="name">CHU Grenoble</data>
  <data key="label">CHU Grenoble</data>
  <data key="author">CHU Grenoble</data>
  <data key="year">2013</data>
  <data key="title">...</data>
  <data key="so">SO</data>
  <data key="vol">0</data>
  <data key="page">0</data>
  <data key="ut"></data>
  <data key="freq">1</data>
</node>
<node id="25">
  <data key="name">Eli Lilly  Co</data>
  <data key="label">Eli Lilly  Co</data>
  <data key="author">Eli Lilly  Co</data>
  <data key="year">2004</data>
  <data key="title">...</data>
  <data key="so">SO</data>
  <data key="vol">0</data>
  <data key="page">0</data>
  <data key="ut"></data>
  <data key="freq">5</data>
</node>
<node id="26">
  <data key="name">Cleveland Clin</data>
  <data key="label">Cleveland Clin</data>
  <data key="author">Cleveland Clin</data>
  <data key="year">2016</data>
  <data key="title">...</data>
  <data key="so">SO</data>
  <data key="vol">0</data>
  <data key="page">0</data>
  <data key="ut"></data>
  <data key="freq">1</data>
</node>
<node id="27">
  <data key="name">Ctr Francois Baclesse</data>
  <data key="label">Ctr Francois Baclesse</data>
  <data key="author">Ctr Francois Baclesse</data>
  <data key="year">2004</data>
  <data key="title">...</data>
  <data key="so">SO</data>
  <data key="vol">0</data>
  <data key="page">0</data>
  <data key="ut"></data>
  <data key="freq">4</data>
</node>
<node id="28">
  <data key="name">Duke Univ</data>
  <data key="label">Duke Univ</data>
  <data key="author">Duke Univ</data>
  <data key="year">2005</data>
  <data key="title">...</data>
  <data key="so">SO</data>
  <data key="vol">0</data>
  <data key="page">0</data>
  <data key="ut"></data>
  <data key="freq">5</data>
</node>
<node id="29">
  <data key="name">Kyoto Univ</data>
  <data key="label">Kyoto Univ</data>
  <data key="author">Kyoto Univ</data>
  <data key="year">2007</data>
  <data key="title">...</data>
  <data key="so">SO</data>
  <data key="vol">0</data>
  <data key="page">0</data>
  <data key="ut"></data>
  <data key="freq">1</data>
</node>
<node id="30">
  <data key="name">Asklepios Fachklin Munchen</data>
  <data key="label">Asklepios Fachklin Munchen</data>
  <data key="author">Asklepios Fachklin Munchen</data>
  <data key="year">2008</data>
  <data key="title">...</data>
  <data key="so">SO</data>
  <data key="vol">0</data>
  <data key="page">0</data>
  <data key="ut"></data>
  <data key="freq">1</data>
</node>
<node id="31">
  <data key="name">Thoraxklin</data>
  <data key="label">Thoraxklin</data>
  <data key="author">Thoraxklin</data>
  <data key="year">2004</data>
  <data key="title">...</data>
  <data key="so">SO</data>
  <data key="vol">0</data>
  <data key="page">0</data>
  <data key="ut"></data>
  <data key="freq">2</data>
</node>
<node id="32">
  <data key="name">Univ Toronto</data>
  <data key="label">Univ Toronto</data>
  <data key="author">Univ Toronto</data>
  <data key="year">2000</data>
  <data key="title">...</data>
  <data key="so">SO</data>
  <data key="vol">0</data>
  <data key="page">0</data>
  <data key="ut"></data>
  <data key="freq">3</data>
</node>
<node id="33">
  <data key="name">Rhone Poulenc Rorer</data>
  <data key="label">Rhone Poulenc Rorer</data>
  <data key="author">Rhone Poulenc Rorer</data>
  <data key="year">2000</data>
  <data key="title">...</data>
  <data key="so">SO</data>
  <data key="vol">0</data>
  <data key="page">0</data>
  <data key="ut"></data>
  <data key="freq">1</data>
</node>
<node id="34">
  <data key="name">Tohoku Univ</data>
  <data key="label">Tohoku Univ</data>
  <data key="author">Tohoku Univ</data>
  <data key="year">2007</data>
  <data key="title">...</data>
  <data key="so">SO</data>
  <data key="vol">0</data>
  <data key="page">0</data>
  <data key="ut"></data>
  <data key="freq">1</data>
</node>
<node id="35">
  <data key="name">Boehringer Ingelheim Int Trading</data>
  <data key="label">Boehringer Ingelheim Int Trading</data>
  <data key="author">Boehringer Ingelheim Int Trading</data>
  <data key="year">2014</data>
  <data key="title">...</data>
  <data key="so">SO</data>
  <data key="vol">0</data>
  <data key="page">0</data>
  <data key="ut"></data>
  <data key="freq">1</data>
</node>
<node id="36">
  <data key="name">Karedra I Klin Chorob Pluc</data>
  <data key="label">Karedra I Klin Chorob Pluc</data>
  <data key="author">Karedra I Klin Chorob Pluc</data>
  <data key="year">2007</data>
  <data key="title">...</data>
  <data key="so">SO</data>
  <data key="vol">0</data>
  <data key="page">0</data>
  <data key="ut"></data>
  <data key="freq">1</data>
</node>
<node id="37">
  <data key="name">Kansai Med Univ Hosp</data>
  <data key="label">Kansai Med Univ Hosp</data>
  <data key="author">Kansai Med Univ Hosp</data>
  <data key="year">2018</data>
  <data key="title">...</data>
  <data key="so">SO</data>
  <data key="vol">0</data>
  <data key="page">0</data>
  <data key="ut"></data>
  <data key="freq">3</data>
</node>
<node id="38">
  <data key="name">Cerrahpasa Med Sch</data>
  <data key="label">Cerrahpasa Med Sch</data>
  <data key="author">Cerrahpasa Med Sch</data>
  <data key="year">2018</data>
  <data key="title">...</data>
  <data key="so">SO</data>
  <data key="vol">0</data>
  <data key="page">0</data>
  <data key="ut"></data>
  <data key="freq">1</data>
</node>
<node id="39">
  <data key="name">Hosp Grosshansdorf</data>
  <data key="label">Hosp Grosshansdorf</data>
  <data key="author">Hosp Grosshansdorf</data>
  <data key="year">2004</data>
  <data key="title">...</data>
  <data key="so">SO</data>
  <data key="vol">0</data>
  <data key="page">0</data>
  <data key="ut"></data>
  <data key="freq">5</data>
</node>
<node id="40">
  <data key="name">Hartford Hosp</data>
  <data key="label">Hartford Hosp</data>
  <data key="author">Hartford Hosp</data>
  <data key="year">2011</data>
  <data key="title">...</data>
  <data key="so">SO</data>
  <data key="vol">0</data>
  <data key="page">0</data>
  <data key="ut"></data>
  <data key="freq">1</data>
</node>
<node id="41">
  <data key="name">Inst Jalisciense Cancerol</data>
  <data key="label">Inst Jalisciense Cancerol</data>
  <data key="author">Inst Jalisciense Cancerol</data>
  <data key="year">2019</data>
  <data key="title">...</data>
  <data key="so">SO</data>
  <data key="vol">0</data>
  <data key="page">0</data>
  <data key="ut"></data>
  <data key="freq">1</data>
</node>
<node id="42">
  <data key="name">Canc  Leukemia Grp B</data>
  <data key="label">Canc  Leukemia Grp B</data>
  <data key="author">Canc  Leukemia Grp B</data>
  <data key="year">2005</data>
  <data key="title">...</data>
  <data key="so">SO</data>
  <data key="vol">0</data>
  <data key="page">0</data>
  <data key="ut"></data>
  <data key="freq">1</data>
</node>
<node id="43">
  <data key="name">Canc Trials Ireland</data>
  <data key="label">Canc Trials Ireland</data>
  <data key="author">Canc Trials Ireland</data>
  <data key="year">2016</data>
  <data key="title">...</data>
  <data key="so">SO</data>
  <data key="vol">0</data>
  <data key="page">0</data>
  <data key="ut"></data>
  <data key="freq">1</data>
</node>
<node id="44">
  <data key="name">Baptist Hlth Lexington</data>
  <data key="label">Baptist Hlth Lexington</data>
  <data key="author">Baptist Hlth Lexington</data>
  <data key="year">2017</data>
  <data key="title">...</data>
  <data key="so">SO</data>
  <data key="vol">0</data>
  <data key="page">0</data>
  <data key="ut"></data>
  <data key="freq">1</data>
</node>
<node id="45">
  <data key="name">Bangalore Inst Oncol</data>
  <data key="label">Bangalore Inst Oncol</data>
  <data key="author">Bangalore Inst Oncol</data>
  <data key="year">2008</data>
  <data key="title">...</data>
  <data key="so">SO</data>
  <data key="vol">0</data>
  <data key="page">0</data>
  <data key="ut"></data>
  <data key="freq">1</data>
</node>
<node id="46">
  <data key="name">Pavlov State Med Univ</data>
  <data key="label">Pavlov State Med Univ</data>
  <data key="author">Pavlov State Med Univ</data>
  <data key="year">2013</data>
  <data key="title">...</data>
  <data key="so">SO</data>
  <data key="vol">0</data>
  <data key="page">0</data>
  <data key="ut"></data>
  <data key="freq">1</data>
</node>
<node id="47">
  <data key="name">Sungkyunkwan Univ</data>
  <data key="label">Sungkyunkwan Univ</data>
  <data key="author">Sungkyunkwan Univ</data>
  <data key="year">2016</data>
  <data key="title">...</data>
  <data key="so">SO</data>
  <data key="vol">0</data>
  <data key="page">0</data>
  <data key="ut"></data>
  <data key="freq">6</data>
</node>
<node id="48">
  <data key="name">Los Angeles Oncol Inst</data>
  <data key="label">Los Angeles Oncol Inst</data>
  <data key="author">Los Angeles Oncol Inst</data>
  <data key="year">2001</data>
  <data key="title">...</data>
  <data key="so">SO</data>
  <data key="vol">0</data>
  <data key="page">0</data>
  <data key="ut"></data>
  <data key="freq">1</data>
</node>
<node id="49">
  <data key="name">Univ Messina</data>
  <data key="label">Univ Messina</data>
  <data key="author">Univ Messina</data>
  <data key="year">2002</data>
  <data key="title">...</data>
  <data key="so">SO</data>
  <data key="vol">0</data>
  <data key="page">0</data>
  <data key="ut"></data>
  <data key="freq">1</data>
</node>
<node id="50">
  <data key="name">Kitasato Univ</data>
  <data key="label">Kitasato Univ</data>
  <data key="author">Kitasato Univ</data>
  <data key="year">2007</data>
  <data key="title">...</data>
  <data key="so">SO</data>
  <data key="vol">0</data>
  <data key="page">0</data>
  <data key="ut"></data>
  <data key="freq">1</data>
</node>
<node id="51">
  <data key="name">Case Western Reserve Univ</data>
  <data key="label">Case Western Reserve Univ</data>
  <data key="author">Case Western Reserve Univ</data>
  <data key="year">2011</data>
  <data key="title">...</data>
  <data key="so">SO</data>
  <data key="vol">0</data>
  <data key="page">0</data>
  <data key="ut"></data>
  <data key="freq">1</data>
</node>
<node id="52">
  <data key="name">Complejo Hosp Jaen</data>
  <data key="label">Complejo Hosp Jaen</data>
  <data key="author">Complejo Hosp Jaen</data>
  <data key="year">2009</data>
  <data key="title">...</data>
  <data key="so">SO</data>
  <data key="vol">0</data>
  <data key="page">0</data>
  <data key="ut"></data>
  <data key="freq">1</data>
</node>
<node id="53">
  <data key="name">Tokyo Metropolitan Hiroo Gen Hosp</data>
  <data key="label">Tokyo Metropolitan Hiroo Gen Hosp</data>
  <data key="author">Tokyo Metropolitan Hiroo Gen Hosp</data>
  <data key="year">2007</data>
  <data key="title">...</data>
  <data key="so">SO</data>
  <data key="vol">0</data>
  <data key="page">0</data>
  <data key="ut"></data>
  <data key="freq">1</data>
</node>
<node id="54">
  <data key="name">Pfizer Italia</data>
  <data key="label">Pfizer Italia</data>
  <data key="author">Pfizer Italia</data>
  <data key="year">2013</data>
  <data key="title">...</data>
  <data key="so">SO</data>
  <data key="vol">0</data>
  <data key="page">0</data>
  <data key="ut"></data>
  <data key="freq">1</data>
</node>
<node id="55">
  <data key="name">Inst Canc Arnaldo Vieira Carvalho</data>
  <data key="label">Inst Canc Arnaldo Vieira Carvalho</data>
  <data key="author">Inst Canc Arnaldo Vieira Carvalho</data>
  <data key="year">2006</data>
  <data key="title">...</data>
  <data key="so">SO</data>
  <data key="vol">0</data>
  <data key="page">0</data>
  <data key="ut"></data>
  <data key="freq">1</data>
</node>
<node id="56">
  <data key="name">Amer Coll Radiol</data>
  <data key="label">Amer Coll Radiol</data>
  <data key="author">Amer Coll Radiol</data>
  <data key="year">2010</data>
  <data key="title">...</data>
  <data key="so">SO</data>
  <data key="vol">0</data>
  <data key="page">0</data>
  <data key="ut"></data>
  <data key="freq">1</data>
</node>
<node id="57">
  <data key="name">Hosp Clin Univ Valencia</data>
  <data key="label">Hosp Clin Univ Valencia</data>
  <data key="author">Hosp Clin Univ Valencia</data>
  <data key="year">2009</data>
  <data key="title">...</data>
  <data key="so">SO</data>
  <data key="vol">0</data>
  <data key="page">0</data>
  <data key="ut"></data>
  <data key="freq">1</data>
</node>
<node id="58">
  <data key="name">Catalan Inst Oncol Badalona</data>
  <data key="label">Catalan Inst Oncol Badalona</data>
  <data key="author">Catalan Inst Oncol Badalona</data>
  <data key="year">2015</data>
  <data key="title">...</data>
  <data key="so">SO</data>
  <data key="vol">0</data>
  <data key="page">0</data>
  <data key="ut"></data>
  <data key="freq">1</data>
</node>
<node id="59">
  <data key="name">Lausanne Univ</data>
  <data key="label">Lausanne Univ</data>
  <data key="author">Lausanne Univ</data>
  <data key="year">2019</data>
  <data key="title">...</data>
  <data key="so">SO</data>
  <data key="vol">0</data>
  <data key="page">0</data>
  <data key="ut"></data>
  <data key="freq">1</data>
</node>
<node id="60">
  <data key="name">Fdn Arturo Lopez Perez</data>
  <data key="label">Fdn Arturo Lopez Perez</data>
  <data key="author">Fdn Arturo Lopez Perez</data>
  <data key="year">2018</data>
  <data key="title">...</data>
  <data key="so">SO</data>
  <data key="vol">0</data>
  <data key="page">0</data>
  <data key="ut"></data>
  <data key="freq">1</data>
</node>
<node id="61">
  <data key="name">CRLCC Rene Gauducheau</data>
  <data key="label">CRLCC Rene Gauducheau</data>
  <data key="author">CRLCC Rene Gauducheau</data>
  <data key="year">2003</data>
  <data key="title">...</data>
  <data key="so">SO</data>
  <data key="vol">0</data>
  <data key="page">0</data>
  <data key="ut"></data>
  <data key="freq">1</data>
</node>
<node id="62">
  <data key="name">Azienda Osped Perugia</data>
  <data key="label">Azienda Osped Perugia</data>
  <data key="author">Azienda Osped Perugia</data>
  <data key="year">2013</data>
  <data key="title">...</data>
  <data key="so">SO</data>
  <data key="vol">0</data>
  <data key="page">0</data>
  <data key="ut"></data>
  <data key="freq">1</data>
</node>
<node id="63">
  <data key="name">Vall dHebron Univ Hosp</data>
  <data key="label">Vall dHebron Univ Hosp</data>
  <data key="author">Vall dHebron Univ Hosp</data>
  <data key="year">2015</data>
  <data key="title">...</data>
  <data key="so">SO</data>
  <data key="vol">0</data>
  <data key="page">0</data>
  <data key="ut"></data>
  <data key="freq">3</data>
</node>
<node id="64">
  <data key="name">Christiana Care Hlth CCOP</data>
  <data key="label">Christiana Care Hlth CCOP</data>
  <data key="author">Christiana Care Hlth CCOP</data>
  <data key="year">2015</data>
  <data key="title">...</data>
  <data key="so">SO</data>
  <data key="vol">0</data>
  <data key="page">0</data>
  <data key="ut"></data>
  <data key="freq">1</data>
</node>
<node id="65">
  <data key="name">CHU Caen</data>
  <data key="label">CHU Caen</data>
  <data key="author">CHU Caen</data>
  <data key="year">2015</data>
  <data key="title">...</data>
  <data key="so">SO</data>
  <data key="vol">0</data>
  <data key="page">0</data>
  <data key="ut"></data>
  <data key="freq">1</data>
</node>
<node id="66">
  <data key="name">Ctr Hosp Univ Toulouse</data>
  <data key="label">Ctr Hosp Univ Toulouse</data>
  <data key="author">Ctr Hosp Univ Toulouse</data>
  <data key="year">2015</data>
  <data key="title">...</data>
  <data key="so">SO</data>
  <data key="vol">0</data>
  <data key="page">0</data>
  <data key="ut"></data>
  <data key="freq">1</data>
</node>
<node id="67">
  <data key="name">Harbin Med Univ</data>
  <data key="label">Harbin Med Univ</data>
  <data key="author">Harbin Med Univ</data>
  <data key="year">2011</data>
  <data key="title">...</data>
  <data key="so">SO</data>
  <data key="vol">0</data>
  <data key="page">0</data>
  <data key="ut"></data>
  <data key="freq">1</data>
</node>
<node id="68">
  <data key="name">Dr Soetomo Hosp</data>
  <data key="label">Dr Soetomo Hosp</data>
  <data key="author">Dr Soetomo Hosp</data>
  <data key="year">2009</data>
  <data key="title">...</data>
  <data key="so">SO</data>
  <data key="vol">0</data>
  <data key="page">0</data>
  <data key="ut"></data>
  <data key="freq">1</data>
</node>
<node id="69">
  <data key="name">Inst Cancerol Ouest Site Rene Gauducheau</data>
  <data key="label">Inst Cancerol Ouest Site Rene Gauducheau</data>
  <data key="author">Inst Cancerol Ouest Site Rene Gauducheau</data>
  <data key="year">2013</data>
  <data key="title">...</data>
  <data key="so">SO</data>
  <data key="vol">0</data>
  <data key="page">0</data>
  <data key="ut"></data>
  <data key="freq">1</data>
</node>
<node id="70">
  <data key="name">Inst Cancerol Loire</data>
  <data key="label">Inst Cancerol Loire</data>
  <data key="author">Inst Cancerol Loire</data>
  <data key="year">2010</data>
  <data key="title">...</data>
  <data key="so">SO</data>
  <data key="vol">0</data>
  <data key="page">0</data>
  <data key="ut"></data>
  <data key="freq">1</data>
</node>
<node id="71">
  <data key="name">Sismanoglio Gen Hosp</data>
  <data key="label">Sismanoglio Gen Hosp</data>
  <data key="author">Sismanoglio Gen Hosp</data>
  <data key="year">2006</data>
  <data key="title">...</data>
  <data key="so">SO</data>
  <data key="vol">0</data>
  <data key="page">0</data>
  <data key="ut"></data>
  <data key="freq">1</data>
</node>
<node id="72">
  <data key="name">Christie Natl Hlth Serv Fdn Trust</data>
  <data key="label">Christie Natl Hlth Serv Fdn Trust</data>
  <data key="author">Christie Natl Hlth Serv Fdn Trust</data>
  <data key="year">2013</data>
  <data key="title">...</data>
  <data key="so">SO</data>
  <data key="vol">0</data>
  <data key="page">0</data>
  <data key="ut"></data>
  <data key="freq">1</data>
</node>
<node id="73">
  <data key="name">Merck  Co Inc</data>
  <data key="label">Merck  Co Inc</data>
  <data key="author">Merck  Co Inc</data>
  <data key="year">2016</data>
  <data key="title">...</data>
  <data key="so">SO</data>
  <data key="vol">0</data>
  <data key="page">0</data>
  <data key="ut"></data>
  <data key="freq">3</data>
</node>
<node id="74">
  <data key="name">Hosp Miguel Servet</data>
  <data key="label">Hosp Miguel Servet</data>
  <data key="author">Hosp Miguel Servet</data>
  <data key="year">2006</data>
  <data key="title">...</data>
  <data key="so">SO</data>
  <data key="vol">0</data>
  <data key="page">0</data>
  <data key="ut"></data>
  <data key="freq">1</data>
</node>
<node id="75">
  <data key="name">NN Blokhin Russian Canc Res Ctr</data>
  <data key="label">NN Blokhin Russian Canc Res Ctr</data>
  <data key="author">NN Blokhin Russian Canc Res Ctr</data>
  <data key="year">2015</data>
  <data key="title">...</data>
  <data key="so">SO</data>
  <data key="vol">0</data>
  <data key="page">0</data>
  <data key="ut"></data>
  <data key="freq">2</data>
</node>
<node id="76">
  <data key="name">CHU Angers</data>
  <data key="label">CHU Angers</data>
  <data key="author">CHU Angers</data>
  <data key="year">2012</data>
  <data key="title">...</data>
  <data key="so">SO</data>
  <data key="vol">0</data>
  <data key="page">0</data>
  <data key="ut"></data>
  <data key="freq">1</data>
</node>
<node id="77">
  <data key="name">Swedish Med Ctr</data>
  <data key="label">Swedish Med Ctr</data>
  <data key="author">Swedish Med Ctr</data>
  <data key="year">2001</data>
  <data key="title">...</data>
  <data key="so">SO</data>
  <data key="vol">0</data>
  <data key="page">0</data>
  <data key="ut"></data>
  <data key="freq">1</data>
</node>
<node id="78">
  <data key="name">Natl Canc Inst Canada Clin Trials Grp</data>
  <data key="label">Natl Canc Inst Canada Clin Trials Grp</data>
  <data key="author">Natl Canc Inst Canada Clin Trials Grp</data>
  <data key="year">2005</data>
  <data key="title">...</data>
  <data key="so">SO</data>
  <data key="vol">0</data>
  <data key="page">0</data>
  <data key="ut"></data>
  <data key="freq">3</data>
</node>
<node id="79">
  <data key="name">Dartmouth Hitchcock Med Ctr</data>
  <data key="label">Dartmouth Hitchcock Med Ctr</data>
  <data key="author">Dartmouth Hitchcock Med Ctr</data>
  <data key="year">2004</data>
  <data key="title">...</data>
  <data key="so">SO</data>
  <data key="vol">0</data>
  <data key="page">0</data>
  <data key="ut"></data>
  <data key="freq">2</data>
</node>
<node id="80">
  <data key="name">Massachusetts Gen Hosp</data>
  <data key="label">Massachusetts Gen Hosp</data>
  <data key="author">Massachusetts Gen Hosp</data>
  <data key="year">2003</data>
  <data key="title">...</data>
  <data key="so">SO</data>
  <data key="vol">0</data>
  <data key="page">0</data>
  <data key="ut"></data>
  <data key="freq">12</data>
</node>
<node id="81">
  <data key="name">Asklepios Fachkliniken Muenchen Gauting</data>
  <data key="label">Asklepios Fachkliniken Muenchen Gauting</data>
  <data key="author">Asklepios Fachkliniken Muenchen Gauting</data>
  <data key="year">2007</data>
  <data key="title">...</data>
  <data key="so">SO</data>
  <data key="vol">0</data>
  <data key="page">0</data>
  <data key="ut"></data>
  <data key="freq">2</data>
</node>
<node id="82">
  <data key="name">Bellaria Hosp</data>
  <data key="label">Bellaria Hosp</data>
  <data key="author">Bellaria Hosp</data>
  <data key="year">2002</data>
  <data key="title">...</data>
  <data key="so">SO</data>
  <data key="vol">0</data>
  <data key="page">0</data>
  <data key="ut"></data>
  <data key="freq">2</data>
</node>
<node id="83">
  <data key="name">Cedars Sinai Comprehens Canc Ctr</data>
  <data key="label">Cedars Sinai Comprehens Canc Ctr</data>
  <data key="author">Cedars Sinai Comprehens Canc Ctr</data>
  <data key="year">2003</data>
  <data key="title">...</data>
  <data key="so">SO</data>
  <data key="vol">0</data>
  <data key="page">0</data>
  <data key="ut"></data>
  <data key="freq">2</data>
</node>
<node id="84">
  <data key="name">Eli Lilly Japan KK</data>
  <data key="label">Eli Lilly Japan KK</data>
  <data key="author">Eli Lilly Japan KK</data>
  <data key="year">2008</data>
  <data key="title">...</data>
  <data key="so">SO</data>
  <data key="vol">0</data>
  <data key="page">0</data>
  <data key="ut"></data>
  <data key="freq">1</data>
</node>
<node id="85">
  <data key="name">Flinders Med Ctr</data>
  <data key="label">Flinders Med Ctr</data>
  <data key="author">Flinders Med Ctr</data>
  <data key="year">2017</data>
  <data key="title">...</data>
  <data key="so">SO</data>
  <data key="vol">0</data>
  <data key="page">0</data>
  <data key="ut"></data>
  <data key="freq">2</data>
</node>
<node id="86">
  <data key="name">Germans Trias  Pujol Hosp</data>
  <data key="label">Germans Trias  Pujol Hosp</data>
  <data key="author">Germans Trias  Pujol Hosp</data>
  <data key="year">2019</data>
  <data key="title">...</data>
  <data key="so">SO</data>
  <data key="vol">0</data>
  <data key="page">0</data>
  <data key="ut"></data>
  <data key="freq">1</data>
</node>
<node id="87">
  <data key="name">Canc Hosp</data>
  <data key="label">Canc Hosp</data>
  <data key="author">Canc Hosp</data>
  <data key="year">2008</data>
  <data key="title">...</data>
  <data key="so">SO</data>
  <data key="vol">0</data>
  <data key="page">0</data>
  <data key="ut"></data>
  <data key="freq">1</data>
</node>
<node id="88">
  <data key="name">Japanese Fdn Canc Res</data>
  <data key="label">Japanese Fdn Canc Res</data>
  <data key="author">Japanese Fdn Canc Res</data>
  <data key="year">2003</data>
  <data key="title">...</data>
  <data key="so">SO</data>
  <data key="vol">0</data>
  <data key="page">0</data>
  <data key="ut"></data>
  <data key="freq">1</data>
</node>
<node id="89">
  <data key="name">CHU Rennes Hop Ponchaillou</data>
  <data key="label">CHU Rennes Hop Ponchaillou</data>
  <data key="author">CHU Rennes Hop Ponchaillou</data>
  <data key="year">2012</data>
  <data key="title">...</data>
  <data key="so">SO</data>
  <data key="vol">0</data>
  <data key="page">0</data>
  <data key="ut"></data>
  <data key="freq">1</data>
</node>
<node id="90">
  <data key="name">Univ Duisburg Essen</data>
  <data key="label">Univ Duisburg Essen</data>
  <data key="author">Univ Duisburg Essen</data>
  <data key="year">2015</data>
  <data key="title">...</data>
  <data key="so">SO</data>
  <data key="vol">0</data>
  <data key="page">0</data>
  <data key="ut"></data>
  <data key="freq">2</data>
</node>
<node id="91">
  <data key="name">Limoges Univ Hosp</data>
  <data key="label">Limoges Univ Hosp</data>
  <data key="author">Limoges Univ Hosp</data>
  <data key="year">2019</data>
  <data key="title">...</data>
  <data key="so">SO</data>
  <data key="vol">0</data>
  <data key="page">0</data>
  <data key="ut"></data>
  <data key="freq">1</data>
</node>
<node id="92">
  <data key="name">Univ Texas MD Anderson Canc Ctr</data>
  <data key="label">Univ Texas MD Anderson Canc Ctr</data>
  <data key="author">Univ Texas MD Anderson Canc Ctr</data>
  <data key="year">2015</data>
  <data key="title">...</data>
  <data key="so">SO</data>
  <data key="vol">0</data>
  <data key="page">0</data>
  <data key="ut"></data>
  <data key="freq">5</data>
</node>
<node id="93">
  <data key="name">OSI Pharmaceut</data>
  <data key="label">OSI Pharmaceut</data>
  <data key="author">OSI Pharmaceut</data>
  <data key="year">2005</data>
  <data key="title">...</data>
  <data key="so">SO</data>
  <data key="vol">0</data>
  <data key="page">0</data>
  <data key="ut"></data>
  <data key="freq">2</data>
</node>
<node id="94">
  <data key="name">Kanagawa Canc Ctr</data>
  <data key="label">Kanagawa Canc Ctr</data>
  <data key="author">Kanagawa Canc Ctr</data>
  <data key="year">2003</data>
  <data key="title">...</data>
  <data key="so">SO</data>
  <data key="vol">0</data>
  <data key="page">0</data>
  <data key="ut"></data>
  <data key="freq">3</data>
</node>
<node id="95">
  <data key="name">S Luigi  S Curro Hosp</data>
  <data key="label">S Luigi  S Curro Hosp</data>
  <data key="author">S Luigi  S Curro Hosp</data>
  <data key="year">2002</data>
  <data key="title">...</data>
  <data key="so">SO</data>
  <data key="vol">0</data>
  <data key="page">0</data>
  <data key="ut"></data>
  <data key="freq">1</data>
</node>
<node id="96">
  <data key="name">Ch Lyon Sud</data>
  <data key="label">Ch Lyon Sud</data>
  <data key="author">Ch Lyon Sud</data>
  <data key="year">2015</data>
  <data key="title">...</data>
  <data key="so">SO</data>
  <data key="vol">0</data>
  <data key="page">0</data>
  <data key="ut"></data>
  <data key="freq">1</data>
</node>
<node id="97">
  <data key="name">Free Univ Amsterdam</data>
  <data key="label">Free Univ Amsterdam</data>
  <data key="author">Free Univ Amsterdam</data>
  <data key="year">2003</data>
  <data key="title">...</data>
  <data key="so">SO</data>
  <data key="vol">0</data>
  <data key="page">0</data>
  <data key="ut"></data>
  <data key="freq">2</data>
</node>
<node id="98">
  <data key="name">Natl Cheng Kung Univ Hosp</data>
  <data key="label">Natl Cheng Kung Univ Hosp</data>
  <data key="author">Natl Cheng Kung Univ Hosp</data>
  <data key="year">2013</data>
  <data key="title">...</data>
  <data key="so">SO</data>
  <data key="vol">0</data>
  <data key="page">0</data>
  <data key="ut"></data>
  <data key="freq">1</data>
</node>
<node id="99">
  <data key="name">S Maria delle Croci Hosp</data>
  <data key="label">S Maria delle Croci Hosp</data>
  <data key="author">S Maria delle Croci Hosp</data>
  <data key="year">2002</data>
  <data key="title">...</data>
  <data key="so">SO</data>
  <data key="vol">0</data>
  <data key="page">0</data>
  <data key="ut"></data>
  <data key="freq">1</data>
</node>
<node id="100">
  <data key="name">Asan Med Ctr</data>
  <data key="label">Asan Med Ctr</data>
  <data key="author">Asan Med Ctr</data>
  <data key="year">2012</data>
  <data key="title">...</data>
  <data key="so">SO</data>
  <data key="vol">0</data>
  <data key="page">0</data>
  <data key="ut"></data>
  <data key="freq">3</data>
</node>
<node id="101">
  <data key="name">Natl Taiwan Univ Hosp</data>
  <data key="label">Natl Taiwan Univ Hosp</data>
  <data key="author">Natl Taiwan Univ Hosp</data>
  <data key="year">2013</data>
  <data key="title">...</data>
  <data key="so">SO</data>
  <data key="vol">0</data>
  <data key="page">0</data>
  <data key="ut"></data>
  <data key="freq">5</data>
</node>
<node id="102">
  <data key="name">Sapporo Med Univ</data>
  <data key="label">Sapporo Med Univ</data>
  <data key="author">Sapporo Med Univ</data>
  <data key="year">2007</data>
  <data key="title">...</data>
  <data key="so">SO</data>
  <data key="vol">0</data>
  <data key="page">0</data>
  <data key="ut"></data>
  <data key="freq">1</data>
</node>
<node id="103">
  <data key="name">Intermt Med Ctr</data>
  <data key="label">Intermt Med Ctr</data>
  <data key="author">Intermt Med Ctr</data>
  <data key="year">2011</data>
  <data key="title">...</data>
  <data key="so">SO</data>
  <data key="vol">0</data>
  <data key="page">0</data>
  <data key="ut"></data>
  <data key="freq">1</data>
</node>
<node id="104">
  <data key="name">Yonsei Univ</data>
  <data key="label">Yonsei Univ</data>
  <data key="author">Yonsei Univ</data>
  <data key="year">2017</data>
  <data key="title">...</data>
  <data key="so">SO</data>
  <data key="vol">0</data>
  <data key="page">0</data>
  <data key="ut"></data>
  <data key="freq">4</data>
</node>
<node id="105">
  <data key="name">Anosys Inc</data>
  <data key="label">Anosys Inc</data>
  <data key="author">Anosys Inc</data>
  <data key="year">2005</data>
  <data key="title">...</data>
  <data key="so">SO</data>
  <data key="vol">0</data>
  <data key="page">0</data>
  <data key="ut"></data>
  <data key="freq">1</data>
</node>
<node id="106">
  <data key="name">London Reg Canc Ctr</data>
  <data key="label">London Reg Canc Ctr</data>
  <data key="author">London Reg Canc Ctr</data>
  <data key="year">2000</data>
  <data key="title">...</data>
  <data key="so">SO</data>
  <data key="vol">0</data>
  <data key="page">0</data>
  <data key="ut"></data>
  <data key="freq">1</data>
</node>
<node id="107">
  <data key="name">Ctr Riferimento Oncol</data>
  <data key="label">Ctr Riferimento Oncol</data>
  <data key="author">Ctr Riferimento Oncol</data>
  <data key="year">2012</data>
  <data key="title">...</data>
  <data key="so">SO</data>
  <data key="vol">0</data>
  <data key="page">0</data>
  <data key="ut"></data>
  <data key="freq">1</data>
</node>
<node id="108">
  <data key="name">Netherlands Canc Inst</data>
  <data key="label">Netherlands Canc Inst</data>
  <data key="author">Netherlands Canc Inst</data>
  <data key="year">2015</data>
  <data key="title">...</data>
  <data key="so">SO</data>
  <data key="vol">0</data>
  <data key="page">0</data>
  <data key="ut"></data>
  <data key="freq">3</data>
</node>
<node id="109">
  <data key="name">Catalan Inst Oncol</data>
  <data key="label">Catalan Inst Oncol</data>
  <data key="author">Catalan Inst Oncol</data>
  <data key="year">2008</data>
  <data key="title">...</data>
  <data key="so">SO</data>
  <data key="vol">0</data>
  <data key="page">0</data>
  <data key="ut"></data>
  <data key="freq">3</data>
</node>
<node id="110">
  <data key="name">Aarhus Univ Hosp</data>
  <data key="label">Aarhus Univ Hosp</data>
  <data key="author">Aarhus Univ Hosp</data>
  <data key="year">2009</data>
  <data key="title">...</data>
  <data key="so">SO</data>
  <data key="vol">0</data>
  <data key="page">0</data>
  <data key="ut"></data>
  <data key="freq">1</data>
</node>
<node id="111">
  <data key="name">CHU Montpellier</data>
  <data key="label">CHU Montpellier</data>
  <data key="author">CHU Montpellier</data>
  <data key="year">2017</data>
  <data key="title">...</data>
  <data key="so">SO</data>
  <data key="vol">0</data>
  <data key="page">0</data>
  <data key="ut"></data>
  <data key="freq">2</data>
</node>
<node id="112">
  <data key="name">Mario Negri Inst Pharmacol Res</data>
  <data key="label">Mario Negri Inst Pharmacol Res</data>
  <data key="author">Mario Negri Inst Pharmacol Res</data>
  <data key="year">2008</data>
  <data key="title">...</data>
  <data key="so">SO</data>
  <data key="vol">0</data>
  <data key="page">0</data>
  <data key="ut"></data>
  <data key="freq">1</data>
</node>
<node id="113">
  <data key="name">Ctr Hosp Emile Muller</data>
  <data key="label">Ctr Hosp Emile Muller</data>
  <data key="author">Ctr Hosp Emile Muller</data>
  <data key="year">2012</data>
  <data key="title">...</data>
  <data key="so">SO</data>
  <data key="vol">0</data>
  <data key="page">0</data>
  <data key="ut"></data>
  <data key="freq">1</data>
</node>
<node id="114">
  <data key="name">Confidence Med Ctr</data>
  <data key="label">Confidence Med Ctr</data>
  <data key="author">Confidence Med Ctr</data>
  <data key="year">2005</data>
  <data key="title">...</data>
  <data key="so">SO</data>
  <data key="vol">0</data>
  <data key="page">0</data>
  <data key="ut"></data>
  <data key="freq">1</data>
</node>
<node id="115">
  <data key="name">Med Acad Gdansk</data>
  <data key="label">Med Acad Gdansk</data>
  <data key="author">Med Acad Gdansk</data>
  <data key="year">2006</data>
  <data key="title">...</data>
  <data key="so">SO</data>
  <data key="vol">0</data>
  <data key="page">0</data>
  <data key="ut"></data>
  <data key="freq">1</data>
</node>
<node id="116">
  <data key="name">Ctr Hosp Univ Rennes</data>
  <data key="label">Ctr Hosp Univ Rennes</data>
  <data key="author">Ctr Hosp Univ Rennes</data>
  <data key="year">2015</data>
  <data key="title">...</data>
  <data key="so">SO</data>
  <data key="vol">0</data>
  <data key="page">0</data>
  <data key="ut"></data>
  <data key="freq">2</data>
</node>
<node id="117">
  <data key="name">Angeles Clin  Res Inst</data>
  <data key="label">Angeles Clin  Res Inst</data>
  <data key="author">Angeles Clin  Res Inst</data>
  <data key="year">2015</data>
  <data key="title">...</data>
  <data key="so">SO</data>
  <data key="vol">0</data>
  <data key="page">0</data>
  <data key="ut"></data>
  <data key="freq">1</data>
</node>
<node id="118">
  <data key="name">Epworth Healthcare</data>
  <data key="label">Epworth Healthcare</data>
  <data key="author">Epworth Healthcare</data>
  <data key="year">2018</data>
  <data key="title">...</data>
  <data key="so">SO</data>
  <data key="vol">0</data>
  <data key="page">0</data>
  <data key="ut"></data>
  <data key="freq">1</data>
</node>
<node id="119">
  <data key="name">Adapt Biotechnol</data>
  <data key="label">Adapt Biotechnol</data>
  <data key="author">Adapt Biotechnol</data>
  <data key="year">2018</data>
  <data key="title">...</data>
  <data key="so">SO</data>
  <data key="vol">0</data>
  <data key="page">0</data>
  <data key="ut"></data>
  <data key="freq">1</data>
</node>
<node id="120">
  <data key="name">Christian Med Coll  Hosp</data>
  <data key="label">Christian Med Coll  Hosp</data>
  <data key="author">Christian Med Coll  Hosp</data>
  <data key="year">2012</data>
  <data key="title">...</data>
  <data key="so">SO</data>
  <data key="vol">0</data>
  <data key="page">0</data>
  <data key="ut"></data>
  <data key="freq">1</data>
</node>
<node id="121">
  <data key="name">Florida Hosp</data>
  <data key="label">Florida Hosp</data>
  <data key="author">Florida Hosp</data>
  <data key="year">2014</data>
  <data key="title">...</data>
  <data key="so">SO</data>
  <data key="vol">0</data>
  <data key="page">0</data>
  <data key="ut"></data>
  <data key="freq">2</data>
</node>
<node id="122">
  <data key="name">Ege Univ</data>
  <data key="label">Ege Univ</data>
  <data key="author">Ege Univ</data>
  <data key="year">2008</data>
  <data key="title">...</data>
  <data key="so">SO</data>
  <data key="vol">0</data>
  <data key="page">0</data>
  <data key="ut"></data>
  <data key="freq">2</data>
</node>
<node id="123">
  <data key="name">Kanagawa Cardiovasc  Resp Ctr</data>
  <data key="label">Kanagawa Cardiovasc  Resp Ctr</data>
  <data key="author">Kanagawa Cardiovasc  Resp Ctr</data>
  <data key="year">2013</data>
  <data key="title">...</data>
  <data key="so">SO</data>
  <data key="vol">0</data>
  <data key="page">0</data>
  <data key="ut"></data>
  <data key="freq">1</data>
</node>
<node id="124">
  <data key="name">Oncol Inst Ion Chiricuta</data>
  <data key="label">Oncol Inst Ion Chiricuta</data>
  <data key="author">Oncol Inst Ion Chiricuta</data>
  <data key="year">2005</data>
  <data key="title">...</data>
  <data key="so">SO</data>
  <data key="vol">0</data>
  <data key="page">0</data>
  <data key="ut"></data>
  <data key="freq">2</data>
</node>
<node id="125">
  <data key="name">Tokyo Metropolitan Komagome Hosp</data>
  <data key="label">Tokyo Metropolitan Komagome Hosp</data>
  <data key="author">Tokyo Metropolitan Komagome Hosp</data>
  <data key="year">2007</data>
  <data key="title">...</data>
  <data key="so">SO</data>
  <data key="vol">0</data>
  <data key="page">0</data>
  <data key="ut"></data>
  <data key="freq">1</data>
</node>
<node id="126">
  <data key="name">Ist Nazl Tumori</data>
  <data key="label">Ist Nazl Tumori</data>
  <data key="author">Ist Nazl Tumori</data>
  <data key="year">2003</data>
  <data key="title">...</data>
  <data key="so">SO</data>
  <data key="vol">0</data>
  <data key="page">0</data>
  <data key="ut"></data>
  <data key="freq">1</data>
</node>
<node id="127">
  <data key="name">Fdn Jimenez Diaz</data>
  <data key="label">Fdn Jimenez Diaz</data>
  <data key="author">Fdn Jimenez Diaz</data>
  <data key="year">2012</data>
  <data key="title">...</data>
  <data key="so">SO</data>
  <data key="vol">0</data>
  <data key="page">0</data>
  <data key="ut"></data>
  <data key="freq">2</data>
</node>
<node id="128">
  <data key="name">Santa Chiara Hosp</data>
  <data key="label">Santa Chiara Hosp</data>
  <data key="author">Santa Chiara Hosp</data>
  <data key="year">2002</data>
  <data key="title">...</data>
  <data key="so">SO</data>
  <data key="vol">0</data>
  <data key="page">0</data>
  <data key="ut"></data>
  <data key="freq">1</data>
</node>
<node id="129">
  <data key="name">Acad Med Hosp Amsterdam</data>
  <data key="label">Acad Med Hosp Amsterdam</data>
  <data key="author">Acad Med Hosp Amsterdam</data>
  <data key="year">2016</data>
  <data key="title">...</data>
  <data key="so">SO</data>
  <data key="vol">0</data>
  <data key="page">0</data>
  <data key="ut"></data>
  <data key="freq">1</data>
</node>
<node id="130">
  <data key="name">Med Acad Lodz</data>
  <data key="label">Med Acad Lodz</data>
  <data key="author">Med Acad Lodz</data>
  <data key="year">2007</data>
  <data key="title">...</data>
  <data key="so">SO</data>
  <data key="vol">0</data>
  <data key="page">0</data>
  <data key="ut"></data>
  <data key="freq">1</data>
</node>
<node id="131">
  <data key="name">Cheng Kung Univ Hosp</data>
  <data key="label">Cheng Kung Univ Hosp</data>
  <data key="author">Cheng Kung Univ Hosp</data>
  <data key="year">2015</data>
  <data key="title">...</data>
  <data key="so">SO</data>
  <data key="vol">0</data>
  <data key="page">0</data>
  <data key="ut"></data>
  <data key="freq">1</data>
</node>
<node id="132">
  <data key="name">Inst Canc Arnaldo Vieira de Carvalho</data>
  <data key="label">Inst Canc Arnaldo Vieira de Carvalho</data>
  <data key="author">Inst Canc Arnaldo Vieira de Carvalho</data>
  <data key="year">2003</data>
  <data key="title">...</data>
  <data key="so">SO</data>
  <data key="vol">0</data>
  <data key="page">0</data>
  <data key="ut"></data>
  <data key="freq">2</data>
</node>
<node id="133">
  <data key="name">Reg Hosp Lung Dis  TB</data>
  <data key="label">Reg Hosp Lung Dis  TB</data>
  <data key="author">Reg Hosp Lung Dis  TB</data>
  <data key="year">2000</data>
  <data key="title">...</data>
  <data key="so">SO</data>
  <data key="vol">0</data>
  <data key="page">0</data>
  <data key="ut"></data>
  <data key="freq">1</data>
</node>
<node id="134">
  <data key="name">Univ Turin</data>
  <data key="label">Univ Turin</data>
  <data key="author">Univ Turin</data>
  <data key="year">2002</data>
  <data key="title">...</data>
  <data key="so">SO</data>
  <data key="vol">0</data>
  <data key="page">0</data>
  <data key="ut"></data>
  <data key="freq">3</data>
</node>
<node id="135">
  <data key="name">Aix Marseille Univ</data>
  <data key="label">Aix Marseille Univ</data>
  <data key="author">Aix Marseille Univ</data>
  <data key="year">2015</data>
  <data key="title">...</data>
  <data key="so">SO</data>
  <data key="vol">0</data>
  <data key="page">0</data>
  <data key="ut"></data>
  <data key="freq">3</data>
</node>
<node id="136">
  <data key="name">Inst Rech Pierre Fabre</data>
  <data key="label">Inst Rech Pierre Fabre</data>
  <data key="author">Inst Rech Pierre Fabre</data>
  <data key="year">2006</data>
  <data key="title">...</data>
  <data key="so">SO</data>
  <data key="vol">0</data>
  <data key="page">0</data>
  <data key="ut"></data>
  <data key="freq">1</data>
</node>
<node id="137">
  <data key="name">Aichi Hosp</data>
  <data key="label">Aichi Hosp</data>
  <data key="author">Aichi Hosp</data>
  <data key="year">2010</data>
  <data key="title">...</data>
  <data key="so">SO</data>
  <data key="vol">0</data>
  <data key="page">0</data>
  <data key="ut"></data>
  <data key="freq">1</data>
</node>
<node id="138">
  <data key="name">Hosp 12 Octubre</data>
  <data key="label">Hosp 12 Octubre</data>
  <data key="author">Hosp 12 Octubre</data>
  <data key="year">2009</data>
  <data key="title">...</data>
  <data key="so">SO</data>
  <data key="vol">0</data>
  <data key="page">0</data>
  <data key="ut"></data>
  <data key="freq">1</data>
</node>
<node id="139">
  <data key="name">Ambulatorium Chemioterapii</data>
  <data key="label">Ambulatorium Chemioterapii</data>
  <data key="author">Ambulatorium Chemioterapii</data>
  <data key="year">2019</data>
  <data key="title">...</data>
  <data key="so">SO</data>
  <data key="vol">0</data>
  <data key="page">0</data>
  <data key="ut"></data>
  <data key="freq">1</data>
</node>
<node id="140">
  <data key="name">Clin Puerta Hierro</data>
  <data key="label">Clin Puerta Hierro</data>
  <data key="author">Clin Puerta Hierro</data>
  <data key="year">2009</data>
  <data key="title">...</data>
  <data key="so">SO</data>
  <data key="vol">0</data>
  <data key="page">0</data>
  <data key="ut"></data>
  <data key="freq">1</data>
</node>
<node id="141">
  <data key="name">Hirosaki Univ</data>
  <data key="label">Hirosaki Univ</data>
  <data key="author">Hirosaki Univ</data>
  <data key="year">2010</data>
  <data key="title">...</data>
  <data key="so">SO</data>
  <data key="vol">0</data>
  <data key="page">0</data>
  <data key="ut"></data>
  <data key="freq">1</data>
</node>
<node id="142">
  <data key="name">Szpital Morski Im Pck</data>
  <data key="label">Szpital Morski Im Pck</data>
  <data key="author">Szpital Morski Im Pck</data>
  <data key="year">2007</data>
  <data key="title">...</data>
  <data key="so">SO</data>
  <data key="vol">0</data>
  <data key="page">0</data>
  <data key="ut"></data>
  <data key="freq">1</data>
</node>
<node id="143">
  <data key="name">Asklepios Fachklin Munchen Gauting</data>
  <data key="label">Asklepios Fachklin Munchen Gauting</data>
  <data key="author">Asklepios Fachklin Munchen Gauting</data>
  <data key="year">2003</data>
  <data key="title">...</data>
  <data key="so">SO</data>
  <data key="vol">0</data>
  <data key="page">0</data>
  <data key="ut"></data>
  <data key="freq">1</data>
</node>
<node id="144">
  <data key="name">Greenville Mem Med Ctr</data>
  <data key="label">Greenville Mem Med Ctr</data>
  <data key="author">Greenville Mem Med Ctr</data>
  <data key="year">2000</data>
  <data key="title">...</data>
  <data key="so">SO</data>
  <data key="vol">0</data>
  <data key="page">0</data>
  <data key="ut"></data>
  <data key="freq">1</data>
</node>
<node id="145">
  <data key="name">F Hoffmann La Roche</data>
  <data key="label">F Hoffmann La Roche</data>
  <data key="author">F Hoffmann La Roche</data>
  <data key="year">2017</data>
  <data key="title">...</data>
  <data key="so">SO</data>
  <data key="vol">0</data>
  <data key="page">0</data>
  <data key="ut"></data>
  <data key="freq">1</data>
</node>
<node id="146">
  <data key="name">Chinese Univ Hong Kong</data>
  <data key="label">Chinese Univ Hong Kong</data>
  <data key="author">Chinese Univ Hong Kong</data>
  <data key="year">2008</data>
  <data key="title">...</data>
  <data key="so">SO</data>
  <data key="vol">0</data>
  <data key="page">0</data>
  <data key="ut"></data>
  <data key="freq">10</data>
</node>
<node id="147">
  <data key="name">Hosp Harburg</data>
  <data key="label">Hosp Harburg</data>
  <data key="author">Hosp Harburg</data>
  <data key="year">2007</data>
  <data key="title">...</data>
  <data key="so">SO</data>
  <data key="vol">0</data>
  <data key="page">0</data>
  <data key="ut"></data>
  <data key="freq">1</data>
</node>
<node id="148">
  <data key="name">Chris OBrien Lifehouse</data>
  <data key="label">Chris OBrien Lifehouse</data>
  <data key="author">Chris OBrien Lifehouse</data>
  <data key="year">2016</data>
  <data key="title">...</data>
  <data key="so">SO</data>
  <data key="vol">0</data>
  <data key="page">0</data>
  <data key="ut"></data>
  <data key="freq">2</data>
</node>
<node id="149">
  <data key="name">Fachklin Munchen</data>
  <data key="label">Fachklin Munchen</data>
  <data key="author">Fachklin Munchen</data>
  <data key="year">2004</data>
  <data key="title">...</data>
  <data key="so">SO</data>
  <data key="vol">0</data>
  <data key="page">0</data>
  <data key="ut"></data>
  <data key="freq">1</data>
</node>
<node id="150">
  <data key="name">Ctr Hosp P Chubert</data>
  <data key="label">Ctr Hosp P Chubert</data>
  <data key="author">Ctr Hosp P Chubert</data>
  <data key="year">2006</data>
  <data key="title">...</data>
  <data key="so">SO</data>
  <data key="vol">0</data>
  <data key="page">0</data>
  <data key="ut"></data>
  <data key="freq">1</data>
</node>
<node id="151">
  <data key="name">Prince Wales Hosp</data>
  <data key="label">Prince Wales Hosp</data>
  <data key="author">Prince Wales Hosp</data>
  <data key="year">2013</data>
  <data key="title">...</data>
  <data key="so">SO</data>
  <data key="vol">0</data>
  <data key="page">0</data>
  <data key="ut"></data>
  <data key="freq">1</data>
</node>
<node id="152">
  <data key="name">Henry Ford Hosp</data>
  <data key="label">Henry Ford Hosp</data>
  <data key="author">Henry Ford Hosp</data>
  <data key="year">2011</data>
  <data key="title">...</data>
  <data key="so">SO</data>
  <data key="vol">0</data>
  <data key="page">0</data>
  <data key="ut"></data>
  <data key="freq">1</data>
</node>
<node id="153">
  <data key="name">Chorob Pluc  Gruzlicy</data>
  <data key="label">Chorob Pluc  Gruzlicy</data>
  <data key="author">Chorob Pluc  Gruzlicy</data>
  <data key="year">2006</data>
  <data key="title">...</data>
  <data key="so">SO</data>
  <data key="vol">0</data>
  <data key="page">0</data>
  <data key="ut"></data>
  <data key="freq">1</data>
</node>
<node id="154">
  <data key="name">Capital Med Univ</data>
  <data key="label">Capital Med Univ</data>
  <data key="author">Capital Med Univ</data>
  <data key="year">2011</data>
  <data key="title">...</data>
  <data key="so">SO</data>
  <data key="vol">0</data>
  <data key="page">0</data>
  <data key="ut"></data>
  <data key="freq">1</data>
</node>
<node id="155">
  <data key="name">Cent Hosp</data>
  <data key="label">Cent Hosp</data>
  <data key="author">Cent Hosp</data>
  <data key="year">2003</data>
  <data key="title">...</data>
  <data key="so">SO</data>
  <data key="vol">0</data>
  <data key="page">0</data>
  <data key="ut"></data>
  <data key="freq">1</data>
</node>
<node id="156">
  <data key="name">Harbin Inst Hematol  Oncol</data>
  <data key="label">Harbin Inst Hematol  Oncol</data>
  <data key="author">Harbin Inst Hematol  Oncol</data>
  <data key="year">2011</data>
  <data key="title">...</data>
  <data key="so">SO</data>
  <data key="vol">0</data>
  <data key="page">0</data>
  <data key="ut"></data>
  <data key="freq">1</data>
</node>
<node id="157">
  <data key="name">Hosp Univ Insular Gran Canaria</data>
  <data key="label">Hosp Univ Insular Gran Canaria</data>
  <data key="author">Hosp Univ Insular Gran Canaria</data>
  <data key="year">2016</data>
  <data key="title">...</data>
  <data key="so">SO</data>
  <data key="vol">0</data>
  <data key="page">0</data>
  <data key="ut"></data>
  <data key="freq">1</data>
</node>
<node id="158">
  <data key="name">City Clin Hosp</data>
  <data key="label">City Clin Hosp</data>
  <data key="author">City Clin Hosp</data>
  <data key="year">2012</data>
  <data key="title">...</data>
  <data key="so">SO</data>
  <data key="vol">0</data>
  <data key="page">0</data>
  <data key="ut"></data>
  <data key="freq">1</data>
</node>
<node id="159">
  <data key="name">Tennessee Oncol</data>
  <data key="label">Tennessee Oncol</data>
  <data key="author">Tennessee Oncol</data>
  <data key="year">2015</data>
  <data key="title">...</data>
  <data key="so">SO</data>
  <data key="vol">0</data>
  <data key="page">0</data>
  <data key="ut"></data>
  <data key="freq">2</data>
</node>
<node id="160">
  <data key="name">Hosp Cruces</data>
  <data key="label">Hosp Cruces</data>
  <data key="author">Hosp Cruces</data>
  <data key="year">2009</data>
  <data key="title">...</data>
  <data key="so">SO</data>
  <data key="vol">0</data>
  <data key="page">0</data>
  <data key="ut"></data>
  <data key="freq">1</data>
</node>
<node id="161">
  <data key="name">Huntsman Canc Inst</data>
  <data key="label">Huntsman Canc Inst</data>
  <data key="author">Huntsman Canc Inst</data>
  <data key="year">2014</data>
  <data key="title">...</data>
  <data key="so">SO</data>
  <data key="vol">0</data>
  <data key="page">0</data>
  <data key="ut"></data>
  <data key="freq">1</data>
</node>
<node id="162">
  <data key="name">Indiana Univ</data>
  <data key="label">Indiana Univ</data>
  <data key="author">Indiana Univ</data>
  <data key="year">2002</data>
  <data key="title">...</data>
  <data key="so">SO</data>
  <data key="vol">0</data>
  <data key="page">0</data>
  <data key="ut"></data>
  <data key="freq">3</data>
</node>
<node id="163">
  <data key="name">Seoul Natl Univ Hosp</data>
  <data key="label">Seoul Natl Univ Hosp</data>
  <data key="author">Seoul Natl Univ Hosp</data>
  <data key="year">2014</data>
  <data key="title">...</data>
  <data key="so">SO</data>
  <data key="vol">0</data>
  <data key="page">0</data>
  <data key="ut"></data>
  <data key="freq">5</data>
</node>
<node id="164">
  <data key="name">Genentech Inc</data>
  <data key="label">Genentech Inc</data>
  <data key="author">Genentech Inc</data>
  <data key="year">2004</data>
  <data key="title">...</data>
  <data key="so">SO</data>
  <data key="vol">0</data>
  <data key="page">0</data>
  <data key="ut"></data>
  <data key="freq">5</data>
</node>
<node id="165">
  <data key="name">Univ Calif Davis</data>
  <data key="label">Univ Calif Davis</data>
  <data key="author">Univ Calif Davis</data>
  <data key="year">2001</data>
  <data key="title">...</data>
  <data key="so">SO</data>
  <data key="vol">0</data>
  <data key="page">0</data>
  <data key="ut"></data>
  <data key="freq">1</data>
</node>
<node id="166">
  <data key="name">Royal Prince Alfred Hosp</data>
  <data key="label">Royal Prince Alfred Hosp</data>
  <data key="author">Royal Prince Alfred Hosp</data>
  <data key="year">2013</data>
  <data key="title">...</data>
  <data key="so">SO</data>
  <data key="vol">0</data>
  <data key="page">0</data>
  <data key="ut"></data>
  <data key="freq">1</data>
</node>
<node id="167">
  <data key="name">Fdn Ist Ricovero  Cura Carattere Sci</data>
  <data key="label">Fdn Ist Ricovero  Cura Carattere Sci</data>
  <data key="author">Fdn Ist Ricovero  Cura Carattere Sci</data>
  <data key="year">2017</data>
  <data key="title">...</data>
  <data key="so">SO</data>
  <data key="vol">0</data>
  <data key="page">0</data>
  <data key="ut"></data>
  <data key="freq">1</data>
</node>
<node id="168">
  <data key="name">Univ Colorado</data>
  <data key="label">Univ Colorado</data>
  <data key="author">Univ Colorado</data>
  <data key="year">2001</data>
  <data key="title">...</data>
  <data key="so">SO</data>
  <data key="vol">0</data>
  <data key="page">0</data>
  <data key="ut"></data>
  <data key="freq">3</data>
</node>
<node id="169">
  <data key="name">Matrai Gyogyint</data>
  <data key="label">Matrai Gyogyint</data>
  <data key="author">Matrai Gyogyint</data>
  <data key="year">2019</data>
  <data key="title">...</data>
  <data key="so">SO</data>
  <data key="vol">0</data>
  <data key="page">0</data>
  <data key="ut"></data>
  <data key="freq">1</data>
</node>
<node id="170">
  <data key="name">Ankara Univ</data>
  <data key="label">Ankara Univ</data>
  <data key="author">Ankara Univ</data>
  <data key="year">2018</data>
  <data key="title">...</data>
  <data key="so">SO</data>
  <data key="vol">0</data>
  <data key="page">0</data>
  <data key="ut"></data>
  <data key="freq">1</data>
</node>
<node id="171">
  <data key="name">Wayne State Univ</data>
  <data key="label">Wayne State Univ</data>
  <data key="author">Wayne State Univ</data>
  <data key="year">2001</data>
  <data key="title">...</data>
  <data key="so">SO</data>
  <data key="vol">0</data>
  <data key="page">0</data>
  <data key="ut"></data>
  <data key="freq">1</data>
</node>
<node id="172">
  <data key="name">Catharina Hosp</data>
  <data key="label">Catharina Hosp</data>
  <data key="author">Catharina Hosp</data>
  <data key="year">2015</data>
  <data key="title">...</data>
  <data key="so">SO</data>
  <data key="vol">0</data>
  <data key="page">0</data>
  <data key="ut"></data>
  <data key="freq">1</data>
</node>
<node id="173">
  <data key="name">Univ Hlth Network</data>
  <data key="label">Univ Hlth Network</data>
  <data key="author">Univ Hlth Network</data>
  <data key="year">2005</data>
  <data key="title">...</data>
  <data key="so">SO</data>
  <data key="vol">0</data>
  <data key="page">0</data>
  <data key="ut"></data>
  <data key="freq">2</data>
</node>
<node id="174">
  <data key="name">Canc Res UK Lung Canc Ctr Excellence</data>
  <data key="label">Canc Res UK Lung Canc Ctr Excellence</data>
  <data key="author">Canc Res UK Lung Canc Ctr Excellence</data>
  <data key="year">2018</data>
  <data key="title">...</data>
  <data key="so">SO</data>
  <data key="vol">0</data>
  <data key="page">0</data>
  <data key="ut"></data>
  <data key="freq">1</data>
</node>
<node id="175">
  <data key="name">Ctr Invest Biomed Red Canc</data>
  <data key="label">Ctr Invest Biomed Red Canc</data>
  <data key="author">Ctr Invest Biomed Red Canc</data>
  <data key="year">2019</data>
  <data key="title">...</data>
  <data key="so">SO</data>
  <data key="vol">0</data>
  <data key="page">0</data>
  <data key="ut"></data>
  <data key="freq">1</data>
</node>
<node id="176">
  <data key="name">Hokkaido Univ</data>
  <data key="label">Hokkaido Univ</data>
  <data key="author">Hokkaido Univ</data>
  <data key="year">2004</data>
  <data key="title">...</data>
  <data key="so">SO</data>
  <data key="vol">0</data>
  <data key="page">0</data>
  <data key="ut"></data>
  <data key="freq">3</data>
</node>
<node id="177">
  <data key="name">Boehringer Ingelheim Ltd UK</data>
  <data key="label">Boehringer Ingelheim Ltd UK</data>
  <data key="author">Boehringer Ingelheim Ltd UK</data>
  <data key="year">2015</data>
  <data key="title">...</data>
  <data key="so">SO</data>
  <data key="vol">0</data>
  <data key="page">0</data>
  <data key="ut"></data>
  <data key="freq">2</data>
</node>
<node id="178">
  <data key="name">German Ctr Lung Res</data>
  <data key="label">German Ctr Lung Res</data>
  <data key="author">German Ctr Lung Res</data>
  <data key="year">2016</data>
  <data key="title">...</data>
  <data key="so">SO</data>
  <data key="vol">0</data>
  <data key="page">0</data>
  <data key="ut"></data>
  <data key="freq">6</data>
</node>
<node id="179">
  <data key="name">Natl Canc Ctr</data>
  <data key="label">Natl Canc Ctr</data>
  <data key="author">Natl Canc Ctr</data>
  <data key="year">2003</data>
  <data key="title">...</data>
  <data key="so">SO</data>
  <data key="vol">0</data>
  <data key="page">0</data>
  <data key="ut"></data>
  <data key="freq">8</data>
</node>
<node id="180">
  <data key="name">Boehringer Ingelheim Pharmaceut Inc</data>
  <data key="label">Boehringer Ingelheim Pharmaceut Inc</data>
  <data key="author">Boehringer Ingelheim Pharmaceut Inc</data>
  <data key="year">2012</data>
  <data key="title">...</data>
  <data key="so">SO</data>
  <data key="vol">0</data>
  <data key="page">0</data>
  <data key="ut"></data>
  <data key="freq">1</data>
</node>
<node id="181">
  <data key="name">Natl Taiwan Univ</data>
  <data key="label">Natl Taiwan Univ</data>
  <data key="author">Natl Taiwan Univ</data>
  <data key="year">2015</data>
  <data key="title">...</data>
  <data key="so">SO</data>
  <data key="vol">0</data>
  <data key="page">0</data>
  <data key="ut"></data>
  <data key="freq">4</data>
</node>
<node id="182">
  <data key="name">Eli Lilly</data>
  <data key="label">Eli Lilly</data>
  <data key="author">Eli Lilly</data>
  <data key="year">2014</data>
  <data key="title">...</data>
  <data key="so">SO</data>
  <data key="vol">0</data>
  <data key="page">0</data>
  <data key="ut"></data>
  <data key="freq">1</data>
</node>
<node id="183">
  <data key="name">Inst Biomed Res  Innovat</data>
  <data key="label">Inst Biomed Res  Innovat</data>
  <data key="author">Inst Biomed Res  Innovat</data>
  <data key="year">2007</data>
  <data key="title">...</data>
  <data key="so">SO</data>
  <data key="vol">0</data>
  <data key="page">0</data>
  <data key="ut"></data>
  <data key="freq">1</data>
</node>
<node id="184">
  <data key="name">M Kopernik Mem Hosp</data>
  <data key="label">M Kopernik Mem Hosp</data>
  <data key="author">M Kopernik Mem Hosp</data>
  <data key="year">2003</data>
  <data key="title">...</data>
  <data key="so">SO</data>
  <data key="vol">0</data>
  <data key="page">0</data>
  <data key="ut"></data>
  <data key="freq">1</data>
</node>
<node id="185">
  <data key="name">Univ Texas</data>
  <data key="label">Univ Texas</data>
  <data key="author">Univ Texas</data>
  <data key="year">2000</data>
  <data key="title">...</data>
  <data key="so">SO</data>
  <data key="vol">0</data>
  <data key="page">0</data>
  <data key="ut"></data>
  <data key="freq">9</data>
</node>
<node id="186">
  <data key="name">Bristol Myers Squibb Co</data>
  <data key="label">Bristol Myers Squibb Co</data>
  <data key="author">Bristol Myers Squibb Co</data>
  <data key="year">2012</data>
  <data key="title">...</data>
  <data key="so">SO</data>
  <data key="vol">0</data>
  <data key="page">0</data>
  <data key="ut"></data>
  <data key="freq">4</data>
</node>
<node id="187">
  <data key="name">Ctr Hosp Mans</data>
  <data key="label">Ctr Hosp Mans</data>
  <data key="author">Ctr Hosp Mans</data>
  <data key="year">2010</data>
  <data key="title">...</data>
  <data key="so">SO</data>
  <data key="vol">0</data>
  <data key="page">0</data>
  <data key="ut"></data>
  <data key="freq">1</data>
</node>
<node id="188">
  <data key="name">Azienda Policlin Umberto I</data>
  <data key="label">Azienda Policlin Umberto I</data>
  <data key="author">Azienda Policlin Umberto I</data>
  <data key="year">2012</data>
  <data key="title">...</data>
  <data key="so">SO</data>
  <data key="vol">0</data>
  <data key="page">0</data>
  <data key="ut"></data>
  <data key="freq">1</data>
</node>
<node id="189">
  <data key="name">Aichi Canc Ctr</data>
  <data key="label">Aichi Canc Ctr</data>
  <data key="author">Aichi Canc Ctr</data>
  <data key="year">2005</data>
  <data key="title">...</data>
  <data key="so">SO</data>
  <data key="vol">0</data>
  <data key="page">0</data>
  <data key="ut"></data>
  <data key="freq">1</data>
</node>
<node id="190">
  <data key="name">Ctr Oscar Lambret</data>
  <data key="label">Ctr Oscar Lambret</data>
  <data key="author">Ctr Oscar Lambret</data>
  <data key="year">2012</data>
  <data key="title">...</data>
  <data key="so">SO</data>
  <data key="vol">0</data>
  <data key="page">0</data>
  <data key="ut"></data>
  <data key="freq">1</data>
</node>
<node id="191">
  <data key="name">Georgia Oncol Partners</data>
  <data key="label">Georgia Oncol Partners</data>
  <data key="author">Georgia Oncol Partners</data>
  <data key="year">2005</data>
  <data key="title">...</data>
  <data key="so">SO</data>
  <data key="vol">0</data>
  <data key="page">0</data>
  <data key="ut"></data>
  <data key="freq">1</data>
</node>
<node id="192">
  <data key="name">Policlin Hosp</data>
  <data key="label">Policlin Hosp</data>
  <data key="author">Policlin Hosp</data>
  <data key="year">2002</data>
  <data key="title">...</data>
  <data key="so">SO</data>
  <data key="vol">0</data>
  <data key="page">0</data>
  <data key="ut"></data>
  <data key="freq">1</data>
</node>
<node id="193">
  <data key="name">S Maria Hosp</data>
  <data key="label">S Maria Hosp</data>
  <data key="author">S Maria Hosp</data>
  <data key="year">2002</data>
  <data key="title">...</data>
  <data key="so">SO</data>
  <data key="vol">0</data>
  <data key="page">0</data>
  <data key="ut"></data>
  <data key="freq">1</data>
</node>
<node id="194">
  <data key="name">Ctr Dev Canc Therapeut</data>
  <data key="label">Ctr Dev Canc Therapeut</data>
  <data key="author">Ctr Dev Canc Therapeut</data>
  <data key="year">2003</data>
  <data key="title">...</data>
  <data key="so">SO</data>
  <data key="vol">0</data>
  <data key="page">0</data>
  <data key="ut"></data>
  <data key="freq">1</data>
</node>
<node id="195">
  <data key="name">Vanderbilt Ingram Canc Ctr</data>
  <data key="label">Vanderbilt Ingram Canc Ctr</data>
  <data key="author">Vanderbilt Ingram Canc Ctr</data>
  <data key="year">2004</data>
  <data key="title">...</data>
  <data key="so">SO</data>
  <data key="vol">0</data>
  <data key="page">0</data>
  <data key="ut"></data>
  <data key="freq">6</data>
</node>
<node id="196">
  <data key="name">Inst Oncol Ion Chiricuta</data>
  <data key="label">Inst Oncol Ion Chiricuta</data>
  <data key="author">Inst Oncol Ion Chiricuta</data>
  <data key="year">2010</data>
  <data key="title">...</data>
  <data key="so">SO</data>
  <data key="vol">0</data>
  <data key="page">0</data>
  <data key="ut"></data>
  <data key="freq">1</data>
</node>
<node id="197">
  <data key="name">Yale Sch Med</data>
  <data key="label">Yale Sch Med</data>
  <data key="author">Yale Sch Med</data>
  <data key="year">2018</data>
  <data key="title">...</data>
  <data key="so">SO</data>
  <data key="vol">0</data>
  <data key="page">0</data>
  <data key="ut"></data>
  <data key="freq">2</data>
</node>
<node id="198">
  <data key="name">Inst Med Alexander Fleming</data>
  <data key="label">Inst Med Alexander Fleming</data>
  <data key="author">Inst Med Alexander Fleming</data>
  <data key="year">2005</data>
  <data key="title">...</data>
  <data key="so">SO</data>
  <data key="vol">0</data>
  <data key="page">0</data>
  <data key="ut"></data>
  <data key="freq">1</data>
</node>
<node id="199">
  <data key="name">East Hosp</data>
  <data key="label">East Hosp</data>
  <data key="author">East Hosp</data>
  <data key="year">2003</data>
  <data key="title">...</data>
  <data key="so">SO</data>
  <data key="vol">0</data>
  <data key="page">0</data>
  <data key="ut"></data>
  <data key="freq">1</data>
</node>
<node id="200">
  <data key="name">Inst Gustave Roussy</data>
  <data key="label">Inst Gustave Roussy</data>
  <data key="author">Inst Gustave Roussy</data>
  <data key="year">2006</data>
  <data key="title">...</data>
  <data key="so">SO</data>
  <data key="vol">0</data>
  <data key="page">0</data>
  <data key="ut"></data>
  <data key="freq">7</data>
</node>
<node id="201">
  <data key="name">Azienda Unita Sanit Locale Romagna</data>
  <data key="label">Azienda Unita Sanit Locale Romagna</data>
  <data key="author">Azienda Unita Sanit Locale Romagna</data>
  <data key="year">2018</data>
  <data key="title">...</data>
  <data key="so">SO</data>
  <data key="vol">0</data>
  <data key="page">0</data>
  <data key="ut"></data>
  <data key="freq">1</data>
</node>
<node id="202">
  <data key="name">Albert Einstein Coll Med</data>
  <data key="label">Albert Einstein Coll Med</data>
  <data key="author">Albert Einstein Coll Med</data>
  <data key="year">2004</data>
  <data key="title">...</data>
  <data key="so">SO</data>
  <data key="vol">0</data>
  <data key="page">0</data>
  <data key="ut"></data>
  <data key="freq">1</data>
</node>
<node id="203">
  <data key="name">IRCCS</data>
  <data key="label">IRCCS</data>
  <data key="author">IRCCS</data>
  <data key="year">2006</data>
  <data key="title">...</data>
  <data key="so">SO</data>
  <data key="vol">0</data>
  <data key="page">0</data>
  <data key="ut"></data>
  <data key="freq">1</data>
</node>
<node id="204">
  <data key="name">Weill Cornell Med Coll</data>
  <data key="label">Weill Cornell Med Coll</data>
  <data key="author">Weill Cornell Med Coll</data>
  <data key="year">2015</data>
  <data key="title">...</data>
  <data key="so">SO</data>
  <data key="vol">0</data>
  <data key="page">0</data>
  <data key="ut"></data>
  <data key="freq">2</data>
</node>
<node id="205">
  <data key="name">Natl Canc Inst</data>
  <data key="label">Natl Canc Inst</data>
  <data key="author">Natl Canc Inst</data>
  <data key="year">2008</data>
  <data key="title">...</data>
  <data key="so">SO</data>
  <data key="vol">0</data>
  <data key="page">0</data>
  <data key="ut"></data>
  <data key="freq">2</data>
</node>
<node id="206">
  <data key="name">Tenri Hosp</data>
  <data key="label">Tenri Hosp</data>
  <data key="author">Tenri Hosp</data>
  <data key="year">2007</data>
  <data key="title">...</data>
  <data key="so">SO</data>
  <data key="vol">0</data>
  <data key="page">0</data>
  <data key="ut"></data>
  <data key="freq">1</data>
</node>
<node id="207">
  <data key="name">Astra Zeneca</data>
  <data key="label">Astra Zeneca</data>
  <data key="author">Astra Zeneca</data>
  <data key="year">2017</data>
  <data key="title">...</data>
  <data key="so">SO</data>
  <data key="vol">0</data>
  <data key="page">0</data>
  <data key="ut"></data>
  <data key="freq">1</data>
</node>
<node id="208">
  <data key="name">Genome Inst Singapore</data>
  <data key="label">Genome Inst Singapore</data>
  <data key="author">Genome Inst Singapore</data>
  <data key="year">2014</data>
  <data key="title">...</data>
  <data key="so">SO</data>
  <data key="vol">0</data>
  <data key="page">0</data>
  <data key="ut"></data>
  <data key="freq">1</data>
</node>
<node id="209">
  <data key="name">Hosp Badalona Germans Trias  Pujol</data>
  <data key="label">Hosp Badalona Germans Trias  Pujol</data>
  <data key="author">Hosp Badalona Germans Trias  Pujol</data>
  <data key="year">2004</data>
  <data key="title">...</data>
  <data key="so">SO</data>
  <data key="vol">0</data>
  <data key="page">0</data>
  <data key="ut"></data>
  <data key="freq">2</data>
</node>
<node id="210">
  <data key="name">Beijing Union Med Coll Hosp</data>
  <data key="label">Beijing Union Med Coll Hosp</data>
  <data key="author">Beijing Union Med Coll Hosp</data>
  <data key="year">2011</data>
  <data key="title">...</data>
  <data key="so">SO</data>
  <data key="vol">0</data>
  <data key="page">0</data>
  <data key="ut"></data>
  <data key="freq">2</data>
</node>
<node id="211">
  <data key="name">Hyogo Canc Ctr</data>
  <data key="label">Hyogo Canc Ctr</data>
  <data key="author">Hyogo Canc Ctr</data>
  <data key="year">2010</data>
  <data key="title">...</data>
  <data key="so">SO</data>
  <data key="vol">0</data>
  <data key="page">0</data>
  <data key="ut"></data>
  <data key="freq">1</data>
</node>
<node id="212">
  <data key="name">Commissariat Energie Atom</data>
  <data key="label">Commissariat Energie Atom</data>
  <data key="author">Commissariat Energie Atom</data>
  <data key="year">2006</data>
  <data key="title">...</data>
  <data key="so">SO</data>
  <data key="vol">0</data>
  <data key="page">0</data>
  <data key="ut"></data>
  <data key="freq">1</data>
</node>
<node id="213">
  <data key="name">Univ Ziekenhuis Leuven</data>
  <data key="label">Univ Ziekenhuis Leuven</data>
  <data key="author">Univ Ziekenhuis Leuven</data>
  <data key="year">2007</data>
  <data key="title">...</data>
  <data key="so">SO</data>
  <data key="vol">0</data>
  <data key="page">0</data>
  <data key="ut"></data>
  <data key="freq">1</data>
</node>
<node id="214">
  <data key="name">Antoni van Leeuwenhoek Hosp</data>
  <data key="label">Antoni van Leeuwenhoek Hosp</data>
  <data key="author">Antoni van Leeuwenhoek Hosp</data>
  <data key="year">2015</data>
  <data key="title">...</data>
  <data key="so">SO</data>
  <data key="vol">0</data>
  <data key="page">0</data>
  <data key="ut"></data>
  <data key="freq">1</data>
</node>
<node id="215">
  <data key="name">Japan Multinatl Trial Org</data>
  <data key="label">Japan Multinatl Trial Org</data>
  <data key="author">Japan Multinatl Trial Org</data>
  <data key="year">2010</data>
  <data key="title">...</data>
  <data key="so">SO</data>
  <data key="vol">0</data>
  <data key="page">0</data>
  <data key="ut"></data>
  <data key="freq">1</data>
</node>
<node id="216">
  <data key="name">Osaka City Univ</data>
  <data key="label">Osaka City Univ</data>
  <data key="author">Osaka City Univ</data>
  <data key="year">2003</data>
  <data key="title">...</data>
  <data key="so">SO</data>
  <data key="vol">0</data>
  <data key="page">0</data>
  <data key="ut"></data>
  <data key="freq">1</data>
</node>
<node id="217">
  <data key="name">Osped San Paolo</data>
  <data key="label">Osped San Paolo</data>
  <data key="author">Osped San Paolo</data>
  <data key="year">2006</data>
  <data key="title">...</data>
  <data key="so">SO</data>
  <data key="vol">0</data>
  <data key="page">0</data>
  <data key="ut"></data>
  <data key="freq">1</data>
</node>
<node id="218">
  <data key="name">Plicni Klin</data>
  <data key="label">Plicni Klin</data>
  <data key="author">Plicni Klin</data>
  <data key="year">2007</data>
  <data key="title">...</data>
  <data key="so">SO</data>
  <data key="vol">0</data>
  <data key="page">0</data>
  <data key="ut"></data>
  <data key="freq">1</data>
</node>
<node id="219">
  <data key="name">Antoni Van Leeuwenhoek Ziekenhuis</data>
  <data key="label">Antoni Van Leeuwenhoek Ziekenhuis</data>
  <data key="author">Antoni Van Leeuwenhoek Ziekenhuis</data>
  <data key="year">2017</data>
  <data key="title">...</data>
  <data key="so">SO</data>
  <data key="vol">0</data>
  <data key="page">0</data>
  <data key="ut"></data>
  <data key="freq">1</data>
</node>
<node id="220">
  <data key="name">Fukujuji Hosp</data>
  <data key="label">Fukujuji Hosp</data>
  <data key="author">Fukujuji Hosp</data>
  <data key="year">2010</data>
  <data key="title">...</data>
  <data key="so">SO</data>
  <data key="vol">0</data>
  <data key="page">0</data>
  <data key="ut"></data>
  <data key="freq">1</data>
</node>
<node id="221">
  <data key="name">Cent S Univ</data>
  <data key="label">Cent S Univ</data>
  <data key="author">Cent S Univ</data>
  <data key="year">2011</data>
  <data key="title">...</data>
  <data key="so">SO</data>
  <data key="vol">0</data>
  <data key="page">0</data>
  <data key="ut"></data>
  <data key="freq">3</data>
</node>
<node id="222">
  <data key="name">Univ Naples Federico II</data>
  <data key="label">Univ Naples Federico II</data>
  <data key="author">Univ Naples Federico II</data>
  <data key="year">2002</data>
  <data key="title">...</data>
  <data key="so">SO</data>
  <data key="vol">0</data>
  <data key="page">0</data>
  <data key="ut"></data>
  <data key="freq">1</data>
</node>
<node id="223">
  <data key="name">Natl Shikoku Canc Ctr</data>
  <data key="label">Natl Shikoku Canc Ctr</data>
  <data key="author">Natl Shikoku Canc Ctr</data>
  <data key="year">2003</data>
  <data key="title">...</data>
  <data key="so">SO</data>
  <data key="vol">0</data>
  <data key="page">0</data>
  <data key="ut"></data>
  <data key="freq">1</data>
</node>
<node id="224">
  <data key="name">Ctr Hosp Univ Morvan</data>
  <data key="label">Ctr Hosp Univ Morvan</data>
  <data key="author">Ctr Hosp Univ Morvan</data>
  <data key="year">2012</data>
  <data key="title">...</data>
  <data key="so">SO</data>
  <data key="vol">0</data>
  <data key="page">0</data>
  <data key="ut"></data>
  <data key="freq">1</data>
</node>
<node id="225">
  <data key="name">Ctr Leon Berard</data>
  <data key="label">Ctr Leon Berard</data>
  <data key="author">Ctr Leon Berard</data>
  <data key="year">2015</data>
  <data key="title">...</data>
  <data key="so">SO</data>
  <data key="vol">0</data>
  <data key="page">0</data>
  <data key="ut"></data>
  <data key="freq">1</data>
</node>
<node id="226">
  <data key="name">Fdn Hosp Son Llatzer Ctra Manacor</data>
  <data key="label">Fdn Hosp Son Llatzer Ctra Manacor</data>
  <data key="author">Fdn Hosp Son Llatzer Ctra Manacor</data>
  <data key="year">2009</data>
  <data key="title">...</data>
  <data key="so">SO</data>
  <data key="vol">0</data>
  <data key="page">0</data>
  <data key="ut"></data>
  <data key="freq">1</data>
</node>
<node id="227">
  <data key="name">Hosp Univ Cent Asturias</data>
  <data key="label">Hosp Univ Cent Asturias</data>
  <data key="author">Hosp Univ Cent Asturias</data>
  <data key="year">2010</data>
  <data key="title">...</data>
  <data key="so">SO</data>
  <data key="vol">0</data>
  <data key="page">0</data>
  <data key="ut"></data>
  <data key="freq">1</data>
</node>
<node id="228">
  <data key="name">Hosp Gen Univ Alicante</data>
  <data key="label">Hosp Gen Univ Alicante</data>
  <data key="author">Hosp Gen Univ Alicante</data>
  <data key="year">2009</data>
  <data key="title">...</data>
  <data key="so">SO</data>
  <data key="vol">0</data>
  <data key="page">0</data>
  <data key="ut"></data>
  <data key="freq">1</data>
</node>
<node id="229">
  <data key="name">Christie NHS Fdn Trust</data>
  <data key="label">Christie NHS Fdn Trust</data>
  <data key="author">Christie NHS Fdn Trust</data>
  <data key="year">2018</data>
  <data key="title">...</data>
  <data key="so">SO</data>
  <data key="vol">0</data>
  <data key="page">0</data>
  <data key="ut"></data>
  <data key="freq">1</data>
</node>
<node id="230">
  <data key="name">Pfizer Oncol</data>
  <data key="label">Pfizer Oncol</data>
  <data key="author">Pfizer Oncol</data>
  <data key="year">2013</data>
  <data key="title">...</data>
  <data key="so">SO</data>
  <data key="vol">0</data>
  <data key="page">0</data>
  <data key="ut"></data>
  <data key="freq">3</data>
</node>
<node id="231">
  <data key="name">Mazowieckie Centrum Leczenia Chorob Pluc I Gruzli</data>
  <data key="label">Mazowieckie Centrum Leczenia Chorob Pluc I Gruzli</data>
  <data key="author">Mazowieckie Centrum Leczenia Chorob Pluc I Gruzli</data>
  <data key="year">2007</data>
  <data key="title">...</data>
  <data key="so">SO</data>
  <data key="vol">0</data>
  <data key="page">0</data>
  <data key="ut"></data>
  <data key="freq">1</data>
</node>
<node id="232">
  <data key="name">Reg Lung Dis Ctr</data>
  <data key="label">Reg Lung Dis Ctr</data>
  <data key="author">Reg Lung Dis Ctr</data>
  <data key="year">2003</data>
  <data key="title">...</data>
  <data key="so">SO</data>
  <data key="vol">0</data>
  <data key="page">0</data>
  <data key="ut"></data>
  <data key="freq">1</data>
</node>
<node id="233">
  <data key="name">Hematol Oncol Consultants Inc</data>
  <data key="label">Hematol Oncol Consultants Inc</data>
  <data key="author">Hematol Oncol Consultants Inc</data>
  <data key="year">2003</data>
  <data key="title">...</data>
  <data key="so">SO</data>
  <data key="vol">0</data>
  <data key="page">0</data>
  <data key="ut"></data>
  <data key="freq">1</data>
</node>
<node id="234">
  <data key="name">Beth Israel Deaconess Med Ctr</data>
  <data key="label">Beth Israel Deaconess Med Ctr</data>
  <data key="author">Beth Israel Deaconess Med Ctr</data>
  <data key="year">2004</data>
  <data key="title">...</data>
  <data key="so">SO</data>
  <data key="vol">0</data>
  <data key="page">0</data>
  <data key="ut"></data>
  <data key="freq">4</data>
</node>
<node id="235">
  <data key="name">CECOG</data>
  <data key="label">CECOG</data>
  <data key="author">CECOG</data>
  <data key="year">2009</data>
  <data key="title">...</data>
  <data key="so">SO</data>
  <data key="vol">0</data>
  <data key="page">0</data>
  <data key="ut"></data>
  <data key="freq">1</data>
</node>
<node id="236">
  <data key="name">Hosp San Carlos</data>
  <data key="label">Hosp San Carlos</data>
  <data key="author">Hosp San Carlos</data>
  <data key="year">2006</data>
  <data key="title">...</data>
  <data key="so">SO</data>
  <data key="vol">0</data>
  <data key="page">0</data>
  <data key="ut"></data>
  <data key="freq">1</data>
</node>
<node id="237">
  <data key="name">German Ctr Lung Res DZL</data>
  <data key="label">German Ctr Lung Res DZL</data>
  <data key="author">German Ctr Lung Res DZL</data>
  <data key="year">2014</data>
  <data key="title">...</data>
  <data key="so">SO</data>
  <data key="vol">0</data>
  <data key="page">0</data>
  <data key="ut"></data>
  <data key="freq">1</data>
</node>
<node id="238">
  <data key="name">Peter MacCallum Canc Ctr</data>
  <data key="label">Peter MacCallum Canc Ctr</data>
  <data key="author">Peter MacCallum Canc Ctr</data>
  <data key="year">2011</data>
  <data key="title">...</data>
  <data key="so">SO</data>
  <data key="vol">0</data>
  <data key="page">0</data>
  <data key="ut"></data>
  <data key="freq">5</data>
</node>
<node id="239">
  <data key="name">Azienda Osped Policlin G Martino</data>
  <data key="label">Azienda Osped Policlin G Martino</data>
  <data key="author">Azienda Osped Policlin G Martino</data>
  <data key="year">2012</data>
  <data key="title">...</data>
  <data key="so">SO</data>
  <data key="vol">0</data>
  <data key="page">0</data>
  <data key="ut"></data>
  <data key="freq">1</data>
</node>
<node id="240">
  <data key="name">C Forlanini Hosp</data>
  <data key="label">C Forlanini Hosp</data>
  <data key="author">C Forlanini Hosp</data>
  <data key="year">2002</data>
  <data key="title">...</data>
  <data key="so">SO</data>
  <data key="vol">0</data>
  <data key="page">0</data>
  <data key="ut"></data>
  <data key="freq">2</data>
</node>
<node id="241">
  <data key="name">Chinese Acad Med Sci</data>
  <data key="label">Chinese Acad Med Sci</data>
  <data key="author">Chinese Acad Med Sci</data>
  <data key="year">2009</data>
  <data key="title">...</data>
  <data key="so">SO</data>
  <data key="vol">0</data>
  <data key="page">0</data>
  <data key="ut"></data>
  <data key="freq">3</data>
</node>
<node id="242">
  <data key="name">Canc Inst Montpellier Val Aurelle</data>
  <data key="label">Canc Inst Montpellier Val Aurelle</data>
  <data key="author">Canc Inst Montpellier Val Aurelle</data>
  <data key="year">2017</data>
  <data key="title">...</data>
  <data key="so">SO</data>
  <data key="vol">0</data>
  <data key="page">0</data>
  <data key="ut"></data>
  <data key="freq">1</data>
</node>
<node id="243">
  <data key="name">Wichita Community Clin Oncol Program</data>
  <data key="label">Wichita Community Clin Oncol Program</data>
  <data key="author">Wichita Community Clin Oncol Program</data>
  <data key="year">2001</data>
  <data key="title">...</data>
  <data key="so">SO</data>
  <data key="vol">0</data>
  <data key="page">0</data>
  <data key="ut"></data>
  <data key="freq">1</data>
</node>
<node id="244">
  <data key="name">Westmead Hosp</data>
  <data key="label">Westmead Hosp</data>
  <data key="author">Westmead Hosp</data>
  <data key="year">2018</data>
  <data key="title">...</data>
  <data key="so">SO</data>
  <data key="vol">0</data>
  <data key="page">0</data>
  <data key="ut"></data>
  <data key="freq">2</data>
</node>
<node id="245">
  <data key="name">Heidelberg Univ</data>
  <data key="label">Heidelberg Univ</data>
  <data key="author">Heidelberg Univ</data>
  <data key="year">2008</data>
  <data key="title">...</data>
  <data key="so">SO</data>
  <data key="vol">0</data>
  <data key="page">0</data>
  <data key="ut"></data>
  <data key="freq">2</data>
</node>
<node id="246">
  <data key="name">Gulhane Mil Med Acad</data>
  <data key="label">Gulhane Mil Med Acad</data>
  <data key="author">Gulhane Mil Med Acad</data>
  <data key="year">2010</data>
  <data key="title">...</data>
  <data key="so">SO</data>
  <data key="vol">0</data>
  <data key="page">0</data>
  <data key="ut"></data>
  <data key="freq">1</data>
</node>
<node id="247">
  <data key="name">Ctr Hosp Reg Pasteur</data>
  <data key="label">Ctr Hosp Reg Pasteur</data>
  <data key="author">Ctr Hosp Reg Pasteur</data>
  <data key="year">2006</data>
  <data key="title">...</data>
  <data key="so">SO</data>
  <data key="vol">0</data>
  <data key="page">0</data>
  <data key="ut"></data>
  <data key="freq">1</data>
</node>
<node id="248">
  <data key="name">Ctr Hosp Univ Grenoble Alpes</data>
  <data key="label">Ctr Hosp Univ Grenoble Alpes</data>
  <data key="author">Ctr Hosp Univ Grenoble Alpes</data>
  <data key="year">2018</data>
  <data key="title">...</data>
  <data key="so">SO</data>
  <data key="vol">0</data>
  <data key="page">0</data>
  <data key="ut"></data>
  <data key="freq">1</data>
</node>
<node id="249">
  <data key="name">CHI St Lukes Hlth</data>
  <data key="label">CHI St Lukes Hlth</data>
  <data key="author">CHI St Lukes Hlth</data>
  <data key="year">2015</data>
  <data key="title">...</data>
  <data key="so">SO</data>
  <data key="vol">0</data>
  <data key="page">0</data>
  <data key="ut"></data>
  <data key="freq">1</data>
</node>
<node id="250">
  <data key="name">Florida Canc Specialists</data>
  <data key="label">Florida Canc Specialists</data>
  <data key="author">Florida Canc Specialists</data>
  <data key="year">2004</data>
  <data key="title">...</data>
  <data key="so">SO</data>
  <data key="vol">0</data>
  <data key="page">0</data>
  <data key="ut"></data>
  <data key="freq">1</data>
</node>
<node id="251">
  <data key="name">Canc Specialists North Florida</data>
  <data key="label">Canc Specialists North Florida</data>
  <data key="author">Canc Specialists North Florida</data>
  <data key="year">2017</data>
  <data key="title">...</data>
  <data key="so">SO</data>
  <data key="vol">0</data>
  <data key="page">0</data>
  <data key="ut"></data>
  <data key="freq">2</data>
</node>
<node id="252">
  <data key="name">Columbia Univ</data>
  <data key="label">Columbia Univ</data>
  <data key="author">Columbia Univ</data>
  <data key="year">2010</data>
  <data key="title">...</data>
  <data key="so">SO</data>
  <data key="vol">0</data>
  <data key="page">0</data>
  <data key="ut"></data>
  <data key="freq">3</data>
</node>
<node id="253">
  <data key="name">BC CancerAgcy</data>
  <data key="label">BC CancerAgcy</data>
  <data key="author">BC CancerAgcy</data>
  <data key="year">2016</data>
  <data key="title">...</data>
  <data key="so">SO</data>
  <data key="vol">0</data>
  <data key="page">0</data>
  <data key="ut"></data>
  <data key="freq">1</data>
</node>
<node id="254">
  <data key="name">Vitkovicka nemocnice Bma AS</data>
  <data key="label">Vitkovicka nemocnice Bma AS</data>
  <data key="author">Vitkovicka nemocnice Bma AS</data>
  <data key="year">2007</data>
  <data key="title">...</data>
  <data key="so">SO</data>
  <data key="vol">0</data>
  <data key="page">0</data>
  <data key="ut"></data>
  <data key="freq">1</data>
</node>
<node id="255">
  <data key="name">AOU San Gerardo</data>
  <data key="label">AOU San Gerardo</data>
  <data key="author">AOU San Gerardo</data>
  <data key="year">2017</data>
  <data key="title">...</data>
  <data key="so">SO</data>
  <data key="vol">0</data>
  <data key="page">0</data>
  <data key="ut"></data>
  <data key="freq">1</data>
</node>
<node id="256">
  <data key="name">Johns Hopkins Kimmel Canc Ctr</data>
  <data key="label">Johns Hopkins Kimmel Canc Ctr</data>
  <data key="author">Johns Hopkins Kimmel Canc Ctr</data>
  <data key="year">2019</data>
  <data key="title">...</data>
  <data key="so">SO</data>
  <data key="vol">0</data>
  <data key="page">0</data>
  <data key="ut"></data>
  <data key="freq">1</data>
</node>
<node id="257">
  <data key="name">Brigham  Womens Hosp</data>
  <data key="label">Brigham  Womens Hosp</data>
  <data key="author">Brigham  Womens Hosp</data>
  <data key="year">2004</data>
  <data key="title">...</data>
  <data key="so">SO</data>
  <data key="vol">0</data>
  <data key="page">0</data>
  <data key="ut"></data>
  <data key="freq">3</data>
</node>
<node id="258">
  <data key="name">Johns Hopkins NUH Int Med Ctr</data>
  <data key="label">Johns Hopkins NUH Int Med Ctr</data>
  <data key="author">Johns Hopkins NUH Int Med Ctr</data>
  <data key="year">2005</data>
  <data key="title">...</data>
  <data key="so">SO</data>
  <data key="vol">0</data>
  <data key="page">0</data>
  <data key="ut"></data>
  <data key="freq">1</data>
</node>
<node id="259">
  <data key="name">Antoni van Leeuwenhoek Ziekenhuis</data>
  <data key="label">Antoni van Leeuwenhoek Ziekenhuis</data>
  <data key="author">Antoni van Leeuwenhoek Ziekenhuis</data>
  <data key="year">2018</data>
  <data key="title">...</data>
  <data key="so">SO</data>
  <data key="vol">0</data>
  <data key="page">0</data>
  <data key="ut"></data>
  <data key="freq">1</data>
</node>
<node id="260">
  <data key="name">Duluth Clin</data>
  <data key="label">Duluth Clin</data>
  <data key="author">Duluth Clin</data>
  <data key="year">2002</data>
  <data key="title">...</data>
  <data key="so">SO</data>
  <data key="vol">0</data>
  <data key="page">0</data>
  <data key="ut"></data>
  <data key="freq">1</data>
</node>
<node id="261">
  <data key="name">Beijing Key Lab Clin Study Anticanc Mol Targeted</data>
  <data key="label">Beijing Key Lab Clin Study Anticanc Mol Targeted</data>
  <data key="author">Beijing Key Lab Clin Study Anticanc Mol Targeted</data>
  <data key="year">2016</data>
  <data key="title">...</data>
  <data key="so">SO</data>
  <data key="vol">0</data>
  <data key="page">0</data>
  <data key="ut"></data>
  <data key="freq">1</data>
</node>
<node id="262">
  <data key="name">Istanbul Univ</data>
  <data key="label">Istanbul Univ</data>
  <data key="author">Istanbul Univ</data>
  <data key="year">2017</data>
  <data key="title">...</data>
  <data key="so">SO</data>
  <data key="vol">0</data>
  <data key="page">0</data>
  <data key="ut"></data>
  <data key="freq">3</data>
</node>
<node id="263">
  <data key="name">St James Hosp</data>
  <data key="label">St James Hosp</data>
  <data key="author">St James Hosp</data>
  <data key="year">2013</data>
  <data key="title">...</data>
  <data key="so">SO</data>
  <data key="vol">0</data>
  <data key="page">0</data>
  <data key="ut"></data>
  <data key="freq">2</data>
</node>
<node id="264">
  <data key="name">Sarah Cannon Res Inst</data>
  <data key="label">Sarah Cannon Res Inst</data>
  <data key="author">Sarah Cannon Res Inst</data>
  <data key="year">2015</data>
  <data key="title">...</data>
  <data key="so">SO</data>
  <data key="vol">0</data>
  <data key="page">0</data>
  <data key="ut"></data>
  <data key="freq">2</data>
</node>
<node id="265">
  <data key="name">Arnaldo Vieira de Carvalho Canc Inst</data>
  <data key="label">Arnaldo Vieira de Carvalho Canc Inst</data>
  <data key="author">Arnaldo Vieira de Carvalho Canc Inst</data>
  <data key="year">2005</data>
  <data key="title">...</data>
  <data key="so">SO</data>
  <data key="vol">0</data>
  <data key="page">0</data>
  <data key="ut"></data>
  <data key="freq">1</data>
</node>
<node id="266">
  <data key="name">Jiangsu Prov Canc Hosp</data>
  <data key="label">Jiangsu Prov Canc Hosp</data>
  <data key="author">Jiangsu Prov Canc Hosp</data>
  <data key="year">2011</data>
  <data key="title">...</data>
  <data key="so">SO</data>
  <data key="vol">0</data>
  <data key="page">0</data>
  <data key="ut"></data>
  <data key="freq">1</data>
</node>
<node id="267">
  <data key="name">Univ S Florida</data>
  <data key="label">Univ S Florida</data>
  <data key="author">Univ S Florida</data>
  <data key="year">2015</data>
  <data key="title">...</data>
  <data key="so">SO</data>
  <data key="vol">0</data>
  <data key="page">0</data>
  <data key="ut"></data>
  <data key="freq">3</data>
</node>
<node id="268">
  <data key="name">Ist Toscano Tumori</data>
  <data key="label">Ist Toscano Tumori</data>
  <data key="author">Ist Toscano Tumori</data>
  <data key="year">2014</data>
  <data key="title">...</data>
  <data key="so">SO</data>
  <data key="vol">0</data>
  <data key="page">0</data>
  <data key="ut"></data>
  <data key="freq">2</data>
</node>
<node id="269">
  <data key="name">Vall dHebron Inst Oncol</data>
  <data key="label">Vall dHebron Inst Oncol</data>
  <data key="author">Vall dHebron Inst Oncol</data>
  <data key="year">2015</data>
  <data key="title">...</data>
  <data key="so">SO</data>
  <data key="vol">0</data>
  <data key="page">0</data>
  <data key="ut"></data>
  <data key="freq">3</data>
</node>
<node id="270">
  <data key="name">Acad Mil Med Sci</data>
  <data key="label">Acad Mil Med Sci</data>
  <data key="author">Acad Mil Med Sci</data>
  <data key="year">2011</data>
  <data key="title">...</data>
  <data key="so">SO</data>
  <data key="vol">0</data>
  <data key="page">0</data>
  <data key="ut"></data>
  <data key="freq">1</data>
</node>
<node id="271">
  <data key="name">Hosp Clin Barcelona</data>
  <data key="label">Hosp Clin Barcelona</data>
  <data key="author">Hosp Clin Barcelona</data>
  <data key="year">2009</data>
  <data key="title">...</data>
  <data key="so">SO</data>
  <data key="vol">0</data>
  <data key="page">0</data>
  <data key="ut"></data>
  <data key="freq">1</data>
</node>
<node id="272">
  <data key="name">European Inst Oncol</data>
  <data key="label">European Inst Oncol</data>
  <data key="author">European Inst Oncol</data>
  <data key="year">2013</data>
  <data key="title">...</data>
  <data key="so">SO</data>
  <data key="vol">0</data>
  <data key="page">0</data>
  <data key="ut"></data>
  <data key="freq">2</data>
</node>
<node id="273">
  <data key="name">Bristol Myers Squibb</data>
  <data key="label">Bristol Myers Squibb</data>
  <data key="author">Bristol Myers Squibb</data>
  <data key="year">2017</data>
  <data key="title">...</data>
  <data key="so">SO</data>
  <data key="vol">0</data>
  <data key="page">0</data>
  <data key="ut"></data>
  <data key="freq">3</data>
</node>
<node id="274">
  <data key="name">Glenfield Gen Hosp</data>
  <data key="label">Glenfield Gen Hosp</data>
  <data key="author">Glenfield Gen Hosp</data>
  <data key="year">2008</data>
  <data key="title">...</data>
  <data key="so">SO</data>
  <data key="vol">0</data>
  <data key="page">0</data>
  <data key="ut"></data>
  <data key="freq">1</data>
</node>
<node id="275">
  <data key="name">CNIO</data>
  <data key="label">CNIO</data>
  <data key="author">CNIO</data>
  <data key="year">2016</data>
  <data key="title">...</data>
  <data key="so">SO</data>
  <data key="vol">0</data>
  <data key="page">0</data>
  <data key="ut"></data>
  <data key="freq">1</data>
</node>
<node id="276">
  <data key="name">McGill Univ</data>
  <data key="label">McGill Univ</data>
  <data key="author">McGill Univ</data>
  <data key="year">2008</data>
  <data key="title">...</data>
  <data key="so">SO</data>
  <data key="vol">0</data>
  <data key="page">0</data>
  <data key="ut"></data>
  <data key="freq">3</data>
</node>
<node id="277">
  <data key="name">Allegheny Hlth Network Canc Inst</data>
  <data key="label">Allegheny Hlth Network Canc Inst</data>
  <data key="author">Allegheny Hlth Network Canc Inst</data>
  <data key="year">2018</data>
  <data key="title">...</data>
  <data key="so">SO</data>
  <data key="vol">0</data>
  <data key="page">0</data>
  <data key="ut"></data>
  <data key="freq">1</data>
</node>
<node id="278">
  <data key="name">Johns Hopkins Univ</data>
  <data key="label">Johns Hopkins Univ</data>
  <data key="author">Johns Hopkins Univ</data>
  <data key="year">2006</data>
  <data key="title">...</data>
  <data key="so">SO</data>
  <data key="vol">0</data>
  <data key="page">0</data>
  <data key="ut"></data>
  <data key="freq">1</data>
</node>
<node id="279">
  <data key="name">Univ Heidelberg Hosp</data>
  <data key="label">Univ Heidelberg Hosp</data>
  <data key="author">Univ Heidelberg Hosp</data>
  <data key="year">2015</data>
  <data key="title">...</data>
  <data key="so">SO</data>
  <data key="vol">0</data>
  <data key="page">0</data>
  <data key="ut"></data>
  <data key="freq">2</data>
</node>
<node id="280">
  <data key="name">Univ Helsinki</data>
  <data key="label">Univ Helsinki</data>
  <data key="author">Univ Helsinki</data>
  <data key="year">2000</data>
  <data key="title">...</data>
  <data key="so">SO</data>
  <data key="vol">0</data>
  <data key="page">0</data>
  <data key="ut"></data>
  <data key="freq">1</data>
</node>
<node id="281">
  <data key="name">Cedars Sinai Comprenhens Canc Ctr</data>
  <data key="label">Cedars Sinai Comprenhens Canc Ctr</data>
  <data key="author">Cedars Sinai Comprenhens Canc Ctr</data>
  <data key="year">2004</data>
  <data key="title">...</data>
  <data key="so">SO</data>
  <data key="vol">0</data>
  <data key="page">0</data>
  <data key="ut"></data>
  <data key="freq">1</data>
</node>
<node id="282">
  <data key="name">Hosp Gen Univ Valencia</data>
  <data key="label">Hosp Gen Univ Valencia</data>
  <data key="author">Hosp Gen Univ Valencia</data>
  <data key="year">2009</data>
  <data key="title">...</data>
  <data key="so">SO</data>
  <data key="vol">0</data>
  <data key="page">0</data>
  <data key="ut"></data>
  <data key="freq">1</data>
</node>
<node id="283">
  <data key="name">Asklepios Fachkliniken Munchen Gauting</data>
  <data key="label">Asklepios Fachkliniken Munchen Gauting</data>
  <data key="author">Asklepios Fachkliniken Munchen Gauting</data>
  <data key="year">2017</data>
  <data key="title">...</data>
  <data key="so">SO</data>
  <data key="vol">0</data>
  <data key="page">0</data>
  <data key="ut"></data>
  <data key="freq">1</data>
</node>
<node id="284">
  <data key="name">Chonnam Natl Univ</data>
  <data key="label">Chonnam Natl Univ</data>
  <data key="author">Chonnam Natl Univ</data>
  <data key="year">2017</data>
  <data key="title">...</data>
  <data key="so">SO</data>
  <data key="vol">0</data>
  <data key="page">0</data>
  <data key="ut"></data>
  <data key="freq">2</data>
</node>
<node id="285">
  <data key="name">Med Coll Wisconsin</data>
  <data key="label">Med Coll Wisconsin</data>
  <data key="author">Med Coll Wisconsin</data>
  <data key="year">2011</data>
  <data key="title">...</data>
  <data key="so">SO</data>
  <data key="vol">0</data>
  <data key="page">0</data>
  <data key="ut"></data>
  <data key="freq">1</data>
</node>
<node id="286">
  <data key="name">Inst Pulm Med Torokbalint</data>
  <data key="label">Inst Pulm Med Torokbalint</data>
  <data key="author">Inst Pulm Med Torokbalint</data>
  <data key="year">2007</data>
  <data key="title">...</data>
  <data key="so">SO</data>
  <data key="vol">0</data>
  <data key="page">0</data>
  <data key="ut"></data>
  <data key="freq">1</data>
</node>
<node id="287">
  <data key="name">Maria Sklodowska Curie Mem Canc Ctr  Inst Oncol</data>
  <data key="label">Maria Sklodowska Curie Mem Canc Ctr  Inst Oncol</data>
  <data key="author">Maria Sklodowska Curie Mem Canc Ctr  Inst Oncol</data>
  <data key="year">2019</data>
  <data key="title">...</data>
  <data key="so">SO</data>
  <data key="vol">0</data>
  <data key="page">0</data>
  <data key="ut"></data>
  <data key="freq">1</data>
</node>
<node id="288">
  <data key="name">Hosp Germans Trias  Pujol</data>
  <data key="label">Hosp Germans Trias  Pujol</data>
  <data key="author">Hosp Germans Trias  Pujol</data>
  <data key="year">2004</data>
  <data key="title">...</data>
  <data key="so">SO</data>
  <data key="vol">0</data>
  <data key="page">0</data>
  <data key="ut"></data>
  <data key="freq">1</data>
</node>
<node id="289">
  <data key="name">Mayo Clin</data>
  <data key="label">Mayo Clin</data>
  <data key="author">Mayo Clin</data>
  <data key="year">2008</data>
  <data key="title">...</data>
  <data key="so">SO</data>
  <data key="vol">0</data>
  <data key="page">0</data>
  <data key="ut"></data>
  <data key="freq">1</data>
</node>
<node id="290">
  <data key="name">Hunan Prov Canc Hosp</data>
  <data key="label">Hunan Prov Canc Hosp</data>
  <data key="author">Hunan Prov Canc Hosp</data>
  <data key="year">2011</data>
  <data key="title">...</data>
  <data key="so">SO</data>
  <data key="vol">0</data>
  <data key="page">0</data>
  <data key="ut"></data>
  <data key="freq">1</data>
</node>
<node id="291">
  <data key="name">Reg Lung Dis Hosp</data>
  <data key="label">Reg Lung Dis Hosp</data>
  <data key="author">Reg Lung Dis Hosp</data>
  <data key="year">2003</data>
  <data key="title">...</data>
  <data key="so">SO</data>
  <data key="vol">0</data>
  <data key="page">0</data>
  <data key="ut"></data>
  <data key="freq">1</data>
</node>
<node id="292">
  <data key="name">Cross Canc Inst</data>
  <data key="label">Cross Canc Inst</data>
  <data key="author">Cross Canc Inst</data>
  <data key="year">2005</data>
  <data key="title">...</data>
  <data key="so">SO</data>
  <data key="vol">0</data>
  <data key="page">0</data>
  <data key="ut"></data>
  <data key="freq">1</data>
</node>
<node id="293">
  <data key="name">Herlev Hosp</data>
  <data key="label">Herlev Hosp</data>
  <data key="author">Herlev Hosp</data>
  <data key="year">2008</data>
  <data key="title">...</data>
  <data key="so">SO</data>
  <data key="vol">0</data>
  <data key="page">0</data>
  <data key="ut"></data>
  <data key="freq">1</data>
</node>
<node id="294">
  <data key="name">Med Univ Vienna</data>
  <data key="label">Med Univ Vienna</data>
  <data key="author">Med Univ Vienna</data>
  <data key="year">2006</data>
  <data key="title">...</data>
  <data key="so">SO</data>
  <data key="vol">0</data>
  <data key="page">0</data>
  <data key="ut"></data>
  <data key="freq">1</data>
</node>
<node id="295">
  <data key="name">Ist Regina Elena</data>
  <data key="label">Ist Regina Elena</data>
  <data key="author">Ist Regina Elena</data>
  <data key="year">2002</data>
  <data key="title">...</data>
  <data key="so">SO</data>
  <data key="vol">0</data>
  <data key="page">0</data>
  <data key="ut"></data>
  <data key="freq">1</data>
</node>
<node id="296">
  <data key="name">Inst Nacl Canc</data>
  <data key="label">Inst Nacl Canc</data>
  <data key="author">Inst Nacl Canc</data>
  <data key="year">2005</data>
  <data key="title">...</data>
  <data key="so">SO</data>
  <data key="vol">0</data>
  <data key="page">0</data>
  <data key="ut"></data>
  <data key="freq">1</data>
</node>
<node id="297">
  <data key="name">Peking Univ</data>
  <data key="label">Peking Univ</data>
  <data key="author">Peking Univ</data>
  <data key="year">2011</data>
  <data key="title">...</data>
  <data key="so">SO</data>
  <data key="vol">0</data>
  <data key="page">0</data>
  <data key="ut"></data>
  <data key="freq">1</data>
</node>
<node id="298">
  <data key="name">Hosp Univ Doce Octubre</data>
  <data key="label">Hosp Univ Doce Octubre</data>
  <data key="author">Hosp Univ Doce Octubre</data>
  <data key="year">2016</data>
  <data key="title">...</data>
  <data key="so">SO</data>
  <data key="vol">0</data>
  <data key="page">0</data>
  <data key="ut"></data>
  <data key="freq">1</data>
</node>
<node id="299">
  <data key="name">Maidstone Hlth Author</data>
  <data key="label">Maidstone Hlth Author</data>
  <data key="author">Maidstone Hlth Author</data>
  <data key="year">2013</data>
  <data key="title">...</data>
  <data key="so">SO</data>
  <data key="vol">0</data>
  <data key="page">0</data>
  <data key="ut"></data>
  <data key="freq">1</data>
</node>
<node id="300">
  <data key="name">Harvard Med Sch</data>
  <data key="label">Harvard Med Sch</data>
  <data key="author">Harvard Med Sch</data>
  <data key="year">2016</data>
  <data key="title">...</data>
  <data key="so">SO</data>
  <data key="vol">0</data>
  <data key="page">0</data>
  <data key="ut"></data>
  <data key="freq">1</data>
</node>
<node id="301">
  <data key="name">Guangdong Gen Hosp</data>
  <data key="label">Guangdong Gen Hosp</data>
  <data key="author">Guangdong Gen Hosp</data>
  <data key="year">2009</data>
  <data key="title">...</data>
  <data key="so">SO</data>
  <data key="vol">0</data>
  <data key="page">0</data>
  <data key="ut"></data>
  <data key="freq">5</data>
</node>
<node id="302">
  <data key="name">Inst Oncol</data>
  <data key="label">Inst Oncol</data>
  <data key="author">Inst Oncol</data>
  <data key="year">2005</data>
  <data key="title">...</data>
  <data key="so">SO</data>
  <data key="vol">0</data>
  <data key="page">0</data>
  <data key="ut"></data>
  <data key="freq">2</data>
</node>
<node id="303">
  <data key="name">Boehringer Ingelheim Korea</data>
  <data key="label">Boehringer Ingelheim Korea</data>
  <data key="author">Boehringer Ingelheim Korea</data>
  <data key="year">2014</data>
  <data key="title">...</data>
  <data key="so">SO</data>
  <data key="vol">0</data>
  <data key="page">0</data>
  <data key="ut"></data>
  <data key="freq">1</data>
</node>
<node id="304">
  <data key="name">Hiroshima Univ</data>
  <data key="label">Hiroshima Univ</data>
  <data key="author">Hiroshima Univ</data>
  <data key="year">2004</data>
  <data key="title">...</data>
  <data key="so">SO</data>
  <data key="vol">0</data>
  <data key="page">0</data>
  <data key="ut"></data>
  <data key="freq">2</data>
</node>
<node id="305">
  <data key="name">Chang Gung Mem Hosp</data>
  <data key="label">Chang Gung Mem Hosp</data>
  <data key="author">Chang Gung Mem Hosp</data>
  <data key="year">2004</data>
  <data key="title">...</data>
  <data key="so">SO</data>
  <data key="vol">0</data>
  <data key="page">0</data>
  <data key="ut"></data>
  <data key="freq">2</data>
</node>
<node id="306">
  <data key="name">Hosp Univ Virgen Del Rocio</data>
  <data key="label">Hosp Univ Virgen Del Rocio</data>
  <data key="author">Hosp Univ Virgen Del Rocio</data>
  <data key="year">2019</data>
  <data key="title">...</data>
  <data key="so">SO</data>
  <data key="vol">0</data>
  <data key="page">0</data>
  <data key="ut"></data>
  <data key="freq">1</data>
</node>
<node id="307">
  <data key="name">Albany Coll Pharm  Hlth Sci</data>
  <data key="label">Albany Coll Pharm  Hlth Sci</data>
  <data key="author">Albany Coll Pharm  Hlth Sci</data>
  <data key="year">2016</data>
  <data key="title">...</data>
  <data key="so">SO</data>
  <data key="vol">0</data>
  <data key="page">0</data>
  <data key="ut"></data>
  <data key="freq">1</data>
</node>
<node id="308">
  <data key="name">AK Hamburg Harbug</data>
  <data key="label">AK Hamburg Harbug</data>
  <data key="author">AK Hamburg Harbug</data>
  <data key="year">2003</data>
  <data key="title">...</data>
  <data key="so">SO</data>
  <data key="vol">0</data>
  <data key="page">0</data>
  <data key="ut"></data>
  <data key="freq">1</data>
</node>
<node id="309">
  <data key="name">City Hope Comprehens Canc Ctr</data>
  <data key="label">City Hope Comprehens Canc Ctr</data>
  <data key="author">City Hope Comprehens Canc Ctr</data>
  <data key="year">2015</data>
  <data key="title">...</data>
  <data key="so">SO</data>
  <data key="vol">0</data>
  <data key="page">0</data>
  <data key="ut"></data>
  <data key="freq">1</data>
</node>
<node id="310">
  <data key="name">Univ Chicago Med  Biol Sci</data>
  <data key="label">Univ Chicago Med  Biol Sci</data>
  <data key="author">Univ Chicago Med  Biol Sci</data>
  <data key="year">2015</data>
  <data key="title">...</data>
  <data key="so">SO</data>
  <data key="vol">0</data>
  <data key="page">0</data>
  <data key="ut"></data>
  <data key="freq">2</data>
</node>
<node id="311">
  <data key="name">Emory Univ</data>
  <data key="label">Emory Univ</data>
  <data key="author">Emory Univ</data>
  <data key="year">2011</data>
  <data key="title">...</data>
  <data key="so">SO</data>
  <data key="vol">0</data>
  <data key="page">0</data>
  <data key="ut"></data>
  <data key="freq">8</data>
</node>
<node id="312">
  <data key="name">Autonomous Univ Madrid</data>
  <data key="label">Autonomous Univ Madrid</data>
  <data key="author">Autonomous Univ Madrid</data>
  <data key="year">2009</data>
  <data key="title">...</data>
  <data key="so">SO</data>
  <data key="vol">0</data>
  <data key="page">0</data>
  <data key="ut"></data>
  <data key="freq">2</data>
</node>
<node id="313">
  <data key="name">Univ Med Sch Graz</data>
  <data key="label">Univ Med Sch Graz</data>
  <data key="author">Univ Med Sch Graz</data>
  <data key="year">2006</data>
  <data key="title">...</data>
  <data key="so">SO</data>
  <data key="vol">0</data>
  <data key="page">0</data>
  <data key="ut"></data>
  <data key="freq">1</data>
</node>
<node id="314">
  <data key="name">Flinders Univ S Australia</data>
  <data key="label">Flinders Univ S Australia</data>
  <data key="author">Flinders Univ S Australia</data>
  <data key="year">2017</data>
  <data key="title">...</data>
  <data key="so">SO</data>
  <data key="vol">0</data>
  <data key="page">0</data>
  <data key="ut"></data>
  <data key="freq">1</data>
</node>
<node id="315">
  <data key="name">Hosp Italiano Buenos Aires</data>
  <data key="label">Hosp Italiano Buenos Aires</data>
  <data key="author">Hosp Italiano Buenos Aires</data>
  <data key="year">2019</data>
  <data key="title">...</data>
  <data key="so">SO</data>
  <data key="vol">0</data>
  <data key="page">0</data>
  <data key="ut"></data>
  <data key="freq">1</data>
</node>
<node id="316">
  <data key="name">Ctr Int Estudios Clin</data>
  <data key="label">Ctr Int Estudios Clin</data>
  <data key="author">Ctr Int Estudios Clin</data>
  <data key="year">2015</data>
  <data key="title">...</data>
  <data key="so">SO</data>
  <data key="vol">0</data>
  <data key="page">0</data>
  <data key="ut"></data>
  <data key="freq">2</data>
</node>
<node id="317">
  <data key="name">Univ Washington</data>
  <data key="label">Univ Washington</data>
  <data key="author">Univ Washington</data>
  <data key="year">2001</data>
  <data key="title">...</data>
  <data key="so">SO</data>
  <data key="vol">0</data>
  <data key="page">0</data>
  <data key="ut"></data>
  <data key="freq">1</data>
</node>
<node id="318">
  <data key="name">Comprehens Canc Ctr Nevada</data>
  <data key="label">Comprehens Canc Ctr Nevada</data>
  <data key="author">Comprehens Canc Ctr Nevada</data>
  <data key="year">2016</data>
  <data key="title">...</data>
  <data key="so">SO</data>
  <data key="vol">0</data>
  <data key="page">0</data>
  <data key="ut"></data>
  <data key="freq">1</data>
</node>
<node id="319">
  <data key="name">Harvard Univ</data>
  <data key="label">Harvard Univ</data>
  <data key="author">Harvard Univ</data>
  <data key="year">2004</data>
  <data key="title">...</data>
  <data key="so">SO</data>
  <data key="vol">0</data>
  <data key="page">0</data>
  <data key="ut"></data>
  <data key="freq">4</data>
</node>
<node id="320">
  <data key="name">St Petersburg City Oncol Dispensary</data>
  <data key="label">St Petersburg City Oncol Dispensary</data>
  <data key="author">St Petersburg City Oncol Dispensary</data>
  <data key="year">2007</data>
  <data key="title">...</data>
  <data key="so">SO</data>
  <data key="vol">0</data>
  <data key="page">0</data>
  <data key="ut"></data>
  <data key="freq">1</data>
</node>
<node id="321">
  <data key="name">Asklepios Fachkliniken</data>
  <data key="label">Asklepios Fachkliniken</data>
  <data key="author">Asklepios Fachkliniken</data>
  <data key="year">2004</data>
  <data key="title">...</data>
  <data key="so">SO</data>
  <data key="vol">0</data>
  <data key="page">0</data>
  <data key="ut"></data>
  <data key="freq">2</data>
</node>
<node id="322">
  <data key="name">Vanderbilt Univ</data>
  <data key="label">Vanderbilt Univ</data>
  <data key="author">Vanderbilt Univ</data>
  <data key="year">2002</data>
  <data key="title">...</data>
  <data key="so">SO</data>
  <data key="vol">0</data>
  <data key="page">0</data>
  <data key="ut"></data>
  <data key="freq">3</data>
</node>
<node id="323">
  <data key="name">German Canc Consortium</data>
  <data key="label">German Canc Consortium</data>
  <data key="author">German Canc Consortium</data>
  <data key="year">2014</data>
  <data key="title">...</data>
  <data key="so">SO</data>
  <data key="vol">0</data>
  <data key="page">0</data>
  <data key="ut"></data>
  <data key="freq">1</data>
</node>
<node id="324">
  <data key="name">Univ Complutense</data>
  <data key="label">Univ Complutense</data>
  <data key="author">Univ Complutense</data>
  <data key="year">2018</data>
  <data key="title">...</data>
  <data key="so">SO</data>
  <data key="vol">0</data>
  <data key="page">0</data>
  <data key="ut"></data>
  <data key="freq">3</data>
</node>
<node id="325">
  <data key="name">Specjalistyczny Szpital Im</data>
  <data key="label">Specjalistyczny Szpital Im</data>
  <data key="author">Specjalistyczny Szpital Im</data>
  <data key="year">2007</data>
  <data key="title">...</data>
  <data key="so">SO</data>
  <data key="vol">0</data>
  <data key="page">0</data>
  <data key="ut"></data>
  <data key="freq">1</data>
</node>
<node id="326">
  <data key="name">Christiana Care Helen Graham Med Ctr</data>
  <data key="label">Christiana Care Helen Graham Med Ctr</data>
  <data key="author">Christiana Care Helen Graham Med Ctr</data>
  <data key="year">2015</data>
  <data key="title">...</data>
  <data key="so">SO</data>
  <data key="vol">0</data>
  <data key="page">0</data>
  <data key="ut"></data>
  <data key="freq">1</data>
</node>
<node id="327">
  <data key="name">AstraZeneca Pharmaceut</data>
  <data key="label">AstraZeneca Pharmaceut</data>
  <data key="author">AstraZeneca Pharmaceut</data>
  <data key="year">2004</data>
  <data key="title">...</data>
  <data key="so">SO</data>
  <data key="vol">0</data>
  <data key="page">0</data>
  <data key="ut"></data>
  <data key="freq">1</data>
</node>
<node id="328">
  <data key="name">Klin TBC Resp Onemocneni</data>
  <data key="label">Klin TBC Resp Onemocneni</data>
  <data key="author">Klin TBC Resp Onemocneni</data>
  <data key="year">2007</data>
  <data key="title">...</data>
  <data key="so">SO</data>
  <data key="vol">0</data>
  <data key="page">0</data>
  <data key="ut"></data>
  <data key="freq">1</data>
</node>
<node id="329">
  <data key="name">CHA Univ</data>
  <data key="label">CHA Univ</data>
  <data key="author">CHA Univ</data>
  <data key="year">2016</data>
  <data key="title">...</data>
  <data key="so">SO</data>
  <data key="vol">0</data>
  <data key="page">0</data>
  <data key="ut"></data>
  <data key="freq">1</data>
</node>
<node id="330">
  <data key="name">Chi De Creteil</data>
  <data key="label">Chi De Creteil</data>
  <data key="author">Chi De Creteil</data>
  <data key="year">2015</data>
  <data key="title">...</data>
  <data key="so">SO</data>
  <data key="vol">0</data>
  <data key="page">0</data>
  <data key="ut"></data>
  <data key="freq">1</data>
</node>
<node id="331">
  <data key="name">Dnipropetrovsk Med Acad</data>
  <data key="label">Dnipropetrovsk Med Acad</data>
  <data key="author">Dnipropetrovsk Med Acad</data>
  <data key="year">2019</data>
  <data key="title">...</data>
  <data key="so">SO</data>
  <data key="vol">0</data>
  <data key="page">0</data>
  <data key="ut"></data>
  <data key="freq">1</data>
</node>
<node id="332">
  <data key="name">Hosp Clin San Carlos</data>
  <data key="label">Hosp Clin San Carlos</data>
  <data key="author">Hosp Clin San Carlos</data>
  <data key="year">2009</data>
  <data key="title">...</data>
  <data key="so">SO</data>
  <data key="vol">0</data>
  <data key="page">0</data>
  <data key="ut"></data>
  <data key="freq">1</data>
</node>
<node id="333">
  <data key="name">Vet Affairs Med Ctr</data>
  <data key="label">Vet Affairs Med Ctr</data>
  <data key="author">Vet Affairs Med Ctr</data>
  <data key="year">2000</data>
  <data key="title">...</data>
  <data key="so">SO</data>
  <data key="vol">0</data>
  <data key="page">0</data>
  <data key="ut"></data>
  <data key="freq">1</data>
</node>
<node id="334">
  <data key="name">City Clin Oncol Dispensary</data>
  <data key="label">City Clin Oncol Dispensary</data>
  <data key="author">City Clin Oncol Dispensary</data>
  <data key="year">2014</data>
  <data key="title">...</data>
  <data key="so">SO</data>
  <data key="vol">0</data>
  <data key="page">0</data>
  <data key="ut"></data>
  <data key="freq">1</data>
</node>
<node id="335">
  <data key="name">Univ Sydney</data>
  <data key="label">Univ Sydney</data>
  <data key="author">Univ Sydney</data>
  <data key="year">2018</data>
  <data key="title">...</data>
  <data key="so">SO</data>
  <data key="vol">0</data>
  <data key="page">0</data>
  <data key="ut"></data>
  <data key="freq">2</data>
</node>
<node id="336">
  <data key="name">Dana Farber Canc Inst</data>
  <data key="label">Dana Farber Canc Inst</data>
  <data key="author">Dana Farber Canc Inst</data>
  <data key="year">2002</data>
  <data key="title">...</data>
  <data key="so">SO</data>
  <data key="vol">0</data>
  <data key="page">0</data>
  <data key="ut"></data>
  <data key="freq">12</data>
</node>
<node id="337">
  <data key="name">Canc Ctr Kansas</data>
  <data key="label">Canc Ctr Kansas</data>
  <data key="author">Canc Ctr Kansas</data>
  <data key="year">2014</data>
  <data key="title">...</data>
  <data key="so">SO</data>
  <data key="vol">0</data>
  <data key="page">0</data>
  <data key="ut"></data>
  <data key="freq">1</data>
</node>
<node id="338">
  <data key="name">Osped Antonio Cardarelli</data>
  <data key="label">Osped Antonio Cardarelli</data>
  <data key="author">Osped Antonio Cardarelli</data>
  <data key="year">2006</data>
  <data key="title">...</data>
  <data key="so">SO</data>
  <data key="vol">0</data>
  <data key="page">0</data>
  <data key="ut"></data>
  <data key="freq">1</data>
</node>
<node id="339">
  <data key="name">Interuniv Consortium</data>
  <data key="label">Interuniv Consortium</data>
  <data key="author">Interuniv Consortium</data>
  <data key="year">2005</data>
  <data key="title">...</data>
  <data key="so">SO</data>
  <data key="vol">0</data>
  <data key="page">0</data>
  <data key="ut"></data>
  <data key="freq">1</data>
</node>
<node id="340">
  <data key="name">Boehringer Ingelheim Ltd</data>
  <data key="label">Boehringer Ingelheim Ltd</data>
  <data key="author">Boehringer Ingelheim Ltd</data>
  <data key="year">2012</data>
  <data key="title">...</data>
  <data key="so">SO</data>
  <data key="vol">0</data>
  <data key="page">0</data>
  <data key="ut"></data>
  <data key="freq">1</data>
</node>
<node id="341">
  <data key="name">Autonomous Univ Barcelona</data>
  <data key="label">Autonomous Univ Barcelona</data>
  <data key="author">Autonomous Univ Barcelona</data>
  <data key="year">2009</data>
  <data key="title">...</data>
  <data key="so">SO</data>
  <data key="vol">0</data>
  <data key="page">0</data>
  <data key="ut"></data>
  <data key="freq">1</data>
</node>
<node id="342">
  <data key="name">Hop Nord St Etienne</data>
  <data key="label">Hop Nord St Etienne</data>
  <data key="author">Hop Nord St Etienne</data>
  <data key="year">2006</data>
  <data key="title">...</data>
  <data key="so">SO</data>
  <data key="vol">0</data>
  <data key="page">0</data>
  <data key="ut"></data>
  <data key="freq">1</data>
</node>
<node id="343">
  <data key="name">Forlanini Hosp</data>
  <data key="label">Forlanini Hosp</data>
  <data key="author">Forlanini Hosp</data>
  <data key="year">2004</data>
  <data key="title">...</data>
  <data key="so">SO</data>
  <data key="vol">0</data>
  <data key="page">0</data>
  <data key="ut"></data>
  <data key="freq">1</data>
</node>
<node id="344">
  <data key="name">Hokkaido Social Insurance Hosp</data>
  <data key="label">Hokkaido Social Insurance Hosp</data>
  <data key="author">Hokkaido Social Insurance Hosp</data>
  <data key="year">2010</data>
  <data key="title">...</data>
  <data key="so">SO</data>
  <data key="vol">0</data>
  <data key="page">0</data>
  <data key="ut"></data>
  <data key="freq">1</data>
</node>
<node id="345">
  <data key="name">Inst Canc Estado Sao Paulo</data>
  <data key="label">Inst Canc Estado Sao Paulo</data>
  <data key="author">Inst Canc Estado Sao Paulo</data>
  <data key="year">2019</data>
  <data key="title">...</data>
  <data key="so">SO</data>
  <data key="vol">0</data>
  <data key="page">0</data>
  <data key="ut"></data>
  <data key="freq">1</data>
</node>
<node id="346">
  <data key="name">Natl Canc Ctr Hosp E</data>
  <data key="label">Natl Canc Ctr Hosp E</data>
  <data key="author">Natl Canc Ctr Hosp E</data>
  <data key="year">2008</data>
  <data key="title">...</data>
  <data key="so">SO</data>
  <data key="vol">0</data>
  <data key="page">0</data>
  <data key="ut"></data>
  <data key="freq">1</data>
</node>
<node id="347">
  <data key="name">Guangdong Prov Peoples Hosp</data>
  <data key="label">Guangdong Prov Peoples Hosp</data>
  <data key="author">Guangdong Prov Peoples Hosp</data>
  <data key="year">2008</data>
  <data key="title">...</data>
  <data key="so">SO</data>
  <data key="vol">0</data>
  <data key="page">0</data>
  <data key="ut"></data>
  <data key="freq">1</data>
</node>
<node id="348">
  <data key="name">Christie Hosp NHS Trust</data>
  <data key="label">Christie Hosp NHS Trust</data>
  <data key="author">Christie Hosp NHS Trust</data>
  <data key="year">2005</data>
  <data key="title">...</data>
  <data key="so">SO</data>
  <data key="vol">0</data>
  <data key="page">0</data>
  <data key="ut"></data>
  <data key="freq">1</data>
</node>
<node id="349">
  <data key="name">Univ Las Palmas Gran Canaria</data>
  <data key="label">Univ Las Palmas Gran Canaria</data>
  <data key="author">Univ Las Palmas Gran Canaria</data>
  <data key="year">2018</data>
  <data key="title">...</data>
  <data key="so">SO</data>
  <data key="vol">0</data>
  <data key="page">0</data>
  <data key="ut"></data>
  <data key="freq">2</data>
</node>
<node id="350">
  <data key="name">Boehringer Ingelheim GmbH  Co KG</data>
  <data key="label">Boehringer Ingelheim GmbH  Co KG</data>
  <data key="author">Boehringer Ingelheim GmbH  Co KG</data>
  <data key="year">2013</data>
  <data key="title">...</data>
  <data key="so">SO</data>
  <data key="vol">0</data>
  <data key="page">0</data>
  <data key="ut"></data>
  <data key="freq">3</data>
</node>
<node id="351">
  <data key="name">Clin Viedma</data>
  <data key="label">Clin Viedma</data>
  <data key="author">Clin Viedma</data>
  <data key="year">2014</data>
  <data key="title">...</data>
  <data key="so">SO</data>
  <data key="vol">0</data>
  <data key="page">0</data>
  <data key="ut"></data>
  <data key="freq">1</data>
</node>
<node id="352">
  <data key="name">Inst Oncol Prof Dr Alexandru Trestioreanu</data>
  <data key="label">Inst Oncol Prof Dr Alexandru Trestioreanu</data>
  <data key="author">Inst Oncol Prof Dr Alexandru Trestioreanu</data>
  <data key="year">2019</data>
  <data key="title">...</data>
  <data key="so">SO</data>
  <data key="vol">0</data>
  <data key="page">0</data>
  <data key="ut"></data>
  <data key="freq">1</data>
</node>
<node id="353">
  <data key="name">Mt Sinai Hosp</data>
  <data key="label">Mt Sinai Hosp</data>
  <data key="author">Mt Sinai Hosp</data>
  <data key="year">2006</data>
  <data key="title">...</data>
  <data key="so">SO</data>
  <data key="vol">0</data>
  <data key="page">0</data>
  <data key="ut"></data>
  <data key="freq">1</data>
</node>
<node id="354">
  <data key="name">Ctr Reg Lutte Canc Baclesse</data>
  <data key="label">Ctr Reg Lutte Canc Baclesse</data>
  <data key="author">Ctr Reg Lutte Canc Baclesse</data>
  <data key="year">2008</data>
  <data key="title">...</data>
  <data key="so">SO</data>
  <data key="vol">0</data>
  <data key="page">0</data>
  <data key="ut"></data>
  <data key="freq">1</data>
</node>
<node id="355">
  <data key="name">Dohoku Natl Hosp</data>
  <data key="label">Dohoku Natl Hosp</data>
  <data key="author">Dohoku Natl Hosp</data>
  <data key="year">2010</data>
  <data key="title">...</data>
  <data key="so">SO</data>
  <data key="vol">0</data>
  <data key="page">0</data>
  <data key="ut"></data>
  <data key="freq">1</data>
</node>
<node id="356">
  <data key="name">AstraZeneca</data>
  <data key="label">AstraZeneca</data>
  <data key="author">AstraZeneca</data>
  <data key="year">2003</data>
  <data key="title">...</data>
  <data key="so">SO</data>
  <data key="vol">0</data>
  <data key="page">0</data>
  <data key="ut"></data>
  <data key="freq">11</data>
</node>
<node id="357">
  <data key="name">Int Med Ctr Japan</data>
  <data key="label">Int Med Ctr Japan</data>
  <data key="author">Int Med Ctr Japan</data>
  <data key="year">2007</data>
  <data key="title">...</data>
  <data key="so">SO</data>
  <data key="vol">0</data>
  <data key="page">0</data>
  <data key="ut"></data>
  <data key="freq">1</data>
</node>
<node id="358">
  <data key="name">Herlev Univ Hosp</data>
  <data key="label">Herlev Univ Hosp</data>
  <data key="author">Herlev Univ Hosp</data>
  <data key="year">2008</data>
  <data key="title">...</data>
  <data key="so">SO</data>
  <data key="vol">0</data>
  <data key="page">0</data>
  <data key="ut"></data>
  <data key="freq">1</data>
</node>
<node id="359">
  <data key="name">Clin Rotger</data>
  <data key="label">Clin Rotger</data>
  <data key="author">Clin Rotger</data>
  <data key="year">2009</data>
  <data key="title">...</data>
  <data key="so">SO</data>
  <data key="vol">0</data>
  <data key="page">0</data>
  <data key="ut"></data>
  <data key="freq">2</data>
</node>
<node id="360">
  <data key="name">Iwate Cent Prefectural Hosp</data>
  <data key="label">Iwate Cent Prefectural Hosp</data>
  <data key="author">Iwate Cent Prefectural Hosp</data>
  <data key="year">2010</data>
  <data key="title">...</data>
  <data key="so">SO</data>
  <data key="vol">0</data>
  <data key="page">0</data>
  <data key="ut"></data>
  <data key="freq">1</data>
</node>
<node id="361">
  <data key="name">Hosp Duran  Reynals</data>
  <data key="label">Hosp Duran  Reynals</data>
  <data key="author">Hosp Duran  Reynals</data>
  <data key="year">2009</data>
  <data key="title">...</data>
  <data key="so">SO</data>
  <data key="vol">0</data>
  <data key="page">0</data>
  <data key="ut"></data>
  <data key="freq">1</data>
</node>
<node id="362">
  <data key="name">Hop Hotel Dieu</data>
  <data key="label">Hop Hotel Dieu</data>
  <data key="author">Hop Hotel Dieu</data>
  <data key="year">2005</data>
  <data key="title">...</data>
  <data key="so">SO</data>
  <data key="vol">0</data>
  <data key="page">0</data>
  <data key="ut"></data>
  <data key="freq">1</data>
</node>
<node id="363">
  <data key="name">Pfizer Inc</data>
  <data key="label">Pfizer Inc</data>
  <data key="author">Pfizer Inc</data>
  <data key="year">2011</data>
  <data key="title">...</data>
  <data key="so">SO</data>
  <data key="vol">0</data>
  <data key="page">0</data>
  <data key="ut"></data>
  <data key="freq">1</data>
</node>
<node id="364">
  <data key="name">F Hoffmann La Roche  Co Ltd</data>
  <data key="label">F Hoffmann La Roche  Co Ltd</data>
  <data key="author">F Hoffmann La Roche  Co Ltd</data>
  <data key="year">2007</data>
  <data key="title">...</data>
  <data key="so">SO</data>
  <data key="vol">0</data>
  <data key="page">0</data>
  <data key="ut"></data>
  <data key="freq">2</data>
</node>
<node id="365">
  <data key="name">Casa Cura La Maddalena</data>
  <data key="label">Casa Cura La Maddalena</data>
  <data key="author">Casa Cura La Maddalena</data>
  <data key="year">2012</data>
  <data key="title">...</data>
  <data key="so">SO</data>
  <data key="vol">0</data>
  <data key="page">0</data>
  <data key="ut"></data>
  <data key="freq">1</data>
</node>
<node id="366">
  <data key="name">Maria Sklodowska Curie Mem Inst Oncol</data>
  <data key="label">Maria Sklodowska Curie Mem Inst Oncol</data>
  <data key="author">Maria Sklodowska Curie Mem Inst Oncol</data>
  <data key="year">2008</data>
  <data key="title">...</data>
  <data key="so">SO</data>
  <data key="vol">0</data>
  <data key="page">0</data>
  <data key="ut"></data>
  <data key="freq">1</data>
</node>
<node id="367">
  <data key="name">Univ So Calif</data>
  <data key="label">Univ So Calif</data>
  <data key="author">Univ So Calif</data>
  <data key="year">2001</data>
  <data key="title">...</data>
  <data key="so">SO</data>
  <data key="vol">0</data>
  <data key="page">0</data>
  <data key="ut"></data>
  <data key="freq">1</data>
</node>
<node id="368">
  <data key="name">Baylor Univ</data>
  <data key="label">Baylor Univ</data>
  <data key="author">Baylor Univ</data>
  <data key="year">2004</data>
  <data key="title">...</data>
  <data key="so">SO</data>
  <data key="vol">0</data>
  <data key="page">0</data>
  <data key="ut"></data>
  <data key="freq">1</data>
</node>
<node id="369">
  <data key="name">Chiang Mai Univ</data>
  <data key="label">Chiang Mai Univ</data>
  <data key="author">Chiang Mai Univ</data>
  <data key="year">2005</data>
  <data key="title">...</data>
  <data key="so">SO</data>
  <data key="vol">0</data>
  <data key="page">0</data>
  <data key="ut"></data>
  <data key="freq">3</data>
</node>
<node id="370">
  <data key="name">Hop Cluzeau</data>
  <data key="label">Hop Cluzeau</data>
  <data key="author">Hop Cluzeau</data>
  <data key="year">2012</data>
  <data key="title">...</data>
  <data key="so">SO</data>
  <data key="vol">0</data>
  <data key="page">0</data>
  <data key="ut"></data>
  <data key="freq">1</data>
</node>
<node id="371">
  <data key="name">Azienda Osped Camillo Forlanini</data>
  <data key="label">Azienda Osped Camillo Forlanini</data>
  <data key="author">Azienda Osped Camillo Forlanini</data>
  <data key="year">2012</data>
  <data key="title">...</data>
  <data key="so">SO</data>
  <data key="vol">0</data>
  <data key="page">0</data>
  <data key="ut"></data>
  <data key="freq">1</data>
</node>
<node id="372">
  <data key="name">Aichi Canc Ctr Hosp</data>
  <data key="label">Aichi Canc Ctr Hosp</data>
  <data key="author">Aichi Canc Ctr Hosp</data>
  <data key="year">2005</data>
  <data key="title">...</data>
  <data key="so">SO</data>
  <data key="vol">0</data>
  <data key="page">0</data>
  <data key="ut"></data>
  <data key="freq">3</data>
</node>
<node id="373">
  <data key="name">Katholieke Univ Leuven</data>
  <data key="label">Katholieke Univ Leuven</data>
  <data key="author">Katholieke Univ Leuven</data>
  <data key="year">2018</data>
  <data key="title">...</data>
  <data key="so">SO</data>
  <data key="vol">0</data>
  <data key="page">0</data>
  <data key="ut"></data>
  <data key="freq">2</data>
</node>
<node id="374">
  <data key="name">Eastern Cooperat Oncol Grp</data>
  <data key="label">Eastern Cooperat Oncol Grp</data>
  <data key="author">Eastern Cooperat Oncol Grp</data>
  <data key="year">2005</data>
  <data key="title">...</data>
  <data key="so">SO</data>
  <data key="vol">0</data>
  <data key="page">0</data>
  <data key="ut"></data>
  <data key="freq">1</data>
</node>
<node id="375">
  <data key="name">Merck</data>
  <data key="label">Merck</data>
  <data key="author">Merck</data>
  <data key="year">2018</data>
  <data key="title">...</data>
  <data key="so">SO</data>
  <data key="vol">0</data>
  <data key="page">0</data>
  <data key="ut"></data>
  <data key="freq">2</data>
</node>
<node id="376">
  <data key="name">Kinki Univ</data>
  <data key="label">Kinki Univ</data>
  <data key="author">Kinki Univ</data>
  <data key="year">2003</data>
  <data key="title">...</data>
  <data key="so">SO</data>
  <data key="vol">0</data>
  <data key="page">0</data>
  <data key="ut"></data>
  <data key="freq">4</data>
</node>
<node id="377">
  <data key="name">Ctr Hosp Univ Liege</data>
  <data key="label">Ctr Hosp Univ Liege</data>
  <data key="author">Ctr Hosp Univ Liege</data>
  <data key="year">2017</data>
  <data key="title">...</data>
  <data key="so">SO</data>
  <data key="vol">0</data>
  <data key="page">0</data>
  <data key="ut"></data>
  <data key="freq">2</data>
</node>
<node id="378">
  <data key="name">Jeroen Bosch Ziekenhuis</data>
  <data key="label">Jeroen Bosch Ziekenhuis</data>
  <data key="author">Jeroen Bosch Ziekenhuis</data>
  <data key="year">2008</data>
  <data key="title">...</data>
  <data key="so">SO</data>
  <data key="vol">0</data>
  <data key="page">0</data>
  <data key="ut"></data>
  <data key="freq">1</data>
</node>
<node id="379">
  <data key="name">Univ Hosp Cleveland</data>
  <data key="label">Univ Hosp Cleveland</data>
  <data key="author">Univ Hosp Cleveland</data>
  <data key="year">2000</data>
  <data key="title">...</data>
  <data key="so">SO</data>
  <data key="vol">0</data>
  <data key="page">0</data>
  <data key="ut"></data>
  <data key="freq">2</data>
</node>
<node id="380">
  <data key="name">S Giuseppe Hosp</data>
  <data key="label">S Giuseppe Hosp</data>
  <data key="author">S Giuseppe Hosp</data>
  <data key="year">2002</data>
  <data key="title">...</data>
  <data key="so">SO</data>
  <data key="vol">0</data>
  <data key="page">0</data>
  <data key="ut"></data>
  <data key="freq">1</data>
</node>
<node id="381">
  <data key="name">Mary Potter Oncol Ctr</data>
  <data key="label">Mary Potter Oncol Ctr</data>
  <data key="author">Mary Potter Oncol Ctr</data>
  <data key="year">2003</data>
  <data key="title">...</data>
  <data key="so">SO</data>
  <data key="vol">0</data>
  <data key="page">0</data>
  <data key="ut"></data>
  <data key="freq">1</data>
</node>
<node id="382">
  <data key="name">Charing Cross Hosp</data>
  <data key="label">Charing Cross Hosp</data>
  <data key="author">Charing Cross Hosp</data>
  <data key="year">2014</data>
  <data key="title">...</data>
  <data key="so">SO</data>
  <data key="vol">0</data>
  <data key="page">0</data>
  <data key="ut"></data>
  <data key="freq">2</data>
</node>
<node id="383">
  <data key="name">Inst Nacl Cancerol INCAN</data>
  <data key="label">Inst Nacl Cancerol INCAN</data>
  <data key="author">Inst Nacl Cancerol INCAN</data>
  <data key="year">2014</data>
  <data key="title">...</data>
  <data key="so">SO</data>
  <data key="vol">0</data>
  <data key="page">0</data>
  <data key="ut"></data>
  <data key="freq">1</data>
</node>
<node id="384">
  <data key="name">Complejo Hospitalario Jaen</data>
  <data key="label">Complejo Hospitalario Jaen</data>
  <data key="author">Complejo Hospitalario Jaen</data>
  <data key="year">2012</data>
  <data key="title">...</data>
  <data key="so">SO</data>
  <data key="vol">0</data>
  <data key="page">0</data>
  <data key="ut"></data>
  <data key="freq">1</data>
</node>
<node id="385">
  <data key="name">H Lee Moffitt Canc Ctr  Res Inst</data>
  <data key="label">H Lee Moffitt Canc Ctr  Res Inst</data>
  <data key="author">H Lee Moffitt Canc Ctr  Res Inst</data>
  <data key="year">2017</data>
  <data key="title">...</data>
  <data key="so">SO</data>
  <data key="vol">0</data>
  <data key="page">0</data>
  <data key="ut"></data>
  <data key="freq">5</data>
</node>
<node id="386">
  <data key="name">Chungbuk Natl Univ Hosp</data>
  <data key="label">Chungbuk Natl Univ Hosp</data>
  <data key="author">Chungbuk Natl Univ Hosp</data>
  <data key="year">2013</data>
  <data key="title">...</data>
  <data key="so">SO</data>
  <data key="vol">0</data>
  <data key="page">0</data>
  <data key="ut"></data>
  <data key="freq">3</data>
</node>
<node id="387">
  <data key="name">GU Russian Oncol Res Ctr</data>
  <data key="label">GU Russian Oncol Res Ctr</data>
  <data key="author">GU Russian Oncol Res Ctr</data>
  <data key="year">2013</data>
  <data key="title">...</data>
  <data key="so">SO</data>
  <data key="vol">0</data>
  <data key="page">0</data>
  <data key="ut"></data>
  <data key="freq">1</data>
</node>
<node id="388">
  <data key="name">L Sacco Hosp Vialba</data>
  <data key="label">L Sacco Hosp Vialba</data>
  <data key="author">L Sacco Hosp Vialba</data>
  <data key="year">2002</data>
  <data key="title">...</data>
  <data key="so">SO</data>
  <data key="vol">0</data>
  <data key="page">0</data>
  <data key="ut"></data>
  <data key="freq">1</data>
</node>
<node id="389">
  <data key="name">Univ Pittsburgh</data>
  <data key="label">Univ Pittsburgh</data>
  <data key="author">Univ Pittsburgh</data>
  <data key="year">2002</data>
  <data key="title">...</data>
  <data key="so">SO</data>
  <data key="vol">0</data>
  <data key="page">0</data>
  <data key="ut"></data>
  <data key="freq">3</data>
</node>
<node id="390">
  <data key="name">Reg Hosp Lung Dis Thorac Surg</data>
  <data key="label">Reg Hosp Lung Dis Thorac Surg</data>
  <data key="author">Reg Hosp Lung Dis Thorac Surg</data>
  <data key="year">2006</data>
  <data key="title">...</data>
  <data key="so">SO</data>
  <data key="vol">0</data>
  <data key="page">0</data>
  <data key="ut"></data>
  <data key="freq">1</data>
</node>
<node id="391">
  <data key="name">Guangdong Acad Med Sci</data>
  <data key="label">Guangdong Acad Med Sci</data>
  <data key="author">Guangdong Acad Med Sci</data>
  <data key="year">2011</data>
  <data key="title">...</data>
  <data key="so">SO</data>
  <data key="vol">0</data>
  <data key="page">0</data>
  <data key="ut"></data>
  <data key="freq">3</data>
</node>
<node id="392">
  <data key="name">Hosp Althaia</data>
  <data key="label">Hosp Althaia</data>
  <data key="author">Hosp Althaia</data>
  <data key="year">2009</data>
  <data key="title">...</data>
  <data key="so">SO</data>
  <data key="vol">0</data>
  <data key="page">0</data>
  <data key="ut"></data>
  <data key="freq">1</data>
</node>
<node id="393">
  <data key="name">Cornell Univ</data>
  <data key="label">Cornell Univ</data>
  <data key="author">Cornell Univ</data>
  <data key="year">2003</data>
  <data key="title">...</data>
  <data key="so">SO</data>
  <data key="vol">0</data>
  <data key="page">0</data>
  <data key="ut"></data>
  <data key="freq">1</data>
</node>
<node id="394">
  <data key="name">Ctr Rene Gauducheau</data>
  <data key="label">Ctr Rene Gauducheau</data>
  <data key="author">Ctr Rene Gauducheau</data>
  <data key="year">2008</data>
  <data key="title">...</data>
  <data key="so">SO</data>
  <data key="vol">0</data>
  <data key="page">0</data>
  <data key="ut"></data>
  <data key="freq">1</data>
</node>
<node id="395">
  <data key="name">Chungbuk Natl Univ</data>
  <data key="label">Chungbuk Natl Univ</data>
  <data key="author">Chungbuk Natl Univ</data>
  <data key="year">2017</data>
  <data key="title">...</data>
  <data key="so">SO</data>
  <data key="vol">0</data>
  <data key="page">0</data>
  <data key="ut"></data>
  <data key="freq">4</data>
</node>
<edge source="0" target="121">
  <data key="weight">1.0</data>
  <data key="slice">14</data>
  <data key="year">2014</data>
</edge>
<edge source="0" target="146">
  <data key="weight">1.0</data>
  <data key="slice">14</data>
  <data key="year">2014</data>
</edge>
<edge source="1" target="32">
  <data key="weight">1.0</data>
  <data key="slice">0</data>
  <data key="year">2000</data>
</edge>
<edge source="1" target="33">
  <data key="weight">1.0</data>
  <data key="slice">0</data>
  <data key="year">2000</data>
</edge>
<edge source="1" target="106">
  <data key="weight">1.0</data>
  <data key="slice">0</data>
  <data key="year">2000</data>
</edge>
<edge source="1" target="133">
  <data key="weight">1.0</data>
  <data key="slice">0</data>
  <data key="year">2000</data>
</edge>
<edge source="1" target="144">
  <data key="weight">1.0</data>
  <data key="slice">0</data>
  <data key="year">2000</data>
</edge>
<edge source="1" target="280">
  <data key="weight">1.0</data>
  <data key="slice">0</data>
  <data key="year">2000</data>
</edge>
<edge source="1" target="333">
  <data key="weight">1.0</data>
  <data key="slice">0</data>
  <data key="year">2000</data>
</edge>
<edge source="1" target="379">
  <data key="weight">1.0</data>
  <data key="slice">0</data>
  <data key="year">2000</data>
</edge>
<edge source="2" target="60">
  <data key="weight">1.0</data>
  <data key="slice">18</data>
  <data key="year">2018</data>
</edge>
<edge source="2" target="259">
  <data key="weight">1.0</data>
  <data key="slice">18</data>
  <data key="year">2018</data>
</edge>
<edge source="2" target="273">
  <data key="weight">1.0</data>
  <data key="slice">18</data>
  <data key="year">2018</data>
</edge>
<edge source="2" target="311">
  <data key="weight">0.7071067690849304</data>
  <data key="slice">18</data>
  <data key="year">2018</data>
</edge>
<edge source="4" target="382">
  <data key="weight">1.0</data>
  <data key="slice">16</data>
  <data key="year">2016</data>
</edge>
<edge source="6" target="83">
  <data key="weight">1.0</data>
  <data key="slice">3</data>
  <data key="year">2003</data>
</edge>
<edge source="6" target="393">
  <data key="weight">1.0</data>
  <data key="slice">3</data>
  <data key="year">2003</data>
</edge>
<edge source="7" target="79">
  <data key="weight">1.0</data>
  <data key="slice">10</data>
  <data key="year">2010</data>
</edge>
<edge source="7" target="162">
  <data key="weight">1.0</data>
  <data key="slice">10</data>
  <data key="year">2010</data>
</edge>
<edge source="8" target="9">
  <data key="weight">0.7071067690849304</data>
  <data key="slice">10</data>
  <data key="year">2010</data>
</edge>
<edge source="8" target="28">
  <data key="weight">1.0</data>
  <data key="slice">10</data>
  <data key="year">2010</data>
</edge>
<edge source="8" target="56">
  <data key="weight">1.0</data>
  <data key="slice">10</data>
  <data key="year">2010</data>
</edge>
<edge source="8" target="70">
  <data key="weight">1.0</data>
  <data key="slice">10</data>
  <data key="year">2010</data>
</edge>
<edge source="8" target="200">
  <data key="weight">1.0</data>
  <data key="slice">10</data>
  <data key="year">2010</data>
</edge>
<edge source="8" target="215">
  <data key="weight">1.0</data>
  <data key="slice">10</data>
  <data key="year">2010</data>
</edge>
<edge source="8" target="246">
  <data key="weight">1.0</data>
  <data key="slice">10</data>
  <data key="year">2010</data>
</edge>
<edge source="9" target="24">
  <data key="weight">1.0</data>
  <data key="slice">13</data>
  <data key="year">2013</data>
</edge>
<edge source="9" target="28">
  <data key="weight">0.7071067690849304</data>
  <data key="slice">10</data>
  <data key="year">2010</data>
</edge>
<edge source="9" target="56">
  <data key="weight">0.7071067690849304</data>
  <data key="slice">10</data>
  <data key="year">2010</data>
</edge>
<edge source="9" target="62">
  <data key="weight">1.0</data>
  <data key="slice">13</data>
  <data key="year">2013</data>
</edge>
<edge source="9" target="70">
  <data key="weight">0.7071067690849304</data>
  <data key="slice">10</data>
  <data key="year">2010</data>
</edge>
<edge source="9" target="72">
  <data key="weight">1.0</data>
  <data key="slice">13</data>
  <data key="year">2013</data>
</edge>
<edge source="9" target="84">
  <data key="weight">1.0</data>
  <data key="slice">8</data>
  <data key="year">2008</data>
</edge>
<edge source="9" target="137">
  <data key="weight">0.7071067690849304</data>
  <data key="slice">10</data>
  <data key="year">2010</data>
</edge>
<edge source="9" target="146">
  <data key="weight">1.0</data>
  <data key="slice">13</data>
  <data key="year">2013</data>
</edge>
<edge source="9" target="200">
  <data key="weight">0.7071067690849304</data>
  <data key="slice">10</data>
  <data key="year">2010</data>
</edge>
<edge source="9" target="211">
  <data key="weight">0.7071067690849304</data>
  <data key="slice">10</data>
  <data key="year">2010</data>
</edge>
<edge source="9" target="246">
  <data key="weight">0.7071067690849304</data>
  <data key="slice">10</data>
  <data key="year">2010</data>
</edge>
<edge source="9" target="372">
  <data key="weight">0.7071067690849304</data>
  <data key="slice">10</data>
  <data key="year">2010</data>
</edge>
<edge source="9" target="376">
  <data key="weight">1.0</data>
  <data key="slice">8</data>
  <data key="year">2008</data>
</edge>
<edge source="10" target="212">
  <data key="weight">1.0</data>
  <data key="slice">6</data>
  <data key="year">2006</data>
</edge>
<edge source="11" target="21">
  <data key="weight">1.0</data>
  <data key="slice">4</data>
  <data key="year">2004</data>
</edge>
<edge source="11" target="24">
  <data key="weight">1.0</data>
  <data key="slice">13</data>
  <data key="year">2013</data>
</edge>
<edge source="11" target="31">
  <data key="weight">1.0</data>
  <data key="slice">4</data>
  <data key="year">2004</data>
</edge>
<edge source="11" target="62">
  <data key="weight">1.0</data>
  <data key="slice">13</data>
  <data key="year">2013</data>
</edge>
<edge source="11" target="72">
  <data key="weight">1.0</data>
  <data key="slice">13</data>
  <data key="year">2013</data>
</edge>
<edge source="11" target="80">
  <data key="weight">1.0</data>
  <data key="slice">14</data>
  <data key="year">2014</data>
</edge>
<edge source="11" target="83">
  <data key="weight">1.0</data>
  <data key="slice">3</data>
  <data key="year">2003</data>
</edge>
<edge source="11" target="100">
  <data key="weight">1.0</data>
  <data key="slice">19</data>
  <data key="year">2019</data>
</edge>
<edge source="11" target="116">
  <data key="weight">7.071067784636398E-7</data>
  <data key="slice">15</data>
  <data key="year">2015</data>
</edge>
<edge source="11" target="135">
  <data key="weight">1.0</data>
  <data key="slice">19</data>
  <data key="year">2019</data>
</edge>
<edge source="11" target="139">
  <data key="weight">1.0</data>
  <data key="slice">19</data>
  <data key="year">2019</data>
</edge>
<edge source="11" target="146">
  <data key="weight">1.0</data>
  <data key="slice">13</data>
  <data key="year">2013</data>
</edge>
<edge source="11" target="164">
  <data key="weight">1.0</data>
  <data key="slice">5</data>
  <data key="year">2005</data>
</edge>
<edge source="11" target="168">
  <data key="weight">1.0</data>
  <data key="slice">14</data>
  <data key="year">2014</data>
</edge>
<edge source="11" target="185">
  <data key="weight">1.0</data>
  <data key="slice">5</data>
  <data key="year">2005</data>
</edge>
<edge source="11" target="191">
  <data key="weight">0.7071067690849304</data>
  <data key="slice">5</data>
  <data key="year">2005</data>
</edge>
<edge source="11" target="195">
  <data key="weight">1.0</data>
  <data key="slice">4</data>
  <data key="year">2004</data>
</edge>
<edge source="11" target="204">
  <data key="weight">0.7071067690849304</data>
  <data key="slice">15</data>
  <data key="year">2015</data>
</edge>
<edge source="11" target="234">
  <data key="weight">1.0</data>
  <data key="slice">11</data>
  <data key="year">2011</data>
</edge>
<edge source="11" target="252">
  <data key="weight">0.7071067690849304</data>
  <data key="slice">15</data>
  <data key="year">2015</data>
</edge>
<edge source="11" target="257">
  <data key="weight">0.7071067690849304</data>
  <data key="slice">5</data>
  <data key="year">2005</data>
</edge>
<edge source="11" target="319">
  <data key="weight">0.7071067690849304</data>
  <data key="slice">5</data>
  <data key="year">2005</data>
</edge>
<edge source="11" target="321">
  <data key="weight">7.071067784636398E-7</data>
  <data key="slice">4</data>
  <data key="year">2004</data>
</edge>
<edge source="11" target="322">
  <data key="weight">1.0</data>
  <data key="slice">5</data>
  <data key="year">2005</data>
</edge>
<edge source="11" target="327">
  <data key="weight">7.071067784636398E-7</data>
  <data key="slice">4</data>
  <data key="year">2004</data>
</edge>
<edge source="11" target="336">
  <data key="weight">1.0</data>
  <data key="slice">5</data>
  <data key="year">2005</data>
</edge>
<edge source="11" target="356">
  <data key="weight">1.0</data>
  <data key="slice">4</data>
  <data key="year">2004</data>
</edge>
<edge source="11" target="393">
  <data key="weight">1.0</data>
  <data key="slice">3</data>
  <data key="year">2003</data>
</edge>
<edge source="12" target="21">
  <data key="weight">9.999999974752427E-7</data>
  <data key="slice">2</data>
  <data key="year">2002</data>
</edge>
<edge source="12" target="44">
  <data key="weight">1.0</data>
  <data key="slice">17</data>
  <data key="year">2017</data>
</edge>
<edge source="12" target="51">
  <data key="weight">1.0</data>
  <data key="slice">11</data>
  <data key="year">2011</data>
</edge>
<edge source="12" target="100">
  <data key="weight">1.0</data>
  <data key="slice">19</data>
  <data key="year">2019</data>
</edge>
<edge source="12" target="135">
  <data key="weight">1.0</data>
  <data key="slice">19</data>
  <data key="year">2019</data>
</edge>
<edge source="12" target="139">
  <data key="weight">1.0</data>
  <data key="slice">19</data>
  <data key="year">2019</data>
</edge>
<edge source="12" target="162">
  <data key="weight">9.999999974752427E-7</data>
  <data key="slice">2</data>
  <data key="year">2002</data>
</edge>
<edge source="12" target="164">
  <data key="weight">9.999999974752427E-7</data>
  <data key="slice">4</data>
  <data key="year">2004</data>
</edge>
<edge source="12" target="208">
  <data key="weight">1.0</data>
  <data key="slice">14</data>
  <data key="year">2014</data>
</edge>
<edge source="12" target="219">
  <data key="weight">1.0</data>
  <data key="slice">17</data>
  <data key="year">2017</data>
</edge>
<edge source="12" target="260">
  <data key="weight">1.0</data>
  <data key="slice">2</data>
  <data key="year">2002</data>
</edge>
<edge source="12" target="273">
  <data key="weight">1.0</data>
  <data key="slice">17</data>
  <data key="year">2017</data>
</edge>
<edge source="12" target="311">
  <data key="weight">1.0</data>
  <data key="slice">11</data>
  <data key="year">2011</data>
</edge>
<edge source="12" target="322">
  <data key="weight">9.999999974752427E-7</data>
  <data key="slice">2</data>
  <data key="year">2002</data>
</edge>
<edge source="12" target="323">
  <data key="weight">1.0</data>
  <data key="slice">14</data>
  <data key="year">2014</data>
</edge>
<edge source="12" target="336">
  <data key="weight">1.0</data>
  <data key="slice">2</data>
  <data key="year">2002</data>
</edge>
<edge source="12" target="368">
  <data key="weight">1.0</data>
  <data key="slice">4</data>
  <data key="year">2004</data>
</edge>
<edge source="12" target="389">
  <data key="weight">9.999999974752427E-7</data>
  <data key="slice">2</data>
  <data key="year">2002</data>
</edge>
<edge source="13" target="83">
  <data key="weight">1.0</data>
  <data key="slice">3</data>
  <data key="year">2003</data>
</edge>
<edge source="13" target="393">
  <data key="weight">1.0</data>
  <data key="slice">3</data>
  <data key="year">2003</data>
</edge>
<edge source="14" target="170">
  <data key="weight">1.0</data>
  <data key="slice">18</data>
  <data key="year">2018</data>
</edge>
<edge source="15" target="82">
  <data key="weight">1.0</data>
  <data key="slice">2</data>
  <data key="year">2002</data>
</edge>
<edge source="15" target="240">
  <data key="weight">1.0</data>
  <data key="slice">2</data>
  <data key="year">2002</data>
</edge>
<edge source="16" target="94">
  <data key="weight">1.0</data>
  <data key="slice">18</data>
  <data key="year">2018</data>
</edge>
<edge source="16" target="324">
  <data key="weight">0.8164966106414795</data>
  <data key="slice">18</data>
  <data key="year">2018</data>
</edge>
<edge source="16" target="395">
  <data key="weight">0.8164966106414795</data>
  <data key="slice">18</data>
  <data key="year">2018</data>
</edge>
<edge source="17" target="55">
  <data key="weight">1.0</data>
  <data key="slice">6</data>
  <data key="year">2006</data>
</edge>
<edge source="17" target="71">
  <data key="weight">1.0</data>
  <data key="slice">6</data>
  <data key="year">2006</data>
</edge>
<edge source="17" target="74">
  <data key="weight">1.0</data>
  <data key="slice">6</data>
  <data key="year">2006</data>
</edge>
<edge source="17" target="115">
  <data key="weight">1.0</data>
  <data key="slice">6</data>
  <data key="year">2006</data>
</edge>
<edge source="17" target="136">
  <data key="weight">1.0</data>
  <data key="slice">6</data>
  <data key="year">2006</data>
</edge>
<edge source="17" target="150">
  <data key="weight">1.0</data>
  <data key="slice">6</data>
  <data key="year">2006</data>
</edge>
<edge source="17" target="153">
  <data key="weight">1.0</data>
  <data key="slice">6</data>
  <data key="year">2006</data>
</edge>
<edge source="17" target="203">
  <data key="weight">1.0</data>
  <data key="slice">6</data>
  <data key="year">2006</data>
</edge>
<edge source="17" target="209">
  <data key="weight">1.0</data>
  <data key="slice">6</data>
  <data key="year">2006</data>
</edge>
<edge source="17" target="217">
  <data key="weight">1.0</data>
  <data key="slice">6</data>
  <data key="year">2006</data>
</edge>
<edge source="17" target="236">
  <data key="weight">1.0</data>
  <data key="slice">6</data>
  <data key="year">2006</data>
</edge>
<edge source="17" target="247">
  <data key="weight">1.0</data>
  <data key="slice">6</data>
  <data key="year">2006</data>
</edge>
<edge source="17" target="338">
  <data key="weight">1.0</data>
  <data key="slice">6</data>
  <data key="year">2006</data>
</edge>
<edge source="17" target="342">
  <data key="weight">1.0</data>
  <data key="slice">6</data>
  <data key="year">2006</data>
</edge>
<edge source="17" target="390">
  <data key="weight">1.0</data>
  <data key="slice">6</data>
  <data key="year">2006</data>
</edge>
<edge source="18" target="118">
  <data key="weight">1.0</data>
  <data key="slice">18</data>
  <data key="year">2018</data>
</edge>
<edge source="18" target="127">
  <data key="weight">1.0</data>
  <data key="slice">18</data>
  <data key="year">2018</data>
</edge>
<edge source="18" target="148">
  <data key="weight">1.0</data>
  <data key="slice">18</data>
  <data key="year">2018</data>
</edge>
<edge source="19" target="143">
  <data key="weight">1.0</data>
  <data key="slice">3</data>
  <data key="year">2003</data>
</edge>
<edge source="19" target="308">
  <data key="weight">1.0</data>
  <data key="slice">3</data>
  <data key="year">2003</data>
</edge>
<edge source="20" target="131">
  <data key="weight">1.0</data>
  <data key="slice">15</data>
  <data key="year">2015</data>
</edge>
<edge source="20" target="336">
  <data key="weight">0.7071067690849304</data>
  <data key="slice">15</data>
  <data key="year">2015</data>
</edge>
<edge source="20" target="356">
  <data key="weight">1.0</data>
  <data key="slice">15</data>
  <data key="year">2015</data>
</edge>
<edge source="21" target="31">
  <data key="weight">1.0</data>
  <data key="slice">4</data>
  <data key="year">2004</data>
</edge>
<edge source="21" target="162">
  <data key="weight">1.0</data>
  <data key="slice">2</data>
  <data key="year">2002</data>
</edge>
<edge source="21" target="185">
  <data key="weight">0.8164966106414795</data>
  <data key="slice">4</data>
  <data key="year">2004</data>
</edge>
<edge source="21" target="195">
  <data key="weight">1.0</data>
  <data key="slice">4</data>
  <data key="year">2004</data>
</edge>
<edge source="21" target="260">
  <data key="weight">1.0</data>
  <data key="slice">2</data>
  <data key="year">2002</data>
</edge>
<edge source="21" target="336">
  <data key="weight">1.0</data>
  <data key="slice">2</data>
  <data key="year">2002</data>
</edge>
<edge source="21" target="356">
  <data key="weight">1.0</data>
  <data key="slice">4</data>
  <data key="year">2004</data>
</edge>
<edge source="22" target="29">
  <data key="weight">1.0</data>
  <data key="slice">7</data>
  <data key="year">2007</data>
</edge>
<edge source="22" target="34">
  <data key="weight">1.0</data>
  <data key="slice">7</data>
  <data key="year">2007</data>
</edge>
<edge source="22" target="50">
  <data key="weight">1.0</data>
  <data key="slice">7</data>
  <data key="year">2007</data>
</edge>
<edge source="22" target="53">
  <data key="weight">1.0</data>
  <data key="slice">7</data>
  <data key="year">2007</data>
</edge>
<edge source="22" target="102">
  <data key="weight">1.0</data>
  <data key="slice">7</data>
  <data key="year">2007</data>
</edge>
<edge source="22" target="125">
  <data key="weight">1.0</data>
  <data key="slice">7</data>
  <data key="year">2007</data>
</edge>
<edge source="22" target="176">
  <data key="weight">1.0</data>
  <data key="slice">4</data>
  <data key="year">2004</data>
</edge>
<edge source="22" target="183">
  <data key="weight">1.0</data>
  <data key="slice">7</data>
  <data key="year">2007</data>
</edge>
<edge source="22" target="206">
  <data key="weight">1.0</data>
  <data key="slice">7</data>
  <data key="year">2007</data>
</edge>
<edge source="22" target="304">
  <data key="weight">1.0</data>
  <data key="slice">4</data>
  <data key="year">2004</data>
</edge>
<edge source="22" target="357">
  <data key="weight">1.0</data>
  <data key="slice">7</data>
  <data key="year">2007</data>
</edge>
<edge source="23" target="129">
  <data key="weight">1.0</data>
  <data key="slice">16</data>
  <data key="year">2016</data>
</edge>
<edge source="23" target="329">
  <data key="weight">1.0</data>
  <data key="slice">16</data>
  <data key="year">2016</data>
</edge>
<edge source="24" target="54">
  <data key="weight">1.0</data>
  <data key="slice">13</data>
  <data key="year">2013</data>
</edge>
<edge source="24" target="62">
  <data key="weight">1.0</data>
  <data key="slice">13</data>
  <data key="year">2013</data>
</edge>
<edge source="24" target="72">
  <data key="weight">1.0</data>
  <data key="slice">13</data>
  <data key="year">2013</data>
</edge>
<edge source="24" target="146">
  <data key="weight">9.999999974752427E-7</data>
  <data key="slice">13</data>
  <data key="year">2013</data>
</edge>
<edge source="24" target="200">
  <data key="weight">1.0</data>
  <data key="slice">13</data>
  <data key="year">2013</data>
</edge>
<edge source="24" target="230">
  <data key="weight">1.0</data>
  <data key="slice">13</data>
  <data key="year">2013</data>
</edge>
<edge source="24" target="238">
  <data key="weight">1.0</data>
  <data key="slice">13</data>
  <data key="year">2013</data>
</edge>
<edge source="24" target="272">
  <data key="weight">1.0</data>
  <data key="slice">13</data>
  <data key="year">2013</data>
</edge>
<edge source="24" target="301">
  <data key="weight">9.999999974752427E-7</data>
  <data key="slice">13</data>
  <data key="year">2013</data>
</edge>
<edge source="24" target="336">
  <data key="weight">9.999999974752427E-7</data>
  <data key="slice">13</data>
  <data key="year">2013</data>
</edge>
<edge source="24" target="376">
  <data key="weight">9.999999974752427E-7</data>
  <data key="slice">13</data>
  <data key="year">2013</data>
</edge>
<edge source="25" target="27">
  <data key="weight">1.0</data>
  <data key="slice">4</data>
  <data key="year">2004</data>
</edge>
<edge source="25" target="39">
  <data key="weight">1.0</data>
  <data key="slice">4</data>
  <data key="year">2004</data>
</edge>
<edge source="25" target="122">
  <data key="weight">1.0</data>
  <data key="slice">14</data>
  <data key="year">2014</data>
</edge>
<edge source="25" target="149">
  <data key="weight">1.0</data>
  <data key="slice">4</data>
  <data key="year">2004</data>
</edge>
<edge source="25" target="179">
  <data key="weight">9.999999974752427E-7</data>
  <data key="slice">8</data>
  <data key="year">2008</data>
</edge>
<edge source="25" target="182">
  <data key="weight">1.0</data>
  <data key="slice">14</data>
  <data key="year">2014</data>
</edge>
<edge source="25" target="235">
  <data key="weight">1.0</data>
  <data key="slice">9</data>
  <data key="year">2009</data>
</edge>
<edge source="25" target="237">
  <data key="weight">1.0</data>
  <data key="slice">14</data>
  <data key="year">2014</data>
</edge>
<edge source="25" target="302">
  <data key="weight">1.0</data>
  <data key="slice">14</data>
  <data key="year">2014</data>
</edge>
<edge source="25" target="305">
  <data key="weight">1.0</data>
  <data key="slice">4</data>
  <data key="year">2004</data>
</edge>
<edge source="25" target="334">
  <data key="weight">1.0</data>
  <data key="slice">14</data>
  <data key="year">2014</data>
</edge>
<edge source="25" target="337">
  <data key="weight">1.0</data>
  <data key="slice">14</data>
  <data key="year">2014</data>
</edge>
<edge source="25" target="343">
  <data key="weight">1.0</data>
  <data key="slice">4</data>
  <data key="year">2004</data>
</edge>
<edge source="25" target="351">
  <data key="weight">1.0</data>
  <data key="slice">14</data>
  <data key="year">2014</data>
</edge>
<edge source="25" target="382">
  <data key="weight">1.0</data>
  <data key="slice">14</data>
  <data key="year">2014</data>
</edge>
<edge source="25" target="383">
  <data key="weight">1.0</data>
  <data key="slice">14</data>
  <data key="year">2014</data>
</edge>
<edge source="27" target="39">
  <data key="weight">1.0</data>
  <data key="slice">4</data>
  <data key="year">2004</data>
</edge>
<edge source="27" target="149">
  <data key="weight">1.0</data>
  <data key="slice">4</data>
  <data key="year">2004</data>
</edge>
<edge source="27" target="163">
  <data key="weight">9.999999974752427E-7</data>
  <data key="slice">16</data>
  <data key="year">2016</data>
</edge>
<edge source="27" target="179">
  <data key="weight">9.999999974752427E-7</data>
  <data key="slice">16</data>
  <data key="year">2016</data>
</edge>
<edge source="27" target="239">
  <data key="weight">1.0</data>
  <data key="slice">12</data>
  <data key="year">2012</data>
</edge>
<edge source="27" target="305">
  <data key="weight">1.0</data>
  <data key="slice">4</data>
  <data key="year">2004</data>
</edge>
<edge source="27" target="312">
  <data key="weight">1.0</data>
  <data key="slice">12</data>
  <data key="year">2012</data>
</edge>
<edge source="27" target="343">
  <data key="weight">1.0</data>
  <data key="slice">4</data>
  <data key="year">2004</data>
</edge>
<edge source="27" target="371">
  <data key="weight">1.0</data>
  <data key="slice">12</data>
  <data key="year">2012</data>
</edge>
<edge source="28" target="44">
  <data key="weight">1.0</data>
  <data key="slice">17</data>
  <data key="year">2017</data>
</edge>
<edge source="28" target="56">
  <data key="weight">1.0</data>
  <data key="slice">10</data>
  <data key="year">2010</data>
</edge>
<edge source="28" target="70">
  <data key="weight">1.0</data>
  <data key="slice">10</data>
  <data key="year">2010</data>
</edge>
<edge source="28" target="75">
  <data key="weight">1.0</data>
  <data key="slice">15</data>
  <data key="year">2015</data>
</edge>
<edge source="28" target="105">
  <data key="weight">1.0</data>
  <data key="slice">5</data>
  <data key="year">2005</data>
</edge>
<edge source="28" target="135">
  <data key="weight">7.071067784636398E-7</data>
  <data key="slice">15</data>
  <data key="year">2015</data>
</edge>
<edge source="28" target="159">
  <data key="weight">1.0</data>
  <data key="slice">15</data>
  <data key="year">2015</data>
</edge>
<edge source="28" target="186">
  <data key="weight">0.8164966106414795</data>
  <data key="slice">15</data>
  <data key="year">2015</data>
</edge>
<edge source="28" target="200">
  <data key="weight">1.0</data>
  <data key="slice">10</data>
  <data key="year">2010</data>
</edge>
<edge source="28" target="214">
  <data key="weight">0.7071067690849304</data>
  <data key="slice">15</data>
  <data key="year">2015</data>
</edge>
<edge source="28" target="215">
  <data key="weight">1.0</data>
  <data key="slice">10</data>
  <data key="year">2010</data>
</edge>
<edge source="28" target="219">
  <data key="weight">1.0</data>
  <data key="slice">17</data>
  <data key="year">2017</data>
</edge>
<edge source="28" target="225">
  <data key="weight">7.071067784636398E-7</data>
  <data key="slice">15</data>
  <data key="year">2015</data>
</edge>
<edge source="28" target="246">
  <data key="weight">1.0</data>
  <data key="slice">10</data>
  <data key="year">2010</data>
</edge>
<edge source="28" target="264">
  <data key="weight">1.0</data>
  <data key="slice">15</data>
  <data key="year">2015</data>
</edge>
<edge source="28" target="267">
  <data key="weight">0.8164966106414795</data>
  <data key="slice">15</data>
  <data key="year">2015</data>
</edge>
<edge source="28" target="273">
  <data key="weight">1.0</data>
  <data key="slice">17</data>
  <data key="year">2017</data>
</edge>
<edge source="28" target="279">
  <data key="weight">1.0</data>
  <data key="slice">15</data>
  <data key="year">2015</data>
</edge>
<edge source="28" target="309">
  <data key="weight">0.7071067690849304</data>
  <data key="slice">15</data>
  <data key="year">2015</data>
</edge>
<edge source="28" target="310">
  <data key="weight">1.0</data>
  <data key="slice">15</data>
  <data key="year">2015</data>
</edge>
<edge source="28" target="316">
  <data key="weight">0.7071067690849304</data>
  <data key="slice">15</data>
  <data key="year">2015</data>
</edge>
<edge source="29" target="176">
  <data key="weight">1.0</data>
  <data key="slice">7</data>
  <data key="year">2007</data>
</edge>
<edge source="29" target="304">
  <data key="weight">1.0</data>
  <data key="slice">7</data>
  <data key="year">2007</data>
</edge>
<edge source="30" target="45">
  <data key="weight">1.0</data>
  <data key="slice">8</data>
  <data key="year">2008</data>
</edge>
<edge source="30" target="122">
  <data key="weight">1.0</data>
  <data key="slice">8</data>
  <data key="year">2008</data>
</edge>
<edge source="30" target="245">
  <data key="weight">1.0</data>
  <data key="slice">8</data>
  <data key="year">2008</data>
</edge>
<edge source="30" target="358">
  <data key="weight">1.0</data>
  <data key="slice">8</data>
  <data key="year">2008</data>
</edge>
<edge source="30" target="366">
  <data key="weight">1.0</data>
  <data key="slice">8</data>
  <data key="year">2008</data>
</edge>
<edge source="30" target="378">
  <data key="weight">1.0</data>
  <data key="slice">8</data>
  <data key="year">2008</data>
</edge>
<edge source="31" target="185">
  <data key="weight">0.8164966106414795</data>
  <data key="slice">4</data>
  <data key="year">2004</data>
</edge>
<edge source="31" target="195">
  <data key="weight">1.0</data>
  <data key="slice">4</data>
  <data key="year">2004</data>
</edge>
<edge source="31" target="356">
  <data key="weight">1.0</data>
  <data key="slice">4</data>
  <data key="year">2004</data>
</edge>
<edge source="32" target="78">
  <data key="weight">0.8164966106414795</data>
  <data key="slice">5</data>
  <data key="year">2005</data>
</edge>
<edge source="32" target="93">
  <data key="weight">1.0</data>
  <data key="slice">5</data>
  <data key="year">2005</data>
</edge>
<edge source="32" target="106">
  <data key="weight">1.0</data>
  <data key="slice">0</data>
  <data key="year">2000</data>
</edge>
<edge source="32" target="144">
  <data key="weight">1.0</data>
  <data key="slice">0</data>
  <data key="year">2000</data>
</edge>
<edge source="32" target="173">
  <data key="weight">1.0</data>
  <data key="slice">5</data>
  <data key="year">2005</data>
</edge>
<edge source="33" target="106">
  <data key="weight">1.0</data>
  <data key="slice">0</data>
  <data key="year">2000</data>
</edge>
<edge source="33" target="144">
  <data key="weight">1.0</data>
  <data key="slice">0</data>
  <data key="year">2000</data>
</edge>
<edge source="34" target="304">
  <data key="weight">1.0</data>
  <data key="slice">7</data>
  <data key="year">2007</data>
</edge>
<edge source="35" target="221">
  <data key="weight">1.0</data>
  <data key="slice">14</data>
  <data key="year">2014</data>
</edge>
<edge source="35" target="301">
  <data key="weight">1.0</data>
  <data key="slice">14</data>
  <data key="year">2014</data>
</edge>
<edge source="35" target="303">
  <data key="weight">1.0</data>
  <data key="slice">14</data>
  <data key="year">2014</data>
</edge>
<edge source="35" target="350">
  <data key="weight">1.0</data>
  <data key="slice">14</data>
  <data key="year">2014</data>
</edge>
<edge source="35" target="391">
  <data key="weight">1.0</data>
  <data key="slice">14</data>
  <data key="year">2014</data>
</edge>
<edge source="36" target="81">
  <data key="weight">1.0</data>
  <data key="slice">7</data>
  <data key="year">2007</data>
</edge>
<edge source="36" target="364">
  <data key="weight">1.0</data>
  <data key="slice">7</data>
  <data key="year">2007</data>
</edge>
<edge source="37" target="104">
  <data key="weight">0.8164966106414795</data>
  <data key="slice">18</data>
  <data key="year">2018</data>
</edge>
<edge source="37" target="244">
  <data key="weight">0.8164966106414795</data>
  <data key="slice">18</data>
  <data key="year">2018</data>
</edge>
<edge source="37" target="335">
  <data key="weight">0.8164966106414795</data>
  <data key="slice">18</data>
  <data key="year">2018</data>
</edge>
<edge source="37" target="356">
  <data key="weight">0.8164966106414795</data>
  <data key="slice">18</data>
  <data key="year">2018</data>
</edge>
<edge source="37" target="373">
  <data key="weight">0.8164966106414795</data>
  <data key="slice">18</data>
  <data key="year">2018</data>
</edge>
<edge source="37" target="385">
  <data key="weight">1.0</data>
  <data key="slice">18</data>
  <data key="year">2018</data>
</edge>
<edge source="38" target="85">
  <data key="weight">1.0</data>
  <data key="slice">18</data>
  <data key="year">2018</data>
</edge>
<edge source="38" target="111">
  <data key="weight">1.0</data>
  <data key="slice">18</data>
  <data key="year">2018</data>
</edge>
<edge source="38" target="229">
  <data key="weight">1.0</data>
  <data key="slice">18</data>
  <data key="year">2018</data>
</edge>
<edge source="38" target="251">
  <data key="weight">1.0</data>
  <data key="slice">18</data>
  <data key="year">2018</data>
</edge>
<edge source="38" target="284">
  <data key="weight">1.0</data>
  <data key="slice">18</data>
  <data key="year">2018</data>
</edge>
<edge source="38" target="356">
  <data key="weight">0.7071067690849304</data>
  <data key="slice">18</data>
  <data key="year">2018</data>
</edge>
<edge source="38" target="377">
  <data key="weight">1.0</data>
  <data key="slice">18</data>
  <data key="year">2018</data>
</edge>
<edge source="39" target="149">
  <data key="weight">1.0</data>
  <data key="slice">4</data>
  <data key="year">2004</data>
</edge>
<edge source="39" target="305">
  <data key="weight">1.0</data>
  <data key="slice">4</data>
  <data key="year">2004</data>
</edge>
<edge source="39" target="343">
  <data key="weight">1.0</data>
  <data key="slice">4</data>
  <data key="year">2004</data>
</edge>
<edge source="40" target="51">
  <data key="weight">1.0</data>
  <data key="slice">11</data>
  <data key="year">2011</data>
</edge>
<edge source="40" target="311">
  <data key="weight">1.0</data>
  <data key="slice">11</data>
  <data key="year">2011</data>
</edge>
<edge source="41" target="100">
  <data key="weight">1.0</data>
  <data key="slice">19</data>
  <data key="year">2019</data>
</edge>
<edge source="41" target="135">
  <data key="weight">1.0</data>
  <data key="slice">19</data>
  <data key="year">2019</data>
</edge>
<edge source="41" target="139">
  <data key="weight">1.0</data>
  <data key="slice">19</data>
  <data key="year">2019</data>
</edge>
<edge source="42" target="374">
  <data key="weight">1.0</data>
  <data key="slice">5</data>
  <data key="year">2005</data>
</edge>
<edge source="43" target="157">
  <data key="weight">1.0</data>
  <data key="slice">16</data>
  <data key="year">2016</data>
</edge>
<edge source="43" target="178">
  <data key="weight">1.0</data>
  <data key="slice">16</data>
  <data key="year">2016</data>
</edge>
<edge source="44" target="219">
  <data key="weight">1.0</data>
  <data key="slice">17</data>
  <data key="year">2017</data>
</edge>
<edge source="44" target="273">
  <data key="weight">1.0</data>
  <data key="slice">17</data>
  <data key="year">2017</data>
</edge>
<edge source="45" target="122">
  <data key="weight">1.0</data>
  <data key="slice">8</data>
  <data key="year">2008</data>
</edge>
<edge source="45" target="245">
  <data key="weight">1.0</data>
  <data key="slice">8</data>
  <data key="year">2008</data>
</edge>
<edge source="45" target="358">
  <data key="weight">1.0</data>
  <data key="slice">8</data>
  <data key="year">2008</data>
</edge>
<edge source="45" target="366">
  <data key="weight">1.0</data>
  <data key="slice">8</data>
  <data key="year">2008</data>
</edge>
<edge source="45" target="378">
  <data key="weight">1.0</data>
  <data key="slice">8</data>
  <data key="year">2008</data>
</edge>
<edge source="46" target="350">
  <data key="weight">1.0</data>
  <data key="slice">13</data>
  <data key="year">2013</data>
</edge>
<edge source="48" target="77">
  <data key="weight">1.0</data>
  <data key="slice">1</data>
  <data key="year">2001</data>
</edge>
<edge source="48" target="165">
  <data key="weight">1.0</data>
  <data key="slice">1</data>
  <data key="year">2001</data>
</edge>
<edge source="48" target="168">
  <data key="weight">1.0</data>
  <data key="slice">1</data>
  <data key="year">2001</data>
</edge>
<edge source="48" target="171">
  <data key="weight">1.0</data>
  <data key="slice">1</data>
  <data key="year">2001</data>
</edge>
<edge source="48" target="185">
  <data key="weight">1.0</data>
  <data key="slice">1</data>
  <data key="year">2001</data>
</edge>
<edge source="48" target="243">
  <data key="weight">1.0</data>
  <data key="slice">1</data>
  <data key="year">2001</data>
</edge>
<edge source="48" target="317">
  <data key="weight">1.0</data>
  <data key="slice">1</data>
  <data key="year">2001</data>
</edge>
<edge source="48" target="367">
  <data key="weight">1.0</data>
  <data key="slice">1</data>
  <data key="year">2001</data>
</edge>
<edge source="49" target="82">
  <data key="weight">1.0</data>
  <data key="slice">2</data>
  <data key="year">2002</data>
</edge>
<edge source="49" target="240">
  <data key="weight">1.0</data>
  <data key="slice">2</data>
  <data key="year">2002</data>
</edge>
<edge source="50" target="176">
  <data key="weight">1.0</data>
  <data key="slice">7</data>
  <data key="year">2007</data>
</edge>
<edge source="50" target="304">
  <data key="weight">1.0</data>
  <data key="slice">7</data>
  <data key="year">2007</data>
</edge>
<edge source="51" target="103">
  <data key="weight">1.0</data>
  <data key="slice">11</data>
  <data key="year">2011</data>
</edge>
<edge source="51" target="152">
  <data key="weight">1.0</data>
  <data key="slice">11</data>
  <data key="year">2011</data>
</edge>
<edge source="51" target="179">
  <data key="weight">9.999999974752427E-7</data>
  <data key="slice">11</data>
  <data key="year">2011</data>
</edge>
<edge source="51" target="285">
  <data key="weight">1.0</data>
  <data key="slice">11</data>
  <data key="year">2011</data>
</edge>
<edge source="51" target="311">
  <data key="weight">1.0</data>
  <data key="slice">11</data>
  <data key="year">2011</data>
</edge>
<edge source="52" target="140">
  <data key="weight">1.0</data>
  <data key="slice">9</data>
  <data key="year">2009</data>
</edge>
<edge source="52" target="312">
  <data key="weight">1.0</data>
  <data key="slice">9</data>
  <data key="year">2009</data>
</edge>
<edge source="52" target="341">
  <data key="weight">1.0</data>
  <data key="slice">9</data>
  <data key="year">2009</data>
</edge>
<edge source="52" target="359">
  <data key="weight">1.0</data>
  <data key="slice">9</data>
  <data key="year">2009</data>
</edge>
<edge source="53" target="304">
  <data key="weight">1.0</data>
  <data key="slice">7</data>
  <data key="year">2007</data>
</edge>
<edge source="54" target="62">
  <data key="weight">1.0</data>
  <data key="slice">13</data>
  <data key="year">2013</data>
</edge>
<edge source="54" target="146">
  <data key="weight">1.0</data>
  <data key="slice">13</data>
  <data key="year">2013</data>
</edge>
<edge source="55" target="150">
  <data key="weight">1.0</data>
  <data key="slice">6</data>
  <data key="year">2006</data>
</edge>
<edge source="55" target="153">
  <data key="weight">1.0</data>
  <data key="slice">6</data>
  <data key="year">2006</data>
</edge>
<edge source="55" target="247">
  <data key="weight">1.0</data>
  <data key="slice">6</data>
  <data key="year">2006</data>
</edge>
<edge source="56" target="70">
  <data key="weight">1.0</data>
  <data key="slice">10</data>
  <data key="year">2010</data>
</edge>
<edge source="56" target="200">
  <data key="weight">1.0</data>
  <data key="slice">10</data>
  <data key="year">2010</data>
</edge>
<edge source="56" target="215">
  <data key="weight">1.0</data>
  <data key="slice">10</data>
  <data key="year">2010</data>
</edge>
<edge source="56" target="246">
  <data key="weight">1.0</data>
  <data key="slice">10</data>
  <data key="year">2010</data>
</edge>
<edge source="57" target="140">
  <data key="weight">1.0</data>
  <data key="slice">9</data>
  <data key="year">2009</data>
</edge>
<edge source="57" target="312">
  <data key="weight">1.0</data>
  <data key="slice">9</data>
  <data key="year">2009</data>
</edge>
<edge source="57" target="341">
  <data key="weight">1.0</data>
  <data key="slice">9</data>
  <data key="year">2009</data>
</edge>
<edge source="58" target="117">
  <data key="weight">1.0</data>
  <data key="slice">15</data>
  <data key="year">2015</data>
</edge>
<edge source="58" target="252">
  <data key="weight">0.7071067690849304</data>
  <data key="slice">15</data>
  <data key="year">2015</data>
</edge>
<edge source="58" target="336">
  <data key="weight">0.7071067690849304</data>
  <data key="slice">15</data>
  <data key="year">2015</data>
</edge>
<edge source="59" target="100">
  <data key="weight">1.0</data>
  <data key="slice">19</data>
  <data key="year">2019</data>
</edge>
<edge source="59" target="135">
  <data key="weight">1.0</data>
  <data key="slice">19</data>
  <data key="year">2019</data>
</edge>
<edge source="59" target="139">
  <data key="weight">1.0</data>
  <data key="slice">19</data>
  <data key="year">2019</data>
</edge>
<edge source="60" target="259">
  <data key="weight">1.0</data>
  <data key="slice">18</data>
  <data key="year">2018</data>
</edge>
<edge source="60" target="273">
  <data key="weight">1.0</data>
  <data key="slice">18</data>
  <data key="year">2018</data>
</edge>
<edge source="60" target="311">
  <data key="weight">0.7071067690849304</data>
  <data key="slice">18</data>
  <data key="year">2018</data>
</edge>
<edge source="61" target="88">
  <data key="weight">1.0</data>
  <data key="slice">3</data>
  <data key="year">2003</data>
</edge>
<edge source="61" target="94">
  <data key="weight">1.0</data>
  <data key="slice">3</data>
  <data key="year">2003</data>
</edge>
<edge source="61" target="97">
  <data key="weight">1.0</data>
  <data key="slice">3</data>
  <data key="year">2003</data>
</edge>
<edge source="61" target="155">
  <data key="weight">1.0</data>
  <data key="slice">3</data>
  <data key="year">2003</data>
</edge>
<edge source="61" target="179">
  <data key="weight">1.0</data>
  <data key="slice">3</data>
  <data key="year">2003</data>
</edge>
<edge source="61" target="194">
  <data key="weight">1.0</data>
  <data key="slice">3</data>
  <data key="year">2003</data>
</edge>
<edge source="61" target="199">
  <data key="weight">1.0</data>
  <data key="slice">3</data>
  <data key="year">2003</data>
</edge>
<edge source="61" target="216">
  <data key="weight">1.0</data>
  <data key="slice">3</data>
  <data key="year">2003</data>
</edge>
<edge source="61" target="223">
  <data key="weight">1.0</data>
  <data key="slice">3</data>
  <data key="year">2003</data>
</edge>
<edge source="61" target="376">
  <data key="weight">1.0</data>
  <data key="slice">3</data>
  <data key="year">2003</data>
</edge>
<edge source="61" target="381">
  <data key="weight">1.0</data>
  <data key="slice">3</data>
  <data key="year">2003</data>
</edge>
<edge source="62" target="72">
  <data key="weight">1.0</data>
  <data key="slice">13</data>
  <data key="year">2013</data>
</edge>
<edge source="62" target="146">
  <data key="weight">9.999999974752427E-7</data>
  <data key="slice">13</data>
  <data key="year">2013</data>
</edge>
<edge source="62" target="200">
  <data key="weight">1.0</data>
  <data key="slice">13</data>
  <data key="year">2013</data>
</edge>
<edge source="62" target="230">
  <data key="weight">1.0</data>
  <data key="slice">13</data>
  <data key="year">2013</data>
</edge>
<edge source="62" target="238">
  <data key="weight">1.0</data>
  <data key="slice">13</data>
  <data key="year">2013</data>
</edge>
<edge source="62" target="272">
  <data key="weight">1.0</data>
  <data key="slice">13</data>
  <data key="year">2013</data>
</edge>
<edge source="62" target="301">
  <data key="weight">9.999999974752427E-7</data>
  <data key="slice">13</data>
  <data key="year">2013</data>
</edge>
<edge source="62" target="336">
  <data key="weight">9.999999974752427E-7</data>
  <data key="slice">13</data>
  <data key="year">2013</data>
</edge>
<edge source="62" target="376">
  <data key="weight">9.999999974752427E-7</data>
  <data key="slice">13</data>
  <data key="year">2013</data>
</edge>
<edge source="63" target="195">
  <data key="weight">0.8660253882408142</data>
  <data key="slice">15</data>
  <data key="year">2015</data>
</edge>
<edge source="63" target="269">
  <data key="weight">1.0</data>
  <data key="slice">15</data>
  <data key="year">2015</data>
</edge>
<edge source="63" target="336">
  <data key="weight">0.8164966106414795</data>
  <data key="slice">15</data>
  <data key="year">2015</data>
</edge>
<edge source="64" target="326">
  <data key="weight">1.0</data>
  <data key="slice">15</data>
  <data key="year">2015</data>
</edge>
<edge source="65" target="66">
  <data key="weight">1.0</data>
  <data key="slice">15</data>
  <data key="year">2015</data>
</edge>
<edge source="65" target="96">
  <data key="weight">1.0</data>
  <data key="slice">15</data>
  <data key="year">2015</data>
</edge>
<edge source="65" target="116">
  <data key="weight">0.7071067690849304</data>
  <data key="slice">15</data>
  <data key="year">2015</data>
</edge>
<edge source="65" target="330">
  <data key="weight">1.0</data>
  <data key="slice">15</data>
  <data key="year">2015</data>
</edge>
<edge source="66" target="96">
  <data key="weight">1.0</data>
  <data key="slice">15</data>
  <data key="year">2015</data>
</edge>
<edge source="66" target="116">
  <data key="weight">0.7071067690849304</data>
  <data key="slice">15</data>
  <data key="year">2015</data>
</edge>
<edge source="66" target="330">
  <data key="weight">1.0</data>
  <data key="slice">15</data>
  <data key="year">2015</data>
</edge>
<edge source="67" target="154">
  <data key="weight">1.0</data>
  <data key="slice">11</data>
  <data key="year">2011</data>
</edge>
<edge source="67" target="210">
  <data key="weight">1.0</data>
  <data key="slice">11</data>
  <data key="year">2011</data>
</edge>
<edge source="67" target="221">
  <data key="weight">1.0</data>
  <data key="slice">11</data>
  <data key="year">2011</data>
</edge>
<edge source="67" target="270">
  <data key="weight">1.0</data>
  <data key="slice">11</data>
  <data key="year">2011</data>
</edge>
<edge source="68" target="146">
  <data key="weight">1.0</data>
  <data key="slice">9</data>
  <data key="year">2009</data>
</edge>
<edge source="68" target="241">
  <data key="weight">1.0</data>
  <data key="slice">9</data>
  <data key="year">2009</data>
</edge>
<edge source="68" target="356">
  <data key="weight">1.0</data>
  <data key="slice">9</data>
  <data key="year">2009</data>
</edge>
<edge source="68" target="369">
  <data key="weight">1.0</data>
  <data key="slice">9</data>
  <data key="year">2009</data>
</edge>
<edge source="69" target="350">
  <data key="weight">1.0</data>
  <data key="slice">13</data>
  <data key="year">2013</data>
</edge>
<edge source="70" target="200">
  <data key="weight">1.0</data>
  <data key="slice">10</data>
  <data key="year">2010</data>
</edge>
<edge source="70" target="215">
  <data key="weight">1.0</data>
  <data key="slice">10</data>
  <data key="year">2010</data>
</edge>
<edge source="70" target="246">
  <data key="weight">1.0</data>
  <data key="slice">10</data>
  <data key="year">2010</data>
</edge>
<edge source="71" target="150">
  <data key="weight">1.0</data>
  <data key="slice">6</data>
  <data key="year">2006</data>
</edge>
<edge source="71" target="153">
  <data key="weight">1.0</data>
  <data key="slice">6</data>
  <data key="year">2006</data>
</edge>
<edge source="72" target="146">
  <data key="weight">1.0</data>
  <data key="slice">13</data>
  <data key="year">2013</data>
</edge>
<edge source="72" target="200">
  <data key="weight">1.0</data>
  <data key="slice">13</data>
  <data key="year">2013</data>
</edge>
<edge source="72" target="238">
  <data key="weight">1.0</data>
  <data key="slice">13</data>
  <data key="year">2013</data>
</edge>
<edge source="72" target="272">
  <data key="weight">1.0</data>
  <data key="slice">13</data>
  <data key="year">2013</data>
</edge>
<edge source="72" target="301">
  <data key="weight">9.999999974752427E-7</data>
  <data key="slice">13</data>
  <data key="year">2013</data>
</edge>
<edge source="72" target="336">
  <data key="weight">9.999999974752427E-7</data>
  <data key="slice">13</data>
  <data key="year">2013</data>
</edge>
<edge source="72" target="376">
  <data key="weight">9.999999974752427E-7</data>
  <data key="slice">13</data>
  <data key="year">2013</data>
</edge>
<edge source="74" target="150">
  <data key="weight">1.0</data>
  <data key="slice">6</data>
  <data key="year">2006</data>
</edge>
<edge source="74" target="153">
  <data key="weight">1.0</data>
  <data key="slice">6</data>
  <data key="year">2006</data>
</edge>
<edge source="74" target="247">
  <data key="weight">1.0</data>
  <data key="slice">6</data>
  <data key="year">2006</data>
</edge>
<edge source="75" target="159">
  <data key="weight">1.0</data>
  <data key="slice">15</data>
  <data key="year">2015</data>
</edge>
<edge source="75" target="186">
  <data key="weight">0.8164966106414795</data>
  <data key="slice">15</data>
  <data key="year">2015</data>
</edge>
<edge source="75" target="264">
  <data key="weight">1.0</data>
  <data key="slice">15</data>
  <data key="year">2015</data>
</edge>
<edge source="75" target="267">
  <data key="weight">0.8164966106414795</data>
  <data key="slice">15</data>
  <data key="year">2015</data>
</edge>
<edge source="75" target="279">
  <data key="weight">1.0</data>
  <data key="slice">15</data>
  <data key="year">2015</data>
</edge>
<edge source="75" target="310">
  <data key="weight">1.0</data>
  <data key="slice">15</data>
  <data key="year">2015</data>
</edge>
<edge source="76" target="188">
  <data key="weight">1.0</data>
  <data key="slice">12</data>
  <data key="year">2012</data>
</edge>
<edge source="76" target="239">
  <data key="weight">1.0</data>
  <data key="slice">12</data>
  <data key="year">2012</data>
</edge>
<edge source="76" target="312">
  <data key="weight">1.0</data>
  <data key="slice">12</data>
  <data key="year">2012</data>
</edge>
<edge source="76" target="371">
  <data key="weight">1.0</data>
  <data key="slice">12</data>
  <data key="year">2012</data>
</edge>
<edge source="77" target="165">
  <data key="weight">1.0</data>
  <data key="slice">1</data>
  <data key="year">2001</data>
</edge>
<edge source="77" target="168">
  <data key="weight">1.0</data>
  <data key="slice">1</data>
  <data key="year">2001</data>
</edge>
<edge source="77" target="171">
  <data key="weight">1.0</data>
  <data key="slice">1</data>
  <data key="year">2001</data>
</edge>
<edge source="77" target="185">
  <data key="weight">1.0</data>
  <data key="slice">1</data>
  <data key="year">2001</data>
</edge>
<edge source="77" target="243">
  <data key="weight">1.0</data>
  <data key="slice">1</data>
  <data key="year">2001</data>
</edge>
<edge source="77" target="317">
  <data key="weight">1.0</data>
  <data key="slice">1</data>
  <data key="year">2001</data>
</edge>
<edge source="77" target="367">
  <data key="weight">1.0</data>
  <data key="slice">1</data>
  <data key="year">2001</data>
</edge>
<edge source="78" target="93">
  <data key="weight">0.8164966106414795</data>
  <data key="slice">5</data>
  <data key="year">2005</data>
</edge>
<edge source="78" target="173">
  <data key="weight">0.8164966106414795</data>
  <data key="slice">5</data>
  <data key="year">2005</data>
</edge>
<edge source="79" target="162">
  <data key="weight">1.0</data>
  <data key="slice">10</data>
  <data key="year">2010</data>
</edge>
<edge source="79" target="202">
  <data key="weight">1.0</data>
  <data key="slice">4</data>
  <data key="year">2004</data>
</edge>
<edge source="79" target="234">
  <data key="weight">1.0</data>
  <data key="slice">4</data>
  <data key="year">2004</data>
</edge>
<edge source="80" target="90">
  <data key="weight">1.0</data>
  <data key="slice">15</data>
  <data key="year">2015</data>
</edge>
<edge source="80" target="146">
  <data key="weight">7.071067784636398E-7</data>
  <data key="slice">15</data>
  <data key="year">2015</data>
</edge>
<edge source="80" target="168">
  <data key="weight">1.0</data>
  <data key="slice">14</data>
  <data key="year">2014</data>
</edge>
<edge source="80" target="177">
  <data key="weight">7.071067784636398E-7</data>
  <data key="slice">15</data>
  <data key="year">2015</data>
</edge>
<edge source="80" target="185">
  <data key="weight">1.0</data>
  <data key="slice">3</data>
  <data key="year">2003</data>
</edge>
<edge source="80" target="214">
  <data key="weight">7.071067784636398E-7</data>
  <data key="slice">15</data>
  <data key="year">2015</data>
</edge>
<edge source="80" target="221">
  <data key="weight">7.071067784636398E-7</data>
  <data key="slice">15</data>
  <data key="year">2015</data>
</edge>
<edge source="80" target="234">
  <data key="weight">1.0</data>
  <data key="slice">11</data>
  <data key="year">2011</data>
</edge>
<edge source="80" target="263">
  <data key="weight">1.0</data>
  <data key="slice">13</data>
  <data key="year">2013</data>
</edge>
<edge source="80" target="276">
  <data key="weight">9.999999974752427E-7</data>
  <data key="slice">13</data>
  <data key="year">2013</data>
</edge>
<edge source="80" target="309">
  <data key="weight">7.071067784636398E-7</data>
  <data key="slice">15</data>
  <data key="year">2015</data>
</edge>
<edge source="80" target="336">
  <data key="weight">1.0</data>
  <data key="slice">11</data>
  <data key="year">2011</data>
</edge>
<edge source="80" target="386">
  <data key="weight">7.071067784636398E-7</data>
  <data key="slice">15</data>
  <data key="year">2015</data>
</edge>
<edge source="80" target="389">
  <data key="weight">1.0</data>
  <data key="slice">3</data>
  <data key="year">2003</data>
</edge>
<edge source="81" target="130">
  <data key="weight">1.0</data>
  <data key="slice">7</data>
  <data key="year">2007</data>
</edge>
<edge source="81" target="142">
  <data key="weight">1.0</data>
  <data key="slice">7</data>
  <data key="year">2007</data>
</edge>
<edge source="81" target="147">
  <data key="weight">1.0</data>
  <data key="slice">7</data>
  <data key="year">2007</data>
</edge>
<edge source="81" target="213">
  <data key="weight">1.0</data>
  <data key="slice">7</data>
  <data key="year">2007</data>
</edge>
<edge source="81" target="218">
  <data key="weight">1.0</data>
  <data key="slice">7</data>
  <data key="year">2007</data>
</edge>
<edge source="81" target="231">
  <data key="weight">1.0</data>
  <data key="slice">7</data>
  <data key="year">2007</data>
</edge>
<edge source="81" target="240">
  <data key="weight">9.999999974752427E-7</data>
  <data key="slice">9</data>
  <data key="year">2009</data>
</edge>
<edge source="81" target="254">
  <data key="weight">1.0</data>
  <data key="slice">7</data>
  <data key="year">2007</data>
</edge>
<edge source="81" target="286">
  <data key="weight">1.0</data>
  <data key="slice">7</data>
  <data key="year">2007</data>
</edge>
<edge source="81" target="305">
  <data key="weight">9.999999974752427E-7</data>
  <data key="slice">9</data>
  <data key="year">2009</data>
</edge>
<edge source="81" target="320">
  <data key="weight">1.0</data>
  <data key="slice">7</data>
  <data key="year">2007</data>
</edge>
<edge source="81" target="325">
  <data key="weight">1.0</data>
  <data key="slice">7</data>
  <data key="year">2007</data>
</edge>
<edge source="81" target="328">
  <data key="weight">1.0</data>
  <data key="slice">7</data>
  <data key="year">2007</data>
</edge>
<edge source="81" target="364">
  <data key="weight">1.0</data>
  <data key="slice">7</data>
  <data key="year">2007</data>
</edge>
<edge source="82" target="95">
  <data key="weight">1.0</data>
  <data key="slice">2</data>
  <data key="year">2002</data>
</edge>
<edge source="82" target="99">
  <data key="weight">1.0</data>
  <data key="slice">2</data>
  <data key="year">2002</data>
</edge>
<edge source="82" target="128">
  <data key="weight">1.0</data>
  <data key="slice">2</data>
  <data key="year">2002</data>
</edge>
<edge source="82" target="134">
  <data key="weight">1.0</data>
  <data key="slice">2</data>
  <data key="year">2002</data>
</edge>
<edge source="82" target="192">
  <data key="weight">1.0</data>
  <data key="slice">2</data>
  <data key="year">2002</data>
</edge>
<edge source="82" target="193">
  <data key="weight">1.0</data>
  <data key="slice">2</data>
  <data key="year">2002</data>
</edge>
<edge source="82" target="222">
  <data key="weight">1.0</data>
  <data key="slice">2</data>
  <data key="year">2002</data>
</edge>
<edge source="82" target="240">
  <data key="weight">1.0</data>
  <data key="slice">2</data>
  <data key="year">2002</data>
</edge>
<edge source="82" target="295">
  <data key="weight">1.0</data>
  <data key="slice">2</data>
  <data key="year">2002</data>
</edge>
<edge source="82" target="339">
  <data key="weight">1.0</data>
  <data key="slice">5</data>
  <data key="year">2005</data>
</edge>
<edge source="82" target="380">
  <data key="weight">1.0</data>
  <data key="slice">2</data>
  <data key="year">2002</data>
</edge>
<edge source="82" target="388">
  <data key="weight">1.0</data>
  <data key="slice">2</data>
  <data key="year">2002</data>
</edge>
<edge source="83" target="97">
  <data key="weight">9.999999974752427E-7</data>
  <data key="slice">4</data>
  <data key="year">2004</data>
</edge>
<edge source="83" target="209">
  <data key="weight">1.0</data>
  <data key="slice">4</data>
  <data key="year">2004</data>
</edge>
<edge source="83" target="233">
  <data key="weight">1.0</data>
  <data key="slice">3</data>
  <data key="year">2003</data>
</edge>
<edge source="83" target="250">
  <data key="weight">1.0</data>
  <data key="slice">4</data>
  <data key="year">2004</data>
</edge>
<edge source="83" target="356">
  <data key="weight">0.7071067690849304</data>
  <data key="slice">4</data>
  <data key="year">2004</data>
</edge>
<edge source="83" target="393">
  <data key="weight">1.0</data>
  <data key="slice">3</data>
  <data key="year">2003</data>
</edge>
<edge source="84" target="346">
  <data key="weight">1.0</data>
  <data key="slice">8</data>
  <data key="year">2008</data>
</edge>
<edge source="84" target="376">
  <data key="weight">1.0</data>
  <data key="slice">8</data>
  <data key="year">2008</data>
</edge>
<edge source="85" target="111">
  <data key="weight">1.0</data>
  <data key="slice">17</data>
  <data key="year">2017</data>
</edge>
<edge source="85" target="229">
  <data key="weight">1.0</data>
  <data key="slice">18</data>
  <data key="year">2018</data>
</edge>
<edge source="85" target="242">
  <data key="weight">1.0</data>
  <data key="slice">17</data>
  <data key="year">2017</data>
</edge>
<edge source="85" target="251">
  <data key="weight">1.0</data>
  <data key="slice">17</data>
  <data key="year">2017</data>
</edge>
<edge source="85" target="284">
  <data key="weight">1.0</data>
  <data key="slice">17</data>
  <data key="year">2017</data>
</edge>
<edge source="85" target="356">
  <data key="weight">1.0</data>
  <data key="slice">17</data>
  <data key="year">2017</data>
</edge>
<edge source="85" target="377">
  <data key="weight">1.0</data>
  <data key="slice">17</data>
  <data key="year">2017</data>
</edge>
<edge source="85" target="395">
  <data key="weight">1.0</data>
  <data key="slice">17</data>
  <data key="year">2017</data>
</edge>
<edge source="86" target="100">
  <data key="weight">1.0</data>
  <data key="slice">19</data>
  <data key="year">2019</data>
</edge>
<edge source="86" target="135">
  <data key="weight">1.0</data>
  <data key="slice">19</data>
  <data key="year">2019</data>
</edge>
<edge source="86" target="139">
  <data key="weight">1.0</data>
  <data key="slice">19</data>
  <data key="year">2019</data>
</edge>
<edge source="87" target="146">
  <data key="weight">9.999999974752427E-7</data>
  <data key="slice">8</data>
  <data key="year">2008</data>
</edge>
<edge source="87" target="276">
  <data key="weight">1.0</data>
  <data key="slice">8</data>
  <data key="year">2008</data>
</edge>
<edge source="87" target="293">
  <data key="weight">1.0</data>
  <data key="slice">8</data>
  <data key="year">2008</data>
</edge>
<edge source="87" target="347">
  <data key="weight">1.0</data>
  <data key="slice">8</data>
  <data key="year">2008</data>
</edge>
<edge source="87" target="354">
  <data key="weight">1.0</data>
  <data key="slice">8</data>
  <data key="year">2008</data>
</edge>
<edge source="87" target="356">
  <data key="weight">1.0</data>
  <data key="slice">8</data>
  <data key="year">2008</data>
</edge>
<edge source="87" target="394">
  <data key="weight">1.0</data>
  <data key="slice">8</data>
  <data key="year">2008</data>
</edge>
<edge source="88" target="155">
  <data key="weight">1.0</data>
  <data key="slice">3</data>
  <data key="year">2003</data>
</edge>
<edge source="88" target="194">
  <data key="weight">1.0</data>
  <data key="slice">3</data>
  <data key="year">2003</data>
</edge>
<edge source="88" target="199">
  <data key="weight">1.0</data>
  <data key="slice">3</data>
  <data key="year">2003</data>
</edge>
<edge source="89" target="188">
  <data key="weight">1.0</data>
  <data key="slice">12</data>
  <data key="year">2012</data>
</edge>
<edge source="89" target="239">
  <data key="weight">1.0</data>
  <data key="slice">12</data>
  <data key="year">2012</data>
</edge>
<edge source="89" target="312">
  <data key="weight">1.0</data>
  <data key="slice">12</data>
  <data key="year">2012</data>
</edge>
<edge source="89" target="371">
  <data key="weight">1.0</data>
  <data key="slice">12</data>
  <data key="year">2012</data>
</edge>
<edge source="91" target="100">
  <data key="weight">1.0</data>
  <data key="slice">19</data>
  <data key="year">2019</data>
</edge>
<edge source="91" target="135">
  <data key="weight">1.0</data>
  <data key="slice">19</data>
  <data key="year">2019</data>
</edge>
<edge source="91" target="139">
  <data key="weight">1.0</data>
  <data key="slice">19</data>
  <data key="year">2019</data>
</edge>
<edge source="93" target="173">
  <data key="weight">1.0</data>
  <data key="slice">5</data>
  <data key="year">2005</data>
</edge>
<edge source="94" target="155">
  <data key="weight">1.0</data>
  <data key="slice">3</data>
  <data key="year">2003</data>
</edge>
<edge source="94" target="194">
  <data key="weight">1.0</data>
  <data key="slice">3</data>
  <data key="year">2003</data>
</edge>
<edge source="94" target="199">
  <data key="weight">1.0</data>
  <data key="slice">3</data>
  <data key="year">2003</data>
</edge>
<edge source="94" target="324">
  <data key="weight">0.8164966106414795</data>
  <data key="slice">18</data>
  <data key="year">2018</data>
</edge>
<edge source="94" target="395">
  <data key="weight">0.8164966106414795</data>
  <data key="slice">18</data>
  <data key="year">2018</data>
</edge>
<edge source="95" target="240">
  <data key="weight">1.0</data>
  <data key="slice">2</data>
  <data key="year">2002</data>
</edge>
<edge source="96" target="116">
  <data key="weight">0.7071067690849304</data>
  <data key="slice">15</data>
  <data key="year">2015</data>
</edge>
<edge source="96" target="330">
  <data key="weight">1.0</data>
  <data key="slice">15</data>
  <data key="year">2015</data>
</edge>
<edge source="97" target="155">
  <data key="weight">1.0</data>
  <data key="slice">3</data>
  <data key="year">2003</data>
</edge>
<edge source="97" target="194">
  <data key="weight">1.0</data>
  <data key="slice">3</data>
  <data key="year">2003</data>
</edge>
<edge source="97" target="199">
  <data key="weight">1.0</data>
  <data key="slice">3</data>
  <data key="year">2003</data>
</edge>
<edge source="97" target="209">
  <data key="weight">9.999999974752427E-7</data>
  <data key="slice">4</data>
  <data key="year">2004</data>
</edge>
<edge source="97" target="250">
  <data key="weight">1.0</data>
  <data key="slice">4</data>
  <data key="year">2004</data>
</edge>
<edge source="97" target="356">
  <data key="weight">0.7071067690849304</data>
  <data key="slice">4</data>
  <data key="year">2004</data>
</edge>
<edge source="98" target="350">
  <data key="weight">1.0</data>
  <data key="slice">13</data>
  <data key="year">2013</data>
</edge>
<edge source="99" target="240">
  <data key="weight">1.0</data>
  <data key="slice">2</data>
  <data key="year">2002</data>
</edge>
<edge source="100" target="135">
  <data key="weight">1.0</data>
  <data key="slice">19</data>
  <data key="year">2019</data>
</edge>
<edge source="100" target="139">
  <data key="weight">1.0</data>
  <data key="slice">19</data>
  <data key="year">2019</data>
</edge>
<edge source="100" target="146">
  <data key="weight">9.999999974752427E-7</data>
  <data key="slice">16</data>
  <data key="year">2016</data>
</edge>
<edge source="100" target="148">
  <data key="weight">9.999999974752427E-7</data>
  <data key="slice">16</data>
  <data key="year">2016</data>
</edge>
<edge source="100" target="169">
  <data key="weight">1.0</data>
  <data key="slice">19</data>
  <data key="year">2019</data>
</edge>
<edge source="100" target="175">
  <data key="weight">1.0</data>
  <data key="slice">19</data>
  <data key="year">2019</data>
</edge>
<edge source="100" target="177">
  <data key="weight">9.999999974752427E-7</data>
  <data key="slice">16</data>
  <data key="year">2016</data>
</edge>
<edge source="100" target="178">
  <data key="weight">1.0</data>
  <data key="slice">19</data>
  <data key="year">2019</data>
</edge>
<edge source="100" target="180">
  <data key="weight">1.0</data>
  <data key="slice">12</data>
  <data key="year">2012</data>
</edge>
<edge source="100" target="210">
  <data key="weight">9.999999974752427E-7</data>
  <data key="slice">12</data>
  <data key="year">2012</data>
</edge>
<edge source="100" target="241">
  <data key="weight">9.999999974752427E-7</data>
  <data key="slice">12</data>
  <data key="year">2012</data>
</edge>
<edge source="100" target="253">
  <data key="weight">9.999999974752427E-7</data>
  <data key="slice">16</data>
  <data key="year">2016</data>
</edge>
<edge source="100" target="256">
  <data key="weight">1.0</data>
  <data key="slice">19</data>
  <data key="year">2019</data>
</edge>
<edge source="100" target="261">
  <data key="weight">9.999999974752427E-7</data>
  <data key="slice">16</data>
  <data key="year">2016</data>
</edge>
<edge source="100" target="273">
  <data key="weight">1.0</data>
  <data key="slice">19</data>
  <data key="year">2019</data>
</edge>
<edge source="100" target="275">
  <data key="weight">9.999999974752427E-7</data>
  <data key="slice">16</data>
  <data key="year">2016</data>
</edge>
<edge source="100" target="298">
  <data key="weight">9.999999974752427E-7</data>
  <data key="slice">16</data>
  <data key="year">2016</data>
</edge>
<edge source="100" target="306">
  <data key="weight">1.0</data>
  <data key="slice">19</data>
  <data key="year">2019</data>
</edge>
<edge source="100" target="311">
  <data key="weight">1.0</data>
  <data key="slice">19</data>
  <data key="year">2019</data>
</edge>
<edge source="100" target="315">
  <data key="weight">1.0</data>
  <data key="slice">19</data>
  <data key="year">2019</data>
</edge>
<edge source="100" target="340">
  <data key="weight">1.0</data>
  <data key="slice">12</data>
  <data key="year">2012</data>
</edge>
<edge source="100" target="350">
  <data key="weight">9.999999974752427E-7</data>
  <data key="slice">16</data>
  <data key="year">2016</data>
</edge>
<edge source="100" target="352">
  <data key="weight">1.0</data>
  <data key="slice">19</data>
  <data key="year">2019</data>
</edge>
<edge source="100" target="386">
  <data key="weight">9.999999974752427E-7</data>
  <data key="slice">16</data>
  <data key="year">2016</data>
</edge>
<edge source="101" target="181">
  <data key="weight">1.0</data>
  <data key="slice">15</data>
  <data key="year">2015</data>
</edge>
<edge source="101" target="350">
  <data key="weight">1.0</data>
  <data key="slice">13</data>
  <data key="year">2013</data>
</edge>
<edge source="102" target="176">
  <data key="weight">1.0</data>
  <data key="slice">7</data>
  <data key="year">2007</data>
</edge>
<edge source="102" target="304">
  <data key="weight">1.0</data>
  <data key="slice">7</data>
  <data key="year">2007</data>
</edge>
<edge source="103" target="311">
  <data key="weight">1.0</data>
  <data key="slice">11</data>
  <data key="year">2011</data>
</edge>
<edge source="104" target="356">
  <data key="weight">1.0</data>
  <data key="slice">18</data>
  <data key="year">2018</data>
</edge>
<edge source="104" target="373">
  <data key="weight">1.0</data>
  <data key="slice">18</data>
  <data key="year">2018</data>
</edge>
<edge source="104" target="385">
  <data key="weight">0.8164966106414795</data>
  <data key="slice">18</data>
  <data key="year">2018</data>
</edge>
<edge source="104" target="395">
  <data key="weight">0.8164966106414795</data>
  <data key="slice">18</data>
  <data key="year">2018</data>
</edge>
<edge source="106" target="133">
  <data key="weight">1.0</data>
  <data key="slice">0</data>
  <data key="year">2000</data>
</edge>
<edge source="106" target="144">
  <data key="weight">1.0</data>
  <data key="slice">0</data>
  <data key="year">2000</data>
</edge>
<edge source="106" target="280">
  <data key="weight">1.0</data>
  <data key="slice">0</data>
  <data key="year">2000</data>
</edge>
<edge source="106" target="379">
  <data key="weight">1.0</data>
  <data key="slice">0</data>
  <data key="year">2000</data>
</edge>
<edge source="107" target="239">
  <data key="weight">1.0</data>
  <data key="slice">12</data>
  <data key="year">2012</data>
</edge>
<edge source="107" target="312">
  <data key="weight">1.0</data>
  <data key="slice">12</data>
  <data key="year">2012</data>
</edge>
<edge source="107" target="371">
  <data key="weight">1.0</data>
  <data key="slice">12</data>
  <data key="year">2012</data>
</edge>
<edge source="109" target="112">
  <data key="weight">1.0</data>
  <data key="slice">8</data>
  <data key="year">2008</data>
</edge>
<edge source="109" target="145">
  <data key="weight">1.0</data>
  <data key="slice">17</data>
  <data key="year">2017</data>
</edge>
<edge source="109" target="188">
  <data key="weight">1.0</data>
  <data key="slice">12</data>
  <data key="year">2012</data>
</edge>
<edge source="109" target="200">
  <data key="weight">9.999999974752427E-7</data>
  <data key="slice">8</data>
  <data key="year">2008</data>
</edge>
<edge source="109" target="239">
  <data key="weight">1.0</data>
  <data key="slice">12</data>
  <data key="year">2012</data>
</edge>
<edge source="109" target="274">
  <data key="weight">1.0</data>
  <data key="slice">8</data>
  <data key="year">2008</data>
</edge>
<edge source="109" target="312">
  <data key="weight">1.0</data>
  <data key="slice">12</data>
  <data key="year">2012</data>
</edge>
<edge source="109" target="371">
  <data key="weight">1.0</data>
  <data key="slice">12</data>
  <data key="year">2012</data>
</edge>
<edge source="111" target="121">
  <data key="weight">1.0</data>
  <data key="slice">17</data>
  <data key="year">2017</data>
</edge>
<edge source="111" target="229">
  <data key="weight">1.0</data>
  <data key="slice">18</data>
  <data key="year">2018</data>
</edge>
<edge source="111" target="242">
  <data key="weight">1.0</data>
  <data key="slice">17</data>
  <data key="year">2017</data>
</edge>
<edge source="111" target="251">
  <data key="weight">1.0</data>
  <data key="slice">17</data>
  <data key="year">2017</data>
</edge>
<edge source="111" target="284">
  <data key="weight">1.0</data>
  <data key="slice">17</data>
  <data key="year">2017</data>
</edge>
<edge source="111" target="314">
  <data key="weight">1.0</data>
  <data key="slice">17</data>
  <data key="year">2017</data>
</edge>
<edge source="111" target="356">
  <data key="weight">1.0</data>
  <data key="slice">17</data>
  <data key="year">2017</data>
</edge>
<edge source="111" target="377">
  <data key="weight">1.0</data>
  <data key="slice">17</data>
  <data key="year">2017</data>
</edge>
<edge source="111" target="395">
  <data key="weight">1.0</data>
  <data key="slice">17</data>
  <data key="year">2017</data>
</edge>
<edge source="112" target="200">
  <data key="weight">1.0</data>
  <data key="slice">8</data>
  <data key="year">2008</data>
</edge>
<edge source="112" target="274">
  <data key="weight">1.0</data>
  <data key="slice">8</data>
  <data key="year">2008</data>
</edge>
<edge source="113" target="239">
  <data key="weight">1.0</data>
  <data key="slice">12</data>
  <data key="year">2012</data>
</edge>
<edge source="113" target="312">
  <data key="weight">1.0</data>
  <data key="slice">12</data>
  <data key="year">2012</data>
</edge>
<edge source="113" target="371">
  <data key="weight">1.0</data>
  <data key="slice">12</data>
  <data key="year">2012</data>
</edge>
<edge source="114" target="132">
  <data key="weight">1.0</data>
  <data key="slice">5</data>
  <data key="year">2005</data>
</edge>
<edge source="114" target="198">
  <data key="weight">1.0</data>
  <data key="slice">5</data>
  <data key="year">2005</data>
</edge>
<edge source="114" target="292">
  <data key="weight">1.0</data>
  <data key="slice">5</data>
  <data key="year">2005</data>
</edge>
<edge source="114" target="296">
  <data key="weight">1.0</data>
  <data key="slice">5</data>
  <data key="year">2005</data>
</edge>
<edge source="114" target="302">
  <data key="weight">1.0</data>
  <data key="slice">5</data>
  <data key="year">2005</data>
</edge>
<edge source="114" target="362">
  <data key="weight">1.0</data>
  <data key="slice">5</data>
  <data key="year">2005</data>
</edge>
<edge source="114" target="369">
  <data key="weight">1.0</data>
  <data key="slice">5</data>
  <data key="year">2005</data>
</edge>
<edge source="115" target="150">
  <data key="weight">1.0</data>
  <data key="slice">6</data>
  <data key="year">2006</data>
</edge>
<edge source="115" target="153">
  <data key="weight">1.0</data>
  <data key="slice">6</data>
  <data key="year">2006</data>
</edge>
<edge source="116" target="135">
  <data key="weight">7.071067784636398E-7</data>
  <data key="slice">15</data>
  <data key="year">2015</data>
</edge>
<edge source="116" target="186">
  <data key="weight">0.8164966106414795</data>
  <data key="slice">15</data>
  <data key="year">2015</data>
</edge>
<edge source="116" target="195">
  <data key="weight">0.7071067690849304</data>
  <data key="slice">15</data>
  <data key="year">2015</data>
</edge>
<edge source="116" target="225">
  <data key="weight">0.7071067690849304</data>
  <data key="slice">15</data>
  <data key="year">2015</data>
</edge>
<edge source="116" target="267">
  <data key="weight">0.8164966106414795</data>
  <data key="slice">15</data>
  <data key="year">2015</data>
</edge>
<edge source="116" target="330">
  <data key="weight">0.7071067690849304</data>
  <data key="slice">15</data>
  <data key="year">2015</data>
</edge>
<edge source="117" target="252">
  <data key="weight">0.7071067690849304</data>
  <data key="slice">15</data>
  <data key="year">2015</data>
</edge>
<edge source="117" target="336">
  <data key="weight">0.7071067690849304</data>
  <data key="slice">15</data>
  <data key="year">2015</data>
</edge>
<edge source="118" target="127">
  <data key="weight">1.0</data>
  <data key="slice">18</data>
  <data key="year">2018</data>
</edge>
<edge source="118" target="148">
  <data key="weight">1.0</data>
  <data key="slice">18</data>
  <data key="year">2018</data>
</edge>
<edge source="121" target="146">
  <data key="weight">1.0</data>
  <data key="slice">14</data>
  <data key="year">2014</data>
</edge>
<edge source="121" target="242">
  <data key="weight">1.0</data>
  <data key="slice">17</data>
  <data key="year">2017</data>
</edge>
<edge source="121" target="251">
  <data key="weight">1.0</data>
  <data key="slice">17</data>
  <data key="year">2017</data>
</edge>
<edge source="121" target="284">
  <data key="weight">1.0</data>
  <data key="slice">17</data>
  <data key="year">2017</data>
</edge>
<edge source="121" target="356">
  <data key="weight">1.0</data>
  <data key="slice">17</data>
  <data key="year">2017</data>
</edge>
<edge source="121" target="377">
  <data key="weight">1.0</data>
  <data key="slice">17</data>
  <data key="year">2017</data>
</edge>
<edge source="121" target="395">
  <data key="weight">1.0</data>
  <data key="slice">17</data>
  <data key="year">2017</data>
</edge>
<edge source="122" target="182">
  <data key="weight">1.0</data>
  <data key="slice">14</data>
  <data key="year">2014</data>
</edge>
<edge source="122" target="237">
  <data key="weight">1.0</data>
  <data key="slice">14</data>
  <data key="year">2014</data>
</edge>
<edge source="122" target="245">
  <data key="weight">1.0</data>
  <data key="slice">8</data>
  <data key="year">2008</data>
</edge>
<edge source="122" target="302">
  <data key="weight">1.0</data>
  <data key="slice">14</data>
  <data key="year">2014</data>
</edge>
<edge source="122" target="334">
  <data key="weight">1.0</data>
  <data key="slice">14</data>
  <data key="year">2014</data>
</edge>
<edge source="122" target="337">
  <data key="weight">1.0</data>
  <data key="slice">14</data>
  <data key="year">2014</data>
</edge>
<edge source="122" target="351">
  <data key="weight">1.0</data>
  <data key="slice">14</data>
  <data key="year">2014</data>
</edge>
<edge source="122" target="358">
  <data key="weight">1.0</data>
  <data key="slice">8</data>
  <data key="year">2008</data>
</edge>
<edge source="122" target="366">
  <data key="weight">1.0</data>
  <data key="slice">8</data>
  <data key="year">2008</data>
</edge>
<edge source="122" target="378">
  <data key="weight">1.0</data>
  <data key="slice">8</data>
  <data key="year">2008</data>
</edge>
<edge source="122" target="382">
  <data key="weight">1.0</data>
  <data key="slice">14</data>
  <data key="year">2014</data>
</edge>
<edge source="122" target="383">
  <data key="weight">1.0</data>
  <data key="slice">14</data>
  <data key="year">2014</data>
</edge>
<edge source="123" target="350">
  <data key="weight">1.0</data>
  <data key="slice">13</data>
  <data key="year">2013</data>
</edge>
<edge source="124" target="179">
  <data key="weight">1.0</data>
  <data key="slice">5</data>
  <data key="year">2005</data>
</edge>
<edge source="125" target="304">
  <data key="weight">1.0</data>
  <data key="slice">7</data>
  <data key="year">2007</data>
</edge>
<edge source="127" target="148">
  <data key="weight">1.0</data>
  <data key="slice">18</data>
  <data key="year">2018</data>
</edge>
<edge source="127" target="239">
  <data key="weight">1.0</data>
  <data key="slice">12</data>
  <data key="year">2012</data>
</edge>
<edge source="127" target="312">
  <data key="weight">1.0</data>
  <data key="slice">12</data>
  <data key="year">2012</data>
</edge>
<edge source="127" target="371">
  <data key="weight">1.0</data>
  <data key="slice">12</data>
  <data key="year">2012</data>
</edge>
<edge source="128" target="240">
  <data key="weight">1.0</data>
  <data key="slice">2</data>
  <data key="year">2002</data>
</edge>
<edge source="129" target="329">
  <data key="weight">1.0</data>
  <data key="slice">16</data>
  <data key="year">2016</data>
</edge>
<edge source="130" target="364">
  <data key="weight">1.0</data>
  <data key="slice">7</data>
  <data key="year">2007</data>
</edge>
<edge source="131" target="336">
  <data key="weight">0.7071067690849304</data>
  <data key="slice">15</data>
  <data key="year">2015</data>
</edge>
<edge source="131" target="356">
  <data key="weight">1.0</data>
  <data key="slice">15</data>
  <data key="year">2015</data>
</edge>
<edge source="132" target="143">
  <data key="weight">1.0</data>
  <data key="slice">3</data>
  <data key="year">2003</data>
</edge>
<edge source="132" target="198">
  <data key="weight">1.0</data>
  <data key="slice">5</data>
  <data key="year">2005</data>
</edge>
<edge source="132" target="292">
  <data key="weight">1.0</data>
  <data key="slice">5</data>
  <data key="year">2005</data>
</edge>
<edge source="132" target="296">
  <data key="weight">1.0</data>
  <data key="slice">5</data>
  <data key="year">2005</data>
</edge>
<edge source="132" target="302">
  <data key="weight">1.0</data>
  <data key="slice">5</data>
  <data key="year">2005</data>
</edge>
<edge source="132" target="308">
  <data key="weight">1.0</data>
  <data key="slice">3</data>
  <data key="year">2003</data>
</edge>
<edge source="132" target="362">
  <data key="weight">1.0</data>
  <data key="slice">5</data>
  <data key="year">2005</data>
</edge>
<edge source="132" target="369">
  <data key="weight">1.0</data>
  <data key="slice">5</data>
  <data key="year">2005</data>
</edge>
<edge source="133" target="144">
  <data key="weight">1.0</data>
  <data key="slice">0</data>
  <data key="year">2000</data>
</edge>
<edge source="134" target="205">
  <data key="weight">1.0</data>
  <data key="slice">8</data>
  <data key="year">2008</data>
</edge>
<edge source="134" target="240">
  <data key="weight">1.0</data>
  <data key="slice">2</data>
  <data key="year">2002</data>
</edge>
<edge source="135" target="139">
  <data key="weight">1.0</data>
  <data key="slice">19</data>
  <data key="year">2019</data>
</edge>
<edge source="135" target="169">
  <data key="weight">1.0</data>
  <data key="slice">19</data>
  <data key="year">2019</data>
</edge>
<edge source="135" target="175">
  <data key="weight">1.0</data>
  <data key="slice">19</data>
  <data key="year">2019</data>
</edge>
<edge source="135" target="178">
  <data key="weight">1.0</data>
  <data key="slice">19</data>
  <data key="year">2019</data>
</edge>
<edge source="135" target="201">
  <data key="weight">1.0</data>
  <data key="slice">18</data>
  <data key="year">2018</data>
</edge>
<edge source="135" target="225">
  <data key="weight">9.999999974752427E-7</data>
  <data key="slice">15</data>
  <data key="year">2015</data>
</edge>
<edge source="135" target="248">
  <data key="weight">1.0</data>
  <data key="slice">18</data>
  <data key="year">2018</data>
</edge>
<edge source="135" target="256">
  <data key="weight">1.0</data>
  <data key="slice">19</data>
  <data key="year">2019</data>
</edge>
<edge source="135" target="273">
  <data key="weight">1.0</data>
  <data key="slice">19</data>
  <data key="year">2019</data>
</edge>
<edge source="135" target="277">
  <data key="weight">1.0</data>
  <data key="slice">18</data>
  <data key="year">2018</data>
</edge>
<edge source="135" target="306">
  <data key="weight">1.0</data>
  <data key="slice">19</data>
  <data key="year">2019</data>
</edge>
<edge source="135" target="311">
  <data key="weight">1.0</data>
  <data key="slice">19</data>
  <data key="year">2019</data>
</edge>
<edge source="135" target="315">
  <data key="weight">1.0</data>
  <data key="slice">19</data>
  <data key="year">2019</data>
</edge>
<edge source="135" target="352">
  <data key="weight">1.0</data>
  <data key="slice">19</data>
  <data key="year">2019</data>
</edge>
<edge source="136" target="150">
  <data key="weight">1.0</data>
  <data key="slice">6</data>
  <data key="year">2006</data>
</edge>
<edge source="136" target="153">
  <data key="weight">1.0</data>
  <data key="slice">6</data>
  <data key="year">2006</data>
</edge>
<edge source="137" target="211">
  <data key="weight">1.0</data>
  <data key="slice">10</data>
  <data key="year">2010</data>
</edge>
<edge source="137" target="372">
  <data key="weight">1.0</data>
  <data key="slice">10</data>
  <data key="year">2010</data>
</edge>
<edge source="138" target="140">
  <data key="weight">1.0</data>
  <data key="slice">9</data>
  <data key="year">2009</data>
</edge>
<edge source="138" target="312">
  <data key="weight">1.0</data>
  <data key="slice">9</data>
  <data key="year">2009</data>
</edge>
<edge source="138" target="341">
  <data key="weight">1.0</data>
  <data key="slice">9</data>
  <data key="year">2009</data>
</edge>
<edge source="138" target="359">
  <data key="weight">1.0</data>
  <data key="slice">9</data>
  <data key="year">2009</data>
</edge>
<edge source="139" target="169">
  <data key="weight">1.0</data>
  <data key="slice">19</data>
  <data key="year">2019</data>
</edge>
<edge source="139" target="175">
  <data key="weight">1.0</data>
  <data key="slice">19</data>
  <data key="year">2019</data>
</edge>
<edge source="139" target="178">
  <data key="weight">1.0</data>
  <data key="slice">19</data>
  <data key="year">2019</data>
</edge>
<edge source="139" target="256">
  <data key="weight">1.0</data>
  <data key="slice">19</data>
  <data key="year">2019</data>
</edge>
<edge source="139" target="273">
  <data key="weight">1.0</data>
  <data key="slice">19</data>
  <data key="year">2019</data>
</edge>
<edge source="139" target="306">
  <data key="weight">1.0</data>
  <data key="slice">19</data>
  <data key="year">2019</data>
</edge>
<edge source="139" target="311">
  <data key="weight">1.0</data>
  <data key="slice">19</data>
  <data key="year">2019</data>
</edge>
<edge source="139" target="315">
  <data key="weight">1.0</data>
  <data key="slice">19</data>
  <data key="year">2019</data>
</edge>
<edge source="139" target="352">
  <data key="weight">1.0</data>
  <data key="slice">19</data>
  <data key="year">2019</data>
</edge>
<edge source="140" target="160">
  <data key="weight">1.0</data>
  <data key="slice">9</data>
  <data key="year">2009</data>
</edge>
<edge source="140" target="228">
  <data key="weight">1.0</data>
  <data key="slice">9</data>
  <data key="year">2009</data>
</edge>
<edge source="140" target="271">
  <data key="weight">1.0</data>
  <data key="slice">9</data>
  <data key="year">2009</data>
</edge>
<edge source="140" target="282">
  <data key="weight">1.0</data>
  <data key="slice">9</data>
  <data key="year">2009</data>
</edge>
<edge source="140" target="312">
  <data key="weight">1.0</data>
  <data key="slice">9</data>
  <data key="year">2009</data>
</edge>
<edge source="140" target="332">
  <data key="weight">1.0</data>
  <data key="slice">9</data>
  <data key="year">2009</data>
</edge>
<edge source="140" target="341">
  <data key="weight">1.0</data>
  <data key="slice">9</data>
  <data key="year">2009</data>
</edge>
<edge source="140" target="359">
  <data key="weight">1.0</data>
  <data key="slice">9</data>
  <data key="year">2009</data>
</edge>
<edge source="140" target="361">
  <data key="weight">1.0</data>
  <data key="slice">9</data>
  <data key="year">2009</data>
</edge>
<edge source="140" target="392">
  <data key="weight">1.0</data>
  <data key="slice">9</data>
  <data key="year">2009</data>
</edge>
<edge source="141" target="176">
  <data key="weight">1.0</data>
  <data key="slice">10</data>
  <data key="year">2010</data>
</edge>
<edge source="141" target="220">
  <data key="weight">1.0</data>
  <data key="slice">10</data>
  <data key="year">2010</data>
</edge>
<edge source="141" target="344">
  <data key="weight">1.0</data>
  <data key="slice">10</data>
  <data key="year">2010</data>
</edge>
<edge source="141" target="355">
  <data key="weight">1.0</data>
  <data key="slice">10</data>
  <data key="year">2010</data>
</edge>
<edge source="141" target="360">
  <data key="weight">1.0</data>
  <data key="slice">10</data>
  <data key="year">2010</data>
</edge>
<edge source="142" target="364">
  <data key="weight">1.0</data>
  <data key="slice">7</data>
  <data key="year">2007</data>
</edge>
<edge source="143" target="184">
  <data key="weight">1.0</data>
  <data key="slice">3</data>
  <data key="year">2003</data>
</edge>
<edge source="143" target="232">
  <data key="weight">1.0</data>
  <data key="slice">3</data>
  <data key="year">2003</data>
</edge>
<edge source="143" target="291">
  <data key="weight">1.0</data>
  <data key="slice">3</data>
  <data key="year">2003</data>
</edge>
<edge source="143" target="308">
  <data key="weight">1.0</data>
  <data key="slice">3</data>
  <data key="year">2003</data>
</edge>
<edge source="144" target="280">
  <data key="weight">1.0</data>
  <data key="slice">0</data>
  <data key="year">2000</data>
</edge>
<edge source="144" target="333">
  <data key="weight">1.0</data>
  <data key="slice">0</data>
  <data key="year">2000</data>
</edge>
<edge source="144" target="379">
  <data key="weight">1.0</data>
  <data key="slice">0</data>
  <data key="year">2000</data>
</edge>
<edge source="146" target="148">
  <data key="weight">1.0</data>
  <data key="slice">16</data>
  <data key="year">2016</data>
</edge>
<edge source="146" target="177">
  <data key="weight">1.0</data>
  <data key="slice">15</data>
  <data key="year">2015</data>
</edge>
<edge source="146" target="200">
  <data key="weight">9.999999974752427E-7</data>
  <data key="slice">13</data>
  <data key="year">2013</data>
</edge>
<edge source="146" target="221">
  <data key="weight">1.0</data>
  <data key="slice">15</data>
  <data key="year">2015</data>
</edge>
<edge source="146" target="230">
  <data key="weight">9.999999974752427E-7</data>
  <data key="slice">13</data>
  <data key="year">2013</data>
</edge>
<edge source="146" target="238">
  <data key="weight">9.999999974752427E-7</data>
  <data key="slice">13</data>
  <data key="year">2013</data>
</edge>
<edge source="146" target="241">
  <data key="weight">1.0</data>
  <data key="slice">9</data>
  <data key="year">2009</data>
</edge>
<edge source="146" target="253">
  <data key="weight">1.0</data>
  <data key="slice">16</data>
  <data key="year">2016</data>
</edge>
<edge source="146" target="261">
  <data key="weight">1.0</data>
  <data key="slice">16</data>
  <data key="year">2016</data>
</edge>
<edge source="146" target="272">
  <data key="weight">9.999999974752427E-7</data>
  <data key="slice">13</data>
  <data key="year">2013</data>
</edge>
<edge source="146" target="275">
  <data key="weight">1.0</data>
  <data key="slice">16</data>
  <data key="year">2016</data>
</edge>
<edge source="146" target="276">
  <data key="weight">9.999999974752427E-7</data>
  <data key="slice">8</data>
  <data key="year">2008</data>
</edge>
<edge source="146" target="293">
  <data key="weight">9.999999974752427E-7</data>
  <data key="slice">8</data>
  <data key="year">2008</data>
</edge>
<edge source="146" target="298">
  <data key="weight">1.0</data>
  <data key="slice">16</data>
  <data key="year">2016</data>
</edge>
<edge source="146" target="301">
  <data key="weight">1.0</data>
  <data key="slice">13</data>
  <data key="year">2013</data>
</edge>
<edge source="146" target="336">
  <data key="weight">9.999999974752427E-7</data>
  <data key="slice">13</data>
  <data key="year">2013</data>
</edge>
<edge source="146" target="347">
  <data key="weight">9.999999974752427E-7</data>
  <data key="slice">8</data>
  <data key="year">2008</data>
</edge>
<edge source="146" target="350">
  <data key="weight">1.0</data>
  <data key="slice">16</data>
  <data key="year">2016</data>
</edge>
<edge source="146" target="354">
  <data key="weight">9.999999974752427E-7</data>
  <data key="slice">8</data>
  <data key="year">2008</data>
</edge>
<edge source="146" target="356">
  <data key="weight">1.0</data>
  <data key="slice">8</data>
  <data key="year">2008</data>
</edge>
<edge source="146" target="369">
  <data key="weight">1.0</data>
  <data key="slice">9</data>
  <data key="year">2009</data>
</edge>
<edge source="146" target="376">
  <data key="weight">9.999999974752427E-7</data>
  <data key="slice">11</data>
  <data key="year">2011</data>
</edge>
<edge source="146" target="386">
  <data key="weight">1.0</data>
  <data key="slice">15</data>
  <data key="year">2015</data>
</edge>
<edge source="146" target="394">
  <data key="weight">9.999999974752427E-7</data>
  <data key="slice">8</data>
  <data key="year">2008</data>
</edge>
<edge source="147" target="364">
  <data key="weight">1.0</data>
  <data key="slice">7</data>
  <data key="year">2007</data>
</edge>
<edge source="148" target="177">
  <data key="weight">1.0</data>
  <data key="slice">16</data>
  <data key="year">2016</data>
</edge>
<edge source="148" target="241">
  <data key="weight">1.0</data>
  <data key="slice">16</data>
  <data key="year">2016</data>
</edge>
<edge source="148" target="253">
  <data key="weight">1.0</data>
  <data key="slice">16</data>
  <data key="year">2016</data>
</edge>
<edge source="148" target="261">
  <data key="weight">1.0</data>
  <data key="slice">16</data>
  <data key="year">2016</data>
</edge>
<edge source="148" target="275">
  <data key="weight">1.0</data>
  <data key="slice">16</data>
  <data key="year">2016</data>
</edge>
<edge source="148" target="298">
  <data key="weight">1.0</data>
  <data key="slice">16</data>
  <data key="year">2016</data>
</edge>
<edge source="148" target="350">
  <data key="weight">1.0</data>
  <data key="slice">16</data>
  <data key="year">2016</data>
</edge>
<edge source="148" target="386">
  <data key="weight">1.0</data>
  <data key="slice">16</data>
  <data key="year">2016</data>
</edge>
<edge source="149" target="305">
  <data key="weight">1.0</data>
  <data key="slice">4</data>
  <data key="year">2004</data>
</edge>
<edge source="149" target="343">
  <data key="weight">1.0</data>
  <data key="slice">4</data>
  <data key="year">2004</data>
</edge>
<edge source="150" target="153">
  <data key="weight">1.0</data>
  <data key="slice">6</data>
  <data key="year">2006</data>
</edge>
<edge source="150" target="203">
  <data key="weight">1.0</data>
  <data key="slice">6</data>
  <data key="year">2006</data>
</edge>
<edge source="150" target="209">
  <data key="weight">1.0</data>
  <data key="slice">6</data>
  <data key="year">2006</data>
</edge>
<edge source="150" target="217">
  <data key="weight">1.0</data>
  <data key="slice">6</data>
  <data key="year">2006</data>
</edge>
<edge source="150" target="236">
  <data key="weight">1.0</data>
  <data key="slice">6</data>
  <data key="year">2006</data>
</edge>
<edge source="150" target="247">
  <data key="weight">1.0</data>
  <data key="slice">6</data>
  <data key="year">2006</data>
</edge>
<edge source="150" target="338">
  <data key="weight">1.0</data>
  <data key="slice">6</data>
  <data key="year">2006</data>
</edge>
<edge source="150" target="342">
  <data key="weight">1.0</data>
  <data key="slice">6</data>
  <data key="year">2006</data>
</edge>
<edge source="150" target="390">
  <data key="weight">1.0</data>
  <data key="slice">6</data>
  <data key="year">2006</data>
</edge>
<edge source="151" target="350">
  <data key="weight">1.0</data>
  <data key="slice">13</data>
  <data key="year">2013</data>
</edge>
<edge source="152" target="311">
  <data key="weight">1.0</data>
  <data key="slice">11</data>
  <data key="year">2011</data>
</edge>
<edge source="153" target="203">
  <data key="weight">1.0</data>
  <data key="slice">6</data>
  <data key="year">2006</data>
</edge>
<edge source="153" target="209">
  <data key="weight">1.0</data>
  <data key="slice">6</data>
  <data key="year">2006</data>
</edge>
<edge source="153" target="217">
  <data key="weight">1.0</data>
  <data key="slice">6</data>
  <data key="year">2006</data>
</edge>
<edge source="153" target="236">
  <data key="weight">1.0</data>
  <data key="slice">6</data>
  <data key="year">2006</data>
</edge>
<edge source="153" target="247">
  <data key="weight">1.0</data>
  <data key="slice">6</data>
  <data key="year">2006</data>
</edge>
<edge source="153" target="338">
  <data key="weight">1.0</data>
  <data key="slice">6</data>
  <data key="year">2006</data>
</edge>
<edge source="153" target="342">
  <data key="weight">1.0</data>
  <data key="slice">6</data>
  <data key="year">2006</data>
</edge>
<edge source="153" target="390">
  <data key="weight">1.0</data>
  <data key="slice">6</data>
  <data key="year">2006</data>
</edge>
<edge source="154" target="156">
  <data key="weight">1.0</data>
  <data key="slice">11</data>
  <data key="year">2011</data>
</edge>
<edge source="154" target="210">
  <data key="weight">1.0</data>
  <data key="slice">11</data>
  <data key="year">2011</data>
</edge>
<edge source="154" target="221">
  <data key="weight">1.0</data>
  <data key="slice">11</data>
  <data key="year">2011</data>
</edge>
<edge source="154" target="266">
  <data key="weight">1.0</data>
  <data key="slice">11</data>
  <data key="year">2011</data>
</edge>
<edge source="154" target="270">
  <data key="weight">1.0</data>
  <data key="slice">11</data>
  <data key="year">2011</data>
</edge>
<edge source="154" target="290">
  <data key="weight">1.0</data>
  <data key="slice">11</data>
  <data key="year">2011</data>
</edge>
<edge source="154" target="297">
  <data key="weight">1.0</data>
  <data key="slice">11</data>
  <data key="year">2011</data>
</edge>
<edge source="154" target="391">
  <data key="weight">1.0</data>
  <data key="slice">11</data>
  <data key="year">2011</data>
</edge>
<edge source="155" target="179">
  <data key="weight">1.0</data>
  <data key="slice">3</data>
  <data key="year">2003</data>
</edge>
<edge source="155" target="194">
  <data key="weight">1.0</data>
  <data key="slice">3</data>
  <data key="year">2003</data>
</edge>
<edge source="155" target="199">
  <data key="weight">1.0</data>
  <data key="slice">3</data>
  <data key="year">2003</data>
</edge>
<edge source="155" target="216">
  <data key="weight">1.0</data>
  <data key="slice">3</data>
  <data key="year">2003</data>
</edge>
<edge source="155" target="223">
  <data key="weight">1.0</data>
  <data key="slice">3</data>
  <data key="year">2003</data>
</edge>
<edge source="155" target="376">
  <data key="weight">1.0</data>
  <data key="slice">3</data>
  <data key="year">2003</data>
</edge>
<edge source="155" target="381">
  <data key="weight">1.0</data>
  <data key="slice">3</data>
  <data key="year">2003</data>
</edge>
<edge source="156" target="210">
  <data key="weight">1.0</data>
  <data key="slice">11</data>
  <data key="year">2011</data>
</edge>
<edge source="156" target="221">
  <data key="weight">1.0</data>
  <data key="slice">11</data>
  <data key="year">2011</data>
</edge>
<edge source="156" target="270">
  <data key="weight">1.0</data>
  <data key="slice">11</data>
  <data key="year">2011</data>
</edge>
<edge source="159" target="186">
  <data key="weight">0.8164966106414795</data>
  <data key="slice">15</data>
  <data key="year">2015</data>
</edge>
<edge source="159" target="264">
  <data key="weight">1.0</data>
  <data key="slice">15</data>
  <data key="year">2015</data>
</edge>
<edge source="159" target="267">
  <data key="weight">0.8164966106414795</data>
  <data key="slice">15</data>
  <data key="year">2015</data>
</edge>
<edge source="159" target="279">
  <data key="weight">1.0</data>
  <data key="slice">15</data>
  <data key="year">2015</data>
</edge>
<edge source="159" target="310">
  <data key="weight">1.0</data>
  <data key="slice">15</data>
  <data key="year">2015</data>
</edge>
<edge source="160" target="312">
  <data key="weight">1.0</data>
  <data key="slice">9</data>
  <data key="year">2009</data>
</edge>
<edge source="160" target="341">
  <data key="weight">1.0</data>
  <data key="slice">9</data>
  <data key="year">2009</data>
</edge>
<edge source="162" target="260">
  <data key="weight">1.0</data>
  <data key="slice">2</data>
  <data key="year">2002</data>
</edge>
<edge source="162" target="336">
  <data key="weight">1.0</data>
  <data key="slice">2</data>
  <data key="year">2002</data>
</edge>
<edge source="162" target="389">
  <data key="weight">1.0</data>
  <data key="slice">2</data>
  <data key="year">2002</data>
</edge>
<edge source="163" target="179">
  <data key="weight">1.0</data>
  <data key="slice">16</data>
  <data key="year">2016</data>
</edge>
<edge source="163" target="238">
  <data key="weight">1.0</data>
  <data key="slice">14</data>
  <data key="year">2014</data>
</edge>
<edge source="164" target="185">
  <data key="weight">1.0</data>
  <data key="slice">5</data>
  <data key="year">2005</data>
</edge>
<edge source="164" target="191">
  <data key="weight">0.7071067690849304</data>
  <data key="slice">5</data>
  <data key="year">2005</data>
</edge>
<edge source="164" target="255">
  <data key="weight">1.0</data>
  <data key="slice">17</data>
  <data key="year">2017</data>
</edge>
<edge source="164" target="257">
  <data key="weight">0.7071067690849304</data>
  <data key="slice">5</data>
  <data key="year">2005</data>
</edge>
<edge source="164" target="283">
  <data key="weight">1.0</data>
  <data key="slice">17</data>
  <data key="year">2017</data>
</edge>
<edge source="164" target="319">
  <data key="weight">0.7071067690849304</data>
  <data key="slice">5</data>
  <data key="year">2005</data>
</edge>
<edge source="164" target="322">
  <data key="weight">1.0</data>
  <data key="slice">5</data>
  <data key="year">2005</data>
</edge>
<edge source="164" target="336">
  <data key="weight">1.0</data>
  <data key="slice">5</data>
  <data key="year">2005</data>
</edge>
<edge source="164" target="368">
  <data key="weight">1.0</data>
  <data key="slice">4</data>
  <data key="year">2004</data>
</edge>
<edge source="164" target="372">
  <data key="weight">1.0</data>
  <data key="slice">17</data>
  <data key="year">2017</data>
</edge>
<edge source="164" target="382">
  <data key="weight">1.0</data>
  <data key="slice">16</data>
  <data key="year">2016</data>
</edge>
<edge source="165" target="168">
  <data key="weight">1.0</data>
  <data key="slice">1</data>
  <data key="year">2001</data>
</edge>
<edge source="165" target="185">
  <data key="weight">1.0</data>
  <data key="slice">1</data>
  <data key="year">2001</data>
</edge>
<edge source="165" target="367">
  <data key="weight">1.0</data>
  <data key="slice">1</data>
  <data key="year">2001</data>
</edge>
<edge source="166" target="350">
  <data key="weight">1.0</data>
  <data key="slice">13</data>
  <data key="year">2013</data>
</edge>
<edge source="167" target="207">
  <data key="weight">1.0</data>
  <data key="slice">17</data>
  <data key="year">2017</data>
</edge>
<edge source="172" target="249">
  <data key="weight">1.0</data>
  <data key="slice">15</data>
  <data key="year">2015</data>
</edge>
<edge source="174" target="311">
  <data key="weight">0.7071067690849304</data>
  <data key="slice">18</data>
  <data key="year">2018</data>
</edge>
<edge source="174" target="356">
  <data key="weight">0.7071067690849304</data>
  <data key="slice">18</data>
  <data key="year">2018</data>
</edge>
<edge source="174" target="369">
  <data key="weight">9.999999974752427E-7</data>
  <data key="slice">18</data>
  <data key="year">2018</data>
</edge>
<edge source="175" target="273">
  <data key="weight">1.0</data>
  <data key="slice">19</data>
  <data key="year">2019</data>
</edge>
<edge source="176" target="183">
  <data key="weight">1.0</data>
  <data key="slice">7</data>
  <data key="year">2007</data>
</edge>
<edge source="176" target="206">
  <data key="weight">1.0</data>
  <data key="slice">7</data>
  <data key="year">2007</data>
</edge>
<edge source="176" target="220">
  <data key="weight">1.0</data>
  <data key="slice">10</data>
  <data key="year">2010</data>
</edge>
<edge source="176" target="304">
  <data key="weight">1.0</data>
  <data key="slice">4</data>
  <data key="year">2004</data>
</edge>
<edge source="176" target="344">
  <data key="weight">1.0</data>
  <data key="slice">10</data>
  <data key="year">2010</data>
</edge>
<edge source="176" target="355">
  <data key="weight">1.0</data>
  <data key="slice">10</data>
  <data key="year">2010</data>
</edge>
<edge source="176" target="357">
  <data key="weight">1.0</data>
  <data key="slice">7</data>
  <data key="year">2007</data>
</edge>
<edge source="176" target="360">
  <data key="weight">1.0</data>
  <data key="slice">10</data>
  <data key="year">2010</data>
</edge>
<edge source="177" target="221">
  <data key="weight">1.0</data>
  <data key="slice">15</data>
  <data key="year">2015</data>
</edge>
<edge source="177" target="241">
  <data key="weight">1.0</data>
  <data key="slice">16</data>
  <data key="year">2016</data>
</edge>
<edge source="177" target="253">
  <data key="weight">1.0</data>
  <data key="slice">16</data>
  <data key="year">2016</data>
</edge>
<edge source="177" target="261">
  <data key="weight">1.0</data>
  <data key="slice">16</data>
  <data key="year">2016</data>
</edge>
<edge source="177" target="275">
  <data key="weight">1.0</data>
  <data key="slice">16</data>
  <data key="year">2016</data>
</edge>
<edge source="177" target="298">
  <data key="weight">1.0</data>
  <data key="slice">16</data>
  <data key="year">2016</data>
</edge>
<edge source="177" target="350">
  <data key="weight">1.0</data>
  <data key="slice">16</data>
  <data key="year">2016</data>
</edge>
<edge source="177" target="386">
  <data key="weight">1.0</data>
  <data key="slice">15</data>
  <data key="year">2015</data>
</edge>
<edge source="178" target="244">
  <data key="weight">7.071067784636398E-7</data>
  <data key="slice">18</data>
  <data key="year">2018</data>
</edge>
<edge source="178" target="273">
  <data key="weight">1.0</data>
  <data key="slice">19</data>
  <data key="year">2019</data>
</edge>
<edge source="178" target="335">
  <data key="weight">7.071067784636398E-7</data>
  <data key="slice">18</data>
  <data key="year">2018</data>
</edge>
<edge source="178" target="349">
  <data key="weight">0.7071067690849304</data>
  <data key="slice">18</data>
  <data key="year">2018</data>
</edge>
<edge source="179" target="194">
  <data key="weight">1.0</data>
  <data key="slice">3</data>
  <data key="year">2003</data>
</edge>
<edge source="179" target="199">
  <data key="weight">1.0</data>
  <data key="slice">3</data>
  <data key="year">2003</data>
</edge>
<edge source="179" target="265">
  <data key="weight">7.071067784636398E-7</data>
  <data key="slice">5</data>
  <data key="year">2005</data>
</edge>
<edge source="182" target="237">
  <data key="weight">1.0</data>
  <data key="slice">14</data>
  <data key="year">2014</data>
</edge>
<edge source="182" target="302">
  <data key="weight">1.0</data>
  <data key="slice">14</data>
  <data key="year">2014</data>
</edge>
<edge source="182" target="334">
  <data key="weight">1.0</data>
  <data key="slice">14</data>
  <data key="year">2014</data>
</edge>
<edge source="182" target="337">
  <data key="weight">1.0</data>
  <data key="slice">14</data>
  <data key="year">2014</data>
</edge>
<edge source="182" target="351">
  <data key="weight">1.0</data>
  <data key="slice">14</data>
  <data key="year">2014</data>
</edge>
<edge source="182" target="382">
  <data key="weight">1.0</data>
  <data key="slice">14</data>
  <data key="year">2014</data>
</edge>
<edge source="182" target="383">
  <data key="weight">1.0</data>
  <data key="slice">14</data>
  <data key="year">2014</data>
</edge>
<edge source="183" target="304">
  <data key="weight">1.0</data>
  <data key="slice">7</data>
  <data key="year">2007</data>
</edge>
<edge source="184" target="308">
  <data key="weight">1.0</data>
  <data key="slice">3</data>
  <data key="year">2003</data>
</edge>
<edge source="185" target="195">
  <data key="weight">0.8164966106414795</data>
  <data key="slice">4</data>
  <data key="year">2004</data>
</edge>
<edge source="185" target="322">
  <data key="weight">1.0</data>
  <data key="slice">5</data>
  <data key="year">2005</data>
</edge>
<edge source="185" target="336">
  <data key="weight">1.0</data>
  <data key="slice">5</data>
  <data key="year">2005</data>
</edge>
<edge source="185" target="356">
  <data key="weight">8.164966516233108E-7</data>
  <data key="slice">4</data>
  <data key="year">2004</data>
</edge>
<edge source="185" target="389">
  <data key="weight">1.0</data>
  <data key="slice">3</data>
  <data key="year">2003</data>
</edge>
<edge source="186" target="264">
  <data key="weight">0.8164966106414795</data>
  <data key="slice">15</data>
  <data key="year">2015</data>
</edge>
<edge source="186" target="267">
  <data key="weight">1.0</data>
  <data key="slice">15</data>
  <data key="year">2015</data>
</edge>
<edge source="186" target="279">
  <data key="weight">0.8164966106414795</data>
  <data key="slice">15</data>
  <data key="year">2015</data>
</edge>
<edge source="186" target="310">
  <data key="weight">0.8164966106414795</data>
  <data key="slice">15</data>
  <data key="year">2015</data>
</edge>
<edge source="187" target="196">
  <data key="weight">1.0</data>
  <data key="slice">10</data>
  <data key="year">2010</data>
</edge>
<edge source="187" target="227">
  <data key="weight">1.0</data>
  <data key="slice">10</data>
  <data key="year">2010</data>
</edge>
<edge source="187" target="364">
  <data key="weight">1.0</data>
  <data key="slice">10</data>
  <data key="year">2010</data>
</edge>
<edge source="188" target="239">
  <data key="weight">1.0</data>
  <data key="slice">12</data>
  <data key="year">2012</data>
</edge>
<edge source="188" target="312">
  <data key="weight">1.0</data>
  <data key="slice">12</data>
  <data key="year">2012</data>
</edge>
<edge source="188" target="359">
  <data key="weight">1.0</data>
  <data key="slice">12</data>
  <data key="year">2012</data>
</edge>
<edge source="188" target="365">
  <data key="weight">1.0</data>
  <data key="slice">12</data>
  <data key="year">2012</data>
</edge>
<edge source="188" target="371">
  <data key="weight">1.0</data>
  <data key="slice">12</data>
  <data key="year">2012</data>
</edge>
<edge source="189" target="372">
  <data key="weight">1.0</data>
  <data key="slice">5</data>
  <data key="year">2005</data>
</edge>
<edge source="190" target="239">
  <data key="weight">1.0</data>
  <data key="slice">12</data>
  <data key="year">2012</data>
</edge>
<edge source="190" target="312">
  <data key="weight">1.0</data>
  <data key="slice">12</data>
  <data key="year">2012</data>
</edge>
<edge source="190" target="371">
  <data key="weight">1.0</data>
  <data key="slice">12</data>
  <data key="year">2012</data>
</edge>
<edge source="191" target="336">
  <data key="weight">0.7071067690849304</data>
  <data key="slice">5</data>
  <data key="year">2005</data>
</edge>
<edge source="192" target="240">
  <data key="weight">1.0</data>
  <data key="slice">2</data>
  <data key="year">2002</data>
</edge>
<edge source="193" target="240">
  <data key="weight">1.0</data>
  <data key="slice">2</data>
  <data key="year">2002</data>
</edge>
<edge source="194" target="199">
  <data key="weight">1.0</data>
  <data key="slice">3</data>
  <data key="year">2003</data>
</edge>
<edge source="194" target="216">
  <data key="weight">1.0</data>
  <data key="slice">3</data>
  <data key="year">2003</data>
</edge>
<edge source="194" target="223">
  <data key="weight">1.0</data>
  <data key="slice">3</data>
  <data key="year">2003</data>
</edge>
<edge source="194" target="376">
  <data key="weight">1.0</data>
  <data key="slice">3</data>
  <data key="year">2003</data>
</edge>
<edge source="194" target="381">
  <data key="weight">1.0</data>
  <data key="slice">3</data>
  <data key="year">2003</data>
</edge>
<edge source="195" target="200">
  <data key="weight">8.660254025016911E-7</data>
  <data key="slice">15</data>
  <data key="year">2015</data>
</edge>
<edge source="195" target="269">
  <data key="weight">0.8660253882408142</data>
  <data key="slice">15</data>
  <data key="year">2015</data>
</edge>
<edge source="195" target="336">
  <data key="weight">0.7071067690849304</data>
  <data key="slice">15</data>
  <data key="year">2015</data>
</edge>
<edge source="195" target="356">
  <data key="weight">1.0</data>
  <data key="slice">4</data>
  <data key="year">2004</data>
</edge>
<edge source="196" target="227">
  <data key="weight">1.0</data>
  <data key="slice">10</data>
  <data key="year">2010</data>
</edge>
<edge source="196" target="364">
  <data key="weight">1.0</data>
  <data key="slice">10</data>
  <data key="year">2010</data>
</edge>
<edge source="198" target="292">
  <data key="weight">1.0</data>
  <data key="slice">5</data>
  <data key="year">2005</data>
</edge>
<edge source="198" target="296">
  <data key="weight">1.0</data>
  <data key="slice">5</data>
  <data key="year">2005</data>
</edge>
<edge source="198" target="302">
  <data key="weight">1.0</data>
  <data key="slice">5</data>
  <data key="year">2005</data>
</edge>
<edge source="198" target="362">
  <data key="weight">1.0</data>
  <data key="slice">5</data>
  <data key="year">2005</data>
</edge>
<edge source="198" target="369">
  <data key="weight">1.0</data>
  <data key="slice">5</data>
  <data key="year">2005</data>
</edge>
<edge source="199" target="223">
  <data key="weight">1.0</data>
  <data key="slice">3</data>
  <data key="year">2003</data>
</edge>
<edge source="199" target="376">
  <data key="weight">1.0</data>
  <data key="slice">3</data>
  <data key="year">2003</data>
</edge>
<edge source="199" target="381">
  <data key="weight">1.0</data>
  <data key="slice">3</data>
  <data key="year">2003</data>
</edge>
<edge source="200" target="212">
  <data key="weight">1.0</data>
  <data key="slice">6</data>
  <data key="year">2006</data>
</edge>
<edge source="200" target="215">
  <data key="weight">1.0</data>
  <data key="slice">10</data>
  <data key="year">2010</data>
</edge>
<edge source="200" target="246">
  <data key="weight">1.0</data>
  <data key="slice">10</data>
  <data key="year">2010</data>
</edge>
<edge source="200" target="274">
  <data key="weight">1.0</data>
  <data key="slice">8</data>
  <data key="year">2008</data>
</edge>
<edge source="200" target="336">
  <data key="weight">8.164966516233108E-7</data>
  <data key="slice">15</data>
  <data key="year">2015</data>
</edge>
<edge source="201" target="248">
  <data key="weight">1.0</data>
  <data key="slice">18</data>
  <data key="year">2018</data>
</edge>
<edge source="201" target="277">
  <data key="weight">1.0</data>
  <data key="slice">18</data>
  <data key="year">2018</data>
</edge>
<edge source="202" target="234">
  <data key="weight">1.0</data>
  <data key="slice">4</data>
  <data key="year">2004</data>
</edge>
<edge source="203" target="247">
  <data key="weight">1.0</data>
  <data key="slice">6</data>
  <data key="year">2006</data>
</edge>
<edge source="204" target="252">
  <data key="weight">1.0</data>
  <data key="slice">15</data>
  <data key="year">2015</data>
</edge>
<edge source="206" target="304">
  <data key="weight">1.0</data>
  <data key="slice">7</data>
  <data key="year">2007</data>
</edge>
<edge source="207" target="311">
  <data key="weight">1.0</data>
  <data key="slice">17</data>
  <data key="year">2017</data>
</edge>
<edge source="209" target="247">
  <data key="weight">1.0</data>
  <data key="slice">6</data>
  <data key="year">2006</data>
</edge>
<edge source="209" target="250">
  <data key="weight">1.0</data>
  <data key="slice">4</data>
  <data key="year">2004</data>
</edge>
<edge source="209" target="356">
  <data key="weight">0.7071067690849304</data>
  <data key="slice">4</data>
  <data key="year">2004</data>
</edge>
<edge source="210" target="221">
  <data key="weight">1.0</data>
  <data key="slice">11</data>
  <data key="year">2011</data>
</edge>
<edge source="210" target="266">
  <data key="weight">1.0</data>
  <data key="slice">11</data>
  <data key="year">2011</data>
</edge>
<edge source="210" target="270">
  <data key="weight">1.0</data>
  <data key="slice">11</data>
  <data key="year">2011</data>
</edge>
<edge source="210" target="290">
  <data key="weight">1.0</data>
  <data key="slice">11</data>
  <data key="year">2011</data>
</edge>
<edge source="210" target="297">
  <data key="weight">1.0</data>
  <data key="slice">11</data>
  <data key="year">2011</data>
</edge>
<edge source="210" target="391">
  <data key="weight">1.0</data>
  <data key="slice">11</data>
  <data key="year">2011</data>
</edge>
<edge source="211" target="372">
  <data key="weight">1.0</data>
  <data key="slice">10</data>
  <data key="year">2010</data>
</edge>
<edge source="212" target="294">
  <data key="weight">1.0</data>
  <data key="slice">6</data>
  <data key="year">2006</data>
</edge>
<edge source="212" target="313">
  <data key="weight">1.0</data>
  <data key="slice">6</data>
  <data key="year">2006</data>
</edge>
<edge source="213" target="364">
  <data key="weight">1.0</data>
  <data key="slice">7</data>
  <data key="year">2007</data>
</edge>
<edge source="214" target="309">
  <data key="weight">1.0</data>
  <data key="slice">15</data>
  <data key="year">2015</data>
</edge>
<edge source="214" target="316">
  <data key="weight">1.0</data>
  <data key="slice">15</data>
  <data key="year">2015</data>
</edge>
<edge source="215" target="246">
  <data key="weight">1.0</data>
  <data key="slice">10</data>
  <data key="year">2010</data>
</edge>
<edge source="218" target="364">
  <data key="weight">1.0</data>
  <data key="slice">7</data>
  <data key="year">2007</data>
</edge>
<edge source="219" target="273">
  <data key="weight">1.0</data>
  <data key="slice">17</data>
  <data key="year">2017</data>
</edge>
<edge source="220" target="344">
  <data key="weight">1.0</data>
  <data key="slice">10</data>
  <data key="year">2010</data>
</edge>
<edge source="220" target="355">
  <data key="weight">1.0</data>
  <data key="slice">10</data>
  <data key="year">2010</data>
</edge>
<edge source="220" target="360">
  <data key="weight">1.0</data>
  <data key="slice">10</data>
  <data key="year">2010</data>
</edge>
<edge source="221" target="266">
  <data key="weight">1.0</data>
  <data key="slice">11</data>
  <data key="year">2011</data>
</edge>
<edge source="221" target="270">
  <data key="weight">1.0</data>
  <data key="slice">11</data>
  <data key="year">2011</data>
</edge>
<edge source="221" target="290">
  <data key="weight">1.0</data>
  <data key="slice">11</data>
  <data key="year">2011</data>
</edge>
<edge source="221" target="297">
  <data key="weight">1.0</data>
  <data key="slice">11</data>
  <data key="year">2011</data>
</edge>
<edge source="221" target="301">
  <data key="weight">1.0</data>
  <data key="slice">14</data>
  <data key="year">2014</data>
</edge>
<edge source="221" target="303">
  <data key="weight">1.0</data>
  <data key="slice">14</data>
  <data key="year">2014</data>
</edge>
<edge source="221" target="350">
  <data key="weight">1.0</data>
  <data key="slice">14</data>
  <data key="year">2014</data>
</edge>
<edge source="221" target="386">
  <data key="weight">1.0</data>
  <data key="slice">15</data>
  <data key="year">2015</data>
</edge>
<edge source="221" target="391">
  <data key="weight">1.0</data>
  <data key="slice">11</data>
  <data key="year">2011</data>
</edge>
<edge source="222" target="240">
  <data key="weight">1.0</data>
  <data key="slice">2</data>
  <data key="year">2002</data>
</edge>
<edge source="224" target="239">
  <data key="weight">1.0</data>
  <data key="slice">12</data>
  <data key="year">2012</data>
</edge>
<edge source="224" target="312">
  <data key="weight">1.0</data>
  <data key="slice">12</data>
  <data key="year">2012</data>
</edge>
<edge source="224" target="371">
  <data key="weight">1.0</data>
  <data key="slice">12</data>
  <data key="year">2012</data>
</edge>
<edge source="226" target="235">
  <data key="weight">1.0</data>
  <data key="slice">9</data>
  <data key="year">2009</data>
</edge>
<edge source="227" target="364">
  <data key="weight">1.0</data>
  <data key="slice">10</data>
  <data key="year">2010</data>
</edge>
<edge source="228" target="312">
  <data key="weight">1.0</data>
  <data key="slice">9</data>
  <data key="year">2009</data>
</edge>
<edge source="228" target="341">
  <data key="weight">1.0</data>
  <data key="slice">9</data>
  <data key="year">2009</data>
</edge>
<edge source="229" target="251">
  <data key="weight">1.0</data>
  <data key="slice">18</data>
  <data key="year">2018</data>
</edge>
<edge source="229" target="284">
  <data key="weight">1.0</data>
  <data key="slice">18</data>
  <data key="year">2018</data>
</edge>
<edge source="229" target="356">
  <data key="weight">0.7071067690849304</data>
  <data key="slice">18</data>
  <data key="year">2018</data>
</edge>
<edge source="229" target="377">
  <data key="weight">1.0</data>
  <data key="slice">18</data>
  <data key="year">2018</data>
</edge>
<edge source="231" target="364">
  <data key="weight">1.0</data>
  <data key="slice">7</data>
  <data key="year">2007</data>
</edge>
<edge source="232" target="308">
  <data key="weight">1.0</data>
  <data key="slice">3</data>
  <data key="year">2003</data>
</edge>
<edge source="233" target="393">
  <data key="weight">1.0</data>
  <data key="slice">3</data>
  <data key="year">2003</data>
</edge>
<edge source="234" target="238">
  <data key="weight">9.999999974752427E-7</data>
  <data key="slice">11</data>
  <data key="year">2011</data>
</edge>
<edge source="234" target="336">
  <data key="weight">1.0</data>
  <data key="slice">10</data>
  <data key="year">2010</data>
</edge>
<edge source="234" target="363">
  <data key="weight">1.0</data>
  <data key="slice">11</data>
  <data key="year">2011</data>
</edge>
<edge source="236" target="247">
  <data key="weight">1.0</data>
  <data key="slice">6</data>
  <data key="year">2006</data>
</edge>
<edge source="237" target="334">
  <data key="weight">1.0</data>
  <data key="slice">14</data>
  <data key="year">2014</data>
</edge>
<edge source="237" target="337">
  <data key="weight">1.0</data>
  <data key="slice">14</data>
  <data key="year">2014</data>
</edge>
<edge source="237" target="351">
  <data key="weight">1.0</data>
  <data key="slice">14</data>
  <data key="year">2014</data>
</edge>
<edge source="237" target="382">
  <data key="weight">1.0</data>
  <data key="slice">14</data>
  <data key="year">2014</data>
</edge>
<edge source="238" target="336">
  <data key="weight">1.0</data>
  <data key="slice">11</data>
  <data key="year">2011</data>
</edge>
<edge source="239" target="312">
  <data key="weight">1.0</data>
  <data key="slice">12</data>
  <data key="year">2012</data>
</edge>
<edge source="239" target="359">
  <data key="weight">1.0</data>
  <data key="slice">12</data>
  <data key="year">2012</data>
</edge>
<edge source="239" target="365">
  <data key="weight">1.0</data>
  <data key="slice">12</data>
  <data key="year">2012</data>
</edge>
<edge source="239" target="370">
  <data key="weight">1.0</data>
  <data key="slice">12</data>
  <data key="year">2012</data>
</edge>
<edge source="239" target="371">
  <data key="weight">1.0</data>
  <data key="slice">12</data>
  <data key="year">2012</data>
</edge>
<edge source="239" target="384">
  <data key="weight">1.0</data>
  <data key="slice">12</data>
  <data key="year">2012</data>
</edge>
<edge source="240" target="295">
  <data key="weight">1.0</data>
  <data key="slice">2</data>
  <data key="year">2002</data>
</edge>
<edge source="240" target="305">
  <data key="weight">9.999999974752427E-7</data>
  <data key="slice">9</data>
  <data key="year">2009</data>
</edge>
<edge source="240" target="380">
  <data key="weight">1.0</data>
  <data key="slice">2</data>
  <data key="year">2002</data>
</edge>
<edge source="240" target="388">
  <data key="weight">1.0</data>
  <data key="slice">2</data>
  <data key="year">2002</data>
</edge>
<edge source="241" target="253">
  <data key="weight">1.0</data>
  <data key="slice">16</data>
  <data key="year">2016</data>
</edge>
<edge source="241" target="261">
  <data key="weight">1.0</data>
  <data key="slice">16</data>
  <data key="year">2016</data>
</edge>
<edge source="241" target="275">
  <data key="weight">1.0</data>
  <data key="slice">16</data>
  <data key="year">2016</data>
</edge>
<edge source="241" target="298">
  <data key="weight">1.0</data>
  <data key="slice">16</data>
  <data key="year">2016</data>
</edge>
<edge source="241" target="350">
  <data key="weight">1.0</data>
  <data key="slice">16</data>
  <data key="year">2016</data>
</edge>
<edge source="241" target="356">
  <data key="weight">1.0</data>
  <data key="slice">9</data>
  <data key="year">2009</data>
</edge>
<edge source="241" target="369">
  <data key="weight">1.0</data>
  <data key="slice">9</data>
  <data key="year">2009</data>
</edge>
<edge source="241" target="386">
  <data key="weight">1.0</data>
  <data key="slice">16</data>
  <data key="year">2016</data>
</edge>
<edge source="242" target="251">
  <data key="weight">1.0</data>
  <data key="slice">17</data>
  <data key="year">2017</data>
</edge>
<edge source="242" target="284">
  <data key="weight">1.0</data>
  <data key="slice">17</data>
  <data key="year">2017</data>
</edge>
<edge source="242" target="314">
  <data key="weight">1.0</data>
  <data key="slice">17</data>
  <data key="year">2017</data>
</edge>
<edge source="242" target="356">
  <data key="weight">1.0</data>
  <data key="slice">17</data>
  <data key="year">2017</data>
</edge>
<edge source="242" target="377">
  <data key="weight">1.0</data>
  <data key="slice">17</data>
  <data key="year">2017</data>
</edge>
<edge source="242" target="395">
  <data key="weight">1.0</data>
  <data key="slice">17</data>
  <data key="year">2017</data>
</edge>
<edge source="244" target="335">
  <data key="weight">1.0</data>
  <data key="slice">18</data>
  <data key="year">2018</data>
</edge>
<edge source="244" target="385">
  <data key="weight">0.8164966106414795</data>
  <data key="slice">18</data>
  <data key="year">2018</data>
</edge>
<edge source="245" target="358">
  <data key="weight">1.0</data>
  <data key="slice">8</data>
  <data key="year">2008</data>
</edge>
<edge source="245" target="366">
  <data key="weight">1.0</data>
  <data key="slice">8</data>
  <data key="year">2008</data>
</edge>
<edge source="245" target="378">
  <data key="weight">1.0</data>
  <data key="slice">8</data>
  <data key="year">2008</data>
</edge>
<edge source="247" target="342">
  <data key="weight">1.0</data>
  <data key="slice">6</data>
  <data key="year">2006</data>
</edge>
<edge source="248" target="277">
  <data key="weight">1.0</data>
  <data key="slice">18</data>
  <data key="year">2018</data>
</edge>
<edge source="250" target="356">
  <data key="weight">0.7071067690849304</data>
  <data key="slice">4</data>
  <data key="year">2004</data>
</edge>
<edge source="251" target="284">
  <data key="weight">1.0</data>
  <data key="slice">17</data>
  <data key="year">2017</data>
</edge>
<edge source="251" target="314">
  <data key="weight">1.0</data>
  <data key="slice">17</data>
  <data key="year">2017</data>
</edge>
<edge source="251" target="356">
  <data key="weight">1.0</data>
  <data key="slice">17</data>
  <data key="year">2017</data>
</edge>
<edge source="251" target="377">
  <data key="weight">1.0</data>
  <data key="slice">17</data>
  <data key="year">2017</data>
</edge>
<edge source="251" target="395">
  <data key="weight">1.0</data>
  <data key="slice">17</data>
  <data key="year">2017</data>
</edge>
<edge source="253" target="261">
  <data key="weight">1.0</data>
  <data key="slice">16</data>
  <data key="year">2016</data>
</edge>
<edge source="253" target="275">
  <data key="weight">1.0</data>
  <data key="slice">16</data>
  <data key="year">2016</data>
</edge>
<edge source="253" target="298">
  <data key="weight">1.0</data>
  <data key="slice">16</data>
  <data key="year">2016</data>
</edge>
<edge source="253" target="350">
  <data key="weight">1.0</data>
  <data key="slice">16</data>
  <data key="year">2016</data>
</edge>
<edge source="253" target="386">
  <data key="weight">1.0</data>
  <data key="slice">16</data>
  <data key="year">2016</data>
</edge>
<edge source="254" target="364">
  <data key="weight">1.0</data>
  <data key="slice">7</data>
  <data key="year">2007</data>
</edge>
<edge source="255" target="272">
  <data key="weight">1.0</data>
  <data key="slice">17</data>
  <data key="year">2017</data>
</edge>
<edge source="255" target="283">
  <data key="weight">1.0</data>
  <data key="slice">17</data>
  <data key="year">2017</data>
</edge>
<edge source="255" target="316">
  <data key="weight">1.0</data>
  <data key="slice">17</data>
  <data key="year">2017</data>
</edge>
<edge source="255" target="372">
  <data key="weight">1.0</data>
  <data key="slice">17</data>
  <data key="year">2017</data>
</edge>
<edge source="257" target="319">
  <data key="weight">1.0</data>
  <data key="slice">4</data>
  <data key="year">2004</data>
</edge>
<edge source="257" target="336">
  <data key="weight">1.0</data>
  <data key="slice">5</data>
  <data key="year">2005</data>
</edge>
<edge source="258" target="265">
  <data key="weight">1.0</data>
  <data key="slice">5</data>
  <data key="year">2005</data>
</edge>
<edge source="258" target="321">
  <data key="weight">1.0</data>
  <data key="slice">5</data>
  <data key="year">2005</data>
</edge>
<edge source="258" target="348">
  <data key="weight">1.0</data>
  <data key="slice">5</data>
  <data key="year">2005</data>
</edge>
<edge source="258" target="356">
  <data key="weight">1.0</data>
  <data key="slice">5</data>
  <data key="year">2005</data>
</edge>
<edge source="259" target="273">
  <data key="weight">1.0</data>
  <data key="slice">18</data>
  <data key="year">2018</data>
</edge>
<edge source="259" target="311">
  <data key="weight">0.7071067690849304</data>
  <data key="slice">18</data>
  <data key="year">2018</data>
</edge>
<edge source="260" target="322">
  <data key="weight">1.0</data>
  <data key="slice">2</data>
  <data key="year">2002</data>
</edge>
<edge source="260" target="336">
  <data key="weight">1.0</data>
  <data key="slice">2</data>
  <data key="year">2002</data>
</edge>
<edge source="260" target="389">
  <data key="weight">1.0</data>
  <data key="slice">2</data>
  <data key="year">2002</data>
</edge>
<edge source="261" target="275">
  <data key="weight">1.0</data>
  <data key="slice">16</data>
  <data key="year">2016</data>
</edge>
<edge source="261" target="298">
  <data key="weight">1.0</data>
  <data key="slice">16</data>
  <data key="year">2016</data>
</edge>
<edge source="261" target="350">
  <data key="weight">1.0</data>
  <data key="slice">16</data>
  <data key="year">2016</data>
</edge>
<edge source="261" target="386">
  <data key="weight">1.0</data>
  <data key="slice">16</data>
  <data key="year">2016</data>
</edge>
<edge source="263" target="276">
  <data key="weight">1.0</data>
  <data key="slice">13</data>
  <data key="year">2013</data>
</edge>
<edge source="264" target="267">
  <data key="weight">0.8164966106414795</data>
  <data key="slice">15</data>
  <data key="year">2015</data>
</edge>
<edge source="264" target="279">
  <data key="weight">1.0</data>
  <data key="slice">15</data>
  <data key="year">2015</data>
</edge>
<edge source="264" target="310">
  <data key="weight">1.0</data>
  <data key="slice">15</data>
  <data key="year">2015</data>
</edge>
<edge source="265" target="321">
  <data key="weight">1.0</data>
  <data key="slice">5</data>
  <data key="year">2005</data>
</edge>
<edge source="265" target="348">
  <data key="weight">1.0</data>
  <data key="slice">5</data>
  <data key="year">2005</data>
</edge>
<edge source="265" target="356">
  <data key="weight">1.0</data>
  <data key="slice">5</data>
  <data key="year">2005</data>
</edge>
<edge source="266" target="270">
  <data key="weight">1.0</data>
  <data key="slice">11</data>
  <data key="year">2011</data>
</edge>
<edge source="267" target="279">
  <data key="weight">0.8164966106414795</data>
  <data key="slice">15</data>
  <data key="year">2015</data>
</edge>
<edge source="267" target="310">
  <data key="weight">0.8164966106414795</data>
  <data key="slice">15</data>
  <data key="year">2015</data>
</edge>
<edge source="269" target="336">
  <data key="weight">0.8164966106414795</data>
  <data key="slice">15</data>
  <data key="year">2015</data>
</edge>
<edge source="270" target="290">
  <data key="weight">1.0</data>
  <data key="slice">11</data>
  <data key="year">2011</data>
</edge>
<edge source="270" target="297">
  <data key="weight">1.0</data>
  <data key="slice">11</data>
  <data key="year">2011</data>
</edge>
<edge source="270" target="391">
  <data key="weight">1.0</data>
  <data key="slice">11</data>
  <data key="year">2011</data>
</edge>
<edge source="271" target="312">
  <data key="weight">1.0</data>
  <data key="slice">9</data>
  <data key="year">2009</data>
</edge>
<edge source="271" target="341">
  <data key="weight">1.0</data>
  <data key="slice">9</data>
  <data key="year">2009</data>
</edge>
<edge source="271" target="359">
  <data key="weight">1.0</data>
  <data key="slice">9</data>
  <data key="year">2009</data>
</edge>
<edge source="272" target="283">
  <data key="weight">1.0</data>
  <data key="slice">17</data>
  <data key="year">2017</data>
</edge>
<edge source="272" target="372">
  <data key="weight">1.0</data>
  <data key="slice">17</data>
  <data key="year">2017</data>
</edge>
<edge source="273" target="311">
  <data key="weight">1.0</data>
  <data key="slice">19</data>
  <data key="year">2019</data>
</edge>
<edge source="275" target="298">
  <data key="weight">1.0</data>
  <data key="slice">16</data>
  <data key="year">2016</data>
</edge>
<edge source="275" target="350">
  <data key="weight">1.0</data>
  <data key="slice">16</data>
  <data key="year">2016</data>
</edge>
<edge source="275" target="386">
  <data key="weight">1.0</data>
  <data key="slice">16</data>
  <data key="year">2016</data>
</edge>
<edge source="276" target="293">
  <data key="weight">1.0</data>
  <data key="slice">8</data>
  <data key="year">2008</data>
</edge>
<edge source="276" target="347">
  <data key="weight">1.0</data>
  <data key="slice">8</data>
  <data key="year">2008</data>
</edge>
<edge source="276" target="354">
  <data key="weight">1.0</data>
  <data key="slice">8</data>
  <data key="year">2008</data>
</edge>
<edge source="276" target="356">
  <data key="weight">1.0</data>
  <data key="slice">8</data>
  <data key="year">2008</data>
</edge>
<edge source="276" target="394">
  <data key="weight">1.0</data>
  <data key="slice">8</data>
  <data key="year">2008</data>
</edge>
<edge source="279" target="310">
  <data key="weight">1.0</data>
  <data key="slice">15</data>
  <data key="year">2015</data>
</edge>
<edge source="281" target="288">
  <data key="weight">1.0</data>
  <data key="slice">4</data>
  <data key="year">2004</data>
</edge>
<edge source="281" target="321">
  <data key="weight">1.0</data>
  <data key="slice">4</data>
  <data key="year">2004</data>
</edge>
<edge source="281" target="327">
  <data key="weight">1.0</data>
  <data key="slice">4</data>
  <data key="year">2004</data>
</edge>
<edge source="281" target="356">
  <data key="weight">0.7071067690849304</data>
  <data key="slice">4</data>
  <data key="year">2004</data>
</edge>
<edge source="282" target="312">
  <data key="weight">1.0</data>
  <data key="slice">9</data>
  <data key="year">2009</data>
</edge>
<edge source="282" target="341">
  <data key="weight">1.0</data>
  <data key="slice">9</data>
  <data key="year">2009</data>
</edge>
<edge source="283" target="316">
  <data key="weight">1.0</data>
  <data key="slice">17</data>
  <data key="year">2017</data>
</edge>
<edge source="283" target="372">
  <data key="weight">1.0</data>
  <data key="slice">17</data>
  <data key="year">2017</data>
</edge>
<edge source="284" target="314">
  <data key="weight">1.0</data>
  <data key="slice">17</data>
  <data key="year">2017</data>
</edge>
<edge source="284" target="356">
  <data key="weight">1.0</data>
  <data key="slice">17</data>
  <data key="year">2017</data>
</edge>
<edge source="284" target="377">
  <data key="weight">1.0</data>
  <data key="slice">17</data>
  <data key="year">2017</data>
</edge>
<edge source="284" target="395">
  <data key="weight">1.0</data>
  <data key="slice">17</data>
  <data key="year">2017</data>
</edge>
<edge source="285" target="311">
  <data key="weight">1.0</data>
  <data key="slice">11</data>
  <data key="year">2011</data>
</edge>
<edge source="286" target="364">
  <data key="weight">1.0</data>
  <data key="slice">7</data>
  <data key="year">2007</data>
</edge>
<edge source="288" target="321">
  <data key="weight">1.0</data>
  <data key="slice">4</data>
  <data key="year">2004</data>
</edge>
<edge source="288" target="327">
  <data key="weight">1.0</data>
  <data key="slice">4</data>
  <data key="year">2004</data>
</edge>
<edge source="288" target="356">
  <data key="weight">0.7071067690849304</data>
  <data key="slice">4</data>
  <data key="year">2004</data>
</edge>
<edge source="291" target="308">
  <data key="weight">1.0</data>
  <data key="slice">3</data>
  <data key="year">2003</data>
</edge>
<edge source="292" target="296">
  <data key="weight">1.0</data>
  <data key="slice">5</data>
  <data key="year">2005</data>
</edge>
<edge source="292" target="302">
  <data key="weight">1.0</data>
  <data key="slice">5</data>
  <data key="year">2005</data>
</edge>
<edge source="292" target="362">
  <data key="weight">1.0</data>
  <data key="slice">5</data>
  <data key="year">2005</data>
</edge>
<edge source="292" target="369">
  <data key="weight">1.0</data>
  <data key="slice">5</data>
  <data key="year">2005</data>
</edge>
<edge source="293" target="347">
  <data key="weight">1.0</data>
  <data key="slice">8</data>
  <data key="year">2008</data>
</edge>
<edge source="293" target="354">
  <data key="weight">1.0</data>
  <data key="slice">8</data>
  <data key="year">2008</data>
</edge>
<edge source="293" target="356">
  <data key="weight">1.0</data>
  <data key="slice">8</data>
  <data key="year">2008</data>
</edge>
<edge source="293" target="394">
  <data key="weight">1.0</data>
  <data key="slice">8</data>
  <data key="year">2008</data>
</edge>
<edge source="296" target="302">
  <data key="weight">1.0</data>
  <data key="slice">5</data>
  <data key="year">2005</data>
</edge>
<edge source="296" target="362">
  <data key="weight">1.0</data>
  <data key="slice">5</data>
  <data key="year">2005</data>
</edge>
<edge source="296" target="369">
  <data key="weight">1.0</data>
  <data key="slice">5</data>
  <data key="year">2005</data>
</edge>
<edge source="298" target="350">
  <data key="weight">1.0</data>
  <data key="slice">16</data>
  <data key="year">2016</data>
</edge>
<edge source="299" target="350">
  <data key="weight">1.0</data>
  <data key="slice">13</data>
  <data key="year">2013</data>
</edge>
<edge source="301" target="303">
  <data key="weight">1.0</data>
  <data key="slice">14</data>
  <data key="year">2014</data>
</edge>
<edge source="301" target="350">
  <data key="weight">1.0</data>
  <data key="slice">14</data>
  <data key="year">2014</data>
</edge>
<edge source="302" target="334">
  <data key="weight">1.0</data>
  <data key="slice">14</data>
  <data key="year">2014</data>
</edge>
<edge source="302" target="337">
  <data key="weight">1.0</data>
  <data key="slice">14</data>
  <data key="year">2014</data>
</edge>
<edge source="302" target="351">
  <data key="weight">1.0</data>
  <data key="slice">14</data>
  <data key="year">2014</data>
</edge>
<edge source="302" target="362">
  <data key="weight">1.0</data>
  <data key="slice">5</data>
  <data key="year">2005</data>
</edge>
<edge source="302" target="369">
  <data key="weight">1.0</data>
  <data key="slice">5</data>
  <data key="year">2005</data>
</edge>
<edge source="302" target="382">
  <data key="weight">1.0</data>
  <data key="slice">14</data>
  <data key="year">2014</data>
</edge>
<edge source="303" target="350">
  <data key="weight">1.0</data>
  <data key="slice">14</data>
  <data key="year">2014</data>
</edge>
<edge source="303" target="391">
  <data key="weight">1.0</data>
  <data key="slice">14</data>
  <data key="year">2014</data>
</edge>
<edge source="304" target="357">
  <data key="weight">1.0</data>
  <data key="slice">7</data>
  <data key="year">2007</data>
</edge>
<edge source="305" target="343">
  <data key="weight">1.0</data>
  <data key="slice">4</data>
  <data key="year">2004</data>
</edge>
<edge source="309" target="316">
  <data key="weight">1.0</data>
  <data key="slice">15</data>
  <data key="year">2015</data>
</edge>
<edge source="311" target="369">
  <data key="weight">7.071067784636398E-7</data>
  <data key="slice">18</data>
  <data key="year">2018</data>
</edge>
<edge source="312" target="332">
  <data key="weight">1.0</data>
  <data key="slice">9</data>
  <data key="year">2009</data>
</edge>
<edge source="312" target="341">
  <data key="weight">1.0</data>
  <data key="slice">9</data>
  <data key="year">2009</data>
</edge>
<edge source="312" target="359">
  <data key="weight">1.0</data>
  <data key="slice">9</data>
  <data key="year">2009</data>
</edge>
<edge source="312" target="361">
  <data key="weight">1.0</data>
  <data key="slice">9</data>
  <data key="year">2009</data>
</edge>
<edge source="312" target="365">
  <data key="weight">1.0</data>
  <data key="slice">12</data>
  <data key="year">2012</data>
</edge>
<edge source="312" target="370">
  <data key="weight">1.0</data>
  <data key="slice">12</data>
  <data key="year">2012</data>
</edge>
<edge source="312" target="371">
  <data key="weight">1.0</data>
  <data key="slice">12</data>
  <data key="year">2012</data>
</edge>
<edge source="312" target="384">
  <data key="weight">1.0</data>
  <data key="slice">12</data>
  <data key="year">2012</data>
</edge>
<edge source="312" target="392">
  <data key="weight">1.0</data>
  <data key="slice">9</data>
  <data key="year">2009</data>
</edge>
<edge source="314" target="356">
  <data key="weight">1.0</data>
  <data key="slice">17</data>
  <data key="year">2017</data>
</edge>
<edge source="314" target="377">
  <data key="weight">1.0</data>
  <data key="slice">17</data>
  <data key="year">2017</data>
</edge>
<edge source="314" target="395">
  <data key="weight">1.0</data>
  <data key="slice">17</data>
  <data key="year">2017</data>
</edge>
<edge source="316" target="372">
  <data key="weight">1.0</data>
  <data key="slice">17</data>
  <data key="year">2017</data>
</edge>
<edge source="318" target="382">
  <data key="weight">1.0</data>
  <data key="slice">16</data>
  <data key="year">2016</data>
</edge>
<edge source="319" target="336">
  <data key="weight">1.0</data>
  <data key="slice">4</data>
  <data key="year">2004</data>
</edge>
<edge source="319" target="350">
  <data key="weight">1.0</data>
  <data key="slice">13</data>
  <data key="year">2013</data>
</edge>
<edge source="320" target="364">
  <data key="weight">1.0</data>
  <data key="slice">7</data>
  <data key="year">2007</data>
</edge>
<edge source="321" target="327">
  <data key="weight">1.0</data>
  <data key="slice">4</data>
  <data key="year">2004</data>
</edge>
<edge source="321" target="348">
  <data key="weight">1.0</data>
  <data key="slice">5</data>
  <data key="year">2005</data>
</edge>
<edge source="321" target="356">
  <data key="weight">1.0</data>
  <data key="slice">5</data>
  <data key="year">2005</data>
</edge>
<edge source="322" target="336">
  <data key="weight">1.0</data>
  <data key="slice">2</data>
  <data key="year">2002</data>
</edge>
<edge source="325" target="364">
  <data key="weight">1.0</data>
  <data key="slice">7</data>
  <data key="year">2007</data>
</edge>
<edge source="327" target="356">
  <data key="weight">0.7071067690849304</data>
  <data key="slice">4</data>
  <data key="year">2004</data>
</edge>
<edge source="328" target="364">
  <data key="weight">1.0</data>
  <data key="slice">7</data>
  <data key="year">2007</data>
</edge>
<edge source="332" target="341">
  <data key="weight">1.0</data>
  <data key="slice">9</data>
  <data key="year">2009</data>
</edge>
<edge source="332" target="359">
  <data key="weight">1.0</data>
  <data key="slice">9</data>
  <data key="year">2009</data>
</edge>
<edge source="334" target="337">
  <data key="weight">1.0</data>
  <data key="slice">14</data>
  <data key="year">2014</data>
</edge>
<edge source="334" target="351">
  <data key="weight">1.0</data>
  <data key="slice">14</data>
  <data key="year">2014</data>
</edge>
<edge source="334" target="382">
  <data key="weight">1.0</data>
  <data key="slice">14</data>
  <data key="year">2014</data>
</edge>
<edge source="334" target="383">
  <data key="weight">1.0</data>
  <data key="slice">14</data>
  <data key="year">2014</data>
</edge>
<edge source="335" target="385">
  <data key="weight">0.8164966106414795</data>
  <data key="slice">18</data>
  <data key="year">2018</data>
</edge>
<edge source="336" target="356">
  <data key="weight">7.071067784636398E-7</data>
  <data key="slice">15</data>
  <data key="year">2015</data>
</edge>
<edge source="336" target="363">
  <data key="weight">1.0</data>
  <data key="slice">11</data>
  <data key="year">2011</data>
</edge>
<edge source="336" target="389">
  <data key="weight">1.0</data>
  <data key="slice">2</data>
  <data key="year">2002</data>
</edge>
<edge source="337" target="351">
  <data key="weight">1.0</data>
  <data key="slice">14</data>
  <data key="year">2014</data>
</edge>
<edge source="337" target="382">
  <data key="weight">1.0</data>
  <data key="slice">14</data>
  <data key="year">2014</data>
</edge>
<edge source="337" target="383">
  <data key="weight">1.0</data>
  <data key="slice">14</data>
  <data key="year">2014</data>
</edge>
<edge source="341" target="359">
  <data key="weight">1.0</data>
  <data key="slice">9</data>
  <data key="year">2009</data>
</edge>
<edge source="341" target="361">
  <data key="weight">1.0</data>
  <data key="slice">9</data>
  <data key="year">2009</data>
</edge>
<edge source="341" target="392">
  <data key="weight">1.0</data>
  <data key="slice">9</data>
  <data key="year">2009</data>
</edge>
<edge source="344" target="355">
  <data key="weight">1.0</data>
  <data key="slice">10</data>
  <data key="year">2010</data>
</edge>
<edge source="344" target="360">
  <data key="weight">1.0</data>
  <data key="slice">10</data>
  <data key="year">2010</data>
</edge>
<edge source="346" target="376">
  <data key="weight">1.0</data>
  <data key="slice">8</data>
  <data key="year">2008</data>
</edge>
<edge source="347" target="354">
  <data key="weight">1.0</data>
  <data key="slice">8</data>
  <data key="year">2008</data>
</edge>
<edge source="347" target="356">
  <data key="weight">1.0</data>
  <data key="slice">8</data>
  <data key="year">2008</data>
</edge>
<edge source="347" target="394">
  <data key="weight">1.0</data>
  <data key="slice">8</data>
  <data key="year">2008</data>
</edge>
<edge source="348" target="356">
  <data key="weight">1.0</data>
  <data key="slice">5</data>
  <data key="year">2005</data>
</edge>
<edge source="350" target="386">
  <data key="weight">1.0</data>
  <data key="slice">13</data>
  <data key="year">2013</data>
</edge>
<edge source="350" target="387">
  <data key="weight">1.0</data>
  <data key="slice">13</data>
  <data key="year">2013</data>
</edge>
<edge source="350" target="391">
  <data key="weight">1.0</data>
  <data key="slice">14</data>
  <data key="year">2014</data>
</edge>
<edge source="351" target="382">
  <data key="weight">1.0</data>
  <data key="slice">14</data>
  <data key="year">2014</data>
</edge>
<edge source="351" target="383">
  <data key="weight">1.0</data>
  <data key="slice">14</data>
  <data key="year">2014</data>
</edge>
<edge source="354" target="356">
  <data key="weight">1.0</data>
  <data key="slice">8</data>
  <data key="year">2008</data>
</edge>
<edge source="354" target="394">
  <data key="weight">1.0</data>
  <data key="slice">8</data>
  <data key="year">2008</data>
</edge>
<edge source="355" target="360">
  <data key="weight">1.0</data>
  <data key="slice">10</data>
  <data key="year">2010</data>
</edge>
<edge source="356" target="369">
  <data key="weight">9.999999974752427E-7</data>
  <data key="slice">9</data>
  <data key="year">2009</data>
</edge>
<edge source="356" target="373">
  <data key="weight">1.0</data>
  <data key="slice">18</data>
  <data key="year">2018</data>
</edge>
<edge source="356" target="377">
  <data key="weight">1.0</data>
  <data key="slice">17</data>
  <data key="year">2017</data>
</edge>
<edge source="356" target="385">
  <data key="weight">0.8164966106414795</data>
  <data key="slice">18</data>
  <data key="year">2018</data>
</edge>
<edge source="356" target="394">
  <data key="weight">1.0</data>
  <data key="slice">8</data>
  <data key="year">2008</data>
</edge>
<edge source="356" target="395">
  <data key="weight">0.8164966106414795</data>
  <data key="slice">18</data>
  <data key="year">2018</data>
</edge>
<edge source="358" target="366">
  <data key="weight">1.0</data>
  <data key="slice">8</data>
  <data key="year">2008</data>
</edge>
<edge source="358" target="378">
  <data key="weight">1.0</data>
  <data key="slice">8</data>
  <data key="year">2008</data>
</edge>
<edge source="359" target="371">
  <data key="weight">1.0</data>
  <data key="slice">12</data>
  <data key="year">2012</data>
</edge>
<edge source="359" target="392">
  <data key="weight">1.0</data>
  <data key="slice">9</data>
  <data key="year">2009</data>
</edge>
<edge source="362" target="369">
  <data key="weight">1.0</data>
  <data key="slice">5</data>
  <data key="year">2005</data>
</edge>
<edge source="365" target="371">
  <data key="weight">1.0</data>
  <data key="slice">12</data>
  <data key="year">2012</data>
</edge>
<edge source="366" target="378">
  <data key="weight">1.0</data>
  <data key="slice">8</data>
  <data key="year">2008</data>
</edge>
<edge source="370" target="371">
  <data key="weight">1.0</data>
  <data key="slice">12</data>
  <data key="year">2012</data>
</edge>
<edge source="371" target="384">
  <data key="weight">1.0</data>
  <data key="slice">12</data>
  <data key="year">2012</data>
</edge>
<edge source="373" target="385">
  <data key="weight">0.8164966106414795</data>
  <data key="slice">18</data>
  <data key="year">2018</data>
</edge>
<edge source="373" target="395">
  <data key="weight">0.8164966106414795</data>
  <data key="slice">18</data>
  <data key="year">2018</data>
</edge>
<edge source="377" target="395">
  <data key="weight">1.0</data>
  <data key="slice">17</data>
  <data key="year">2017</data>
</edge>
<edge source="382" target="383">
  <data key="weight">1.0</data>
  <data key="slice">14</data>
  <data key="year">2014</data>
</edge>
</graph>
</graphml>
