# Supplementary material for: Evolutions in the management of non-small cell lung cancer: A bibliometric study from the 100 most impactful articles in the field
Source: Front Oncol. 2022 Aug 17;12:939838. doi: 10.3389/fonc.2022.939838 (PMC9428518; doi:10.3389/fonc.2022.939838)
Supplement: Supplementary file 1 [file DataSheet_1.zip › Additional files/Figure production/CiteSpace figure production/project/570.graphml]

<?xml version="1.0" encoding="UTF-8"?>
<graphml xmlns="http://graphml.graphdrawing.org/xmlns">
<key id="name" for="node" attr.name="name" attr.type="string"/>
<key id="label" for="node" attr.name="label" attr.type="string"/>
<key id="author" for="node" attr.name="author" attr.type="string"/>
<key id="year" for="node" attr.name="year" attr.type="string"/>
<key id="title" for="node" attr.name="title" attr.type="string"/>
<key id="so" for="node" attr.name="so" attr.type="string"/>
<key id="vol" for="node" attr.name="vol" attr.type="string"/>
<key id="page" for="node" attr.name="pg" attr.type="string"/>
<key id="ut" for="node" attr.name="ut" attr.type="string"/>
<key id="freq" for="node" attr.name="freq" attr.type="integer"/>
<key id="weight" for="edge" attr.name="weight" attr.type="float"/>
<key id="slice" for="edge" attr.name="slice" attr.type="integer"/>
<key id="year" for="edge" attr.name="year" attr.type="string"/>
<graph edgedefault="undirected">
<node id="0">
  <data key="name">Bernhard J</data>
  <data key="label">Bernhard J, 1998, STAT MED, V17, P517, DOI 10.1002/(SICI)1097-0258(19980315/15)17:5/7517::AID-SIM7993.3.CO;2-J</data>
  <data key="author">Bernhard J</data>
  <data key="year">1998</data>
  <data key="title">...</data>
  <data key="so">STAT MED</data>
  <data key="vol">17</data>
  <data key="page">517</data>
  <data key="ut"></data>
  <data key="freq">1</data>
</node>
<node id="1">
  <data key="name">CELLA DF</data>
  <data key="label">CELLA DF, 1995, LUNG CANCER-J IASLC, V12, P199, DOI 10.1016/0169-5002(95)00450-F</data>
  <data key="author">CELLA DF</data>
  <data key="year">1995</data>
  <data key="title">...</data>
  <data key="so">LUNG CANCER-J IASLC</data>
  <data key="vol">12</data>
  <data key="page">199</data>
  <data key="ut"></data>
  <data key="freq">3</data>
</node>
<node id="2">
  <data key="name">Li D</data>
  <data key="label">Li D, 2008, ONCOGENE, V27, P4702, DOI 10.1038/onc.2008.109</data>
  <data key="author">Li D</data>
  <data key="year">2008</data>
  <data key="title">...</data>
  <data key="so">ONCOGENE</data>
  <data key="vol">27</data>
  <data key="page">4702</data>
  <data key="ut"></data>
  <data key="freq">1</data>
</node>
<node id="3">
  <data key="name">Barlesi F</data>
  <data key="label">Barlesi F, 2005, J CLIN ONCOL, V23, P0</data>
  <data key="author">Barlesi F</data>
  <data key="year">2005</data>
  <data key="title">...</data>
  <data key="so">J CLIN ONCOL</data>
  <data key="vol">23</data>
  <data key="page">0</data>
  <data key="ut"></data>
  <data key="freq">1</data>
</node>
<node id="4">
  <data key="name">Berg AO</data>
  <data key="label">Berg AO, 2004, ANN INTERN MED, V140, P738, DOI 10.7326/0003-4819-140-9-200405040-00014</data>
  <data key="author">Berg AO</data>
  <data key="year">2004</data>
  <data key="title">...</data>
  <data key="so">ANN INTERN MED</data>
  <data key="vol">140</data>
  <data key="page">738</data>
  <data key="ut"></data>
  <data key="freq">1</data>
</node>
<node id="5">
  <data key="name">Correale P</data>
  <data key="label">Correale P, 2008, J IMMUNOTHER, V31, P132, DOI 10.1097/CJI.0b013e31815b69c8</data>
  <data key="author">Correale P</data>
  <data key="year">2008</data>
  <data key="title">...</data>
  <data key="so">J IMMUNOTHER</data>
  <data key="vol">31</data>
  <data key="page">132</data>
  <data key="ut"></data>
  <data key="freq">1</data>
</node>
<node id="6">
  <data key="name">Gambacorti-Passerini C</data>
  <data key="label">Gambacorti-Passerini C, 2011, NEW ENGL J MED, V364, P775, DOI 10.1056/NEJMc1013224</data>
  <data key="author">Gambacorti-Passerini C</data>
  <data key="year">2011</data>
  <data key="title">...</data>
  <data key="so">NEW ENGL J MED</data>
  <data key="vol">364</data>
  <data key="page">775</data>
  <data key="ut"></data>
  <data key="freq">1</data>
</node>
<node id="7">
  <data key="name">Blackhall F</data>
  <data key="label">Blackhall F, 2012, ANN ONCOL, V23, P73</data>
  <data key="author">Blackhall F</data>
  <data key="year">2012</data>
  <data key="title">...</data>
  <data key="so">ANN ONCOL</data>
  <data key="vol">23</data>
  <data key="page">73</data>
  <data key="ut"></data>
  <data key="freq">1</data>
</node>
<node id="8">
  <data key="name">Rizvi NA</data>
  <data key="label">Rizvi NA, 2015, LANCET ONCOL, V16, P257, DOI 10.1016/S1470-2045(15)70054-9</data>
  <data key="author">Rizvi NA</data>
  <data key="year">2015</data>
  <data key="title">...</data>
  <data key="so">LANCET ONCOL</data>
  <data key="vol">16</data>
  <data key="page">257</data>
  <data key="ut"></data>
  <data key="freq">2</data>
</node>
<node id="9">
  <data key="name">Rizvi NA</data>
  <data key="label">Rizvi NA, 2015, SCIENCE, V348, P124, DOI 10.1126/science.aaa1348</data>
  <data key="author">Rizvi NA</data>
  <data key="year">2015</data>
  <data key="title">...</data>
  <data key="so">SCIENCE</data>
  <data key="vol">348</data>
  <data key="page">124</data>
  <data key="ut"></data>
  <data key="freq">6</data>
</node>
<node id="10">
  <data key="name">SALOMON DS</data>
  <data key="label">SALOMON DS, 2001, SIGNAL, V2, P4</data>
  <data key="author">SALOMON DS</data>
  <data key="year">2001</data>
  <data key="title">...</data>
  <data key="so">SIGNAL</data>
  <data key="vol">2</data>
  <data key="page">4</data>
  <data key="ut"></data>
  <data key="freq">2</data>
</node>
<node id="11">
  <data key="name">Choi YL</data>
  <data key="label">Choi YL, 2008, CANCER RES, V68, P4971, DOI 10.1158/0008-5472.CAN-07-6158</data>
  <data key="author">Choi YL</data>
  <data key="year">2008</data>
  <data key="title">...</data>
  <data key="so">CANCER RES</data>
  <data key="vol">68</data>
  <data key="page">4971</data>
  <data key="ut"></data>
  <data key="freq">1</data>
</node>
<node id="12">
  <data key="name">Hotta K</data>
  <data key="label">Hotta K, 2004, J CLIN ONCOL, V22, P3860, DOI 10.1200/JCO.2004.01.153</data>
  <data key="author">Hotta K</data>
  <data key="year">2004</data>
  <data key="title">...</data>
  <data key="so">J CLIN ONCOL</data>
  <data key="vol">22</data>
  <data key="page">3860</data>
  <data key="ut"></data>
  <data key="freq">1</data>
</node>
<node id="13">
  <data key="name">Hellmann MD</data>
  <data key="label">Hellmann MD, 2018, NEW ENGL J MED, V378, P2093, DOI 10.1056/NEJMoa1801946</data>
  <data key="author">Hellmann MD</data>
  <data key="year">2018</data>
  <data key="title">...</data>
  <data key="so">NEW ENGL J MED</data>
  <data key="vol">378</data>
  <data key="page">2093</data>
  <data key="ut"></data>
  <data key="freq">1</data>
</node>
<node id="14">
  <data key="name">Cappuzzo F</data>
  <data key="label">Cappuzzo F, 2010, LANCET ONCOL, V11, P521, DOI 10.1016/S1470-2045(10)70112-1</data>
  <data key="author">Cappuzzo F</data>
  <data key="year">2010</data>
  <data key="title">...</data>
  <data key="so">LANCET ONCOL</data>
  <data key="vol">11</data>
  <data key="page">521</data>
  <data key="ut"></data>
  <data key="freq">1</data>
</node>
<node id="15">
  <data key="name">Andersen RS</data>
  <data key="label">Andersen RS, 2012, NAT PROTOC, V7, P891, DOI 10.1038/nprot.2012.037</data>
  <data key="author">Andersen RS</data>
  <data key="year">2012</data>
  <data key="title">...</data>
  <data key="so">NAT PROTOC</data>
  <data key="vol">7</data>
  <data key="page">891</data>
  <data key="ut"></data>
  <data key="freq">1</data>
</node>
<node id="16">
  <data key="name">Hanahan D</data>
  <data key="label">Hanahan D, 2000, CELL, V100, P57, DOI 10.1016/S0092-8674(00)81683-9</data>
  <data key="author">Hanahan D</data>
  <data key="year">2000</data>
  <data key="title">...</data>
  <data key="so">CELL</data>
  <data key="vol">100</data>
  <data key="page">57</data>
  <data key="ut"></data>
  <data key="freq">1</data>
</node>
<node id="17">
  <data key="name">Reck M</data>
  <data key="label">Reck M, 2016, NEW ENGL J MED, V375, P1823, DOI 10.1056/NEJMoa1606774</data>
  <data key="author">Reck M</data>
  <data key="year">2016</data>
  <data key="title">...</data>
  <data key="so">NEW ENGL J MED</data>
  <data key="vol">375</data>
  <data key="page">1823</data>
  <data key="ut"></data>
  <data key="freq">9</data>
</node>
<node id="18">
  <data key="name">Ferlay J</data>
  <data key="label">Ferlay J, 2010, INT J CANCER, V127, P2893, DOI 10.1002/ijc.25516</data>
  <data key="author">Ferlay J</data>
  <data key="year">2010</data>
  <data key="title">...</data>
  <data key="so">INT J CANCER</data>
  <data key="vol">127</data>
  <data key="page">2893</data>
  <data key="ut"></data>
  <data key="freq">1</data>
</node>
<node id="19">
  <data key="name">Chen DS</data>
  <data key="label">Chen DS, 2013, IMMUNITY, V39, P1, DOI 10.1016/j.immuni.2013.07.012</data>
  <data key="author">Chen DS</data>
  <data key="year">2013</data>
  <data key="title">...</data>
  <data key="so">IMMUNITY</data>
  <data key="vol">39</data>
  <data key="page">1</data>
  <data key="ut"></data>
  <data key="freq">2</data>
</node>
<node id="20">
  <data key="name">Hirsch FR</data>
  <data key="label">Hirsch FR, 2006, J CLIN ONCOL, V24, P5034, DOI 10.1200/JCO.2006.06.3958</data>
  <data key="author">Hirsch FR</data>
  <data key="year">2006</data>
  <data key="title">...</data>
  <data key="so">J CLIN ONCOL</data>
  <data key="vol">24</data>
  <data key="page">5034</data>
  <data key="ut"></data>
  <data key="freq">1</data>
</node>
<node id="21">
  <data key="name">Wang CY</data>
  <data key="label">Wang CY, 2014, CANCER IMMUNOL RES, V2, P846, DOI 10.1158/2326-6066.CIR-14-0040</data>
  <data key="author">Wang CY</data>
  <data key="year">2014</data>
  <data key="title">...</data>
  <data key="so">CANCER IMMUNOL RES</data>
  <data key="vol">2</data>
  <data key="page">846</data>
  <data key="ut"></data>
  <data key="freq">2</data>
</node>
<node id="22">
  <data key="name">MILLER VA</data>
  <data key="label">MILLER VA, 1999, P AN M AM SOC CLIN, V18, P0</data>
  <data key="author">MILLER VA</data>
  <data key="year">1999</data>
  <data key="title">...</data>
  <data key="so">P AN M AM SOC CLIN</data>
  <data key="vol">18</data>
  <data key="page">0</data>
  <data key="ut"></data>
  <data key="freq">1</data>
</node>
<node id="23">
  <data key="name">Hurwitz H</data>
  <data key="label">Hurwitz H, 2004, NEW ENGL J MED, V350, P2335, DOI 10.1056/NEJMoa032691</data>
  <data key="author">Hurwitz H</data>
  <data key="year">2004</data>
  <data key="title">...</data>
  <data key="so">NEW ENGL J MED</data>
  <data key="vol">350</data>
  <data key="page">2335</data>
  <data key="ut"></data>
  <data key="freq">1</data>
</node>
<node id="24">
  <data key="name">Devarakonda S</data>
  <data key="label">Devarakonda S, 2018, J CLIN ONCOL, V36, P2995, DOI 10.1200/JCO.2018.78.1963</data>
  <data key="author">Devarakonda S</data>
  <data key="year">2018</data>
  <data key="title">...</data>
  <data key="so">J CLIN ONCOL</data>
  <data key="vol">36</data>
  <data key="page">2995</data>
  <data key="ut"></data>
  <data key="freq">1</data>
</node>
<node id="25">
  <data key="name">Nghiem PT</data>
  <data key="label">Nghiem PT, 2016, NEW ENGL J MED, V374, P2542, DOI 10.1056/NEJMoa1603702</data>
  <data key="author">Nghiem PT</data>
  <data key="year">2016</data>
  <data key="title">...</data>
  <data key="so">NEW ENGL J MED</data>
  <data key="vol">374</data>
  <data key="page">2542</data>
  <data key="ut"></data>
  <data key="freq">2</data>
</node>
<node id="26">
  <data key="name">Schiller JH</data>
  <data key="label">Schiller JH, 2002, NEW ENGL J MED, V346, P92, DOI 10.1056/NEJMoa011954</data>
  <data key="author">Schiller JH</data>
  <data key="year">2002</data>
  <data key="title">...</data>
  <data key="so">NEW ENGL J MED</data>
  <data key="vol">346</data>
  <data key="page">92</data>
  <data key="ut"></data>
  <data key="freq">17</data>
</node>
<node id="27">
  <data key="name">Carbone DP</data>
  <data key="label">Carbone DP, 2017, NEW ENGL J MED, V376, P2415, DOI 10.1056/NEJMoa1613493</data>
  <data key="author">Carbone DP</data>
  <data key="year">2017</data>
  <data key="title">...</data>
  <data key="so">NEW ENGL J MED</data>
  <data key="vol">376</data>
  <data key="page">2415</data>
  <data key="ut"></data>
  <data key="freq">6</data>
</node>
<node id="28">
  <data key="name">Bailey-Wilson JE</data>
  <data key="label">Bailey-Wilson JE, 2004, AM J HUM GENET, V75, P460, DOI 10.1086/423857</data>
  <data key="author">Bailey-Wilson JE</data>
  <data key="year">2004</data>
  <data key="title">...</data>
  <data key="so">AM J HUM GENET</data>
  <data key="vol">75</data>
  <data key="page">460</data>
  <data key="ut"></data>
  <data key="freq">1</data>
</node>
<node id="29">
  <data key="name">Choi YL</data>
  <data key="label">Choi YL, 2010, NEW ENGL J MED, V363, P1734, DOI 10.1056/NEJMoa1007478</data>
  <data key="author">Choi YL</data>
  <data key="year">2010</data>
  <data key="title">...</data>
  <data key="so">NEW ENGL J MED</data>
  <data key="vol">363</data>
  <data key="page">1734</data>
  <data key="ut"></data>
  <data key="freq">1</data>
</node>
<node id="30">
  <data key="name">Bailey R</data>
  <data key="label">Bailey R, 2003, LUNG CANCER, V41, P0, DOI DOI 10.1016/S0169-5002(03)91900-3</data>
  <data key="author">Bailey R</data>
  <data key="year">2003</data>
  <data key="title">...</data>
  <data key="so">LUNG CANCER</data>
  <data key="vol">41</data>
  <data key="page">0</data>
  <data key="ut"></data>
  <data key="freq">2</data>
</node>
<node id="31">
  <data key="name">HOLLEN PJ</data>
  <data key="label">HOLLEN PJ, 1993, EUR J CANCER, V29A, P0, DOI 10.1016/S0959-8049(05)80262-X</data>
  <data key="author">HOLLEN PJ</data>
  <data key="year">1993</data>
  <data key="title">...</data>
  <data key="so">EUR J CANCER</data>
  <data key="vol">29A</data>
  <data key="page">0</data>
  <data key="ut"></data>
  <data key="freq">1</data>
</node>
<node id="32">
  <data key="name">Slamon DJ</data>
  <data key="label">Slamon DJ, 2001, NEW ENGL J MED, V344, P783, DOI 10.1056/NEJM200103153441101</data>
  <data key="author">Slamon DJ</data>
  <data key="year">2001</data>
  <data key="title">...</data>
  <data key="so">NEW ENGL J MED</data>
  <data key="vol">344</data>
  <data key="page">783</data>
  <data key="ut"></data>
  <data key="freq">2</data>
</node>
<node id="33">
  <data key="name">Gatzemeier U</data>
  <data key="label">Gatzemeier U, 2005, J CLIN ONCOL, V23, P0</data>
  <data key="author">Gatzemeier U</data>
  <data key="year">2005</data>
  <data key="title">...</data>
  <data key="so">J CLIN ONCOL</data>
  <data key="vol">23</data>
  <data key="page">0</data>
  <data key="ut"></data>
  <data key="freq">1</data>
</node>
<node id="34">
  <data key="name">Douillard J</data>
  <data key="label">Douillard J, 2013, LUNG CANCER, V80, P0</data>
  <data key="author">Douillard J</data>
  <data key="year">2013</data>
  <data key="title">...</data>
  <data key="so">LUNG CANCER</data>
  <data key="vol">80</data>
  <data key="page">0</data>
  <data key="ut"></data>
  <data key="freq">1</data>
</node>
<node id="35">
  <data key="name">Shaw AT</data>
  <data key="label">Shaw AT, 2013, NEW ENGL J MED, V368, P2385, DOI 10.1056/NEJMoa1214886</data>
  <data key="author">Shaw AT</data>
  <data key="year">2013</data>
  <data key="title">...</data>
  <data key="so">NEW ENGL J MED</data>
  <data key="vol">368</data>
  <data key="page">2385</data>
  <data key="ut"></data>
  <data key="freq">3</data>
</node>
<node id="36">
  <data key="name">Chatterjee M</data>
  <data key="label">Chatterjee M, 2016, ANN ONCOL, V27, P1291, DOI 10.1093/annonc/mdw174</data>
  <data key="author">Chatterjee M</data>
  <data key="year">2016</data>
  <data key="title">...</data>
  <data key="so">ANN ONCOL</data>
  <data key="vol">27</data>
  <data key="page">1291</data>
  <data key="ut"></data>
  <data key="freq">2</data>
</node>
<node id="37">
  <data key="name">Abaan OD</data>
  <data key="label">Abaan OD, 2013, CANCER RES, V73, P4372, DOI 10.1158/0008-5472.CAN-12-3342</data>
  <data key="author">Abaan OD</data>
  <data key="year">2013</data>
  <data key="title">...</data>
  <data key="so">CANCER RES</data>
  <data key="vol">73</data>
  <data key="page">4372</data>
  <data key="ut"></data>
  <data key="freq">1</data>
</node>
<node id="38">
  <data key="name">Nagai Y</data>
  <data key="label">Nagai Y, 2005, CANCER RES, V65, P7276, DOI 10.1158/0008-5472.CAN-05-0331</data>
  <data key="author">Nagai Y</data>
  <data key="year">2005</data>
  <data key="title">...</data>
  <data key="so">CANCER RES</data>
  <data key="vol">65</data>
  <data key="page">7276</data>
  <data key="ut"></data>
  <data key="freq">2</data>
</node>
<node id="39">
  <data key="name">**NationalComprehensiveCancerNetwork(NCCN)</data>
  <data key="label">**NationalComprehensiveCancerNetwork(NCCN), 2015, NONSM CELL LUNG CANC, V0, P0</data>
  <data key="author">**NationalComprehensiveCancerNetwork(NCCN)</data>
  <data key="year">2015</data>
  <data key="title">...</data>
  <data key="so">NONSM CELL LUNG CANC</data>
  <data key="vol">0</data>
  <data key="page">0</data>
  <data key="ut"></data>
  <data key="freq">1</data>
</node>
<node id="40">
  <data key="name">BARATA FJ</data>
  <data key="label">BARATA FJ, 2007, J THORAC ONCOL S4, V2, P0</data>
  <data key="author">BARATA FJ</data>
  <data key="year">2007</data>
  <data key="title">...</data>
  <data key="so">J THORAC ONCOL S4</data>
  <data key="vol">2</data>
  <data key="page">0</data>
  <data key="ut"></data>
  <data key="freq">1</data>
</node>
<node id="41">
  <data key="name">Mok TS</data>
  <data key="label">Mok TS, 2017, NEW ENGL J MED, V376, P629, DOI 10.1056/NEJMoa1612674</data>
  <data key="author">Mok TS</data>
  <data key="year">2017</data>
  <data key="title">...</data>
  <data key="so">NEW ENGL J MED</data>
  <data key="vol">376</data>
  <data key="page">629</data>
  <data key="ut"></data>
  <data key="freq">2</data>
</node>
<node id="42">
  <data key="name">Lynch TJ</data>
  <data key="label">Lynch TJ, 2004, NEW ENGL J MED, V350, P2129, DOI 10.1056/NEJMoa040938</data>
  <data key="author">Lynch TJ</data>
  <data key="year">2004</data>
  <data key="title">...</data>
  <data key="so">NEW ENGL J MED</data>
  <data key="vol">350</data>
  <data key="page">2129</data>
  <data key="ut"></data>
  <data key="freq">18</data>
</node>
<node id="43">
  <data key="name">Jemal A</data>
  <data key="label">Jemal A, 2004, CA-CANCER J CLIN, V54, P8, DOI 10.3322/canjclin.54.1.8</data>
  <data key="author">Jemal A</data>
  <data key="year">2004</data>
  <data key="title">...</data>
  <data key="so">CA-CANCER J CLIN</data>
  <data key="vol">54</data>
  <data key="page">8</data>
  <data key="ut"></data>
  <data key="freq">2</data>
</node>
<node id="44">
  <data key="name">Ou SHI</data>
  <data key="label">Ou SHI, 2011, J THORAC ONCOL, V6, P942, DOI 10.1097/JTO.0b013e31821528d3</data>
  <data key="author">Ou SHI</data>
  <data key="year">2011</data>
  <data key="title">...</data>
  <data key="so">J THORAC ONCOL</data>
  <data key="vol">6</data>
  <data key="page">942</data>
  <data key="ut"></data>
  <data key="freq">1</data>
</node>
<node id="45">
  <data key="name">LECHEVALIER T</data>
  <data key="label">LECHEVALIER T, 1994, J CLIN ONCOL, V12, P360, DOI 10.1200/JCO.1994.12.2.360</data>
  <data key="author">LECHEVALIER T</data>
  <data key="year">1994</data>
  <data key="title">...</data>
  <data key="so">J CLIN ONCOL</data>
  <data key="vol">12</data>
  <data key="page">360</data>
  <data key="ut"></data>
  <data key="freq">2</data>
</node>
<node id="46">
  <data key="name">Abratt RP</data>
  <data key="label">Abratt RP, 1995, P AN M AM SOC CLIN, V14, P375</data>
  <data key="author">Abratt RP</data>
  <data key="year">1995</data>
  <data key="title">...</data>
  <data key="so">P AN M AM SOC CLIN</data>
  <data key="vol">14</data>
  <data key="page">375</data>
  <data key="ut"></data>
  <data key="freq">1</data>
</node>
<node id="47">
  <data key="name">Earle CC</data>
  <data key="label">Earle CC, 2002, J CLIN ONCOL, V20, P1786, DOI 10.1200/JCO.2002.07.142</data>
  <data key="author">Earle CC</data>
  <data key="year">2002</data>
  <data key="title">...</data>
  <data key="so">J CLIN ONCOL</data>
  <data key="vol">20</data>
  <data key="page">1786</data>
  <data key="ut"></data>
  <data key="freq">1</data>
</node>
<node id="48">
  <data key="name">Davies H</data>
  <data key="label">Davies H, 2002, NATURE, V417, P949, DOI 10.1038/nature00766</data>
  <data key="author">Davies H</data>
  <data key="year">2002</data>
  <data key="title">...</data>
  <data key="so">NATURE</data>
  <data key="vol">417</data>
  <data key="page">949</data>
  <data key="ut"></data>
  <data key="freq">1</data>
</node>
<node id="49">
  <data key="name">Sirotnak FM</data>
  <data key="label">Sirotnak FM, 2000, CLIN CANCER RES, V6, P4885</data>
  <data key="author">Sirotnak FM</data>
  <data key="year">2000</data>
  <data key="title">...</data>
  <data key="so">CLIN CANCER RES</data>
  <data key="vol">6</data>
  <data key="page">4885</data>
  <data key="ut"></data>
  <data key="freq">2</data>
</node>
<node id="50">
  <data key="name">Garon EB</data>
  <data key="label">Garon EB, 2014, ANN ONCOL, V25, P0</data>
  <data key="author">Garon EB</data>
  <data key="year">2014</data>
  <data key="title">...</data>
  <data key="so">ANN ONCOL</data>
  <data key="vol">25</data>
  <data key="page">0</data>
  <data key="ut"></data>
  <data key="freq">2</data>
</node>
<node id="51">
  <data key="name">Dako</data>
  <data key="label">Dako, 2015, PD L1 IHC 22C3 PHARM, V0, P0</data>
  <data key="author">Dako</data>
  <data key="year">2015</data>
  <data key="title">...</data>
  <data key="so">PD L1 IHC 22C3 PHARM</data>
  <data key="vol">0</data>
  <data key="page">0</data>
  <data key="ut"></data>
  <data key="freq">1</data>
</node>
<node id="52">
  <data key="name">Cross DAE</data>
  <data key="label">Cross DAE, 2014, CANCER DISCOV, V4, P1046, DOI 10.1158/2159-8290.CD-14-0337</data>
  <data key="author">Cross DAE</data>
  <data key="year">2014</data>
  <data key="title">...</data>
  <data key="so">CANCER DISCOV</data>
  <data key="vol">4</data>
  <data key="page">1046</data>
  <data key="ut"></data>
  <data key="freq">2</data>
</node>
<node id="53">
  <data key="name">Auperin A</data>
  <data key="label">Auperin A, 2010, J CLIN ONCOL, V28, P2181, DOI 10.1200/JCO.2009.26.2543</data>
  <data key="author">Auperin A</data>
  <data key="year">2010</data>
  <data key="title">...</data>
  <data key="so">J CLIN ONCOL</data>
  <data key="vol">28</data>
  <data key="page">2181</data>
  <data key="ut"></data>
  <data key="freq">1</data>
</node>
<node id="54">
  <data key="name">Camidge DR</data>
  <data key="label">Camidge DR, 2014, NAT REV CLIN ONCOL, V11, P473, DOI 10.1038/nrclinonc.2014.104</data>
  <data key="author">Camidge DR</data>
  <data key="year">2014</data>
  <data key="title">...</data>
  <data key="so">NAT REV CLIN ONCOL</data>
  <data key="vol">11</data>
  <data key="page">473</data>
  <data key="ut"></data>
  <data key="freq">1</data>
</node>
<node id="55">
  <data key="name">ELLIS PA</data>
  <data key="label">ELLIS PA, 1995, BRIT J CANCER, V71, P366, DOI 10.1038/bjc.1995.74</data>
  <data key="author">ELLIS PA</data>
  <data key="year">1995</data>
  <data key="title">...</data>
  <data key="so">BRIT J CANCER</data>
  <data key="vol">71</data>
  <data key="page">366</data>
  <data key="ut"></data>
  <data key="freq">1</data>
</node>
<node id="56">
  <data key="name">Bonner JA</data>
  <data key="label">Bonner JA, 2006, NEW ENGL J MED, V354, P567, DOI 10.1056/NEJMoa053422</data>
  <data key="author">Bonner JA</data>
  <data key="year">2006</data>
  <data key="title">...</data>
  <data key="so">NEW ENGL J MED</data>
  <data key="vol">354</data>
  <data key="page">567</data>
  <data key="ut"></data>
  <data key="freq">1</data>
</node>
<node id="57">
  <data key="name">Awad MM</data>
  <data key="label">Awad MM, 2016, J CLIN ONCOL, V34, P721, DOI 10.1200/JCO.2015.63.4600</data>
  <data key="author">Awad MM</data>
  <data key="year">2016</data>
  <data key="title">...</data>
  <data key="so">J CLIN ONCOL</data>
  <data key="vol">34</data>
  <data key="page">721</data>
  <data key="ut"></data>
  <data key="freq">1</data>
</node>
<node id="58">
  <data key="name">Amos CI</data>
  <data key="label">Amos CI, 2008, NAT GENET, V40, P616, DOI 10.1038/ng.109</data>
  <data key="author">Amos CI</data>
  <data key="year">2008</data>
  <data key="title">...</data>
  <data key="so">NAT GENET</data>
  <data key="vol">40</data>
  <data key="page">616</data>
  <data key="ut"></data>
  <data key="freq">2</data>
</node>
<node id="59">
  <data key="name">Gordon AN</data>
  <data key="label">Gordon AN, 2005, INT J GYNECOL CANCER, V15, P785, DOI 10.1111/j.1525-1438.2005.00137.x</data>
  <data key="author">Gordon AN</data>
  <data key="year">2005</data>
  <data key="title">...</data>
  <data key="so">INT J GYNECOL CANCER</data>
  <data key="vol">15</data>
  <data key="page">785</data>
  <data key="ut"></data>
  <data key="freq">1</data>
</node>
<node id="60">
  <data key="name">Apetoh L</data>
  <data key="label">Apetoh L, 2008, CANCER RES, V68, P4026, DOI 10.1158/0008-5472.CAN-08-0427</data>
  <data key="author">Apetoh L</data>
  <data key="year">2008</data>
  <data key="title">...</data>
  <data key="so">CANCER RES</data>
  <data key="vol">68</data>
  <data key="page">4026</data>
  <data key="ut"></data>
  <data key="freq">1</data>
</node>
<node id="61">
  <data key="name">*ABB MOL</data>
  <data key="label">*ABB MOL, 2011, VYS ALK BREAK AP FIS, V0, P0</data>
  <data key="author">*ABB MOL</data>
  <data key="year">2011</data>
  <data key="title">...</data>
  <data key="so">VYS ALK BREAK AP FIS</data>
  <data key="vol">0</data>
  <data key="page">0</data>
  <data key="ut"></data>
  <data key="freq">1</data>
</node>
<node id="62">
  <data key="name">Ferris RL</data>
  <data key="label">Ferris RL, 2016, NEW ENGL J MED, V375, P1856, DOI 10.1056/NEJMoa1602252</data>
  <data key="author">Ferris RL</data>
  <data key="year">2016</data>
  <data key="title">...</data>
  <data key="so">NEW ENGL J MED</data>
  <data key="vol">375</data>
  <data key="page">1856</data>
  <data key="ut"></data>
  <data key="freq">1</data>
</node>
<node id="63">
  <data key="name">Brooks R</data>
  <data key="label">Brooks R, 1996, HEALTH POLICY, V37, P53, DOI 10.1016/0168-8510(96)00822-6</data>
  <data key="author">Brooks R</data>
  <data key="year">1996</data>
  <data key="title">...</data>
  <data key="so">HEALTH POLICY</data>
  <data key="vol">37</data>
  <data key="page">53</data>
  <data key="ut"></data>
  <data key="freq">1</data>
</node>
<node id="64">
  <data key="name">GATZEMEIER U</data>
  <data key="label">GATZEMEIER U, 1998, P AN M AM SOC CLIN, V17, P0</data>
  <data key="author">GATZEMEIER U</data>
  <data key="year">1998</data>
  <data key="title">...</data>
  <data key="so">P AN M AM SOC CLIN</data>
  <data key="vol">17</data>
  <data key="page">0</data>
  <data key="ut"></data>
  <data key="freq">1</data>
</node>
<node id="65">
  <data key="name">Pao W</data>
  <data key="label">Pao W, 2005, PLOS MED, V2, P225, DOI 10.1371/journal.pmed.0020073</data>
  <data key="author">Pao W</data>
  <data key="year">2005</data>
  <data key="title">...</data>
  <data key="so">PLOS MED</data>
  <data key="vol">2</data>
  <data key="page">225</data>
  <data key="ut"></data>
  <data key="freq">1</data>
</node>
<node id="66">
  <data key="name">Davies DE</data>
  <data key="label">Davies DE, 1996, BIOCHEM PHARMACOL, V51, P1101, DOI 10.1016/0006-2952(95)02232-5</data>
  <data key="author">Davies DE</data>
  <data key="year">1996</data>
  <data key="title">...</data>
  <data key="so">BIOCHEM PHARMACOL</data>
  <data key="vol">51</data>
  <data key="page">1101</data>
  <data key="ut"></data>
  <data key="freq">1</data>
</node>
<node id="67">
  <data key="name">BORGHAEI H</data>
  <data key="label">BORGHAEI H, 2018, J CLIN ONCOL S, V36, P0</data>
  <data key="author">BORGHAEI H</data>
  <data key="year">2018</data>
  <data key="title">...</data>
  <data key="so">J CLIN ONCOL S</data>
  <data key="vol">36</data>
  <data key="page">0</data>
  <data key="ut"></data>
  <data key="freq">1</data>
</node>
<node id="68">
  <data key="name">Johnson D H</data>
  <data key="label">Johnson D H, 1999, Clin Lung Cancer, V1, P34, DOI 10.3816/CLC.1999.n.001</data>
  <data key="author">Johnson D H</data>
  <data key="year">1999</data>
  <data key="title">...</data>
  <data key="so">Clin Lung Cancer</data>
  <data key="vol">1</data>
  <data key="page">34</data>
  <data key="ut"></data>
  <data key="freq">1</data>
</node>
<node id="69">
  <data key="name">Douillard JY</data>
  <data key="label">Douillard JY, 2006, LANCET ONCOL, V7, P719, DOI 10.1016/S1470-2045(06)70804-X</data>
  <data key="author">Douillard JY</data>
  <data key="year">2006</data>
  <data key="title">...</data>
  <data key="so">LANCET ONCOL</data>
  <data key="vol">7</data>
  <data key="page">719</data>
  <data key="ut"></data>
  <data key="freq">2</data>
</node>
<node id="70">
  <data key="name">Gatzemeier U</data>
  <data key="label">Gatzemeier U, 2007, J CLIN ONCOL, V25, P1545, DOI 10.1200/JCO.2005.05.1474</data>
  <data key="author">Gatzemeier U</data>
  <data key="year">2007</data>
  <data key="title">...</data>
  <data key="so">J CLIN ONCOL</data>
  <data key="vol">25</data>
  <data key="page">1545</data>
  <data key="ut"></data>
  <data key="freq">3</data>
</node>
<node id="71">
  <data key="name">FOSSELLA F</data>
  <data key="label">FOSSELLA F, 1998, P AN M AM SOC CLIN, V17, P0</data>
  <data key="author">FOSSELLA F</data>
  <data key="year">1998</data>
  <data key="title">...</data>
  <data key="so">P AN M AM SOC CLIN</data>
  <data key="vol">17</data>
  <data key="page">0</data>
  <data key="ut"></data>
  <data key="freq">1</data>
</node>
<node id="72">
  <data key="name">**NationalCancerInstitute</data>
  <data key="label">**NationalCancerInstitute, 2009, COMM TERM CRIT ADV E, V0, P0</data>
  <data key="author">**NationalCancerInstitute</data>
  <data key="year">2009</data>
  <data key="title">...</data>
  <data key="so">COMM TERM CRIT ADV E</data>
  <data key="vol">0</data>
  <data key="page">0</data>
  <data key="ut"></data>
  <data key="freq">1</data>
</node>
<node id="73">
  <data key="name">Wozniak AJ</data>
  <data key="label">Wozniak AJ, 1998, J CLIN ONCOL, V16, P2459, DOI 10.1200/JCO.1998.16.7.2459</data>
  <data key="author">Wozniak AJ</data>
  <data key="year">1998</data>
  <data key="title">...</data>
  <data key="so">J CLIN ONCOL</data>
  <data key="vol">16</data>
  <data key="page">2459</data>
  <data key="ut"></data>
  <data key="freq">1</data>
</node>
<node id="74">
  <data key="name">Goss G</data>
  <data key="label">Goss G, 2009, J CLIN ONCOL, V27, P2253, DOI 10.1200/JCO.2008.18.4408</data>
  <data key="author">Goss G</data>
  <data key="year">2009</data>
  <data key="title">...</data>
  <data key="so">J CLIN ONCOL</data>
  <data key="vol">27</data>
  <data key="page">2253</data>
  <data key="ut"></data>
  <data key="freq">1</data>
</node>
<node id="75">
  <data key="name">**NationalComprehensiveCancerNetwork(NCCN)</data>
  <data key="label">**NationalComprehensiveCancerNetwork(NCCN), 2020, NCCN CLIN PRACT GUID, V0, P0</data>
  <data key="author">**NationalComprehensiveCancerNetwork(NCCN)</data>
  <data key="year">2020</data>
  <data key="title">...</data>
  <data key="so">NCCN CLIN PRACT GUID</data>
  <data key="vol">0</data>
  <data key="page">0</data>
  <data key="ut"></data>
  <data key="freq">1</data>
</node>
<node id="76">
  <data key="name">Gandhi L</data>
  <data key="label">Gandhi L, 2018, NEW ENGL J MED, V378, P2078, DOI 10.1056/NEJMoa1801005</data>
  <data key="author">Gandhi L</data>
  <data key="year">2018</data>
  <data key="title">...</data>
  <data key="so">NEW ENGL J MED</data>
  <data key="vol">378</data>
  <data key="page">2078</data>
  <data key="ut"></data>
  <data key="freq">4</data>
</node>
<node id="77">
  <data key="name">CURRAN WJ</data>
  <data key="label">CURRAN WJ, 2003, P AN M AM SOC CLIN, V22, P621</data>
  <data key="author">CURRAN WJ</data>
  <data key="year">2003</data>
  <data key="title">...</data>
  <data key="so">P AN M AM SOC CLIN</data>
  <data key="vol">22</data>
  <data key="page">621</data>
  <data key="ut"></data>
  <data key="freq">2</data>
</node>
<node id="78">
  <data key="name">HOF H</data>
  <data key="label">HOF H, 2001, INT J RADIAT ONCOL, V49, P23</data>
  <data key="author">HOF H</data>
  <data key="year">2001</data>
  <data key="title">...</data>
  <data key="so">INT J RADIAT ONCOL</data>
  <data key="vol">49</data>
  <data key="page">23</data>
  <data key="ut"></data>
  <data key="freq">1</data>
</node>
<node id="79">
  <data key="name">Isomura M</data>
  <data key="label">Isomura M, 2004, J CLIN ONCOL, V22, P0</data>
  <data key="author">Isomura M</data>
  <data key="year">2004</data>
  <data key="title">...</data>
  <data key="so">J CLIN ONCOL</data>
  <data key="vol">22</data>
  <data key="page">0</data>
  <data key="ut"></data>
  <data key="freq">2</data>
</node>
<node id="80">
  <data key="name">Goldstraw P</data>
  <data key="label">Goldstraw P, 2011, LANCET, V378, P1727, DOI 10.1016/S0140-6736(10)62101-0</data>
  <data key="author">Goldstraw P</data>
  <data key="year">2011</data>
  <data key="title">...</data>
  <data key="so">LANCET</data>
  <data key="vol">378</data>
  <data key="page">1727</data>
  <data key="ut"></data>
  <data key="freq">1</data>
</node>
<node id="81">
  <data key="name">Paez JG</data>
  <data key="label">Paez JG, 2004, SCIENCE, V304, P1497, DOI 10.1126/science.1099314</data>
  <data key="author">Paez JG</data>
  <data key="year">2004</data>
  <data key="title">...</data>
  <data key="so">SCIENCE</data>
  <data key="vol">304</data>
  <data key="page">1497</data>
  <data key="ut"></data>
  <data key="freq">15</data>
</node>
<node id="82">
  <data key="name">Bradley JD</data>
  <data key="label">Bradley JD, 2010, J CLIN ONCOL, V28, P2475, DOI 10.1200/JCO.2009.27.1205</data>
  <data key="author">Bradley JD</data>
  <data key="year">2010</data>
  <data key="title">...</data>
  <data key="so">J CLIN ONCOL</data>
  <data key="vol">28</data>
  <data key="page">2475</data>
  <data key="ut"></data>
  <data key="freq">1</data>
</node>
<node id="83">
  <data key="name">Haura E B</data>
  <data key="label">Haura E B, 2001, Cancer Control, V8, P326</data>
  <data key="author">Haura E B</data>
  <data key="year">2001</data>
  <data key="title">...</data>
  <data key="so">Cancer Control</data>
  <data key="vol">8</data>
  <data key="page">326</data>
  <data key="ut"></data>
  <data key="freq">1</data>
</node>
<node id="84">
  <data key="name">Antonia SJ</data>
  <data key="label">Antonia SJ, 2017, NEW ENGL J MED, V377, P1919, DOI 10.1056/NEJMoa1709937</data>
  <data key="author">Antonia SJ</data>
  <data key="year">2017</data>
  <data key="title">...</data>
  <data key="so">NEW ENGL J MED</data>
  <data key="vol">377</data>
  <data key="page">1919</data>
  <data key="ut"></data>
  <data key="freq">3</data>
</node>
<node id="85">
  <data key="name">Fossella F</data>
  <data key="label">Fossella F, 2003, J CLIN ONCOL, V21, P3016, DOI 10.1200/JCO.2003.12.046</data>
  <data key="author">Fossella F</data>
  <data key="year">2003</data>
  <data key="title">...</data>
  <data key="so">J CLIN ONCOL</data>
  <data key="vol">21</data>
  <data key="page">3016</data>
  <data key="ut"></data>
  <data key="freq">2</data>
</node>
<node id="86">
  <data key="name">Chen YY</data>
  <data key="label">Chen YY, 2008, NATURE, V455, P971, DOI 10.1038/nature07399</data>
  <data key="author">Chen YY</data>
  <data key="year">2008</data>
  <data key="title">...</data>
  <data key="so">NATURE</data>
  <data key="vol">455</data>
  <data key="page">971</data>
  <data key="ut"></data>
  <data key="freq">1</data>
</node>
<node id="87">
  <data key="name">Fuchs CS</data>
  <data key="label">Fuchs CS, 2014, LANCET, V383, P31, DOI 10.1016/S0140-6736(13)61719-5</data>
  <data key="author">Fuchs CS</data>
  <data key="year">2014</data>
  <data key="title">...</data>
  <data key="so">LANCET</data>
  <data key="vol">383</data>
  <data key="page">31</data>
  <data key="ut"></data>
  <data key="freq">1</data>
</node>
<node id="88">
  <data key="name">Aguiar PN</data>
  <data key="label">Aguiar PN, 2017, ESMO OPEN, V2, P0, DOI 10.1136/esmoopen-2017-000200</data>
  <data key="author">Aguiar PN</data>
  <data key="year">2017</data>
  <data key="title">...</data>
  <data key="so">ESMO OPEN</data>
  <data key="vol">2</data>
  <data key="page">0</data>
  <data key="ut"></data>
  <data key="freq">1</data>
</node>
<node id="89">
  <data key="name">Thatcher N</data>
  <data key="label">Thatcher N, 2015, LANCET ONCOL, V16, P763, DOI 10.1016/S1470-2045(15)00021-2</data>
  <data key="author">Thatcher N</data>
  <data key="year">2015</data>
  <data key="title">...</data>
  <data key="so">LANCET ONCOL</data>
  <data key="vol">16</data>
  <data key="page">763</data>
  <data key="ut"></data>
  <data key="freq">2</data>
</node>
<node id="90">
  <data key="name">Rusch V</data>
  <data key="label">Rusch V, 1997, CLIN CANCER RES, V3, P515</data>
  <data key="author">Rusch V</data>
  <data key="year">1997</data>
  <data key="title">...</data>
  <data key="so">CLIN CANCER RES</data>
  <data key="vol">3</data>
  <data key="page">515</data>
  <data key="ut"></data>
  <data key="freq">4</data>
</node>
<node id="91">
  <data key="name">Miller VA</data>
  <data key="label">Miller VA, 2004, J CLIN ONCOL, V22, P1103, DOI 10.1200/JCO.2004.08.158</data>
  <data key="author">Miller VA</data>
  <data key="year">2004</data>
  <data key="title">...</data>
  <data key="so">J CLIN ONCOL</data>
  <data key="vol">22</data>
  <data key="page">1103</data>
  <data key="ut"></data>
  <data key="freq">5</data>
</node>
<node id="92">
  <data key="name">Leighl NB</data>
  <data key="label">Leighl NB, 2004, J CLIN ONCOL, V22, P0</data>
  <data key="author">Leighl NB</data>
  <data key="year">2004</data>
  <data key="title">...</data>
  <data key="so">J CLIN ONCOL</data>
  <data key="vol">22</data>
  <data key="page">0</data>
  <data key="ut"></data>
  <data key="freq">2</data>
</node>
<node id="93">
  <data key="name">She QB</data>
  <data key="label">She QB, 2003, CLIN CANCER RES, V9, P4340</data>
  <data key="author">She QB</data>
  <data key="year">2003</data>
  <data key="title">...</data>
  <data key="so">CLIN CANCER RES</data>
  <data key="vol">9</data>
  <data key="page">4340</data>
  <data key="ut"></data>
  <data key="freq">2</data>
</node>
<node id="94">
  <data key="name">Bradley JD</data>
  <data key="label">Bradley JD, 2010, INT J RADIAT ONCOL, V77, P367, DOI 10.1016/j.ijrobp.2009.04.029</data>
  <data key="author">Bradley JD</data>
  <data key="year">2010</data>
  <data key="title">...</data>
  <data key="so">INT J RADIAT ONCOL</data>
  <data key="vol">77</data>
  <data key="page">367</data>
  <data key="ut"></data>
  <data key="freq">1</data>
</node>
<node id="95">
  <data key="name">Rosenberg JE</data>
  <data key="label">Rosenberg JE, 2016, LANCET, V387, P1909, DOI 10.1016/S0140-6736(16)00561-4</data>
  <data key="author">Rosenberg JE</data>
  <data key="year">2016</data>
  <data key="title">...</data>
  <data key="so">LANCET</data>
  <data key="vol">387</data>
  <data key="page">1909</data>
  <data key="ut"></data>
  <data key="freq">2</data>
</node>
<node id="96">
  <data key="name">Antonia SJ</data>
  <data key="label">Antonia SJ, 2006, CLIN CANCER RES, V12, P878, DOI 10.1158/1078-0432.CCR-05-2013</data>
  <data key="author">Antonia SJ</data>
  <data key="year">2006</data>
  <data key="title">...</data>
  <data key="so">CLIN CANCER RES</data>
  <data key="vol">12</data>
  <data key="page">878</data>
  <data key="ut"></data>
  <data key="freq">1</data>
</node>
<node id="97">
  <data key="name">Camidge DR</data>
  <data key="label">Camidge DR, 2010, ANN ONCOL, V21, P21</data>
  <data key="author">Camidge DR</data>
  <data key="year">2010</data>
  <data key="title">...</data>
  <data key="so">ANN ONCOL</data>
  <data key="vol">21</data>
  <data key="page">21</data>
  <data key="ut"></data>
  <data key="freq">1</data>
</node>
<node id="98">
  <data key="name">Costa DB</data>
  <data key="label">Costa DB, 2011, J CLIN ONCOL, V29, P0, DOI 10.1200/JCO.2010.34.1313</data>
  <data key="author">Costa DB</data>
  <data key="year">2011</data>
  <data key="title">...</data>
  <data key="so">J CLIN ONCOL</data>
  <data key="vol">29</data>
  <data key="page">0</data>
  <data key="ut"></data>
  <data key="freq">1</data>
</node>
<node id="99">
  <data key="name">Belderbos J</data>
  <data key="label">Belderbos J, 2007, EUR J CANCER, V43, P114, DOI 10.1016/j.ejca.2006.09.005</data>
  <data key="author">Belderbos J</data>
  <data key="year">2007</data>
  <data key="title">...</data>
  <data key="so">EUR J CANCER</data>
  <data key="vol">43</data>
  <data key="page">114</data>
  <data key="ut"></data>
  <data key="freq">2</data>
</node>
<node id="100">
  <data key="name">Ansell SM</data>
  <data key="label">Ansell SM, 2015, NEW ENGL J MED, V372, P311, DOI 10.1056/NEJMoa1411087</data>
  <data key="author">Ansell SM</data>
  <data key="year">2015</data>
  <data key="title">...</data>
  <data key="so">NEW ENGL J MED</data>
  <data key="vol">372</data>
  <data key="page">311</data>
  <data key="ut"></data>
  <data key="freq">1</data>
</node>
<node id="101">
  <data key="name">Shepherd FA</data>
  <data key="label">Shepherd FA, 2000, J CLIN ONCOL, V18, P2095, DOI 10.1200/JCO.2000.18.10.2095</data>
  <data key="author">Shepherd FA</data>
  <data key="year">2000</data>
  <data key="title">...</data>
  <data key="so">J CLIN ONCOL</data>
  <data key="vol">18</data>
  <data key="page">2095</data>
  <data key="ut"></data>
  <data key="freq">10</data>
</node>
<node id="102">
  <data key="name">Travis WD</data>
  <data key="label">Travis WD, 2011, CLIN CHEST MED, V32, P669, DOI 10.1016/j.ccm.2011.08.005</data>
  <data key="author">Travis WD</data>
  <data key="year">2011</data>
  <data key="title">...</data>
  <data key="so">CLIN CHEST MED</data>
  <data key="vol">32</data>
  <data key="page">669</data>
  <data key="ut"></data>
  <data key="freq">2</data>
</node>
<node id="103">
  <data key="name">Boffa DJ</data>
  <data key="label">Boffa DJ, 2008, J THORAC CARDIOV SUR, V135, P247, DOI 10.1016/j.jtcvs.2007.07.060</data>
  <data key="author">Boffa DJ</data>
  <data key="year">2008</data>
  <data key="title">...</data>
  <data key="so">J THORAC CARDIOV SUR</data>
  <data key="vol">135</data>
  <data key="page">247</data>
  <data key="ut"></data>
  <data key="freq">1</data>
</node>
<node id="104">
  <data key="name">Motzer RJ</data>
  <data key="label">Motzer RJ, 2015, NEW ENGL J MED, V373, P1803, DOI 10.1056/NEJMoa1510665</data>
  <data key="author">Motzer RJ</data>
  <data key="year">2015</data>
  <data key="title">...</data>
  <data key="so">NEW ENGL J MED</data>
  <data key="vol">373</data>
  <data key="page">1803</data>
  <data key="ut"></data>
  <data key="freq">1</data>
</node>
<node id="105">
  <data key="name">Davies KD</data>
  <data key="label">Davies KD, 2013, CLIN CANCER RES, V19, P4040, DOI 10.1158/1078-0432.CCR-12-2851</data>
  <data key="author">Davies KD</data>
  <data key="year">2013</data>
  <data key="title">...</data>
  <data key="so">CLIN CANCER RES</data>
  <data key="vol">19</data>
  <data key="page">4040</data>
  <data key="ut"></data>
  <data key="freq">1</data>
</node>
<node id="106">
  <data key="name">Bogart Jeffrey A</data>
  <data key="label">Bogart Jeffrey A, 2005, Clin Lung Cancer, V6, P350, DOI 10.3816/CLC.2005.n.014</data>
  <data key="author">Bogart Jeffrey A</data>
  <data key="year">2005</data>
  <data key="title">...</data>
  <data key="so">Clin Lung Cancer</data>
  <data key="vol">6</data>
  <data key="page">350</data>
  <data key="ut"></data>
  <data key="freq">1</data>
</node>
<node id="107">
  <data key="name">Ballard P</data>
  <data key="label">Ballard P, 2016, CLIN CANCER RES, V22, P5130, DOI 10.1158/1078-0432.CCR-16-0399</data>
  <data key="author">Ballard P</data>
  <data key="year">2016</data>
  <data key="title">...</data>
  <data key="so">CLIN CANCER RES</data>
  <data key="vol">22</data>
  <data key="page">5130</data>
  <data key="ut"></data>
  <data key="freq">2</data>
</node>
<node id="108">
  <data key="name">Bunn PA</data>
  <data key="label">Bunn PA, 1998, CLIN CANCER RES, V4, P1087</data>
  <data key="author">Bunn PA</data>
  <data key="year">1998</data>
  <data key="title">...</data>
  <data key="so">CLIN CANCER RES</data>
  <data key="vol">4</data>
  <data key="page">1087</data>
  <data key="ut"></data>
  <data key="freq">3</data>
</node>
<node id="109">
  <data key="name">Bianco R</data>
  <data key="label">Bianco R, 2003, ONCOGENE, V22, P2812, DOI 10.1038/sj.onc.1206388</data>
  <data key="author">Bianco R</data>
  <data key="year">2003</data>
  <data key="title">...</data>
  <data key="so">ONCOGENE</data>
  <data key="vol">22</data>
  <data key="page">2812</data>
  <data key="ut"></data>
  <data key="freq">3</data>
</node>
<node id="110">
  <data key="name">Jemal A</data>
  <data key="label">Jemal A, 2009, CA-CANCER J CLIN, V59, P225, DOI 10.3322/caac.20006</data>
  <data key="author">Jemal A</data>
  <data key="year">2009</data>
  <data key="title">...</data>
  <data key="so">CA-CANCER J CLIN</data>
  <data key="vol">59</data>
  <data key="page">225</data>
  <data key="ut"></data>
  <data key="freq">2</data>
</node>
<node id="111">
  <data key="name">Al-Farsi A</data>
  <data key="label">Al-Farsi A, 2014, FRONT ONCOL, V4, P0, DOI 10.3389/fonc.2014.00157</data>
  <data key="author">Al-Farsi A</data>
  <data key="year">2014</data>
  <data key="title">...</data>
  <data key="so">FRONT ONCOL</data>
  <data key="vol">4</data>
  <data key="page">0</data>
  <data key="ut"></data>
  <data key="freq">1</data>
</node>
<node id="112">
  <data key="name">Cappuzzo F</data>
  <data key="label">Cappuzzo F, 2005, JNCI-J NATL CANCER I, V97, P643, DOI 10.1093/jnci/dji112</data>
  <data key="author">Cappuzzo F</data>
  <data key="year">2005</data>
  <data key="title">...</data>
  <data key="so">JNCI-J NATL CANCER I</data>
  <data key="vol">97</data>
  <data key="page">643</data>
  <data key="ut"></data>
  <data key="freq">3</data>
</node>
<node id="113">
  <data key="name">BAILEY R</data>
  <data key="label">BAILEY R, 2003, P AM ASSOC CANC RES, V0, P1362</data>
  <data key="author">BAILEY R</data>
  <data key="year">2003</data>
  <data key="title">...</data>
  <data key="so">P AM ASSOC CANC RES</data>
  <data key="vol">0</data>
  <data key="page">1362</data>
  <data key="ut"></data>
  <data key="freq">1</data>
</node>
<node id="114">
  <data key="name">HAINSWORTH JD</data>
  <data key="label">HAINSWORTH JD, 1995, J CLIN ONCOL, V13, P1609, DOI 10.1200/JCO.1995.13.7.1609</data>
  <data key="author">HAINSWORTH JD</data>
  <data key="year">1995</data>
  <data key="title">...</data>
  <data key="so">J CLIN ONCOL</data>
  <data key="vol">13</data>
  <data key="page">1609</data>
  <data key="ut"></data>
  <data key="freq">2</data>
</node>
<node id="115">
  <data key="name">Bald T</data>
  <data key="label">Bald T, 2014, CANCER DISCOV, V4, P674, DOI 10.1158/2159-8290.CD-13-0458</data>
  <data key="author">Bald T</data>
  <data key="year">2014</data>
  <data key="title">...</data>
  <data key="so">CANCER DISCOV</data>
  <data key="vol">4</data>
  <data key="page">674</data>
  <data key="ut"></data>
  <data key="freq">1</data>
</node>
<node id="116">
  <data key="name">Adebonojo SA</data>
  <data key="label">Adebonojo SA, 1999, CHEST, V115, P1507, DOI 10.1378/chest.115.6.1507</data>
  <data key="author">Adebonojo SA</data>
  <data key="year">1999</data>
  <data key="title">...</data>
  <data key="so">CHEST</data>
  <data key="vol">115</data>
  <data key="page">1507</data>
  <data key="ut"></data>
  <data key="freq">1</data>
</node>
<node id="117">
  <data key="name">Sandler A</data>
  <data key="label">Sandler A, 2006, NEW ENGL J MED, V355, P2542, DOI 10.1056/NEJMoa061884</data>
  <data key="author">Sandler A</data>
  <data key="year">2006</data>
  <data key="title">...</data>
  <data key="so">NEW ENGL J MED</data>
  <data key="vol">355</data>
  <data key="page">2542</data>
  <data key="ut"></data>
  <data key="freq">4</data>
</node>
<node id="118">
  <data key="name">Alam N</data>
  <data key="label">Alam N, 2005, LUNG CANCER, V47, P385, DOI 10.1016/j.lungcan.2004.08.016</data>
  <data key="author">Alam N</data>
  <data key="year">2005</data>
  <data key="title">...</data>
  <data key="so">LUNG CANCER</data>
  <data key="vol">47</data>
  <data key="page">385</data>
  <data key="ut"></data>
  <data key="freq">1</data>
</node>
<node id="119">
  <data key="name">Dieu-Nosjean MC</data>
  <data key="label">Dieu-Nosjean MC, 2008, J CLIN ONCOL, V26, P4410, DOI 10.1200/JCO.2007.15.0284</data>
  <data key="author">Dieu-Nosjean MC</data>
  <data key="year">2008</data>
  <data key="title">...</data>
  <data key="so">J CLIN ONCOL</data>
  <data key="vol">26</data>
  <data key="page">4410</data>
  <data key="ut"></data>
  <data key="freq">1</data>
</node>
<node id="120">
  <data key="name">ALBERTI W</data>
  <data key="label">ALBERTI W, 1995, BRIT MED J, V311, P899</data>
  <data key="author">ALBERTI W</data>
  <data key="year">1995</data>
  <data key="title">...</data>
  <data key="so">BRIT MED J</data>
  <data key="vol">311</data>
  <data key="page">899</data>
  <data key="ut"></data>
  <data key="freq">7</data>
</node>
<node id="121">
  <data key="name">Langer CJ</data>
  <data key="label">Langer CJ, 2016, LANCET ONCOL, V17, P1497, DOI 10.1016/S1470-2045(16)30498-3</data>
  <data key="author">Langer CJ</data>
  <data key="year">2016</data>
  <data key="title">...</data>
  <data key="so">LANCET ONCOL</data>
  <data key="vol">17</data>
  <data key="page">1497</data>
  <data key="ut"></data>
  <data key="freq">3</data>
</node>
<node id="122">
  <data key="name">Brahmer JR</data>
  <data key="label">Brahmer JR, 2012, J CLIN ONCOL S, V30, P7509</data>
  <data key="author">Brahmer JR</data>
  <data key="year">2012</data>
  <data key="title">...</data>
  <data key="so">J CLIN ONCOL S</data>
  <data key="vol">30</data>
  <data key="page">7509</data>
  <data key="ut"></data>
  <data key="freq">1</data>
</node>
<node id="123">
  <data key="name">Kim ES</data>
  <data key="label">Kim ES, 2008, LANCET, V372, P1809, DOI 10.1016/S0140-6736(08)61758-4</data>
  <data key="author">Kim ES</data>
  <data key="year">2008</data>
  <data key="title">...</data>
  <data key="so">LANCET</data>
  <data key="vol">372</data>
  <data key="page">1809</data>
  <data key="ut"></data>
  <data key="freq">4</data>
</node>
<node id="124">
  <data key="name">Cella D</data>
  <data key="label">Cella D, 2004, SEMIN ONCOL, V31, P11, DOI 10.1053/j.seminoncol.2004.04.008</data>
  <data key="author">Cella D</data>
  <data key="year">2004</data>
  <data key="title">...</data>
  <data key="so">SEMIN ONCOL</data>
  <data key="vol">31</data>
  <data key="page">11</data>
  <data key="ut"></data>
  <data key="freq">1</data>
</node>
<node id="125">
  <data key="name">Sequist LV</data>
  <data key="label">Sequist LV, 2015, NEW ENGL J MED, V372, P1700, DOI 10.1056/NEJMoa1413654</data>
  <data key="author">Sequist LV</data>
  <data key="year">2015</data>
  <data key="title">...</data>
  <data key="so">NEW ENGL J MED</data>
  <data key="vol">372</data>
  <data key="page">1700</data>
  <data key="ut"></data>
  <data key="freq">2</data>
</node>
<node id="126">
  <data key="name">Zaretsky JM</data>
  <data key="label">Zaretsky JM, 2016, NEW ENGL J MED, V375, P819, DOI 10.1056/NEJMoa1604958</data>
  <data key="author">Zaretsky JM</data>
  <data key="year">2016</data>
  <data key="title">...</data>
  <data key="so">NEW ENGL J MED</data>
  <data key="vol">375</data>
  <data key="page">819</data>
  <data key="ut"></data>
  <data key="freq">2</data>
</node>
<node id="127">
  <data key="name">Hellmann M</data>
  <data key="label">Hellmann M, 2016, 14 INT C TARG ANT TH, V0, P0</data>
  <data key="author">Hellmann M</data>
  <data key="year">2016</data>
  <data key="title">...</data>
  <data key="so">14 INT C TARG ANT TH</data>
  <data key="vol">0</data>
  <data key="page">0</data>
  <data key="ut"></data>
  <data key="freq">1</data>
</node>
<node id="128">
  <data key="name">Gainor JF</data>
  <data key="label">Gainor JF, 2016, CANCER DISCOV, V6, P1118, DOI 10.1158/2159-8290.CD-16-0596</data>
  <data key="author">Gainor JF</data>
  <data key="year">2016</data>
  <data key="title">...</data>
  <data key="so">CANCER DISCOV</data>
  <data key="vol">6</data>
  <data key="page">1118</data>
  <data key="ut"></data>
  <data key="freq">1</data>
</node>
<node id="129">
  <data key="name">Fukuoka M</data>
  <data key="label">Fukuoka M, 2003, J CLIN ONCOL, V21, P2237, DOI 10.1200/JCO.2003.10.038</data>
  <data key="author">Fukuoka M</data>
  <data key="year">2003</data>
  <data key="title">...</data>
  <data key="so">J CLIN ONCOL</data>
  <data key="vol">21</data>
  <data key="page">2237</data>
  <data key="ut"></data>
  <data key="freq">16</data>
</node>
<node id="130">
  <data key="name">Fossella FV</data>
  <data key="label">Fossella FV, 2000, J CLIN ONCOL, V18, P2354, DOI 10.1200/JCO.2000.18.12.2354</data>
  <data key="author">Fossella FV</data>
  <data key="year">2000</data>
  <data key="title">...</data>
  <data key="so">J CLIN ONCOL</data>
  <data key="vol">18</data>
  <data key="page">2354</data>
  <data key="ut"></data>
  <data key="freq">8</data>
</node>
<node id="131">
  <data key="name">Camidge DR</data>
  <data key="label">Camidge DR, 2015, J THORAC ONCOL, V10, P0</data>
  <data key="author">Camidge DR</data>
  <data key="year">2015</data>
  <data key="title">...</data>
  <data key="so">J THORAC ONCOL</data>
  <data key="vol">10</data>
  <data key="page">0</data>
  <data key="ut"></data>
  <data key="freq">1</data>
</node>
<node id="132">
  <data key="name">Hirsch FR</data>
  <data key="label">Hirsch FR, 2003, J CLIN ONCOL, V21, P3798, DOI 10.1200/JCO.2003.11.069</data>
  <data key="author">Hirsch FR</data>
  <data key="year">2003</data>
  <data key="title">...</data>
  <data key="so">J CLIN ONCOL</data>
  <data key="vol">21</data>
  <data key="page">3798</data>
  <data key="ut"></data>
  <data key="freq">2</data>
</node>
<node id="133">
  <data key="name">Butts C</data>
  <data key="label">Butts C, 2011, J CANCER RES CLIN, V137, P1337, DOI 10.1007/s00432-011-1003-3</data>
  <data key="author">Butts C</data>
  <data key="year">2011</data>
  <data key="title">...</data>
  <data key="so">J CANCER RES CLIN</data>
  <data key="vol">137</data>
  <data key="page">1337</data>
  <data key="ut"></data>
  <data key="freq">1</data>
</node>
<node id="134">
  <data key="name">Ettinger DS</data>
  <data key="label">Ettinger DS, 2016, J NATL COMPR CANC NE, V14, P255, DOI 10.6004/jnccn.2016.0031</data>
  <data key="author">Ettinger DS</data>
  <data key="year">2016</data>
  <data key="title">...</data>
  <data key="so">J NATL COMPR CANC NE</data>
  <data key="vol">14</data>
  <data key="page">255</data>
  <data key="ut"></data>
  <data key="freq">1</data>
</node>
<node id="135">
  <data key="name">Hellmann MD</data>
  <data key="label">Hellmann MD, 2017, LANCET ONCOL, V18, P31</data>
  <data key="author">Hellmann MD</data>
  <data key="year">2017</data>
  <data key="title">...</data>
  <data key="so">LANCET ONCOL</data>
  <data key="vol">18</data>
  <data key="page">31</data>
  <data key="ut"></data>
  <data key="freq">3</data>
</node>
<node id="136">
  <data key="name">Crino L</data>
  <data key="label">Crino L, 1997, J CLIN ONCOL, V15, P297, DOI 10.1200/JCO.1997.15.1.297</data>
  <data key="author">Crino L</data>
  <data key="year">1997</data>
  <data key="title">...</data>
  <data key="so">J CLIN ONCOL</data>
  <data key="vol">15</data>
  <data key="page">297</data>
  <data key="ut"></data>
  <data key="freq">1</data>
</node>
<node id="137">
  <data key="name">Lee JO</data>
  <data key="label">Lee JO, 2011, J THORAC ONCOL, V6, P1474, DOI 10.1097/JTO.0b013e3182208fc2</data>
  <data key="author">Lee JO</data>
  <data key="year">2011</data>
  <data key="title">...</data>
  <data key="so">J THORAC ONCOL</data>
  <data key="vol">6</data>
  <data key="page">1474</data>
  <data key="ut"></data>
  <data key="freq">1</data>
</node>
<node id="138">
  <data key="name">Blomgren H</data>
  <data key="label">Blomgren H, 1998, J RADIOSURGERY, V1, P63, DOI DOI 10.1023/B:JORA.0000010880.40483.C4</data>
  <data key="author">Blomgren H</data>
  <data key="year">1998</data>
  <data key="title">...</data>
  <data key="so">J RADIOSURGERY</data>
  <data key="vol">1</data>
  <data key="page">63</data>
  <data key="ut"></data>
  <data key="freq">1</data>
</node>
<node id="139">
  <data key="name">DOUILLARD JY</data>
  <data key="label">DOUILLARD JY, 2002, P AN M AM SOC CLIN, V21, P298</data>
  <data key="author">DOUILLARD JY</data>
  <data key="year">2002</data>
  <data key="title">...</data>
  <data key="so">P AN M AM SOC CLIN</data>
  <data key="vol">21</data>
  <data key="page">298</data>
  <data key="ut"></data>
  <data key="freq">1</data>
</node>
<node id="140">
  <data key="name">Bergethon K</data>
  <data key="label">Bergethon K, 2012, J CLIN ONCOL, V30, P863, DOI 10.1200/JCO.2011.35.6345</data>
  <data key="author">Bergethon K</data>
  <data key="year">2012</data>
  <data key="title">...</data>
  <data key="so">J CLIN ONCOL</data>
  <data key="vol">30</data>
  <data key="page">863</data>
  <data key="ut"></data>
  <data key="freq">2</data>
</node>
<node id="141">
  <data key="name">Ahn JS</data>
  <data key="label">Ahn JS, 2015, J CLIN ONCOL, V33, P2660, DOI 10.1200/JCO.2014.60.0130</data>
  <data key="author">Ahn JS</data>
  <data key="year">2015</data>
  <data key="title">...</data>
  <data key="so">J CLIN ONCOL</data>
  <data key="vol">33</data>
  <data key="page">2660</data>
  <data key="ut"></data>
  <data key="freq">2</data>
</node>
<node id="142">
  <data key="name">Balducci L</data>
  <data key="label">Balducci L, 2000, EUR J CANCER, V36, P1741, DOI 10.1016/S0959-8049(00)00169-6</data>
  <data key="author">Balducci L</data>
  <data key="year">2000</data>
  <data key="title">...</data>
  <data key="so">EUR J CANCER</data>
  <data key="vol">36</data>
  <data key="page">1741</data>
  <data key="ut"></data>
  <data key="freq">1</data>
</node>
<node id="143">
  <data key="name">Sanchez-Cespedes M</data>
  <data key="label">Sanchez-Cespedes M, 2001, CANCER RES, V61, P1309</data>
  <data key="author">Sanchez-Cespedes M</data>
  <data key="year">2001</data>
  <data key="title">...</data>
  <data key="so">CANCER RES</data>
  <data key="vol">61</data>
  <data key="page">1309</data>
  <data key="ut"></data>
  <data key="freq">2</data>
</node>
<node id="144">
  <data key="name">Davies J</data>
  <data key="label">Davies J, 2017, PLOS ONE, V12, P0, DOI 10.1371/journal.pone.0175679</data>
  <data key="author">Davies J</data>
  <data key="year">2017</data>
  <data key="title">...</data>
  <data key="so">PLOS ONE</data>
  <data key="vol">12</data>
  <data key="page">0</data>
  <data key="ut"></data>
  <data key="freq">1</data>
</node>
<node id="145">
  <data key="name">Kowanetz M</data>
  <data key="label">Kowanetz M, 2017, J THORAC ONCOL, V12, P0, DOI 10.1016/j.jtho.2016.11.343</data>
  <data key="author">Kowanetz M</data>
  <data key="year">2017</data>
  <data key="title">...</data>
  <data key="so">J THORAC ONCOL</data>
  <data key="vol">12</data>
  <data key="page">0</data>
  <data key="ut"></data>
  <data key="freq">1</data>
</node>
<node id="146">
  <data key="name">Chen PC</data>
  <data key="label">Chen PC, 2000, CANCER EPIDEM BIOMAR, V9, P843</data>
  <data key="author">Chen PC</data>
  <data key="year">2000</data>
  <data key="title">...</data>
  <data key="so">CANCER EPIDEM BIOMAR</data>
  <data key="vol">9</data>
  <data key="page">843</data>
  <data key="ut"></data>
  <data key="freq">1</data>
</node>
<node id="147">
  <data key="name">Brodowicz T</data>
  <data key="label">Brodowicz T, 2006, LUNG CANCER, V52, P155, DOI 10.1016/j.lungcan.2006.01.006</data>
  <data key="author">Brodowicz T</data>
  <data key="year">2006</data>
  <data key="title">...</data>
  <data key="so">LUNG CANCER</data>
  <data key="vol">52</data>
  <data key="page">155</data>
  <data key="ut"></data>
  <data key="freq">2</data>
</node>
<node id="148">
  <data key="name">DAI Q</data>
  <data key="label">DAI Q, 2003, P AM ASSOC CANC RES, V44, P968</data>
  <data key="author">DAI Q</data>
  <data key="year">2003</data>
  <data key="title">...</data>
  <data key="so">P AM ASSOC CANC RES</data>
  <data key="vol">44</data>
  <data key="page">968</data>
  <data key="ut"></data>
  <data key="freq">1</data>
</node>
<node id="149">
  <data key="name">Hirsch FR</data>
  <data key="label">Hirsch FR, 2005, J CLIN ONCOL, V23, P6838, DOI 10.1200/JCO.2005.01.2823</data>
  <data key="author">Hirsch FR</data>
  <data key="year">2005</data>
  <data key="title">...</data>
  <data key="so">J CLIN ONCOL</data>
  <data key="vol">23</data>
  <data key="page">6838</data>
  <data key="ut"></data>
  <data key="freq">1</data>
</node>
<node id="150">
  <data key="name">Laohavinij S</data>
  <data key="label">Laohavinij S, 1999, LUNG CANCER, V26, P175, DOI 10.1016/S0169-5002(99)00089-6</data>
  <data key="author">Laohavinij S</data>
  <data key="year">1999</data>
  <data key="title">...</data>
  <data key="so">LUNG CANCER</data>
  <data key="vol">26</data>
  <data key="page">175</data>
  <data key="ut"></data>
  <data key="freq">1</data>
</node>
<node id="151">
  <data key="name">Azzoli CG</data>
  <data key="label">Azzoli CG, 2011, J CLIN ONCOL, V29, P3825, DOI 10.1200/JCO.2010.34.2774</data>
  <data key="author">Azzoli CG</data>
  <data key="year">2011</data>
  <data key="title">...</data>
  <data key="so">J CLIN ONCOL</data>
  <data key="vol">29</data>
  <data key="page">3825</data>
  <data key="ut"></data>
  <data key="freq">1</data>
</node>
<node id="152">
  <data key="name">Bakitas M</data>
  <data key="label">Bakitas M, 2009, JAMA-J AM MED ASSOC, V302, P741, DOI 10.1001/jama.2009.1198</data>
  <data key="author">Bakitas M</data>
  <data key="year">2009</data>
  <data key="title">...</data>
  <data key="so">JAMA-J AM MED ASSOC</data>
  <data key="vol">302</data>
  <data key="page">741</data>
  <data key="ut"></data>
  <data key="freq">1</data>
</node>
<node id="153">
  <data key="name">Topalian SL</data>
  <data key="label">Topalian SL, 2012, NEW ENGL J MED, V366, P2443, DOI 10.1056/NEJMoa1200690</data>
  <data key="author">Topalian SL</data>
  <data key="year">2012</data>
  <data key="title">...</data>
  <data key="so">NEW ENGL J MED</data>
  <data key="vol">366</data>
  <data key="page">2443</data>
  <data key="ut"></data>
  <data key="freq">7</data>
</node>
<node id="154">
  <data key="name">Pardoll DM</data>
  <data key="label">Pardoll DM, 2012, NAT REV CANCER, V12, P252, DOI 10.1038/nrc3239</data>
  <data key="author">Pardoll DM</data>
  <data key="year">2012</data>
  <data key="title">...</data>
  <data key="so">NAT REV CANCER</data>
  <data key="vol">12</data>
  <data key="page">252</data>
  <data key="ut"></data>
  <data key="freq">6</data>
</node>
<node id="155">
  <data key="name">Taube JM</data>
  <data key="label">Taube JM, 2012, SCI TRANSL MED, V4, P0, DOI 10.1126/scitranslmed.3003689</data>
  <data key="author">Taube JM</data>
  <data key="year">2012</data>
  <data key="title">...</data>
  <data key="so">SCI TRANSL MED</data>
  <data key="vol">4</data>
  <data key="page">0</data>
  <data key="ut"></data>
  <data key="freq">2</data>
</node>
<node id="156">
  <data key="name">Allen MS</data>
  <data key="label">Allen MS, 2006, ANN THORAC SURG, V81, P1013, DOI 10.1016/j.athoracsur.2005.06.066</data>
  <data key="author">Allen MS</data>
  <data key="year">2006</data>
  <data key="title">...</data>
  <data key="so">ANN THORAC SURG</data>
  <data key="vol">81</data>
  <data key="page">1013</data>
  <data key="ut"></data>
  <data key="freq">1</data>
</node>
<node id="157">
  <data key="name">CARDENES H</data>
  <data key="label">CARDENES H, 2002, ONCOLOGIA, V25, P193</data>
  <data key="author">CARDENES H</data>
  <data key="year">2002</data>
  <data key="title">...</data>
  <data key="so">ONCOLOGIA</data>
  <data key="vol">25</data>
  <data key="page">193</data>
  <data key="ut"></data>
  <data key="freq">1</data>
</node>
<node id="158">
  <data key="name">Zhu CQ</data>
  <data key="label">Zhu CQ, 2008, J CLIN ONCOL, V26, P4268, DOI 10.1200/JCO.2007.14.8924</data>
  <data key="author">Zhu CQ</data>
  <data key="year">2008</data>
  <data key="title">...</data>
  <data key="so">J CLIN ONCOL</data>
  <data key="vol">26</data>
  <data key="page">4268</data>
  <data key="ut"></data>
  <data key="freq">2</data>
</node>
<node id="159">
  <data key="name">Douillard JY</data>
  <data key="label">Douillard JY, 2014, BRIT J CANCER, V110, P55, DOI 10.1038/bjc.2013.721</data>
  <data key="author">Douillard JY</data>
  <data key="year">2014</data>
  <data key="title">...</data>
  <data key="so">BRIT J CANCER</data>
  <data key="vol">110</data>
  <data key="page">55</data>
  <data key="ut"></data>
  <data key="freq">1</data>
</node>
<node id="160">
  <data key="name">Eisenhauer EA</data>
  <data key="label">Eisenhauer EA, 2009, EUR J CANCER, V45, P228, DOI 10.1016/j.ejca.2008.10.026</data>
  <data key="author">Eisenhauer EA</data>
  <data key="year">2009</data>
  <data key="title">...</data>
  <data key="so">EUR J CANCER</data>
  <data key="vol">45</data>
  <data key="page">228</data>
  <data key="ut"></data>
  <data key="freq">12</data>
</node>
<node id="161">
  <data key="name">Belani CP</data>
  <data key="label">Belani CP, 2005, J CLIN ONCOL, V23, P5883, DOI 10.1200/JCO.2005.55.405</data>
  <data key="author">Belani CP</data>
  <data key="year">2005</data>
  <data key="title">...</data>
  <data key="so">J CLIN ONCOL</data>
  <data key="vol">23</data>
  <data key="page">5883</data>
  <data key="ut"></data>
  <data key="freq">1</data>
</node>
<node id="162">
  <data key="name">Campbell A</data>
  <data key="label">Campbell A, 2010, ANN M AM SOC CLIN ON, V0, P0</data>
  <data key="author">Campbell A</data>
  <data key="year">2010</data>
  <data key="title">...</data>
  <data key="so">ANN M AM SOC CLIN ON</data>
  <data key="vol">0</data>
  <data key="page">0</data>
  <data key="ut"></data>
  <data key="freq">1</data>
</node>
<node id="163">
  <data key="name">Emens LA</data>
  <data key="label">Emens LA, 2010, CANCER J, V16, P295, DOI 10.1097/PPO.0b013e3181eb5066</data>
  <data key="author">Emens LA</data>
  <data key="year">2010</data>
  <data key="title">...</data>
  <data key="so">CANCER J</data>
  <data key="vol">16</data>
  <data key="page">295</data>
  <data key="ut"></data>
  <data key="freq">1</data>
</node>
<node id="164">
  <data key="name">RAMSEY SD</data>
  <data key="label">RAMSEY SD, 2000, P AN M AM SOC CLIN, V19, P0</data>
  <data key="author">RAMSEY SD</data>
  <data key="year">2000</data>
  <data key="title">...</data>
  <data key="so">P AN M AM SOC CLIN</data>
  <data key="vol">19</data>
  <data key="page">0</data>
  <data key="ut"></data>
  <data key="freq">1</data>
</node>
<node id="165">
  <data key="name">GIACCONE G</data>
  <data key="label">GIACCONE G, 1997, P AN M AM SOC CLIN, V16, P0</data>
  <data key="author">GIACCONE G</data>
  <data key="year">1997</data>
  <data key="title">...</data>
  <data key="so">P AN M AM SOC CLIN</data>
  <data key="vol">16</data>
  <data key="page">0</data>
  <data key="ut"></data>
  <data key="freq">1</data>
</node>
<node id="166">
  <data key="name">Jemal A</data>
  <data key="label">Jemal A, 2003, CA-CANCER J CLIN, V53, P5, DOI 10.3322/canjclin.53.1.5</data>
  <data key="author">Jemal A</data>
  <data key="year">2003</data>
  <data key="title">...</data>
  <data key="so">CA-CANCER J CLIN</data>
  <data key="vol">53</data>
  <data key="page">5</data>
  <data key="ut"></data>
  <data key="freq">2</data>
</node>
<node id="167">
  <data key="name">Belani C</data>
  <data key="label">Belani C, 2001, SEMIN ONCOL, V28, P10</data>
  <data key="author">Belani C</data>
  <data key="year">2001</data>
  <data key="title">...</data>
  <data key="so">SEMIN ONCOL</data>
  <data key="vol">28</data>
  <data key="page">10</data>
  <data key="ut"></data>
  <data key="freq">1</data>
</node>
<node id="168">
  <data key="name">Kato H</data>
  <data key="label">Kato H, 2004, NEW ENGL J MED, V350, P1713, DOI 10.1056/NEJMoa032792</data>
  <data key="author">Kato H</data>
  <data key="year">2004</data>
  <data key="title">...</data>
  <data key="so">NEW ENGL J MED</data>
  <data key="vol">350</data>
  <data key="page">1713</data>
  <data key="ut"></data>
  <data key="freq">2</data>
</node>
<node id="169">
  <data key="name">Carney DN</data>
  <data key="label">Carney DN, 2002, NEW ENGL J MED, V346, P126, DOI 10.1056/NEJM200201103460211</data>
  <data key="author">Carney DN</data>
  <data key="year">2002</data>
  <data key="title">...</data>
  <data key="so">NEW ENGL J MED</data>
  <data key="vol">346</data>
  <data key="page">126</data>
  <data key="ut"></data>
  <data key="freq">1</data>
</node>
<node id="170">
  <data key="name">Bell DW</data>
  <data key="label">Bell DW, 2005, J CLIN ONCOL, V23, P8081, DOI 10.1200/JCO.2005.02.7078</data>
  <data key="author">Bell DW</data>
  <data key="year">2005</data>
  <data key="title">...</data>
  <data key="so">J CLIN ONCOL</data>
  <data key="vol">23</data>
  <data key="page">8081</data>
  <data key="ut"></data>
  <data key="freq">1</data>
</node>
<node id="171">
  <data key="name">CRINO L</data>
  <data key="label">CRINO L, 1995, P AN M AM SOC CLIN, V14, P352</data>
  <data key="author">CRINO L</data>
  <data key="year">1995</data>
  <data key="title">...</data>
  <data key="so">P AN M AM SOC CLIN</data>
  <data key="vol">14</data>
  <data key="page">352</data>
  <data key="ut"></data>
  <data key="freq">1</data>
</node>
<node id="172">
  <data key="name">Chalmers ZR</data>
  <data key="label">Chalmers ZR, 2017, GENOME MED, V9, P0, DOI 10.1186/s13073-017-0424-2</data>
  <data key="author">Chalmers ZR</data>
  <data key="year">2017</data>
  <data key="title">...</data>
  <data key="so">GENOME MED</data>
  <data key="vol">9</data>
  <data key="page">0</data>
  <data key="ut"></data>
  <data key="freq">3</data>
</node>
<node id="173">
  <data key="name">Novello S</data>
  <data key="label">Novello S, 2016, ANN ONCOL, V27, P0, DOI 10.1093/annonc/mdw326</data>
  <data key="author">Novello S</data>
  <data key="year">2016</data>
  <data key="title">...</data>
  <data key="so">ANN ONCOL</data>
  <data key="vol">27</data>
  <data key="page">0</data>
  <data key="ut"></data>
  <data key="freq">2</data>
</node>
<node id="174">
  <data key="name">Giantonio BJ</data>
  <data key="label">Giantonio BJ, 2005, J CLIN ONCOL, V23, P0</data>
  <data key="author">Giantonio BJ</data>
  <data key="year">2005</data>
  <data key="title">...</data>
  <data key="so">J CLIN ONCOL</data>
  <data key="vol">23</data>
  <data key="page">0</data>
  <data key="ut"></data>
  <data key="freq">1</data>
</node>
<node id="175">
  <data key="name">Herfarth KK</data>
  <data key="label">Herfarth KK, 2000, INT J RADIAT ONCOL, V46, P329, DOI 10.1016/S0360-3016(99)00413-7</data>
  <data key="author">Herfarth KK</data>
  <data key="year">2000</data>
  <data key="title">...</data>
  <data key="so">INT J RADIAT ONCOL</data>
  <data key="vol">46</data>
  <data key="page">329</data>
  <data key="ut"></data>
  <data key="freq">1</data>
</node>
<node id="176">
  <data key="name">Aoki T</data>
  <data key="label">Aoki T, 2004, RADIOLOGY, V230, P101, DOI 10.1148/radiol.2301021226</data>
  <data key="author">Aoki T</data>
  <data key="year">2004</data>
  <data key="title">...</data>
  <data key="so">RADIOLOGY</data>
  <data key="vol">230</data>
  <data key="page">101</data>
  <data key="ut"></data>
  <data key="freq">1</data>
</node>
<node id="177">
  <data key="name">Sequist</data>
  <data key="label">Sequist, 2008, J CLIN ONCOL, V26, P3472, DOI 10.1200/JCO.2008.18.4747</data>
  <data key="author">Sequist</data>
  <data key="year">2008</data>
  <data key="title">...</data>
  <data key="so">J CLIN ONCOL</data>
  <data key="vol">26</data>
  <data key="page">3472</data>
  <data key="ut"></data>
  <data key="freq">2</data>
</node>
<node id="178">
  <data key="name">Maheswaran S</data>
  <data key="label">Maheswaran S, 2008, NEW ENGL J MED, V359, P366, DOI 10.1056/NEJMoa0800668</data>
  <data key="author">Maheswaran S</data>
  <data key="year">2008</data>
  <data key="title">...</data>
  <data key="so">NEW ENGL J MED</data>
  <data key="vol">359</data>
  <data key="page">366</data>
  <data key="ut"></data>
  <data key="freq">1</data>
</node>
<node id="179">
  <data key="name">Parkin DM</data>
  <data key="label">Parkin DM, 2001, EUR J CANCER, V37, P0, DOI 10.1016/S0959-8049(01)00267-2</data>
  <data key="author">Parkin DM</data>
  <data key="year">2001</data>
  <data key="title">...</data>
  <data key="so">EUR J CANCER</data>
  <data key="vol">37</data>
  <data key="page">0</data>
  <data key="ut"></data>
  <data key="freq">4</data>
</node>
<node id="180">
  <data key="name">MATTSON K</data>
  <data key="label">MATTSON K, 1996, ANN ONCOL, V7, P0</data>
  <data key="author">MATTSON K</data>
  <data key="year">1996</data>
  <data key="title">...</data>
  <data key="so">ANN ONCOL</data>
  <data key="vol">7</data>
  <data key="page">0</data>
  <data key="ut"></data>
  <data key="freq">1</data>
</node>
<node id="181">
  <data key="name">Davies AM</data>
  <data key="label">Davies AM, 2006, CLIN LUNG CANCER, V7, P385, DOI 10.3816/CLC.2006.n.021</data>
  <data key="author">Davies AM</data>
  <data key="year">2006</data>
  <data key="title">...</data>
  <data key="so">CLIN LUNG CANCER</data>
  <data key="vol">7</data>
  <data key="page">385</data>
  <data key="ut"></data>
  <data key="freq">1</data>
</node>
<node id="182">
  <data key="name">Ardizzoni A</data>
  <data key="label">Ardizzoni A, 2007, J NATL CANCER I, V99, P847, DOI 10.1093/jnci/djk196</data>
  <data key="author">Ardizzoni A</data>
  <data key="year">2007</data>
  <data key="title">...</data>
  <data key="so">J NATL CANCER I</data>
  <data key="vol">99</data>
  <data key="page">847</data>
  <data key="ut"></data>
  <data key="freq">3</data>
</node>
<node id="183">
  <data key="name">Therasse P</data>
  <data key="label">Therasse P, 2000, J NATL CANCER I, V92, P205, DOI 10.1093/jnci/92.3.205</data>
  <data key="author">Therasse P</data>
  <data key="year">2000</data>
  <data key="title">...</data>
  <data key="so">J NATL CANCER I</data>
  <data key="vol">92</data>
  <data key="page">205</data>
  <data key="ut"></data>
  <data key="freq">16</data>
</node>
<node id="184">
  <data key="name">*WHO</data>
  <data key="label">*WHO, 1997, JAMA-J AM MED ASSOC, V277, P925</data>
  <data key="author">*WHO</data>
  <data key="year">1997</data>
  <data key="title">...</data>
  <data key="so">JAMA-J AM MED ASSOC</data>
  <data key="vol">277</data>
  <data key="page">925</data>
  <data key="ut"></data>
  <data key="freq">1</data>
</node>
<node id="185">
  <data key="name">Hammerman PS</data>
  <data key="label">Hammerman PS, 2012, NATURE, V489, P519, DOI 10.1038/nature11404</data>
  <data key="author">Hammerman PS</data>
  <data key="year">2012</data>
  <data key="title">...</data>
  <data key="so">NATURE</data>
  <data key="vol">489</data>
  <data key="page">519</data>
  <data key="ut"></data>
  <data key="freq">2</data>
</node>
<node id="186">
  <data key="name">Bajetta E</data>
  <data key="label">Bajetta E, 2003, ANN ONCOL, V14, P1543, DOI 10.1093/annonc/mdg406</data>
  <data key="author">Bajetta E</data>
  <data key="year">2003</data>
  <data key="title">...</data>
  <data key="so">ANN ONCOL</data>
  <data key="vol">14</data>
  <data key="page">1543</data>
  <data key="ut"></data>
  <data key="freq">1</data>
</node>
<node id="187">
  <data key="name">Ignatius SH</data>
  <data key="label">Ignatius SH, 2009, J THORAC ONCOL, V4, P1083, DOI 10.1097/JTO.0b013e3181b27b15</data>
  <data key="author">Ignatius SH</data>
  <data key="year">2009</data>
  <data key="title">...</data>
  <data key="so">J THORAC ONCOL</data>
  <data key="vol">4</data>
  <data key="page">1083</data>
  <data key="ut"></data>
  <data key="freq">1</data>
</node>
<node id="188">
  <data key="name">Bhatt VR</data>
  <data key="label">Bhatt VR, 2017, J GLOB ONCOL, V3, P208, DOI 10.1200/JGO.2016.003392</data>
  <data key="author">Bhatt VR</data>
  <data key="year">2017</data>
  <data key="title">...</data>
  <data key="so">J GLOB ONCOL</data>
  <data key="vol">3</data>
  <data key="page">208</data>
  <data key="ut"></data>
  <data key="freq">1</data>
</node>
<node id="189">
  <data key="name">Baselga J</data>
  <data key="label">Baselga J, 2004, J CLIN ONCOL, V22, P759, DOI 10.1200/JCO.2004.12.903</data>
  <data key="author">Baselga J</data>
  <data key="year">2004</data>
  <data key="title">...</data>
  <data key="so">J CLIN ONCOL</data>
  <data key="vol">22</data>
  <data key="page">759</data>
  <data key="ut"></data>
  <data key="freq">1</data>
</node>
<node id="190">
  <data key="name">ALBAIN KS</data>
  <data key="label">ALBAIN KS, 2003, P AN M AM SOC CLIN, V22, P621</data>
  <data key="author">ALBAIN KS</data>
  <data key="year">2003</data>
  <data key="title">...</data>
  <data key="so">P AN M AM SOC CLIN</data>
  <data key="vol">22</data>
  <data key="page">621</data>
  <data key="ut"></data>
  <data key="freq">1</data>
</node>
<node id="191">
  <data key="name">Asahina H</data>
  <data key="label">Asahina H, 2006, BRIT J CANCER, V95, P998, DOI 10.1038/sj.bjc.6603393</data>
  <data key="author">Asahina H</data>
  <data key="year">2006</data>
  <data key="title">...</data>
  <data key="so">BRIT J CANCER</data>
  <data key="vol">95</data>
  <data key="page">998</data>
  <data key="ut"></data>
  <data key="freq">4</data>
</node>
<node id="192">
  <data key="name">*AM SOC CLIN ONC Q</data>
  <data key="label">*AM SOC CLIN ONC Q, 2009, ASCO QOPI SUMM MEAS, V0, P0</data>
  <data key="author">*AM SOC CLIN ONC Q</data>
  <data key="year">2009</data>
  <data key="title">...</data>
  <data key="so">ASCO QOPI SUMM MEAS</data>
  <data key="vol">0</data>
  <data key="page">0</data>
  <data key="ut"></data>
  <data key="freq">1</data>
</node>
<node id="193">
  <data key="name">Evans WK</data>
  <data key="label">Evans WK, 1997, LUNG CANCER-J IASLC, V18, P83, DOI 10.1016/S0169-5002(97)00046-9</data>
  <data key="author">Evans WK</data>
  <data key="year">1997</data>
  <data key="title">...</data>
  <data key="so">LUNG CANCER-J IASLC</data>
  <data key="vol">18</data>
  <data key="page">83</data>
  <data key="ut"></data>
  <data key="freq">1</data>
</node>
<node id="194">
  <data key="name">Fry WA</data>
  <data key="label">Fry WA, 1999, CANCER, V86, P1867, DOI 10.1002/(SICI)1097-0142(19991101)86:91867::AID-CNCR313.0.CO;2-9</data>
  <data key="author">Fry WA</data>
  <data key="year">1999</data>
  <data key="title">...</data>
  <data key="so">CANCER</data>
  <data key="vol">86</data>
  <data key="page">1867</data>
  <data key="ut"></data>
  <data key="freq">1</data>
</node>
<node id="195">
  <data key="name">AstraZeneca</data>
  <data key="label">AstraZeneca, 2018, IMF DURV US PRESCR I, V0, P0</data>
  <data key="author">AstraZeneca</data>
  <data key="year">2018</data>
  <data key="title">...</data>
  <data key="so">IMF DURV US PRESCR I</data>
  <data key="vol">0</data>
  <data key="page">0</data>
  <data key="ut"></data>
  <data key="freq">1</data>
</node>
<node id="196">
  <data key="name">Kwak EL</data>
  <data key="label">Kwak EL, 2010, NEW ENGL J MED, V363, P1693, DOI 10.1056/NEJMoa1006448</data>
  <data key="author">Kwak EL</data>
  <data key="year">2010</data>
  <data key="title">...</data>
  <data key="so">NEW ENGL J MED</data>
  <data key="vol">363</data>
  <data key="page">1693</data>
  <data key="ut"></data>
  <data key="freq">3</data>
</node>
<node id="197">
  <data key="name">Blackhall FH</data>
  <data key="label">Blackhall FH, 2014, J CLIN ONCOL, V32, P2780, DOI 10.1200/JCO.2013.54.5921</data>
  <data key="author">Blackhall FH</data>
  <data key="year">2014</data>
  <data key="title">...</data>
  <data key="so">J CLIN ONCOL</data>
  <data key="vol">32</data>
  <data key="page">2780</data>
  <data key="ut"></data>
  <data key="freq">1</data>
</node>
<node id="198">
  <data key="name">Brahmer J</data>
  <data key="label">Brahmer J, 2015, NEW ENGL J MED, V373, P123, DOI 10.1056/NEJMoa1504627</data>
  <data key="author">Brahmer J</data>
  <data key="year">2015</data>
  <data key="title">...</data>
  <data key="so">NEW ENGL J MED</data>
  <data key="vol">373</data>
  <data key="page">123</data>
  <data key="ut"></data>
  <data key="freq">10</data>
</node>
<node id="199">
  <data key="name">Giaccone G</data>
  <data key="label">Giaccone G, 2004, J CLIN ONCOL, V22, P777, DOI 10.1200/JCO.2004.08.001</data>
  <data key="author">Giaccone G</data>
  <data key="year">2004</data>
  <data key="title">...</data>
  <data key="so">J CLIN ONCOL</data>
  <data key="vol">22</data>
  <data key="page">777</data>
  <data key="ut"></data>
  <data key="freq">7</data>
</node>
<node id="200">
  <data key="name">Janne PA</data>
  <data key="label">Janne PA, 2015, NEW ENGL J MED, V372, P1689, DOI 10.1056/NEJMoa1411817</data>
  <data key="author">Janne PA</data>
  <data key="year">2015</data>
  <data key="title">...</data>
  <data key="so">NEW ENGL J MED</data>
  <data key="vol">372</data>
  <data key="page">1689</data>
  <data key="ut"></data>
  <data key="freq">2</data>
</node>
<node id="201">
  <data key="name">BUDILLON A</data>
  <data key="label">BUDILLON A, 2001, P AM ASSOC CANC RES, V42, P0</data>
  <data key="author">BUDILLON A</data>
  <data key="year">2001</data>
  <data key="title">...</data>
  <data key="so">P AM ASSOC CANC RES</data>
  <data key="vol">42</data>
  <data key="page">0</data>
  <data key="ut"></data>
  <data key="freq">1</data>
</node>
<node id="202">
  <data key="name">Adjei Alex A</data>
  <data key="label">Adjei Alex A, 2003, Clin Lung Cancer, V4 Suppl 2, P0, DOI 10.3816/CLC.2003.s.006</data>
  <data key="author">Adjei Alex A</data>
  <data key="year">2003</data>
  <data key="title">...</data>
  <data key="so">Clin Lung Cancer</data>
  <data key="vol">4 Suppl 2</data>
  <data key="page">0</data>
  <data key="ut"></data>
  <data key="freq">1</data>
</node>
<node id="203">
  <data key="name">BUNN P</data>
  <data key="label">BUNN P, 2001, P AN M AM SOC CLIN, V20, P0</data>
  <data key="author">BUNN P</data>
  <data key="year">2001</data>
  <data key="title">...</data>
  <data key="so">P AN M AM SOC CLIN</data>
  <data key="vol">20</data>
  <data key="page">0</data>
  <data key="ut"></data>
  <data key="freq">1</data>
</node>
<node id="204">
  <data key="name">Handra-Luca A</data>
  <data key="label">Handra-Luca A, 2003, AM J PATHOL, V163, P957, DOI 10.1016/S0002-9440(10)63455-4</data>
  <data key="author">Handra-Luca A</data>
  <data key="year">2003</data>
  <data key="title">...</data>
  <data key="so">AM J PATHOL</data>
  <data key="vol">163</data>
  <data key="page">957</data>
  <data key="ut"></data>
  <data key="freq">1</data>
</node>
<node id="205">
  <data key="name">Gadgeel SM</data>
  <data key="label">Gadgeel SM, 2014, LANCET ONCOL, V15, P1119, DOI 10.1016/S1470-2045(14)70362-6</data>
  <data key="author">Gadgeel SM</data>
  <data key="year">2014</data>
  <data key="title">...</data>
  <data key="so">LANCET ONCOL</data>
  <data key="vol">15</data>
  <data key="page">1119</data>
  <data key="ut"></data>
  <data key="freq">1</data>
</node>
<node id="206">
  <data key="name">Hotta K</data>
  <data key="label">Hotta K, 2004, J CLIN ONCOL, V22, P3852, DOI 10.1200/JCO.2004.02.109</data>
  <data key="author">Hotta K</data>
  <data key="year">2004</data>
  <data key="title">...</data>
  <data key="so">J CLIN ONCOL</data>
  <data key="vol">22</data>
  <data key="page">3852</data>
  <data key="ut"></data>
  <data key="freq">2</data>
</node>
<node id="207">
  <data key="name">Fallowfield LJ</data>
  <data key="label">Fallowfield LJ, 2012, NAT REV CLIN ONCOL, V9, P41, DOI 10.1038/nrclinonc.2011.156</data>
  <data key="author">Fallowfield LJ</data>
  <data key="year">2012</data>
  <data key="title">...</data>
  <data key="so">NAT REV CLIN ONCOL</data>
  <data key="vol">9</data>
  <data key="page">41</data>
  <data key="ut"></data>
  <data key="freq">1</data>
</node>
<node id="208">
  <data key="name">Brabender J</data>
  <data key="label">Brabender J, 2001, CLIN CANCER RES, V7, P1850</data>
  <data key="author">Brabender J</data>
  <data key="year">2001</data>
  <data key="title">...</data>
  <data key="so">CLIN CANCER RES</data>
  <data key="vol">7</data>
  <data key="page">1850</data>
  <data key="ut"></data>
  <data key="freq">3</data>
</node>
<node id="209">
  <data key="name">Mok TS</data>
  <data key="label">Mok TS, 2009, NEW ENGL J MED, V361, P947, DOI 10.1056/NEJMoa0810699</data>
  <data key="author">Mok TS</data>
  <data key="year">2009</data>
  <data key="title">...</data>
  <data key="so">NEW ENGL J MED</data>
  <data key="vol">361</data>
  <data key="page">947</data>
  <data key="ut"></data>
  <data key="freq">16</data>
</node>
<node id="210">
  <data key="name">Tracy S</data>
  <data key="label">Tracy S, 2004, CANCER RES, V64, P7241, DOI 10.1158/0008-5472.CAN-04-1905</data>
  <data key="author">Tracy S</data>
  <data key="year">2004</data>
  <data key="title">...</data>
  <data key="so">CANCER RES</data>
  <data key="vol">64</data>
  <data key="page">7241</data>
  <data key="ut"></data>
  <data key="freq">2</data>
</node>
<node id="211">
  <data key="name">Couraud S</data>
  <data key="label">Couraud S, 2012, EUR J CANCER, V48, P1299, DOI 10.1016/j.ejca.2012.03.007</data>
  <data key="author">Couraud S</data>
  <data key="year">2012</data>
  <data key="title">...</data>
  <data key="so">EUR J CANCER</data>
  <data key="vol">48</data>
  <data key="page">1299</data>
  <data key="ut"></data>
  <data key="freq">1</data>
</node>
<node id="212">
  <data key="name">Al-Saleh K</data>
  <data key="label">Al-Saleh K, 2012, CURR ONCOL, V19, P0, DOI 10.3747/co.19.891</data>
  <data key="author">Al-Saleh K</data>
  <data key="year">2012</data>
  <data key="title">...</data>
  <data key="so">CURR ONCOL</data>
  <data key="vol">19</data>
  <data key="page">0</data>
  <data key="ut"></data>
  <data key="freq">1</data>
</node>
<node id="213">
  <data key="name">Eton DT</data>
  <data key="label">Eton DT, 2003, J CLIN ONCOL, V21, P1536, DOI 10.1200/JCO.2003.07.128</data>
  <data key="author">Eton DT</data>
  <data key="year">2003</data>
  <data key="title">...</data>
  <data key="so">J CLIN ONCOL</data>
  <data key="vol">21</data>
  <data key="page">1536</data>
  <data key="ut"></data>
  <data key="freq">1</data>
</node>
<node id="214">
  <data key="name">Camidge DR</data>
  <data key="label">Camidge DR, 2012, NAT REV CLIN ONCOL, V9, P268, DOI 10.1038/nrclinonc.2012.43</data>
  <data key="author">Camidge DR</data>
  <data key="year">2012</data>
  <data key="title">...</data>
  <data key="so">NAT REV CLIN ONCOL</data>
  <data key="vol">9</data>
  <data key="page">268</data>
  <data key="ut"></data>
  <data key="freq">2</data>
</node>
<node id="215">
  <data key="name">Marsilje TH</data>
  <data key="label">Marsilje TH, 2013, J MED CHEM, V56, P5675, DOI 10.1021/jm400402q</data>
  <data key="author">Marsilje TH</data>
  <data key="year">2013</data>
  <data key="title">...</data>
  <data key="so">J MED CHEM</data>
  <data key="vol">56</data>
  <data key="page">5675</data>
  <data key="ut"></data>
  <data key="freq">2</data>
</node>
<node id="216">
  <data key="name">Wolchok JD</data>
  <data key="label">Wolchok JD, 2009, CLIN CANCER RES, V15, P7412, DOI 10.1158/1078-0432.CCR-09-1624</data>
  <data key="author">Wolchok JD</data>
  <data key="year">2009</data>
  <data key="title">...</data>
  <data key="so">CLIN CANCER RES</data>
  <data key="vol">15</data>
  <data key="page">7412</data>
  <data key="ut"></data>
  <data key="freq">2</data>
</node>
<node id="217">
  <data key="name">Ettinger DS</data>
  <data key="label">Ettinger DS, 2017, J NATL COMPR CANC NE, V15, P504, DOI 10.6004/jnccn.2017.0050</data>
  <data key="author">Ettinger DS</data>
  <data key="year">2017</data>
  <data key="title">...</data>
  <data key="so">J NATL COMPR CANC NE</data>
  <data key="vol">15</data>
  <data key="page">504</data>
  <data key="ut"></data>
  <data key="freq">1</data>
</node>
<node id="218">
  <data key="name">Christensen JG</data>
  <data key="label">Christensen JG, 2007, MOL CANCER THER, V6, P3314, DOI 10.1158/1535-7163.MCT-07-0365</data>
  <data key="author">Christensen JG</data>
  <data key="year">2007</data>
  <data key="title">...</data>
  <data key="so">MOL CANCER THER</data>
  <data key="vol">6</data>
  <data key="page">3314</data>
  <data key="ut"></data>
  <data key="freq">2</data>
</node>
<node id="219">
  <data key="name">Castle JC</data>
  <data key="label">Castle JC, 2012, CANCER RES, V72, P1081, DOI 10.1158/0008-5472.CAN-11-3722</data>
  <data key="author">Castle JC</data>
  <data key="year">2012</data>
  <data key="title">...</data>
  <data key="so">CANCER RES</data>
  <data key="vol">72</data>
  <data key="page">1081</data>
  <data key="ut"></data>
  <data key="freq">1</data>
</node>
<node id="220">
  <data key="name">Belani CP</data>
  <data key="label">Belani CP, 1999, J CLIN ONCOL, V17, P676, DOI 10.1200/JCO.1999.17.2.676</data>
  <data key="author">Belani CP</data>
  <data key="year">1999</data>
  <data key="title">...</data>
  <data key="so">J CLIN ONCOL</data>
  <data key="vol">17</data>
  <data key="page">676</data>
  <data key="ut"></data>
  <data key="freq">1</data>
</node>
<node id="221">
  <data key="name">FERLAY J</data>
  <data key="label">FERLAY J, 2001, 5 IARC, V0, P0</data>
  <data key="author">FERLAY J</data>
  <data key="year">2001</data>
  <data key="title">...</data>
  <data key="so">5 IARC</data>
  <data key="vol">0</data>
  <data key="page">0</data>
  <data key="ut"></data>
  <data key="freq">1</data>
</node>
<node id="222">
  <data key="name">Akita RW</data>
  <data key="label">Akita RW, 2003, SEMIN ONCOL, V30, P15, DOI 10.1016/S0093-7754(03)00187-8</data>
  <data key="author">Akita RW</data>
  <data key="year">2003</data>
  <data key="title">...</data>
  <data key="so">SEMIN ONCOL</data>
  <data key="vol">30</data>
  <data key="page">15</data>
  <data key="ut"></data>
  <data key="freq">2</data>
</node>
<node id="223">
  <data key="name">Boulikas T</data>
  <data key="label">Boulikas T, 2004, ONCOL REP, V11, P559</data>
  <data key="author">Boulikas T</data>
  <data key="year">2004</data>
  <data key="title">...</data>
  <data key="so">ONCOL REP</data>
  <data key="vol">11</data>
  <data key="page">559</data>
  <data key="ut"></data>
  <data key="freq">1</data>
</node>
<node id="224">
  <data key="name">Butts C</data>
  <data key="label">Butts C, 2005, J CLIN ONCOL, V23, P6674, DOI 10.1200/JCO.2005.13.011</data>
  <data key="author">Butts C</data>
  <data key="year">2005</data>
  <data key="title">...</data>
  <data key="so">J CLIN ONCOL</data>
  <data key="vol">23</data>
  <data key="page">6674</data>
  <data key="ut"></data>
  <data key="freq">1</data>
</node>
<node id="225">
  <data key="name">Maemondo M</data>
  <data key="label">Maemondo M, 2010, NEW ENGL J MED, V362, P2380, DOI 10.1056/NEJMoa0909530</data>
  <data key="author">Maemondo M</data>
  <data key="year">2010</data>
  <data key="title">...</data>
  <data key="so">NEW ENGL J MED</data>
  <data key="vol">362</data>
  <data key="page">2380</data>
  <data key="ut"></data>
  <data key="freq">10</data>
</node>
<node id="226">
  <data key="name">Masters GA</data>
  <data key="label">Masters GA, 2015, J CLIN ONCOL, V33, P3488, DOI 10.1200/JCO.2015.62.1342</data>
  <data key="author">Masters GA</data>
  <data key="year">2015</data>
  <data key="title">...</data>
  <data key="so">J CLIN ONCOL</data>
  <data key="vol">33</data>
  <data key="page">3488</data>
  <data key="ut"></data>
  <data key="freq">2</data>
</node>
<node id="227">
  <data key="name">Butts CA</data>
  <data key="label">Butts CA, 2007, J CLIN ONCOL, V25, P5777, DOI 10.1200/JCO.2007.13.0856</data>
  <data key="author">Butts CA</data>
  <data key="year">2007</data>
  <data key="title">...</data>
  <data key="so">J CLIN ONCOL</data>
  <data key="vol">25</data>
  <data key="page">5777</data>
  <data key="ut"></data>
  <data key="freq">1</data>
</node>
<node id="228">
  <data key="name">Vogelzang NJ</data>
  <data key="label">Vogelzang NJ, 2003, J CLIN ONCOL, V21, P2636, DOI 10.1200/JCO.2003.11.136</data>
  <data key="author">Vogelzang NJ</data>
  <data key="year">2003</data>
  <data key="title">...</data>
  <data key="so">J CLIN ONCOL</data>
  <data key="vol">21</data>
  <data key="page">2636</data>
  <data key="ut"></data>
  <data key="freq">2</data>
</node>
<node id="229">
  <data key="name">Bray F</data>
  <data key="label">Bray F, 2002, EUR J CANCER, V38, P99, DOI 10.1016/S0959-8049(01)00350-1</data>
  <data key="author">Bray F</data>
  <data key="year">2002</data>
  <data key="title">...</data>
  <data key="so">EUR J CANCER</data>
  <data key="vol">38</data>
  <data key="page">99</data>
  <data key="ut"></data>
  <data key="freq">1</data>
</node>
<node id="230">
  <data key="name">NIITANI H</data>
  <data key="label">NIITANI H, 1994, LUNG CANCER, V11, P30</data>
  <data key="author">NIITANI H</data>
  <data key="year">1994</data>
  <data key="title">...</data>
  <data key="so">LUNG CANCER</data>
  <data key="vol">11</data>
  <data key="page">30</data>
  <data key="ut"></data>
  <data key="freq">1</data>
</node>
<node id="231">
  <data key="name">Baumann P</data>
  <data key="label">Baumann P, 2006, ACTA ONCOL, V45, P787, DOI 10.1080/02841860600904862</data>
  <data key="author">Baumann P</data>
  <data key="year">2006</data>
  <data key="title">...</data>
  <data key="so">ACTA ONCOL</data>
  <data key="vol">45</data>
  <data key="page">787</data>
  <data key="ut"></data>
  <data key="freq">1</data>
</node>
<node id="232">
  <data key="name">Al-Shibli KI</data>
  <data key="label">Al-Shibli KI, 2008, CLIN CANCER RES, V14, P5220, DOI 10.1158/1078-0432.CCR-08-0133</data>
  <data key="author">Al-Shibli KI</data>
  <data key="year">2008</data>
  <data key="title">...</data>
  <data key="so">CLIN CANCER RES</data>
  <data key="vol">14</data>
  <data key="page">5220</data>
  <data key="ut"></data>
  <data key="freq">1</data>
</node>
<node id="233">
  <data key="name">CLARK GM</data>
  <data key="label">CLARK GM, 2003, P AN M AM SOC CLIN, V22, P196</data>
  <data key="author">CLARK GM</data>
  <data key="year">2003</data>
  <data key="title">...</data>
  <data key="so">P AN M AM SOC CLIN</data>
  <data key="vol">22</data>
  <data key="page">196</data>
  <data key="ut"></data>
  <data key="freq">1</data>
</node>
<node id="234">
  <data key="name">Crino L</data>
  <data key="label">Crino L, 1999, J CLIN ONCOL, V17, P2081, DOI 10.1200/JCO.1999.17.7.2081</data>
  <data key="author">Crino L</data>
  <data key="year">1999</data>
  <data key="title">...</data>
  <data key="so">J CLIN ONCOL</data>
  <data key="vol">17</data>
  <data key="page">2081</data>
  <data key="ut"></data>
  <data key="freq">1</data>
</node>
<node id="235">
  <data key="name">Borghaei H</data>
  <data key="label">Borghaei H, 2015, NEW ENGL J MED, V373, P1627, DOI 10.1056/NEJMoa1507643</data>
  <data key="author">Borghaei H</data>
  <data key="year">2015</data>
  <data key="title">...</data>
  <data key="so">NEW ENGL J MED</data>
  <data key="vol">373</data>
  <data key="page">1627</data>
  <data key="ut"></data>
  <data key="freq">11</data>
</node>
<node id="236">
  <data key="name">Hamilton M</data>
  <data key="label">Hamilton M, 2006, CLIN CANCER RES, V12, P2166, DOI 10.1158/1078-0432.CCR-05-2235</data>
  <data key="author">Hamilton M</data>
  <data key="year">2006</data>
  <data key="title">...</data>
  <data key="so">CLIN CANCER RES</data>
  <data key="vol">12</data>
  <data key="page">2166</data>
  <data key="ut"></data>
  <data key="freq">1</data>
</node>
<node id="237">
  <data key="name">Inoue A</data>
  <data key="label">Inoue A, 2003, LANCET, V361, P137, DOI 10.1016/S0140-6736(03)12190-3</data>
  <data key="author">Inoue A</data>
  <data key="year">2003</data>
  <data key="title">...</data>
  <data key="so">LANCET</data>
  <data key="vol">361</data>
  <data key="page">137</data>
  <data key="ut"></data>
  <data key="freq">4</data>
</node>
<node id="238">
  <data key="name">Ahrendt SA</data>
  <data key="label">Ahrendt SA, 2001, CANCER, V92, P1525, DOI 10.1002/1097-0142(20010915)92:61525::AID-CNCR14783.0.CO;2-H</data>
  <data key="author">Ahrendt SA</data>
  <data key="year">2001</data>
  <data key="title">...</data>
  <data key="so">CANCER</data>
  <data key="vol">92</data>
  <data key="page">1525</data>
  <data key="ut"></data>
  <data key="freq">1</data>
</node>
<node id="239">
  <data key="name">Davies KD</data>
  <data key="label">Davies KD, 2012, CLIN CANCER RES, V18, P4570, DOI 10.1158/1078-0432.CCR-12-0550</data>
  <data key="author">Davies KD</data>
  <data key="year">2012</data>
  <data key="title">...</data>
  <data key="so">CLIN CANCER RES</data>
  <data key="vol">18</data>
  <data key="page">4570</data>
  <data key="ut"></data>
  <data key="freq">1</data>
</node>
<node id="240">
  <data key="name">SANDLER AB</data>
  <data key="label">SANDLER AB, 1995, P AN M AM SOC CLIN, V14, P357</data>
  <data key="author">SANDLER AB</data>
  <data key="year">1995</data>
  <data key="title">...</data>
  <data key="so">P AN M AM SOC CLIN</data>
  <data key="vol">14</data>
  <data key="page">357</data>
  <data key="ut"></data>
  <data key="freq">1</data>
</node>
<node id="241">
  <data key="name">Greenlee RT</data>
  <data key="label">Greenlee RT, 2000, CA-CANCER J CLIN, V50, P7, DOI 10.3322/canjclin.50.1.7</data>
  <data key="author">Greenlee RT</data>
  <data key="year">2000</data>
  <data key="title">...</data>
  <data key="so">CA-CANCER J CLIN</data>
  <data key="vol">50</data>
  <data key="page">7</data>
  <data key="ut"></data>
  <data key="freq">1</data>
</node>
<node id="242">
  <data key="name">Brambilla E</data>
  <data key="label">Brambilla E, 2005, LUNG CANCER-J IASLC, V49, P0, DOI 10.1016/S0169-5002(05)80261-2</data>
  <data key="author">Brambilla E</data>
  <data key="year">2005</data>
  <data key="title">...</data>
  <data key="so">LUNG CANCER-J IASLC</data>
  <data key="vol">49</data>
  <data key="page">0</data>
  <data key="ut"></data>
  <data key="freq">1</data>
</node>
<node id="243">
  <data key="name">James K</data>
  <data key="label">James K, 1999, J NATL CANCER I, V91, P523, DOI 10.1093/jnci/91.6.523</data>
  <data key="author">James K</data>
  <data key="year">1999</data>
  <data key="title">...</data>
  <data key="so">J NATL CANCER I</data>
  <data key="vol">91</data>
  <data key="page">523</data>
  <data key="ut"></data>
  <data key="freq">1</data>
</node>
<node id="244">
  <data key="name">Rosell R</data>
  <data key="label">Rosell R, 2009, NEW ENGL J MED, V361, P958, DOI 10.1056/NEJMoa0904554</data>
  <data key="author">Rosell R</data>
  <data key="year">2009</data>
  <data key="title">...</data>
  <data key="so">NEW ENGL J MED</data>
  <data key="vol">361</data>
  <data key="page">958</data>
  <data key="ut"></data>
  <data key="freq">6</data>
</node>
<node id="245">
  <data key="name">Paz-Ares L</data>
  <data key="label">Paz-Ares L, 2018, NEW ENGL J MED, V379, P2040, DOI 10.1056/NEJMoa1810865</data>
  <data key="author">Paz-Ares L</data>
  <data key="year">2018</data>
  <data key="title">...</data>
  <data key="so">NEW ENGL J MED</data>
  <data key="vol">379</data>
  <data key="page">2040</data>
  <data key="ut"></data>
  <data key="freq">2</data>
</node>
<node id="246">
  <data key="name">Ahamadi M</data>
  <data key="label">Ahamadi M, 2014, 23 M POP APPR GROUP, V0, P0</data>
  <data key="author">Ahamadi M</data>
  <data key="year">2014</data>
  <data key="title">...</data>
  <data key="so">23 M POP APPR GROUP</data>
  <data key="vol">0</data>
  <data key="page">0</data>
  <data key="ut"></data>
  <data key="freq">1</data>
</node>
<node id="247">
  <data key="name">Dako</data>
  <data key="label">Dako, 2016, PD L1 IHC 28 8 PHARM, V0, P0</data>
  <data key="author">Dako</data>
  <data key="year">2016</data>
  <data key="title">...</data>
  <data key="so">PD L1 IHC 28 8 PHARM</data>
  <data key="vol">0</data>
  <data key="page">0</data>
  <data key="ut"></data>
  <data key="freq">1</data>
</node>
<node id="248">
  <data key="name">Hainsworth JD</data>
  <data key="label">Hainsworth JD, 1998, EUR J CANCER, V34, P654, DOI 10.1016/S0959-8049(97)10103-4</data>
  <data key="author">Hainsworth JD</data>
  <data key="year">1998</data>
  <data key="title">...</data>
  <data key="so">EUR J CANCER</data>
  <data key="vol">34</data>
  <data key="page">654</data>
  <data key="ut"></data>
  <data key="freq">1</data>
</node>
<node id="249">
  <data key="name">Azzoli CG</data>
  <data key="label">Azzoli CG, 2009, J CLIN ONCOL, V27, P6251, DOI 10.1200/JCO.2009.23.5622</data>
  <data key="author">Azzoli CG</data>
  <data key="year">2009</data>
  <data key="title">...</data>
  <data key="so">J CLIN ONCOL</data>
  <data key="vol">27</data>
  <data key="page">6251</data>
  <data key="ut"></data>
  <data key="freq">1</data>
</node>
<node id="250">
  <data key="name">LECHEVALIER T</data>
  <data key="label">LECHEVALIER T, 1995, P AN M AM SOC CLIN, V14, P350</data>
  <data key="author">LECHEVALIER T</data>
  <data key="year">1995</data>
  <data key="title">...</data>
  <data key="so">P AN M AM SOC CLIN</data>
  <data key="vol">14</data>
  <data key="page">350</data>
  <data key="ut"></data>
  <data key="freq">1</data>
</node>
<node id="251">
  <data key="name">Rittmeyer A</data>
  <data key="label">Rittmeyer A, 2017, LANCET, V389, P255, DOI 10.1016/S0140-6736(16)32517-X</data>
  <data key="author">Rittmeyer A</data>
  <data key="year">2017</data>
  <data key="title">...</data>
  <data key="so">LANCET</data>
  <data key="vol">389</data>
  <data key="page">255</data>
  <data key="ut"></data>
  <data key="freq">5</data>
</node>
<node id="252">
  <data key="name">Scagliotti GV</data>
  <data key="label">Scagliotti GV, 2002, J CLIN ONCOL, V20, P4285, DOI 10.1200/JCO.2002.02.068</data>
  <data key="author">Scagliotti GV</data>
  <data key="year">2002</data>
  <data key="title">...</data>
  <data key="so">J CLIN ONCOL</data>
  <data key="vol">20</data>
  <data key="page">4285</data>
  <data key="ut"></data>
  <data key="freq">2</data>
</node>
<node id="253">
  <data key="name">Cappuzzo F</data>
  <data key="label">Cappuzzo F, 2009, J CLIN ONCOL S, V27, P0</data>
  <data key="author">Cappuzzo F</data>
  <data key="year">2009</data>
  <data key="title">...</data>
  <data key="so">J CLIN ONCOL S</data>
  <data key="vol">27</data>
  <data key="page">0</data>
  <data key="ut"></data>
  <data key="freq">1</data>
</node>
<node id="254">
  <data key="name">Collisson EA</data>
  <data key="label">Collisson EA, 2014, NATURE, V511, P543, DOI 10.1038/nature13385</data>
  <data key="author">Collisson EA</data>
  <data key="year">2014</data>
  <data key="title">...</data>
  <data key="so">NATURE</data>
  <data key="vol">511</data>
  <data key="page">543</data>
  <data key="ut"></data>
  <data key="freq">1</data>
</node>
<node id="255">
  <data key="name">Tamura K</data>
  <data key="label">Tamura K, 2008, BRIT J CANCER, V98, P907, DOI 10.1038/sj.bjc.6604249</data>
  <data key="author">Tamura K</data>
  <data key="year">2008</data>
  <data key="title">...</data>
  <data key="so">BRIT J CANCER</data>
  <data key="vol">98</data>
  <data key="page">907</data>
  <data key="ut"></data>
  <data key="freq">2</data>
</node>
<node id="256">
  <data key="name">**AmericanCancerSociety</data>
  <data key="label">**AmericanCancerSociety, 2015, CANC FACTS FIG, V0, P0</data>
  <data key="author">**AmericanCancerSociety</data>
  <data key="year">2015</data>
  <data key="title">...</data>
  <data key="so">CANC FACTS FIG</data>
  <data key="vol">0</data>
  <data key="page">0</data>
  <data key="ut"></data>
  <data key="freq">1</data>
</node>
<node id="257">
  <data key="name">Sequist LV</data>
  <data key="label">Sequist LV, 2013, J CLIN ONCOL, V31, P3327, DOI 10.1200/JCO.2012.44.2806</data>
  <data key="author">Sequist LV</data>
  <data key="year">2013</data>
  <data key="title">...</data>
  <data key="so">J CLIN ONCOL</data>
  <data key="vol">31</data>
  <data key="page">3327</data>
  <data key="ut"></data>
  <data key="freq">4</data>
</node>
<node id="258">
  <data key="name">Douillard JY</data>
  <data key="label">Douillard JY, 2010, J CLIN ONCOL, V28, P744, DOI 10.1200/JCO.2009.24.3030</data>
  <data key="author">Douillard JY</data>
  <data key="year">2010</data>
  <data key="title">...</data>
  <data key="so">J CLIN ONCOL</data>
  <data key="vol">28</data>
  <data key="page">744</data>
  <data key="ut"></data>
  <data key="freq">1</data>
</node>
<node id="259">
  <data key="name">Gatzemeier U</data>
  <data key="label">Gatzemeier U, 1999, EUR J CANCER, V35, P0, DOI 10.1016/S0959-8049(99)81393-8</data>
  <data key="author">Gatzemeier U</data>
  <data key="year">1999</data>
  <data key="title">...</data>
  <data key="so">EUR J CANCER</data>
  <data key="vol">35</data>
  <data key="page">0</data>
  <data key="ut"></data>
  <data key="freq">1</data>
</node>
<node id="260">
  <data key="name">Chmielecki J</data>
  <data key="label">Chmielecki J, 2011, SCI TRANSL MED, V3, P0, DOI 10.1126/scitranslmed.3002356</data>
  <data key="author">Chmielecki J</data>
  <data key="year">2011</data>
  <data key="title">...</data>
  <data key="so">SCI TRANSL MED</data>
  <data key="vol">3</data>
  <data key="page">0</data>
  <data key="ut"></data>
  <data key="freq">1</data>
</node>
<node id="261">
  <data key="name">Scagliotti G</data>
  <data key="label">Scagliotti G, 2009, ONCOLOGIST, V14, P253, DOI 10.1634/theoncologist.2008-0232</data>
  <data key="author">Scagliotti G</data>
  <data key="year">2009</data>
  <data key="title">...</data>
  <data key="so">ONCOLOGIST</data>
  <data key="vol">14</data>
  <data key="page">253</data>
  <data key="ut"></data>
  <data key="freq">2</data>
</node>
<node id="262">
  <data key="name">Brown JS</data>
  <data key="label">Brown JS, 1996, THORAX, V51, P564, DOI 10.1136/thx.51.6.564</data>
  <data key="author">Brown JS</data>
  <data key="year">1996</data>
  <data key="title">...</data>
  <data key="so">THORAX</data>
  <data key="vol">51</data>
  <data key="page">564</data>
  <data key="ut"></data>
  <data key="freq">1</data>
</node>
<node id="263">
  <data key="name">Herbst RS</data>
  <data key="label">Herbst RS, 2014, NATURE, V515, P563, DOI 10.1038/nature14011</data>
  <data key="author">Herbst RS</data>
  <data key="year">2014</data>
  <data key="title">...</data>
  <data key="so">NATURE</data>
  <data key="vol">515</data>
  <data key="page">563</data>
  <data key="ut"></data>
  <data key="freq">8</data>
</node>
<node id="264">
  <data key="name">LANGER CJ</data>
  <data key="label">LANGER CJ, 1995, J CLIN ONCOL, V13, P1860, DOI 10.1200/JCO.1995.13.8.1860</data>
  <data key="author">LANGER CJ</data>
  <data key="year">1995</data>
  <data key="title">...</data>
  <data key="so">J CLIN ONCOL</data>
  <data key="vol">13</data>
  <data key="page">1860</data>
  <data key="ut"></data>
  <data key="freq">2</data>
</node>
<node id="265">
  <data key="name">Camidge DR</data>
  <data key="label">Camidge DR, 2011, J THORAC ONCOL, V6, P774, DOI 10.1097/JTO.0b013e31820cf053</data>
  <data key="author">Camidge DR</data>
  <data key="year">2011</data>
  <data key="title">...</data>
  <data key="so">J THORAC ONCOL</data>
  <data key="vol">6</data>
  <data key="page">774</data>
  <data key="ut"></data>
  <data key="freq">4</data>
</node>
<node id="266">
  <data key="name">Di Maio M</data>
  <data key="label">Di Maio M, 2010, EUR J CANCER, V46, P735, DOI 10.1016/j.ejca.2009.12.013</data>
  <data key="author">Di Maio M</data>
  <data key="year">2010</data>
  <data key="title">...</data>
  <data key="so">EUR J CANCER</data>
  <data key="vol">46</data>
  <data key="page">735</data>
  <data key="ut"></data>
  <data key="freq">1</data>
</node>
<node id="267">
  <data key="name">Boffetta P</data>
  <data key="label">Boffetta P, 2004, ONCOGENE, V23, P6392, DOI 10.1038/sj.onc.1207715</data>
  <data key="author">Boffetta P</data>
  <data key="year">2004</data>
  <data key="title">...</data>
  <data key="so">ONCOGENE</data>
  <data key="vol">23</data>
  <data key="page">6392</data>
  <data key="ut"></data>
  <data key="freq">1</data>
</node>
<node id="268">
  <data key="name">Bonomi P</data>
  <data key="label">Bonomi P, 2000, J CLIN ONCOL, V18, P623, DOI 10.1200/JCO.2000.18.3.623</data>
  <data key="author">Bonomi P</data>
  <data key="year">2000</data>
  <data key="title">...</data>
  <data key="so">J CLIN ONCOL</data>
  <data key="vol">18</data>
  <data key="page">623</data>
  <data key="ut"></data>
  <data key="freq">6</data>
</node>
<node id="269">
  <data key="name">Massarelli E</data>
  <data key="label">Massarelli E, 2003, LUNG CANCER-J IASLC, V39, P55, DOI 10.1016/S0169-5002(02)00308-2</data>
  <data key="author">Massarelli E</data>
  <data key="year">2003</data>
  <data key="title">...</data>
  <data key="so">LUNG CANCER-J IASLC</data>
  <data key="vol">39</data>
  <data key="page">55</data>
  <data key="ut"></data>
  <data key="freq">3</data>
</node>
<node id="270">
  <data key="name">Abbosh C</data>
  <data key="label">Abbosh C, 2017, NATURE, V545, P446, DOI 10.1038/nature22364</data>
  <data key="author">Abbosh C</data>
  <data key="year">2017</data>
  <data key="title">...</data>
  <data key="so">NATURE</data>
  <data key="vol">545</data>
  <data key="page">446</data>
  <data key="ut"></data>
  <data key="freq">1</data>
</node>
<node id="271">
  <data key="name">Gandara DR</data>
  <data key="label">Gandara DR, 2016, JAMA ONCOL, V2, P300, DOI 10.1001/jamaoncol.2015.4920</data>
  <data key="author">Gandara DR</data>
  <data key="year">2016</data>
  <data key="title">...</data>
  <data key="so">JAMA ONCOL</data>
  <data key="vol">2</data>
  <data key="page">300</data>
  <data key="ut"></data>
  <data key="freq">1</data>
</node>
<node id="272">
  <data key="name">Boffetta P</data>
  <data key="label">Boffetta P, 2006, MUTAT RES-GEN TOX EN, V608, P157, DOI 10.1016/j.mrgentox.2006.02.015</data>
  <data key="author">Boffetta P</data>
  <data key="year">2006</data>
  <data key="title">...</data>
  <data key="so">MUTAT RES-GEN TOX EN</data>
  <data key="vol">608</data>
  <data key="page">157</data>
  <data key="ut"></data>
  <data key="freq">1</data>
</node>
<node id="273">
  <data key="name">Chang JY</data>
  <data key="label">Chang JY, 2012, RADIAT ONCOL, V7, P0, DOI 10.1186/1748-717X-7-152</data>
  <data key="author">Chang JY</data>
  <data key="year">2012</data>
  <data key="title">...</data>
  <data key="so">RADIAT ONCOL</data>
  <data key="vol">7</data>
  <data key="page">0</data>
  <data key="ut"></data>
  <data key="freq">1</data>
</node>
<node id="274">
  <data key="name">GUERRA JA</data>
  <data key="label">GUERRA JA, 1997, LUNG CANCER S1, V18, P28</data>
  <data key="author">GUERRA JA</data>
  <data key="year">1997</data>
  <data key="title">...</data>
  <data key="so">LUNG CANCER S1</data>
  <data key="vol">18</data>
  <data key="page">28</data>
  <data key="ut"></data>
  <data key="freq">1</data>
</node>
<node id="275">
  <data key="name">Jemal A</data>
  <data key="label">Jemal A, 2005, CA-CANCER J CLIN, V55, P259</data>
  <data key="author">Jemal A</data>
  <data key="year">2005</data>
  <data key="title">...</data>
  <data key="so">CA-CANCER J CLIN</data>
  <data key="vol">55</data>
  <data key="page">259</data>
  <data key="ut"></data>
  <data key="freq">2</data>
</node>
<node id="276">
  <data key="name">Booth CM</data>
  <data key="label">Booth CM, 2012, J CLIN ONCOL, V30, P1030, DOI 10.1200/JCO.2011.38.7571</data>
  <data key="author">Booth CM</data>
  <data key="year">2012</data>
  <data key="title">...</data>
  <data key="so">J CLIN ONCOL</data>
  <data key="vol">30</data>
  <data key="page">1030</data>
  <data key="ut"></data>
  <data key="freq">1</data>
</node>
<node id="277">
  <data key="name">Flotten O</data>
  <data key="label">Flotten O, 2015, J THORAC ONCOL S2, V10, P3024</data>
  <data key="author">Flotten O</data>
  <data key="year">2015</data>
  <data key="title">...</data>
  <data key="so">J THORAC ONCOL S2</data>
  <data key="vol">10</data>
  <data key="page">3024</data>
  <data key="ut"></data>
  <data key="freq">1</data>
</node>
<node id="278">
  <data key="name">Sequist LV</data>
  <data key="label">Sequist LV, 2008, J CLIN ONCOL, V26, P2442, DOI 10.1200/JCO.2007.14.8494</data>
  <data key="author">Sequist LV</data>
  <data key="year">2008</data>
  <data key="title">...</data>
  <data key="so">J CLIN ONCOL</data>
  <data key="vol">26</data>
  <data key="page">2442</data>
  <data key="ut"></data>
  <data key="freq">2</data>
</node>
<node id="279">
  <data key="name">Hayakawa K</data>
  <data key="label">Hayakawa K, 1999, LUNG CANCER-J IASLC, V26, P137, DOI 10.1016/S0169-5002(99)00087-2</data>
  <data key="author">Hayakawa K</data>
  <data key="year">1999</data>
  <data key="title">...</data>
  <data key="so">LUNG CANCER-J IASLC</data>
  <data key="vol">26</data>
  <data key="page">137</data>
  <data key="ut"></data>
  <data key="freq">1</data>
</node>
<node id="280">
  <data key="name">Barreca A</data>
  <data key="label">Barreca A, 2011, J MOL ENDOCRINOL, V47, P0, DOI 10.1530/JME-11-0004</data>
  <data key="author">Barreca A</data>
  <data key="year">2011</data>
  <data key="title">...</data>
  <data key="so">J MOL ENDOCRINOL</data>
  <data key="vol">47</data>
  <data key="page">0</data>
  <data key="ut"></data>
  <data key="freq">1</data>
</node>
<node id="281">
  <data key="name">MARINO P</data>
  <data key="label">MARINO P, 1994, CHEST, V106, P861, DOI 10.1378/chest.106.3.861</data>
  <data key="author">MARINO P</data>
  <data key="year">1994</data>
  <data key="title">...</data>
  <data key="so">CHEST</data>
  <data key="vol">106</data>
  <data key="page">861</data>
  <data key="ut"></data>
  <data key="freq">1</data>
</node>
<node id="282">
  <data key="name">Grandis JR</data>
  <data key="label">Grandis JR, 2004, PHARMACOL THERAPEUT, V102, P37, DOI 10.1016/j.pharmthera.2004.01.002</data>
  <data key="author">Grandis JR</data>
  <data key="year">2004</data>
  <data key="title">...</data>
  <data key="so">PHARMACOL THERAPEUT</data>
  <data key="vol">102</data>
  <data key="page">37</data>
  <data key="ut"></data>
  <data key="freq">1</data>
</node>
<node id="283">
  <data key="name">Janmaat ML</data>
  <data key="label">Janmaat ML, 2003, CLIN CANCER RES, V9, P2316</data>
  <data key="author">Janmaat ML</data>
  <data key="year">2003</data>
  <data key="title">...</data>
  <data key="so">CLIN CANCER RES</data>
  <data key="vol">9</data>
  <data key="page">2316</data>
  <data key="ut"></data>
  <data key="freq">2</data>
</node>
<node id="284">
  <data key="name">Cappuzzo F</data>
  <data key="label">Cappuzzo F, 2004, JNCI-J NATL CANCER I, V96, P1133, DOI 10.1093/jnci/djh217</data>
  <data key="author">Cappuzzo F</data>
  <data key="year">2004</data>
  <data key="title">...</data>
  <data key="so">JNCI-J NATL CANCER I</data>
  <data key="vol">96</data>
  <data key="page">1133</data>
  <data key="ut"></data>
  <data key="freq">2</data>
</node>
<node id="285">
  <data key="name">Anagnostou V</data>
  <data key="label">Anagnostou V, 2017, CANCER DISCOV, V7, P264, DOI 10.1158/2159-8290.CD-16-0828</data>
  <data key="author">Anagnostou V</data>
  <data key="year">2017</data>
  <data key="title">...</data>
  <data key="so">CANCER DISCOV</data>
  <data key="vol">7</data>
  <data key="page">264</data>
  <data key="ut"></data>
  <data key="freq">1</data>
</node>
<node id="286">
  <data key="name">Mitsudomi T</data>
  <data key="label">Mitsudomi T, 2010, LANCET ONCOL, V11, P121, DOI 10.1016/S1470-2045(09)70364-X</data>
  <data key="author">Mitsudomi T</data>
  <data key="year">2010</data>
  <data key="title">...</data>
  <data key="so">LANCET ONCOL</data>
  <data key="vol">11</data>
  <data key="page">121</data>
  <data key="ut"></data>
  <data key="freq">7</data>
</node>
<node id="287">
  <data key="name">Cortes JE</data>
  <data key="label">Cortes JE, 2012, J CLIN ONCOL, V30, P0</data>
  <data key="author">Cortes JE</data>
  <data key="year">2012</data>
  <data key="title">...</data>
  <data key="so">J CLIN ONCOL</data>
  <data key="vol">30</data>
  <data key="page">0</data>
  <data key="ut"></data>
  <data key="freq">1</data>
</node>
<node id="288">
  <data key="name">Kris MG</data>
  <data key="label">Kris MG, 2003, JAMA-J AM MED ASSOC, V290, P2149, DOI 10.1001/jama.290.16.2149</data>
  <data key="author">Kris MG</data>
  <data key="year">2003</data>
  <data key="title">...</data>
  <data key="so">JAMA-J AM MED ASSOC</data>
  <data key="vol">290</data>
  <data key="page">2149</data>
  <data key="ut"></data>
  <data key="freq">16</data>
</node>
<node id="289">
  <data key="name">ROSVOLD E</data>
  <data key="label">ROSVOLD E, 1998, P AN M AM SOC CLIN, V17, P0</data>
  <data key="author">ROSVOLD E</data>
  <data key="year">1998</data>
  <data key="title">...</data>
  <data key="so">P AN M AM SOC CLIN</data>
  <data key="vol">17</data>
  <data key="page">0</data>
  <data key="ut"></data>
  <data key="freq">1</data>
</node>
<node id="290">
  <data key="name">BARLESI F</data>
  <data key="label">BARLESI F, 2016, ANN ONCOL SUPPL 6, V27, P0</data>
  <data key="author">BARLESI F</data>
  <data key="year">2016</data>
  <data key="title">...</data>
  <data key="so">ANN ONCOL SUPPL 6</data>
  <data key="vol">27</data>
  <data key="page">0</data>
  <data key="ut"></data>
  <data key="freq">1</data>
</node>
<node id="291">
  <data key="name">Kosaka T</data>
  <data key="label">Kosaka T, 2004, CANCER RES, V64, P8919, DOI 10.1158/0008-5472.CAN-04-2818</data>
  <data key="author">Kosaka T</data>
  <data key="year">2004</data>
  <data key="title">...</data>
  <data key="so">CANCER RES</data>
  <data key="vol">64</data>
  <data key="page">8919</data>
  <data key="ut"></data>
  <data key="freq">4</data>
</node>
<node id="292">
  <data key="name">Herfarth KK</data>
  <data key="label">Herfarth KK, 2001, J CLIN ONCOL, V19, P164, DOI 10.1200/JCO.2001.19.1.164</data>
  <data key="author">Herfarth KK</data>
  <data key="year">2001</data>
  <data key="title">...</data>
  <data key="so">J CLIN ONCOL</data>
  <data key="vol">19</data>
  <data key="page">164</data>
  <data key="ut"></data>
  <data key="freq">1</data>
</node>
<node id="293">
  <data key="name">Eberhard DA</data>
  <data key="label">Eberhard DA, 2005, J CLIN ONCOL, V23, P5900, DOI 10.1200/JCO.2005.02.857</data>
  <data key="author">Eberhard DA</data>
  <data key="year">2005</data>
  <data key="title">...</data>
  <data key="so">J CLIN ONCOL</data>
  <data key="vol">23</data>
  <data key="page">5900</data>
  <data key="ut"></data>
  <data key="freq">2</data>
</node>
<node id="294">
  <data key="name">Snyder A</data>
  <data key="label">Snyder A, 2014, NEW ENGL J MED, V371, P2189, DOI 10.1056/NEJMoa1406498</data>
  <data key="author">Snyder A</data>
  <data key="year">2014</data>
  <data key="title">...</data>
  <data key="so">NEW ENGL J MED</data>
  <data key="vol">371</data>
  <data key="page">2189</data>
  <data key="ut"></data>
  <data key="freq">4</data>
</node>
<node id="295">
  <data key="name">Bradley J</data>
  <data key="label">Bradley J, 2005, SEMIN ONCOL, V32, P0, DOI 10.1053/j.seminoncol.2005.03.020</data>
  <data key="author">Bradley J</data>
  <data key="year">2005</data>
  <data key="title">...</data>
  <data key="so">SEMIN ONCOL</data>
  <data key="vol">32</data>
  <data key="page">0</data>
  <data key="ut"></data>
  <data key="freq">1</data>
</node>
<node id="296">
  <data key="name">Brahmer JR</data>
  <data key="label">Brahmer JR, 2010, J CLIN ONCOL, V28, P3167, DOI 10.1200/JCO.2009.26.7609</data>
  <data key="author">Brahmer JR</data>
  <data key="year">2010</data>
  <data key="title">...</data>
  <data key="so">J CLIN ONCOL</data>
  <data key="vol">28</data>
  <data key="page">3167</data>
  <data key="ut"></data>
  <data key="freq">3</data>
</node>
<node id="297">
  <data key="name">Keller SM</data>
  <data key="label">Keller SM, 2002, LUNG CANCER, V37, P303, DOI 10.1016/S0169-5002(02)00103-4</data>
  <data key="author">Keller SM</data>
  <data key="year">2002</data>
  <data key="title">...</data>
  <data key="so">LUNG CANCER</data>
  <data key="vol">37</data>
  <data key="page">303</data>
  <data key="ut"></data>
  <data key="freq">2</data>
</node>
<node id="298">
  <data key="name">Camidge DR</data>
  <data key="label">Camidge DR, 2012, LANCET ONCOL, V13, P1011, DOI 10.1016/S1470-2045(12)70344-3</data>
  <data key="author">Camidge DR</data>
  <data key="year">2012</data>
  <data key="title">...</data>
  <data key="so">LANCET ONCOL</data>
  <data key="vol">13</data>
  <data key="page">1011</data>
  <data key="ut"></data>
  <data key="freq">4</data>
</node>
<node id="299">
  <data key="name">Peerzada Maajid Mumtaz</data>
  <data key="label">Peerzada Maajid Mumtaz, 2011, Clin Adv Hematol Oncol, V9, P824</data>
  <data key="author">Peerzada Maajid Mumtaz</data>
  <data key="year">2011</data>
  <data key="title">...</data>
  <data key="so">Clin Adv Hematol Oncol</data>
  <data key="vol">9</data>
  <data key="page">824</data>
  <data key="ut"></data>
  <data key="freq">1</data>
</node>
<node id="300">
  <data key="name">BURRIS H</data>
  <data key="label">BURRIS H, 1993, P AN M AM SOC CLIN, V12, P335</data>
  <data key="author">BURRIS H</data>
  <data key="year">1993</data>
  <data key="title">...</data>
  <data key="so">P AN M AM SOC CLIN</data>
  <data key="vol">12</data>
  <data key="page">335</data>
  <data key="ut"></data>
  <data key="freq">1</data>
</node>
<node id="301">
  <data key="name">Cella D</data>
  <data key="label">Cella D, 1997, MANUAL FUNCTIONAL AS, V4th, P0</data>
  <data key="author">Cella D</data>
  <data key="year">1997</data>
  <data key="title">...</data>
  <data key="so">MANUAL FUNCTIONAL AS</data>
  <data key="vol">4th</data>
  <data key="page">0</data>
  <data key="ut"></data>
  <data key="freq">1</data>
</node>
<node id="302">
  <data key="name">*AM CANC SOC</data>
  <data key="label">*AM CANC SOC, 2004, CANC FACTS FIG 2004, V0, P0</data>
  <data key="author">*AM CANC SOC</data>
  <data key="year">2004</data>
  <data key="title">...</data>
  <data key="so">CANC FACTS FIG 2004</data>
  <data key="vol">0</data>
  <data key="page">0</data>
  <data key="ut"></data>
  <data key="freq">1</data>
</node>
<node id="303">
  <data key="name">Apetoh L</data>
  <data key="label">Apetoh L, 2015, ANN ONCOL, V26, P1813, DOI 10.1093/annonc/mdv209</data>
  <data key="author">Apetoh L</data>
  <data key="year">2015</data>
  <data key="title">...</data>
  <data key="so">ANN ONCOL</data>
  <data key="vol">26</data>
  <data key="page">1813</data>
  <data key="ut"></data>
  <data key="freq">1</data>
</node>
<node id="304">
  <data key="name">Sandler AB</data>
  <data key="label">Sandler AB, 2000, J CLIN ONCOL, V18, P122, DOI 10.1200/JCO.2000.18.1.122</data>
  <data key="author">Sandler AB</data>
  <data key="year">2000</data>
  <data key="title">...</data>
  <data key="so">J CLIN ONCOL</data>
  <data key="vol">18</data>
  <data key="page">122</data>
  <data key="ut"></data>
  <data key="freq">1</data>
</node>
<node id="305">
  <data key="name">Andre F</data>
  <data key="label">Andre F, 2004, J IMMUNOL, V172, P2126, DOI 10.4049/jimmunol.172.4.2126</data>
  <data key="author">Andre F</data>
  <data key="year">2004</data>
  <data key="title">...</data>
  <data key="so">J IMMUNOL</data>
  <data key="vol">172</data>
  <data key="page">2126</data>
  <data key="ut"></data>
  <data key="freq">1</data>
</node>
<node id="306">
  <data key="name">Davies KD</data>
  <data key="label">Davies KD, 2013, PLOS ONE, V8, P0, DOI 10.1371/journal.pone.0082236</data>
  <data key="author">Davies KD</data>
  <data key="year">2013</data>
  <data key="title">...</data>
  <data key="so">PLOS ONE</data>
  <data key="vol">8</data>
  <data key="page">0</data>
  <data key="ut"></data>
  <data key="freq">1</data>
</node>
<node id="307">
  <data key="name">von Pawel J</data>
  <data key="label">von Pawel J, 2000, J CLIN ONCOL, V18, P1351, DOI 10.1200/JCO.2000.18.6.1351</data>
  <data key="author">von Pawel J</data>
  <data key="year">2000</data>
  <data key="title">...</data>
  <data key="so">J CLIN ONCOL</data>
  <data key="vol">18</data>
  <data key="page">1351</data>
  <data key="ut"></data>
  <data key="freq">1</data>
</node>
<node id="308">
  <data key="name">Herbst RS</data>
  <data key="label">Herbst RS, 2004, J CLIN ONCOL, V22, P785, DOI 10.1200/JCO.2004.07.215</data>
  <data key="author">Herbst RS</data>
  <data key="year">2004</data>
  <data key="title">...</data>
  <data key="so">J CLIN ONCOL</data>
  <data key="vol">22</data>
  <data key="page">785</data>
  <data key="ut"></data>
  <data key="freq">6</data>
</node>
<node id="309">
  <data key="name">Fakiris AJ</data>
  <data key="label">Fakiris AJ, 2009, INT J RADIAT ONCOL, V75, P677, DOI 10.1016/j.ijrobp.2008.11.042</data>
  <data key="author">Fakiris AJ</data>
  <data key="year">2009</data>
  <data key="title">...</data>
  <data key="so">INT J RADIAT ONCOL</data>
  <data key="vol">75</data>
  <data key="page">677</data>
  <data key="ut"></data>
  <data key="freq">1</data>
</node>
<node id="310">
  <data key="name">RINALDI M</data>
  <data key="label">RINALDI M, 1994, P AN M AM SOC CLIN, V13, P360</data>
  <data key="author">RINALDI M</data>
  <data key="year">1994</data>
  <data key="title">...</data>
  <data key="so">P AN M AM SOC CLIN</data>
  <data key="vol">13</data>
  <data key="page">360</data>
  <data key="ut"></data>
  <data key="freq">1</data>
</node>
<node id="311">
  <data key="name">Al Hazaa A</data>
  <data key="label">Al Hazaa A, 2000, CLIN CANCER RES, V6, P0</data>
  <data key="author">Al Hazaa A</data>
  <data key="year">2000</data>
  <data key="title">...</data>
  <data key="so">CLIN CANCER RES</data>
  <data key="vol">6</data>
  <data key="page">0</data>
  <data key="ut"></data>
  <data key="freq">1</data>
</node>
<node id="312">
  <data key="name">Morita S</data>
  <data key="label">Morita S, 2009, CLIN CANCER RES, V15, P4493, DOI 10.1158/1078-0432.CCR-09-0391</data>
  <data key="author">Morita S</data>
  <data key="year">2009</data>
  <data key="title">...</data>
  <data key="so">CLIN CANCER RES</data>
  <data key="vol">15</data>
  <data key="page">4493</data>
  <data key="ut"></data>
  <data key="freq">2</data>
</node>
<node id="313">
  <data key="name">Butts C</data>
  <data key="label">Butts C, 2014, LANCET ONCOL, V15, P59, DOI 10.1016/S1470-2045(13)70510-2</data>
  <data key="author">Butts C</data>
  <data key="year">2014</data>
  <data key="title">...</data>
  <data key="so">LANCET ONCOL</data>
  <data key="vol">15</data>
  <data key="page">59</data>
  <data key="ut"></data>
  <data key="freq">2</data>
</node>
<node id="314">
  <data key="name">Pignon JP</data>
  <data key="label">Pignon JP, 2006, ONCOLOGY-NY, V20, P1669</data>
  <data key="author">Pignon JP</data>
  <data key="year">2006</data>
  <data key="title">...</data>
  <data key="so">ONCOLOGY-NY</data>
  <data key="vol">20</data>
  <data key="page">1669</data>
  <data key="ut"></data>
  <data key="freq">2</data>
</node>
<node id="315">
  <data key="name">Ceppi P</data>
  <data key="label">Ceppi P, 2006, CANCER-AM CANCER SOC, V107, P1589, DOI 10.1002/cncr.22208</data>
  <data key="author">Ceppi P</data>
  <data key="year">2006</data>
  <data key="title">...</data>
  <data key="so">CANCER-AM CANCER SOC</data>
  <data key="vol">107</data>
  <data key="page">1589</data>
  <data key="ut"></data>
  <data key="freq">2</data>
</node>
<node id="316">
  <data key="name">DANCEY J</data>
  <data key="label">DANCEY J, 1999, P AN M AM SOC CLIN, V18, P0</data>
  <data key="author">DANCEY J</data>
  <data key="year">1999</data>
  <data key="title">...</data>
  <data key="so">P AN M AM SOC CLIN</data>
  <data key="vol">18</data>
  <data key="page">0</data>
  <data key="ut"></data>
  <data key="freq">1</data>
</node>
<node id="317">
  <data key="name">Herbst RS</data>
  <data key="label">Herbst RS, 2016, LANCET, V387, P1540, DOI 10.1016/S0140-6736(15)01281-7</data>
  <data key="author">Herbst RS</data>
  <data key="year">2016</data>
  <data key="title">...</data>
  <data key="so">LANCET</data>
  <data key="vol">387</data>
  <data key="page">1540</data>
  <data key="ut"></data>
  <data key="freq">8</data>
</node>
<node id="318">
  <data key="name">Schreiber RD</data>
  <data key="label">Schreiber RD, 2011, SCIENCE, V331, P1565, DOI 10.1126/science.1203486</data>
  <data key="author">Schreiber RD</data>
  <data key="year">2011</data>
  <data key="title">...</data>
  <data key="so">SCIENCE</data>
  <data key="vol">331</data>
  <data key="page">1565</data>
  <data key="ut"></data>
  <data key="freq">3</data>
</node>
<node id="319">
  <data key="name">Cullen MH</data>
  <data key="label">Cullen MH, 1999, J CLIN ONCOL, V17, P3188, DOI 10.1200/JCO.1999.17.10.3188</data>
  <data key="author">Cullen MH</data>
  <data key="year">1999</data>
  <data key="title">...</data>
  <data key="so">J CLIN ONCOL</data>
  <data key="vol">17</data>
  <data key="page">3188</data>
  <data key="ut"></data>
  <data key="freq">1</data>
</node>
<node id="320">
  <data key="name">Ettinger DS</data>
  <data key="label">Ettinger DS, 2002, ONCOLOGIST, V7, P226, DOI 10.1634/theoncologist.7-3-226</data>
  <data key="author">Ettinger DS</data>
  <data key="year">2002</data>
  <data key="title">...</data>
  <data key="so">ONCOLOGIST</data>
  <data key="vol">7</data>
  <data key="page">226</data>
  <data key="ut"></data>
  <data key="freq">1</data>
</node>
<node id="321">
  <data key="name">Awad Mark M</data>
  <data key="label">Awad Mark M, 2014, Clin Adv Hematol Oncol, V12, P429</data>
  <data key="author">Awad Mark M</data>
  <data key="year">2014</data>
  <data key="title">...</data>
  <data key="so">Clin Adv Hematol Oncol</data>
  <data key="vol">12</data>
  <data key="page">429</data>
  <data key="ut"></data>
  <data key="freq">1</data>
</node>
<node id="322">
  <data key="name">Belani CP</data>
  <data key="label">Belani CP, 2008, CANCER-AM CANCER SOC, V113, P2512, DOI 10.1002/cncr.23902</data>
  <data key="author">Belani CP</data>
  <data key="year">2008</data>
  <data key="title">...</data>
  <data key="so">CANCER-AM CANCER SOC</data>
  <data key="vol">113</data>
  <data key="page">2512</data>
  <data key="ut"></data>
  <data key="freq">1</data>
</node>
<node id="323">
  <data key="name">LeChevalier T</data>
  <data key="label">LeChevalier T, 1995, ANTI-CANCER DRUG, V6, P13, DOI 10.1097/00001813-199507004-00003</data>
  <data key="author">LeChevalier T</data>
  <data key="year">1995</data>
  <data key="title">...</data>
  <data key="so">ANTI-CANCER DRUG</data>
  <data key="vol">6</data>
  <data key="page">13</data>
  <data key="ut"></data>
  <data key="freq">1</data>
</node>
<node id="324">
  <data key="name">Johnson DH</data>
  <data key="label">Johnson DH, 1996, J CLIN ONCOL, V14, P2054, DOI 10.1200/JCO.1996.14.7.2054</data>
  <data key="author">Johnson DH</data>
  <data key="year">1996</data>
  <data key="title">...</data>
  <data key="so">J CLIN ONCOL</data>
  <data key="vol">14</data>
  <data key="page">2054</data>
  <data key="ut"></data>
  <data key="freq">1</data>
</node>
<node id="325">
  <data key="name">GANDARA DR</data>
  <data key="label">GANDARA DR, 1997, P AN M AM SOC CLIN, V16, P0</data>
  <data key="author">GANDARA DR</data>
  <data key="year">1997</data>
  <data key="title">...</data>
  <data key="so">P AN M AM SOC CLIN</data>
  <data key="vol">16</data>
  <data key="page">0</data>
  <data key="ut"></data>
  <data key="freq">2</data>
</node>
<node id="326">
  <data key="name">Altaha R</data>
  <data key="label">Altaha R, 2004, INT J MOL MED, V14, P959</data>
  <data key="author">Altaha R</data>
  <data key="year">2004</data>
  <data key="title">...</data>
  <data key="so">INT J MOL MED</data>
  <data key="vol">14</data>
  <data key="page">959</data>
  <data key="ut"></data>
  <data key="freq">1</data>
</node>
<node id="327">
  <data key="name">BURRIS H</data>
  <data key="label">BURRIS H, 1993, P AM SOC CLIN ONCOL, V12, P0</data>
  <data key="author">BURRIS H</data>
  <data key="year">1993</data>
  <data key="title">...</data>
  <data key="so">P AM SOC CLIN ONCOL</data>
  <data key="vol">12</data>
  <data key="page">0</data>
  <data key="ut"></data>
  <data key="freq">1</data>
</node>
<node id="328">
  <data key="name">Hodi FS</data>
  <data key="label">Hodi FS, 2010, NEW ENGL J MED, V363, P711, DOI 10.1056/NEJMoa1003466</data>
  <data key="author">Hodi FS</data>
  <data key="year">2010</data>
  <data key="title">...</data>
  <data key="so">NEW ENGL J MED</data>
  <data key="vol">363</data>
  <data key="page">711</data>
  <data key="ut"></data>
  <data key="freq">3</data>
</node>
<node id="329">
  <data key="name">Blumenschein GR</data>
  <data key="label">Blumenschein GR, 2011, J CLIN ONCOL, V29, P2312, DOI 10.1200/JCO.2010.31.7875</data>
  <data key="author">Blumenschein GR</data>
  <data key="year">2011</data>
  <data key="title">...</data>
  <data key="so">J CLIN ONCOL</data>
  <data key="vol">29</data>
  <data key="page">2312</data>
  <data key="ut"></data>
  <data key="freq">1</data>
</node>
<node id="330">
  <data key="name">Crabtree TD</data>
  <data key="label">Crabtree TD, 2010, J THORAC CARDIOV SUR, V140, P377, DOI 10.1016/j.jtcvs.2009.12.054</data>
  <data key="author">Crabtree TD</data>
  <data key="year">2010</data>
  <data key="title">...</data>
  <data key="so">J THORAC CARDIOV SUR</data>
  <data key="vol">140</data>
  <data key="page">377</data>
  <data key="ut"></data>
  <data key="freq">1</data>
</node>
<node id="331">
  <data key="name">Fossella FV</data>
  <data key="label">Fossella FV, 1997, SEMIN ONCOL, V24, P455</data>
  <data key="author">Fossella FV</data>
  <data key="year">1997</data>
  <data key="title">...</data>
  <data key="so">SEMIN ONCOL</data>
  <data key="vol">24</data>
  <data key="page">455</data>
  <data key="ut"></data>
  <data key="freq">3</data>
</node>
<node id="332">
  <data key="name">Pao W</data>
  <data key="label">Pao W, 2010, NAT REV CANCER, V10, P760, DOI 10.1038/nrc2947</data>
  <data key="author">Pao W</data>
  <data key="year">2010</data>
  <data key="title">...</data>
  <data key="so">NAT REV CANCER</data>
  <data key="vol">10</data>
  <data key="page">760</data>
  <data key="ut"></data>
  <data key="freq">2</data>
</node>
<node id="333">
  <data key="name">GRILLI R</data>
  <data key="label">GRILLI R, 1993, J CLIN ONCOL, V11, P1866, DOI 10.1200/JCO.1993.11.10.1866</data>
  <data key="author">GRILLI R</data>
  <data key="year">1993</data>
  <data key="title">...</data>
  <data key="so">J CLIN ONCOL</data>
  <data key="vol">11</data>
  <data key="page">1866</data>
  <data key="ut"></data>
  <data key="freq">1</data>
</node>
<node id="334">
  <data key="name">Inamura K</data>
  <data key="label">Inamura K, 2009, MODERN PATHOL, V22, P508, DOI 10.1038/modpathol.2009.2</data>
  <data key="author">Inamura K</data>
  <data key="year">2009</data>
  <data key="title">...</data>
  <data key="so">MODERN PATHOL</data>
  <data key="vol">22</data>
  <data key="page">508</data>
  <data key="ut"></data>
  <data key="freq">1</data>
</node>
<node id="335">
  <data key="name">Alberola V</data>
  <data key="label">Alberola V, 2003, J CLIN ONCOL, V21, P3207, DOI 10.1200/JCO.2003.12.038</data>
  <data key="author">Alberola V</data>
  <data key="year">2003</data>
  <data key="title">...</data>
  <data key="so">J CLIN ONCOL</data>
  <data key="vol">21</data>
  <data key="page">3207</data>
  <data key="ut"></data>
  <data key="freq">1</data>
</node>
<node id="336">
  <data key="name">Gide TN</data>
  <data key="label">Gide TN, 2019, CANCER CELL, V35, P238, DOI 10.1016/j.ccell.2019.01.003</data>
  <data key="author">Gide TN</data>
  <data key="year">2019</data>
  <data key="title">...</data>
  <data key="so">CANCER CELL</data>
  <data key="vol">35</data>
  <data key="page">238</data>
  <data key="ut"></data>
  <data key="freq">1</data>
</node>
<node id="337">
  <data key="name">FUKUOKA M</data>
  <data key="label">FUKUOKA M, 1997, SEMIN ONCOL S7, V24, P0</data>
  <data key="author">FUKUOKA M</data>
  <data key="year">1997</data>
  <data key="title">...</data>
  <data key="so">SEMIN ONCOL S7</data>
  <data key="vol">24</data>
  <data key="page">0</data>
  <data key="ut"></data>
  <data key="freq">1</data>
</node>
<node id="338">
  <data key="name">Belani CP</data>
  <data key="label">Belani CP, 2003, J CLIN ONCOL, V21, P2933, DOI 10.1200/JCO.2003.02.563</data>
  <data key="author">Belani CP</data>
  <data key="year">2003</data>
  <data key="title">...</data>
  <data key="so">J CLIN ONCOL</data>
  <data key="vol">21</data>
  <data key="page">2933</data>
  <data key="ut"></data>
  <data key="freq">1</data>
</node>
<node id="339">
  <data key="name">Cohen EEW</data>
  <data key="label">Cohen EEW, 2003, J CLIN ONCOL, V21, P1980, DOI 10.1200/JCO.2003.10.051</data>
  <data key="author">Cohen EEW</data>
  <data key="year">2003</data>
  <data key="title">...</data>
  <data key="so">J CLIN ONCOL</data>
  <data key="vol">21</data>
  <data key="page">1980</data>
  <data key="ut"></data>
  <data key="freq">1</data>
</node>
<node id="340">
  <data key="name">Kudoh S</data>
  <data key="label">Kudoh S, 2008, AM J RESP CRIT CARE, V177, P1348, DOI 10.1164/rccm.200710-1501OC</data>
  <data key="author">Kudoh S</data>
  <data key="year">2008</data>
  <data key="title">...</data>
  <data key="so">AM J RESP CRIT CARE</data>
  <data key="vol">177</data>
  <data key="page">1348</data>
  <data key="ut"></data>
  <data key="freq">2</data>
</node>
<node id="341">
  <data key="name">Albain KS</data>
  <data key="label">Albain KS, 2005, J CLIN ONCOL, V23, P0</data>
  <data key="author">Albain KS</data>
  <data key="year">2005</data>
  <data key="title">...</data>
  <data key="so">J CLIN ONCOL</data>
  <data key="vol">23</data>
  <data key="page">0</data>
  <data key="ut"></data>
  <data key="freq">1</data>
</node>
<node id="342">
  <data key="name">**NationalConsensusProject</data>
  <data key="label">**NationalConsensusProject, 2009, CLIN PRACT GUID QUAL, V0, P0</data>
  <data key="author">**NationalConsensusProject</data>
  <data key="year">2009</data>
  <data key="title">...</data>
  <data key="so">CLIN PRACT GUID QUAL</data>
  <data key="vol">0</data>
  <data key="page">0</data>
  <data key="ut"></data>
  <data key="freq">1</data>
</node>
<node id="343">
  <data key="name">BUNN PA</data>
  <data key="label">BUNN PA, 1994, SEMIN ONCOL, V21, P49</data>
  <data key="author">BUNN PA</data>
  <data key="year">1994</data>
  <data key="title">...</data>
  <data key="so">SEMIN ONCOL</data>
  <data key="vol">21</data>
  <data key="page">49</data>
  <data key="ut"></data>
  <data key="freq">1</data>
</node>
<node id="344">
  <data key="name">Bardelli A</data>
  <data key="label">Bardelli A, 2003, SCIENCE, V300, P949, DOI 10.1126/science.1082596</data>
  <data key="author">Bardelli A</data>
  <data key="year">2003</data>
  <data key="title">...</data>
  <data key="so">SCIENCE</data>
  <data key="vol">300</data>
  <data key="page">949</data>
  <data key="ut"></data>
  <data key="freq">1</data>
</node>
<node id="345">
  <data key="name">Arteaga CL</data>
  <data key="label">Arteaga CL, 2001, J CLIN ONCOL, V19, P0</data>
  <data key="author">Arteaga CL</data>
  <data key="year">2001</data>
  <data key="title">...</data>
  <data key="so">J CLIN ONCOL</data>
  <data key="vol">19</data>
  <data key="page">0</data>
  <data key="ut"></data>
  <data key="freq">1</data>
</node>
<node id="346">
  <data key="name">Brahmer JR</data>
  <data key="label">Brahmer JR, 2012, NEW ENGL J MED, V366, P2455, DOI 10.1056/NEJMoa1200694</data>
  <data key="author">Brahmer JR</data>
  <data key="year">2012</data>
  <data key="title">...</data>
  <data key="so">NEW ENGL J MED</data>
  <data key="vol">366</data>
  <data key="page">2455</data>
  <data key="ut"></data>
  <data key="freq">1</data>
</node>
<node id="347">
  <data key="name">*NORTHR GRUMM CORP</data>
  <data key="label">*NORTHR GRUMM CORP, 2004, MED DICT REG ACT VER, V0, P0</data>
  <data key="author">*NORTHR GRUMM CORP</data>
  <data key="year">2004</data>
  <data key="title">...</data>
  <data key="so">MED DICT REG ACT VER</data>
  <data key="vol">0</data>
  <data key="page">0</data>
  <data key="ut"></data>
  <data key="freq">1</data>
</node>
<node id="348">
  <data key="name">Cappuzzo F</data>
  <data key="label">Cappuzzo F, 2009, J THORAC ONCOL S, V4, P0</data>
  <data key="author">Cappuzzo F</data>
  <data key="year">2009</data>
  <data key="title">...</data>
  <data key="so">J THORAC ONCOL S</data>
  <data key="vol">4</data>
  <data key="page">0</data>
  <data key="ut"></data>
  <data key="freq">1</data>
</node>
<node id="349">
  <data key="name">Ascierto PA</data>
  <data key="label">Ascierto PA, 2013, J TRANSL MED, V11, P0, DOI 10.1186/1479-5876-11-54</data>
  <data key="author">Ascierto PA</data>
  <data key="year">2013</data>
  <data key="title">...</data>
  <data key="so">J TRANSL MED</data>
  <data key="vol">11</data>
  <data key="page">0</data>
  <data key="ut"></data>
  <data key="freq">1</data>
</node>
<node id="350">
  <data key="name">Allen LF</data>
  <data key="label">Allen LF, 2000, CLIN CANCER RES, V6, P0</data>
  <data key="author">Allen LF</data>
  <data key="year">2000</data>
  <data key="title">...</data>
  <data key="so">CLIN CANCER RES</data>
  <data key="vol">6</data>
  <data key="page">0</data>
  <data key="ut"></data>
  <data key="freq">1</data>
</node>
<node id="351">
  <data key="name">Bhutani M</data>
  <data key="label">Bhutani M, 2008, CANCER PREV RES, V1, P39, DOI 10.1158/1940-6207.CAPR-08-0058</data>
  <data key="author">Bhutani M</data>
  <data key="year">2008</data>
  <data key="title">...</data>
  <data key="so">CANCER PREV RES</data>
  <data key="vol">1</data>
  <data key="page">39</data>
  <data key="ut"></data>
  <data key="freq">1</data>
</node>
<node id="352">
  <data key="name">Cohen MH</data>
  <data key="label">Cohen MH, 2007, ONCOLOGIST, V12, P713, DOI 10.1634/theoncologist.12-6-713</data>
  <data key="author">Cohen MH</data>
  <data key="year">2007</data>
  <data key="title">...</data>
  <data key="so">ONCOLOGIST</data>
  <data key="vol">12</data>
  <data key="page">713</data>
  <data key="ut"></data>
  <data key="freq">1</data>
</node>
<node id="353">
  <data key="name">Larkin J</data>
  <data key="label">Larkin J, 2019, NEW ENGL J MED, V381, P1535, DOI 10.1056/NEJMoa1910836</data>
  <data key="author">Larkin J</data>
  <data key="year">2019</data>
  <data key="title">...</data>
  <data key="so">NEW ENGL J MED</data>
  <data key="vol">381</data>
  <data key="page">1535</data>
  <data key="ut"></data>
  <data key="freq">1</data>
</node>
<node id="354">
  <data key="name">Champiat S</data>
  <data key="label">Champiat S, 2014, ONCOIMMUNOLOGY, V3, P0, DOI 10.4161/onci.27817</data>
  <data key="author">Champiat S</data>
  <data key="year">2014</data>
  <data key="title">...</data>
  <data key="so">ONCOIMMUNOLOGY</data>
  <data key="vol">3</data>
  <data key="page">0</data>
  <data key="ut"></data>
  <data key="freq">1</data>
</node>
<node id="355">
  <data key="name">Winton T</data>
  <data key="label">Winton T, 2005, NEW ENGL J MED, V352, P2589, DOI 10.1056/NEJMoa043623</data>
  <data key="author">Winton T</data>
  <data key="year">2005</data>
  <data key="title">...</data>
  <data key="so">NEW ENGL J MED</data>
  <data key="vol">352</data>
  <data key="page">2589</data>
  <data key="ut"></data>
  <data key="freq">5</data>
</node>
<node id="356">
  <data key="name">Van Allen EM</data>
  <data key="label">Van Allen EM, 2015, SCIENCE, V350, P207, DOI 10.1126/science.aad0095</data>
  <data key="author">Van Allen EM</data>
  <data key="year">2015</data>
  <data key="title">...</data>
  <data key="so">SCIENCE</data>
  <data key="vol">350</data>
  <data key="page">207</data>
  <data key="ut"></data>
  <data key="freq">2</data>
</node>
<node id="357">
  <data key="name">Perez-Soler R</data>
  <data key="label">Perez-Soler R, 2004, J CLIN ONCOL, V22, P3238, DOI 10.1200/JCO.2004.11.057</data>
  <data key="author">Perez-Soler R</data>
  <data key="year">2004</data>
  <data key="title">...</data>
  <data key="so">J CLIN ONCOL</data>
  <data key="vol">22</data>
  <data key="page">3238</data>
  <data key="ut"></data>
  <data key="freq">8</data>
</node>
<node id="358">
  <data key="name">Mok TSK</data>
  <data key="label">Mok TSK, 2019, LANCET, V393, P1819, DOI 10.1016/S0140-6736(18)32409-7</data>
  <data key="author">Mok TSK</data>
  <data key="year">2019</data>
  <data key="title">...</data>
  <data key="so">LANCET</data>
  <data key="vol">393</data>
  <data key="page">1819</data>
  <data key="ut"></data>
  <data key="freq">1</data>
</node>
<node id="359">
  <data key="name">Peters S</data>
  <data key="label">Peters S, 2017, J CLIN ONCOL, V35, P2781, DOI 10.1200/JCO.2016.71.9476</data>
  <data key="author">Peters S</data>
  <data key="year">2017</data>
  <data key="title">...</data>
  <data key="so">J CLIN ONCOL</data>
  <data key="vol">35</data>
  <data key="page">2781</data>
  <data key="ut"></data>
  <data key="freq">2</data>
</node>
<node id="360">
  <data key="name">SANTORO A</data>
  <data key="label">SANTORO A, 1994, LUNG CANCER S1, V11, P130</data>
  <data key="author">SANTORO A</data>
  <data key="year">1994</data>
  <data key="title">...</data>
  <data key="so">LUNG CANCER S1</data>
  <data key="vol">11</data>
  <data key="page">130</data>
  <data key="ut"></data>
  <data key="freq">1</data>
</node>
<node id="361">
  <data key="name">Inoue A</data>
  <data key="label">Inoue A, 2006, J CLIN ONCOL, V24, P3340, DOI 10.1200/JCO.2005.05.4692</data>
  <data key="author">Inoue A</data>
  <data key="year">2006</data>
  <data key="title">...</data>
  <data key="so">J CLIN ONCOL</data>
  <data key="vol">24</data>
  <data key="page">3340</data>
  <data key="ut"></data>
  <data key="freq">3</data>
</node>
<node id="362">
  <data key="name">Sridhar SS</data>
  <data key="label">Sridhar SS, 2003, LANCET ONCOL, V4, P397, DOI 10.1016/S1470-2045(03)01137-9</data>
  <data key="author">Sridhar SS</data>
  <data key="year">2003</data>
  <data key="title">...</data>
  <data key="so">LANCET ONCOL</data>
  <data key="vol">4</data>
  <data key="page">397</data>
  <data key="ut"></data>
  <data key="freq">2</data>
</node>
<node id="363">
  <data key="name">Bray F</data>
  <data key="label">Bray F, 2013, INT J CANCER, V132, P1133, DOI 10.1002/ijc.27711</data>
  <data key="author">Bray F</data>
  <data key="year">2013</data>
  <data key="title">...</data>
  <data key="so">INT J CANCER</data>
  <data key="vol">132</data>
  <data key="page">1133</data>
  <data key="ut"></data>
  <data key="freq">1</data>
</node>
<node id="364">
  <data key="name">Hanna N</data>
  <data key="label">Hanna N, 2017, J CLIN ONCOL, V35, P3484, DOI 10.1200/JCO.2017.74.6065</data>
  <data key="author">Hanna N</data>
  <data key="year">2017</data>
  <data key="title">...</data>
  <data key="so">J CLIN ONCOL</data>
  <data key="vol">35</data>
  <data key="page">3484</data>
  <data key="ut"></data>
  <data key="freq">2</data>
</node>
<node id="365">
  <data key="name">Burdett S</data>
  <data key="label">Burdett S, 2005, J THORAC CARDIOV SUR, V129, P1205, DOI 10.1016/j.jtcvs.2004.12.032</data>
  <data key="author">Burdett S</data>
  <data key="year">2005</data>
  <data key="title">...</data>
  <data key="so">J THORAC CARDIOV SUR</data>
  <data key="vol">129</data>
  <data key="page">1205</data>
  <data key="ut"></data>
  <data key="freq">1</data>
</node>
<node id="366">
  <data key="name">Crawford J</data>
  <data key="label">Crawford J, 1996, J CLIN ONCOL, V14, P2774, DOI 10.1200/JCO.1996.14.10.2774</data>
  <data key="author">Crawford J</data>
  <data key="year">1996</data>
  <data key="title">...</data>
  <data key="so">J CLIN ONCOL</data>
  <data key="vol">14</data>
  <data key="page">2774</data>
  <data key="ut"></data>
  <data key="freq">1</data>
</node>
<node id="367">
  <data key="name">Delbaldo C</data>
  <data key="label">Delbaldo C, 2004, JAMA-J AM MED ASSOC, V292, P470, DOI 10.1001/jama.292.4.470</data>
  <data key="author">Delbaldo C</data>
  <data key="year">2004</data>
  <data key="title">...</data>
  <data key="so">JAMA-J AM MED ASSOC</data>
  <data key="vol">292</data>
  <data key="page">470</data>
  <data key="ut"></data>
  <data key="freq">1</data>
</node>
<node id="368">
  <data key="name">Shigematsu H</data>
  <data key="label">Shigematsu H, 2005, JNCI-J NATL CANCER I, V97, P339, DOI 10.1093/jnci/dji055</data>
  <data key="author">Shigematsu H</data>
  <data key="year">2005</data>
  <data key="title">...</data>
  <data key="so">JNCI-J NATL CANCER I</data>
  <data key="vol">97</data>
  <data key="page">339</data>
  <data key="ut"></data>
  <data key="freq">4</data>
</node>
<node id="369">
  <data key="name">Motzer RJ</data>
  <data key="label">Motzer RJ, 2018, NEW ENGL J MED, V378, P1277, DOI 10.1056/NEJMoa1712126</data>
  <data key="author">Motzer RJ</data>
  <data key="year">2018</data>
  <data key="title">...</data>
  <data key="so">NEW ENGL J MED</data>
  <data key="vol">378</data>
  <data key="page">1277</data>
  <data key="ut"></data>
  <data key="freq">1</data>
</node>
<node id="370">
  <data key="name">Ayers M</data>
  <data key="label">Ayers M, 2017, J CLIN INVEST, V127, P2930, DOI 10.1172/JCI91190</data>
  <data key="author">Ayers M</data>
  <data key="year">2017</data>
  <data key="title">...</data>
  <data key="so">J CLIN INVEST</data>
  <data key="vol">127</data>
  <data key="page">2930</data>
  <data key="ut"></data>
  <data key="freq">1</data>
</node>
<node id="371">
  <data key="name">Andrechek ER</data>
  <data key="label">Andrechek ER, 2000, P NATL ACAD SCI USA, V97, P3444, DOI 10.1073/pnas.050408497</data>
  <data key="author">Andrechek ER</data>
  <data key="year">2000</data>
  <data key="title">...</data>
  <data key="so">P NATL ACAD SCI USA</data>
  <data key="vol">97</data>
  <data key="page">3444</data>
  <data key="ut"></data>
  <data key="freq">1</data>
</node>
<node id="372">
  <data key="name">Robert C</data>
  <data key="label">Robert C, 2014, LANCET, V384, P1109, DOI 10.1016/S0140-6736(14)60958-2</data>
  <data key="author">Robert C</data>
  <data key="year">2014</data>
  <data key="title">...</data>
  <data key="so">LANCET</data>
  <data key="vol">384</data>
  <data key="page">1109</data>
  <data key="ut"></data>
  <data key="freq">2</data>
</node>
<node id="373">
  <data key="name">**NationalCancerInstitute</data>
  <data key="label">**NationalCancerInstitute, 1999, NAT CANC I COMM TOX, V0, P0</data>
  <data key="author">**NationalCancerInstitute</data>
  <data key="year">1999</data>
  <data key="title">...</data>
  <data key="so">NAT CANC I COMM TOX</data>
  <data key="vol">0</data>
  <data key="page">0</data>
  <data key="ut"></data>
  <data key="freq">1</data>
</node>
<node id="374">
  <data key="name">JOHNSON DH</data>
  <data key="label">JOHNSON DH, 1999, P AN M AM SOC CLIN, V18, P0</data>
  <data key="author">JOHNSON DH</data>
  <data key="year">1999</data>
  <data key="title">...</data>
  <data key="so">P AN M AM SOC CLIN</data>
  <data key="vol">18</data>
  <data key="page">0</data>
  <data key="ut"></data>
  <data key="freq">2</data>
</node>
<node id="375">
  <data key="name">Kobayashi S</data>
  <data key="label">Kobayashi S, 2005, NEW ENGL J MED, V352, P786, DOI 10.1056/NEJMoa044238</data>
  <data key="author">Kobayashi S</data>
  <data key="year">2005</data>
  <data key="title">...</data>
  <data key="so">NEW ENGL J MED</data>
  <data key="vol">352</data>
  <data key="page">786</data>
  <data key="ut"></data>
  <data key="freq">1</data>
</node>
<node id="376">
  <data key="name">Arteaga CL</data>
  <data key="label">Arteaga CL, 2002, SEMIN ONCOL, V29, P3, DOI 10.1053/sonc.2002.35642</data>
  <data key="author">Arteaga CL</data>
  <data key="year">2002</data>
  <data key="title">...</data>
  <data key="so">SEMIN ONCOL</data>
  <data key="vol">29</data>
  <data key="page">3</data>
  <data key="ut"></data>
  <data key="freq">3</data>
</node>
<node id="377">
  <data key="name">Roach C</data>
  <data key="label">Roach C, 2016, APPL IMMUNOHISTO M M, V24, P392, DOI 10.1097/PAI.0000000000000408</data>
  <data key="author">Roach C</data>
  <data key="year">2016</data>
  <data key="title">...</data>
  <data key="so">APPL IMMUNOHISTO M M</data>
  <data key="vol">24</data>
  <data key="page">392</data>
  <data key="ut"></data>
  <data key="freq">4</data>
</node>
<node id="378">
  <data key="name">Strauss GM</data>
  <data key="label">Strauss GM, 2006, J CLIN ONCOL, V24, P0</data>
  <data key="author">Strauss GM</data>
  <data key="year">2006</data>
  <data key="title">...</data>
  <data key="so">J CLIN ONCOL</data>
  <data key="vol">24</data>
  <data key="page">0</data>
  <data key="ut"></data>
  <data key="freq">3</data>
</node>
<node id="379">
  <data key="name">Jain RK</data>
  <data key="label">Jain RK, 2001, NAT MED, V7, P987, DOI 10.1038/nm0901-987</data>
  <data key="author">Jain RK</data>
  <data key="year">2001</data>
  <data key="title">...</data>
  <data key="so">NAT MED</data>
  <data key="vol">7</data>
  <data key="page">987</data>
  <data key="ut"></data>
  <data key="freq">1</data>
</node>
<node id="380">
  <data key="name">Celli BR</data>
  <data key="label">Celli BR, 2004, NEW ENGL J MED, V350, P1005, DOI 10.1056/NEJMoa021322</data>
  <data key="author">Celli BR</data>
  <data key="year">2004</data>
  <data key="title">...</data>
  <data key="so">NEW ENGL J MED</data>
  <data key="vol">350</data>
  <data key="page">1005</data>
  <data key="ut"></data>
  <data key="freq">1</data>
</node>
<node id="381">
  <data key="name">De Silva IU</data>
  <data key="label">De Silva IU, 2000, MOL CELL BIOL, V20, P7980, DOI 10.1128/MCB.20.21.7980-7990.2000</data>
  <data key="author">De Silva IU</data>
  <data key="year">2000</data>
  <data key="title">...</data>
  <data key="so">MOL CELL BIOL</data>
  <data key="vol">20</data>
  <data key="page">7980</data>
  <data key="ut"></data>
  <data key="freq">1</data>
</node>
<node id="382">
  <data key="name">Bradley JD</data>
  <data key="label">Bradley JD, 2015, LANCET ONCOL, V16, P187, DOI 10.1016/S1470-2045(14)71207-0</data>
  <data key="author">Bradley JD</data>
  <data key="year">2015</data>
  <data key="title">...</data>
  <data key="so">LANCET ONCOL</data>
  <data key="vol">16</data>
  <data key="page">187</data>
  <data key="ut"></data>
  <data key="freq">1</data>
</node>
<node id="383">
  <data key="name">Alberg AJ</data>
  <data key="label">Alberg AJ, 2013, CHEST, V143, P0, DOI 10.1378/chest.12-2345</data>
  <data key="author">Alberg AJ</data>
  <data key="year">2013</data>
  <data key="title">...</data>
  <data key="so">CHEST</data>
  <data key="vol">143</data>
  <data key="page">0</data>
  <data key="ut"></data>
  <data key="freq">1</data>
</node>
<node id="384">
  <data key="name">RUCKDESCHEL J</data>
  <data key="label">RUCKDESCHEL J, 1994, P AN M AM SOC CLIN, V13, P357</data>
  <data key="author">RUCKDESCHEL J</data>
  <data key="year">1994</data>
  <data key="title">...</data>
  <data key="so">P AN M AM SOC CLIN</data>
  <data key="vol">13</data>
  <data key="page">357</data>
  <data key="ut"></data>
  <data key="freq">2</data>
</node>
<node id="385">
  <data key="name">Shepherd FA</data>
  <data key="label">Shepherd FA, 2005, NEW ENGL J MED, V353, P123, DOI 10.1056/NEJMoa050753</data>
  <data key="author">Shepherd FA</data>
  <data key="year">2005</data>
  <data key="title">...</data>
  <data key="so">NEW ENGL J MED</data>
  <data key="vol">353</data>
  <data key="page">123</data>
  <data key="ut"></data>
  <data key="freq">12</data>
</node>
<node id="386">
  <data key="name">Pfister DG</data>
  <data key="label">Pfister DG, 2004, J CLIN ONCOL, V22, P330, DOI 10.1200/JCO.2004.09.053</data>
  <data key="author">Pfister DG</data>
  <data key="year">2004</data>
  <data key="title">...</data>
  <data key="so">J CLIN ONCOL</data>
  <data key="vol">22</data>
  <data key="page">330</data>
  <data key="ut"></data>
  <data key="freq">9</data>
</node>
<node id="387">
  <data key="name">Albanell J</data>
  <data key="label">Albanell J, 2002, J CLIN ONCOL, V20, P110, DOI 10.1200/JCO.2002.20.1.110</data>
  <data key="author">Albanell J</data>
  <data key="year">2002</data>
  <data key="title">...</data>
  <data key="so">J CLIN ONCOL</data>
  <data key="vol">20</data>
  <data key="page">110</data>
  <data key="ut"></data>
  <data key="freq">1</data>
</node>
<node id="388">
  <data key="name">Bergers G</data>
  <data key="label">Bergers G, 2003, NAT REV CANCER, V3, P401, DOI 10.1038/nrc1093</data>
  <data key="author">Bergers G</data>
  <data key="year">2003</data>
  <data key="title">...</data>
  <data key="so">NAT REV CANCER</data>
  <data key="vol">3</data>
  <data key="page">401</data>
  <data key="ut"></data>
  <data key="freq">1</data>
</node>
<node id="389">
  <data key="name">Han SW</data>
  <data key="label">Han SW, 2005, J CLIN ONCOL, V23, P2493, DOI 10.1200/JCO.2005.01.388</data>
  <data key="author">Han SW</data>
  <data key="year">2005</data>
  <data key="title">...</data>
  <data key="so">J CLIN ONCOL</data>
  <data key="vol">23</data>
  <data key="page">2493</data>
  <data key="ut"></data>
  <data key="freq">4</data>
</node>
<node id="390">
  <data key="name">Cardarella S</data>
  <data key="label">Cardarella S, 2013, CLIN CANCER RES, V19, P4532, DOI 10.1158/1078-0432.CCR-13-0657</data>
  <data key="author">Cardarella S</data>
  <data key="year">2013</data>
  <data key="title">...</data>
  <data key="so">CLIN CANCER RES</data>
  <data key="vol">19</data>
  <data key="page">4532</data>
  <data key="ut"></data>
  <data key="freq">1</data>
</node>
<node id="391">
  <data key="name">Suzuki T</data>
  <data key="label">Suzuki T, 2003, LUNG CANCER-J IASLC, V42, P35, DOI 10.1016/S0169-5002(03)00278-2</data>
  <data key="author">Suzuki T</data>
  <data key="year">2003</data>
  <data key="title">...</data>
  <data key="so">LUNG CANCER-J IASLC</data>
  <data key="vol">42</data>
  <data key="page">35</data>
  <data key="ut"></data>
  <data key="freq">2</data>
</node>
<node id="392">
  <data key="name">*IMPATH INC</data>
  <data key="label">*IMPATH INC, 1998, AN EGFR EXPR SEL TUM, V1, P0</data>
  <data key="author">*IMPATH INC</data>
  <data key="year">1998</data>
  <data key="title">...</data>
  <data key="so">AN EGFR EXPR SEL TUM</data>
  <data key="vol">1</data>
  <data key="page">0</data>
  <data key="ut"></data>
  <data key="freq">1</data>
</node>
<node id="393">
  <data key="name">Celli BR</data>
  <data key="label">Celli BR, 2008, RESP MED, V102, P0, DOI 10.1016/S0954-6111(08)70005-2</data>
  <data key="author">Celli BR</data>
  <data key="year">2008</data>
  <data key="title">...</data>
  <data key="so">RESP MED</data>
  <data key="vol">102</data>
  <data key="page">0</data>
  <data key="ut"></data>
  <data key="freq">1</data>
</node>
<node id="394">
  <data key="name">Chaft JE</data>
  <data key="label">Chaft JE, 2011, CLIN CANCER RES, V17, P6298, DOI 10.1158/1078-0432.CCR-11-1468</data>
  <data key="author">Chaft JE</data>
  <data key="year">2011</data>
  <data key="title">...</data>
  <data key="so">CLIN CANCER RES</data>
  <data key="vol">17</data>
  <data key="page">6298</data>
  <data key="ut"></data>
  <data key="freq">2</data>
</node>
<node id="395">
  <data key="name">Giaccone G</data>
  <data key="label">Giaccone G, 2006, CLIN CANCER RES, V12, P6049, DOI 10.1158/1078-0432.CCR-06-0260</data>
  <data key="author">Giaccone G</data>
  <data key="year">2006</data>
  <data key="title">...</data>
  <data key="so">CLIN CANCER RES</data>
  <data key="vol">12</data>
  <data key="page">6049</data>
  <data key="ut"></data>
  <data key="freq">1</data>
</node>
<node id="396">
  <data key="name">*NAT COMPR CANC NE</data>
  <data key="label">*NAT COMPR CANC NE, 2011, NCCN CLIN PRACT GUID, V0, P0</data>
  <data key="author">*NAT COMPR CANC NE</data>
  <data key="year">2011</data>
  <data key="title">...</data>
  <data key="so">NCCN CLIN PRACT GUID</data>
  <data key="vol">0</data>
  <data key="page">0</data>
  <data key="ut"></data>
  <data key="freq">1</data>
</node>
<node id="397">
  <data key="name">Kelly K</data>
  <data key="label">Kelly K, 1997, CLIN CANCER RES, V3, P1117</data>
  <data key="author">Kelly K</data>
  <data key="year">1997</data>
  <data key="title">...</data>
  <data key="so">CLIN CANCER RES</data>
  <data key="vol">3</data>
  <data key="page">1117</data>
  <data key="ut"></data>
  <data key="freq">1</data>
</node>
<node id="398">
  <data key="name">**NationalCancerInstitute</data>
  <data key="label">**NationalCancerInstitute, 1999, COMM TOX CRIT VERS 2, V0, P0</data>
  <data key="author">**NationalCancerInstitute</data>
  <data key="year">1999</data>
  <data key="title">...</data>
  <data key="so">COMM TOX CRIT VERS 2</data>
  <data key="vol">0</data>
  <data key="page">0</data>
  <data key="ut"></data>
  <data key="freq">1</data>
</node>
<node id="399">
  <data key="name">Costa DB</data>
  <data key="label">Costa DB, 2007, LUNG CANCER, V58, P95, DOI 10.1016/j.lungcan.2007.05.017</data>
  <data key="author">Costa DB</data>
  <data key="year">2007</data>
  <data key="title">...</data>
  <data key="so">LUNG CANCER</data>
  <data key="vol">58</data>
  <data key="page">95</data>
  <data key="ut"></data>
  <data key="freq">1</data>
</node>
<node id="400">
  <data key="name">Maruyama R</data>
  <data key="label">Maruyama R, 2008, J CLIN ONCOL, V26, P4244, DOI 10.1200/JCO.2007.15.0185</data>
  <data key="author">Maruyama R</data>
  <data key="year">2008</data>
  <data key="title">...</data>
  <data key="so">J CLIN ONCOL</data>
  <data key="vol">26</data>
  <data key="page">4244</data>
  <data key="ut"></data>
  <data key="freq">2</data>
</node>
<node id="401">
  <data key="name">Albain KS</data>
  <data key="label">Albain KS, 2002, J CLIN ONCOL, V20, P3454, DOI 10.1200/JCO.2002.03.055</data>
  <data key="author">Albain KS</data>
  <data key="year">2002</data>
  <data key="title">...</data>
  <data key="so">J CLIN ONCOL</data>
  <data key="vol">20</data>
  <data key="page">3454</data>
  <data key="ut"></data>
  <data key="freq">2</data>
</node>
<node id="402">
  <data key="name">BEZIAK A</data>
  <data key="label">BEZIAK A, 2003, LUNG CANCER S4, V41, P0</data>
  <data key="author">BEZIAK A</data>
  <data key="year">2003</data>
  <data key="title">...</data>
  <data key="so">LUNG CANCER S4</data>
  <data key="vol">41</data>
  <data key="page">0</data>
  <data key="ut"></data>
  <data key="freq">1</data>
</node>
<node id="403">
  <data key="name">Ando M</data>
  <data key="label">Ando M, 2006, J CLIN ONCOL, V24, P2549, DOI 10.1200/JCO.2005.04.9866</data>
  <data key="author">Ando M</data>
  <data key="year">2006</data>
  <data key="title">...</data>
  <data key="so">J CLIN ONCOL</data>
  <data key="vol">24</data>
  <data key="page">2549</data>
  <data key="ut"></data>
  <data key="freq">2</data>
</node>
<node id="404">
  <data key="name">*PORT MET AN TRIAL</data>
  <data key="label">*PORT MET AN TRIAL, 2003, COCHRANE DB SYST REV, V1, P2142</data>
  <data key="author">*PORT MET AN TRIAL</data>
  <data key="year">2003</data>
  <data key="title">...</data>
  <data key="so">COCHRANE DB SYST REV</data>
  <data key="vol">1</data>
  <data key="page">2142</data>
  <data key="ut"></data>
  <data key="freq">1</data>
</node>
<node id="405">
  <data key="name">Garon EB</data>
  <data key="label">Garon EB, 2015, NEW ENGL J MED, V372, P2018, DOI 10.1056/NEJMoa1501824</data>
  <data key="author">Garon EB</data>
  <data key="year">2015</data>
  <data key="title">...</data>
  <data key="so">NEW ENGL J MED</data>
  <data key="vol">372</data>
  <data key="page">2018</data>
  <data key="ut"></data>
  <data key="freq">10</data>
</node>
<node id="406">
  <data key="name">MASUDA N</data>
  <data key="label">MASUDA N, 1999, P AN M AM SOC CLIN, V18, P0</data>
  <data key="author">MASUDA N</data>
  <data key="year">1999</data>
  <data key="title">...</data>
  <data key="so">P AN M AM SOC CLIN</data>
  <data key="vol">18</data>
  <data key="page">0</data>
  <data key="ut"></data>
  <data key="freq">1</data>
</node>
<node id="407">
  <data key="name">Pao W</data>
  <data key="label">Pao W, 2004, P NATL ACAD SCI USA, V101, P13306, DOI 10.1073/pnas.0405220101</data>
  <data key="author">Pao W</data>
  <data key="year">2004</data>
  <data key="title">...</data>
  <data key="so">P NATL ACAD SCI USA</data>
  <data key="vol">101</data>
  <data key="page">13306</data>
  <data key="ut"></data>
  <data key="freq">12</data>
</node>
<node id="408">
  <data key="name">Landis SH</data>
  <data key="label">Landis SH, 1998, CA-CANCER J CLIN, V48, P6, DOI 10.3322/canjclin.48.1.6</data>
  <data key="author">Landis SH</data>
  <data key="year">1998</data>
  <data key="title">...</data>
  <data key="so">CA-CANCER J CLIN</data>
  <data key="vol">48</data>
  <data key="page">6</data>
  <data key="ut"></data>
  <data key="freq">1</data>
</node>
<node id="409">
  <data key="name">Ahn MJ</data>
  <data key="label">Ahn MJ, 2015, ANN ONCOL, V26, P140</data>
  <data key="author">Ahn MJ</data>
  <data key="year">2015</data>
  <data key="title">...</data>
  <data key="so">ANN ONCOL</data>
  <data key="vol">26</data>
  <data key="page">140</data>
  <data key="ut"></data>
  <data key="freq">1</data>
</node>
<node id="410">
  <data key="name">Bergeron A</data>
  <data key="label">Bergeron A, 2002, J CLIN ONCOL, V20, P4271, DOI 10.1200/JCO.2002.99.179</data>
  <data key="author">Bergeron A</data>
  <data key="year">2002</data>
  <data key="title">...</data>
  <data key="so">J CLIN ONCOL</data>
  <data key="vol">20</data>
  <data key="page">4271</data>
  <data key="ut"></data>
  <data key="freq">1</data>
</node>
<node id="411">
  <data key="name">Broermann P</data>
  <data key="label">Broermann P, 2002, CANCER, V94, P2055, DOI 10.1002/cncr.10387</data>
  <data key="author">Broermann P</data>
  <data key="year">2002</data>
  <data key="title">...</data>
  <data key="so">CANCER</data>
  <data key="vol">94</data>
  <data key="page">2055</data>
  <data key="ut"></data>
  <data key="freq">1</data>
</node>
<node id="412">
  <data key="name">Herbst RS</data>
  <data key="label">Herbst RS, 2005, J CLIN ONCOL, V23, P5892, DOI 10.1200/JCO.2005.02.840</data>
  <data key="author">Herbst RS</data>
  <data key="year">2005</data>
  <data key="title">...</data>
  <data key="so">J CLIN ONCOL</data>
  <data key="vol">23</data>
  <data key="page">5892</data>
  <data key="ut"></data>
  <data key="freq">1</data>
</node>
<node id="413">
  <data key="name">Freshwater T</data>
  <data key="label">Freshwater T, 2015, 6 AM C PHARM ARL VA, V0, P0</data>
  <data key="author">Freshwater T</data>
  <data key="year">2015</data>
  <data key="title">...</data>
  <data key="so">6 AM C PHARM ARL VA</data>
  <data key="vol">0</data>
  <data key="page">0</data>
  <data key="ut"></data>
  <data key="freq">1</data>
</node>
<node id="414">
  <data key="name">Rizvi H</data>
  <data key="label">Rizvi H, 2018, J CLIN ONCOL, V36, P633, DOI 10.1200/JCO.2017.75.3384</data>
  <data key="author">Rizvi H</data>
  <data key="year">2018</data>
  <data key="title">...</data>
  <data key="so">J CLIN ONCOL</data>
  <data key="vol">36</data>
  <data key="page">633</data>
  <data key="ut"></data>
  <data key="freq">1</data>
</node>
<node id="415">
  <data key="name">Larkin J</data>
  <data key="label">Larkin J, 2015, NEW ENGL J MED, V373, P1270</data>
  <data key="author">Larkin J</data>
  <data key="year">2015</data>
  <data key="title">...</data>
  <data key="so">NEW ENGL J MED</data>
  <data key="vol">373</data>
  <data key="page">1270</data>
  <data key="ut"></data>
  <data key="freq">1</data>
</node>
<node id="416">
  <data key="name">Bezu L</data>
  <data key="label">Bezu L, 2015, FRONT IMMUNOL, V6, P0, DOI 10.3389/fimmu.2015.00187</data>
  <data key="author">Bezu L</data>
  <data key="year">2015</data>
  <data key="title">...</data>
  <data key="so">FRONT IMMUNOL</data>
  <data key="vol">6</data>
  <data key="page">0</data>
  <data key="ut"></data>
  <data key="freq">1</data>
</node>
<node id="417">
  <data key="name">Berghmans T</data>
  <data key="label">Berghmans T, 2005, LUNG CANCER, V49, P13, DOI 10.1016/j.lungcan.2005.01.002</data>
  <data key="author">Berghmans T</data>
  <data key="year">2005</data>
  <data key="title">...</data>
  <data key="so">LUNG CANCER</data>
  <data key="vol">49</data>
  <data key="page">13</data>
  <data key="ut"></data>
  <data key="freq">1</data>
</node>
<node id="418">
  <data key="name">Boland JM</data>
  <data key="label">Boland JM, 2009, HUM PATHOL, V40, P1152, DOI 10.1016/j.humpath.2009.01.012</data>
  <data key="author">Boland JM</data>
  <data key="year">2009</data>
  <data key="title">...</data>
  <data key="so">HUM PATHOL</data>
  <data key="vol">40</data>
  <data key="page">1152</data>
  <data key="ut"></data>
  <data key="freq">1</data>
</node>
<node id="419">
  <data key="name">Gurublihagavatula S</data>
  <data key="label">Gurublihagavatula S, 2005, SEMIN RESP CRIT CARE, V26, P298, DOI 10.1055/s-2005-871988</data>
  <data key="author">Gurublihagavatula S</data>
  <data key="year">2005</data>
  <data key="title">...</data>
  <data key="so">SEMIN RESP CRIT CARE</data>
  <data key="vol">26</data>
  <data key="page">298</data>
  <data key="ut"></data>
  <data key="freq">1</data>
</node>
<node id="420">
  <data key="name">Cutica I</data>
  <data key="label">Cutica I, 2014, EUR J INTERN MED, V25, P685, DOI 10.1016/j.ejim.2014.07.002</data>
  <data key="author">Cutica I</data>
  <data key="year">2014</data>
  <data key="title">...</data>
  <data key="so">EUR J INTERN MED</data>
  <data key="vol">25</data>
  <data key="page">685</data>
  <data key="ut"></data>
  <data key="freq">2</data>
</node>
<node id="421">
  <data key="name">ROBINET G</data>
  <data key="label">ROBINET G, 1997, P AN M AM SOC CLIN, V16, P0</data>
  <data key="author">ROBINET G</data>
  <data key="year">1997</data>
  <data key="title">...</data>
  <data key="so">P AN M AM SOC CLIN</data>
  <data key="vol">16</data>
  <data key="page">0</data>
  <data key="ut"></data>
  <data key="freq">2</data>
</node>
<node id="422">
  <data key="name">Fontanini G</data>
  <data key="label">Fontanini G, 1998, CLIN CANCER RES, V4, P241</data>
  <data key="author">Fontanini G</data>
  <data key="year">1998</data>
  <data key="title">...</data>
  <data key="so">CLIN CANCER RES</data>
  <data key="vol">4</data>
  <data key="page">241</data>
  <data key="ut"></data>
  <data key="freq">2</data>
</node>
<node id="423">
  <data key="name">*DAK INC</data>
  <data key="label">*DAK INC, 2004, DAK PHARMDX KIT, V0, P0</data>
  <data key="author">*DAK INC</data>
  <data key="year">2004</data>
  <data key="title">...</data>
  <data key="so">DAK PHARMDX KIT</data>
  <data key="vol">0</data>
  <data key="page">0</data>
  <data key="ut"></data>
  <data key="freq">1</data>
</node>
<node id="424">
  <data key="name">Lazzari C</data>
  <data key="label">Lazzari C, 2017, FRONT MED-LAUSANNE, V4, P0, DOI 10.3389/fmed.2017.00004</data>
  <data key="author">Lazzari C</data>
  <data key="year">2017</data>
  <data key="title">...</data>
  <data key="so">FRONT MED-LAUSANNE</data>
  <data key="vol">4</data>
  <data key="page">0</data>
  <data key="ut"></data>
  <data key="freq">1</data>
</node>
<node id="425">
  <data key="name">Breathnach OS</data>
  <data key="label">Breathnach OS, 2001, J CLIN ONCOL, V19, P1734, DOI 10.1200/JCO.2001.19.6.1734</data>
  <data key="author">Breathnach OS</data>
  <data key="year">2001</data>
  <data key="title">...</data>
  <data key="so">J CLIN ONCOL</data>
  <data key="vol">19</data>
  <data key="page">1734</data>
  <data key="ut"></data>
  <data key="freq">1</data>
</node>
<node id="426">
  <data key="name">Francisco LM</data>
  <data key="label">Francisco LM, 2010, IMMUNOL REV, V236, P219, DOI 10.1111/j.1600-065X.2010.00923.x</data>
  <data key="author">Francisco LM</data>
  <data key="year">2010</data>
  <data key="title">...</data>
  <data key="so">IMMUNOL REV</data>
  <data key="vol">236</data>
  <data key="page">219</data>
  <data key="ut"></data>
  <data key="freq">1</data>
</node>
<node id="427">
  <data key="name">**NationalComprehensiveCancerNet-work</data>
  <data key="label">**NationalComprehensiveCancerNet-work, 2018, NCCN CLIN PRACT GUID, V2, P0</data>
  <data key="author">**NationalComprehensiveCancerNet-work</data>
  <data key="year">2018</data>
  <data key="title">...</data>
  <data key="so">NCCN CLIN PRACT GUID</data>
  <data key="vol">2</data>
  <data key="page">0</data>
  <data key="ut"></data>
  <data key="freq">1</data>
</node>
<node id="428">
  <data key="name">BAILEY LR</data>
  <data key="label">BAILEY LR, 2004, J CLIN ONCOL S, V22, P0</data>
  <data key="author">BAILEY LR</data>
  <data key="year">2004</data>
  <data key="title">...</data>
  <data key="so">J CLIN ONCOL S</data>
  <data key="vol">22</data>
  <data key="page">0</data>
  <data key="ut"></data>
  <data key="freq">1</data>
</node>
<node id="429">
  <data key="name">Atagi S</data>
  <data key="label">Atagi S, 2011, P WORLD C LUNG CANC, V0, P0</data>
  <data key="author">Atagi S</data>
  <data key="year">2011</data>
  <data key="title">...</data>
  <data key="so">P WORLD C LUNG CANC</data>
  <data key="vol">0</data>
  <data key="page">0</data>
  <data key="ut"></data>
  <data key="freq">1</data>
</node>
<node id="430">
  <data key="name">Boyd ZS</data>
  <data key="label">Boyd ZS, 2016, CANC IMMUNOL RES S, V4, P0</data>
  <data key="author">Boyd ZS</data>
  <data key="year">2016</data>
  <data key="title">...</data>
  <data key="so">CANC IMMUNOL RES S</data>
  <data key="vol">4</data>
  <data key="page">0</data>
  <data key="ut"></data>
  <data key="freq">1</data>
</node>
<node id="431">
  <data key="name">Greco FA</data>
  <data key="label">Greco FA, 2002, CANCER, V95, P1279, DOI 10.1002/cncr.10810</data>
  <data key="author">Greco FA</data>
  <data key="year">2002</data>
  <data key="title">...</data>
  <data key="so">CANCER</data>
  <data key="vol">95</data>
  <data key="page">1279</data>
  <data key="ut"></data>
  <data key="freq">1</data>
</node>
<node id="432">
  <data key="name">Alberg AJ</data>
  <data key="label">Alberg AJ, 2005, J CLIN ONCOL, V23, P3175, DOI 10.1200/JCO.2005.10.462</data>
  <data key="author">Alberg AJ</data>
  <data key="year">2005</data>
  <data key="title">...</data>
  <data key="so">J CLIN ONCOL</data>
  <data key="vol">23</data>
  <data key="page">3175</data>
  <data key="ut"></data>
  <data key="freq">1</data>
</node>
<node id="433">
  <data key="name">FOSSELLA FV</data>
  <data key="label">FOSSELLA FV, 1995, J CLIN ONCOL, V13, P645, DOI 10.1200/JCO.1995.13.3.645</data>
  <data key="author">FOSSELLA FV</data>
  <data key="year">1995</data>
  <data key="title">...</data>
  <data key="so">J CLIN ONCOL</data>
  <data key="vol">13</data>
  <data key="page">645</data>
  <data key="ut"></data>
  <data key="freq">2</data>
</node>
<node id="434">
  <data key="name">RINALDI M</data>
  <data key="label">RINALDI M, 1994, P AN M AM SOC CLIN, V13, P0</data>
  <data key="author">RINALDI M</data>
  <data key="year">1994</data>
  <data key="title">...</data>
  <data key="so">P AN M AM SOC CLIN</data>
  <data key="vol">13</data>
  <data key="page">0</data>
  <data key="ut"></data>
  <data key="freq">1</data>
</node>
<node id="435">
  <data key="name">Goldstraw P</data>
  <data key="label">Goldstraw P, 2010, STAGING MANUAL THORA, V0, P0</data>
  <data key="author">Goldstraw P</data>
  <data key="year">2010</data>
  <data key="title">...</data>
  <data key="so">STAGING MANUAL THORA</data>
  <data key="vol">0</data>
  <data key="page">0</data>
  <data key="ut"></data>
  <data key="freq">1</data>
</node>
<node id="436">
  <data key="name">Tumeh PC</data>
  <data key="label">Tumeh PC, 2014, NATURE, V515, P568, DOI 10.1038/nature13954</data>
  <data key="author">Tumeh PC</data>
  <data key="year">2014</data>
  <data key="title">...</data>
  <data key="so">NATURE</data>
  <data key="vol">515</data>
  <data key="page">568</data>
  <data key="ut"></data>
  <data key="freq">5</data>
</node>
<node id="437">
  <data key="name">Fournel P</data>
  <data key="label">Fournel P, 2005, J CLIN ONCOL, V23, P5910, DOI 10.1200/JCO.2005.03.070</data>
  <data key="author">Fournel P</data>
  <data key="year">2005</data>
  <data key="title">...</data>
  <data key="so">J CLIN ONCOL</data>
  <data key="vol">23</data>
  <data key="page">5910</data>
  <data key="ut"></data>
  <data key="freq">1</data>
</node>
<node id="438">
  <data key="name">Belderbos JSA</data>
  <data key="label">Belderbos JSA, 2008, INT J RADIAT ONCOL, V72, P335, DOI 10.1016/j.ijrobp.2008.04.081</data>
  <data key="author">Belderbos JSA</data>
  <data key="year">2008</data>
  <data key="title">...</data>
  <data key="so">INT J RADIAT ONCOL</data>
  <data key="vol">72</data>
  <data key="page">335</data>
  <data key="ut"></data>
  <data key="freq">1</data>
</node>
<node id="439">
  <data key="name">Camidge DR</data>
  <data key="label">Camidge DR, 2010, CLIN CANCER RES, V16, P5581, DOI 10.1158/1078-0432.CCR-10-0851</data>
  <data key="author">Camidge DR</data>
  <data key="year">2010</data>
  <data key="title">...</data>
  <data key="so">CLIN CANCER RES</data>
  <data key="vol">16</data>
  <data key="page">5581</data>
  <data key="ut"></data>
  <data key="freq">1</data>
</node>
<node id="440">
  <data key="name">Gazdar AF</data>
  <data key="label">Gazdar AF, 2009, ONCOGENE, V28, P0, DOI 10.1038/onc.2009.198</data>
  <data key="author">Gazdar AF</data>
  <data key="year">2009</data>
  <data key="title">...</data>
  <data key="so">ONCOGENE</data>
  <data key="vol">28</data>
  <data key="page">0</data>
  <data key="ut"></data>
  <data key="freq">1</data>
</node>
<node id="441">
  <data key="name">Hidalgo M</data>
  <data key="label">Hidalgo M, 2001, J CLIN ONCOL, V19, P3267, DOI 10.1200/JCO.2001.19.13.3267</data>
  <data key="author">Hidalgo M</data>
  <data key="year">2001</data>
  <data key="title">...</data>
  <data key="so">J CLIN ONCOL</data>
  <data key="vol">19</data>
  <data key="page">3267</data>
  <data key="ut"></data>
  <data key="freq">1</data>
</node>
<node id="442">
  <data key="name">BELANI CP</data>
  <data key="label">BELANI CP, 1998, P AN M AM SOC CLIN, V17, P455</data>
  <data key="author">BELANI CP</data>
  <data key="year">1998</data>
  <data key="title">...</data>
  <data key="so">P AN M AM SOC CLIN</data>
  <data key="vol">17</data>
  <data key="page">455</data>
  <data key="ut"></data>
  <data key="freq">1</data>
</node>
<node id="443">
  <data key="name">CLARKE S</data>
  <data key="label">CLARKE S, 1997, P AN M AM SOC CLIN, V16, P465</data>
  <data key="author">CLARKE S</data>
  <data key="year">1997</data>
  <data key="title">...</data>
  <data key="so">P AN M AM SOC CLIN</data>
  <data key="vol">16</data>
  <data key="page">465</data>
  <data key="ut"></data>
  <data key="freq">1</data>
</node>
<node id="444">
  <data key="name">Gettinger S</data>
  <data key="label">Gettinger S, 2016, J CLIN ONCOL, V34, P2980, DOI 10.1200/JCO.2016.66.9929</data>
  <data key="author">Gettinger S</data>
  <data key="year">2016</data>
  <data key="title">...</data>
  <data key="so">J CLIN ONCOL</data>
  <data key="vol">34</data>
  <data key="page">2980</data>
  <data key="ut"></data>
  <data key="freq">1</data>
</node>
<node id="445">
  <data key="name">Rizvi NA</data>
  <data key="label">Rizvi NA, 2019, J CLIN ONCOL, V37, P0</data>
  <data key="author">Rizvi NA</data>
  <data key="year">2019</data>
  <data key="title">...</data>
  <data key="so">J CLIN ONCOL</data>
  <data key="vol">37</data>
  <data key="page">0</data>
  <data key="ut"></data>
  <data key="freq">1</data>
</node>
<node id="446">
  <data key="name">Fukumoto S</data>
  <data key="label">Fukumoto S, 2002, CANCER-AM CANCER SOC, V95, P1546, DOI 10.1002/cncr.10853</data>
  <data key="author">Fukumoto S</data>
  <data key="year">2002</data>
  <data key="title">...</data>
  <data key="so">CANCER-AM CANCER SOC</data>
  <data key="vol">95</data>
  <data key="page">1546</data>
  <data key="ut"></data>
  <data key="freq">1</data>
</node>
<node id="447">
  <data key="name">Taube JM</data>
  <data key="label">Taube JM, 2014, CLIN CANCER RES, V20, P5064, DOI 10.1158/1078-0432.CCR-13-3271</data>
  <data key="author">Taube JM</data>
  <data key="year">2014</data>
  <data key="title">...</data>
  <data key="so">CLIN CANCER RES</data>
  <data key="vol">20</data>
  <data key="page">5064</data>
  <data key="ut"></data>
  <data key="freq">2</data>
</node>
<node id="448">
  <data key="name">Budman DR</data>
  <data key="label">Budman DR, 1998, ANTI-CANCER DRUG, V9, P697, DOI 10.1097/00001813-199809000-00005</data>
  <data key="author">Budman DR</data>
  <data key="year">1998</data>
  <data key="title">...</data>
  <data key="so">ANTI-CANCER DRUG</data>
  <data key="vol">9</data>
  <data key="page">697</data>
  <data key="ut"></data>
  <data key="freq">1</data>
</node>
<node id="449">
  <data key="name">Butrynski JE</data>
  <data key="label">Butrynski JE, 2010, NEW ENGL J MED, V363, P1727, DOI 10.1056/NEJMoa1007056</data>
  <data key="author">Butrynski JE</data>
  <data key="year">2010</data>
  <data key="title">...</data>
  <data key="so">NEW ENGL J MED</data>
  <data key="vol">363</data>
  <data key="page">1727</data>
  <data key="ut"></data>
  <data key="freq">2</data>
</node>
<node id="450">
  <data key="name">Betensky RA</data>
  <data key="label">Betensky RA, 2002, J CLIN ONCOL, V20, P2495, DOI 10.1200/JCO.2002.06.140</data>
  <data key="author">Betensky RA</data>
  <data key="year">2002</data>
  <data key="title">...</data>
  <data key="so">J CLIN ONCOL</data>
  <data key="vol">20</data>
  <data key="page">2495</data>
  <data key="ut"></data>
  <data key="freq">1</data>
</node>
<node id="451">
  <data key="name">DOUILLARD JY</data>
  <data key="label">DOUILLARD JY, 2005, J CLIN ONCOL, V23, P0</data>
  <data key="author">DOUILLARD JY</data>
  <data key="year">2005</data>
  <data key="title">...</data>
  <data key="so">J CLIN ONCOL</data>
  <data key="vol">23</data>
  <data key="page">0</data>
  <data key="ut"></data>
  <data key="freq">1</data>
</node>
<node id="452">
  <data key="name">Dupuy DE</data>
  <data key="label">Dupuy DE, 2006, CHEST, V129, P738, DOI 10.1378/chest.129.3.738</data>
  <data key="author">Dupuy DE</data>
  <data key="year">2006</data>
  <data key="title">...</data>
  <data key="so">CHEST</data>
  <data key="vol">129</data>
  <data key="page">738</data>
  <data key="ut"></data>
  <data key="freq">1</data>
</node>
<node id="453">
  <data key="name">NATALE RB</data>
  <data key="label">NATALE RB, 2002, P AN M AM SOC CLIN, V21, P0</data>
  <data key="author">NATALE RB</data>
  <data key="year">2002</data>
  <data key="title">...</data>
  <data key="so">P AN M AM SOC CLIN</data>
  <data key="vol">21</data>
  <data key="page">0</data>
  <data key="ut"></data>
  <data key="freq">2</data>
</node>
<node id="454">
  <data key="name">Auperin A</data>
  <data key="label">Auperin A, 1999, NEW ENGL J MED, V341, P476, DOI 10.1056/NEJM199908123410703</data>
  <data key="author">Auperin A</data>
  <data key="year">1999</data>
  <data key="title">...</data>
  <data key="so">NEW ENGL J MED</data>
  <data key="vol">341</data>
  <data key="page">476</data>
  <data key="ut"></data>
  <data key="freq">1</data>
</node>
<node id="455">
  <data key="name">Kim DW</data>
  <data key="label">Kim DW, 2012, ANN M AM SOC CLIN ON, V0, P0</data>
  <data key="author">Kim DW</data>
  <data key="year">2012</data>
  <data key="title">...</data>
  <data key="so">ANN M AM SOC CLIN ON</data>
  <data key="vol">0</data>
  <data key="page">0</data>
  <data key="ut"></data>
  <data key="freq">1</data>
</node>
<node id="456">
  <data key="name">Paz-Ares L</data>
  <data key="label">Paz-Ares L, 2012, LANCET ONCOL, V13, P247, DOI 10.1016/S1470-2045(12)70063-3</data>
  <data key="author">Paz-Ares L</data>
  <data key="year">2012</data>
  <data key="title">...</data>
  <data key="so">LANCET ONCOL</data>
  <data key="vol">13</data>
  <data key="page">247</data>
  <data key="ut"></data>
  <data key="freq">1</data>
</node>
<node id="457">
  <data key="name">Ciardiello F</data>
  <data key="label">Ciardiello F, 2001, CLIN CANCER RES, V7, P2958</data>
  <data key="author">Ciardiello F</data>
  <data key="year">2001</data>
  <data key="title">...</data>
  <data key="so">CLIN CANCER RES</data>
  <data key="vol">7</data>
  <data key="page">2958</data>
  <data key="ut"></data>
  <data key="freq">2</data>
</node>
<node id="458">
  <data key="name">Gettinger S</data>
  <data key="label">Gettinger S, 2014, AM SOC CLIN ONC ANN, V0, P0</data>
  <data key="author">Gettinger S</data>
  <data key="year">2014</data>
  <data key="title">...</data>
  <data key="so">AM SOC CLIN ONC ANN</data>
  <data key="vol">0</data>
  <data key="page">0</data>
  <data key="ut"></data>
  <data key="freq">1</data>
</node>
<node id="459">
  <data key="name">Bradley J</data>
  <data key="label">Bradley J, 2005, INT J RADIAT ONCOL, V61, P318, DOI 10.1016/j.ijrobp.2004.06.260</data>
  <data key="author">Bradley J</data>
  <data key="year">2005</data>
  <data key="title">...</data>
  <data key="so">INT J RADIAT ONCOL</data>
  <data key="vol">61</data>
  <data key="page">318</data>
  <data key="ut"></data>
  <data key="freq">3</data>
</node>
<node id="460">
  <data key="name">Gatzemeier U</data>
  <data key="label">Gatzemeier U, 2000, J CLIN ONCOL, V18, P3390, DOI 10.1200/JCO.2000.18.19.3390</data>
  <data key="author">Gatzemeier U</data>
  <data key="year">2000</data>
  <data key="title">...</data>
  <data key="so">J CLIN ONCOL</data>
  <data key="vol">18</data>
  <data key="page">3390</data>
  <data key="ut"></data>
  <data key="freq">1</data>
</node>
<node id="461">
  <data key="name">GARFIELD DH</data>
  <data key="label">GARFIELD DH, 1998, P AN M AM SOC CLIN, V17, P0</data>
  <data key="author">GARFIELD DH</data>
  <data key="year">1998</data>
  <data key="title">...</data>
  <data key="so">P AN M AM SOC CLIN</data>
  <data key="vol">17</data>
  <data key="page">0</data>
  <data key="ut"></data>
  <data key="freq">1</data>
</node>
<node id="462">
  <data key="name">BLUMENSCHEIN GR</data>
  <data key="label">BLUMENSCHEIN GR, 2008, J CLIN ONCOL S, V26, P401</data>
  <data key="author">BLUMENSCHEIN GR</data>
  <data key="year">2008</data>
  <data key="title">...</data>
  <data key="so">J CLIN ONCOL S</data>
  <data key="vol">26</data>
  <data key="page">401</data>
  <data key="ut"></data>
  <data key="freq">1</data>
</node>
<node id="463">
  <data key="name">Rosell R</data>
  <data key="label">Rosell R, 2012, LANCET ONCOL, V13, P239, DOI 10.1016/S1470-2045(11)70393-X</data>
  <data key="author">Rosell R</data>
  <data key="year">2012</data>
  <data key="title">...</data>
  <data key="so">LANCET ONCOL</data>
  <data key="vol">13</data>
  <data key="page">239</data>
  <data key="ut"></data>
  <data key="freq">9</data>
</node>
<node id="464">
  <data key="name">Dovedi SJ</data>
  <data key="label">Dovedi SJ, 2014, CANCER RES, V74, P5458, DOI 10.1158/0008-5472.CAN-14-1258</data>
  <data key="author">Dovedi SJ</data>
  <data key="year">2014</data>
  <data key="title">...</data>
  <data key="so">CANCER RES</data>
  <data key="vol">74</data>
  <data key="page">5458</data>
  <data key="ut"></data>
  <data key="freq">1</data>
</node>
<node id="465">
  <data key="name">Berman DW</data>
  <data key="label">Berman DW, 2008, CRIT REV TOXICOL, V38, P49, DOI 10.1080/10408440802273156</data>
  <data key="author">Berman DW</data>
  <data key="year">2008</data>
  <data key="title">...</data>
  <data key="so">CRIT REV TOXICOL</data>
  <data key="vol">38</data>
  <data key="page">49</data>
  <data key="ut"></data>
  <data key="freq">1</data>
</node>
<node id="466">
  <data key="name">Baselga J</data>
  <data key="label">Baselga J, 2000, SIGNAL, V1, P12</data>
  <data key="author">Baselga J</data>
  <data key="year">2000</data>
  <data key="title">...</data>
  <data key="so">SIGNAL</data>
  <data key="vol">1</data>
  <data key="page">12</data>
  <data key="ut"></data>
  <data key="freq">1</data>
</node>
<node id="467">
  <data key="name">Crino L</data>
  <data key="label">Crino L, 2011, P AM SOC CLIN ONCO S, V29, P0</data>
  <data key="author">Crino L</data>
  <data key="year">2011</data>
  <data key="title">...</data>
  <data key="so">P AM SOC CLIN ONCO S</data>
  <data key="vol">29</data>
  <data key="page">0</data>
  <data key="ut"></data>
  <data key="freq">1</data>
</node>
<node id="468">
  <data key="name">Cardenal F</data>
  <data key="label">Cardenal F, 1999, J CLIN ONCOL, V17, P12, DOI 10.1200/JCO.1999.17.1.12</data>
  <data key="author">Cardenal F</data>
  <data key="year">1999</data>
  <data key="title">...</data>
  <data key="so">J CLIN ONCOL</data>
  <data key="vol">17</data>
  <data key="page">12</data>
  <data key="ut"></data>
  <data key="freq">4</data>
</node>
<node id="469">
  <data key="name">Baumann P</data>
  <data key="label">Baumann P, 2008, RADIOTHER ONCOL, V88, P359, DOI 10.1016/j.radonc.2008.07.019</data>
  <data key="author">Baumann P</data>
  <data key="year">2008</data>
  <data key="title">...</data>
  <data key="so">RADIOTHER ONCOL</data>
  <data key="vol">88</data>
  <data key="page">359</data>
  <data key="ut"></data>
  <data key="freq">1</data>
</node>
<node id="470">
  <data key="name">Auperin A</data>
  <data key="label">Auperin A, 2006, ANN ONCOL, V17, P473, DOI 10.1093/annonc/mdj117</data>
  <data key="author">Auperin A</data>
  <data key="year">2006</data>
  <data key="title">...</data>
  <data key="so">ANN ONCOL</data>
  <data key="vol">17</data>
  <data key="page">473</data>
  <data key="ut"></data>
  <data key="freq">1</data>
</node>
<node id="471">
  <data key="name">Jemal A</data>
  <data key="label">Jemal A, 2005, CA-CANCER J CLIN, V55, P10, DOI 10.3322/canjclin.55.1.10</data>
  <data key="author">Jemal A</data>
  <data key="year">2005</data>
  <data key="title">...</data>
  <data key="so">CA-CANCER J CLIN</data>
  <data key="vol">55</data>
  <data key="page">10</data>
  <data key="ut"></data>
  <data key="freq">2</data>
</node>
<node id="472">
  <data key="name">PRONZATO P</data>
  <data key="label">PRONZATO P, 1994, ANTICANCER RES, V14, P1413</data>
  <data key="author">PRONZATO P</data>
  <data key="year">1994</data>
  <data key="title">...</data>
  <data key="so">ANTICANCER RES</data>
  <data key="vol">14</data>
  <data key="page">1413</data>
  <data key="ut"></data>
  <data key="freq">2</data>
</node>
<node id="473">
  <data key="name">Hanna N</data>
  <data key="label">Hanna N, 2004, J CLIN ONCOL, V22, P1589, DOI 10.1200/JCO.2004.08.163</data>
  <data key="author">Hanna N</data>
  <data key="year">2004</data>
  <data key="title">...</data>
  <data key="so">J CLIN ONCOL</data>
  <data key="vol">22</data>
  <data key="page">1589</data>
  <data key="ut"></data>
  <data key="freq">4</data>
</node>
<node id="474">
  <data key="name">Batson S</data>
  <data key="label">Batson S, 2017, ONCOTARGETS THER, V10, P2473, DOI 10.2147/OTT.S134382</data>
  <data key="author">Batson S</data>
  <data key="year">2017</data>
  <data key="title">...</data>
  <data key="so">ONCOTARGETS THER</data>
  <data key="vol">10</data>
  <data key="page">2473</data>
  <data key="ut"></data>
  <data key="freq">1</data>
</node>
<node id="475">
  <data key="name">Higgins B</data>
  <data key="label">Higgins B, 2004, ANTI-CANCER DRUG, V15, P503, DOI 10.1097/01.cad.0000127664.66472.60</data>
  <data key="author">Higgins B</data>
  <data key="year">2004</data>
  <data key="title">...</data>
  <data key="so">ANTI-CANCER DRUG</data>
  <data key="vol">15</data>
  <data key="page">503</data>
  <data key="ut"></data>
  <data key="freq">1</data>
</node>
<node id="476">
  <data key="name">Anders JC</data>
  <data key="label">Anders JC, 2006, RADIAT ONCOL, V1, P0, DOI 10.1186/1748-717X-1-14</data>
  <data key="author">Anders JC</data>
  <data key="year">2006</data>
  <data key="title">...</data>
  <data key="so">RADIAT ONCOL</data>
  <data key="vol">1</data>
  <data key="page">0</data>
  <data key="ut"></data>
  <data key="freq">1</data>
</node>
<node id="477">
  <data key="name">Alexandrov LB</data>
  <data key="label">Alexandrov LB, 2013, NATURE, V500, P415, DOI 10.1038/nature12477</data>
  <data key="author">Alexandrov LB</data>
  <data key="year">2013</data>
  <data key="title">...</data>
  <data key="so">NATURE</data>
  <data key="vol">500</data>
  <data key="page">415</data>
  <data key="ut"></data>
  <data key="freq">2</data>
</node>
<node id="478">
  <data key="name">Thatcher N</data>
  <data key="label">Thatcher N, 2005, LANCET, V366, P1527, DOI 10.1016/S0140-6736(05)67625-8</data>
  <data key="author">Thatcher N</data>
  <data key="year">2005</data>
  <data key="title">...</data>
  <data key="so">LANCET</data>
  <data key="vol">366</data>
  <data key="page">1527</data>
  <data key="ut"></data>
  <data key="freq">5</data>
</node>
<node id="479">
  <data key="name">Cancer Therapy Evaluation Program: Common Terminology Criteria for Adverse Events</data>
  <data key="label">Cancer Therapy Evaluation Program: Common Terminology Criteria for Adverse Events, 2009, CANC THER EV PROGR C, V0, P0</data>
  <data key="author">Cancer Therapy Evaluation Program: Common Terminology Criteria for Adverse Events</data>
  <data key="year">2009</data>
  <data key="title">...</data>
  <data key="so">CANC THER EV PROGR C</data>
  <data key="vol">0</data>
  <data key="page">0</data>
  <data key="ut"></data>
  <data key="freq">1</data>
</node>
<node id="480">
  <data key="name">Bailey L Renee</data>
  <data key="label">Bailey L Renee, 2003, Proceedings of the American Association for Cancer Research Annual Meeting, V44, P1362</data>
  <data key="author">Bailey L Renee</data>
  <data key="year">2003</data>
  <data key="title">...</data>
  <data key="so">Proceedings of the American Association for Cancer Research Annual Meeting</data>
  <data key="vol">44</data>
  <data key="page">1362</data>
  <data key="ut"></data>
  <data key="freq">5</data>
</node>
<node id="481">
  <data key="name">Tsao MS</data>
  <data key="label">Tsao MS, 2005, NEW ENGL J MED, V353, P133, DOI 10.1056/NEJMoa050736</data>
  <data key="author">Tsao MS</data>
  <data key="year">2005</data>
  <data key="title">...</data>
  <data key="so">NEW ENGL J MED</data>
  <data key="vol">353</data>
  <data key="page">133</data>
  <data key="ut"></data>
  <data key="freq">4</data>
</node>
<node id="482">
  <data key="name">Arteaga CL</data>
  <data key="label">Arteaga CL, 2002, ONCOLOGIST, V7, P31</data>
  <data key="author">Arteaga CL</data>
  <data key="year">2002</data>
  <data key="title">...</data>
  <data key="so">ONCOLOGIST</data>
  <data key="vol">7</data>
  <data key="page">31</data>
  <data key="ut"></data>
  <data key="freq">2</data>
</node>
<node id="483">
  <data key="name">**AmericanCancerSociety</data>
  <data key="label">**AmericanCancerSociety, 2008, CANC STAT 2008, V0, P0</data>
  <data key="author">**AmericanCancerSociety</data>
  <data key="year">2008</data>
  <data key="title">...</data>
  <data key="so">CANC STAT 2008</data>
  <data key="vol">0</data>
  <data key="page">0</data>
  <data key="ut"></data>
  <data key="freq">1</data>
</node>
<node id="484">
  <data key="name">Crino L</data>
  <data key="label">Crino L, 1999, J CLIN ONCOL, V17, P3522, DOI 10.1200/JCO.1999.17.11.3522</data>
  <data key="author">Crino L</data>
  <data key="year">1999</data>
  <data key="title">...</data>
  <data key="so">J CLIN ONCOL</data>
  <data key="vol">17</data>
  <data key="page">3522</data>
  <data key="ut"></data>
  <data key="freq">2</data>
</node>
<node id="485">
  <data key="name">McGranahan N</data>
  <data key="label">McGranahan N, 2016, SCIENCE, V351, P1463, DOI 10.1126/science.aaf1490</data>
  <data key="author">McGranahan N</data>
  <data key="year">2016</data>
  <data key="title">...</data>
  <data key="so">SCIENCE</data>
  <data key="vol">351</data>
  <data key="page">1463</data>
  <data key="ut"></data>
  <data key="freq">2</data>
</node>
<node id="486">
  <data key="name">Bezjak A</data>
  <data key="label">Bezjak A, 2006, J CLIN ONCOL, V24, P3831, DOI 10.1200/JCO.2006.05.8073</data>
  <data key="author">Bezjak A</data>
  <data key="year">2006</data>
  <data key="title">...</data>
  <data key="so">J CLIN ONCOL</data>
  <data key="vol">24</data>
  <data key="page">3831</data>
  <data key="ut"></data>
  <data key="freq">2</data>
</node>
<node id="487">
  <data key="name">Parra HS</data>
  <data key="label">Parra HS, 2004, BRIT J CANCER, V91, P208, DOI 10.1038/sj.bjc.6601923</data>
  <data key="author">Parra HS</data>
  <data key="year">2004</data>
  <data key="title">...</data>
  <data key="so">BRIT J CANCER</data>
  <data key="vol">91</data>
  <data key="page">208</data>
  <data key="ut"></data>
  <data key="freq">2</data>
</node>
<node id="488">
  <data key="name">Doebele RC</data>
  <data key="label">Doebele RC, 2012, CLIN CANCER RES, V18, P1472, DOI 10.1158/1078-0432.CCR-11-2906</data>
  <data key="author">Doebele RC</data>
  <data key="year">2012</data>
  <data key="title">...</data>
  <data key="so">CLIN CANCER RES</data>
  <data key="vol">18</data>
  <data key="page">1472</data>
  <data key="ut"></data>
  <data key="freq">2</data>
</node>
<node id="489">
  <data key="name">Curran WJ</data>
  <data key="label">Curran WJ, 2011, J NATL CANCER I, V103, P1452, DOI 10.1093/jnci/djr325</data>
  <data key="author">Curran WJ</data>
  <data key="year">2011</data>
  <data key="title">...</data>
  <data key="so">J NATL CANCER I</data>
  <data key="vol">103</data>
  <data key="page">1452</data>
  <data key="ut"></data>
  <data key="freq">1</data>
</node>
<node id="490">
  <data key="name">Le DT</data>
  <data key="label">Le DT, 2015, NEW ENGL J MED, V372, P2509, DOI 10.1056/NEJMoa1500596</data>
  <data key="author">Le DT</data>
  <data key="year">2015</data>
  <data key="title">...</data>
  <data key="so">NEW ENGL J MED</data>
  <data key="vol">372</data>
  <data key="page">2509</data>
  <data key="ut"></data>
  <data key="freq">3</data>
</node>
<node id="491">
  <data key="name">Crino L</data>
  <data key="label">Crino L, 2014, EUR RESPIR REV, V23, P79, DOI 10.1183/09059180.00008913</data>
  <data key="author">Crino L</data>
  <data key="year">2014</data>
  <data key="title">...</data>
  <data key="so">EUR RESPIR REV</data>
  <data key="vol">23</data>
  <data key="page">79</data>
  <data key="ut"></data>
  <data key="freq">1</data>
</node>
<node id="492">
  <data key="name">Birch AH</data>
  <data key="label">Birch AH, 2011, PLOS ONE, V6, P0, DOI 10.1371/journal.pone.0028250</data>
  <data key="author">Birch AH</data>
  <data key="year">2011</data>
  <data key="title">...</data>
  <data key="so">PLOS ONE</data>
  <data key="vol">6</data>
  <data key="page">0</data>
  <data key="ut"></data>
  <data key="freq">1</data>
</node>
<node id="493">
  <data key="name">Gebbia V</data>
  <data key="label">Gebbia V, 2005, LUNG CANCER-J IASLC, V49, P0, DOI 10.1016/S0169-5002(05)80224-7</data>
  <data key="author">Gebbia V</data>
  <data key="year">2005</data>
  <data key="title">...</data>
  <data key="so">LUNG CANCER-J IASLC</data>
  <data key="vol">49</data>
  <data key="page">0</data>
  <data key="ut"></data>
  <data key="freq">1</data>
</node>
<node id="494">
  <data key="name">Acquaviva J</data>
  <data key="label">Acquaviva J, 2009, BBA-REV CANCER, V1795, P37, DOI 10.1016/j.bbcan.2008.07.006</data>
  <data key="author">Acquaviva J</data>
  <data key="year">2009</data>
  <data key="title">...</data>
  <data key="so">BBA-REV CANCER</data>
  <data key="vol">1795</data>
  <data key="page">37</data>
  <data key="ut"></data>
  <data key="freq">1</data>
</node>
<node id="495">
  <data key="name">Rinaldi M</data>
  <data key="label">Rinaldi M, 2000, ANN ONCOL, V11, P1295, DOI 10.1023/A:1008334610955</data>
  <data key="author">Rinaldi M</data>
  <data key="year">2000</data>
  <data key="title">...</data>
  <data key="so">ANN ONCOL</data>
  <data key="vol">11</data>
  <data key="page">1295</data>
  <data key="ut"></data>
  <data key="freq">1</data>
</node>
<node id="496">
  <data key="name">Peters S</data>
  <data key="label">Peters S, 2017, NEW ENGL J MED, V377, P829, DOI 10.1056/NEJMoa1704795</data>
  <data key="author">Peters S</data>
  <data key="year">2017</data>
  <data key="title">...</data>
  <data key="so">NEW ENGL J MED</data>
  <data key="vol">377</data>
  <data key="page">829</data>
  <data key="ut"></data>
  <data key="freq">1</data>
</node>
<node id="497">
  <data key="name">Woodburn JR</data>
  <data key="label">Woodburn JR, 1999, PHARMACOL THERAPEUT, V82, P241, DOI 10.1016/S0163-7258(98)00045-X</data>
  <data key="author">Woodburn JR</data>
  <data key="year">1999</data>
  <data key="title">...</data>
  <data key="so">PHARMACOL THERAPEUT</data>
  <data key="vol">82</data>
  <data key="page">241</data>
  <data key="ut"></data>
  <data key="freq">2</data>
</node>
<node id="498">
  <data key="name">Rikova K</data>
  <data key="label">Rikova K, 2007, CELL, V131, P1190, DOI 10.1016/j.cell.2007.11.025</data>
  <data key="author">Rikova K</data>
  <data key="year">2007</data>
  <data key="title">...</data>
  <data key="so">CELL</data>
  <data key="vol">131</data>
  <data key="page">1190</data>
  <data key="ut"></data>
  <data key="freq">2</data>
</node>
<node id="499">
  <data key="name">Awad MM</data>
  <data key="label">Awad MM, 2013, NEW ENGL J MED, V368, P2395, DOI 10.1056/NEJMoa1215530</data>
  <data key="author">Awad MM</data>
  <data key="year">2013</data>
  <data key="title">...</data>
  <data key="so">NEW ENGL J MED</data>
  <data key="vol">368</data>
  <data key="page">2395</data>
  <data key="ut"></data>
  <data key="freq">2</data>
</node>
<node id="500">
  <data key="name">Demetri GD</data>
  <data key="label">Demetri GD, 2002, NEW ENGL J MED, V347, P472, DOI 10.1056/NEJMoa020461</data>
  <data key="author">Demetri GD</data>
  <data key="year">2002</data>
  <data key="title">...</data>
  <data key="so">NEW ENGL J MED</data>
  <data key="vol">347</data>
  <data key="page">472</data>
  <data key="ut"></data>
  <data key="freq">1</data>
</node>
<node id="501">
  <data key="name">**NationalComprehensiveCancerNetwork</data>
  <data key="label">**NationalComprehensiveCancerNetwork, 2013, NCCN GUID NONSMALL C, V0, P0</data>
  <data key="author">**NationalComprehensiveCancerNetwork</data>
  <data key="year">2013</data>
  <data key="title">...</data>
  <data key="so">NCCN GUID NONSMALL C</data>
  <data key="vol">0</data>
  <data key="page">0</data>
  <data key="ut"></data>
  <data key="freq">1</data>
</node>
<node id="502">
  <data key="name">Brahmer JR</data>
  <data key="label">Brahmer JR, 2014, J CLIN ONCOL, V32, P8021, DOI DOI 10.1200/jco.2014.32.15_suppl.8021</data>
  <data key="author">Brahmer JR</data>
  <data key="year">2014</data>
  <data key="title">...</data>
  <data key="so">J CLIN ONCOL</data>
  <data key="vol">32</data>
  <data key="page">8021</data>
  <data key="ut"></data>
  <data key="freq">1</data>
</node>
<node id="503">
  <data key="name">Thress KS</data>
  <data key="label">Thress KS, 2015, NAT MED, V21, P560, DOI 10.1038/nm.3854</data>
  <data key="author">Thress KS</data>
  <data key="year">2015</data>
  <data key="title">...</data>
  <data key="so">NAT MED</data>
  <data key="vol">21</data>
  <data key="page">560</data>
  <data key="ut"></data>
  <data key="freq">2</data>
</node>
<node id="504">
  <data key="name">MURPHY WK</data>
  <data key="label">MURPHY WK, 1994, P AN M AM SOC CLIN, V13, P363</data>
  <data key="author">MURPHY WK</data>
  <data key="year">1994</data>
  <data key="title">...</data>
  <data key="so">P AN M AM SOC CLIN</data>
  <data key="vol">13</data>
  <data key="page">363</data>
  <data key="ut"></data>
  <data key="freq">2</data>
</node>
<node id="505">
  <data key="name">George RE</data>
  <data key="label">George RE, 2008, NATURE, V455, P975, DOI 10.1038/nature07397</data>
  <data key="author">George RE</data>
  <data key="year">2008</data>
  <data key="title">...</data>
  <data key="so">NATURE</data>
  <data key="vol">455</data>
  <data key="page">975</data>
  <data key="ut"></data>
  <data key="freq">1</data>
</node>
<node id="506">
  <data key="name">Mosse YP</data>
  <data key="label">Mosse YP, 2012, ANN M AM SOC CLIN ON, V0, P0</data>
  <data key="author">Mosse YP</data>
  <data key="year">2012</data>
  <data key="title">...</data>
  <data key="so">ANN M AM SOC CLIN ON</data>
  <data key="vol">0</data>
  <data key="page">0</data>
  <data key="ut"></data>
  <data key="freq">1</data>
</node>
<node id="507">
  <data key="name">Ferrara N</data>
  <data key="label">Ferrara N, 2003, NAT MED, V9, P669, DOI 10.1038/nm0603-669</data>
  <data key="author">Ferrara N</data>
  <data key="year">2003</data>
  <data key="title">...</data>
  <data key="so">NAT MED</data>
  <data key="vol">9</data>
  <data key="page">669</data>
  <data key="ut"></data>
  <data key="freq">1</data>
</node>
<node id="508">
  <data key="name">Borgstrom P</data>
  <data key="label">Borgstrom P, 1999, ANTICANCER RES, V19, P4203</data>
  <data key="author">Borgstrom P</data>
  <data key="year">1999</data>
  <data key="title">...</data>
  <data key="so">ANTICANCER RES</data>
  <data key="vol">19</data>
  <data key="page">4203</data>
  <data key="ut"></data>
  <data key="freq">2</data>
</node>
<node id="509">
  <data key="name">Brown J</data>
  <data key="label">Brown J, 2005, J CLIN ONCOL, V23, P7417, DOI 10.1200/JCO.2005.09.158</data>
  <data key="author">Brown J</data>
  <data key="year">2005</data>
  <data key="title">...</data>
  <data key="so">J CLIN ONCOL</data>
  <data key="vol">23</data>
  <data key="page">7417</data>
  <data key="ut"></data>
  <data key="freq">1</data>
</node>
<node id="510">
  <data key="name">Cardenal F</data>
  <data key="label">Cardenal F, 2005, LUNG CANCER-J IASLC, V49, P0, DOI 10.1016/S0169-5002(05)81199-7</data>
  <data key="author">Cardenal F</data>
  <data key="year">2005</data>
  <data key="title">...</data>
  <data key="so">LUNG CANCER-J IASLC</data>
  <data key="vol">49</data>
  <data key="page">0</data>
  <data key="ut"></data>
  <data key="freq">1</data>
</node>
<node id="511">
  <data key="name">Giaccone G</data>
  <data key="label">Giaccone G, 1998, J CLIN ONCOL, V16, P2133, DOI 10.1200/JCO.1998.16.6.2133</data>
  <data key="author">Giaccone G</data>
  <data key="year">1998</data>
  <data key="title">...</data>
  <data key="so">J CLIN ONCOL</data>
  <data key="vol">16</data>
  <data key="page">2133</data>
  <data key="ut"></data>
  <data key="freq">1</data>
</node>
<node id="512">
  <data key="name">Cella D</data>
  <data key="label">Cella D, 2002, J CLIN EPIDEMIOL, V55, P285, DOI 10.1016/S0895-4356(01)00477-2</data>
  <data key="author">Cella D</data>
  <data key="year">2002</data>
  <data key="title">...</data>
  <data key="so">J CLIN EPIDEMIOL</data>
  <data key="vol">55</data>
  <data key="page">285</data>
  <data key="ut"></data>
  <data key="freq">4</data>
</node>
<node id="513">
  <data key="name">Chen YB</data>
  <data key="label">Chen YB, 2012, TUMORI, V98, P751, DOI 10.1700/1217.13499</data>
  <data key="author">Chen YB</data>
  <data key="year">2012</data>
  <data key="title">...</data>
  <data key="so">TUMORI</data>
  <data key="vol">98</data>
  <data key="page">751</data>
  <data key="ut"></data>
  <data key="freq">1</data>
</node>
<node id="514">
  <data key="name">BERGMAN B</data>
  <data key="label">BERGMAN B, 1994, EUR J CANCER, V30A, P635, DOI 10.1016/0959-8049(94)90535-5</data>
  <data key="author">BERGMAN B</data>
  <data key="year">1994</data>
  <data key="title">...</data>
  <data key="so">EUR J CANCER</data>
  <data key="vol">30A</data>
  <data key="page">635</data>
  <data key="ut"></data>
  <data key="freq">1</data>
</node>
<node id="515">
  <data key="name">ROA V</data>
  <data key="label">ROA V, 1996, P AN M AM SOC CLIN, V15, P403</data>
  <data key="author">ROA V</data>
  <data key="year">1996</data>
  <data key="title">...</data>
  <data key="so">P AN M AM SOC CLIN</data>
  <data key="vol">15</data>
  <data key="page">403</data>
  <data key="ut"></data>
  <data key="freq">1</data>
</node>
<node id="516">
  <data key="name">Ready N</data>
  <data key="label">Ready N, 2019, J CLIN ONCOL, V37, P992, DOI 10.1200/JCO.18.01042</data>
  <data key="author">Ready N</data>
  <data key="year">2019</data>
  <data key="title">...</data>
  <data key="so">J CLIN ONCOL</data>
  <data key="vol">37</data>
  <data key="page">992</data>
  <data key="ut"></data>
  <data key="freq">1</data>
</node>
<node id="517">
  <data key="name">Pao W</data>
  <data key="label">Pao W, 2009, CLIN CANCER RES, V15, P5317, DOI 10.1158/1078-0432.CCR-09-0913</data>
  <data key="author">Pao W</data>
  <data key="year">2009</data>
  <data key="title">...</data>
  <data key="so">CLIN CANCER RES</data>
  <data key="vol">15</data>
  <data key="page">5317</data>
  <data key="ut"></data>
  <data key="freq">1</data>
</node>
<node id="518">
  <data key="name">Cappuzzo F</data>
  <data key="label">Cappuzzo F, 2003, J CLIN ONCOL, V21, P2658, DOI 10.1200/JCO.2003.01.039</data>
  <data key="author">Cappuzzo F</data>
  <data key="year">2003</data>
  <data key="title">...</data>
  <data key="so">J CLIN ONCOL</data>
  <data key="vol">21</data>
  <data key="page">2658</data>
  <data key="ut"></data>
  <data key="freq">2</data>
</node>
<node id="519">
  <data key="name">Le DT</data>
  <data key="label">Le DT, 2017, SCIENCE, V357, P409, DOI 10.1126/science.aan6733</data>
  <data key="author">Le DT</data>
  <data key="year">2017</data>
  <data key="title">...</data>
  <data key="so">SCIENCE</data>
  <data key="vol">357</data>
  <data key="page">409</data>
  <data key="ut"></data>
  <data key="freq">3</data>
</node>
<node id="520">
  <data key="name">**FoundationMedicine</data>
  <data key="label">**FoundationMedicine, 2017, FDN ON CDX, V0, P0</data>
  <data key="author">**FoundationMedicine</data>
  <data key="year">2017</data>
  <data key="title">...</data>
  <data key="so">FDN ON CDX</data>
  <data key="vol">0</data>
  <data key="page">0</data>
  <data key="ut"></data>
  <data key="freq">1</data>
</node>
<node id="521">
  <data key="name">Altavilla G</data>
  <data key="label">Altavilla G, 2000, ANTICANCER RES, V20, P3675</data>
  <data key="author">Altavilla G</data>
  <data key="year">2000</data>
  <data key="title">...</data>
  <data key="so">ANTICANCER RES</data>
  <data key="vol">20</data>
  <data key="page">3675</data>
  <data key="ut"></data>
  <data key="freq">1</data>
</node>
<node id="522">
  <data key="name">Al-Haddad S</data>
  <data key="label">Al-Haddad S, 1999, AM J PATHOL, V155, P2057, DOI 10.1016/S0002-9440(10)65524-1</data>
  <data key="author">Al-Haddad S</data>
  <data key="year">1999</data>
  <data key="title">...</data>
  <data key="so">AM J PATHOL</data>
  <data key="vol">155</data>
  <data key="page">2057</data>
  <data key="ut"></data>
  <data key="freq">1</data>
</node>
<node id="523">
  <data key="name">Andre F</data>
  <data key="label">Andre F, 2002, LANCET, V360, P295, DOI 10.1016/S0140-6736(02)09552-1</data>
  <data key="author">Andre F</data>
  <data key="year">2002</data>
  <data key="title">...</data>
  <data key="so">LANCET</data>
  <data key="vol">360</data>
  <data key="page">295</data>
  <data key="ut"></data>
  <data key="freq">1</data>
</node>
<node id="524">
  <data key="name">Comella P</data>
  <data key="label">Comella P, 2000, J CLIN ONCOL, V18, P1451, DOI 10.1200/JCO.2000.18.7.1451</data>
  <data key="author">Comella P</data>
  <data key="year">2000</data>
  <data key="title">...</data>
  <data key="so">J CLIN ONCOL</data>
  <data key="vol">18</data>
  <data key="page">1451</data>
  <data key="ut"></data>
  <data key="freq">1</data>
</node>
<node id="525">
  <data key="name">Doebele RC</data>
  <data key="label">Doebele RC, 2012, CANCER-AM CANCER SOC, V118, P4502, DOI 10.1002/cncr.27409</data>
  <data key="author">Doebele RC</data>
  <data key="year">2012</data>
  <data key="title">...</data>
  <data key="so">CANCER-AM CANCER SOC</data>
  <data key="vol">118</data>
  <data key="page">4502</data>
  <data key="ut"></data>
  <data key="freq">1</data>
</node>
<node id="526">
  <data key="name">Zhou CC</data>
  <data key="label">Zhou CC, 2011, LANCET ONCOL, V12, P735, DOI 10.1016/S1470-2045(11)70184-X</data>
  <data key="author">Zhou CC</data>
  <data key="year">2011</data>
  <data key="title">...</data>
  <data key="so">LANCET ONCOL</data>
  <data key="vol">12</data>
  <data key="page">735</data>
  <data key="ut"></data>
  <data key="freq">2</data>
</node>
<node id="527">
  <data key="name">Dias-Santagata D</data>
  <data key="label">Dias-Santagata D, 2010, EMBO MOL MED, V2, P146, DOI 10.1002/emmm.201000070</data>
  <data key="author">Dias-Santagata D</data>
  <data key="year">2010</data>
  <data key="title">...</data>
  <data key="so">EMBO MOL MED</data>
  <data key="vol">2</data>
  <data key="page">146</data>
  <data key="ut"></data>
  <data key="freq">1</data>
</node>
<node id="528">
  <data key="name">Attia P</data>
  <data key="label">Attia P, 2005, J CLIN ONCOL, V23, P6043, DOI 10.1200/JCO.2005.06.205</data>
  <data key="author">Attia P</data>
  <data key="year">2005</data>
  <data key="title">...</data>
  <data key="so">J CLIN ONCOL</data>
  <data key="vol">23</data>
  <data key="page">6043</data>
  <data key="ut"></data>
  <data key="freq">1</data>
</node>
<node id="529">
  <data key="name">Bellmunt J</data>
  <data key="label">Bellmunt J, 2017, NEW ENGL J MED, V376, P1015, DOI 10.1056/NEJMoa1613683</data>
  <data key="author">Bellmunt J</data>
  <data key="year">2017</data>
  <data key="title">...</data>
  <data key="so">NEW ENGL J MED</data>
  <data key="vol">376</data>
  <data key="page">1015</data>
  <data key="ut"></data>
  <data key="freq">1</data>
</node>
<node id="530">
  <data key="name">Kelly K</data>
  <data key="label">Kelly K, 2001, J CLIN ONCOL, V19, P3210, DOI 10.1200/JCO.2001.19.13.3210</data>
  <data key="author">Kelly K</data>
  <data key="year">2001</data>
  <data key="title">...</data>
  <data key="so">J CLIN ONCOL</data>
  <data key="vol">19</data>
  <data key="page">3210</data>
  <data key="ut"></data>
  <data key="freq">11</data>
</node>
<node id="531">
  <data key="name">Burdett S</data>
  <data key="label">Burdett S, 2008, J CLIN ONCOL, V26, P4617, DOI 10.1200/JCO.2008.17.7162</data>
  <data key="author">Burdett S</data>
  <data key="year">2008</data>
  <data key="title">...</data>
  <data key="so">J CLIN ONCOL</data>
  <data key="vol">26</data>
  <data key="page">4617</data>
  <data key="ut"></data>
  <data key="freq">1</data>
</node>
<node id="532">
  <data key="name">Kris MG</data>
  <data key="label">Kris MG, 2014, JAMA-J AM MED ASSOC, V311, P1998, DOI 10.1001/jama.2014.3741</data>
  <data key="author">Kris MG</data>
  <data key="year">2014</data>
  <data key="title">...</data>
  <data key="so">JAMA-J AM MED ASSOC</data>
  <data key="vol">311</data>
  <data key="page">1998</data>
  <data key="ut"></data>
  <data key="freq">2</data>
</node>
<node id="533">
  <data key="name">Fehrenbacher L</data>
  <data key="label">Fehrenbacher L, 2016, LANCET, V387, P1837, DOI 10.1016/S0140-6736(16)00587-0</data>
  <data key="author">Fehrenbacher L</data>
  <data key="year">2016</data>
  <data key="title">...</data>
  <data key="so">LANCET</data>
  <data key="vol">387</data>
  <data key="page">1837</data>
  <data key="ut"></data>
  <data key="freq">4</data>
</node>
<node id="534">
  <data key="name">Fujino S</data>
  <data key="label">Fujino S, 1996, EUR J CANCER, V32A, P2070, DOI 10.1016/S0959-8049(96)00243-2</data>
  <data key="author">Fujino S</data>
  <data key="year">1996</data>
  <data key="title">...</data>
  <data key="so">EUR J CANCER</data>
  <data key="vol">32A</data>
  <data key="page">2070</data>
  <data key="ut"></data>
  <data key="freq">2</data>
</node>
<node id="535">
  <data key="name">Chen DS</data>
  <data key="label">Chen DS, 2012, CLIN CANCER RES, V18, P6580, DOI 10.1158/1078-0432.CCR-12-1362</data>
  <data key="author">Chen DS</data>
  <data key="year">2012</data>
  <data key="title">...</data>
  <data key="so">CLIN CANCER RES</data>
  <data key="vol">18</data>
  <data key="page">6580</data>
  <data key="ut"></data>
  <data key="freq">2</data>
</node>
<node id="536">
  <data key="name">Baselga J</data>
  <data key="label">Baselga J, 2002, J CLIN ONCOL, V20, P4292, DOI 10.1200/JCO.2002.03.100</data>
  <data key="author">Baselga J</data>
  <data key="year">2002</data>
  <data key="title">...</data>
  <data key="so">J CLIN ONCOL</data>
  <data key="vol">20</data>
  <data key="page">4292</data>
  <data key="ut"></data>
  <data key="freq">5</data>
</node>
<node id="537">
  <data key="name">Engelman JA</data>
  <data key="label">Engelman JA, 2008, CLIN CANCER RES, V14, P2895, DOI 10.1158/1078-0432.CCR-07-2248</data>
  <data key="author">Engelman JA</data>
  <data key="year">2008</data>
  <data key="title">...</data>
  <data key="so">CLIN CANCER RES</data>
  <data key="vol">14</data>
  <data key="page">2895</data>
  <data key="ut"></data>
  <data key="freq">1</data>
</node>
<node id="538">
  <data key="name">Mitsudomi T</data>
  <data key="label">Mitsudomi T, 2005, J CLIN ONCOL, V23, P2513, DOI 10.1200/JCO.2005.00.992</data>
  <data key="author">Mitsudomi T</data>
  <data key="year">2005</data>
  <data key="title">...</data>
  <data key="so">J CLIN ONCOL</data>
  <data key="vol">23</data>
  <data key="page">2513</data>
  <data key="ut"></data>
  <data key="freq">2</data>
</node>
<node id="539">
  <data key="name">Miller VA</data>
  <data key="label">Miller VA, 2012, LANCET ONCOL, V13, P528, DOI 10.1016/S1470-2045(12)70087-6</data>
  <data key="author">Miller VA</data>
  <data key="year">2012</data>
  <data key="title">...</data>
  <data key="so">LANCET ONCOL</data>
  <data key="vol">13</data>
  <data key="page">528</data>
  <data key="ut"></data>
  <data key="freq">1</data>
</node>
<node id="540">
  <data key="name">ROSSI A</data>
  <data key="label">ROSSI A, 1999, P AN M AM SOC CLIN, V18, P0</data>
  <data key="author">ROSSI A</data>
  <data key="year">1999</data>
  <data key="title">...</data>
  <data key="so">P AN M AM SOC CLIN</data>
  <data key="vol">18</data>
  <data key="page">0</data>
  <data key="ut"></data>
  <data key="freq">1</data>
</node>
<node id="541">
  <data key="name">Belani CP</data>
  <data key="label">Belani CP, 2000, ANN ONCOL, V11, P673, DOI 10.1023/A:1008342116536</data>
  <data key="author">Belani CP</data>
  <data key="year">2000</data>
  <data key="title">...</data>
  <data key="so">ANN ONCOL</data>
  <data key="vol">11</data>
  <data key="page">673</data>
  <data key="ut"></data>
  <data key="freq">1</data>
</node>
<node id="542">
  <data key="name">Carey KD</data>
  <data key="label">Carey KD, 2006, CANCER RES, V66, P8163, DOI 10.1158/0008-5472.CAN-06-0453</data>
  <data key="author">Carey KD</data>
  <data key="year">2006</data>
  <data key="title">...</data>
  <data key="so">CANCER RES</data>
  <data key="vol">66</data>
  <data key="page">8163</data>
  <data key="ut"></data>
  <data key="freq">1</data>
</node>
<node id="543">
  <data key="name">BELANI CP</data>
  <data key="label">BELANI CP, 1998, P AN M AM SOC CLIN, V17, P0</data>
  <data key="author">BELANI CP</data>
  <data key="year">1998</data>
  <data key="title">...</data>
  <data key="so">P AN M AM SOC CLIN</data>
  <data key="vol">17</data>
  <data key="page">0</data>
  <data key="ut"></data>
  <data key="freq">1</data>
</node>
<node id="544">
  <data key="name">Garon EB</data>
  <data key="label">Garon EB, 2014, LANCET, V384, P665, DOI 10.1016/S0140-6736(14)60845-X</data>
  <data key="author">Garon EB</data>
  <data key="year">2014</data>
  <data key="title">...</data>
  <data key="so">LANCET</data>
  <data key="vol">384</data>
  <data key="page">665</data>
  <data key="ut"></data>
  <data key="freq">2</data>
</node>
<node id="545">
  <data key="name">Koyama S</data>
  <data key="label">Koyama S, 2016, CANCER RES, V76, P999, DOI 10.1158/0008-5472.CAN-15-1439</data>
  <data key="author">Koyama S</data>
  <data key="year">2016</data>
  <data key="title">...</data>
  <data key="so">CANCER RES</data>
  <data key="vol">76</data>
  <data key="page">999</data>
  <data key="ut"></data>
  <data key="freq">2</data>
</node>
<node id="546">
  <data key="name">Fukuoka M</data>
  <data key="label">Fukuoka M, 2011, J CLIN ONCOL, V29, P2866, DOI 10.1200/JCO.2010.33.4235</data>
  <data key="author">Fukuoka M</data>
  <data key="year">2011</data>
  <data key="title">...</data>
  <data key="so">J CLIN ONCOL</data>
  <data key="vol">29</data>
  <data key="page">2866</data>
  <data key="ut"></data>
  <data key="freq">2</data>
</node>
<node id="547">
  <data key="name">Arimoto T</data>
  <data key="label">Arimoto T, 1998, INT CONGR SER, V1165, P257</data>
  <data key="author">Arimoto T</data>
  <data key="year">1998</data>
  <data key="title">...</data>
  <data key="so">INT CONGR SER</data>
  <data key="vol">1165</data>
  <data key="page">257</data>
  <data key="ut"></data>
  <data key="freq">1</data>
</node>
<node id="548">
  <data key="name">Natale RB</data>
  <data key="label">Natale RB, 1996, SEMIN ONCOL, V23, P2</data>
  <data key="author">Natale RB</data>
  <data key="year">1996</data>
  <data key="title">...</data>
  <data key="so">SEMIN ONCOL</data>
  <data key="vol">23</data>
  <data key="page">2</data>
  <data key="ut"></data>
  <data key="freq">1</data>
</node>
<node id="549">
  <data key="name">Cheung PCF</data>
  <data key="label">Cheung PCF, 2000, INT J RADIAT ONCOL, V48, P703, DOI 10.1016/S0360-3016(00)00667-2</data>
  <data key="author">Cheung PCF</data>
  <data key="year">2000</data>
  <data key="title">...</data>
  <data key="so">INT J RADIAT ONCOL</data>
  <data key="vol">48</data>
  <data key="page">703</data>
  <data key="ut"></data>
  <data key="freq">2</data>
</node>
<node id="550">
  <data key="name">Huang SF</data>
  <data key="label">Huang SF, 2004, CLIN CANCER RES, V10, P8195, DOI 10.1158/1078-0432.CCR-04-1245</data>
  <data key="author">Huang SF</data>
  <data key="year">2004</data>
  <data key="title">...</data>
  <data key="so">CLIN CANCER RES</data>
  <data key="vol">10</data>
  <data key="page">8195</data>
  <data key="ut"></data>
  <data key="freq">2</data>
</node>
<node id="551">
  <data key="name">Le Chevalier T</data>
  <data key="label">Le Chevalier T, 2004, NEW ENGL J MED, V350, P351, DOI 10.1056/nejmoa031644</data>
  <data key="author">Le Chevalier T</data>
  <data key="year">2004</data>
  <data key="title">...</data>
  <data key="so">NEW ENGL J MED</data>
  <data key="vol">350</data>
  <data key="page">351</data>
  <data key="ut"></data>
  <data key="freq">5</data>
</node>
<node id="552">
  <data key="name">Robinet G</data>
  <data key="label">Robinet G, 1996, ANN ONCOL, V7, P96</data>
  <data key="author">Robinet G</data>
  <data key="year">1996</data>
  <data key="title">...</data>
  <data key="so">ANN ONCOL</data>
  <data key="vol">7</data>
  <data key="page">96</data>
  <data key="ut"></data>
  <data key="freq">1</data>
</node>
<node id="553">
  <data key="name">Deng LF</data>
  <data key="label">Deng LF, 2014, J CLIN INVEST, V124, P687, DOI 10.1172/JCI67313</data>
  <data key="author">Deng LF</data>
  <data key="year">2014</data>
  <data key="title">...</data>
  <data key="so">J CLIN INVEST</data>
  <data key="vol">124</data>
  <data key="page">687</data>
  <data key="ut"></data>
  <data key="freq">1</data>
</node>
<node id="554">
  <data key="name">Burdett S</data>
  <data key="label">Burdett S, 1998, LANCET, V352, P257</data>
  <data key="author">Burdett S</data>
  <data key="year">1998</data>
  <data key="title">...</data>
  <data key="so">LANCET</data>
  <data key="vol">352</data>
  <data key="page">257</data>
  <data key="ut"></data>
  <data key="freq">1</data>
</node>
<node id="555">
  <data key="name">Brugger W</data>
  <data key="label">Brugger W, 2009, J THORAC ONCOL, V4, P0</data>
  <data key="author">Brugger W</data>
  <data key="year">2009</data>
  <data key="title">...</data>
  <data key="so">J THORAC ONCOL</data>
  <data key="vol">4</data>
  <data key="page">0</data>
  <data key="ut"></data>
  <data key="freq">1</data>
</node>
<node id="556">
  <data key="name">Hopwood P</data>
  <data key="label">Hopwood P, 1997, LUNG CANCER S4, V18, P66</data>
  <data key="author">Hopwood P</data>
  <data key="year">1997</data>
  <data key="title">...</data>
  <data key="so">LUNG CANCER S4</data>
  <data key="vol">18</data>
  <data key="page">66</data>
  <data key="ut"></data>
  <data key="freq">1</data>
</node>
<node id="557">
  <data key="name">Ciardiello F</data>
  <data key="label">Ciardiello F, 2000, CLIN CANCER RES, V6, P2053</data>
  <data key="author">Ciardiello F</data>
  <data key="year">2000</data>
  <data key="title">...</data>
  <data key="so">CLIN CANCER RES</data>
  <data key="vol">6</data>
  <data key="page">2053</data>
  <data key="ut"></data>
  <data key="freq">3</data>
</node>
<node id="558">
  <data key="name">Di Giacomo AM</data>
  <data key="label">Di Giacomo AM, 2010, SEMIN ONCOL, V37, P499, DOI 10.1053/j.seminoncol.2010.09.007</data>
  <data key="author">Di Giacomo AM</data>
  <data key="year">2010</data>
  <data key="title">...</data>
  <data key="so">SEMIN ONCOL</data>
  <data key="vol">37</data>
  <data key="page">499</data>
  <data key="ut"></data>
  <data key="freq">1</data>
</node>
<node id="559">
  <data key="name">Buettner R</data>
  <data key="label">Buettner R, 2013, J CLIN ONCOL, V31, P1858, DOI 10.1200/JCO.2012.45.9867</data>
  <data key="author">Buettner R</data>
  <data key="year">2013</data>
  <data key="title">...</data>
  <data key="so">J CLIN ONCOL</data>
  <data key="vol">31</data>
  <data key="page">1858</data>
  <data key="ut"></data>
  <data key="freq">1</data>
</node>
<node id="560">
  <data key="name">Pao W</data>
  <data key="label">Pao W, 2005, PLOS MED, V2, P57, DOI 10.1371/journal.pmed.0020017</data>
  <data key="author">Pao W</data>
  <data key="year">2005</data>
  <data key="title">...</data>
  <data key="so">PLOS MED</data>
  <data key="vol">2</data>
  <data key="page">57</data>
  <data key="ut"></data>
  <data key="freq">2</data>
</node>
<node id="561">
  <data key="name">CAMIDGE DR</data>
  <data key="label">CAMIDGE DR, 2011, P AN M AM SOC CLIN, V29, P2501</data>
  <data key="author">CAMIDGE DR</data>
  <data key="year">2011</data>
  <data key="title">...</data>
  <data key="so">P AN M AM SOC CLIN</data>
  <data key="vol">29</data>
  <data key="page">2501</data>
  <data key="ut"></data>
  <data key="freq">1</data>
</node>
<node id="562">
  <data key="name">Amini A</data>
  <data key="label">Amini A, 2014, RADIAT ONCOL, V9, P0, DOI 10.1186/1748-717X-9-210</data>
  <data key="author">Amini A</data>
  <data key="year">2014</data>
  <data key="title">...</data>
  <data key="so">RADIAT ONCOL</data>
  <data key="vol">9</data>
  <data key="page">0</data>
  <data key="ut"></data>
  <data key="freq">1</data>
</node>
<node id="563">
  <data key="name">Sordella R</data>
  <data key="label">Sordella R, 2004, SCIENCE, V305, P1163, DOI 10.1126/science.1101637</data>
  <data key="author">Sordella R</data>
  <data key="year">2004</data>
  <data key="title">...</data>
  <data key="so">SCIENCE</data>
  <data key="vol">305</data>
  <data key="page">1163</data>
  <data key="ut"></data>
  <data key="freq">5</data>
</node>
<node id="564">
  <data key="name">Alfano CM</data>
  <data key="label">Alfano CM, 2004, CANCER EPIDEM BIOMAR, V13, P2233</data>
  <data key="author">Alfano CM</data>
  <data key="year">2004</data>
  <data key="title">...</data>
  <data key="so">CANCER EPIDEM BIOMAR</data>
  <data key="vol">13</data>
  <data key="page">2233</data>
  <data key="ut"></data>
  <data key="freq">1</data>
</node>
<node id="565">
  <data key="name">BELANI CP</data>
  <data key="label">BELANI CP, 2009, J CLIN ONCOL, V27, P0</data>
  <data key="author">BELANI CP</data>
  <data key="year">2009</data>
  <data key="title">...</data>
  <data key="so">J CLIN ONCOL</data>
  <data key="vol">27</data>
  <data key="page">0</data>
  <data key="ut"></data>
  <data key="freq">1</data>
</node>
<node id="566">
  <data key="name">*NAT COMPR CANC NE</data>
  <data key="label">*NAT COMPR CANC NE, 2007, NCCN CLIN PRACT GUID, V0, P0</data>
  <data key="author">*NAT COMPR CANC NE</data>
  <data key="year">2007</data>
  <data key="title">...</data>
  <data key="so">NCCN CLIN PRACT GUID</data>
  <data key="vol">0</data>
  <data key="page">0</data>
  <data key="ut"></data>
  <data key="freq">1</data>
</node>
<node id="567">
  <data key="name">CELLA DF</data>
  <data key="label">CELLA DF, 1993, J CLIN ONCOL, V11, P570, DOI 10.1200/JCO.1993.11.3.570</data>
  <data key="author">CELLA DF</data>
  <data key="year">1993</data>
  <data key="title">...</data>
  <data key="so">J CLIN ONCOL</data>
  <data key="vol">11</data>
  <data key="page">570</data>
  <data key="ut"></data>
  <data key="freq">1</data>
</node>
<node id="568">
  <data key="name">Akbari O</data>
  <data key="label">Akbari O, 2010, MUCOSAL IMMUNOL, V3, P81, DOI 10.1038/mi.2009.112</data>
  <data key="author">Akbari O</data>
  <data key="year">2010</data>
  <data key="title">...</data>
  <data key="so">MUCOSAL IMMUNOL</data>
  <data key="vol">3</data>
  <data key="page">81</data>
  <data key="ut"></data>
  <data key="freq">2</data>
</node>
<node id="569">
  <data key="name">Balducci L</data>
  <data key="label">Balducci L, 2000, Cancer Control, V7, P539</data>
  <data key="author">Balducci L</data>
  <data key="year">2000</data>
  <data key="title">...</data>
  <data key="so">Cancer Control</data>
  <data key="vol">7</data>
  <data key="page">539</data>
  <data key="ut"></data>
  <data key="freq">1</data>
</node>
<edge source="0" target="220">
  <data key="weight">1.0</data>
  <data key="slice">1</data>
  <data key="year">2001</data>
</edge>
<edge source="0" target="373">
  <data key="weight">1.0</data>
  <data key="slice">1</data>
  <data key="year">2001</data>
</edge>
<edge source="0" target="543">
  <data key="weight">1.0</data>
  <data key="slice">1</data>
  <data key="year">2001</data>
</edge>
<edge source="1" target="90">
  <data key="weight">1.0</data>
  <data key="slice">3</data>
  <data key="year">2003</data>
</edge>
<edge source="1" target="373">
  <data key="weight">1.0</data>
  <data key="slice">1</data>
  <data key="year">2001</data>
</edge>
<edge source="1" target="512">
  <data key="weight">1.0</data>
  <data key="slice">3</data>
  <data key="year">2003</data>
</edge>
<edge source="1" target="534">
  <data key="weight">1.0</data>
  <data key="slice">3</data>
  <data key="year">2003</data>
</edge>
<edge source="1" target="536">
  <data key="weight">1.0</data>
  <data key="slice">3</data>
  <data key="year">2003</data>
</edge>
<edge source="1" target="543">
  <data key="weight">1.0</data>
  <data key="slice">1</data>
  <data key="year">2001</data>
</edge>
<edge source="2" target="212">
  <data key="weight">1.0</data>
  <data key="slice">13</data>
  <data key="year">2013</data>
</edge>
<edge source="3" target="4">
  <data key="weight">1.0</data>
  <data key="slice">8</data>
  <data key="year">2008</data>
</edge>
<edge source="3" target="28">
  <data key="weight">1.0</data>
  <data key="slice">8</data>
  <data key="year">2008</data>
</edge>
<edge source="3" target="58">
  <data key="weight">1.0</data>
  <data key="slice">8</data>
  <data key="year">2008</data>
</edge>
<edge source="3" target="156">
  <data key="weight">1.0</data>
  <data key="slice">8</data>
  <data key="year">2008</data>
</edge>
<edge source="3" target="267">
  <data key="weight">1.0</data>
  <data key="slice">8</data>
  <data key="year">2008</data>
</edge>
<edge source="3" target="272">
  <data key="weight">1.0</data>
  <data key="slice">8</data>
  <data key="year">2008</data>
</edge>
<edge source="3" target="432">
  <data key="weight">1.0</data>
  <data key="slice">8</data>
  <data key="year">2008</data>
</edge>
<edge source="3" target="459">
  <data key="weight">1.0</data>
  <data key="slice">8</data>
  <data key="year">2008</data>
</edge>
<edge source="3" target="564">
  <data key="weight">1.0</data>
  <data key="slice">8</data>
  <data key="year">2008</data>
</edge>
<edge source="4" target="28">
  <data key="weight">1.0</data>
  <data key="slice">8</data>
  <data key="year">2008</data>
</edge>
<edge source="4" target="58">
  <data key="weight">1.0</data>
  <data key="slice">8</data>
  <data key="year">2008</data>
</edge>
<edge source="4" target="156">
  <data key="weight">1.0</data>
  <data key="slice">8</data>
  <data key="year">2008</data>
</edge>
<edge source="4" target="267">
  <data key="weight">1.0</data>
  <data key="slice">8</data>
  <data key="year">2008</data>
</edge>
<edge source="4" target="272">
  <data key="weight">1.0</data>
  <data key="slice">8</data>
  <data key="year">2008</data>
</edge>
<edge source="4" target="432">
  <data key="weight">1.0</data>
  <data key="slice">8</data>
  <data key="year">2008</data>
</edge>
<edge source="4" target="459">
  <data key="weight">1.0</data>
  <data key="slice">8</data>
  <data key="year">2008</data>
</edge>
<edge source="4" target="564">
  <data key="weight">1.0</data>
  <data key="slice">8</data>
  <data key="year">2008</data>
</edge>
<edge source="5" target="60">
  <data key="weight">1.0</data>
  <data key="slice">12</data>
  <data key="year">2012</data>
</edge>
<edge source="5" target="96">
  <data key="weight">1.0</data>
  <data key="slice">12</data>
  <data key="year">2012</data>
</edge>
<edge source="5" target="224">
  <data key="weight">1.0</data>
  <data key="slice">12</data>
  <data key="year">2012</data>
</edge>
<edge source="5" target="232">
  <data key="weight">1.0</data>
  <data key="slice">12</data>
  <data key="year">2012</data>
</edge>
<edge source="5" target="528">
  <data key="weight">1.0</data>
  <data key="slice">12</data>
  <data key="year">2012</data>
</edge>
<edge source="6" target="7">
  <data key="weight">1.0</data>
  <data key="slice">13</data>
  <data key="year">2013</data>
</edge>
<edge source="6" target="140">
  <data key="weight">1.0</data>
  <data key="slice">13</data>
  <data key="year">2013</data>
</edge>
<edge source="6" target="265">
  <data key="weight">1.0</data>
  <data key="slice">13</data>
  <data key="year">2013</data>
</edge>
<edge source="6" target="363">
  <data key="weight">1.0</data>
  <data key="slice">13</data>
  <data key="year">2013</data>
</edge>
<edge source="7" target="44">
  <data key="weight">1.0</data>
  <data key="slice">13</data>
  <data key="year">2013</data>
</edge>
<edge source="7" target="137">
  <data key="weight">1.0</data>
  <data key="slice">13</data>
  <data key="year">2013</data>
</edge>
<edge source="7" target="140">
  <data key="weight">1.0</data>
  <data key="slice">13</data>
  <data key="year">2013</data>
</edge>
<edge source="7" target="196">
  <data key="weight">1.0</data>
  <data key="slice">13</data>
  <data key="year">2013</data>
</edge>
<edge source="7" target="214">
  <data key="weight">1.0</data>
  <data key="slice">13</data>
  <data key="year">2013</data>
</edge>
<edge source="7" target="265">
  <data key="weight">1.0</data>
  <data key="slice">13</data>
  <data key="year">2013</data>
</edge>
<edge source="7" target="298">
  <data key="weight">1.0</data>
  <data key="slice">13</data>
  <data key="year">2013</data>
</edge>
<edge source="7" target="299">
  <data key="weight">1.0</data>
  <data key="slice">13</data>
  <data key="year">2013</data>
</edge>
<edge source="7" target="363">
  <data key="weight">1.0</data>
  <data key="slice">13</data>
  <data key="year">2013</data>
</edge>
<edge source="7" target="455">
  <data key="weight">1.0</data>
  <data key="slice">13</data>
  <data key="year">2013</data>
</edge>
<edge source="7" target="506">
  <data key="weight">1.0</data>
  <data key="slice">13</data>
  <data key="year">2013</data>
</edge>
<edge source="7" target="546">
  <data key="weight">1.0</data>
  <data key="slice">13</data>
  <data key="year">2013</data>
</edge>
<edge source="8" target="9">
  <data key="weight">1.0</data>
  <data key="slice">15</data>
  <data key="year">2015</data>
</edge>
<edge source="8" target="21">
  <data key="weight">1.0</data>
  <data key="slice">15</data>
  <data key="year">2015</data>
</edge>
<edge source="8" target="160">
  <data key="weight">0.7071067690849304</data>
  <data key="slice">15</data>
  <data key="year">2015</data>
</edge>
<edge source="8" target="296">
  <data key="weight">0.8164966106414795</data>
  <data key="slice">15</data>
  <data key="year">2015</data>
</edge>
<edge source="8" target="544">
  <data key="weight">1.0</data>
  <data key="slice">15</data>
  <data key="year">2015</data>
</edge>
<edge source="9" target="17">
  <data key="weight">0.7559289336204529</data>
  <data key="slice">18</data>
  <data key="year">2018</data>
</edge>
<edge source="9" target="21">
  <data key="weight">1.0</data>
  <data key="slice">15</data>
  <data key="year">2015</data>
</edge>
<edge source="9" target="135">
  <data key="weight">0.7071067690849304</data>
  <data key="slice">18</data>
  <data key="year">2018</data>
</edge>
<edge source="9" target="160">
  <data key="weight">0.7071067690849304</data>
  <data key="slice">15</data>
  <data key="year">2015</data>
</edge>
<edge source="9" target="172">
  <data key="weight">0.7071067690849304</data>
  <data key="slice">18</data>
  <data key="year">2018</data>
</edge>
<edge source="9" target="185">
  <data key="weight">0.7071067690849304</data>
  <data key="slice">18</data>
  <data key="year">2018</data>
</edge>
<edge source="9" target="296">
  <data key="weight">0.8164966106414795</data>
  <data key="slice">15</data>
  <data key="year">2015</data>
</edge>
<edge source="9" target="485">
  <data key="weight">0.7071067690849304</data>
  <data key="slice">18</data>
  <data key="year">2018</data>
</edge>
<edge source="9" target="490">
  <data key="weight">0.8660253882408142</data>
  <data key="slice">18</data>
  <data key="year">2018</data>
</edge>
<edge source="9" target="519">
  <data key="weight">0.8660253882408142</data>
  <data key="slice">18</data>
  <data key="year">2018</data>
</edge>
<edge source="9" target="532">
  <data key="weight">7.071067811921239E-4</data>
  <data key="slice">18</data>
  <data key="year">2018</data>
</edge>
<edge source="9" target="544">
  <data key="weight">1.0</data>
  <data key="slice">15</data>
  <data key="year">2015</data>
</edge>
<edge source="9" target="545">
  <data key="weight">7.071067811921239E-4</data>
  <data key="slice">18</data>
  <data key="year">2018</data>
</edge>
<edge source="10" target="132">
  <data key="weight">1.0</data>
  <data key="slice">5</data>
  <data key="year">2005</data>
</edge>
<edge source="10" target="376">
  <data key="weight">0.8164966106414795</data>
  <data key="slice">5</data>
  <data key="year">2005</data>
</edge>
<edge source="10" target="487">
  <data key="weight">1.0</data>
  <data key="slice">5</data>
  <data key="year">2005</data>
</edge>
<edge source="11" target="97">
  <data key="weight">1.0</data>
  <data key="slice">12</data>
  <data key="year">2012</data>
</edge>
<edge source="11" target="439">
  <data key="weight">1.0</data>
  <data key="slice">12</data>
  <data key="year">2012</data>
</edge>
<edge source="11" target="449">
  <data key="weight">1.0</data>
  <data key="slice">12</data>
  <data key="year">2012</data>
</edge>
<edge source="13" target="172">
  <data key="weight">1.0</data>
  <data key="slice">19</data>
  <data key="year">2019</data>
</edge>
<edge source="13" target="520">
  <data key="weight">1.0</data>
  <data key="slice">19</data>
  <data key="year">2019</data>
</edge>
<edge source="14" target="18">
  <data key="weight">1.0</data>
  <data key="slice">11</data>
  <data key="year">2011</data>
</edge>
<edge source="14" target="395">
  <data key="weight">1.0</data>
  <data key="slice">11</data>
  <data key="year">2011</data>
</edge>
<edge source="14" target="396">
  <data key="weight">1.0</data>
  <data key="slice">11</data>
  <data key="year">2011</data>
</edge>
<edge source="15" target="37">
  <data key="weight">1.0</data>
  <data key="slice">15</data>
  <data key="year">2015</data>
</edge>
<edge source="15" target="100">
  <data key="weight">1.0</data>
  <data key="slice">15</data>
  <data key="year">2015</data>
</edge>
<edge source="15" target="219">
  <data key="weight">1.0</data>
  <data key="slice">15</data>
  <data key="year">2015</data>
</edge>
<edge source="15" target="254">
  <data key="weight">1.0</data>
  <data key="slice">15</data>
  <data key="year">2015</data>
</edge>
<edge source="16" target="508">
  <data key="weight">1.0</data>
  <data key="slice">6</data>
  <data key="year">2006</data>
</edge>
<edge source="17" target="27">
  <data key="weight">0.8451542258262634</data>
  <data key="slice">18</data>
  <data key="year">2018</data>
</edge>
<edge source="17" target="76">
  <data key="weight">1.0</data>
  <data key="slice">19</data>
  <data key="year">2019</data>
</edge>
<edge source="17" target="198">
  <data key="weight">0.7559289336204529</data>
  <data key="slice">18</data>
  <data key="year">2018</data>
</edge>
<edge source="17" target="235">
  <data key="weight">0.7559289336204529</data>
  <data key="slice">18</data>
  <data key="year">2018</data>
</edge>
<edge source="17" target="245">
  <data key="weight">1.0</data>
  <data key="slice">19</data>
  <data key="year">2019</data>
</edge>
<edge source="17" target="251">
  <data key="weight">0.8451542258262634</data>
  <data key="slice">18</data>
  <data key="year">2018</data>
</edge>
<edge source="17" target="317">
  <data key="weight">0.8451542258262634</data>
  <data key="slice">18</data>
  <data key="year">2018</data>
</edge>
<edge source="17" target="405">
  <data key="weight">0.8451542258262634</data>
  <data key="slice">18</data>
  <data key="year">2018</data>
</edge>
<edge source="18" target="396">
  <data key="weight">1.0</data>
  <data key="slice">11</data>
  <data key="year">2011</data>
</edge>
<edge source="19" target="72">
  <data key="weight">1.0</data>
  <data key="slice">17</data>
  <data key="year">2017</data>
</edge>
<edge source="19" target="111">
  <data key="weight">1.0</data>
  <data key="slice">16</data>
  <data key="year">2016</data>
</edge>
<edge source="19" target="271">
  <data key="weight">1.0</data>
  <data key="slice">17</data>
  <data key="year">2017</data>
</edge>
<edge source="19" target="430">
  <data key="weight">1.0</data>
  <data key="slice">16</data>
  <data key="year">2016</data>
</edge>
<edge source="19" target="533">
  <data key="weight">1.0</data>
  <data key="slice">17</data>
  <data key="year">2017</data>
</edge>
<edge source="19" target="535">
  <data key="weight">1.0</data>
  <data key="slice">16</data>
  <data key="year">2016</data>
</edge>
<edge source="19" target="568">
  <data key="weight">1.0</data>
  <data key="slice">16</data>
  <data key="year">2016</data>
</edge>
<edge source="20" target="112">
  <data key="weight">1.0</data>
  <data key="slice">11</data>
  <data key="year">2011</data>
</edge>
<edge source="20" target="191">
  <data key="weight">1.0</data>
  <data key="slice">11</data>
  <data key="year">2011</data>
</edge>
<edge source="20" target="351">
  <data key="weight">1.0</data>
  <data key="slice">11</data>
  <data key="year">2011</data>
</edge>
<edge source="21" target="160">
  <data key="weight">0.7071067690849304</data>
  <data key="slice">15</data>
  <data key="year">2015</data>
</edge>
<edge source="21" target="296">
  <data key="weight">0.8164966106414795</data>
  <data key="slice">15</data>
  <data key="year">2015</data>
</edge>
<edge source="21" target="544">
  <data key="weight">1.0</data>
  <data key="slice">15</data>
  <data key="year">2015</data>
</edge>
<edge source="22" target="327">
  <data key="weight">1.0</data>
  <data key="slice">0</data>
  <data key="year">2000</data>
</edge>
<edge source="23" target="508">
  <data key="weight">1.0</data>
  <data key="slice">6</data>
  <data key="year">2006</data>
</edge>
<edge source="24" target="172">
  <data key="weight">1.0</data>
  <data key="slice">19</data>
  <data key="year">2019</data>
</edge>
<edge source="24" target="247">
  <data key="weight">1.0</data>
  <data key="slice">19</data>
  <data key="year">2019</data>
</edge>
<edge source="24" target="520">
  <data key="weight">1.0</data>
  <data key="slice">19</data>
  <data key="year">2019</data>
</edge>
<edge source="25" target="436">
  <data key="weight">1.0</data>
  <data key="slice">18</data>
  <data key="year">2018</data>
</edge>
<edge source="25" target="490">
  <data key="weight">0.8164966106414795</data>
  <data key="slice">18</data>
  <data key="year">2018</data>
</edge>
<edge source="25" target="519">
  <data key="weight">0.8164966106414795</data>
  <data key="slice">18</data>
  <data key="year">2018</data>
</edge>
<edge source="26" target="38">
  <data key="weight">1.0</data>
  <data key="slice">10</data>
  <data key="year">2010</data>
</edge>
<edge source="26" target="49">
  <data key="weight">0.8164966106414795</data>
  <data key="slice">4</data>
  <data key="year">2004</data>
</edge>
<edge source="26" target="123">
  <data key="weight">1.0</data>
  <data key="slice">10</data>
  <data key="year">2010</data>
</edge>
<edge source="26" target="129">
  <data key="weight">1.0</data>
  <data key="slice">10</data>
  <data key="year">2010</data>
</edge>
<edge source="26" target="210">
  <data key="weight">7.071067811921239E-4</data>
  <data key="slice">5</data>
  <data key="year">2005</data>
</edge>
<edge source="26" target="237">
  <data key="weight">0.8164966106414795</data>
  <data key="slice">4</data>
  <data key="year">2004</data>
</edge>
<edge source="26" target="244">
  <data key="weight">1.0</data>
  <data key="slice">10</data>
  <data key="year">2010</data>
</edge>
<edge source="26" target="288">
  <data key="weight">1.0</data>
  <data key="slice">10</data>
  <data key="year">2010</data>
</edge>
<edge source="26" target="312">
  <data key="weight">1.0</data>
  <data key="slice">10</data>
  <data key="year">2010</data>
</edge>
<edge source="26" target="340">
  <data key="weight">1.0</data>
  <data key="slice">10</data>
  <data key="year">2010</data>
</edge>
<edge source="26" target="343">
  <data key="weight">1.0</data>
  <data key="slice">2</data>
  <data key="year">2002</data>
</edge>
<edge source="26" target="400">
  <data key="weight">1.0</data>
  <data key="slice">10</data>
  <data key="year">2010</data>
</edge>
<edge source="26" target="403">
  <data key="weight">1.0</data>
  <data key="slice">10</data>
  <data key="year">2010</data>
</edge>
<edge source="26" target="442">
  <data key="weight">1.0</data>
  <data key="slice">2</data>
  <data key="year">2002</data>
</edge>
<edge source="26" target="453">
  <data key="weight">0.8164966106414795</data>
  <data key="slice">4</data>
  <data key="year">2004</data>
</edge>
<edge source="26" target="478">
  <data key="weight">1.0</data>
  <data key="slice">10</data>
  <data key="year">2010</data>
</edge>
<edge source="26" target="480">
  <data key="weight">0.8164966106414795</data>
  <data key="slice">4</data>
  <data key="year">2004</data>
</edge>
<edge source="26" target="482">
  <data key="weight">0.8164966106414795</data>
  <data key="slice">4</data>
  <data key="year">2004</data>
</edge>
<edge source="26" target="497">
  <data key="weight">0.8164966106414795</data>
  <data key="slice">4</data>
  <data key="year">2004</data>
</edge>
<edge source="26" target="514">
  <data key="weight">1.0</data>
  <data key="slice">2</data>
  <data key="year">2002</data>
</edge>
<edge source="26" target="530">
  <data key="weight">8.164966711774468E-4</data>
  <data key="slice">5</data>
  <data key="year">2005</data>
</edge>
<edge source="26" target="538">
  <data key="weight">1.0</data>
  <data key="slice">10</data>
  <data key="year">2010</data>
</edge>
<edge source="26" target="557">
  <data key="weight">0.8164966106414795</data>
  <data key="slice">4</data>
  <data key="year">2004</data>
</edge>
<edge source="27" target="62">
  <data key="weight">1.0</data>
  <data key="slice">19</data>
  <data key="year">2019</data>
</edge>
<edge source="27" target="104">
  <data key="weight">1.0</data>
  <data key="slice">19</data>
  <data key="year">2019</data>
</edge>
<edge source="27" target="121">
  <data key="weight">0.7745966911315918</data>
  <data key="slice">18</data>
  <data key="year">2018</data>
</edge>
<edge source="27" target="144">
  <data key="weight">1.0</data>
  <data key="slice">19</data>
  <data key="year">2019</data>
</edge>
<edge source="27" target="198">
  <data key="weight">0.8944271802902222</data>
  <data key="slice">18</data>
  <data key="year">2018</data>
</edge>
<edge source="27" target="235">
  <data key="weight">1.0</data>
  <data key="slice">19</data>
  <data key="year">2019</data>
</edge>
<edge source="27" target="317">
  <data key="weight">0.800000011920929</data>
  <data key="slice">18</data>
  <data key="year">2018</data>
</edge>
<edge source="27" target="405">
  <data key="weight">0.800000011920929</data>
  <data key="slice">18</data>
  <data key="year">2018</data>
</edge>
<edge source="27" target="424">
  <data key="weight">1.0</data>
  <data key="slice">19</data>
  <data key="year">2019</data>
</edge>
<edge source="27" target="463">
  <data key="weight">0.0010000000474974513</data>
  <data key="slice">19</data>
  <data key="year">2019</data>
</edge>
<edge source="27" target="496">
  <data key="weight">1.0</data>
  <data key="slice">19</data>
  <data key="year">2019</data>
</edge>
<edge source="27" target="529">
  <data key="weight">1.0</data>
  <data key="slice">19</data>
  <data key="year">2019</data>
</edge>
<edge source="28" target="58">
  <data key="weight">1.0</data>
  <data key="slice">8</data>
  <data key="year">2008</data>
</edge>
<edge source="28" target="156">
  <data key="weight">1.0</data>
  <data key="slice">8</data>
  <data key="year">2008</data>
</edge>
<edge source="28" target="267">
  <data key="weight">1.0</data>
  <data key="slice">8</data>
  <data key="year">2008</data>
</edge>
<edge source="28" target="272">
  <data key="weight">1.0</data>
  <data key="slice">8</data>
  <data key="year">2008</data>
</edge>
<edge source="28" target="432">
  <data key="weight">1.0</data>
  <data key="slice">8</data>
  <data key="year">2008</data>
</edge>
<edge source="28" target="459">
  <data key="weight">1.0</data>
  <data key="slice">8</data>
  <data key="year">2008</data>
</edge>
<edge source="28" target="564">
  <data key="weight">1.0</data>
  <data key="slice">8</data>
  <data key="year">2008</data>
</edge>
<edge source="29" target="97">
  <data key="weight">1.0</data>
  <data key="slice">12</data>
  <data key="year">2012</data>
</edge>
<edge source="29" target="439">
  <data key="weight">1.0</data>
  <data key="slice">12</data>
  <data key="year">2012</data>
</edge>
<edge source="29" target="449">
  <data key="weight">1.0</data>
  <data key="slice">12</data>
  <data key="year">2012</data>
</edge>
<edge source="30" target="48">
  <data key="weight">1.0</data>
  <data key="slice">4</data>
  <data key="year">2004</data>
</edge>
<edge source="30" target="132">
  <data key="weight">0.7071067690849304</data>
  <data key="slice">5</data>
  <data key="year">2005</data>
</edge>
<edge source="30" target="283">
  <data key="weight">0.7071067690849304</data>
  <data key="slice">5</data>
  <data key="year">2005</data>
</edge>
<edge source="30" target="284">
  <data key="weight">0.7071067690849304</data>
  <data key="slice">5</data>
  <data key="year">2005</data>
</edge>
<edge source="30" target="344">
  <data key="weight">1.0</data>
  <data key="slice">4</data>
  <data key="year">2004</data>
</edge>
<edge source="30" target="371">
  <data key="weight">1.0</data>
  <data key="slice">5</data>
  <data key="year">2005</data>
</edge>
<edge source="30" target="425">
  <data key="weight">1.0</data>
  <data key="slice">4</data>
  <data key="year">2004</data>
</edge>
<edge source="30" target="457">
  <data key="weight">0.7071067690849304</data>
  <data key="slice">5</data>
  <data key="year">2005</data>
</edge>
<edge source="30" target="500">
  <data key="weight">1.0</data>
  <data key="slice">4</data>
  <data key="year">2004</data>
</edge>
<edge source="30" target="518">
  <data key="weight">0.7071067690849304</data>
  <data key="slice">5</data>
  <data key="year">2005</data>
</edge>
<edge source="31" target="234">
  <data key="weight">1.0</data>
  <data key="slice">0</data>
  <data key="year">2000</data>
</edge>
<edge source="31" target="327">
  <data key="weight">1.0</data>
  <data key="slice">0</data>
  <data key="year">2000</data>
</edge>
<edge source="32" target="129">
  <data key="weight">0.7071067690849304</data>
  <data key="slice">4</data>
  <data key="year">2004</data>
</edge>
<edge source="32" target="199">
  <data key="weight">1.0</data>
  <data key="slice">4</data>
  <data key="year">2004</data>
</edge>
<edge source="33" target="222">
  <data key="weight">1.0</data>
  <data key="slice">7</data>
  <data key="year">2007</data>
</edge>
<edge source="33" target="302">
  <data key="weight">1.0</data>
  <data key="slice">7</data>
  <data key="year">2007</data>
</edge>
<edge source="33" target="335">
  <data key="weight">1.0</data>
  <data key="slice">7</data>
  <data key="year">2007</data>
</edge>
<edge source="34" target="151">
  <data key="weight">1.0</data>
  <data key="slice">14</data>
  <data key="year">2014</data>
</edge>
<edge source="34" target="559">
  <data key="weight">1.0</data>
  <data key="slice">14</data>
  <data key="year">2014</data>
</edge>
<edge source="35" target="298">
  <data key="weight">1.0</data>
  <data key="slice">14</data>
  <data key="year">2014</data>
</edge>
<edge source="36" target="317">
  <data key="weight">1.0</data>
  <data key="slice">16</data>
  <data key="year">2016</data>
</edge>
<edge source="36" target="377">
  <data key="weight">1.0</data>
  <data key="slice">16</data>
  <data key="year">2016</data>
</edge>
<edge source="37" target="100">
  <data key="weight">1.0</data>
  <data key="slice">15</data>
  <data key="year">2015</data>
</edge>
<edge source="37" target="219">
  <data key="weight">1.0</data>
  <data key="slice">15</data>
  <data key="year">2015</data>
</edge>
<edge source="37" target="254">
  <data key="weight">1.0</data>
  <data key="slice">15</data>
  <data key="year">2015</data>
</edge>
<edge source="38" target="123">
  <data key="weight">1.0</data>
  <data key="slice">10</data>
  <data key="year">2010</data>
</edge>
<edge source="38" target="129">
  <data key="weight">1.0</data>
  <data key="slice">10</data>
  <data key="year">2010</data>
</edge>
<edge source="38" target="244">
  <data key="weight">1.0</data>
  <data key="slice">10</data>
  <data key="year">2010</data>
</edge>
<edge source="38" target="288">
  <data key="weight">1.0</data>
  <data key="slice">10</data>
  <data key="year">2010</data>
</edge>
<edge source="38" target="312">
  <data key="weight">1.0</data>
  <data key="slice">10</data>
  <data key="year">2010</data>
</edge>
<edge source="38" target="340">
  <data key="weight">1.0</data>
  <data key="slice">10</data>
  <data key="year">2010</data>
</edge>
<edge source="38" target="400">
  <data key="weight">1.0</data>
  <data key="slice">10</data>
  <data key="year">2010</data>
</edge>
<edge source="38" target="403">
  <data key="weight">1.0</data>
  <data key="slice">10</data>
  <data key="year">2010</data>
</edge>
<edge source="38" target="478">
  <data key="weight">1.0</data>
  <data key="slice">10</data>
  <data key="year">2010</data>
</edge>
<edge source="38" target="538">
  <data key="weight">1.0</data>
  <data key="slice">10</data>
  <data key="year">2010</data>
</edge>
<edge source="39" target="513">
  <data key="weight">1.0</data>
  <data key="slice">15</data>
  <data key="year">2015</data>
</edge>
<edge source="41" target="225">
  <data key="weight">1.0</data>
  <data key="slice">18</data>
  <data key="year">2018</data>
</edge>
<edge source="41" target="286">
  <data key="weight">1.0</data>
  <data key="slice">18</data>
  <data key="year">2018</data>
</edge>
<edge source="41" target="364">
  <data key="weight">1.0</data>
  <data key="slice">18</data>
  <data key="year">2018</data>
</edge>
<edge source="41" target="463">
  <data key="weight">1.0</data>
  <data key="slice">18</data>
  <data key="year">2018</data>
</edge>
<edge source="41" target="503">
  <data key="weight">1.0</data>
  <data key="slice">18</data>
  <data key="year">2018</data>
</edge>
<edge source="41" target="526">
  <data key="weight">1.0</data>
  <data key="slice">18</data>
  <data key="year">2018</data>
</edge>
<edge source="42" target="81">
  <data key="weight">1.0</data>
  <data key="slice">5</data>
  <data key="year">2005</data>
</edge>
<edge source="42" target="91">
  <data key="weight">0.7905694246292114</data>
  <data key="slice">5</data>
  <data key="year">2005</data>
</edge>
<edge source="42" target="129">
  <data key="weight">9.354143985547125E-4</data>
  <data key="slice">5</data>
  <data key="year">2005</data>
</edge>
<edge source="42" target="177">
  <data key="weight">1.0</data>
  <data key="slice">9</data>
  <data key="year">2009</data>
</edge>
<edge source="42" target="183">
  <data key="weight">0.8660253882408142</data>
  <data key="slice">5</data>
  <data key="year">2005</data>
</edge>
<edge source="42" target="209">
  <data key="weight">0.0010000000474974513</data>
  <data key="slice">10</data>
  <data key="year">2010</data>
</edge>
<edge source="42" target="255">
  <data key="weight">1.0</data>
  <data key="slice">9</data>
  <data key="year">2009</data>
</edge>
<edge source="42" target="278">
  <data key="weight">1.0</data>
  <data key="slice">9</data>
  <data key="year">2009</data>
</edge>
<edge source="42" target="288">
  <data key="weight">9.354143985547125E-4</data>
  <data key="slice">5</data>
  <data key="year">2005</data>
</edge>
<edge source="42" target="291">
  <data key="weight">1.0</data>
  <data key="slice">9</data>
  <data key="year">2009</data>
</edge>
<edge source="42" target="357">
  <data key="weight">0.8660253882408142</data>
  <data key="slice">5</data>
  <data key="year">2005</data>
</edge>
<edge source="42" target="368">
  <data key="weight">1.0</data>
  <data key="slice">9</data>
  <data key="year">2009</data>
</edge>
<edge source="42" target="389">
  <data key="weight">1.0</data>
  <data key="slice">9</data>
  <data key="year">2009</data>
</edge>
<edge source="42" target="407">
  <data key="weight">1.0</data>
  <data key="slice">5</data>
  <data key="year">2005</data>
</edge>
<edge source="42" target="478">
  <data key="weight">0.0010000000474974513</data>
  <data key="slice">8</data>
  <data key="year">2008</data>
</edge>
<edge source="43" target="108">
  <data key="weight">0.7071067690849304</data>
  <data key="slice">5</data>
  <data key="year">2005</data>
</edge>
<edge source="43" target="118">
  <data key="weight">0.7071067690849304</data>
  <data key="slice">5</data>
  <data key="year">2005</data>
</edge>
<edge source="43" target="268">
  <data key="weight">0.7071067690849304</data>
  <data key="slice">5</data>
  <data key="year">2005</data>
</edge>
<edge source="43" target="402">
  <data key="weight">0.7071067690849304</data>
  <data key="slice">5</data>
  <data key="year">2005</data>
</edge>
<edge source="44" target="140">
  <data key="weight">1.0</data>
  <data key="slice">13</data>
  <data key="year">2013</data>
</edge>
<edge source="44" target="363">
  <data key="weight">1.0</data>
  <data key="slice">13</data>
  <data key="year">2013</data>
</edge>
<edge source="45" target="343">
  <data key="weight">1.0</data>
  <data key="slice">2</data>
  <data key="year">2002</data>
</edge>
<edge source="45" target="373">
  <data key="weight">1.0</data>
  <data key="slice">1</data>
  <data key="year">2001</data>
</edge>
<edge source="45" target="442">
  <data key="weight">1.0</data>
  <data key="slice">2</data>
  <data key="year">2002</data>
</edge>
<edge source="45" target="514">
  <data key="weight">1.0</data>
  <data key="slice">2</data>
  <data key="year">2002</data>
</edge>
<edge source="45" target="543">
  <data key="weight">1.0</data>
  <data key="slice">1</data>
  <data key="year">2001</data>
</edge>
<edge source="46" target="164">
  <data key="weight">1.0</data>
  <data key="slice">2</data>
  <data key="year">2002</data>
</edge>
<edge source="46" target="171">
  <data key="weight">1.0</data>
  <data key="slice">2</data>
  <data key="year">2002</data>
</edge>
<edge source="46" target="240">
  <data key="weight">1.0</data>
  <data key="slice">2</data>
  <data key="year">2002</data>
</edge>
<edge source="46" target="250">
  <data key="weight">1.0</data>
  <data key="slice">2</data>
  <data key="year">2002</data>
</edge>
<edge source="46" target="264">
  <data key="weight">1.0</data>
  <data key="slice">2</data>
  <data key="year">2002</data>
</edge>
<edge source="46" target="281">
  <data key="weight">1.0</data>
  <data key="slice">2</data>
  <data key="year">2002</data>
</edge>
<edge source="46" target="319">
  <data key="weight">1.0</data>
  <data key="slice">2</data>
  <data key="year">2002</data>
</edge>
<edge source="46" target="374">
  <data key="weight">1.0</data>
  <data key="slice">2</data>
  <data key="year">2002</data>
</edge>
<edge source="47" target="142">
  <data key="weight">1.0</data>
  <data key="slice">3</data>
  <data key="year">2003</data>
</edge>
<edge source="47" target="521">
  <data key="weight">1.0</data>
  <data key="slice">3</data>
  <data key="year">2003</data>
</edge>
<edge source="47" target="569">
  <data key="weight">1.0</data>
  <data key="slice">3</data>
  <data key="year">2003</data>
</edge>
<edge source="48" target="344">
  <data key="weight">1.0</data>
  <data key="slice">4</data>
  <data key="year">2004</data>
</edge>
<edge source="48" target="425">
  <data key="weight">1.0</data>
  <data key="slice">4</data>
  <data key="year">2004</data>
</edge>
<edge source="48" target="500">
  <data key="weight">1.0</data>
  <data key="slice">4</data>
  <data key="year">2004</data>
</edge>
<edge source="49" target="129">
  <data key="weight">0.7071067690849304</data>
  <data key="slice">4</data>
  <data key="year">2004</data>
</edge>
<edge source="49" target="237">
  <data key="weight">1.0</data>
  <data key="slice">4</data>
  <data key="year">2004</data>
</edge>
<edge source="49" target="453">
  <data key="weight">1.0</data>
  <data key="slice">4</data>
  <data key="year">2004</data>
</edge>
<edge source="49" target="480">
  <data key="weight">1.0</data>
  <data key="slice">4</data>
  <data key="year">2004</data>
</edge>
<edge source="49" target="482">
  <data key="weight">1.0</data>
  <data key="slice">4</data>
  <data key="year">2004</data>
</edge>
<edge source="49" target="497">
  <data key="weight">1.0</data>
  <data key="slice">4</data>
  <data key="year">2004</data>
</edge>
<edge source="49" target="557">
  <data key="weight">1.0</data>
  <data key="slice">4</data>
  <data key="year">2004</data>
</edge>
<edge source="50" target="263">
  <data key="weight">0.7071067690849304</data>
  <data key="slice">15</data>
  <data key="year">2015</data>
</edge>
<edge source="50" target="318">
  <data key="weight">0.8164966106414795</data>
  <data key="slice">15</data>
  <data key="year">2015</data>
</edge>
<edge source="50" target="328">
  <data key="weight">0.8164966106414795</data>
  <data key="slice">15</data>
  <data key="year">2015</data>
</edge>
<edge source="50" target="436">
  <data key="weight">0.8164966106414795</data>
  <data key="slice">15</data>
  <data key="year">2015</data>
</edge>
<edge source="50" target="447">
  <data key="weight">1.0</data>
  <data key="slice">15</data>
  <data key="year">2015</data>
</edge>
<edge source="51" target="131">
  <data key="weight">1.0</data>
  <data key="slice">16</data>
  <data key="year">2016</data>
</edge>
<edge source="51" target="303">
  <data key="weight">1.0</data>
  <data key="slice">16</data>
  <data key="year">2016</data>
</edge>
<edge source="51" target="533">
  <data key="weight">1.0</data>
  <data key="slice">16</data>
  <data key="year">2016</data>
</edge>
<edge source="52" target="75">
  <data key="weight">1.0</data>
  <data key="slice">17</data>
  <data key="year">2017</data>
</edge>
<edge source="52" target="107">
  <data key="weight">1.0</data>
  <data key="slice">17</data>
  <data key="year">2017</data>
</edge>
<edge source="53" target="141">
  <data key="weight">1.0</data>
  <data key="slice">17</data>
  <data key="year">2017</data>
</edge>
<edge source="53" target="217">
  <data key="weight">1.0</data>
  <data key="slice">17</data>
  <data key="year">2017</data>
</edge>
<edge source="53" target="313">
  <data key="weight">1.0</data>
  <data key="slice">17</data>
  <data key="year">2017</data>
</edge>
<edge source="53" target="382">
  <data key="weight">1.0</data>
  <data key="slice">17</data>
  <data key="year">2017</data>
</edge>
<edge source="53" target="435">
  <data key="weight">1.0</data>
  <data key="slice">17</data>
  <data key="year">2017</data>
</edge>
<edge source="53" target="464">
  <data key="weight">1.0</data>
  <data key="slice">17</data>
  <data key="year">2017</data>
</edge>
<edge source="53" target="553">
  <data key="weight">1.0</data>
  <data key="slice">17</data>
  <data key="year">2017</data>
</edge>
<edge source="54" target="277">
  <data key="weight">1.0</data>
  <data key="slice">16</data>
  <data key="year">2016</data>
</edge>
<edge source="54" target="349">
  <data key="weight">1.0</data>
  <data key="slice">16</data>
  <data key="year">2016</data>
</edge>
<edge source="54" target="426">
  <data key="weight">1.0</data>
  <data key="slice">16</data>
  <data key="year">2016</data>
</edge>
<edge source="54" target="502">
  <data key="weight">1.0</data>
  <data key="slice">16</data>
  <data key="year">2016</data>
</edge>
<edge source="55" target="300">
  <data key="weight">1.0</data>
  <data key="slice">0</data>
  <data key="year">2000</data>
</edge>
<edge source="56" target="182">
  <data key="weight">1.0</data>
  <data key="slice">9</data>
  <data key="year">2009</data>
</edge>
<edge source="56" target="227">
  <data key="weight">1.0</data>
  <data key="slice">9</data>
  <data key="year">2009</data>
</edge>
<edge source="56" target="322">
  <data key="weight">1.0</data>
  <data key="slice">9</data>
  <data key="year">2009</data>
</edge>
<edge source="57" target="270">
  <data key="weight">1.0</data>
  <data key="slice">18</data>
  <data key="year">2018</data>
</edge>
<edge source="57" target="383">
  <data key="weight">1.0</data>
  <data key="slice">18</data>
  <data key="year">2018</data>
</edge>
<edge source="57" target="416">
  <data key="weight">1.0</data>
  <data key="slice">18</data>
  <data key="year">2018</data>
</edge>
<edge source="57" target="499">
  <data key="weight">1.0</data>
  <data key="slice">18</data>
  <data key="year">2018</data>
</edge>
<edge source="58" target="119">
  <data key="weight">1.0</data>
  <data key="slice">16</data>
  <data key="year">2016</data>
</edge>
<edge source="58" target="133">
  <data key="weight">1.0</data>
  <data key="slice">16</data>
  <data key="year">2016</data>
</edge>
<edge source="58" target="156">
  <data key="weight">1.0</data>
  <data key="slice">8</data>
  <data key="year">2008</data>
</edge>
<edge source="58" target="211">
  <data key="weight">1.0</data>
  <data key="slice">16</data>
  <data key="year">2016</data>
</edge>
<edge source="58" target="256">
  <data key="weight">1.0</data>
  <data key="slice">16</data>
  <data key="year">2016</data>
</edge>
<edge source="58" target="267">
  <data key="weight">1.0</data>
  <data key="slice">8</data>
  <data key="year">2008</data>
</edge>
<edge source="58" target="272">
  <data key="weight">1.0</data>
  <data key="slice">8</data>
  <data key="year">2008</data>
</edge>
<edge source="58" target="309">
  <data key="weight">1.0</data>
  <data key="slice">16</data>
  <data key="year">2016</data>
</edge>
<edge source="58" target="313">
  <data key="weight">1.0</data>
  <data key="slice">16</data>
  <data key="year">2016</data>
</edge>
<edge source="58" target="390">
  <data key="weight">1.0</data>
  <data key="slice">16</data>
  <data key="year">2016</data>
</edge>
<edge source="58" target="432">
  <data key="weight">1.0</data>
  <data key="slice">8</data>
  <data key="year">2008</data>
</edge>
<edge source="58" target="459">
  <data key="weight">1.0</data>
  <data key="slice">8</data>
  <data key="year">2008</data>
</edge>
<edge source="58" target="465">
  <data key="weight">1.0</data>
  <data key="slice">16</data>
  <data key="year">2016</data>
</edge>
<edge source="58" target="562">
  <data key="weight">1.0</data>
  <data key="slice">16</data>
  <data key="year">2016</data>
</edge>
<edge source="58" target="564">
  <data key="weight">1.0</data>
  <data key="slice">8</data>
  <data key="year">2008</data>
</edge>
<edge source="59" target="222">
  <data key="weight">1.0</data>
  <data key="slice">7</data>
  <data key="year">2007</data>
</edge>
<edge source="59" target="302">
  <data key="weight">1.0</data>
  <data key="slice">7</data>
  <data key="year">2007</data>
</edge>
<edge source="59" target="335">
  <data key="weight">1.0</data>
  <data key="slice">7</data>
  <data key="year">2007</data>
</edge>
<edge source="60" target="96">
  <data key="weight">1.0</data>
  <data key="slice">12</data>
  <data key="year">2012</data>
</edge>
<edge source="60" target="163">
  <data key="weight">1.0</data>
  <data key="slice">12</data>
  <data key="year">2012</data>
</edge>
<edge source="60" target="224">
  <data key="weight">1.0</data>
  <data key="slice">12</data>
  <data key="year">2012</data>
</edge>
<edge source="60" target="232">
  <data key="weight">1.0</data>
  <data key="slice">12</data>
  <data key="year">2012</data>
</edge>
<edge source="60" target="352">
  <data key="weight">1.0</data>
  <data key="slice">12</data>
  <data key="year">2012</data>
</edge>
<edge source="60" target="528">
  <data key="weight">1.0</data>
  <data key="slice">12</data>
  <data key="year">2012</data>
</edge>
<edge source="60" target="558">
  <data key="weight">1.0</data>
  <data key="slice">12</data>
  <data key="year">2012</data>
</edge>
<edge source="61" target="197">
  <data key="weight">1.0</data>
  <data key="slice">14</data>
  <data key="year">2014</data>
</edge>
<edge source="61" target="214">
  <data key="weight">1.0</data>
  <data key="slice">14</data>
  <data key="year">2014</data>
</edge>
<edge source="61" target="218">
  <data key="weight">1.0</data>
  <data key="slice">14</data>
  <data key="year">2014</data>
</edge>
<edge source="61" target="265">
  <data key="weight">1.0</data>
  <data key="slice">14</data>
  <data key="year">2014</data>
</edge>
<edge source="61" target="287">
  <data key="weight">1.0</data>
  <data key="slice">14</data>
  <data key="year">2014</data>
</edge>
<edge source="62" target="235">
  <data key="weight">1.0</data>
  <data key="slice">19</data>
  <data key="year">2019</data>
</edge>
<edge source="62" target="529">
  <data key="weight">1.0</data>
  <data key="slice">19</data>
  <data key="year">2019</data>
</edge>
<edge source="63" target="167">
  <data key="weight">1.0</data>
  <data key="slice">3</data>
  <data key="year">2003</data>
</edge>
<edge source="63" target="541">
  <data key="weight">1.0</data>
  <data key="slice">3</data>
  <data key="year">2003</data>
</edge>
<edge source="64" target="373">
  <data key="weight">1.0</data>
  <data key="slice">1</data>
  <data key="year">2001</data>
</edge>
<edge source="64" target="543">
  <data key="weight">1.0</data>
  <data key="slice">1</data>
  <data key="year">2001</data>
</edge>
<edge source="65" target="212">
  <data key="weight">1.0</data>
  <data key="slice">13</data>
  <data key="year">2013</data>
</edge>
<edge source="66" target="148">
  <data key="weight">1.0</data>
  <data key="slice">4</data>
  <data key="year">2004</data>
</edge>
<edge source="66" target="233">
  <data key="weight">1.0</data>
  <data key="slice">4</data>
  <data key="year">2004</data>
</edge>
<edge source="66" target="339">
  <data key="weight">1.0</data>
  <data key="slice">4</data>
  <data key="year">2004</data>
</edge>
<edge source="66" target="392">
  <data key="weight">1.0</data>
  <data key="slice">4</data>
  <data key="year">2004</data>
</edge>
<edge source="68" target="373">
  <data key="weight">1.0</data>
  <data key="slice">1</data>
  <data key="year">2001</data>
</edge>
<edge source="68" target="543">
  <data key="weight">1.0</data>
  <data key="slice">1</data>
  <data key="year">2001</data>
</edge>
<edge source="69" target="182">
  <data key="weight">1.0</data>
  <data key="slice">8</data>
  <data key="year">2008</data>
</edge>
<edge source="69" target="206">
  <data key="weight">1.0</data>
  <data key="slice">8</data>
  <data key="year">2008</data>
</edge>
<edge source="69" target="314">
  <data key="weight">1.0</data>
  <data key="slice">8</data>
  <data key="year">2008</data>
</edge>
<edge source="71" target="300">
  <data key="weight">1.0</data>
  <data key="slice">0</data>
  <data key="year">2000</data>
</edge>
<edge source="72" target="271">
  <data key="weight">1.0</data>
  <data key="slice">17</data>
  <data key="year">2017</data>
</edge>
<edge source="72" target="533">
  <data key="weight">1.0</data>
  <data key="slice">17</data>
  <data key="year">2017</data>
</edge>
<edge source="72" target="535">
  <data key="weight">1.0</data>
  <data key="slice">17</data>
  <data key="year">2017</data>
</edge>
<edge source="72" target="568">
  <data key="weight">1.0</data>
  <data key="slice">17</data>
  <data key="year">2017</data>
</edge>
<edge source="73" target="343">
  <data key="weight">1.0</data>
  <data key="slice">2</data>
  <data key="year">2002</data>
</edge>
<edge source="73" target="442">
  <data key="weight">1.0</data>
  <data key="slice">2</data>
  <data key="year">2002</data>
</edge>
<edge source="73" target="514">
  <data key="weight">1.0</data>
  <data key="slice">2</data>
  <data key="year">2002</data>
</edge>
<edge source="74" target="112">
  <data key="weight">1.0</data>
  <data key="slice">11</data>
  <data key="year">2011</data>
</edge>
<edge source="74" target="191">
  <data key="weight">1.0</data>
  <data key="slice">11</data>
  <data key="year">2011</data>
</edge>
<edge source="74" target="351">
  <data key="weight">1.0</data>
  <data key="slice">11</data>
  <data key="year">2011</data>
</edge>
<edge source="75" target="107">
  <data key="weight">1.0</data>
  <data key="slice">17</data>
  <data key="year">2017</data>
</edge>
<edge source="76" target="245">
  <data key="weight">1.0</data>
  <data key="slice">19</data>
  <data key="year">2019</data>
</edge>
<edge source="77" target="190">
  <data key="weight">1.0</data>
  <data key="slice">9</data>
  <data key="year">2009</data>
</edge>
<edge source="77" target="341">
  <data key="weight">1.0</data>
  <data key="slice">9</data>
  <data key="year">2009</data>
</edge>
<edge source="77" target="401">
  <data key="weight">1.0</data>
  <data key="slice">9</data>
  <data key="year">2009</data>
</edge>
<edge source="79" target="90">
  <data key="weight">1.0</data>
  <data key="slice">5</data>
  <data key="year">2005</data>
</edge>
<edge source="79" target="208">
  <data key="weight">1.0</data>
  <data key="slice">5</data>
  <data key="year">2005</data>
</edge>
<edge source="79" target="362">
  <data key="weight">1.0</data>
  <data key="slice">5</data>
  <data key="year">2005</data>
</edge>
<edge source="79" target="389">
  <data key="weight">1.0</data>
  <data key="slice">5</data>
  <data key="year">2005</data>
</edge>
<edge source="79" target="422">
  <data key="weight">1.0</data>
  <data key="slice">5</data>
  <data key="year">2005</data>
</edge>
<edge source="79" target="550">
  <data key="weight">1.0</data>
  <data key="slice">5</data>
  <data key="year">2005</data>
</edge>
<edge source="81" target="91">
  <data key="weight">0.7905694246292114</data>
  <data key="slice">5</data>
  <data key="year">2005</data>
</edge>
<edge source="81" target="129">
  <data key="weight">9.354143985547125E-4</data>
  <data key="slice">5</data>
  <data key="year">2005</data>
</edge>
<edge source="81" target="177">
  <data key="weight">1.0</data>
  <data key="slice">9</data>
  <data key="year">2009</data>
</edge>
<edge source="81" target="183">
  <data key="weight">0.8660253882408142</data>
  <data key="slice">5</data>
  <data key="year">2005</data>
</edge>
<edge source="81" target="209">
  <data key="weight">1.0</data>
  <data key="slice">10</data>
  <data key="year">2010</data>
</edge>
<edge source="81" target="255">
  <data key="weight">1.0</data>
  <data key="slice">9</data>
  <data key="year">2009</data>
</edge>
<edge source="81" target="278">
  <data key="weight">1.0</data>
  <data key="slice">9</data>
  <data key="year">2009</data>
</edge>
<edge source="81" target="288">
  <data key="weight">9.354143985547125E-4</data>
  <data key="slice">8</data>
  <data key="year">2008</data>
</edge>
<edge source="81" target="291">
  <data key="weight">1.0</data>
  <data key="slice">9</data>
  <data key="year">2009</data>
</edge>
<edge source="81" target="357">
  <data key="weight">0.8660253882408142</data>
  <data key="slice">5</data>
  <data key="year">2005</data>
</edge>
<edge source="81" target="368">
  <data key="weight">1.0</data>
  <data key="slice">9</data>
  <data key="year">2009</data>
</edge>
<edge source="81" target="389">
  <data key="weight">1.0</data>
  <data key="slice">9</data>
  <data key="year">2009</data>
</edge>
<edge source="81" target="407">
  <data key="weight">1.0</data>
  <data key="slice">5</data>
  <data key="year">2005</data>
</edge>
<edge source="81" target="563">
  <data key="weight">1.0</data>
  <data key="slice">8</data>
  <data key="year">2008</data>
</edge>
<edge source="82" target="94">
  <data key="weight">1.0</data>
  <data key="slice">15</data>
  <data key="year">2015</data>
</edge>
<edge source="82" target="329">
  <data key="weight">1.0</data>
  <data key="slice">15</data>
  <data key="year">2015</data>
</edge>
<edge source="82" target="489">
  <data key="weight">1.0</data>
  <data key="slice">15</data>
  <data key="year">2015</data>
</edge>
<edge source="83" target="222">
  <data key="weight">1.0</data>
  <data key="slice">7</data>
  <data key="year">2007</data>
</edge>
<edge source="83" target="302">
  <data key="weight">1.0</data>
  <data key="slice">7</data>
  <data key="year">2007</data>
</edge>
<edge source="84" target="153">
  <data key="weight">0.8164966106414795</data>
  <data key="slice">18</data>
  <data key="year">2018</data>
</edge>
<edge source="84" target="185">
  <data key="weight">0.8164966106414795</data>
  <data key="slice">18</data>
  <data key="year">2018</data>
</edge>
<edge source="84" target="485">
  <data key="weight">0.8164966106414795</data>
  <data key="slice">18</data>
  <data key="year">2018</data>
</edge>
<edge source="85" target="117">
  <data key="weight">1.0</data>
  <data key="slice">8</data>
  <data key="year">2008</data>
</edge>
<edge source="86" target="187">
  <data key="weight">1.0</data>
  <data key="slice">11</data>
  <data key="year">2011</data>
</edge>
<edge source="86" target="265">
  <data key="weight">1.0</data>
  <data key="slice">11</data>
  <data key="year">2011</data>
</edge>
<edge source="86" target="334">
  <data key="weight">1.0</data>
  <data key="slice">11</data>
  <data key="year">2011</data>
</edge>
<edge source="86" target="449">
  <data key="weight">1.0</data>
  <data key="slice">11</data>
  <data key="year">2011</data>
</edge>
<edge source="86" target="473">
  <data key="weight">1.0</data>
  <data key="slice">11</data>
  <data key="year">2011</data>
</edge>
<edge source="86" target="505">
  <data key="weight">1.0</data>
  <data key="slice">11</data>
  <data key="year">2011</data>
</edge>
<edge source="86" target="527">
  <data key="weight">1.0</data>
  <data key="slice">11</data>
  <data key="year">2011</data>
</edge>
<edge source="86" target="561">
  <data key="weight">1.0</data>
  <data key="slice">11</data>
  <data key="year">2011</data>
</edge>
<edge source="87" target="266">
  <data key="weight">1.0</data>
  <data key="slice">14</data>
  <data key="year">2014</data>
</edge>
<edge source="87" target="276">
  <data key="weight">1.0</data>
  <data key="slice">14</data>
  <data key="year">2014</data>
</edge>
<edge source="87" target="491">
  <data key="weight">1.0</data>
  <data key="slice">14</data>
  <data key="year">2014</data>
</edge>
<edge source="89" target="121">
  <data key="weight">0.8164966106414795</data>
  <data key="slice">18</data>
  <data key="year">2018</data>
</edge>
<edge source="89" target="198">
  <data key="weight">0.7071067690849304</data>
  <data key="slice">18</data>
  <data key="year">2018</data>
</edge>
<edge source="90" target="208">
  <data key="weight">1.0</data>
  <data key="slice">5</data>
  <data key="year">2005</data>
</edge>
<edge source="90" target="362">
  <data key="weight">1.0</data>
  <data key="slice">5</data>
  <data key="year">2005</data>
</edge>
<edge source="90" target="389">
  <data key="weight">1.0</data>
  <data key="slice">5</data>
  <data key="year">2005</data>
</edge>
<edge source="90" target="422">
  <data key="weight">1.0</data>
  <data key="slice">5</data>
  <data key="year">2005</data>
</edge>
<edge source="90" target="512">
  <data key="weight">1.0</data>
  <data key="slice">3</data>
  <data key="year">2003</data>
</edge>
<edge source="90" target="534">
  <data key="weight">1.0</data>
  <data key="slice">3</data>
  <data key="year">2003</data>
</edge>
<edge source="90" target="536">
  <data key="weight">1.0</data>
  <data key="slice">3</data>
  <data key="year">2003</data>
</edge>
<edge source="90" target="550">
  <data key="weight">1.0</data>
  <data key="slice">5</data>
  <data key="year">2005</data>
</edge>
<edge source="91" target="129">
  <data key="weight">0.8451542258262634</data>
  <data key="slice">5</data>
  <data key="year">2005</data>
</edge>
<edge source="91" target="183">
  <data key="weight">0.7302967309951782</data>
  <data key="slice">5</data>
  <data key="year">2005</data>
</edge>
<edge source="91" target="288">
  <data key="weight">0.8451542258262634</data>
  <data key="slice">5</data>
  <data key="year">2005</data>
</edge>
<edge source="91" target="357">
  <data key="weight">0.7302967309951782</data>
  <data key="slice">5</data>
  <data key="year">2005</data>
</edge>
<edge source="91" target="407">
  <data key="weight">0.7905694246292114</data>
  <data key="slice">5</data>
  <data key="year">2005</data>
</edge>
<edge source="92" target="143">
  <data key="weight">1.0</data>
  <data key="slice">5</data>
  <data key="year">2005</data>
</edge>
<edge source="92" target="179">
  <data key="weight">1.0</data>
  <data key="slice">5</data>
  <data key="year">2005</data>
</edge>
<edge source="92" target="308">
  <data key="weight">0.8164966106414795</data>
  <data key="slice">5</data>
  <data key="year">2005</data>
</edge>
<edge source="93" target="109">
  <data key="weight">0.8164966106414795</data>
  <data key="slice">5</data>
  <data key="year">2005</data>
</edge>
<edge source="94" target="329">
  <data key="weight">1.0</data>
  <data key="slice">15</data>
  <data key="year">2015</data>
</edge>
<edge source="94" target="489">
  <data key="weight">1.0</data>
  <data key="slice">15</data>
  <data key="year">2015</data>
</edge>
<edge source="95" target="172">
  <data key="weight">1.0</data>
  <data key="slice">18</data>
  <data key="year">2018</data>
</edge>
<edge source="95" target="294">
  <data key="weight">1.0</data>
  <data key="slice">18</data>
  <data key="year">2018</data>
</edge>
<edge source="95" target="356">
  <data key="weight">1.0</data>
  <data key="slice">18</data>
  <data key="year">2018</data>
</edge>
<edge source="95" target="519">
  <data key="weight">0.8164966106414795</data>
  <data key="slice">18</data>
  <data key="year">2018</data>
</edge>
<edge source="96" target="163">
  <data key="weight">1.0</data>
  <data key="slice">12</data>
  <data key="year">2012</data>
</edge>
<edge source="96" target="224">
  <data key="weight">1.0</data>
  <data key="slice">12</data>
  <data key="year">2012</data>
</edge>
<edge source="96" target="232">
  <data key="weight">1.0</data>
  <data key="slice">12</data>
  <data key="year">2012</data>
</edge>
<edge source="96" target="352">
  <data key="weight">1.0</data>
  <data key="slice">12</data>
  <data key="year">2012</data>
</edge>
<edge source="96" target="528">
  <data key="weight">1.0</data>
  <data key="slice">12</data>
  <data key="year">2012</data>
</edge>
<edge source="96" target="558">
  <data key="weight">1.0</data>
  <data key="slice">12</data>
  <data key="year">2012</data>
</edge>
<edge source="97" target="98">
  <data key="weight">1.0</data>
  <data key="slice">12</data>
  <data key="year">2012</data>
</edge>
<edge source="97" target="218">
  <data key="weight">1.0</data>
  <data key="slice">12</data>
  <data key="year">2012</data>
</edge>
<edge source="97" target="265">
  <data key="weight">1.0</data>
  <data key="slice">12</data>
  <data key="year">2012</data>
</edge>
<edge source="97" target="439">
  <data key="weight">1.0</data>
  <data key="slice">12</data>
  <data key="year">2012</data>
</edge>
<edge source="97" target="449">
  <data key="weight">1.0</data>
  <data key="slice">12</data>
  <data key="year">2012</data>
</edge>
<edge source="97" target="467">
  <data key="weight">1.0</data>
  <data key="slice">12</data>
  <data key="year">2012</data>
</edge>
<edge source="97" target="488">
  <data key="weight">1.0</data>
  <data key="slice">12</data>
  <data key="year">2012</data>
</edge>
<edge source="97" target="525">
  <data key="weight">1.0</data>
  <data key="slice">12</data>
  <data key="year">2012</data>
</edge>
<edge source="97" target="537">
  <data key="weight">1.0</data>
  <data key="slice">12</data>
  <data key="year">2012</data>
</edge>
<edge source="98" target="439">
  <data key="weight">1.0</data>
  <data key="slice">12</data>
  <data key="year">2012</data>
</edge>
<edge source="98" target="449">
  <data key="weight">1.0</data>
  <data key="slice">12</data>
  <data key="year">2012</data>
</edge>
<edge source="99" target="161">
  <data key="weight">1.0</data>
  <data key="slice">11</data>
  <data key="year">2011</data>
</edge>
<edge source="99" target="401">
  <data key="weight">1.0</data>
  <data key="slice">10</data>
  <data key="year">2010</data>
</edge>
<edge source="99" target="437">
  <data key="weight">1.0</data>
  <data key="slice">11</data>
  <data key="year">2011</data>
</edge>
<edge source="99" target="459">
  <data key="weight">1.0</data>
  <data key="slice">11</data>
  <data key="year">2011</data>
</edge>
<edge source="100" target="219">
  <data key="weight">1.0</data>
  <data key="slice">15</data>
  <data key="year">2015</data>
</edge>
<edge source="100" target="254">
  <data key="weight">1.0</data>
  <data key="slice">15</data>
  <data key="year">2015</data>
</edge>
<edge source="101" target="130">
  <data key="weight">1.0</data>
  <data key="slice">3</data>
  <data key="year">2003</data>
</edge>
<edge source="101" target="269">
  <data key="weight">0.8164966106414795</data>
  <data key="slice">5</data>
  <data key="year">2005</data>
</edge>
<edge source="101" target="473">
  <data key="weight">0.8164966106414795</data>
  <data key="slice">8</data>
  <data key="year">2008</data>
</edge>
<edge source="101" target="481">
  <data key="weight">0.0010000000474974513</data>
  <data key="slice">5</data>
  <data key="year">2005</data>
</edge>
<edge source="102" target="160">
  <data key="weight">0.7071067690849304</data>
  <data key="slice">15</data>
  <data key="year">2015</data>
</edge>
<edge source="102" target="263">
  <data key="weight">0.7071067690849304</data>
  <data key="slice">15</data>
  <data key="year">2015</data>
</edge>
<edge source="102" target="296">
  <data key="weight">0.8164966106414795</data>
  <data key="slice">15</data>
  <data key="year">2015</data>
</edge>
<edge source="103" target="273">
  <data key="weight">1.0</data>
  <data key="slice">15</data>
  <data key="year">2015</data>
</edge>
<edge source="103" target="330">
  <data key="weight">1.0</data>
  <data key="slice">15</data>
  <data key="year">2015</data>
</edge>
<edge source="104" target="235">
  <data key="weight">1.0</data>
  <data key="slice">19</data>
  <data key="year">2019</data>
</edge>
<edge source="104" target="529">
  <data key="weight">1.0</data>
  <data key="slice">19</data>
  <data key="year">2019</data>
</edge>
<edge source="105" target="140">
  <data key="weight">1.0</data>
  <data key="slice">14</data>
  <data key="year">2014</data>
</edge>
<edge source="105" target="239">
  <data key="weight">1.0</data>
  <data key="slice">14</data>
  <data key="year">2014</data>
</edge>
<edge source="105" target="306">
  <data key="weight">1.0</data>
  <data key="slice">14</data>
  <data key="year">2014</data>
</edge>
<edge source="105" target="492">
  <data key="weight">1.0</data>
  <data key="slice">14</data>
  <data key="year">2014</data>
</edge>
<edge source="105" target="494">
  <data key="weight">1.0</data>
  <data key="slice">14</data>
  <data key="year">2014</data>
</edge>
<edge source="105" target="499">
  <data key="weight">1.0</data>
  <data key="slice">14</data>
  <data key="year">2014</data>
</edge>
<edge source="106" target="116">
  <data key="weight">1.0</data>
  <data key="slice">6</data>
  <data key="year">2006</data>
</edge>
<edge source="106" target="138">
  <data key="weight">1.0</data>
  <data key="slice">6</data>
  <data key="year">2006</data>
</edge>
<edge source="106" target="157">
  <data key="weight">1.0</data>
  <data key="slice">6</data>
  <data key="year">2006</data>
</edge>
<edge source="106" target="175">
  <data key="weight">1.0</data>
  <data key="slice">6</data>
  <data key="year">2006</data>
</edge>
<edge source="106" target="292">
  <data key="weight">1.0</data>
  <data key="slice">6</data>
  <data key="year">2006</data>
</edge>
<edge source="106" target="398">
  <data key="weight">1.0</data>
  <data key="slice">6</data>
  <data key="year">2006</data>
</edge>
<edge source="106" target="452">
  <data key="weight">1.0</data>
  <data key="slice">6</data>
  <data key="year">2006</data>
</edge>
<edge source="107" target="188">
  <data key="weight">1.0</data>
  <data key="slice">18</data>
  <data key="year">2018</data>
</edge>
<edge source="107" target="474">
  <data key="weight">1.0</data>
  <data key="slice">18</data>
  <data key="year">2018</data>
</edge>
<edge source="108" target="118">
  <data key="weight">1.0</data>
  <data key="slice">5</data>
  <data key="year">2005</data>
</edge>
<edge source="108" target="167">
  <data key="weight">1.0</data>
  <data key="slice">3</data>
  <data key="year">2003</data>
</edge>
<edge source="108" target="220">
  <data key="weight">1.0</data>
  <data key="slice">1</data>
  <data key="year">2001</data>
</edge>
<edge source="108" target="268">
  <data key="weight">1.0</data>
  <data key="slice">5</data>
  <data key="year">2005</data>
</edge>
<edge source="108" target="373">
  <data key="weight">1.0</data>
  <data key="slice">1</data>
  <data key="year">2001</data>
</edge>
<edge source="108" target="402">
  <data key="weight">1.0</data>
  <data key="slice">5</data>
  <data key="year">2005</data>
</edge>
<edge source="108" target="541">
  <data key="weight">1.0</data>
  <data key="slice">3</data>
  <data key="year">2003</data>
</edge>
<edge source="108" target="543">
  <data key="weight">1.0</data>
  <data key="slice">1</data>
  <data key="year">2001</data>
</edge>
<edge source="109" target="283">
  <data key="weight">0.8164966106414795</data>
  <data key="slice">5</data>
  <data key="year">2005</data>
</edge>
<edge source="109" target="284">
  <data key="weight">0.8164966106414795</data>
  <data key="slice">5</data>
  <data key="year">2005</data>
</edge>
<edge source="111" target="430">
  <data key="weight">1.0</data>
  <data key="slice">16</data>
  <data key="year">2016</data>
</edge>
<edge source="111" target="535">
  <data key="weight">1.0</data>
  <data key="slice">16</data>
  <data key="year">2016</data>
</edge>
<edge source="111" target="568">
  <data key="weight">1.0</data>
  <data key="slice">16</data>
  <data key="year">2016</data>
</edge>
<edge source="112" target="129">
  <data key="weight">1.0</data>
  <data key="slice">11</data>
  <data key="year">2011</data>
</edge>
<edge source="112" target="149">
  <data key="weight">1.0</data>
  <data key="slice">11</data>
  <data key="year">2011</data>
</edge>
<edge source="112" target="191">
  <data key="weight">1.0</data>
  <data key="slice">11</data>
  <data key="year">2011</data>
</edge>
<edge source="112" target="258">
  <data key="weight">1.0</data>
  <data key="slice">11</data>
  <data key="year">2011</data>
</edge>
<edge source="112" target="347">
  <data key="weight">0.7071067690849304</data>
  <data key="slice">5</data>
  <data key="year">2005</data>
</edge>
<edge source="112" target="351">
  <data key="weight">1.0</data>
  <data key="slice">11</data>
  <data key="year">2011</data>
</edge>
<edge source="112" target="361">
  <data key="weight">1.0</data>
  <data key="slice">11</data>
  <data key="year">2011</data>
</edge>
<edge source="112" target="368">
  <data key="weight">0.0010000000474974513</data>
  <data key="slice">5</data>
  <data key="year">2005</data>
</edge>
<edge source="112" target="385">
  <data key="weight">1.0</data>
  <data key="slice">5</data>
  <data key="year">2005</data>
</edge>
<edge source="112" target="536">
  <data key="weight">0.7071067690849304</data>
  <data key="slice">5</data>
  <data key="year">2005</data>
</edge>
<edge source="113" target="208">
  <data key="weight">1.0</data>
  <data key="slice">3</data>
  <data key="year">2003</data>
</edge>
<edge source="113" target="213">
  <data key="weight">1.0</data>
  <data key="slice">3</data>
  <data key="year">2003</data>
</edge>
<edge source="113" target="311">
  <data key="weight">1.0</data>
  <data key="slice">3</data>
  <data key="year">2003</data>
</edge>
<edge source="113" target="345">
  <data key="weight">1.0</data>
  <data key="slice">3</data>
  <data key="year">2003</data>
</edge>
<edge source="113" target="350">
  <data key="weight">1.0</data>
  <data key="slice">3</data>
  <data key="year">2003</data>
</edge>
<edge source="113" target="387">
  <data key="weight">1.0</data>
  <data key="slice">3</data>
  <data key="year">2003</data>
</edge>
<edge source="113" target="410">
  <data key="weight">1.0</data>
  <data key="slice">3</data>
  <data key="year">2003</data>
</edge>
<edge source="113" target="557">
  <data key="weight">0.0010000000474974513</data>
  <data key="slice">3</data>
  <data key="year">2003</data>
</edge>
<edge source="114" target="120">
  <data key="weight">1.0</data>
  <data key="slice">0</data>
  <data key="year">2000</data>
</edge>
<edge source="114" target="325">
  <data key="weight">1.0</data>
  <data key="slice">0</data>
  <data key="year">2000</data>
</edge>
<edge source="114" target="331">
  <data key="weight">1.0</data>
  <data key="slice">0</data>
  <data key="year">2000</data>
</edge>
<edge source="114" target="384">
  <data key="weight">1.0</data>
  <data key="slice">0</data>
  <data key="year">2000</data>
</edge>
<edge source="114" target="421">
  <data key="weight">1.0</data>
  <data key="slice">0</data>
  <data key="year">2000</data>
</edge>
<edge source="114" target="433">
  <data key="weight">1.0</data>
  <data key="slice">0</data>
  <data key="year">2000</data>
</edge>
<edge source="114" target="472">
  <data key="weight">1.0</data>
  <data key="slice">0</data>
  <data key="year">2000</data>
</edge>
<edge source="114" target="504">
  <data key="weight">1.0</data>
  <data key="slice">0</data>
  <data key="year">2000</data>
</edge>
<edge source="115" target="246">
  <data key="weight">1.0</data>
  <data key="slice">15</data>
  <data key="year">2015</data>
</edge>
<edge source="115" target="346">
  <data key="weight">1.0</data>
  <data key="slice">15</data>
  <data key="year">2015</data>
</edge>
<edge source="116" target="138">
  <data key="weight">1.0</data>
  <data key="slice">6</data>
  <data key="year">2006</data>
</edge>
<edge source="116" target="157">
  <data key="weight">1.0</data>
  <data key="slice">6</data>
  <data key="year">2006</data>
</edge>
<edge source="116" target="175">
  <data key="weight">1.0</data>
  <data key="slice">6</data>
  <data key="year">2006</data>
</edge>
<edge source="116" target="292">
  <data key="weight">1.0</data>
  <data key="slice">6</data>
  <data key="year">2006</data>
</edge>
<edge source="116" target="398">
  <data key="weight">1.0</data>
  <data key="slice">6</data>
  <data key="year">2006</data>
</edge>
<edge source="116" target="452">
  <data key="weight">1.0</data>
  <data key="slice">6</data>
  <data key="year">2006</data>
</edge>
<edge source="118" target="268">
  <data key="weight">1.0</data>
  <data key="slice">5</data>
  <data key="year">2005</data>
</edge>
<edge source="118" target="402">
  <data key="weight">1.0</data>
  <data key="slice">5</data>
  <data key="year">2005</data>
</edge>
<edge source="119" target="133">
  <data key="weight">1.0</data>
  <data key="slice">16</data>
  <data key="year">2016</data>
</edge>
<edge source="119" target="211">
  <data key="weight">1.0</data>
  <data key="slice">16</data>
  <data key="year">2016</data>
</edge>
<edge source="119" target="256">
  <data key="weight">1.0</data>
  <data key="slice">16</data>
  <data key="year">2016</data>
</edge>
<edge source="119" target="309">
  <data key="weight">1.0</data>
  <data key="slice">16</data>
  <data key="year">2016</data>
</edge>
<edge source="119" target="313">
  <data key="weight">1.0</data>
  <data key="slice">16</data>
  <data key="year">2016</data>
</edge>
<edge source="119" target="390">
  <data key="weight">1.0</data>
  <data key="slice">16</data>
  <data key="year">2016</data>
</edge>
<edge source="119" target="465">
  <data key="weight">1.0</data>
  <data key="slice">16</data>
  <data key="year">2016</data>
</edge>
<edge source="119" target="562">
  <data key="weight">1.0</data>
  <data key="slice">16</data>
  <data key="year">2016</data>
</edge>
<edge source="120" target="268">
  <data key="weight">0.0010000000474974513</data>
  <data key="slice">2</data>
  <data key="year">2002</data>
</edge>
<edge source="120" target="325">
  <data key="weight">1.0</data>
  <data key="slice">0</data>
  <data key="year">2000</data>
</edge>
<edge source="120" target="331">
  <data key="weight">1.0</data>
  <data key="slice">0</data>
  <data key="year">2000</data>
</edge>
<edge source="120" target="384">
  <data key="weight">1.0</data>
  <data key="slice">0</data>
  <data key="year">2000</data>
</edge>
<edge source="120" target="421">
  <data key="weight">1.0</data>
  <data key="slice">0</data>
  <data key="year">2000</data>
</edge>
<edge source="120" target="433">
  <data key="weight">1.0</data>
  <data key="slice">0</data>
  <data key="year">2000</data>
</edge>
<edge source="120" target="472">
  <data key="weight">1.0</data>
  <data key="slice">0</data>
  <data key="year">2000</data>
</edge>
<edge source="120" target="504">
  <data key="weight">1.0</data>
  <data key="slice">0</data>
  <data key="year">2000</data>
</edge>
<edge source="121" target="198">
  <data key="weight">0.8660253882408142</data>
  <data key="slice">18</data>
  <data key="year">2018</data>
</edge>
<edge source="121" target="251">
  <data key="weight">0.7745966911315918</data>
  <data key="slice">18</data>
  <data key="year">2018</data>
</edge>
<edge source="121" target="317">
  <data key="weight">0.7745966911315918</data>
  <data key="slice">18</data>
  <data key="year">2018</data>
</edge>
<edge source="121" target="377">
  <data key="weight">0.8164966106414795</data>
  <data key="slice">18</data>
  <data key="year">2018</data>
</edge>
<edge source="121" target="405">
  <data key="weight">0.7745966911315918</data>
  <data key="slice">18</data>
  <data key="year">2018</data>
</edge>
<edge source="121" target="420">
  <data key="weight">0.8164966106414795</data>
  <data key="slice">18</data>
  <data key="year">2018</data>
</edge>
<edge source="122" target="479">
  <data key="weight">1.0</data>
  <data key="slice">15</data>
  <data key="year">2015</data>
</edge>
<edge source="122" target="531">
  <data key="weight">1.0</data>
  <data key="slice">15</data>
  <data key="year">2015</data>
</edge>
<edge source="123" target="129">
  <data key="weight">1.0</data>
  <data key="slice">10</data>
  <data key="year">2010</data>
</edge>
<edge source="123" target="244">
  <data key="weight">1.0</data>
  <data key="slice">10</data>
  <data key="year">2010</data>
</edge>
<edge source="123" target="288">
  <data key="weight">1.0</data>
  <data key="slice">10</data>
  <data key="year">2010</data>
</edge>
<edge source="123" target="312">
  <data key="weight">1.0</data>
  <data key="slice">10</data>
  <data key="year">2010</data>
</edge>
<edge source="123" target="340">
  <data key="weight">1.0</data>
  <data key="slice">10</data>
  <data key="year">2010</data>
</edge>
<edge source="123" target="385">
  <data key="weight">1.0</data>
  <data key="slice">9</data>
  <data key="year">2009</data>
</edge>
<edge source="123" target="400">
  <data key="weight">1.0</data>
  <data key="slice">10</data>
  <data key="year">2010</data>
</edge>
<edge source="123" target="403">
  <data key="weight">1.0</data>
  <data key="slice">10</data>
  <data key="year">2010</data>
</edge>
<edge source="123" target="478">
  <data key="weight">1.0</data>
  <data key="slice">10</data>
  <data key="year">2010</data>
</edge>
<edge source="123" target="538">
  <data key="weight">1.0</data>
  <data key="slice">10</data>
  <data key="year">2010</data>
</edge>
<edge source="124" target="192">
  <data key="weight">1.0</data>
  <data key="slice">10</data>
  <data key="year">2010</data>
</edge>
<edge source="124" target="342">
  <data key="weight">1.0</data>
  <data key="slice">10</data>
  <data key="year">2010</data>
</edge>
<edge source="125" target="200">
  <data key="weight">1.0</data>
  <data key="slice">16</data>
  <data key="year">2016</data>
</edge>
<edge source="125" target="209">
  <data key="weight">1.0</data>
  <data key="slice">16</data>
  <data key="year">2016</data>
</edge>
<edge source="126" target="198">
  <data key="weight">0.7071067690849304</data>
  <data key="slice">18</data>
  <data key="year">2018</data>
</edge>
<edge source="126" target="235">
  <data key="weight">0.7071067690849304</data>
  <data key="slice">18</data>
  <data key="year">2018</data>
</edge>
<edge source="126" target="490">
  <data key="weight">0.8164966106414795</data>
  <data key="slice">18</data>
  <data key="year">2018</data>
</edge>
<edge source="126" target="532">
  <data key="weight">1.0</data>
  <data key="slice">18</data>
  <data key="year">2018</data>
</edge>
<edge source="126" target="545">
  <data key="weight">1.0</data>
  <data key="slice">18</data>
  <data key="year">2018</data>
</edge>
<edge source="127" target="160">
  <data key="weight">1.0</data>
  <data key="slice">17</data>
  <data key="year">2017</data>
</edge>
<edge source="127" target="290">
  <data key="weight">1.0</data>
  <data key="slice">17</data>
  <data key="year">2017</data>
</edge>
<edge source="128" target="321">
  <data key="weight">1.0</data>
  <data key="slice">17</data>
  <data key="year">2017</data>
</edge>
<edge source="129" target="183">
  <data key="weight">7.50000006519258E-4</data>
  <data key="slice">4</data>
  <data key="year">2004</data>
</edge>
<edge source="129" target="191">
  <data key="weight">1.0</data>
  <data key="slice">11</data>
  <data key="year">2011</data>
</edge>
<edge source="129" target="199">
  <data key="weight">7.071067811921239E-4</data>
  <data key="slice">4</data>
  <data key="year">2004</data>
</edge>
<edge source="129" target="237">
  <data key="weight">0.7071067690849304</data>
  <data key="slice">4</data>
  <data key="year">2004</data>
</edge>
<edge source="129" target="244">
  <data key="weight">1.0</data>
  <data key="slice">10</data>
  <data key="year">2010</data>
</edge>
<edge source="129" target="288">
  <data key="weight">0.8164966106414795</data>
  <data key="slice">8</data>
  <data key="year">2008</data>
</edge>
<edge source="129" target="293">
  <data key="weight">1.0</data>
  <data key="slice">8</data>
  <data key="year">2008</data>
</edge>
<edge source="129" target="308">
  <data key="weight">7.071067811921239E-4</data>
  <data key="slice">4</data>
  <data key="year">2004</data>
</edge>
<edge source="129" target="312">
  <data key="weight">1.0</data>
  <data key="slice">10</data>
  <data key="year">2010</data>
</edge>
<edge source="129" target="340">
  <data key="weight">1.0</data>
  <data key="slice">10</data>
  <data key="year">2010</data>
</edge>
<edge source="129" target="351">
  <data key="weight">1.0</data>
  <data key="slice">11</data>
  <data key="year">2011</data>
</edge>
<edge source="129" target="357">
  <data key="weight">7.715167594142258E-4</data>
  <data key="slice">5</data>
  <data key="year">2005</data>
</edge>
<edge source="129" target="385">
  <data key="weight">1.0</data>
  <data key="slice">8</data>
  <data key="year">2008</data>
</edge>
<edge source="129" target="400">
  <data key="weight">1.0</data>
  <data key="slice">10</data>
  <data key="year">2010</data>
</edge>
<edge source="129" target="403">
  <data key="weight">1.0</data>
  <data key="slice">10</data>
  <data key="year">2010</data>
</edge>
<edge source="129" target="407">
  <data key="weight">0.9354143738746643</data>
  <data key="slice">5</data>
  <data key="year">2005</data>
</edge>
<edge source="129" target="453">
  <data key="weight">0.7071067690849304</data>
  <data key="slice">4</data>
  <data key="year">2004</data>
</edge>
<edge source="129" target="478">
  <data key="weight">1.0</data>
  <data key="slice">10</data>
  <data key="year">2010</data>
</edge>
<edge source="129" target="480">
  <data key="weight">0.7071067690849304</data>
  <data key="slice">4</data>
  <data key="year">2004</data>
</edge>
<edge source="129" target="481">
  <data key="weight">1.0</data>
  <data key="slice">8</data>
  <data key="year">2008</data>
</edge>
<edge source="129" target="482">
  <data key="weight">0.7071067690849304</data>
  <data key="slice">4</data>
  <data key="year">2004</data>
</edge>
<edge source="129" target="497">
  <data key="weight">0.7071067690849304</data>
  <data key="slice">4</data>
  <data key="year">2004</data>
</edge>
<edge source="129" target="536">
  <data key="weight">0.7071067690849304</data>
  <data key="slice">4</data>
  <data key="year">2004</data>
</edge>
<edge source="129" target="538">
  <data key="weight">1.0</data>
  <data key="slice">10</data>
  <data key="year">2010</data>
</edge>
<edge source="129" target="557">
  <data key="weight">0.7071067690849304</data>
  <data key="slice">4</data>
  <data key="year">2004</data>
</edge>
<edge source="129" target="560">
  <data key="weight">1.0</data>
  <data key="slice">8</data>
  <data key="year">2008</data>
</edge>
<edge source="130" target="269">
  <data key="weight">0.8164966106414795</data>
  <data key="slice">5</data>
  <data key="year">2005</data>
</edge>
<edge source="130" target="305">
  <data key="weight">0.7071067690849304</data>
  <data key="slice">5</data>
  <data key="year">2005</data>
</edge>
<edge source="130" target="386">
  <data key="weight">1.0</data>
  <data key="slice">5</data>
  <data key="year">2005</data>
</edge>
<edge source="130" target="523">
  <data key="weight">0.7071067690849304</data>
  <data key="slice">5</data>
  <data key="year">2005</data>
</edge>
<edge source="131" target="303">
  <data key="weight">1.0</data>
  <data key="slice">16</data>
  <data key="year">2016</data>
</edge>
<edge source="131" target="533">
  <data key="weight">1.0</data>
  <data key="slice">16</data>
  <data key="year">2016</data>
</edge>
<edge source="132" target="371">
  <data key="weight">0.7071067690849304</data>
  <data key="slice">5</data>
  <data key="year">2005</data>
</edge>
<edge source="132" target="376">
  <data key="weight">0.8164966106414795</data>
  <data key="slice">5</data>
  <data key="year">2005</data>
</edge>
<edge source="132" target="487">
  <data key="weight">1.0</data>
  <data key="slice">5</data>
  <data key="year">2005</data>
</edge>
<edge source="133" target="211">
  <data key="weight">1.0</data>
  <data key="slice">16</data>
  <data key="year">2016</data>
</edge>
<edge source="133" target="256">
  <data key="weight">1.0</data>
  <data key="slice">16</data>
  <data key="year">2016</data>
</edge>
<edge source="133" target="309">
  <data key="weight">1.0</data>
  <data key="slice">16</data>
  <data key="year">2016</data>
</edge>
<edge source="133" target="313">
  <data key="weight">1.0</data>
  <data key="slice">16</data>
  <data key="year">2016</data>
</edge>
<edge source="133" target="390">
  <data key="weight">1.0</data>
  <data key="slice">16</data>
  <data key="year">2016</data>
</edge>
<edge source="133" target="465">
  <data key="weight">1.0</data>
  <data key="slice">16</data>
  <data key="year">2016</data>
</edge>
<edge source="133" target="562">
  <data key="weight">1.0</data>
  <data key="slice">16</data>
  <data key="year">2016</data>
</edge>
<edge source="134" target="160">
  <data key="weight">1.0</data>
  <data key="slice">17</data>
  <data key="year">2017</data>
</edge>
<edge source="134" target="290">
  <data key="weight">1.0</data>
  <data key="slice">17</data>
  <data key="year">2017</data>
</edge>
<edge source="134" target="444">
  <data key="weight">1.0</data>
  <data key="slice">17</data>
  <data key="year">2017</data>
</edge>
<edge source="134" target="458">
  <data key="weight">1.0</data>
  <data key="slice">17</data>
  <data key="year">2017</data>
</edge>
<edge source="135" target="172">
  <data key="weight">1.0</data>
  <data key="slice">19</data>
  <data key="year">2019</data>
</edge>
<edge source="135" target="520">
  <data key="weight">1.0</data>
  <data key="slice">19</data>
  <data key="year">2019</data>
</edge>
<edge source="136" target="167">
  <data key="weight">1.0</data>
  <data key="slice">3</data>
  <data key="year">2003</data>
</edge>
<edge source="136" target="541">
  <data key="weight">1.0</data>
  <data key="slice">3</data>
  <data key="year">2003</data>
</edge>
<edge source="137" target="140">
  <data key="weight">1.0</data>
  <data key="slice">13</data>
  <data key="year">2013</data>
</edge>
<edge source="137" target="363">
  <data key="weight">1.0</data>
  <data key="slice">13</data>
  <data key="year">2013</data>
</edge>
<edge source="138" target="157">
  <data key="weight">1.0</data>
  <data key="slice">6</data>
  <data key="year">2006</data>
</edge>
<edge source="138" target="175">
  <data key="weight">1.0</data>
  <data key="slice">6</data>
  <data key="year">2006</data>
</edge>
<edge source="138" target="292">
  <data key="weight">1.0</data>
  <data key="slice">6</data>
  <data key="year">2006</data>
</edge>
<edge source="138" target="398">
  <data key="weight">1.0</data>
  <data key="slice">6</data>
  <data key="year">2006</data>
</edge>
<edge source="138" target="452">
  <data key="weight">1.0</data>
  <data key="slice">6</data>
  <data key="year">2006</data>
</edge>
<edge source="139" target="184">
  <data key="weight">1.0</data>
  <data key="slice">4</data>
  <data key="year">2004</data>
</edge>
<edge source="139" target="466">
  <data key="weight">1.0</data>
  <data key="slice">4</data>
  <data key="year">2004</data>
</edge>
<edge source="139" target="468">
  <data key="weight">1.0</data>
  <data key="slice">4</data>
  <data key="year">2004</data>
</edge>
<edge source="140" target="196">
  <data key="weight">1.0</data>
  <data key="slice">13</data>
  <data key="year">2013</data>
</edge>
<edge source="140" target="214">
  <data key="weight">1.0</data>
  <data key="slice">13</data>
  <data key="year">2013</data>
</edge>
<edge source="140" target="239">
  <data key="weight">1.0</data>
  <data key="slice">14</data>
  <data key="year">2014</data>
</edge>
<edge source="140" target="265">
  <data key="weight">1.0</data>
  <data key="slice">13</data>
  <data key="year">2013</data>
</edge>
<edge source="140" target="298">
  <data key="weight">1.0</data>
  <data key="slice">13</data>
  <data key="year">2013</data>
</edge>
<edge source="140" target="299">
  <data key="weight">1.0</data>
  <data key="slice">13</data>
  <data key="year">2013</data>
</edge>
<edge source="140" target="306">
  <data key="weight">1.0</data>
  <data key="slice">14</data>
  <data key="year">2014</data>
</edge>
<edge source="140" target="363">
  <data key="weight">1.0</data>
  <data key="slice">13</data>
  <data key="year">2013</data>
</edge>
<edge source="140" target="455">
  <data key="weight">1.0</data>
  <data key="slice">13</data>
  <data key="year">2013</data>
</edge>
<edge source="140" target="492">
  <data key="weight">1.0</data>
  <data key="slice">14</data>
  <data key="year">2014</data>
</edge>
<edge source="140" target="494">
  <data key="weight">1.0</data>
  <data key="slice">14</data>
  <data key="year">2014</data>
</edge>
<edge source="140" target="499">
  <data key="weight">1.0</data>
  <data key="slice">14</data>
  <data key="year">2014</data>
</edge>
<edge source="140" target="506">
  <data key="weight">1.0</data>
  <data key="slice">13</data>
  <data key="year">2013</data>
</edge>
<edge source="140" target="546">
  <data key="weight">1.0</data>
  <data key="slice">13</data>
  <data key="year">2013</data>
</edge>
<edge source="141" target="195">
  <data key="weight">1.0</data>
  <data key="slice">18</data>
  <data key="year">2018</data>
</edge>
<edge source="141" target="217">
  <data key="weight">1.0</data>
  <data key="slice">17</data>
  <data key="year">2017</data>
</edge>
<edge source="141" target="313">
  <data key="weight">1.0</data>
  <data key="slice">17</data>
  <data key="year">2017</data>
</edge>
<edge source="141" target="382">
  <data key="weight">1.0</data>
  <data key="slice">17</data>
  <data key="year">2017</data>
</edge>
<edge source="141" target="435">
  <data key="weight">1.0</data>
  <data key="slice">17</data>
  <data key="year">2017</data>
</edge>
<edge source="141" target="464">
  <data key="weight">1.0</data>
  <data key="slice">17</data>
  <data key="year">2017</data>
</edge>
<edge source="141" target="553">
  <data key="weight">1.0</data>
  <data key="slice">17</data>
  <data key="year">2017</data>
</edge>
<edge source="142" target="262">
  <data key="weight">1.0</data>
  <data key="slice">3</data>
  <data key="year">2003</data>
</edge>
<edge source="142" target="366">
  <data key="weight">1.0</data>
  <data key="slice">3</data>
  <data key="year">2003</data>
</edge>
<edge source="142" target="448">
  <data key="weight">1.0</data>
  <data key="slice">3</data>
  <data key="year">2003</data>
</edge>
<edge source="142" target="521">
  <data key="weight">1.0</data>
  <data key="slice">3</data>
  <data key="year">2003</data>
</edge>
<edge source="142" target="569">
  <data key="weight">1.0</data>
  <data key="slice">3</data>
  <data key="year">2003</data>
</edge>
<edge source="143" target="179">
  <data key="weight">1.0</data>
  <data key="slice">5</data>
  <data key="year">2005</data>
</edge>
<edge source="143" target="308">
  <data key="weight">0.8164966106414795</data>
  <data key="slice">5</data>
  <data key="year">2005</data>
</edge>
<edge source="144" target="235">
  <data key="weight">1.0</data>
  <data key="slice">19</data>
  <data key="year">2019</data>
</edge>
<edge source="144" target="529">
  <data key="weight">1.0</data>
  <data key="slice">19</data>
  <data key="year">2019</data>
</edge>
<edge source="145" target="172">
  <data key="weight">1.0</data>
  <data key="slice">19</data>
  <data key="year">2019</data>
</edge>
<edge source="145" target="520">
  <data key="weight">1.0</data>
  <data key="slice">19</data>
  <data key="year">2019</data>
</edge>
<edge source="146" target="204">
  <data key="weight">1.0</data>
  <data key="slice">6</data>
  <data key="year">2006</data>
</edge>
<edge source="146" target="242">
  <data key="weight">1.0</data>
  <data key="slice">6</data>
  <data key="year">2006</data>
</edge>
<edge source="146" target="326">
  <data key="weight">1.0</data>
  <data key="slice">6</data>
  <data key="year">2006</data>
</edge>
<edge source="146" target="381">
  <data key="weight">1.0</data>
  <data key="slice">6</data>
  <data key="year">2006</data>
</edge>
<edge source="146" target="419">
  <data key="weight">1.0</data>
  <data key="slice">6</data>
  <data key="year">2006</data>
</edge>
<edge source="146" target="451">
  <data key="weight">1.0</data>
  <data key="slice">6</data>
  <data key="year">2006</data>
</edge>
<edge source="146" target="522">
  <data key="weight">1.0</data>
  <data key="slice">6</data>
  <data key="year">2006</data>
</edge>
<edge source="147" target="223">
  <data key="weight">1.0</data>
  <data key="slice">9</data>
  <data key="year">2009</data>
</edge>
<edge source="147" target="565">
  <data key="weight">1.0</data>
  <data key="slice">9</data>
  <data key="year">2009</data>
</edge>
<edge source="147" target="566">
  <data key="weight">1.0</data>
  <data key="slice">9</data>
  <data key="year">2009</data>
</edge>
<edge source="148" target="233">
  <data key="weight">1.0</data>
  <data key="slice">4</data>
  <data key="year">2004</data>
</edge>
<edge source="148" target="339">
  <data key="weight">1.0</data>
  <data key="slice">4</data>
  <data key="year">2004</data>
</edge>
<edge source="148" target="392">
  <data key="weight">1.0</data>
  <data key="slice">4</data>
  <data key="year">2004</data>
</edge>
<edge source="149" target="191">
  <data key="weight">1.0</data>
  <data key="slice">11</data>
  <data key="year">2011</data>
</edge>
<edge source="149" target="351">
  <data key="weight">1.0</data>
  <data key="slice">11</data>
  <data key="year">2011</data>
</edge>
<edge source="150" target="373">
  <data key="weight">1.0</data>
  <data key="slice">1</data>
  <data key="year">2001</data>
</edge>
<edge source="150" target="543">
  <data key="weight">1.0</data>
  <data key="slice">1</data>
  <data key="year">2001</data>
</edge>
<edge source="151" target="559">
  <data key="weight">1.0</data>
  <data key="slice">14</data>
  <data key="year">2014</data>
</edge>
<edge source="152" target="192">
  <data key="weight">1.0</data>
  <data key="slice">10</data>
  <data key="year">2010</data>
</edge>
<edge source="152" target="342">
  <data key="weight">1.0</data>
  <data key="slice">10</data>
  <data key="year">2010</data>
</edge>
<edge source="153" target="154">
  <data key="weight">0.8944271802902222</data>
  <data key="slice">15</data>
  <data key="year">2015</data>
</edge>
<edge source="153" target="160">
  <data key="weight">0.8944271802902222</data>
  <data key="slice">15</data>
  <data key="year">2015</data>
</edge>
<edge source="153" target="185">
  <data key="weight">1.0</data>
  <data key="slice">18</data>
  <data key="year">2018</data>
</edge>
<edge source="153" target="263">
  <data key="weight">0.8944271802902222</data>
  <data key="slice">15</data>
  <data key="year">2015</data>
</edge>
<edge source="153" target="296">
  <data key="weight">0.7745966911315918</data>
  <data key="slice">15</data>
  <data key="year">2015</data>
</edge>
<edge source="153" target="318">
  <data key="weight">0.7745966911315918</data>
  <data key="slice">15</data>
  <data key="year">2015</data>
</edge>
<edge source="153" target="328">
  <data key="weight">0.7745966911315918</data>
  <data key="slice">15</data>
  <data key="year">2015</data>
</edge>
<edge source="153" target="436">
  <data key="weight">0.7745966911315918</data>
  <data key="slice">15</data>
  <data key="year">2015</data>
</edge>
<edge source="153" target="485">
  <data key="weight">1.0</data>
  <data key="slice">18</data>
  <data key="year">2018</data>
</edge>
<edge source="153" target="490">
  <data key="weight">0.8164966106414795</data>
  <data key="slice">18</data>
  <data key="year">2018</data>
</edge>
<edge source="154" target="160">
  <data key="weight">1.0</data>
  <data key="slice">15</data>
  <data key="year">2015</data>
</edge>
<edge source="154" target="263">
  <data key="weight">0.75</data>
  <data key="slice">15</data>
  <data key="year">2015</data>
</edge>
<edge source="154" target="296">
  <data key="weight">0.8660253882408142</data>
  <data key="slice">15</data>
  <data key="year">2015</data>
</edge>
<edge source="155" target="160">
  <data key="weight">0.7071067690849304</data>
  <data key="slice">15</data>
  <data key="year">2015</data>
</edge>
<edge source="155" target="216">
  <data key="weight">1.0</data>
  <data key="slice">15</data>
  <data key="year">2015</data>
</edge>
<edge source="155" target="263">
  <data key="weight">0.7071067690849304</data>
  <data key="slice">15</data>
  <data key="year">2015</data>
</edge>
<edge source="155" target="318">
  <data key="weight">0.8164966106414795</data>
  <data key="slice">15</data>
  <data key="year">2015</data>
</edge>
<edge source="155" target="436">
  <data key="weight">0.8164966106414795</data>
  <data key="slice">15</data>
  <data key="year">2015</data>
</edge>
<edge source="156" target="267">
  <data key="weight">1.0</data>
  <data key="slice">8</data>
  <data key="year">2008</data>
</edge>
<edge source="156" target="272">
  <data key="weight">1.0</data>
  <data key="slice">8</data>
  <data key="year">2008</data>
</edge>
<edge source="156" target="432">
  <data key="weight">1.0</data>
  <data key="slice">8</data>
  <data key="year">2008</data>
</edge>
<edge source="156" target="459">
  <data key="weight">1.0</data>
  <data key="slice">8</data>
  <data key="year">2008</data>
</edge>
<edge source="156" target="564">
  <data key="weight">1.0</data>
  <data key="slice">8</data>
  <data key="year">2008</data>
</edge>
<edge source="157" target="175">
  <data key="weight">1.0</data>
  <data key="slice">6</data>
  <data key="year">2006</data>
</edge>
<edge source="157" target="292">
  <data key="weight">1.0</data>
  <data key="slice">6</data>
  <data key="year">2006</data>
</edge>
<edge source="157" target="398">
  <data key="weight">1.0</data>
  <data key="slice">6</data>
  <data key="year">2006</data>
</edge>
<edge source="157" target="452">
  <data key="weight">1.0</data>
  <data key="slice">6</data>
  <data key="year">2006</data>
</edge>
<edge source="158" target="225">
  <data key="weight">1.0</data>
  <data key="slice">11</data>
  <data key="year">2011</data>
</edge>
<edge source="158" target="244">
  <data key="weight">1.0</data>
  <data key="slice">11</data>
  <data key="year">2011</data>
</edge>
<edge source="158" target="286">
  <data key="weight">1.0</data>
  <data key="slice">11</data>
  <data key="year">2011</data>
</edge>
<edge source="160" target="209">
  <data key="weight">0.0010000000474974513</data>
  <data key="slice">14</data>
  <data key="year">2014</data>
</edge>
<edge source="160" target="216">
  <data key="weight">0.7071067690849304</data>
  <data key="slice">15</data>
  <data key="year">2015</data>
</edge>
<edge source="160" target="225">
  <data key="weight">0.0010000000474974513</data>
  <data key="slice">13</data>
  <data key="year">2013</data>
</edge>
<edge source="160" target="257">
  <data key="weight">0.0010000000474974513</data>
  <data key="slice">14</data>
  <data key="year">2014</data>
</edge>
<edge source="160" target="261">
  <data key="weight">0.0010000000474974513</data>
  <data key="slice">13</data>
  <data key="year">2013</data>
</edge>
<edge source="160" target="263">
  <data key="weight">0.75</data>
  <data key="slice">15</data>
  <data key="year">2015</data>
</edge>
<edge source="160" target="286">
  <data key="weight">0.0010000000474974513</data>
  <data key="slice">14</data>
  <data key="year">2014</data>
</edge>
<edge source="160" target="290">
  <data key="weight">1.0</data>
  <data key="slice">17</data>
  <data key="year">2017</data>
</edge>
<edge source="160" target="296">
  <data key="weight">0.8660253882408142</data>
  <data key="slice">15</data>
  <data key="year">2015</data>
</edge>
<edge source="160" target="385">
  <data key="weight">0.0010000000474974513</data>
  <data key="slice">13</data>
  <data key="year">2013</data>
</edge>
<edge source="160" target="444">
  <data key="weight">1.0</data>
  <data key="slice">17</data>
  <data key="year">2017</data>
</edge>
<edge source="160" target="458">
  <data key="weight">1.0</data>
  <data key="slice">17</data>
  <data key="year">2017</data>
</edge>
<edge source="160" target="463">
  <data key="weight">0.0010000000474974513</data>
  <data key="slice">13</data>
  <data key="year">2013</data>
</edge>
<edge source="160" target="544">
  <data key="weight">0.7071067690849304</data>
  <data key="slice">15</data>
  <data key="year">2015</data>
</edge>
<edge source="161" target="437">
  <data key="weight">1.0</data>
  <data key="slice">11</data>
  <data key="year">2011</data>
</edge>
<edge source="161" target="459">
  <data key="weight">1.0</data>
  <data key="slice">11</data>
  <data key="year">2011</data>
</edge>
<edge source="162" target="280">
  <data key="weight">1.0</data>
  <data key="slice">14</data>
  <data key="year">2014</data>
</edge>
<edge source="162" target="418">
  <data key="weight">1.0</data>
  <data key="slice">14</data>
  <data key="year">2014</data>
</edge>
<edge source="162" target="488">
  <data key="weight">1.0</data>
  <data key="slice">14</data>
  <data key="year">2014</data>
</edge>
<edge source="162" target="501">
  <data key="weight">1.0</data>
  <data key="slice">14</data>
  <data key="year">2014</data>
</edge>
<edge source="163" target="224">
  <data key="weight">1.0</data>
  <data key="slice">12</data>
  <data key="year">2012</data>
</edge>
<edge source="163" target="232">
  <data key="weight">1.0</data>
  <data key="slice">12</data>
  <data key="year">2012</data>
</edge>
<edge source="163" target="528">
  <data key="weight">1.0</data>
  <data key="slice">12</data>
  <data key="year">2012</data>
</edge>
<edge source="165" target="373">
  <data key="weight">1.0</data>
  <data key="slice">1</data>
  <data key="year">2001</data>
</edge>
<edge source="165" target="543">
  <data key="weight">1.0</data>
  <data key="slice">1</data>
  <data key="year">2001</data>
</edge>
<edge source="167" target="169">
  <data key="weight">1.0</data>
  <data key="slice">3</data>
  <data key="year">2003</data>
</edge>
<edge source="167" target="524">
  <data key="weight">1.0</data>
  <data key="slice">3</data>
  <data key="year">2003</data>
</edge>
<edge source="167" target="541">
  <data key="weight">1.0</data>
  <data key="slice">3</data>
  <data key="year">2003</data>
</edge>
<edge source="169" target="541">
  <data key="weight">1.0</data>
  <data key="slice">3</data>
  <data key="year">2003</data>
</edge>
<edge source="171" target="250">
  <data key="weight">1.0</data>
  <data key="slice">2</data>
  <data key="year">2002</data>
</edge>
<edge source="171" target="264">
  <data key="weight">1.0</data>
  <data key="slice">2</data>
  <data key="year">2002</data>
</edge>
<edge source="171" target="281">
  <data key="weight">1.0</data>
  <data key="slice">2</data>
  <data key="year">2002</data>
</edge>
<edge source="171" target="319">
  <data key="weight">1.0</data>
  <data key="slice">2</data>
  <data key="year">2002</data>
</edge>
<edge source="171" target="374">
  <data key="weight">1.0</data>
  <data key="slice">2</data>
  <data key="year">2002</data>
</edge>
<edge source="172" target="247">
  <data key="weight">1.0</data>
  <data key="slice">19</data>
  <data key="year">2019</data>
</edge>
<edge source="172" target="294">
  <data key="weight">1.0</data>
  <data key="slice">18</data>
  <data key="year">2018</data>
</edge>
<edge source="172" target="336">
  <data key="weight">1.0</data>
  <data key="slice">19</data>
  <data key="year">2019</data>
</edge>
<edge source="172" target="353">
  <data key="weight">1.0</data>
  <data key="slice">19</data>
  <data key="year">2019</data>
</edge>
<edge source="172" target="356">
  <data key="weight">1.0</data>
  <data key="slice">18</data>
  <data key="year">2018</data>
</edge>
<edge source="172" target="358">
  <data key="weight">1.0</data>
  <data key="slice">19</data>
  <data key="year">2019</data>
</edge>
<edge source="172" target="369">
  <data key="weight">1.0</data>
  <data key="slice">19</data>
  <data key="year">2019</data>
</edge>
<edge source="172" target="414">
  <data key="weight">1.0</data>
  <data key="slice">19</data>
  <data key="year">2019</data>
</edge>
<edge source="172" target="415">
  <data key="weight">1.0</data>
  <data key="slice">19</data>
  <data key="year">2019</data>
</edge>
<edge source="172" target="445">
  <data key="weight">1.0</data>
  <data key="slice">19</data>
  <data key="year">2019</data>
</edge>
<edge source="172" target="516">
  <data key="weight">1.0</data>
  <data key="slice">19</data>
  <data key="year">2019</data>
</edge>
<edge source="172" target="519">
  <data key="weight">0.8164966106414795</data>
  <data key="slice">18</data>
  <data key="year">2018</data>
</edge>
<edge source="172" target="520">
  <data key="weight">1.0</data>
  <data key="slice">19</data>
  <data key="year">2019</data>
</edge>
<edge source="174" target="508">
  <data key="weight">1.0</data>
  <data key="slice">6</data>
  <data key="year">2006</data>
</edge>
<edge source="175" target="398">
  <data key="weight">1.0</data>
  <data key="slice">6</data>
  <data key="year">2006</data>
</edge>
<edge source="176" target="231">
  <data key="weight">1.0</data>
  <data key="slice">9</data>
  <data key="year">2009</data>
</edge>
<edge source="176" target="295">
  <data key="weight">1.0</data>
  <data key="slice">9</data>
  <data key="year">2009</data>
</edge>
<edge source="176" target="380">
  <data key="weight">1.0</data>
  <data key="slice">9</data>
  <data key="year">2009</data>
</edge>
<edge source="176" target="393">
  <data key="weight">1.0</data>
  <data key="slice">9</data>
  <data key="year">2009</data>
</edge>
<edge source="176" target="459">
  <data key="weight">1.0</data>
  <data key="slice">9</data>
  <data key="year">2009</data>
</edge>
<edge source="176" target="469">
  <data key="weight">1.0</data>
  <data key="slice">9</data>
  <data key="year">2009</data>
</edge>
<edge source="177" target="255">
  <data key="weight">1.0</data>
  <data key="slice">9</data>
  <data key="year">2009</data>
</edge>
<edge source="177" target="278">
  <data key="weight">1.0</data>
  <data key="slice">9</data>
  <data key="year">2009</data>
</edge>
<edge source="177" target="291">
  <data key="weight">1.0</data>
  <data key="slice">9</data>
  <data key="year">2009</data>
</edge>
<edge source="177" target="368">
  <data key="weight">1.0</data>
  <data key="slice">9</data>
  <data key="year">2009</data>
</edge>
<edge source="177" target="389">
  <data key="weight">1.0</data>
  <data key="slice">9</data>
  <data key="year">2009</data>
</edge>
<edge source="177" target="407">
  <data key="weight">1.0</data>
  <data key="slice">9</data>
  <data key="year">2009</data>
</edge>
<edge source="178" target="212">
  <data key="weight">1.0</data>
  <data key="slice">13</data>
  <data key="year">2013</data>
</edge>
<edge source="179" target="308">
  <data key="weight">0.8164966106414795</data>
  <data key="slice">5</data>
  <data key="year">2005</data>
</edge>
<edge source="180" target="300">
  <data key="weight">1.0</data>
  <data key="slice">0</data>
  <data key="year">2000</data>
</edge>
<edge source="181" target="222">
  <data key="weight">1.0</data>
  <data key="slice">7</data>
  <data key="year">2007</data>
</edge>
<edge source="181" target="302">
  <data key="weight">1.0</data>
  <data key="slice">7</data>
  <data key="year">2007</data>
</edge>
<edge source="181" target="335">
  <data key="weight">1.0</data>
  <data key="slice">7</data>
  <data key="year">2007</data>
</edge>
<edge source="182" target="206">
  <data key="weight">1.0</data>
  <data key="slice">8</data>
  <data key="year">2008</data>
</edge>
<edge source="182" target="227">
  <data key="weight">1.0</data>
  <data key="slice">9</data>
  <data key="year">2009</data>
</edge>
<edge source="182" target="314">
  <data key="weight">1.0</data>
  <data key="slice">8</data>
  <data key="year">2008</data>
</edge>
<edge source="182" target="322">
  <data key="weight">1.0</data>
  <data key="slice">9</data>
  <data key="year">2009</data>
</edge>
<edge source="183" target="288">
  <data key="weight">0.75</data>
  <data key="slice">4</data>
  <data key="year">2004</data>
</edge>
<edge source="183" target="357">
  <data key="weight">0.8333333134651184</data>
  <data key="slice">5</data>
  <data key="year">2005</data>
</edge>
<edge source="183" target="376">
  <data key="weight">0.7071067690849304</data>
  <data key="slice">5</data>
  <data key="year">2005</data>
</edge>
<edge source="183" target="407">
  <data key="weight">0.8660253882408142</data>
  <data key="slice">5</data>
  <data key="year">2005</data>
</edge>
<edge source="183" target="473">
  <data key="weight">8.660254534333944E-4</data>
  <data key="slice">8</data>
  <data key="year">2008</data>
</edge>
<edge source="184" target="466">
  <data key="weight">1.0</data>
  <data key="slice">4</data>
  <data key="year">2004</data>
</edge>
<edge source="184" target="468">
  <data key="weight">1.0</data>
  <data key="slice">4</data>
  <data key="year">2004</data>
</edge>
<edge source="185" target="485">
  <data key="weight">1.0</data>
  <data key="slice">18</data>
  <data key="year">2018</data>
</edge>
<edge source="185" target="490">
  <data key="weight">0.8164966106414795</data>
  <data key="slice">18</data>
  <data key="year">2018</data>
</edge>
<edge source="187" target="265">
  <data key="weight">1.0</data>
  <data key="slice">11</data>
  <data key="year">2011</data>
</edge>
<edge source="187" target="449">
  <data key="weight">1.0</data>
  <data key="slice">11</data>
  <data key="year">2011</data>
</edge>
<edge source="187" target="561">
  <data key="weight">1.0</data>
  <data key="slice">11</data>
  <data key="year">2011</data>
</edge>
<edge source="188" target="474">
  <data key="weight">1.0</data>
  <data key="slice">18</data>
  <data key="year">2018</data>
</edge>
<edge source="189" target="199">
  <data key="weight">0.7071067690849304</data>
  <data key="slice">5</data>
  <data key="year">2005</data>
</edge>
<edge source="189" target="222">
  <data key="weight">1.0</data>
  <data key="slice">5</data>
  <data key="year">2005</data>
</edge>
<edge source="189" target="238">
  <data key="weight">1.0</data>
  <data key="slice">5</data>
  <data key="year">2005</data>
</edge>
<edge source="189" target="411">
  <data key="weight">1.0</data>
  <data key="slice">5</data>
  <data key="year">2005</data>
</edge>
<edge source="190" target="341">
  <data key="weight">1.0</data>
  <data key="slice">9</data>
  <data key="year">2009</data>
</edge>
<edge source="190" target="401">
  <data key="weight">1.0</data>
  <data key="slice">9</data>
  <data key="year">2009</data>
</edge>
<edge source="191" target="258">
  <data key="weight">1.0</data>
  <data key="slice">11</data>
  <data key="year">2011</data>
</edge>
<edge source="191" target="351">
  <data key="weight">1.0</data>
  <data key="slice">11</data>
  <data key="year">2011</data>
</edge>
<edge source="191" target="361">
  <data key="weight">1.0</data>
  <data key="slice">10</data>
  <data key="year">2010</data>
</edge>
<edge source="191" target="483">
  <data key="weight">1.0</data>
  <data key="slice">8</data>
  <data key="year">2008</data>
</edge>
<edge source="192" target="342">
  <data key="weight">1.0</data>
  <data key="slice">10</data>
  <data key="year">2010</data>
</edge>
<edge source="192" target="509">
  <data key="weight">1.0</data>
  <data key="slice">10</data>
  <data key="year">2010</data>
</edge>
<edge source="192" target="512">
  <data key="weight">1.0</data>
  <data key="slice">10</data>
  <data key="year">2010</data>
</edge>
<edge source="193" target="373">
  <data key="weight">1.0</data>
  <data key="slice">1</data>
  <data key="year">2001</data>
</edge>
<edge source="193" target="543">
  <data key="weight">1.0</data>
  <data key="slice">1</data>
  <data key="year">2001</data>
</edge>
<edge source="196" target="363">
  <data key="weight">1.0</data>
  <data key="slice">13</data>
  <data key="year">2013</data>
</edge>
<edge source="196" target="498">
  <data key="weight">1.0</data>
  <data key="slice">14</data>
  <data key="year">2014</data>
</edge>
<edge source="197" target="214">
  <data key="weight">1.0</data>
  <data key="slice">14</data>
  <data key="year">2014</data>
</edge>
<edge source="197" target="218">
  <data key="weight">1.0</data>
  <data key="slice">14</data>
  <data key="year">2014</data>
</edge>
<edge source="197" target="265">
  <data key="weight">1.0</data>
  <data key="slice">14</data>
  <data key="year">2014</data>
</edge>
<edge source="197" target="287">
  <data key="weight">1.0</data>
  <data key="slice">14</data>
  <data key="year">2014</data>
</edge>
<edge source="198" target="235">
  <data key="weight">1.0</data>
  <data key="slice">17</data>
  <data key="year">2017</data>
</edge>
<edge source="198" target="317">
  <data key="weight">0.8944271802902222</data>
  <data key="slice">18</data>
  <data key="year">2018</data>
</edge>
<edge source="198" target="354">
  <data key="weight">1.0</data>
  <data key="slice">15</data>
  <data key="year">2015</data>
</edge>
<edge source="198" target="377">
  <data key="weight">0.7071067690849304</data>
  <data key="slice">18</data>
  <data key="year">2018</data>
</edge>
<edge source="198" target="405">
  <data key="weight">0.8944271802902222</data>
  <data key="slice">18</data>
  <data key="year">2018</data>
</edge>
<edge source="198" target="420">
  <data key="weight">0.7071067690849304</data>
  <data key="slice">18</data>
  <data key="year">2018</data>
</edge>
<edge source="198" target="532">
  <data key="weight">0.7071067690849304</data>
  <data key="slice">18</data>
  <data key="year">2018</data>
</edge>
<edge source="198" target="545">
  <data key="weight">0.7071067690849304</data>
  <data key="slice">18</data>
  <data key="year">2018</data>
</edge>
<edge source="199" target="222">
  <data key="weight">0.7071067690849304</data>
  <data key="slice">7</data>
  <data key="year">2007</data>
</edge>
<edge source="199" target="238">
  <data key="weight">0.7071067690849304</data>
  <data key="slice">5</data>
  <data key="year">2005</data>
</edge>
<edge source="199" target="288">
  <data key="weight">0.7071067690849304</data>
  <data key="slice">4</data>
  <data key="year">2004</data>
</edge>
<edge source="199" target="302">
  <data key="weight">1.0</data>
  <data key="slice">7</data>
  <data key="year">2007</data>
</edge>
<edge source="199" target="308">
  <data key="weight">0.8164966106414795</data>
  <data key="slice">5</data>
  <data key="year">2005</data>
</edge>
<edge source="199" target="335">
  <data key="weight">1.0</data>
  <data key="slice">7</data>
  <data key="year">2007</data>
</edge>
<edge source="199" target="411">
  <data key="weight">0.7071067690849304</data>
  <data key="slice">5</data>
  <data key="year">2005</data>
</edge>
<edge source="200" target="209">
  <data key="weight">1.0</data>
  <data key="slice">16</data>
  <data key="year">2016</data>
</edge>
<edge source="202" target="203">
  <data key="weight">1.0</data>
  <data key="slice">4</data>
  <data key="year">2004</data>
</edge>
<edge source="202" target="443">
  <data key="weight">1.0</data>
  <data key="slice">4</data>
  <data key="year">2004</data>
</edge>
<edge source="203" target="443">
  <data key="weight">1.0</data>
  <data key="slice">4</data>
  <data key="year">2004</data>
</edge>
<edge source="204" target="242">
  <data key="weight">1.0</data>
  <data key="slice">6</data>
  <data key="year">2006</data>
</edge>
<edge source="204" target="326">
  <data key="weight">1.0</data>
  <data key="slice">6</data>
  <data key="year">2006</data>
</edge>
<edge source="204" target="381">
  <data key="weight">1.0</data>
  <data key="slice">6</data>
  <data key="year">2006</data>
</edge>
<edge source="204" target="451">
  <data key="weight">1.0</data>
  <data key="slice">6</data>
  <data key="year">2006</data>
</edge>
<edge source="204" target="522">
  <data key="weight">1.0</data>
  <data key="slice">6</data>
  <data key="year">2006</data>
</edge>
<edge source="205" target="321">
  <data key="weight">1.0</data>
  <data key="slice">17</data>
  <data key="year">2017</data>
</edge>
<edge source="206" target="314">
  <data key="weight">1.0</data>
  <data key="slice">8</data>
  <data key="year">2008</data>
</edge>
<edge source="207" target="212">
  <data key="weight">1.0</data>
  <data key="slice">13</data>
  <data key="year">2013</data>
</edge>
<edge source="208" target="311">
  <data key="weight">1.0</data>
  <data key="slice">3</data>
  <data key="year">2003</data>
</edge>
<edge source="208" target="345">
  <data key="weight">1.0</data>
  <data key="slice">3</data>
  <data key="year">2003</data>
</edge>
<edge source="208" target="350">
  <data key="weight">1.0</data>
  <data key="slice">3</data>
  <data key="year">2003</data>
</edge>
<edge source="208" target="362">
  <data key="weight">1.0</data>
  <data key="slice">5</data>
  <data key="year">2005</data>
</edge>
<edge source="208" target="387">
  <data key="weight">1.0</data>
  <data key="slice">3</data>
  <data key="year">2003</data>
</edge>
<edge source="208" target="389">
  <data key="weight">0.0010000000474974513</data>
  <data key="slice">5</data>
  <data key="year">2005</data>
</edge>
<edge source="208" target="410">
  <data key="weight">1.0</data>
  <data key="slice">3</data>
  <data key="year">2003</data>
</edge>
<edge source="208" target="422">
  <data key="weight">1.0</data>
  <data key="slice">5</data>
  <data key="year">2005</data>
</edge>
<edge source="208" target="550">
  <data key="weight">1.0</data>
  <data key="slice">5</data>
  <data key="year">2005</data>
</edge>
<edge source="208" target="557">
  <data key="weight">0.0010000000474974513</data>
  <data key="slice">3</data>
  <data key="year">2003</data>
</edge>
<edge source="209" target="212">
  <data key="weight">1.0</data>
  <data key="slice">13</data>
  <data key="year">2013</data>
</edge>
<edge source="209" target="225">
  <data key="weight">1.0</data>
  <data key="slice">15</data>
  <data key="year">2015</data>
</edge>
<edge source="209" target="257">
  <data key="weight">1.0</data>
  <data key="slice">14</data>
  <data key="year">2014</data>
</edge>
<edge source="209" target="286">
  <data key="weight">1.0</data>
  <data key="slice">14</data>
  <data key="year">2014</data>
</edge>
<edge source="209" target="332">
  <data key="weight">1.0</data>
  <data key="slice">12</data>
  <data key="year">2012</data>
</edge>
<edge source="209" target="463">
  <data key="weight">1.0</data>
  <data key="slice">14</data>
  <data key="year">2014</data>
</edge>
<edge source="210" target="530">
  <data key="weight">0.7071067690849304</data>
  <data key="slice">5</data>
  <data key="year">2005</data>
</edge>
<edge source="211" target="256">
  <data key="weight">1.0</data>
  <data key="slice">16</data>
  <data key="year">2016</data>
</edge>
<edge source="211" target="309">
  <data key="weight">1.0</data>
  <data key="slice">16</data>
  <data key="year">2016</data>
</edge>
<edge source="211" target="313">
  <data key="weight">1.0</data>
  <data key="slice">16</data>
  <data key="year">2016</data>
</edge>
<edge source="211" target="390">
  <data key="weight">1.0</data>
  <data key="slice">16</data>
  <data key="year">2016</data>
</edge>
<edge source="211" target="465">
  <data key="weight">1.0</data>
  <data key="slice">16</data>
  <data key="year">2016</data>
</edge>
<edge source="211" target="562">
  <data key="weight">1.0</data>
  <data key="slice">16</data>
  <data key="year">2016</data>
</edge>
<edge source="212" target="286">
  <data key="weight">1.0</data>
  <data key="slice">13</data>
  <data key="year">2013</data>
</edge>
<edge source="212" target="375">
  <data key="weight">1.0</data>
  <data key="slice">13</data>
  <data key="year">2013</data>
</edge>
<edge source="212" target="440">
  <data key="weight">1.0</data>
  <data key="slice">13</data>
  <data key="year">2013</data>
</edge>
<edge source="212" target="456">
  <data key="weight">1.0</data>
  <data key="slice">13</data>
  <data key="year">2013</data>
</edge>
<edge source="212" target="517">
  <data key="weight">1.0</data>
  <data key="slice">13</data>
  <data key="year">2013</data>
</edge>
<edge source="212" target="539">
  <data key="weight">1.0</data>
  <data key="slice">13</data>
  <data key="year">2013</data>
</edge>
<edge source="213" target="311">
  <data key="weight">1.0</data>
  <data key="slice">3</data>
  <data key="year">2003</data>
</edge>
<edge source="213" target="345">
  <data key="weight">1.0</data>
  <data key="slice">3</data>
  <data key="year">2003</data>
</edge>
<edge source="213" target="350">
  <data key="weight">1.0</data>
  <data key="slice">3</data>
  <data key="year">2003</data>
</edge>
<edge source="213" target="387">
  <data key="weight">1.0</data>
  <data key="slice">3</data>
  <data key="year">2003</data>
</edge>
<edge source="213" target="410">
  <data key="weight">1.0</data>
  <data key="slice">3</data>
  <data key="year">2003</data>
</edge>
<edge source="214" target="218">
  <data key="weight">1.0</data>
  <data key="slice">14</data>
  <data key="year">2014</data>
</edge>
<edge source="214" target="265">
  <data key="weight">1.0</data>
  <data key="slice">13</data>
  <data key="year">2013</data>
</edge>
<edge source="214" target="287">
  <data key="weight">1.0</data>
  <data key="slice">14</data>
  <data key="year">2014</data>
</edge>
<edge source="214" target="363">
  <data key="weight">1.0</data>
  <data key="slice">13</data>
  <data key="year">2013</data>
</edge>
<edge source="216" target="318">
  <data key="weight">0.8164966106414795</data>
  <data key="slice">15</data>
  <data key="year">2015</data>
</edge>
<edge source="216" target="436">
  <data key="weight">0.8164966106414795</data>
  <data key="slice">15</data>
  <data key="year">2015</data>
</edge>
<edge source="217" target="313">
  <data key="weight">1.0</data>
  <data key="slice">17</data>
  <data key="year">2017</data>
</edge>
<edge source="217" target="382">
  <data key="weight">1.0</data>
  <data key="slice">17</data>
  <data key="year">2017</data>
</edge>
<edge source="217" target="464">
  <data key="weight">1.0</data>
  <data key="slice">17</data>
  <data key="year">2017</data>
</edge>
<edge source="217" target="553">
  <data key="weight">1.0</data>
  <data key="slice">17</data>
  <data key="year">2017</data>
</edge>
<edge source="218" target="265">
  <data key="weight">1.0</data>
  <data key="slice">14</data>
  <data key="year">2014</data>
</edge>
<edge source="218" target="287">
  <data key="weight">1.0</data>
  <data key="slice">14</data>
  <data key="year">2014</data>
</edge>
<edge source="218" target="439">
  <data key="weight">1.0</data>
  <data key="slice">12</data>
  <data key="year">2012</data>
</edge>
<edge source="218" target="449">
  <data key="weight">1.0</data>
  <data key="slice">12</data>
  <data key="year">2012</data>
</edge>
<edge source="219" target="254">
  <data key="weight">1.0</data>
  <data key="slice">15</data>
  <data key="year">2015</data>
</edge>
<edge source="220" target="268">
  <data key="weight">1.0</data>
  <data key="slice">1</data>
  <data key="year">2001</data>
</edge>
<edge source="220" target="373">
  <data key="weight">1.0</data>
  <data key="slice">1</data>
  <data key="year">2001</data>
</edge>
<edge source="220" target="543">
  <data key="weight">1.0</data>
  <data key="slice">1</data>
  <data key="year">2001</data>
</edge>
<edge source="222" target="229">
  <data key="weight">1.0</data>
  <data key="slice">7</data>
  <data key="year">2007</data>
</edge>
<edge source="222" target="236">
  <data key="weight">1.0</data>
  <data key="slice">7</data>
  <data key="year">2007</data>
</edge>
<edge source="222" target="238">
  <data key="weight">1.0</data>
  <data key="slice">5</data>
  <data key="year">2005</data>
</edge>
<edge source="222" target="282">
  <data key="weight">1.0</data>
  <data key="slice">7</data>
  <data key="year">2007</data>
</edge>
<edge source="222" target="302">
  <data key="weight">1.0</data>
  <data key="slice">7</data>
  <data key="year">2007</data>
</edge>
<edge source="222" target="308">
  <data key="weight">1.0</data>
  <data key="slice">7</data>
  <data key="year">2007</data>
</edge>
<edge source="222" target="320">
  <data key="weight">1.0</data>
  <data key="slice">7</data>
  <data key="year">2007</data>
</edge>
<edge source="222" target="335">
  <data key="weight">1.0</data>
  <data key="slice">7</data>
  <data key="year">2007</data>
</edge>
<edge source="222" target="367">
  <data key="weight">1.0</data>
  <data key="slice">7</data>
  <data key="year">2007</data>
</edge>
<edge source="222" target="411">
  <data key="weight">1.0</data>
  <data key="slice">5</data>
  <data key="year">2005</data>
</edge>
<edge source="222" target="412">
  <data key="weight">1.0</data>
  <data key="slice">7</data>
  <data key="year">2007</data>
</edge>
<edge source="222" target="428">
  <data key="weight">1.0</data>
  <data key="slice">7</data>
  <data key="year">2007</data>
</edge>
<edge source="222" target="431">
  <data key="weight">1.0</data>
  <data key="slice">7</data>
  <data key="year">2007</data>
</edge>
<edge source="222" target="441">
  <data key="weight">1.0</data>
  <data key="slice">7</data>
  <data key="year">2007</data>
</edge>
<edge source="222" target="468">
  <data key="weight">0.0010000000474974513</data>
  <data key="slice">7</data>
  <data key="year">2007</data>
</edge>
<edge source="222" target="475">
  <data key="weight">1.0</data>
  <data key="slice">7</data>
  <data key="year">2007</data>
</edge>
<edge source="222" target="480">
  <data key="weight">0.0010000000474974513</data>
  <data key="slice">7</data>
  <data key="year">2007</data>
</edge>
<edge source="222" target="486">
  <data key="weight">1.0</data>
  <data key="slice">7</data>
  <data key="year">2007</data>
</edge>
<edge source="223" target="253">
  <data key="weight">1.0</data>
  <data key="slice">9</data>
  <data key="year">2009</data>
</edge>
<edge source="223" target="565">
  <data key="weight">1.0</data>
  <data key="slice">9</data>
  <data key="year">2009</data>
</edge>
<edge source="223" target="566">
  <data key="weight">1.0</data>
  <data key="slice">9</data>
  <data key="year">2009</data>
</edge>
<edge source="224" target="232">
  <data key="weight">1.0</data>
  <data key="slice">12</data>
  <data key="year">2012</data>
</edge>
<edge source="224" target="352">
  <data key="weight">1.0</data>
  <data key="slice">12</data>
  <data key="year">2012</data>
</edge>
<edge source="224" target="528">
  <data key="weight">1.0</data>
  <data key="slice">12</data>
  <data key="year">2012</data>
</edge>
<edge source="224" target="558">
  <data key="weight">1.0</data>
  <data key="slice">12</data>
  <data key="year">2012</data>
</edge>
<edge source="225" target="244">
  <data key="weight">0.0010000000474974513</data>
  <data key="slice">11</data>
  <data key="year">2011</data>
</edge>
<edge source="225" target="257">
  <data key="weight">1.0</data>
  <data key="slice">14</data>
  <data key="year">2014</data>
</edge>
<edge source="225" target="261">
  <data key="weight">1.0</data>
  <data key="slice">13</data>
  <data key="year">2013</data>
</edge>
<edge source="225" target="286">
  <data key="weight">1.0</data>
  <data key="slice">11</data>
  <data key="year">2011</data>
</edge>
<edge source="225" target="364">
  <data key="weight">1.0</data>
  <data key="slice">18</data>
  <data key="year">2018</data>
</edge>
<edge source="225" target="385">
  <data key="weight">0.0010000000474974513</data>
  <data key="slice">13</data>
  <data key="year">2013</data>
</edge>
<edge source="225" target="463">
  <data key="weight">1.0</data>
  <data key="slice">13</data>
  <data key="year">2013</data>
</edge>
<edge source="225" target="503">
  <data key="weight">1.0</data>
  <data key="slice">18</data>
  <data key="year">2018</data>
</edge>
<edge source="225" target="526">
  <data key="weight">1.0</data>
  <data key="slice">18</data>
  <data key="year">2018</data>
</edge>
<edge source="227" target="322">
  <data key="weight">1.0</data>
  <data key="slice">9</data>
  <data key="year">2009</data>
</edge>
<edge source="228" target="315">
  <data key="weight">1.0</data>
  <data key="slice">8</data>
  <data key="year">2008</data>
</edge>
<edge source="228" target="473">
  <data key="weight">0.8164966106414795</data>
  <data key="slice">8</data>
  <data key="year">2008</data>
</edge>
<edge source="229" target="302">
  <data key="weight">1.0</data>
  <data key="slice">7</data>
  <data key="year">2007</data>
</edge>
<edge source="229" target="335">
  <data key="weight">1.0</data>
  <data key="slice">7</data>
  <data key="year">2007</data>
</edge>
<edge source="230" target="327">
  <data key="weight">1.0</data>
  <data key="slice">0</data>
  <data key="year">2000</data>
</edge>
<edge source="231" target="295">
  <data key="weight">1.0</data>
  <data key="slice">9</data>
  <data key="year">2009</data>
</edge>
<edge source="231" target="380">
  <data key="weight">1.0</data>
  <data key="slice">9</data>
  <data key="year">2009</data>
</edge>
<edge source="231" target="393">
  <data key="weight">1.0</data>
  <data key="slice">9</data>
  <data key="year">2009</data>
</edge>
<edge source="231" target="459">
  <data key="weight">1.0</data>
  <data key="slice">9</data>
  <data key="year">2009</data>
</edge>
<edge source="231" target="469">
  <data key="weight">1.0</data>
  <data key="slice">9</data>
  <data key="year">2009</data>
</edge>
<edge source="232" target="352">
  <data key="weight">1.0</data>
  <data key="slice">12</data>
  <data key="year">2012</data>
</edge>
<edge source="232" target="528">
  <data key="weight">1.0</data>
  <data key="slice">12</data>
  <data key="year">2012</data>
</edge>
<edge source="232" target="558">
  <data key="weight">1.0</data>
  <data key="slice">12</data>
  <data key="year">2012</data>
</edge>
<edge source="233" target="339">
  <data key="weight">1.0</data>
  <data key="slice">4</data>
  <data key="year">2004</data>
</edge>
<edge source="233" target="392">
  <data key="weight">1.0</data>
  <data key="slice">4</data>
  <data key="year">2004</data>
</edge>
<edge source="234" target="274">
  <data key="weight">1.0</data>
  <data key="slice">0</data>
  <data key="year">2000</data>
</edge>
<edge source="234" target="316">
  <data key="weight">1.0</data>
  <data key="slice">0</data>
  <data key="year">2000</data>
</edge>
<edge source="234" target="327">
  <data key="weight">1.0</data>
  <data key="slice">0</data>
  <data key="year">2000</data>
</edge>
<edge source="234" target="333">
  <data key="weight">1.0</data>
  <data key="slice">0</data>
  <data key="year">2000</data>
</edge>
<edge source="234" target="337">
  <data key="weight">1.0</data>
  <data key="slice">0</data>
  <data key="year">2000</data>
</edge>
<edge source="234" target="408">
  <data key="weight">1.0</data>
  <data key="slice">0</data>
  <data key="year">2000</data>
</edge>
<edge source="234" target="461">
  <data key="weight">1.0</data>
  <data key="slice">0</data>
  <data key="year">2000</data>
</edge>
<edge source="234" target="556">
  <data key="weight">1.0</data>
  <data key="slice">0</data>
  <data key="year">2000</data>
</edge>
<edge source="235" target="263">
  <data key="weight">7.071067811921239E-4</data>
  <data key="slice">18</data>
  <data key="year">2018</data>
</edge>
<edge source="235" target="317">
  <data key="weight">0.8944271802902222</data>
  <data key="slice">19</data>
  <data key="year">2019</data>
</edge>
<edge source="235" target="359">
  <data key="weight">0.7071067690849304</data>
  <data key="slice">18</data>
  <data key="year">2018</data>
</edge>
<edge source="235" target="405">
  <data key="weight">1.0</data>
  <data key="slice">19</data>
  <data key="year">2019</data>
</edge>
<edge source="235" target="424">
  <data key="weight">1.0</data>
  <data key="slice">19</data>
  <data key="year">2019</data>
</edge>
<edge source="235" target="463">
  <data key="weight">0.0010000000474974513</data>
  <data key="slice">19</data>
  <data key="year">2019</data>
</edge>
<edge source="235" target="496">
  <data key="weight">1.0</data>
  <data key="slice">19</data>
  <data key="year">2019</data>
</edge>
<edge source="235" target="529">
  <data key="weight">1.0</data>
  <data key="slice">19</data>
  <data key="year">2019</data>
</edge>
<edge source="235" target="532">
  <data key="weight">0.7071067690849304</data>
  <data key="slice">18</data>
  <data key="year">2018</data>
</edge>
<edge source="235" target="533">
  <data key="weight">7.071067811921239E-4</data>
  <data key="slice">18</data>
  <data key="year">2018</data>
</edge>
<edge source="235" target="545">
  <data key="weight">0.7071067690849304</data>
  <data key="slice">18</data>
  <data key="year">2018</data>
</edge>
<edge source="236" target="302">
  <data key="weight">1.0</data>
  <data key="slice">7</data>
  <data key="year">2007</data>
</edge>
<edge source="237" target="288">
  <data key="weight">0.7071067690849304</data>
  <data key="slice">4</data>
  <data key="year">2004</data>
</edge>
<edge source="237" target="453">
  <data key="weight">1.0</data>
  <data key="slice">4</data>
  <data key="year">2004</data>
</edge>
<edge source="237" target="480">
  <data key="weight">1.0</data>
  <data key="slice">4</data>
  <data key="year">2004</data>
</edge>
<edge source="237" target="482">
  <data key="weight">1.0</data>
  <data key="slice">4</data>
  <data key="year">2004</data>
</edge>
<edge source="237" target="497">
  <data key="weight">1.0</data>
  <data key="slice">4</data>
  <data key="year">2004</data>
</edge>
<edge source="237" target="557">
  <data key="weight">1.0</data>
  <data key="slice">4</data>
  <data key="year">2004</data>
</edge>
<edge source="238" target="411">
  <data key="weight">1.0</data>
  <data key="slice">5</data>
  <data key="year">2005</data>
</edge>
<edge source="239" target="306">
  <data key="weight">1.0</data>
  <data key="slice">14</data>
  <data key="year">2014</data>
</edge>
<edge source="239" target="492">
  <data key="weight">1.0</data>
  <data key="slice">14</data>
  <data key="year">2014</data>
</edge>
<edge source="239" target="494">
  <data key="weight">1.0</data>
  <data key="slice">14</data>
  <data key="year">2014</data>
</edge>
<edge source="239" target="499">
  <data key="weight">1.0</data>
  <data key="slice">14</data>
  <data key="year">2014</data>
</edge>
<edge source="241" target="373">
  <data key="weight">1.0</data>
  <data key="slice">1</data>
  <data key="year">2001</data>
</edge>
<edge source="241" target="543">
  <data key="weight">1.0</data>
  <data key="slice">1</data>
  <data key="year">2001</data>
</edge>
<edge source="242" target="326">
  <data key="weight">1.0</data>
  <data key="slice">6</data>
  <data key="year">2006</data>
</edge>
<edge source="242" target="381">
  <data key="weight">1.0</data>
  <data key="slice">6</data>
  <data key="year">2006</data>
</edge>
<edge source="242" target="419">
  <data key="weight">1.0</data>
  <data key="slice">6</data>
  <data key="year">2006</data>
</edge>
<edge source="242" target="451">
  <data key="weight">1.0</data>
  <data key="slice">6</data>
  <data key="year">2006</data>
</edge>
<edge source="242" target="522">
  <data key="weight">1.0</data>
  <data key="slice">6</data>
  <data key="year">2006</data>
</edge>
<edge source="243" target="508">
  <data key="weight">1.0</data>
  <data key="slice">6</data>
  <data key="year">2006</data>
</edge>
<edge source="244" target="286">
  <data key="weight">1.0</data>
  <data key="slice">11</data>
  <data key="year">2011</data>
</edge>
<edge source="244" target="288">
  <data key="weight">1.0</data>
  <data key="slice">10</data>
  <data key="year">2010</data>
</edge>
<edge source="244" target="312">
  <data key="weight">1.0</data>
  <data key="slice">10</data>
  <data key="year">2010</data>
</edge>
<edge source="244" target="340">
  <data key="weight">1.0</data>
  <data key="slice">10</data>
  <data key="year">2010</data>
</edge>
<edge source="244" target="400">
  <data key="weight">1.0</data>
  <data key="slice">10</data>
  <data key="year">2010</data>
</edge>
<edge source="244" target="403">
  <data key="weight">1.0</data>
  <data key="slice">10</data>
  <data key="year">2010</data>
</edge>
<edge source="244" target="478">
  <data key="weight">1.0</data>
  <data key="slice">10</data>
  <data key="year">2010</data>
</edge>
<edge source="244" target="538">
  <data key="weight">1.0</data>
  <data key="slice">10</data>
  <data key="year">2010</data>
</edge>
<edge source="246" target="346">
  <data key="weight">1.0</data>
  <data key="slice">15</data>
  <data key="year">2015</data>
</edge>
<edge source="247" target="520">
  <data key="weight">1.0</data>
  <data key="slice">19</data>
  <data key="year">2019</data>
</edge>
<edge source="248" target="373">
  <data key="weight">1.0</data>
  <data key="slice">1</data>
  <data key="year">2001</data>
</edge>
<edge source="248" target="543">
  <data key="weight">1.0</data>
  <data key="slice">1</data>
  <data key="year">2001</data>
</edge>
<edge source="251" target="317">
  <data key="weight">0.800000011920929</data>
  <data key="slice">18</data>
  <data key="year">2018</data>
</edge>
<edge source="251" target="405">
  <data key="weight">0.800000011920929</data>
  <data key="slice">18</data>
  <data key="year">2018</data>
</edge>
<edge source="252" target="530">
  <data key="weight">1.0</data>
  <data key="slice">8</data>
  <data key="year">2008</data>
</edge>
<edge source="253" target="565">
  <data key="weight">1.0</data>
  <data key="slice">9</data>
  <data key="year">2009</data>
</edge>
<edge source="253" target="566">
  <data key="weight">1.0</data>
  <data key="slice">9</data>
  <data key="year">2009</data>
</edge>
<edge source="255" target="278">
  <data key="weight">1.0</data>
  <data key="slice">9</data>
  <data key="year">2009</data>
</edge>
<edge source="255" target="291">
  <data key="weight">1.0</data>
  <data key="slice">9</data>
  <data key="year">2009</data>
</edge>
<edge source="255" target="368">
  <data key="weight">1.0</data>
  <data key="slice">9</data>
  <data key="year">2009</data>
</edge>
<edge source="255" target="389">
  <data key="weight">1.0</data>
  <data key="slice">9</data>
  <data key="year">2009</data>
</edge>
<edge source="255" target="407">
  <data key="weight">1.0</data>
  <data key="slice">9</data>
  <data key="year">2009</data>
</edge>
<edge source="256" target="309">
  <data key="weight">1.0</data>
  <data key="slice">16</data>
  <data key="year">2016</data>
</edge>
<edge source="256" target="313">
  <data key="weight">1.0</data>
  <data key="slice">16</data>
  <data key="year">2016</data>
</edge>
<edge source="256" target="390">
  <data key="weight">1.0</data>
  <data key="slice">16</data>
  <data key="year">2016</data>
</edge>
<edge source="256" target="465">
  <data key="weight">1.0</data>
  <data key="slice">16</data>
  <data key="year">2016</data>
</edge>
<edge source="256" target="562">
  <data key="weight">1.0</data>
  <data key="slice">16</data>
  <data key="year">2016</data>
</edge>
<edge source="257" target="286">
  <data key="weight">1.0</data>
  <data key="slice">14</data>
  <data key="year">2014</data>
</edge>
<edge source="257" target="463">
  <data key="weight">1.0</data>
  <data key="slice">14</data>
  <data key="year">2014</data>
</edge>
<edge source="258" target="351">
  <data key="weight">1.0</data>
  <data key="slice">11</data>
  <data key="year">2011</data>
</edge>
<edge source="259" target="373">
  <data key="weight">1.0</data>
  <data key="slice">1</data>
  <data key="year">2001</data>
</edge>
<edge source="259" target="543">
  <data key="weight">1.0</data>
  <data key="slice">1</data>
  <data key="year">2001</data>
</edge>
<edge source="261" target="385">
  <data key="weight">0.0010000000474974513</data>
  <data key="slice">13</data>
  <data key="year">2013</data>
</edge>
<edge source="261" target="463">
  <data key="weight">1.0</data>
  <data key="slice">13</data>
  <data key="year">2013</data>
</edge>
<edge source="262" target="521">
  <data key="weight">1.0</data>
  <data key="slice">3</data>
  <data key="year">2003</data>
</edge>
<edge source="262" target="569">
  <data key="weight">1.0</data>
  <data key="slice">3</data>
  <data key="year">2003</data>
</edge>
<edge source="263" target="294">
  <data key="weight">0.7071067690849304</data>
  <data key="slice">15</data>
  <data key="year">2015</data>
</edge>
<edge source="263" target="318">
  <data key="weight">0.8660253882408142</data>
  <data key="slice">15</data>
  <data key="year">2015</data>
</edge>
<edge source="263" target="372">
  <data key="weight">0.7071067690849304</data>
  <data key="slice">15</data>
  <data key="year">2015</data>
</edge>
<edge source="263" target="436">
  <data key="weight">0.8660253882408142</data>
  <data key="slice">15</data>
  <data key="year">2015</data>
</edge>
<edge source="263" target="447">
  <data key="weight">0.7071067690849304</data>
  <data key="slice">15</data>
  <data key="year">2015</data>
</edge>
<edge source="263" target="477">
  <data key="weight">0.7071067690849304</data>
  <data key="slice">15</data>
  <data key="year">2015</data>
</edge>
<edge source="264" target="373">
  <data key="weight">1.0</data>
  <data key="slice">1</data>
  <data key="year">2001</data>
</edge>
<edge source="264" target="543">
  <data key="weight">1.0</data>
  <data key="slice">1</data>
  <data key="year">2001</data>
</edge>
<edge source="265" target="287">
  <data key="weight">1.0</data>
  <data key="slice">14</data>
  <data key="year">2014</data>
</edge>
<edge source="265" target="298">
  <data key="weight">1.0</data>
  <data key="slice">13</data>
  <data key="year">2013</data>
</edge>
<edge source="265" target="334">
  <data key="weight">1.0</data>
  <data key="slice">11</data>
  <data key="year">2011</data>
</edge>
<edge source="265" target="363">
  <data key="weight">1.0</data>
  <data key="slice">13</data>
  <data key="year">2013</data>
</edge>
<edge source="265" target="439">
  <data key="weight">1.0</data>
  <data key="slice">12</data>
  <data key="year">2012</data>
</edge>
<edge source="265" target="449">
  <data key="weight">1.0</data>
  <data key="slice">11</data>
  <data key="year">2011</data>
</edge>
<edge source="265" target="455">
  <data key="weight">1.0</data>
  <data key="slice">13</data>
  <data key="year">2013</data>
</edge>
<edge source="265" target="473">
  <data key="weight">1.0</data>
  <data key="slice">11</data>
  <data key="year">2011</data>
</edge>
<edge source="265" target="505">
  <data key="weight">1.0</data>
  <data key="slice">11</data>
  <data key="year">2011</data>
</edge>
<edge source="265" target="527">
  <data key="weight">1.0</data>
  <data key="slice">11</data>
  <data key="year">2011</data>
</edge>
<edge source="265" target="546">
  <data key="weight">1.0</data>
  <data key="slice">13</data>
  <data key="year">2013</data>
</edge>
<edge source="265" target="561">
  <data key="weight">1.0</data>
  <data key="slice">11</data>
  <data key="year">2011</data>
</edge>
<edge source="266" target="276">
  <data key="weight">1.0</data>
  <data key="slice">14</data>
  <data key="year">2014</data>
</edge>
<edge source="266" target="491">
  <data key="weight">1.0</data>
  <data key="slice">14</data>
  <data key="year">2014</data>
</edge>
<edge source="267" target="272">
  <data key="weight">1.0</data>
  <data key="slice">8</data>
  <data key="year">2008</data>
</edge>
<edge source="267" target="432">
  <data key="weight">1.0</data>
  <data key="slice">8</data>
  <data key="year">2008</data>
</edge>
<edge source="267" target="459">
  <data key="weight">1.0</data>
  <data key="slice">8</data>
  <data key="year">2008</data>
</edge>
<edge source="267" target="564">
  <data key="weight">1.0</data>
  <data key="slice">8</data>
  <data key="year">2008</data>
</edge>
<edge source="268" target="373">
  <data key="weight">1.0</data>
  <data key="slice">1</data>
  <data key="year">2001</data>
</edge>
<edge source="268" target="402">
  <data key="weight">1.0</data>
  <data key="slice">5</data>
  <data key="year">2005</data>
</edge>
<edge source="268" target="530">
  <data key="weight">1.0</data>
  <data key="slice">3</data>
  <data key="year">2003</data>
</edge>
<edge source="268" target="543">
  <data key="weight">1.0</data>
  <data key="slice">1</data>
  <data key="year">2001</data>
</edge>
<edge source="269" target="386">
  <data key="weight">0.8164966106414795</data>
  <data key="slice">5</data>
  <data key="year">2005</data>
</edge>
<edge source="269" target="481">
  <data key="weight">8.164966711774468E-4</data>
  <data key="slice">5</data>
  <data key="year">2005</data>
</edge>
<edge source="270" target="383">
  <data key="weight">1.0</data>
  <data key="slice">18</data>
  <data key="year">2018</data>
</edge>
<edge source="270" target="416">
  <data key="weight">1.0</data>
  <data key="slice">18</data>
  <data key="year">2018</data>
</edge>
<edge source="270" target="499">
  <data key="weight">1.0</data>
  <data key="slice">18</data>
  <data key="year">2018</data>
</edge>
<edge source="271" target="535">
  <data key="weight">1.0</data>
  <data key="slice">17</data>
  <data key="year">2017</data>
</edge>
<edge source="271" target="568">
  <data key="weight">1.0</data>
  <data key="slice">17</data>
  <data key="year">2017</data>
</edge>
<edge source="272" target="432">
  <data key="weight">1.0</data>
  <data key="slice">8</data>
  <data key="year">2008</data>
</edge>
<edge source="272" target="459">
  <data key="weight">1.0</data>
  <data key="slice">8</data>
  <data key="year">2008</data>
</edge>
<edge source="272" target="564">
  <data key="weight">1.0</data>
  <data key="slice">8</data>
  <data key="year">2008</data>
</edge>
<edge source="273" target="330">
  <data key="weight">1.0</data>
  <data key="slice">15</data>
  <data key="year">2015</data>
</edge>
<edge source="274" target="327">
  <data key="weight">1.0</data>
  <data key="slice">0</data>
  <data key="year">2000</data>
</edge>
<edge source="275" target="471">
  <data key="weight">1.0</data>
  <data key="slice">6</data>
  <data key="year">2006</data>
</edge>
<edge source="276" target="491">
  <data key="weight">1.0</data>
  <data key="slice">14</data>
  <data key="year">2014</data>
</edge>
<edge source="277" target="349">
  <data key="weight">1.0</data>
  <data key="slice">16</data>
  <data key="year">2016</data>
</edge>
<edge source="277" target="502">
  <data key="weight">1.0</data>
  <data key="slice">16</data>
  <data key="year">2016</data>
</edge>
<edge source="278" target="291">
  <data key="weight">1.0</data>
  <data key="slice">9</data>
  <data key="year">2009</data>
</edge>
<edge source="278" target="368">
  <data key="weight">1.0</data>
  <data key="slice">9</data>
  <data key="year">2009</data>
</edge>
<edge source="278" target="389">
  <data key="weight">1.0</data>
  <data key="slice">9</data>
  <data key="year">2009</data>
</edge>
<edge source="278" target="407">
  <data key="weight">1.0</data>
  <data key="slice">9</data>
  <data key="year">2009</data>
</edge>
<edge source="280" target="418">
  <data key="weight">1.0</data>
  <data key="slice">14</data>
  <data key="year">2014</data>
</edge>
<edge source="280" target="488">
  <data key="weight">1.0</data>
  <data key="slice">14</data>
  <data key="year">2014</data>
</edge>
<edge source="280" target="501">
  <data key="weight">1.0</data>
  <data key="slice">14</data>
  <data key="year">2014</data>
</edge>
<edge source="282" target="302">
  <data key="weight">1.0</data>
  <data key="slice">7</data>
  <data key="year">2007</data>
</edge>
<edge source="282" target="335">
  <data key="weight">1.0</data>
  <data key="slice">7</data>
  <data key="year">2007</data>
</edge>
<edge source="283" target="284">
  <data key="weight">1.0</data>
  <data key="slice">5</data>
  <data key="year">2005</data>
</edge>
<edge source="283" target="371">
  <data key="weight">0.7071067690849304</data>
  <data key="slice">5</data>
  <data key="year">2005</data>
</edge>
<edge source="283" target="563">
  <data key="weight">0.8164966106414795</data>
  <data key="slice">5</data>
  <data key="year">2005</data>
</edge>
<edge source="284" target="371">
  <data key="weight">0.7071067690849304</data>
  <data key="slice">5</data>
  <data key="year">2005</data>
</edge>
<edge source="284" target="563">
  <data key="weight">0.8164966106414795</data>
  <data key="slice">5</data>
  <data key="year">2005</data>
</edge>
<edge source="286" target="364">
  <data key="weight">1.0</data>
  <data key="slice">18</data>
  <data key="year">2018</data>
</edge>
<edge source="286" target="463">
  <data key="weight">1.0</data>
  <data key="slice">14</data>
  <data key="year">2014</data>
</edge>
<edge source="286" target="503">
  <data key="weight">1.0</data>
  <data key="slice">18</data>
  <data key="year">2018</data>
</edge>
<edge source="286" target="526">
  <data key="weight">1.0</data>
  <data key="slice">18</data>
  <data key="year">2018</data>
</edge>
<edge source="288" target="293">
  <data key="weight">0.8164966106414795</data>
  <data key="slice">8</data>
  <data key="year">2008</data>
</edge>
<edge source="288" target="308">
  <data key="weight">7.071067811921239E-4</data>
  <data key="slice">4</data>
  <data key="year">2004</data>
</edge>
<edge source="288" target="312">
  <data key="weight">1.0</data>
  <data key="slice">10</data>
  <data key="year">2010</data>
</edge>
<edge source="288" target="340">
  <data key="weight">1.0</data>
  <data key="slice">10</data>
  <data key="year">2010</data>
</edge>
<edge source="288" target="357">
  <data key="weight">7.715167594142258E-4</data>
  <data key="slice">5</data>
  <data key="year">2005</data>
</edge>
<edge source="288" target="385">
  <data key="weight">0.8164966106414795</data>
  <data key="slice">8</data>
  <data key="year">2008</data>
</edge>
<edge source="288" target="400">
  <data key="weight">1.0</data>
  <data key="slice">10</data>
  <data key="year">2010</data>
</edge>
<edge source="288" target="403">
  <data key="weight">1.0</data>
  <data key="slice">10</data>
  <data key="year">2010</data>
</edge>
<edge source="288" target="407">
  <data key="weight">8.164966711774468E-4</data>
  <data key="slice">8</data>
  <data key="year">2008</data>
</edge>
<edge source="288" target="453">
  <data key="weight">0.7071067690849304</data>
  <data key="slice">4</data>
  <data key="year">2004</data>
</edge>
<edge source="288" target="478">
  <data key="weight">1.0</data>
  <data key="slice">8</data>
  <data key="year">2008</data>
</edge>
<edge source="288" target="480">
  <data key="weight">0.7071067690849304</data>
  <data key="slice">4</data>
  <data key="year">2004</data>
</edge>
<edge source="288" target="481">
  <data key="weight">0.8164966106414795</data>
  <data key="slice">8</data>
  <data key="year">2008</data>
</edge>
<edge source="288" target="482">
  <data key="weight">0.7071067690849304</data>
  <data key="slice">4</data>
  <data key="year">2004</data>
</edge>
<edge source="288" target="536">
  <data key="weight">0.7071067690849304</data>
  <data key="slice">4</data>
  <data key="year">2004</data>
</edge>
<edge source="288" target="538">
  <data key="weight">1.0</data>
  <data key="slice">10</data>
  <data key="year">2010</data>
</edge>
<edge source="288" target="557">
  <data key="weight">0.7071067690849304</data>
  <data key="slice">4</data>
  <data key="year">2004</data>
</edge>
<edge source="288" target="560">
  <data key="weight">0.8164966106414795</data>
  <data key="slice">8</data>
  <data key="year">2008</data>
</edge>
<edge source="288" target="563">
  <data key="weight">8.164966711774468E-4</data>
  <data key="slice">8</data>
  <data key="year">2008</data>
</edge>
<edge source="289" target="327">
  <data key="weight">1.0</data>
  <data key="slice">0</data>
  <data key="year">2000</data>
</edge>
<edge source="290" target="444">
  <data key="weight">1.0</data>
  <data key="slice">17</data>
  <data key="year">2017</data>
</edge>
<edge source="290" target="458">
  <data key="weight">1.0</data>
  <data key="slice">17</data>
  <data key="year">2017</data>
</edge>
<edge source="291" target="368">
  <data key="weight">1.0</data>
  <data key="slice">9</data>
  <data key="year">2009</data>
</edge>
<edge source="291" target="376">
  <data key="weight">0.8164966106414795</data>
  <data key="slice">5</data>
  <data key="year">2005</data>
</edge>
<edge source="291" target="389">
  <data key="weight">1.0</data>
  <data key="slice">9</data>
  <data key="year">2009</data>
</edge>
<edge source="291" target="407">
  <data key="weight">1.0</data>
  <data key="slice">9</data>
  <data key="year">2009</data>
</edge>
<edge source="292" target="398">
  <data key="weight">1.0</data>
  <data key="slice">6</data>
  <data key="year">2006</data>
</edge>
<edge source="293" target="385">
  <data key="weight">1.0</data>
  <data key="slice">8</data>
  <data key="year">2008</data>
</edge>
<edge source="293" target="481">
  <data key="weight">1.0</data>
  <data key="slice">8</data>
  <data key="year">2008</data>
</edge>
<edge source="293" target="560">
  <data key="weight">1.0</data>
  <data key="slice">8</data>
  <data key="year">2008</data>
</edge>
<edge source="294" target="318">
  <data key="weight">0.8164966106414795</data>
  <data key="slice">15</data>
  <data key="year">2015</data>
</edge>
<edge source="294" target="356">
  <data key="weight">1.0</data>
  <data key="slice">18</data>
  <data key="year">2018</data>
</edge>
<edge source="294" target="372">
  <data key="weight">1.0</data>
  <data key="slice">15</data>
  <data key="year">2015</data>
</edge>
<edge source="294" target="436">
  <data key="weight">0.8164966106414795</data>
  <data key="slice">15</data>
  <data key="year">2015</data>
</edge>
<edge source="294" target="477">
  <data key="weight">1.0</data>
  <data key="slice">15</data>
  <data key="year">2015</data>
</edge>
<edge source="294" target="519">
  <data key="weight">0.8164966106414795</data>
  <data key="slice">18</data>
  <data key="year">2018</data>
</edge>
<edge source="295" target="380">
  <data key="weight">1.0</data>
  <data key="slice">9</data>
  <data key="year">2009</data>
</edge>
<edge source="295" target="393">
  <data key="weight">1.0</data>
  <data key="slice">9</data>
  <data key="year">2009</data>
</edge>
<edge source="295" target="459">
  <data key="weight">1.0</data>
  <data key="slice">9</data>
  <data key="year">2009</data>
</edge>
<edge source="295" target="469">
  <data key="weight">1.0</data>
  <data key="slice">9</data>
  <data key="year">2009</data>
</edge>
<edge source="296" target="544">
  <data key="weight">0.8164966106414795</data>
  <data key="slice">15</data>
  <data key="year">2015</data>
</edge>
<edge source="298" target="363">
  <data key="weight">1.0</data>
  <data key="slice">13</data>
  <data key="year">2013</data>
</edge>
<edge source="299" target="363">
  <data key="weight">1.0</data>
  <data key="slice">13</data>
  <data key="year">2013</data>
</edge>
<edge source="300" target="310">
  <data key="weight">1.0</data>
  <data key="slice">0</data>
  <data key="year">2000</data>
</edge>
<edge source="300" target="323">
  <data key="weight">1.0</data>
  <data key="slice">0</data>
  <data key="year">2000</data>
</edge>
<edge source="300" target="540">
  <data key="weight">1.0</data>
  <data key="slice">0</data>
  <data key="year">2000</data>
</edge>
<edge source="300" target="552">
  <data key="weight">1.0</data>
  <data key="slice">0</data>
  <data key="year">2000</data>
</edge>
<edge source="301" target="373">
  <data key="weight">1.0</data>
  <data key="slice">1</data>
  <data key="year">2001</data>
</edge>
<edge source="301" target="543">
  <data key="weight">1.0</data>
  <data key="slice">1</data>
  <data key="year">2001</data>
</edge>
<edge source="302" target="308">
  <data key="weight">1.0</data>
  <data key="slice">7</data>
  <data key="year">2007</data>
</edge>
<edge source="302" target="320">
  <data key="weight">1.0</data>
  <data key="slice">7</data>
  <data key="year">2007</data>
</edge>
<edge source="302" target="335">
  <data key="weight">1.0</data>
  <data key="slice">7</data>
  <data key="year">2007</data>
</edge>
<edge source="302" target="367">
  <data key="weight">1.0</data>
  <data key="slice">7</data>
  <data key="year">2007</data>
</edge>
<edge source="302" target="412">
  <data key="weight">1.0</data>
  <data key="slice">7</data>
  <data key="year">2007</data>
</edge>
<edge source="302" target="428">
  <data key="weight">1.0</data>
  <data key="slice">7</data>
  <data key="year">2007</data>
</edge>
<edge source="302" target="431">
  <data key="weight">1.0</data>
  <data key="slice">7</data>
  <data key="year">2007</data>
</edge>
<edge source="302" target="441">
  <data key="weight">1.0</data>
  <data key="slice">7</data>
  <data key="year">2007</data>
</edge>
<edge source="302" target="468">
  <data key="weight">0.0010000000474974513</data>
  <data key="slice">7</data>
  <data key="year">2007</data>
</edge>
<edge source="302" target="475">
  <data key="weight">1.0</data>
  <data key="slice">7</data>
  <data key="year">2007</data>
</edge>
<edge source="302" target="480">
  <data key="weight">0.0010000000474974513</data>
  <data key="slice">7</data>
  <data key="year">2007</data>
</edge>
<edge source="302" target="486">
  <data key="weight">1.0</data>
  <data key="slice">7</data>
  <data key="year">2007</data>
</edge>
<edge source="303" target="533">
  <data key="weight">1.0</data>
  <data key="slice">16</data>
  <data key="year">2016</data>
</edge>
<edge source="304" target="343">
  <data key="weight">1.0</data>
  <data key="slice">2</data>
  <data key="year">2002</data>
</edge>
<edge source="304" target="442">
  <data key="weight">1.0</data>
  <data key="slice">2</data>
  <data key="year">2002</data>
</edge>
<edge source="304" target="514">
  <data key="weight">1.0</data>
  <data key="slice">2</data>
  <data key="year">2002</data>
</edge>
<edge source="305" target="523">
  <data key="weight">1.0</data>
  <data key="slice">5</data>
  <data key="year">2005</data>
</edge>
<edge source="306" target="492">
  <data key="weight">1.0</data>
  <data key="slice">14</data>
  <data key="year">2014</data>
</edge>
<edge source="306" target="494">
  <data key="weight">1.0</data>
  <data key="slice">14</data>
  <data key="year">2014</data>
</edge>
<edge source="306" target="499">
  <data key="weight">1.0</data>
  <data key="slice">14</data>
  <data key="year">2014</data>
</edge>
<edge source="307" target="343">
  <data key="weight">1.0</data>
  <data key="slice">2</data>
  <data key="year">2002</data>
</edge>
<edge source="307" target="442">
  <data key="weight">1.0</data>
  <data key="slice">2</data>
  <data key="year">2002</data>
</edge>
<edge source="307" target="514">
  <data key="weight">1.0</data>
  <data key="slice">2</data>
  <data key="year">2002</data>
</edge>
<edge source="308" target="357">
  <data key="weight">0.7071067690849304</data>
  <data key="slice">5</data>
  <data key="year">2005</data>
</edge>
<edge source="309" target="313">
  <data key="weight">1.0</data>
  <data key="slice">16</data>
  <data key="year">2016</data>
</edge>
<edge source="309" target="390">
  <data key="weight">1.0</data>
  <data key="slice">16</data>
  <data key="year">2016</data>
</edge>
<edge source="309" target="465">
  <data key="weight">1.0</data>
  <data key="slice">16</data>
  <data key="year">2016</data>
</edge>
<edge source="309" target="562">
  <data key="weight">1.0</data>
  <data key="slice">16</data>
  <data key="year">2016</data>
</edge>
<edge source="311" target="345">
  <data key="weight">1.0</data>
  <data key="slice">3</data>
  <data key="year">2003</data>
</edge>
<edge source="311" target="350">
  <data key="weight">1.0</data>
  <data key="slice">3</data>
  <data key="year">2003</data>
</edge>
<edge source="311" target="387">
  <data key="weight">1.0</data>
  <data key="slice">3</data>
  <data key="year">2003</data>
</edge>
<edge source="311" target="410">
  <data key="weight">1.0</data>
  <data key="slice">3</data>
  <data key="year">2003</data>
</edge>
<edge source="311" target="557">
  <data key="weight">0.0010000000474974513</data>
  <data key="slice">3</data>
  <data key="year">2003</data>
</edge>
<edge source="312" target="340">
  <data key="weight">1.0</data>
  <data key="slice">10</data>
  <data key="year">2010</data>
</edge>
<edge source="312" target="400">
  <data key="weight">1.0</data>
  <data key="slice">10</data>
  <data key="year">2010</data>
</edge>
<edge source="312" target="403">
  <data key="weight">1.0</data>
  <data key="slice">10</data>
  <data key="year">2010</data>
</edge>
<edge source="312" target="478">
  <data key="weight">1.0</data>
  <data key="slice">10</data>
  <data key="year">2010</data>
</edge>
<edge source="312" target="538">
  <data key="weight">1.0</data>
  <data key="slice">10</data>
  <data key="year">2010</data>
</edge>
<edge source="313" target="382">
  <data key="weight">1.0</data>
  <data key="slice">17</data>
  <data key="year">2017</data>
</edge>
<edge source="313" target="390">
  <data key="weight">1.0</data>
  <data key="slice">16</data>
  <data key="year">2016</data>
</edge>
<edge source="313" target="435">
  <data key="weight">1.0</data>
  <data key="slice">17</data>
  <data key="year">2017</data>
</edge>
<edge source="313" target="464">
  <data key="weight">1.0</data>
  <data key="slice">17</data>
  <data key="year">2017</data>
</edge>
<edge source="313" target="465">
  <data key="weight">1.0</data>
  <data key="slice">16</data>
  <data key="year">2016</data>
</edge>
<edge source="313" target="553">
  <data key="weight">1.0</data>
  <data key="slice">17</data>
  <data key="year">2017</data>
</edge>
<edge source="313" target="562">
  <data key="weight">1.0</data>
  <data key="slice">16</data>
  <data key="year">2016</data>
</edge>
<edge source="315" target="473">
  <data key="weight">0.8164966106414795</data>
  <data key="slice">8</data>
  <data key="year">2008</data>
</edge>
<edge source="316" target="327">
  <data key="weight">1.0</data>
  <data key="slice">0</data>
  <data key="year">2000</data>
</edge>
<edge source="317" target="377">
  <data key="weight">1.0</data>
  <data key="slice">16</data>
  <data key="year">2016</data>
</edge>
<edge source="317" target="405">
  <data key="weight">0.800000011920929</data>
  <data key="slice">18</data>
  <data key="year">2018</data>
</edge>
<edge source="317" target="529">
  <data key="weight">1.0</data>
  <data key="slice">19</data>
  <data key="year">2019</data>
</edge>
<edge source="318" target="372">
  <data key="weight">0.8164966106414795</data>
  <data key="slice">15</data>
  <data key="year">2015</data>
</edge>
<edge source="318" target="436">
  <data key="weight">1.0</data>
  <data key="slice">15</data>
  <data key="year">2015</data>
</edge>
<edge source="318" target="447">
  <data key="weight">0.8164966106414795</data>
  <data key="slice">15</data>
  <data key="year">2015</data>
</edge>
<edge source="318" target="477">
  <data key="weight">0.8164966106414795</data>
  <data key="slice">15</data>
  <data key="year">2015</data>
</edge>
<edge source="320" target="335">
  <data key="weight">1.0</data>
  <data key="slice">7</data>
  <data key="year">2007</data>
</edge>
<edge source="324" target="373">
  <data key="weight">1.0</data>
  <data key="slice">1</data>
  <data key="year">2001</data>
</edge>
<edge source="324" target="543">
  <data key="weight">1.0</data>
  <data key="slice">1</data>
  <data key="year">2001</data>
</edge>
<edge source="325" target="331">
  <data key="weight">1.0</data>
  <data key="slice">0</data>
  <data key="year">2000</data>
</edge>
<edge source="325" target="384">
  <data key="weight">1.0</data>
  <data key="slice">0</data>
  <data key="year">2000</data>
</edge>
<edge source="325" target="421">
  <data key="weight">1.0</data>
  <data key="slice">0</data>
  <data key="year">2000</data>
</edge>
<edge source="325" target="433">
  <data key="weight">1.0</data>
  <data key="slice">0</data>
  <data key="year">2000</data>
</edge>
<edge source="325" target="472">
  <data key="weight">1.0</data>
  <data key="slice">0</data>
  <data key="year">2000</data>
</edge>
<edge source="325" target="504">
  <data key="weight">1.0</data>
  <data key="slice">0</data>
  <data key="year">2000</data>
</edge>
<edge source="326" target="381">
  <data key="weight">1.0</data>
  <data key="slice">6</data>
  <data key="year">2006</data>
</edge>
<edge source="326" target="419">
  <data key="weight">1.0</data>
  <data key="slice">6</data>
  <data key="year">2006</data>
</edge>
<edge source="326" target="451">
  <data key="weight">1.0</data>
  <data key="slice">6</data>
  <data key="year">2006</data>
</edge>
<edge source="326" target="522">
  <data key="weight">1.0</data>
  <data key="slice">6</data>
  <data key="year">2006</data>
</edge>
<edge source="327" target="333">
  <data key="weight">1.0</data>
  <data key="slice">0</data>
  <data key="year">2000</data>
</edge>
<edge source="327" target="337">
  <data key="weight">1.0</data>
  <data key="slice">0</data>
  <data key="year">2000</data>
</edge>
<edge source="327" target="360">
  <data key="weight">1.0</data>
  <data key="slice">0</data>
  <data key="year">2000</data>
</edge>
<edge source="327" target="408">
  <data key="weight">1.0</data>
  <data key="slice">0</data>
  <data key="year">2000</data>
</edge>
<edge source="327" target="434">
  <data key="weight">1.0</data>
  <data key="slice">0</data>
  <data key="year">2000</data>
</edge>
<edge source="327" target="461">
  <data key="weight">1.0</data>
  <data key="slice">0</data>
  <data key="year">2000</data>
</edge>
<edge source="327" target="515">
  <data key="weight">1.0</data>
  <data key="slice">0</data>
  <data key="year">2000</data>
</edge>
<edge source="327" target="556">
  <data key="weight">1.0</data>
  <data key="slice">0</data>
  <data key="year">2000</data>
</edge>
<edge source="328" target="447">
  <data key="weight">0.8164966106414795</data>
  <data key="slice">15</data>
  <data key="year">2015</data>
</edge>
<edge source="329" target="489">
  <data key="weight">1.0</data>
  <data key="slice">15</data>
  <data key="year">2015</data>
</edge>
<edge source="331" target="384">
  <data key="weight">1.0</data>
  <data key="slice">0</data>
  <data key="year">2000</data>
</edge>
<edge source="331" target="421">
  <data key="weight">1.0</data>
  <data key="slice">0</data>
  <data key="year">2000</data>
</edge>
<edge source="331" target="433">
  <data key="weight">1.0</data>
  <data key="slice">0</data>
  <data key="year">2000</data>
</edge>
<edge source="331" target="472">
  <data key="weight">1.0</data>
  <data key="slice">0</data>
  <data key="year">2000</data>
</edge>
<edge source="331" target="504">
  <data key="weight">1.0</data>
  <data key="slice">0</data>
  <data key="year">2000</data>
</edge>
<edge source="334" target="449">
  <data key="weight">1.0</data>
  <data key="slice">11</data>
  <data key="year">2011</data>
</edge>
<edge source="334" target="561">
  <data key="weight">1.0</data>
  <data key="slice">11</data>
  <data key="year">2011</data>
</edge>
<edge source="335" target="367">
  <data key="weight">1.0</data>
  <data key="slice">7</data>
  <data key="year">2007</data>
</edge>
<edge source="335" target="428">
  <data key="weight">1.0</data>
  <data key="slice">7</data>
  <data key="year">2007</data>
</edge>
<edge source="335" target="431">
  <data key="weight">1.0</data>
  <data key="slice">7</data>
  <data key="year">2007</data>
</edge>
<edge source="335" target="468">
  <data key="weight">0.0010000000474974513</data>
  <data key="slice">7</data>
  <data key="year">2007</data>
</edge>
<edge source="335" target="480">
  <data key="weight">0.0010000000474974513</data>
  <data key="slice">7</data>
  <data key="year">2007</data>
</edge>
<edge source="335" target="486">
  <data key="weight">1.0</data>
  <data key="slice">7</data>
  <data key="year">2007</data>
</edge>
<edge source="336" target="520">
  <data key="weight">1.0</data>
  <data key="slice">19</data>
  <data key="year">2019</data>
</edge>
<edge source="339" target="392">
  <data key="weight">1.0</data>
  <data key="slice">4</data>
  <data key="year">2004</data>
</edge>
<edge source="340" target="400">
  <data key="weight">1.0</data>
  <data key="slice">10</data>
  <data key="year">2010</data>
</edge>
<edge source="340" target="403">
  <data key="weight">1.0</data>
  <data key="slice">10</data>
  <data key="year">2010</data>
</edge>
<edge source="340" target="478">
  <data key="weight">1.0</data>
  <data key="slice">10</data>
  <data key="year">2010</data>
</edge>
<edge source="340" target="538">
  <data key="weight">1.0</data>
  <data key="slice">10</data>
  <data key="year">2010</data>
</edge>
<edge source="341" target="401">
  <data key="weight">1.0</data>
  <data key="slice">9</data>
  <data key="year">2009</data>
</edge>
<edge source="342" target="509">
  <data key="weight">1.0</data>
  <data key="slice">10</data>
  <data key="year">2010</data>
</edge>
<edge source="342" target="512">
  <data key="weight">1.0</data>
  <data key="slice">10</data>
  <data key="year">2010</data>
</edge>
<edge source="343" target="442">
  <data key="weight">1.0</data>
  <data key="slice">2</data>
  <data key="year">2002</data>
</edge>
<edge source="343" target="460">
  <data key="weight">1.0</data>
  <data key="slice">2</data>
  <data key="year">2002</data>
</edge>
<edge source="343" target="468">
  <data key="weight">1.0</data>
  <data key="slice">2</data>
  <data key="year">2002</data>
</edge>
<edge source="343" target="484">
  <data key="weight">1.0</data>
  <data key="slice">2</data>
  <data key="year">2002</data>
</edge>
<edge source="343" target="495">
  <data key="weight">1.0</data>
  <data key="slice">2</data>
  <data key="year">2002</data>
</edge>
<edge source="343" target="511">
  <data key="weight">1.0</data>
  <data key="slice">2</data>
  <data key="year">2002</data>
</edge>
<edge source="343" target="514">
  <data key="weight">1.0</data>
  <data key="slice">2</data>
  <data key="year">2002</data>
</edge>
<edge source="343" target="530">
  <data key="weight">1.0</data>
  <data key="slice">2</data>
  <data key="year">2002</data>
</edge>
<edge source="344" target="425">
  <data key="weight">1.0</data>
  <data key="slice">4</data>
  <data key="year">2004</data>
</edge>
<edge source="344" target="500">
  <data key="weight">1.0</data>
  <data key="slice">4</data>
  <data key="year">2004</data>
</edge>
<edge source="345" target="350">
  <data key="weight">1.0</data>
  <data key="slice">3</data>
  <data key="year">2003</data>
</edge>
<edge source="345" target="387">
  <data key="weight">1.0</data>
  <data key="slice">3</data>
  <data key="year">2003</data>
</edge>
<edge source="345" target="410">
  <data key="weight">1.0</data>
  <data key="slice">3</data>
  <data key="year">2003</data>
</edge>
<edge source="345" target="557">
  <data key="weight">0.0010000000474974513</data>
  <data key="slice">3</data>
  <data key="year">2003</data>
</edge>
<edge source="347" target="480">
  <data key="weight">0.7071067690849304</data>
  <data key="slice">5</data>
  <data key="year">2005</data>
</edge>
<edge source="347" target="536">
  <data key="weight">1.0</data>
  <data key="slice">5</data>
  <data key="year">2005</data>
</edge>
<edge source="349" target="426">
  <data key="weight">1.0</data>
  <data key="slice">16</data>
  <data key="year">2016</data>
</edge>
<edge source="349" target="502">
  <data key="weight">1.0</data>
  <data key="slice">16</data>
  <data key="year">2016</data>
</edge>
<edge source="350" target="387">
  <data key="weight">1.0</data>
  <data key="slice">3</data>
  <data key="year">2003</data>
</edge>
<edge source="350" target="410">
  <data key="weight">1.0</data>
  <data key="slice">3</data>
  <data key="year">2003</data>
</edge>
<edge source="350" target="557">
  <data key="weight">0.0010000000474974513</data>
  <data key="slice">3</data>
  <data key="year">2003</data>
</edge>
<edge source="351" target="361">
  <data key="weight">1.0</data>
  <data key="slice">11</data>
  <data key="year">2011</data>
</edge>
<edge source="352" target="528">
  <data key="weight">1.0</data>
  <data key="slice">12</data>
  <data key="year">2012</data>
</edge>
<edge source="353" target="520">
  <data key="weight">1.0</data>
  <data key="slice">19</data>
  <data key="year">2019</data>
</edge>
<edge source="355" target="378">
  <data key="weight">1.0</data>
  <data key="slice">8</data>
  <data key="year">2008</data>
</edge>
<edge source="355" target="551">
  <data key="weight">1.0</data>
  <data key="slice">6</data>
  <data key="year">2006</data>
</edge>
<edge source="356" target="519">
  <data key="weight">0.8164966106414795</data>
  <data key="slice">18</data>
  <data key="year">2018</data>
</edge>
<edge source="357" target="407">
  <data key="weight">0.8660253882408142</data>
  <data key="slice">5</data>
  <data key="year">2005</data>
</edge>
<edge source="357" target="563">
  <data key="weight">1.0</data>
  <data key="slice">8</data>
  <data key="year">2008</data>
</edge>
<edge source="358" target="520">
  <data key="weight">1.0</data>
  <data key="slice">19</data>
  <data key="year">2019</data>
</edge>
<edge source="362" target="389">
  <data key="weight">1.0</data>
  <data key="slice">5</data>
  <data key="year">2005</data>
</edge>
<edge source="362" target="422">
  <data key="weight">1.0</data>
  <data key="slice">5</data>
  <data key="year">2005</data>
</edge>
<edge source="362" target="550">
  <data key="weight">1.0</data>
  <data key="slice">5</data>
[truncated: 25,993 more chars]
