# Supplementary material for: Evolutions in the management of non-small cell lung cancer: A bibliometric study from the 100 most impactful articles in the field
Source: Front Oncol. 2022 Aug 17;12:939838. doi: 10.3389/fonc.2022.939838 (PMC9428518; doi:10.3389/fonc.2022.939838)
Supplement: Supplementary file 1 [file DataSheet_1.zip › Additional files/Figure production/CiteSpace figure production/project/61.graphml]

<?xml version="1.0" encoding="UTF-8"?>
<graphml xmlns="http://graphml.graphdrawing.org/xmlns">
<key id="name" for="node" attr.name="name" attr.type="string"/>
<key id="label" for="node" attr.name="label" attr.type="string"/>
<key id="author" for="node" attr.name="author" attr.type="string"/>
<key id="year" for="node" attr.name="year" attr.type="string"/>
<key id="title" for="node" attr.name="title" attr.type="string"/>
<key id="so" for="node" attr.name="so" attr.type="string"/>
<key id="vol" for="node" attr.name="vol" attr.type="string"/>
<key id="page" for="node" attr.name="pg" attr.type="string"/>
<key id="ut" for="node" attr.name="ut" attr.type="string"/>
<key id="freq" for="node" attr.name="freq" attr.type="integer"/>
<key id="centrality" for="node" attr.name="centrality" attr.type="double"/>
<key id="weight" for="edge" attr.name="weight" attr.type="float"/>
<key id="slice" for="edge" attr.name="slice" attr.type="integer"/>
<key id="year" for="edge" attr.name="year" attr.type="string"/>
<graph edgedefault="undirected">
<node id="0">
  <data key="name">anti pd 1 antibody</data>
  <data key="label">anti pd 1 antibody</data>
  <data key="author">anti pd 1 antibody</data>
  <data key="year"></data>
  <data key="title">...</data>
  <data key="so">SO</data>
  <data key="vol">0</data>
  <data key="page">0</data>
  <data key="ut"></data>
  <data key="freq">2</data>
</node>
<node id="1">
  <data key="name">tumor</data>
  <data key="label">tumor</data>
  <data key="author">tumor</data>
  <data key="year"></data>
  <data key="title">...</data>
  <data key="so">SO</data>
  <data key="vol">0</data>
  <data key="page">0</data>
  <data key="ut"></data>
  <data key="freq">5</data>
</node>
<node id="2">
  <data key="name">1st line treatment</data>
  <data key="label">1st line treatment</data>
  <data key="author">1st line treatment</data>
  <data key="year"></data>
  <data key="title">...</data>
  <data key="so">SO</data>
  <data key="vol">0</data>
  <data key="page">0</data>
  <data key="ut"></data>
  <data key="freq">2</data>
</node>
<node id="3">
  <data key="name">phase ii</data>
  <data key="label">phase ii</data>
  <data key="author">phase ii</data>
  <data key="year"></data>
  <data key="title">...</data>
  <data key="so">SO</data>
  <data key="vol">0</data>
  <data key="page">0</data>
  <data key="ut"></data>
  <data key="freq">2</data>
</node>
<node id="4">
  <data key="name">tyrosine kinase inhibitor</data>
  <data key="label">tyrosine kinase inhibitor</data>
  <data key="author">tyrosine kinase inhibitor</data>
  <data key="year"></data>
  <data key="title">...</data>
  <data key="so">SO</data>
  <data key="vol">0</data>
  <data key="page">0</data>
  <data key="ut"></data>
  <data key="freq">2</data>
</node>
<node id="5">
  <data key="name">multitargeted antifolate</data>
  <data key="label">multitargeted antifolate</data>
  <data key="author">multitargeted antifolate</data>
  <data key="year"></data>
  <data key="title">...</data>
  <data key="so">SO</data>
  <data key="vol">0</data>
  <data key="page">0</data>
  <data key="ut"></data>
  <data key="freq">2</data>
</node>
<node id="6">
  <data key="name">randomized trial</data>
  <data key="label">randomized trial</data>
  <data key="author">randomized trial</data>
  <data key="year"></data>
  <data key="title">...</data>
  <data key="so">SO</data>
  <data key="vol">0</data>
  <data key="page">0</data>
  <data key="ut"></data>
  <data key="freq">2</data>
</node>
<node id="7">
  <data key="name">docetaxel</data>
  <data key="label">docetaxel</data>
  <data key="author">docetaxel</data>
  <data key="year"></data>
  <data key="title">...</data>
  <data key="so">SO</data>
  <data key="vol">0</data>
  <data key="page">0</data>
  <data key="ut"></data>
  <data key="freq">14</data>
</node>
<node id="8">
  <data key="name">quality of life</data>
  <data key="label">quality of life</data>
  <data key="author">quality of life</data>
  <data key="year"></data>
  <data key="title">...</data>
  <data key="so">SO</data>
  <data key="vol">0</data>
  <data key="page">0</data>
  <data key="ut"></data>
  <data key="freq">2</data>
</node>
<node id="9">
  <data key="name">chemotherapy regimen</data>
  <data key="label">chemotherapy regimen</data>
  <data key="author">chemotherapy regimen</data>
  <data key="year"></data>
  <data key="title">...</data>
  <data key="so">SO</data>
  <data key="vol">0</data>
  <data key="page">0</data>
  <data key="ut"></data>
  <data key="freq">2</data>
</node>
<node id="10">
  <data key="name">antibody</data>
  <data key="label">antibody</data>
  <data key="author">antibody</data>
  <data key="year"></data>
  <data key="title">...</data>
  <data key="so">SO</data>
  <data key="vol">0</data>
  <data key="page">0</data>
  <data key="ut"></data>
  <data key="freq">2</data>
</node>
<node id="11">
  <data key="name">growth factor receptor</data>
  <data key="label">growth factor receptor</data>
  <data key="author">growth factor receptor</data>
  <data key="year"></data>
  <data key="title">...</data>
  <data key="so">SO</data>
  <data key="vol">0</data>
  <data key="page">0</data>
  <data key="ut"></data>
  <data key="freq">8</data>
</node>
<node id="12">
  <data key="name">expression</data>
  <data key="label">expression</data>
  <data key="author">expression</data>
  <data key="year"></data>
  <data key="title">...</data>
  <data key="so">SO</data>
  <data key="vol">0</data>
  <data key="page">0</data>
  <data key="ut"></data>
  <data key="freq">4</data>
</node>
<node id="13">
  <data key="name">stage iv</data>
  <data key="label">stage iv</data>
  <data key="author">stage iv</data>
  <data key="year"></data>
  <data key="title">...</data>
  <data key="so">SO</data>
  <data key="vol">0</data>
  <data key="page">0</data>
  <data key="ut"></data>
  <data key="freq">3</data>
</node>
<node id="14">
  <data key="name">trial</data>
  <data key="label">trial</data>
  <data key="author">trial</data>
  <data key="year"></data>
  <data key="title">...</data>
  <data key="so">SO</data>
  <data key="vol">0</data>
  <data key="page">0</data>
  <data key="ut"></data>
  <data key="freq">18</data>
</node>
<node id="15">
  <data key="name">disease</data>
  <data key="label">disease</data>
  <data key="author">disease</data>
  <data key="year"></data>
  <data key="title">...</data>
  <data key="so">SO</data>
  <data key="vol">0</data>
  <data key="page">0</data>
  <data key="ut"></data>
  <data key="freq">2</data>
</node>
<node id="16">
  <data key="name">ctla 4 blockade</data>
  <data key="label">ctla 4 blockade</data>
  <data key="author">ctla 4 blockade</data>
  <data key="year"></data>
  <data key="title">...</data>
  <data key="so">SO</data>
  <data key="vol">0</data>
  <data key="page">0</data>
  <data key="ut"></data>
  <data key="freq">2</data>
</node>
<node id="17">
  <data key="name">cisplatin</data>
  <data key="label">cisplatin</data>
  <data key="author">cisplatin</data>
  <data key="year"></data>
  <data key="title">...</data>
  <data key="so">SO</data>
  <data key="vol">0</data>
  <data key="page">0</data>
  <data key="ut"></data>
  <data key="freq">7</data>
</node>
<node id="18">
  <data key="name">efficacy</data>
  <data key="label">efficacy</data>
  <data key="author">efficacy</data>
  <data key="year"></data>
  <data key="title">...</data>
  <data key="so">SO</data>
  <data key="vol">0</data>
  <data key="page">0</data>
  <data key="ut"></data>
  <data key="freq">6</data>
</node>
<node id="19">
  <data key="name">tumor cell</data>
  <data key="label">tumor cell</data>
  <data key="author">tumor cell</data>
  <data key="year"></data>
  <data key="title">...</data>
  <data key="so">SO</data>
  <data key="vol">0</data>
  <data key="page">0</data>
  <data key="ut"></data>
  <data key="freq">2</data>
</node>
<node id="20">
  <data key="name">etoposide</data>
  <data key="label">etoposide</data>
  <data key="author">etoposide</data>
  <data key="year"></data>
  <data key="title">...</data>
  <data key="so">SO</data>
  <data key="vol">0</data>
  <data key="page">0</data>
  <data key="ut"></data>
  <data key="freq">2</data>
</node>
<node id="21">
  <data key="name">sensitivity</data>
  <data key="label">sensitivity</data>
  <data key="author">sensitivity</data>
  <data key="year"></data>
  <data key="title">...</data>
  <data key="so">SO</data>
  <data key="vol">0</data>
  <data key="page">0</data>
  <data key="ut"></data>
  <data key="freq">6</data>
</node>
<node id="22">
  <data key="name">japanese patient</data>
  <data key="label">japanese patient</data>
  <data key="author">japanese patient</data>
  <data key="year"></data>
  <data key="title">...</data>
  <data key="so">SO</data>
  <data key="vol">0</data>
  <data key="page">0</data>
  <data key="ut"></data>
  <data key="freq">2</data>
</node>
<node id="23">
  <data key="name">adenocarcinoma</data>
  <data key="label">adenocarcinoma</data>
  <data key="author">adenocarcinoma</data>
  <data key="year"></data>
  <data key="title">...</data>
  <data key="so">SO</data>
  <data key="vol">0</data>
  <data key="page">0</data>
  <data key="ut"></data>
  <data key="freq">2</data>
</node>
<node id="24">
  <data key="name">gene mutation</data>
  <data key="label">gene mutation</data>
  <data key="author">gene mutation</data>
  <data key="year"></data>
  <data key="title">...</data>
  <data key="so">SO</data>
  <data key="vol">0</data>
  <data key="page">0</data>
  <data key="ut"></data>
  <data key="freq">3</data>
</node>
<node id="25">
  <data key="name">pd 1 blockade</data>
  <data key="label">pd 1 blockade</data>
  <data key="author">pd 1 blockade</data>
  <data key="year"></data>
  <data key="title">...</data>
  <data key="so">SO</data>
  <data key="vol">0</data>
  <data key="page">0</data>
  <data key="ut"></data>
  <data key="freq">2</data>
</node>
<node id="26">
  <data key="name">multicenter</data>
  <data key="label">multicenter</data>
  <data key="author">multicenter</data>
  <data key="year"></data>
  <data key="title">...</data>
  <data key="so">SO</data>
  <data key="vol">0</data>
  <data key="page">0</data>
  <data key="ut"></data>
  <data key="freq">2</data>
</node>
<node id="27">
  <data key="name">phase iii</data>
  <data key="label">phase iii</data>
  <data key="author">phase iii</data>
  <data key="year"></data>
  <data key="title">...</data>
  <data key="so">SO</data>
  <data key="vol">0</data>
  <data key="page">0</data>
  <data key="ut"></data>
  <data key="freq">6</data>
</node>
<node id="28">
  <data key="name">inhibitor</data>
  <data key="label">inhibitor</data>
  <data key="author">inhibitor</data>
  <data key="year"></data>
  <data key="title">...</data>
  <data key="so">SO</data>
  <data key="vol">0</data>
  <data key="page">0</data>
  <data key="ut"></data>
  <data key="freq">8</data>
</node>
<node id="29">
  <data key="name">acquired resistance</data>
  <data key="label">acquired resistance</data>
  <data key="author">acquired resistance</data>
  <data key="year"></data>
  <data key="title">...</data>
  <data key="so">SO</data>
  <data key="vol">0</data>
  <data key="page">0</data>
  <data key="ut"></data>
  <data key="freq">4</data>
</node>
<node id="30">
  <data key="name">open label</data>
  <data key="label">open label</data>
  <data key="author">open label</data>
  <data key="year"></data>
  <data key="title">...</data>
  <data key="so">SO</data>
  <data key="vol">0</data>
  <data key="page">0</data>
  <data key="ut"></data>
  <data key="freq">12</data>
</node>
<node id="31">
  <data key="name">pembrolizumab</data>
  <data key="label">pembrolizumab</data>
  <data key="author">pembrolizumab</data>
  <data key="year"></data>
  <data key="title">...</data>
  <data key="so">SO</data>
  <data key="vol">0</data>
  <data key="page">0</data>
  <data key="ut"></data>
  <data key="freq">2</data>
</node>
<node id="32">
  <data key="name">phase iii trial</data>
  <data key="label">phase iii trial</data>
  <data key="author">phase iii trial</data>
  <data key="year"></data>
  <data key="title">...</data>
  <data key="so">SO</data>
  <data key="vol">0</data>
  <data key="page">0</data>
  <data key="ut"></data>
  <data key="freq">2</data>
</node>
<node id="33">
  <data key="name">receptor tyrosine kinase</data>
  <data key="label">receptor tyrosine kinase</data>
  <data key="author">receptor tyrosine kinase</data>
  <data key="year"></data>
  <data key="title">...</data>
  <data key="so">SO</data>
  <data key="vol">0</data>
  <data key="page">0</data>
  <data key="ut"></data>
  <data key="freq">2</data>
</node>
<node id="34">
  <data key="name">paclitaxel</data>
  <data key="label">paclitaxel</data>
  <data key="author">paclitaxel</data>
  <data key="year"></data>
  <data key="title">...</data>
  <data key="so">SO</data>
  <data key="vol">0</data>
  <data key="page">0</data>
  <data key="ut"></data>
  <data key="freq">6</data>
</node>
<node id="35">
  <data key="name">blockade</data>
  <data key="label">blockade</data>
  <data key="author">blockade</data>
  <data key="year"></data>
  <data key="title">...</data>
  <data key="so">SO</data>
  <data key="vol">0</data>
  <data key="page">0</data>
  <data key="ut"></data>
  <data key="freq">4</data>
</node>
<node id="36">
  <data key="name">response</data>
  <data key="label">response</data>
  <data key="author">response</data>
  <data key="year"></data>
  <data key="title">...</data>
  <data key="so">SO</data>
  <data key="vol">0</data>
  <data key="page">0</data>
  <data key="ut"></data>
  <data key="freq">2</data>
</node>
<node id="37">
  <data key="name">criteria</data>
  <data key="label">criteria</data>
  <data key="author">criteria</data>
  <data key="year"></data>
  <data key="title">...</data>
  <data key="so">SO</data>
  <data key="vol">0</data>
  <data key="page">0</data>
  <data key="ut"></data>
  <data key="freq">2</data>
</node>
<node id="38">
  <data key="name">gefitinib</data>
  <data key="label">gefitinib</data>
  <data key="author">gefitinib</data>
  <data key="year"></data>
  <data key="title">...</data>
  <data key="so">SO</data>
  <data key="vol">0</data>
  <data key="page">0</data>
  <data key="ut"></data>
  <data key="freq">15</data>
</node>
<node id="39">
  <data key="name">carboplatin</data>
  <data key="label">carboplatin</data>
  <data key="author">carboplatin</data>
  <data key="year"></data>
  <data key="title">...</data>
  <data key="so">SO</data>
  <data key="vol">0</data>
  <data key="page">0</data>
  <data key="ut"></data>
  <data key="freq">5</data>
</node>
<node id="40">
  <data key="name">melanoma</data>
  <data key="label">melanoma</data>
  <data key="author">melanoma</data>
  <data key="year"></data>
  <data key="title">...</data>
  <data key="so">SO</data>
  <data key="vol">0</data>
  <data key="page">0</data>
  <data key="ut"></data>
  <data key="freq">2</data>
</node>
<node id="41">
  <data key="name">platinum</data>
  <data key="label">platinum</data>
  <data key="author">platinum</data>
  <data key="year"></data>
  <data key="title">...</data>
  <data key="so">SO</data>
  <data key="vol">0</data>
  <data key="page">0</data>
  <data key="ut"></data>
  <data key="freq">3</data>
</node>
<node id="42">
  <data key="name">safety</data>
  <data key="label">safety</data>
  <data key="author">safety</data>
  <data key="year"></data>
  <data key="title">...</data>
  <data key="so">SO</data>
  <data key="vol">0</data>
  <data key="page">0</data>
  <data key="ut"></data>
  <data key="freq">3</data>
</node>
<node id="43">
  <data key="name">solid tumor</data>
  <data key="label">solid tumor</data>
  <data key="author">solid tumor</data>
  <data key="year"></data>
  <data key="title">...</data>
  <data key="so">SO</data>
  <data key="vol">0</data>
  <data key="page">0</data>
  <data key="ut"></data>
  <data key="freq">2</data>
</node>
<node id="44">
  <data key="name">functional assessment</data>
  <data key="label">functional assessment</data>
  <data key="author">functional assessment</data>
  <data key="year"></data>
  <data key="title">...</data>
  <data key="so">SO</data>
  <data key="vol">0</data>
  <data key="page">0</data>
  <data key="ut"></data>
  <data key="freq">2</data>
</node>
<node id="45">
  <data key="name">carcinoma</data>
  <data key="label">carcinoma</data>
  <data key="author">carcinoma</data>
  <data key="year"></data>
  <data key="title">...</data>
  <data key="so">SO</data>
  <data key="vol">0</data>
  <data key="page">0</data>
  <data key="ut"></data>
  <data key="freq">2</data>
</node>
<node id="46">
  <data key="name">survival</data>
  <data key="label">survival</data>
  <data key="author">survival</data>
  <data key="year"></data>
  <data key="title">...</data>
  <data key="so">SO</data>
  <data key="vol">0</data>
  <data key="page">0</data>
  <data key="ut"></data>
  <data key="freq">6</data>
</node>
<node id="47">
  <data key="name">therapy</data>
  <data key="label">therapy</data>
  <data key="author">therapy</data>
  <data key="year"></data>
  <data key="title">...</data>
  <data key="so">SO</data>
  <data key="vol">0</data>
  <data key="page">0</data>
  <data key="ut"></data>
  <data key="freq">14</data>
</node>
<node id="48">
  <data key="name">smoker</data>
  <data key="label">smoker</data>
  <data key="author">smoker</data>
  <data key="year"></data>
  <data key="title">...</data>
  <data key="so">SO</data>
  <data key="vol">0</data>
  <data key="page">0</data>
  <data key="ut"></data>
  <data key="freq">2</data>
</node>
<node id="49">
  <data key="name">gemcitabine</data>
  <data key="label">gemcitabine</data>
  <data key="author">gemcitabine</data>
  <data key="year"></data>
  <data key="title">...</data>
  <data key="so">SO</data>
  <data key="vol">0</data>
  <data key="page">0</data>
  <data key="ut"></data>
  <data key="freq">2</data>
</node>
<node id="50">
  <data key="name">mismatch repair deficiency</data>
  <data key="label">mismatch repair deficiency</data>
  <data key="author">mismatch repair deficiency</data>
  <data key="year"></data>
  <data key="title">...</data>
  <data key="so">SO</data>
  <data key="vol">0</data>
  <data key="page">0</data>
  <data key="ut"></data>
  <data key="freq">2</data>
</node>
<node id="51">
  <data key="name">chemotherapy</data>
  <data key="label">chemotherapy</data>
  <data key="author">chemotherapy</data>
  <data key="year"></data>
  <data key="title">...</data>
  <data key="so">SO</data>
  <data key="vol">0</data>
  <data key="page">0</data>
  <data key="ut"></data>
  <data key="freq">24</data>
</node>
<node id="52">
  <data key="name">combination</data>
  <data key="label">combination</data>
  <data key="author">combination</data>
  <data key="year"></data>
  <data key="title">...</data>
  <data key="so">SO</data>
  <data key="vol">0</data>
  <data key="page">0</data>
  <data key="ut"></data>
  <data key="freq">9</data>
</node>
<node id="53">
  <data key="name">tyrosine kinase</data>
  <data key="label">tyrosine kinase</data>
  <data key="author">tyrosine kinase</data>
  <data key="year"></data>
  <data key="title">...</data>
  <data key="so">SO</data>
  <data key="vol">0</data>
  <data key="page">0</data>
  <data key="ut"></data>
  <data key="freq">5</data>
</node>
<node id="54">
  <data key="name">mutation</data>
  <data key="label">mutation</data>
  <data key="author">mutation</data>
  <data key="year"></data>
  <data key="title">...</data>
  <data key="so">SO</data>
  <data key="vol">0</data>
  <data key="page">0</data>
  <data key="ut"></data>
  <data key="freq">2</data>
</node>
<node id="55">
  <data key="name">previously treated patient</data>
  <data key="label">previously treated patient</data>
  <data key="author">previously treated patient</data>
  <data key="year"></data>
  <data key="title">...</data>
  <data key="so">SO</data>
  <data key="vol">0</data>
  <data key="page">0</data>
  <data key="ut"></data>
  <data key="freq">2</data>
</node>
<node id="56">
  <data key="name">nivolumab</data>
  <data key="label">nivolumab</data>
  <data key="author">nivolumab</data>
  <data key="year"></data>
  <data key="title">...</data>
  <data key="so">SO</data>
  <data key="vol">0</data>
  <data key="page">0</data>
  <data key="ut"></data>
  <data key="freq">6</data>
</node>
<node id="57">
  <data key="name">erlotinib</data>
  <data key="label">erlotinib</data>
  <data key="author">erlotinib</data>
  <data key="year"></data>
  <data key="title">...</data>
  <data key="so">SO</data>
  <data key="vol">0</data>
  <data key="page">0</data>
  <data key="ut"></data>
  <data key="freq">9</data>
</node>
<node id="58">
  <data key="name">metaanalysis</data>
  <data key="label">metaanalysis</data>
  <data key="author">metaanalysis</data>
  <data key="year"></data>
  <data key="title">...</data>
  <data key="so">SO</data>
  <data key="vol">0</data>
  <data key="page">0</data>
  <data key="ut"></data>
  <data key="freq">2</data>
</node>
<node id="59">
  <data key="name">egfr mutation</data>
  <data key="label">egfr mutation</data>
  <data key="author">egfr mutation</data>
  <data key="year"></data>
  <data key="title">...</data>
  <data key="so">SO</data>
  <data key="vol">0</data>
  <data key="page">0</data>
  <data key="ut"></data>
  <data key="freq">6</data>
</node>
<node id="60">
  <data key="name">amplification</data>
  <data key="label">amplification</data>
  <data key="author">amplification</data>
  <data key="year"></data>
  <data key="title">...</data>
  <data key="so">SO</data>
  <data key="vol">0</data>
  <data key="page">0</data>
  <data key="ut"></data>
  <data key="freq">2</data>
</node>
<edge source="0" target="32">
  <data key="weight">1.0</data>
  <data key="slice">15</data>
  <data key="year">2015</data>
</edge>
<edge source="0" target="35">
  <data key="weight">0.7071067690849304</data>
  <data key="slice">15</data>
  <data key="year">2015</data>
</edge>
<edge source="0" target="42">
  <data key="weight">0.8164966106414795</data>
  <data key="slice">15</data>
  <data key="year">2015</data>
</edge>
<edge source="0" target="57">
  <data key="weight">0.40824830532073975</data>
  <data key="slice">15</data>
  <data key="year">2015</data>
</edge>
<edge source="1" target="3">
  <data key="weight">1.0</data>
  <data key="slice">10</data>
  <data key="year">2010</data>
</edge>
<edge source="1" target="11">
  <data key="weight">0.5773502588272095</data>
  <data key="slice">4</data>
  <data key="year">2004</data>
</edge>
<edge source="1" target="18">
  <data key="weight">0.6666666865348816</data>
  <data key="slice">4</data>
  <data key="year">2004</data>
</edge>
<edge source="1" target="51">
  <data key="weight">0.40824830532073975</data>
  <data key="slice">10</data>
  <data key="year">2010</data>
</edge>
<edge source="2" target="25">
  <data key="weight">4.999999987376214E-7</data>
  <data key="slice">18</data>
  <data key="year">2018</data>
</edge>
<edge source="2" target="27">
  <data key="weight">0.7071067690849304</data>
  <data key="slice">18</data>
  <data key="year">2018</data>
</edge>
<edge source="2" target="29">
  <data key="weight">1.0</data>
  <data key="slice">18</data>
  <data key="year">2018</data>
</edge>
<edge source="2" target="30">
  <data key="weight">0.5773502588272095</data>
  <data key="slice">18</data>
  <data key="year">2018</data>
</edge>
<edge source="3" target="51">
  <data key="weight">0.40824830532073975</data>
  <data key="slice">10</data>
  <data key="year">2010</data>
</edge>
<edge source="4" target="11">
  <data key="weight">0.7071067690849304</data>
  <data key="slice">4</data>
  <data key="year">2004</data>
</edge>
<edge source="4" target="60">
  <data key="weight">0.5</data>
  <data key="slice">4</data>
  <data key="year">2004</data>
</edge>
<edge source="5" target="14">
  <data key="weight">0.8164966106414795</data>
  <data key="slice">8</data>
  <data key="year">2008</data>
</edge>
<edge source="5" target="39">
  <data key="weight">0.5</data>
  <data key="slice">8</data>
  <data key="year">2008</data>
</edge>
<edge source="5" target="52">
  <data key="weight">0.5</data>
  <data key="slice">8</data>
  <data key="year">2008</data>
</edge>
<edge source="6" target="51">
  <data key="weight">0.40824830532073975</data>
  <data key="slice">8</data>
  <data key="year">2008</data>
</edge>
<edge source="6" target="52">
  <data key="weight">0.5</data>
  <data key="slice">8</data>
  <data key="year">2008</data>
</edge>
<edge source="6" target="58">
  <data key="weight">0.5</data>
  <data key="slice">8</data>
  <data key="year">2008</data>
</edge>
<edge source="7" target="9">
  <data key="weight">0.8164966106414795</data>
  <data key="slice">5</data>
  <data key="year">2005</data>
</edge>
<edge source="7" target="14">
  <data key="weight">9.999999974752427E-7</data>
  <data key="slice">17</data>
  <data key="year">2017</data>
</edge>
<edge source="7" target="17">
  <data key="weight">6.324555670289556E-7</data>
  <data key="slice">18</data>
  <data key="year">2018</data>
</edge>
<edge source="7" target="27">
  <data key="weight">0.5</data>
  <data key="slice">17</data>
  <data key="year">2017</data>
</edge>
<edge source="7" target="30">
  <data key="weight">0.547722578048706</data>
  <data key="slice">18</data>
  <data key="year">2018</data>
</edge>
<edge source="7" target="41">
  <data key="weight">1.0</data>
  <data key="slice">5</data>
  <data key="year">2005</data>
</edge>
<edge source="7" target="44">
  <data key="weight">1.0</data>
  <data key="slice">3</data>
  <data key="year">2003</data>
</edge>
<edge source="7" target="47">
  <data key="weight">9.999999974752427E-7</data>
  <data key="slice">3</data>
  <data key="year">2003</data>
</edge>
<edge source="7" target="51">
  <data key="weight">0.5</data>
  <data key="slice">3</data>
  <data key="year">2003</data>
</edge>
<edge source="7" target="52">
  <data key="weight">0.5</data>
  <data key="slice">4</data>
  <data key="year">2004</data>
</edge>
<edge source="7" target="56">
  <data key="weight">0.7745966911315918</data>
  <data key="slice">18</data>
  <data key="year">2018</data>
</edge>
<edge source="7" target="60">
  <data key="weight">0.5</data>
  <data key="slice">4</data>
  <data key="year">2004</data>
</edge>
<edge source="8" target="51">
  <data key="weight">0.5</data>
  <data key="slice">3</data>
  <data key="year">2003</data>
</edge>
<edge source="9" target="33">
  <data key="weight">4.999999987376214E-7</data>
  <data key="slice">5</data>
  <data key="year">2005</data>
</edge>
<edge source="9" target="41">
  <data key="weight">0.8164966106414795</data>
  <data key="slice">5</data>
  <data key="year">2005</data>
</edge>
<edge source="10" target="35">
  <data key="weight">0.3535533845424652</data>
  <data key="slice">15</data>
  <data key="year">2015</data>
</edge>
<edge source="10" target="36">
  <data key="weight">0.5</data>
  <data key="slice">15</data>
  <data key="year">2015</data>
</edge>
<edge source="10" target="47">
  <data key="weight">0.5</data>
  <data key="slice">15</data>
  <data key="year">2015</data>
</edge>
<edge source="11" target="12">
  <data key="weight">0.7071067690849304</data>
  <data key="slice">5</data>
  <data key="year">2005</data>
</edge>
<edge source="11" target="14">
  <data key="weight">0.5773502588272095</data>
  <data key="slice">4</data>
  <data key="year">2004</data>
</edge>
<edge source="11" target="18">
  <data key="weight">0.8660253882408142</data>
  <data key="slice">4</data>
  <data key="year">2004</data>
</edge>
<edge source="11" target="21">
  <data key="weight">0.5773502588272095</data>
  <data key="slice">5</data>
  <data key="year">2005</data>
</edge>
<edge source="11" target="28">
  <data key="weight">0.7071067690849304</data>
  <data key="slice">4</data>
  <data key="year">2004</data>
</edge>
<edge source="11" target="38">
  <data key="weight">0.7071067690849304</data>
  <data key="slice">5</data>
  <data key="year">2005</data>
</edge>
<edge source="11" target="51">
  <data key="weight">0.40824830532073975</data>
  <data key="slice">8</data>
  <data key="year">2008</data>
</edge>
<edge source="11" target="52">
  <data key="weight">0.5</data>
  <data key="slice">5</data>
  <data key="year">2005</data>
</edge>
<edge source="11" target="53">
  <data key="weight">0.7071067690849304</data>
  <data key="slice">4</data>
  <data key="year">2004</data>
</edge>
<edge source="11" target="57">
  <data key="weight">1.0</data>
  <data key="slice">8</data>
  <data key="year">2008</data>
</edge>
<edge source="11" target="60">
  <data key="weight">0.7071067690849304</data>
  <data key="slice">4</data>
  <data key="year">2004</data>
</edge>
<edge source="12" target="18">
  <data key="weight">0.5773502588272095</data>
  <data key="slice">5</data>
  <data key="year">2005</data>
</edge>
<edge source="12" target="21">
  <data key="weight">0.6123724579811096</data>
  <data key="slice">5</data>
  <data key="year">2005</data>
</edge>
<edge source="12" target="38">
  <data key="weight">0.5</data>
  <data key="slice">5</data>
  <data key="year">2005</data>
</edge>
<edge source="12" target="53">
  <data key="weight">0.5773502588272095</data>
  <data key="slice">5</data>
  <data key="year">2005</data>
</edge>
<edge source="12" target="59">
  <data key="weight">0.75</data>
  <data key="slice">5</data>
  <data key="year">2005</data>
</edge>
<edge source="13" target="25">
  <data key="weight">0.8164966106414795</data>
  <data key="slice">18</data>
  <data key="year">2018</data>
</edge>
<edge source="13" target="37">
  <data key="weight">0.8164966106414795</data>
  <data key="slice">18</data>
  <data key="year">2018</data>
</edge>
<edge source="14" target="17">
  <data key="weight">8.164966516233108E-7</data>
  <data key="slice">10</data>
  <data key="year">2010</data>
</edge>
<edge source="14" target="18">
  <data key="weight">0.5163977742195129</data>
  <data key="slice">5</data>
  <data key="year">2005</data>
</edge>
<edge source="14" target="19">
  <data key="weight">0.6324555277824402</data>
  <data key="slice">5</data>
  <data key="year">2005</data>
</edge>
<edge source="14" target="21">
  <data key="weight">0.547722578048706</data>
  <data key="slice">5</data>
  <data key="year">2005</data>
</edge>
<edge source="14" target="24">
  <data key="weight">0.5163977742195129</data>
  <data key="slice">5</data>
  <data key="year">2005</data>
</edge>
<edge source="14" target="27">
  <data key="weight">0.5</data>
  <data key="slice">17</data>
  <data key="year">2017</data>
</edge>
<edge source="14" target="28">
  <data key="weight">0.8164966106414795</data>
  <data key="slice">4</data>
  <data key="year">2004</data>
</edge>
<edge source="14" target="30">
  <data key="weight">0.5</data>
  <data key="slice">17</data>
  <data key="year">2017</data>
</edge>
<edge source="14" target="38">
  <data key="weight">0.5</data>
  <data key="slice">11</data>
  <data key="year">2011</data>
</edge>
<edge source="14" target="39">
  <data key="weight">8.164966516233108E-7</data>
  <data key="slice">8</data>
  <data key="year">2008</data>
</edge>
<edge source="14" target="46">
  <data key="weight">7.745967423034017E-7</data>
  <data key="slice">10</data>
  <data key="year">2010</data>
</edge>
<edge source="14" target="47">
  <data key="weight">0.5</data>
  <data key="slice">17</data>
  <data key="year">2017</data>
</edge>
<edge source="14" target="52">
  <data key="weight">4.082483258116554E-7</data>
  <data key="slice">8</data>
  <data key="year">2008</data>
</edge>
<edge source="14" target="53">
  <data key="weight">0.8164966106414795</data>
  <data key="slice">4</data>
  <data key="year">2004</data>
</edge>
<edge source="14" target="58">
  <data key="weight">4.082483258116554E-7</data>
  <data key="slice">8</data>
  <data key="year">2008</data>
</edge>
<edge source="15" target="22">
  <data key="weight">1.0</data>
  <data key="slice">10</data>
  <data key="year">2010</data>
</edge>
<edge source="15" target="34">
  <data key="weight">0.5</data>
  <data key="slice">10</data>
  <data key="year">2010</data>
</edge>
<edge source="15" target="46">
  <data key="weight">0.8164966106414795</data>
  <data key="slice">10</data>
  <data key="year">2010</data>
</edge>
<edge source="15" target="51">
  <data key="weight">0.40824830532073975</data>
  <data key="slice">10</data>
  <data key="year">2010</data>
</edge>
<edge source="15" target="55">
  <data key="weight">1.0</data>
  <data key="slice">10</data>
  <data key="year">2010</data>
</edge>
<edge source="16" target="25">
  <data key="weight">0.5</data>
  <data key="slice">18</data>
  <data key="year">2018</data>
</edge>
<edge source="16" target="31">
  <data key="weight">0.5</data>
  <data key="slice">18</data>
  <data key="year">2018</data>
</edge>
<edge source="16" target="37">
  <data key="weight">0.5</data>
  <data key="slice">18</data>
  <data key="year">2018</data>
</edge>
<edge source="16" target="40">
  <data key="weight">1.0</data>
  <data key="slice">18</data>
  <data key="year">2018</data>
</edge>
<edge source="16" target="43">
  <data key="weight">0.5</data>
  <data key="slice">18</data>
  <data key="year">2018</data>
</edge>
<edge source="16" target="50">
  <data key="weight">0.5</data>
  <data key="slice">18</data>
  <data key="year">2018</data>
</edge>
<edge source="17" target="27">
  <data key="weight">0.7071067690849304</data>
  <data key="slice">18</data>
  <data key="year">2018</data>
</edge>
<edge source="17" target="39">
  <data key="weight">0.6666666865348816</data>
  <data key="slice">9</data>
  <data key="year">2009</data>
</edge>
<edge source="17" target="46">
  <data key="weight">0.40824830532073975</data>
  <data key="slice">10</data>
  <data key="year">2010</data>
</edge>
<edge source="17" target="49">
  <data key="weight">0.8164966106414795</data>
  <data key="slice">9</data>
  <data key="year">2009</data>
</edge>
<edge source="17" target="52">
  <data key="weight">0.6666666865348816</data>
  <data key="slice">9</data>
  <data key="year">2009</data>
</edge>
<edge source="18" target="28">
  <data key="weight">0.5773502588272095</data>
  <data key="slice">5</data>
  <data key="year">2005</data>
</edge>
<edge source="18" target="53">
  <data key="weight">0.8164966106414795</data>
  <data key="slice">4</data>
  <data key="year">2004</data>
</edge>
<edge source="18" target="59">
  <data key="weight">0.8660253882408142</data>
  <data key="slice">5</data>
  <data key="year">2005</data>
</edge>
<edge source="19" target="21">
  <data key="weight">0.5773502588272095</data>
  <data key="slice">5</data>
  <data key="year">2005</data>
</edge>
<edge source="20" target="34">
  <data key="weight">1.0</data>
  <data key="slice">2</data>
  <data key="year">2002</data>
</edge>
<edge source="21" target="24">
  <data key="weight">0.7071067690849304</data>
  <data key="slice">5</data>
  <data key="year">2005</data>
</edge>
<edge source="21" target="28">
  <data key="weight">0.6123724579811096</data>
  <data key="slice">5</data>
  <data key="year">2005</data>
</edge>
<edge source="21" target="38">
  <data key="weight">0.6123724579811096</data>
  <data key="slice">5</data>
  <data key="year">2005</data>
</edge>
<edge source="21" target="53">
  <data key="weight">0.7071067690849304</data>
  <data key="slice">5</data>
  <data key="year">2005</data>
</edge>
<edge source="21" target="59">
  <data key="weight">0.6123724579811096</data>
  <data key="slice">5</data>
  <data key="year">2005</data>
</edge>
<edge source="22" target="34">
  <data key="weight">0.5</data>
  <data key="slice">10</data>
  <data key="year">2010</data>
</edge>
<edge source="22" target="46">
  <data key="weight">0.8164966106414795</data>
  <data key="slice">10</data>
  <data key="year">2010</data>
</edge>
<edge source="22" target="51">
  <data key="weight">0.40824830532073975</data>
  <data key="slice">10</data>
  <data key="year">2010</data>
</edge>
<edge source="22" target="55">
  <data key="weight">1.0</data>
  <data key="slice">10</data>
  <data key="year">2010</data>
</edge>
<edge source="23" target="28">
  <data key="weight">0.5</data>
  <data key="slice">14</data>
  <data key="year">2014</data>
</edge>
<edge source="23" target="38">
  <data key="weight">0.8164966106414795</data>
  <data key="slice">14</data>
  <data key="year">2014</data>
</edge>
<edge source="23" target="51">
  <data key="weight">4.999999987376214E-7</data>
  <data key="slice">14</data>
  <data key="year">2014</data>
</edge>
<edge source="23" target="57">
  <data key="weight">4.999999987376214E-7</data>
  <data key="slice">14</data>
  <data key="year">2014</data>
</edge>
<edge source="24" target="38">
  <data key="weight">0.5773502588272095</data>
  <data key="slice">5</data>
  <data key="year">2005</data>
</edge>
<edge source="25" target="29">
  <data key="weight">0.5</data>
  <data key="slice">18</data>
  <data key="year">2018</data>
</edge>
<edge source="25" target="37">
  <data key="weight">0.5</data>
  <data key="slice">18</data>
  <data key="year">2018</data>
</edge>
<edge source="25" target="40">
  <data key="weight">0.5</data>
  <data key="slice">18</data>
  <data key="year">2018</data>
</edge>
<edge source="26" target="30">
  <data key="weight">0.5773502588272095</data>
  <data key="slice">18</data>
  <data key="year">2018</data>
</edge>
<edge source="26" target="51">
  <data key="weight">0.8164966106414795</data>
  <data key="slice">18</data>
  <data key="year">2018</data>
</edge>
<edge source="27" target="29">
  <data key="weight">0.7071067690849304</data>
  <data key="slice">18</data>
  <data key="year">2018</data>
</edge>
<edge source="27" target="30">
  <data key="weight">1.0</data>
  <data key="slice">17</data>
  <data key="year">2017</data>
</edge>
<edge source="27" target="47">
  <data key="weight">4.999999987376214E-7</data>
  <data key="slice">17</data>
  <data key="year">2017</data>
</edge>
<edge source="27" target="51">
  <data key="weight">0.8164966106414795</data>
  <data key="slice">17</data>
  <data key="year">2017</data>
</edge>
<edge source="28" target="33">
  <data key="weight">7.071067784636398E-7</data>
  <data key="slice">5</data>
  <data key="year">2005</data>
</edge>
<edge source="28" target="38">
  <data key="weight">0.40824830532073975</data>
  <data key="slice">14</data>
  <data key="year">2014</data>
</edge>
<edge source="28" target="51">
  <data key="weight">0.5</data>
  <data key="slice">14</data>
  <data key="year">2014</data>
</edge>
<edge source="28" target="53">
  <data key="weight">1.0</data>
  <data key="slice">4</data>
  <data key="year">2004</data>
</edge>
<edge source="28" target="57">
  <data key="weight">0.5</data>
  <data key="slice">14</data>
  <data key="year">2014</data>
</edge>
<edge source="28" target="59">
  <data key="weight">0.5</data>
  <data key="slice">5</data>
  <data key="year">2005</data>
</edge>
<edge source="28" target="60">
  <data key="weight">0.5</data>
  <data key="slice">4</data>
  <data key="year">2004</data>
</edge>
<edge source="29" target="30">
  <data key="weight">0.5773502588272095</data>
  <data key="slice">18</data>
  <data key="year">2018</data>
</edge>
<edge source="30" target="38">
  <data key="weight">1.0</data>
  <data key="slice">13</data>
  <data key="year">2013</data>
</edge>
<edge source="30" target="47">
  <data key="weight">4.999999987376214E-7</data>
  <data key="slice">17</data>
  <data key="year">2017</data>
</edge>
<edge source="30" target="51">
  <data key="weight">0.8164966106414795</data>
  <data key="slice">18</data>
  <data key="year">2018</data>
</edge>
<edge source="30" target="57">
  <data key="weight">0.8164966106414795</data>
  <data key="slice">15</data>
  <data key="year">2015</data>
</edge>
<edge source="31" target="40">
  <data key="weight">0.5</data>
  <data key="slice">18</data>
  <data key="year">2018</data>
</edge>
<edge source="31" target="50">
  <data key="weight">1.0</data>
  <data key="slice">18</data>
  <data key="year">2018</data>
</edge>
<edge source="32" target="35">
  <data key="weight">0.7071067690849304</data>
  <data key="slice">15</data>
  <data key="year">2015</data>
</edge>
<edge source="32" target="42">
  <data key="weight">0.8164966106414795</data>
  <data key="slice">15</data>
  <data key="year">2015</data>
</edge>
<edge source="32" target="57">
  <data key="weight">0.40824830532073975</data>
  <data key="slice">15</data>
  <data key="year">2015</data>
</edge>
<edge source="33" target="52">
  <data key="weight">0.5</data>
  <data key="slice">5</data>
  <data key="year">2005</data>
</edge>
<edge source="34" target="38">
  <data key="weight">0.5</data>
  <data key="slice">9</data>
  <data key="year">2009</data>
</edge>
<edge source="34" target="39">
  <data key="weight">0.8164966106414795</data>
  <data key="slice">9</data>
  <data key="year">2009</data>
</edge>
<edge source="34" target="46">
  <data key="weight">0.40824830532073975</data>
  <data key="slice">10</data>
  <data key="year">2010</data>
</edge>
<edge source="34" target="51">
  <data key="weight">0.40824830532073975</data>
  <data key="slice">10</data>
  <data key="year">2010</data>
</edge>
<edge source="34" target="52">
  <data key="weight">0.8164966106414795</data>
  <data key="slice">9</data>
  <data key="year">2009</data>
</edge>
<edge source="34" target="55">
  <data key="weight">0.5</data>
  <data key="slice">10</data>
  <data key="year">2010</data>
</edge>
<edge source="34" target="57">
  <data key="weight">0.5</data>
  <data key="slice">9</data>
  <data key="year">2009</data>
</edge>
<edge source="35" target="36">
  <data key="weight">0.3535533845424652</data>
  <data key="slice">15</data>
  <data key="year">2015</data>
</edge>
<edge source="35" target="42">
  <data key="weight">0.8660253882408142</data>
  <data key="slice">15</data>
  <data key="year">2015</data>
</edge>
<edge source="35" target="47">
  <data key="weight">0.7071067690849304</data>
  <data key="slice">15</data>
  <data key="year">2015</data>
</edge>
<edge source="35" target="51">
  <data key="weight">0.670820415019989</data>
  <data key="slice">15</data>
  <data key="year">2015</data>
</edge>
<edge source="36" target="42">
  <data key="weight">0.40824830532073975</data>
  <data key="slice">15</data>
  <data key="year">2015</data>
</edge>
<edge source="36" target="47">
  <data key="weight">0.5</data>
  <data key="slice">15</data>
  <data key="year">2015</data>
</edge>
<edge source="37" target="40">
  <data key="weight">0.5</data>
  <data key="slice">18</data>
  <data key="year">2018</data>
</edge>
<edge source="37" target="43">
  <data key="weight">0.5</data>
  <data key="slice">18</data>
  <data key="year">2018</data>
</edge>
<edge source="38" target="47">
  <data key="weight">4.999999987376214E-7</data>
  <data key="slice">9</data>
  <data key="year">2009</data>
</edge>
<edge source="38" target="48">
  <data key="weight">7.071067784636398E-7</data>
  <data key="slice">5</data>
  <data key="year">2005</data>
</edge>
<edge source="38" target="49">
  <data key="weight">4.999999987376214E-7</data>
  <data key="slice">9</data>
  <data key="year">2009</data>
</edge>
<edge source="38" target="51">
  <data key="weight">4.082483258116554E-7</data>
  <data key="slice">14</data>
  <data key="year">2014</data>
</edge>
<edge source="38" target="52">
  <data key="weight">7.071067784636398E-7</data>
  <data key="slice">5</data>
  <data key="year">2005</data>
</edge>
<edge source="38" target="54">
  <data key="weight">7.071067784636398E-7</data>
  <data key="slice">5</data>
  <data key="year">2005</data>
</edge>
<edge source="38" target="57">
  <data key="weight">4.082483258116554E-7</data>
  <data key="slice">14</data>
  <data key="year">2014</data>
</edge>
<edge source="38" target="59">
  <data key="weight">0.5</data>
  <data key="slice">9</data>
  <data key="year">2009</data>
</edge>
<edge source="39" target="49">
  <data key="weight">0.8164966106414795</data>
  <data key="slice">9</data>
  <data key="year">2009</data>
</edge>
<edge source="39" target="51">
  <data key="weight">0.40824830532073975</data>
  <data key="slice">8</data>
  <data key="year">2008</data>
</edge>
<edge source="39" target="52">
  <data key="weight">0.5</data>
  <data key="slice">8</data>
  <data key="year">2008</data>
</edge>
<edge source="39" target="58">
  <data key="weight">0.5</data>
  <data key="slice">8</data>
  <data key="year">2008</data>
</edge>
<edge source="40" target="43">
  <data key="weight">0.5</data>
  <data key="slice">18</data>
  <data key="year">2018</data>
</edge>
<edge source="40" target="50">
  <data key="weight">0.5</data>
  <data key="slice">18</data>
  <data key="year">2018</data>
</edge>
<edge source="42" target="47">
  <data key="weight">0.40824830532073975</data>
  <data key="slice">15</data>
  <data key="year">2015</data>
</edge>
<edge source="42" target="51">
  <data key="weight">0.5163977742195129</data>
  <data key="slice">15</data>
  <data key="year">2015</data>
</edge>
<edge source="44" target="47">
  <data key="weight">9.999999974752427E-7</data>
  <data key="slice">3</data>
  <data key="year">2003</data>
</edge>
<edge source="44" target="51">
  <data key="weight">0.5</data>
  <data key="slice">3</data>
  <data key="year">2003</data>
</edge>
<edge source="46" target="55">
  <data key="weight">0.8164966106414795</data>
  <data key="slice">10</data>
  <data key="year">2010</data>
</edge>
<edge source="47" target="51">
  <data key="weight">5.773503062300733E-7</data>
  <data key="slice">18</data>
  <data key="year">2018</data>
</edge>
<edge source="47" target="56">
  <data key="weight">5.773503062300733E-7</data>
  <data key="slice">18</data>
  <data key="year">2018</data>
</edge>
<edge source="47" target="57">
  <data key="weight">1.0</data>
  <data key="slice">9</data>
  <data key="year">2009</data>
</edge>
<edge source="47" target="59">
  <data key="weight">0.5</data>
  <data key="slice">9</data>
  <data key="year">2009</data>
</edge>
<edge source="48" target="52">
  <data key="weight">0.5</data>
  <data key="slice">5</data>
  <data key="year">2005</data>
</edge>
<edge source="49" target="52">
  <data key="weight">0.8164966106414795</data>
  <data key="slice">9</data>
  <data key="year">2009</data>
</edge>
<edge source="49" target="57">
  <data key="weight">0.5</data>
  <data key="slice">9</data>
  <data key="year">2009</data>
</edge>
<edge source="51" target="52">
  <data key="weight">4.082483258116554E-7</data>
  <data key="slice">8</data>
  <data key="year">2008</data>
</edge>
<edge source="51" target="55">
  <data key="weight">4.082483258116554E-7</data>
  <data key="slice">10</data>
  <data key="year">2010</data>
</edge>
<edge source="51" target="56">
  <data key="weight">0.6666666865348816</data>
  <data key="slice">16</data>
  <data key="year">2016</data>
</edge>
<edge source="51" target="57">
  <data key="weight">4.082483258116554E-7</data>
  <data key="slice">8</data>
  <data key="year">2008</data>
</edge>
<edge source="51" target="58">
  <data key="weight">8.164966516233108E-7</data>
  <data key="slice">8</data>
  <data key="year">2008</data>
</edge>
<edge source="52" target="54">
  <data key="weight">1.0</data>
  <data key="slice">5</data>
  <data key="year">2005</data>
</edge>
<edge source="52" target="58">
  <data key="weight">0.5</data>
  <data key="slice">8</data>
  <data key="year">2008</data>
</edge>
<edge source="52" target="60">
  <data key="weight">0.5</data>
  <data key="slice">4</data>
  <data key="year">2004</data>
</edge>
<edge source="53" target="59">
  <data key="weight">0.8660253882408142</data>
  <data key="slice">5</data>
  <data key="year">2005</data>
</edge>
<edge source="53" target="60">
  <data key="weight">0.5</data>
  <data key="slice">4</data>
  <data key="year">2004</data>
</edge>
<edge source="57" target="59">
  <data key="weight">0.5</data>
  <data key="slice">9</data>
  <data key="year">2009</data>
</edge>
</graph>
</graphml>
