# Supplementary material for: Evolutions in the management of non-small cell lung cancer: A bibliometric study from the 100 most impactful articles in the field
Source: Front Oncol. 2022 Aug 17;12:939838. doi: 10.3389/fonc.2022.939838 (PMC9428518; doi:10.3389/fonc.2022.939838)
Supplement: Supplementary file 1 [file DataSheet_1.zip › Additional files/Figure production/CiteSpace figure production/project/71.graphml]

<?xml version="1.0" encoding="UTF-8"?>
<graphml xmlns="http://graphml.graphdrawing.org/xmlns">
<key id="name" for="node" attr.name="name" attr.type="string"/>
<key id="label" for="node" attr.name="label" attr.type="string"/>
<key id="author" for="node" attr.name="author" attr.type="string"/>
<key id="year" for="node" attr.name="year" attr.type="string"/>
<key id="title" for="node" attr.name="title" attr.type="string"/>
<key id="so" for="node" attr.name="so" attr.type="string"/>
<key id="vol" for="node" attr.name="vol" attr.type="string"/>
<key id="page" for="node" attr.name="pg" attr.type="string"/>
<key id="ut" for="node" attr.name="ut" attr.type="string"/>
<key id="freq" for="node" attr.name="freq" attr.type="integer"/>
<key id="centrality" for="node" attr.name="centrality" attr.type="double"/>
<key id="weight" for="edge" attr.name="weight" attr.type="float"/>
<key id="slice" for="edge" attr.name="slice" attr.type="integer"/>
<key id="year" for="edge" attr.name="year" attr.type="string"/>
<graph edgedefault="undirected">
<node id="0">
  <data key="name">Weill Cornell Med Coll</data>
  <data key="label">Weill Cornell Med Coll</data>
  <data key="author">Weill Cornell Med Coll</data>
  <data key="year">2015</data>
  <data key="title">...</data>
  <data key="so">SO</data>
  <data key="vol">0</data>
  <data key="page">0</data>
  <data key="ut"></data>
  <data key="freq">2</data>
</node>
<node id="1">
  <data key="name">Natl Canc Inst</data>
  <data key="label">Natl Canc Inst</data>
  <data key="author">Natl Canc Inst</data>
  <data key="year">2008</data>
  <data key="title">...</data>
  <data key="so">SO</data>
  <data key="vol">0</data>
  <data key="page">0</data>
  <data key="ut"></data>
  <data key="freq">2</data>
</node>
<node id="2">
  <data key="name">Chinese Univ Hong Kong</data>
  <data key="label">Chinese Univ Hong Kong</data>
  <data key="author">Chinese Univ Hong Kong</data>
  <data key="year">2017</data>
  <data key="title">...</data>
  <data key="so">SO</data>
  <data key="vol">0</data>
  <data key="page">0</data>
  <data key="ut"></data>
  <data key="freq">2</data>
</node>
<node id="3">
  <data key="name">Yokohama City Univ</data>
  <data key="label">Yokohama City Univ</data>
  <data key="author">Yokohama City Univ</data>
  <data key="year">2010</data>
  <data key="title">...</data>
  <data key="so">SO</data>
  <data key="vol">0</data>
  <data key="page">0</data>
  <data key="ut"></data>
  <data key="freq">2</data>
</node>
<node id="4">
  <data key="name">Univ Las Palmas Gran Canaria</data>
  <data key="label">Univ Las Palmas Gran Canaria</data>
  <data key="author">Univ Las Palmas Gran Canaria</data>
  <data key="year">2018</data>
  <data key="title">...</data>
  <data key="so">SO</data>
  <data key="vol">0</data>
  <data key="page">0</data>
  <data key="ut"></data>
  <data key="freq">2</data>
</node>
<node id="5">
  <data key="name">Natl Taiwan Univ Hosp</data>
  <data key="label">Natl Taiwan Univ Hosp</data>
  <data key="author">Natl Taiwan Univ Hosp</data>
  <data key="year">2015</data>
  <data key="title">...</data>
  <data key="so">SO</data>
  <data key="vol">0</data>
  <data key="page">0</data>
  <data key="ut"></data>
  <data key="freq">4</data>
</node>
<node id="6">
  <data key="name">Lausanne Univ Hosp</data>
  <data key="label">Lausanne Univ Hosp</data>
  <data key="author">Lausanne Univ Hosp</data>
  <data key="year">2017</data>
  <data key="title">...</data>
  <data key="so">SO</data>
  <data key="vol">0</data>
  <data key="page">0</data>
  <data key="ut"></data>
  <data key="freq">2</data>
</node>
<node id="7">
  <data key="name">Yonsei Univ</data>
  <data key="label">Yonsei Univ</data>
  <data key="author">Yonsei Univ</data>
  <data key="year">2017</data>
  <data key="title">...</data>
  <data key="so">SO</data>
  <data key="vol">0</data>
  <data key="page">0</data>
  <data key="ut"></data>
  <data key="freq">4</data>
</node>
<node id="8">
  <data key="name">Columbia Univ</data>
  <data key="label">Columbia Univ</data>
  <data key="author">Columbia Univ</data>
  <data key="year">2015</data>
  <data key="title">...</data>
  <data key="so">SO</data>
  <data key="vol">0</data>
  <data key="page">0</data>
  <data key="ut"></data>
  <data key="freq">2</data>
</node>
<node id="9">
  <data key="name">Netherlands Canc Inst</data>
  <data key="label">Netherlands Canc Inst</data>
  <data key="author">Netherlands Canc Inst</data>
  <data key="year">2015</data>
  <data key="title">...</data>
  <data key="so">SO</data>
  <data key="vol">0</data>
  <data key="page">0</data>
  <data key="ut"></data>
  <data key="freq">3</data>
</node>
<node id="10">
  <data key="name">AstraZeneca</data>
  <data key="label">AstraZeneca</data>
  <data key="author">AstraZeneca</data>
  <data key="year">2003</data>
  <data key="title">...</data>
  <data key="so">SO</data>
  <data key="vol">0</data>
  <data key="page">0</data>
  <data key="ut"></data>
  <data key="freq">6</data>
</node>
<node id="11">
  <data key="name">Kyushu Natl Canc Ctr</data>
  <data key="label">Kyushu Natl Canc Ctr</data>
  <data key="author">Kyushu Natl Canc Ctr</data>
  <data key="year">2010</data>
  <data key="title">...</data>
  <data key="so">SO</data>
  <data key="vol">0</data>
  <data key="page">0</data>
  <data key="ut"></data>
  <data key="freq">2</data>
</node>
<node id="12">
  <data key="name">Guangdong Gen Hosp</data>
  <data key="label">Guangdong Gen Hosp</data>
  <data key="author">Guangdong Gen Hosp</data>
  <data key="year">2009</data>
  <data key="title">...</data>
  <data key="so">SO</data>
  <data key="vol">0</data>
  <data key="page">0</data>
  <data key="ut"></data>
  <data key="freq">2</data>
</node>
<node id="13">
  <data key="name">Tennessee Oncol</data>
  <data key="label">Tennessee Oncol</data>
  <data key="author">Tennessee Oncol</data>
  <data key="year">2015</data>
  <data key="title">...</data>
  <data key="so">SO</data>
  <data key="vol">0</data>
  <data key="page">0</data>
  <data key="ut"></data>
  <data key="freq">2</data>
</node>
<node id="14">
  <data key="name">Mem Sloan Kettering Canc Ctr</data>
  <data key="label">Mem Sloan Kettering Canc Ctr</data>
  <data key="author">Mem Sloan Kettering Canc Ctr</data>
  <data key="year">2004</data>
  <data key="title">...</data>
  <data key="so">SO</data>
  <data key="vol">0</data>
  <data key="page">0</data>
  <data key="ut"></data>
  <data key="freq">14</data>
</node>
<node id="15">
  <data key="name">Vall dHebron Univ Hosp</data>
  <data key="label">Vall dHebron Univ Hosp</data>
  <data key="author">Vall dHebron Univ Hosp</data>
  <data key="year">2015</data>
  <data key="title">...</data>
  <data key="so">SO</data>
  <data key="vol">0</data>
  <data key="page">0</data>
  <data key="ut"></data>
  <data key="freq">3</data>
</node>
<node id="16">
  <data key="name">Univ Chicago Med  Biol Sci</data>
  <data key="label">Univ Chicago Med  Biol Sci</data>
  <data key="author">Univ Chicago Med  Biol Sci</data>
  <data key="year">2015</data>
  <data key="title">...</data>
  <data key="so">SO</data>
  <data key="vol">0</data>
  <data key="page">0</data>
  <data key="ut"></data>
  <data key="freq">2</data>
</node>
<node id="17">
  <data key="name">Seoul Natl Univ Hosp</data>
  <data key="label">Seoul Natl Univ Hosp</data>
  <data key="author">Seoul Natl Univ Hosp</data>
  <data key="year">2014</data>
  <data key="title">...</data>
  <data key="so">SO</data>
  <data key="vol">0</data>
  <data key="page">0</data>
  <data key="ut"></data>
  <data key="freq">5</data>
</node>
<node id="18">
  <data key="name">Genentech Inc</data>
  <data key="label">Genentech Inc</data>
  <data key="author">Genentech Inc</data>
  <data key="year">2005</data>
  <data key="title">...</data>
  <data key="so">SO</data>
  <data key="vol">0</data>
  <data key="page">0</data>
  <data key="ut"></data>
  <data key="freq">2</data>
</node>
<node id="19">
  <data key="name">Emory Univ</data>
  <data key="label">Emory Univ</data>
  <data key="author">Emory Univ</data>
  <data key="year">2015</data>
  <data key="title">...</data>
  <data key="so">SO</data>
  <data key="vol">0</data>
  <data key="page">0</data>
  <data key="ut"></data>
  <data key="freq">5</data>
</node>
<node id="20">
  <data key="name">Univ Colorado</data>
  <data key="label">Univ Colorado</data>
  <data key="author">Univ Colorado</data>
  <data key="year">2014</data>
  <data key="title">...</data>
  <data key="so">SO</data>
  <data key="vol">0</data>
  <data key="page">0</data>
  <data key="ut"></data>
  <data key="freq">2</data>
</node>
<node id="21">
  <data key="name">Istanbul Univ</data>
  <data key="label">Istanbul Univ</data>
  <data key="author">Istanbul Univ</data>
  <data key="year">2017</data>
  <data key="title">...</data>
  <data key="so">SO</data>
  <data key="vol">0</data>
  <data key="page">0</data>
  <data key="ut"></data>
  <data key="freq">2</data>
</node>
<node id="22">
  <data key="name">Hosp Univ Virgen Macarena</data>
  <data key="label">Hosp Univ Virgen Macarena</data>
  <data key="author">Hosp Univ Virgen Macarena</data>
  <data key="year">2018</data>
  <data key="title">...</data>
  <data key="so">SO</data>
  <data key="vol">0</data>
  <data key="page">0</data>
  <data key="ut"></data>
  <data key="freq">2</data>
</node>
<node id="23">
  <data key="name">St James Hosp</data>
  <data key="label">St James Hosp</data>
  <data key="author">St James Hosp</data>
  <data key="year">2013</data>
  <data key="title">...</data>
  <data key="so">SO</data>
  <data key="vol">0</data>
  <data key="page">0</data>
  <data key="ut"></data>
  <data key="freq">2</data>
</node>
<node id="24">
  <data key="name">Sarah Cannon Res Inst</data>
  <data key="label">Sarah Cannon Res Inst</data>
  <data key="author">Sarah Cannon Res Inst</data>
  <data key="year">2015</data>
  <data key="title">...</data>
  <data key="so">SO</data>
  <data key="vol">0</data>
  <data key="page">0</data>
  <data key="ut"></data>
  <data key="freq">2</data>
</node>
<node id="25">
  <data key="name">Univ Hlth Network</data>
  <data key="label">Univ Hlth Network</data>
  <data key="author">Univ Hlth Network</data>
  <data key="year">2005</data>
  <data key="title">...</data>
  <data key="so">SO</data>
  <data key="vol">0</data>
  <data key="page">0</data>
  <data key="ut"></data>
  <data key="freq">2</data>
</node>
<node id="26">
  <data key="name">Ctr Hosp Univ Rennes</data>
  <data key="label">Ctr Hosp Univ Rennes</data>
  <data key="author">Ctr Hosp Univ Rennes</data>
  <data key="year">2015</data>
  <data key="title">...</data>
  <data key="so">SO</data>
  <data key="vol">0</data>
  <data key="page">0</data>
  <data key="ut"></data>
  <data key="freq">2</data>
</node>
<node id="27">
  <data key="name">Univ S Florida</data>
  <data key="label">Univ S Florida</data>
  <data key="author">Univ S Florida</data>
  <data key="year">2015</data>
  <data key="title">...</data>
  <data key="so">SO</data>
  <data key="vol">0</data>
  <data key="page">0</data>
  <data key="ut"></data>
  <data key="freq">3</data>
</node>
<node id="28">
  <data key="name">Ist Toscano Tumori</data>
  <data key="label">Ist Toscano Tumori</data>
  <data key="author">Ist Toscano Tumori</data>
  <data key="year">2014</data>
  <data key="title">...</data>
  <data key="so">SO</data>
  <data key="vol">0</data>
  <data key="page">0</data>
  <data key="ut"></data>
  <data key="freq">2</data>
</node>
<node id="29">
  <data key="name">Vall dHebron Inst Oncol</data>
  <data key="label">Vall dHebron Inst Oncol</data>
  <data key="author">Vall dHebron Inst Oncol</data>
  <data key="year">2015</data>
  <data key="title">...</data>
  <data key="so">SO</data>
  <data key="vol">0</data>
  <data key="page">0</data>
  <data key="ut"></data>
  <data key="freq">3</data>
</node>
<node id="30">
  <data key="name">Univ Wisconsin Hosp  Clin</data>
  <data key="label">Univ Wisconsin Hosp  Clin</data>
  <data key="author">Univ Wisconsin Hosp  Clin</data>
  <data key="year">2004</data>
  <data key="title">...</data>
  <data key="so">SO</data>
  <data key="vol">0</data>
  <data key="page">0</data>
  <data key="ut"></data>
  <data key="freq">2</data>
</node>
<node id="31">
  <data key="name">German Ctr Lung Res</data>
  <data key="label">German Ctr Lung Res</data>
  <data key="author">German Ctr Lung Res</data>
  <data key="year">2018</data>
  <data key="title">...</data>
  <data key="so">SO</data>
  <data key="vol">0</data>
  <data key="page">0</data>
  <data key="ut"></data>
  <data key="freq">4</data>
</node>
<node id="32">
  <data key="name">Natl Canc Ctr</data>
  <data key="label">Natl Canc Ctr</data>
  <data key="author">Natl Canc Ctr</data>
  <data key="year">2005</data>
  <data key="title">...</data>
  <data key="so">SO</data>
  <data key="vol">0</data>
  <data key="page">0</data>
  <data key="ut"></data>
  <data key="freq">6</data>
</node>
<node id="33">
  <data key="name">Natl Taiwan Univ</data>
  <data key="label">Natl Taiwan Univ</data>
  <data key="author">Natl Taiwan Univ</data>
  <data key="year">2015</data>
  <data key="title">...</data>
  <data key="so">SO</data>
  <data key="vol">0</data>
  <data key="page">0</data>
  <data key="ut"></data>
  <data key="freq">4</data>
</node>
<node id="34">
  <data key="name">Vanderbilt Univ</data>
  <data key="label">Vanderbilt Univ</data>
  <data key="author">Vanderbilt Univ</data>
  <data key="year">2005</data>
  <data key="title">...</data>
  <data key="so">SO</data>
  <data key="vol">0</data>
  <data key="page">0</data>
  <data key="ut"></data>
  <data key="freq">2</data>
</node>
<node id="35">
  <data key="name">Univ Complutense</data>
  <data key="label">Univ Complutense</data>
  <data key="author">Univ Complutense</data>
  <data key="year">2018</data>
  <data key="title">...</data>
  <data key="so">SO</data>
  <data key="vol">0</data>
  <data key="page">0</data>
  <data key="ut"></data>
  <data key="freq">3</data>
</node>
<node id="36">
  <data key="name">Eli Lilly  Co</data>
  <data key="label">Eli Lilly  Co</data>
  <data key="author">Eli Lilly  Co</data>
  <data key="year">2008</data>
  <data key="title">...</data>
  <data key="so">SO</data>
  <data key="vol">0</data>
  <data key="page">0</data>
  <data key="ut"></data>
  <data key="freq">2</data>
</node>
<node id="37">
  <data key="name">Merck  Co Inc</data>
  <data key="label">Merck  Co Inc</data>
  <data key="author">Merck  Co Inc</data>
  <data key="year">2016</data>
  <data key="title">...</data>
  <data key="so">SO</data>
  <data key="vol">0</data>
  <data key="page">0</data>
  <data key="ut"></data>
  <data key="freq">2</data>
</node>
<node id="38">
  <data key="name">Katholieke Univ Leuven</data>
  <data key="label">Katholieke Univ Leuven</data>
  <data key="author">Katholieke Univ Leuven</data>
  <data key="year">2018</data>
  <data key="title">...</data>
  <data key="so">SO</data>
  <data key="vol">0</data>
  <data key="page">0</data>
  <data key="ut"></data>
  <data key="freq">2</data>
</node>
<node id="39">
  <data key="name">Duke Univ</data>
  <data key="label">Duke Univ</data>
  <data key="author">Duke Univ</data>
  <data key="year">2015</data>
  <data key="title">...</data>
  <data key="so">SO</data>
  <data key="vol">0</data>
  <data key="page">0</data>
  <data key="ut"></data>
  <data key="freq">2</data>
</node>
<node id="40">
  <data key="name">Ctr Francois Baclesse</data>
  <data key="label">Ctr Francois Baclesse</data>
  <data key="author">Ctr Francois Baclesse</data>
  <data key="year">2016</data>
  <data key="title">...</data>
  <data key="so">SO</data>
  <data key="vol">0</data>
  <data key="page">0</data>
  <data key="ut"></data>
  <data key="freq">2</data>
</node>
<node id="41">
  <data key="name">Merck</data>
  <data key="label">Merck</data>
  <data key="author">Merck</data>
  <data key="year">2018</data>
  <data key="title">...</data>
  <data key="so">SO</data>
  <data key="vol">0</data>
  <data key="page">0</data>
  <data key="ut"></data>
  <data key="freq">2</data>
</node>
<node id="42">
  <data key="name">NN Blokhin Russian Canc Res Ctr</data>
  <data key="label">NN Blokhin Russian Canc Res Ctr</data>
  <data key="author">NN Blokhin Russian Canc Res Ctr</data>
  <data key="year">2015</data>
  <data key="title">...</data>
  <data key="so">SO</data>
  <data key="vol">0</data>
  <data key="page">0</data>
  <data key="ut"></data>
  <data key="freq">2</data>
</node>
<node id="43">
  <data key="name">Univ Texas</data>
  <data key="label">Univ Texas</data>
  <data key="author">Univ Texas</data>
  <data key="year">2003</data>
  <data key="title">...</data>
  <data key="so">SO</data>
  <data key="vol">0</data>
  <data key="page">0</data>
  <data key="ut"></data>
  <data key="freq">7</data>
</node>
<node id="44">
  <data key="name">McGill Univ</data>
  <data key="label">McGill Univ</data>
  <data key="author">McGill Univ</data>
  <data key="year">2013</data>
  <data key="title">...</data>
  <data key="so">SO</data>
  <data key="vol">0</data>
  <data key="page">0</data>
  <data key="ut"></data>
  <data key="freq">2</data>
</node>
<node id="45">
  <data key="name">Pfizer Oncol</data>
  <data key="label">Pfizer Oncol</data>
  <data key="author">Pfizer Oncol</data>
  <data key="year">2014</data>
  <data key="title">...</data>
  <data key="so">SO</data>
  <data key="vol">0</data>
  <data key="page">0</data>
  <data key="ut"></data>
  <data key="freq">2</data>
</node>
<node id="46">
  <data key="name">Natl Canc Inst Canada Clin Trials Grp</data>
  <data key="label">Natl Canc Inst Canada Clin Trials Grp</data>
  <data key="author">Natl Canc Inst Canada Clin Trials Grp</data>
  <data key="year">2005</data>
  <data key="title">...</data>
  <data key="so">SO</data>
  <data key="vol">0</data>
  <data key="page">0</data>
  <data key="ut"></data>
  <data key="freq">3</data>
</node>
<node id="47">
  <data key="name">Bristol Myers Squibb Co</data>
  <data key="label">Bristol Myers Squibb Co</data>
  <data key="author">Bristol Myers Squibb Co</data>
  <data key="year">2015</data>
  <data key="title">...</data>
  <data key="so">SO</data>
  <data key="vol">0</data>
  <data key="page">0</data>
  <data key="ut"></data>
  <data key="freq">3</data>
</node>
<node id="48">
  <data key="name">Thoraxklin</data>
  <data key="label">Thoraxklin</data>
  <data key="author">Thoraxklin</data>
  <data key="year">2004</data>
  <data key="title">...</data>
  <data key="so">SO</data>
  <data key="vol">0</data>
  <data key="page">0</data>
  <data key="ut"></data>
  <data key="freq">2</data>
</node>
<node id="49">
  <data key="name">Oncol Inst Ion Chiricuta</data>
  <data key="label">Oncol Inst Ion Chiricuta</data>
  <data key="author">Oncol Inst Ion Chiricuta</data>
  <data key="year">2005</data>
  <data key="title">...</data>
  <data key="so">SO</data>
  <data key="vol">0</data>
  <data key="page">0</data>
  <data key="ut"></data>
  <data key="freq">2</data>
</node>
<node id="50">
  <data key="name">Univ Toronto</data>
  <data key="label">Univ Toronto</data>
  <data key="author">Univ Toronto</data>
  <data key="year">2005</data>
  <data key="title">...</data>
  <data key="so">SO</data>
  <data key="vol">0</data>
  <data key="page">0</data>
  <data key="ut"></data>
  <data key="freq">2</data>
</node>
<node id="51">
  <data key="name">Massachusetts Gen Hosp</data>
  <data key="label">Massachusetts Gen Hosp</data>
  <data key="author">Massachusetts Gen Hosp</data>
  <data key="year">2003</data>
  <data key="title">...</data>
  <data key="so">SO</data>
  <data key="vol">0</data>
  <data key="page">0</data>
  <data key="ut"></data>
  <data key="freq">10</data>
</node>
<node id="52">
  <data key="name">H Lee Moffitt Canc Ctr  Res Inst</data>
  <data key="label">H Lee Moffitt Canc Ctr  Res Inst</data>
  <data key="author">H Lee Moffitt Canc Ctr  Res Inst</data>
  <data key="year">2017</data>
  <data key="title">...</data>
  <data key="so">SO</data>
  <data key="vol">0</data>
  <data key="page">0</data>
  <data key="ut"></data>
  <data key="freq">5</data>
</node>
<node id="53">
  <data key="name">Univ Sydney</data>
  <data key="label">Univ Sydney</data>
  <data key="author">Univ Sydney</data>
  <data key="year">2018</data>
  <data key="title">...</data>
  <data key="so">SO</data>
  <data key="vol">0</data>
  <data key="page">0</data>
  <data key="ut"></data>
  <data key="freq">2</data>
</node>
<node id="54">
  <data key="name">Dana Farber Canc Inst</data>
  <data key="label">Dana Farber Canc Inst</data>
  <data key="author">Dana Farber Canc Inst</data>
  <data key="year">2005</data>
  <data key="title">...</data>
  <data key="so">SO</data>
  <data key="vol">0</data>
  <data key="page">0</data>
  <data key="ut"></data>
  <data key="freq">4</data>
</node>
<node id="55">
  <data key="name">Univ Heidelberg Hosp</data>
  <data key="label">Univ Heidelberg Hosp</data>
  <data key="author">Univ Heidelberg Hosp</data>
  <data key="year">2015</data>
  <data key="title">...</data>
  <data key="so">SO</data>
  <data key="vol">0</data>
  <data key="page">0</data>
  <data key="ut"></data>
  <data key="freq">2</data>
</node>
<node id="56">
  <data key="name">Vanderbilt Ingram Canc Ctr</data>
  <data key="label">Vanderbilt Ingram Canc Ctr</data>
  <data key="author">Vanderbilt Ingram Canc Ctr</data>
  <data key="year">2004</data>
  <data key="title">...</data>
  <data key="so">SO</data>
  <data key="vol">0</data>
  <data key="page">0</data>
  <data key="ut"></data>
  <data key="freq">6</data>
</node>
<node id="57">
  <data key="name">Univ Turin</data>
  <data key="label">Univ Turin</data>
  <data key="author">Univ Turin</data>
  <data key="year">2008</data>
  <data key="title">...</data>
  <data key="so">SO</data>
  <data key="vol">0</data>
  <data key="page">0</data>
  <data key="ut"></data>
  <data key="freq">2</data>
</node>
<node id="58">
  <data key="name">Yale Sch Med</data>
  <data key="label">Yale Sch Med</data>
  <data key="author">Yale Sch Med</data>
  <data key="year">2018</data>
  <data key="title">...</data>
  <data key="so">SO</data>
  <data key="vol">0</data>
  <data key="page">0</data>
  <data key="ut"></data>
  <data key="freq">2</data>
</node>
<node id="59">
  <data key="name">Peter MacCallum Canc Ctr</data>
  <data key="label">Peter MacCallum Canc Ctr</data>
  <data key="author">Peter MacCallum Canc Ctr</data>
  <data key="year">2014</data>
  <data key="title">...</data>
  <data key="so">SO</data>
  <data key="vol">0</data>
  <data key="page">0</data>
  <data key="ut"></data>
  <data key="freq">3</data>
</node>
<node id="60">
  <data key="name">Kansai Med Univ Hosp</data>
  <data key="label">Kansai Med Univ Hosp</data>
  <data key="author">Kansai Med Univ Hosp</data>
  <data key="year">2018</data>
  <data key="title">...</data>
  <data key="so">SO</data>
  <data key="vol">0</data>
  <data key="page">0</data>
  <data key="ut"></data>
  <data key="freq">3</data>
</node>
<node id="61">
  <data key="name">Univ Duisburg Essen</data>
  <data key="label">Univ Duisburg Essen</data>
  <data key="author">Univ Duisburg Essen</data>
  <data key="year">2015</data>
  <data key="title">...</data>
  <data key="so">SO</data>
  <data key="vol">0</data>
  <data key="page">0</data>
  <data key="ut"></data>
  <data key="freq">2</data>
</node>
<node id="62">
  <data key="name">Univ Texas MD Anderson Canc Ctr</data>
  <data key="label">Univ Texas MD Anderson Canc Ctr</data>
  <data key="author">Univ Texas MD Anderson Canc Ctr</data>
  <data key="year">2015</data>
  <data key="title">...</data>
  <data key="so">SO</data>
  <data key="vol">0</data>
  <data key="page">0</data>
  <data key="ut"></data>
  <data key="freq">5</data>
</node>
<node id="63">
  <data key="name">OSI Pharmaceut</data>
  <data key="label">OSI Pharmaceut</data>
  <data key="author">OSI Pharmaceut</data>
  <data key="year">2005</data>
  <data key="title">...</data>
  <data key="so">SO</data>
  <data key="vol">0</data>
  <data key="page">0</data>
  <data key="ut"></data>
  <data key="freq">2</data>
</node>
<node id="64">
  <data key="name">Inst Gustave Roussy</data>
  <data key="label">Inst Gustave Roussy</data>
  <data key="author">Inst Gustave Roussy</data>
  <data key="year">2015</data>
  <data key="title">...</data>
  <data key="so">SO</data>
  <data key="vol">0</data>
  <data key="page">0</data>
  <data key="ut"></data>
  <data key="freq">3</data>
</node>
<node id="65">
  <data key="name">Hosp Grosshansdorf</data>
  <data key="label">Hosp Grosshansdorf</data>
  <data key="author">Hosp Grosshansdorf</data>
  <data key="year">2008</data>
  <data key="title">...</data>
  <data key="so">SO</data>
  <data key="vol">0</data>
  <data key="page">0</data>
  <data key="ut"></data>
  <data key="freq">4</data>
</node>
<node id="66">
  <data key="name">Kanagawa Canc Ctr</data>
  <data key="label">Kanagawa Canc Ctr</data>
  <data key="author">Kanagawa Canc Ctr</data>
  <data key="year">2018</data>
  <data key="title">...</data>
  <data key="so">SO</data>
  <data key="vol">0</data>
  <data key="page">0</data>
  <data key="ut"></data>
  <data key="freq">2</data>
</node>
<node id="67">
  <data key="name">Univ Pittsburgh</data>
  <data key="label">Univ Pittsburgh</data>
  <data key="author">Univ Pittsburgh</data>
  <data key="year">2003</data>
  <data key="title">...</data>
  <data key="so">SO</data>
  <data key="vol">0</data>
  <data key="page">0</data>
  <data key="ut"></data>
  <data key="freq">2</data>
</node>
<node id="68">
  <data key="name">Sungkyunkwan Univ</data>
  <data key="label">Sungkyunkwan Univ</data>
  <data key="author">Sungkyunkwan Univ</data>
  <data key="year">2016</data>
  <data key="title">...</data>
  <data key="so">SO</data>
  <data key="vol">0</data>
  <data key="page">0</data>
  <data key="ut"></data>
  <data key="freq">6</data>
</node>
<node id="69">
  <data key="name">Chungbuk Natl Univ</data>
  <data key="label">Chungbuk Natl Univ</data>
  <data key="author">Chungbuk Natl Univ</data>
  <data key="year">2018</data>
  <data key="title">...</data>
  <data key="so">SO</data>
  <data key="vol">0</data>
  <data key="page">0</data>
  <data key="ut"></data>
  <data key="freq">3</data>
</node>
<node id="70">
  <data key="name">Westmead Hosp</data>
  <data key="label">Westmead Hosp</data>
  <data key="author">Westmead Hosp</data>
  <data key="year">2018</data>
  <data key="title">...</data>
  <data key="so">SO</data>
  <data key="vol">0</data>
  <data key="page">0</data>
  <data key="ut"></data>
  <data key="freq">2</data>
</node>
<edge source="0" target="8">
  <data key="weight">1.0</data>
  <data key="slice">15</data>
  <data key="year">2015</data>
</edge>
<edge source="0" target="14">
  <data key="weight">0.7071067690849304</data>
  <data key="slice">15</data>
  <data key="year">2015</data>
</edge>
<edge source="1" target="32">
  <data key="weight">0.5</data>
  <data key="slice">8</data>
  <data key="year">2008</data>
</edge>
<edge source="1" target="36">
  <data key="weight">0.5</data>
  <data key="slice">8</data>
  <data key="year">2008</data>
</edge>
<edge source="1" target="57">
  <data key="weight">1.0</data>
  <data key="slice">8</data>
  <data key="year">2008</data>
</edge>
<edge source="1" target="65">
  <data key="weight">0.5</data>
  <data key="slice">8</data>
  <data key="year">2008</data>
</edge>
<edge source="2" target="6">
  <data key="weight">0.5</data>
  <data key="slice">17</data>
  <data key="year">2017</data>
</edge>
<edge source="2" target="7">
  <data key="weight">0.5</data>
  <data key="slice">17</data>
  <data key="year">2017</data>
</edge>
<edge source="2" target="62">
  <data key="weight">0.5</data>
  <data key="slice">17</data>
  <data key="year">2017</data>
</edge>
<edge source="2" target="68">
  <data key="weight">0.8164966106414795</data>
  <data key="slice">17</data>
  <data key="year">2017</data>
</edge>
<edge source="3" target="11">
  <data key="weight">0.5</data>
  <data key="slice">10</data>
  <data key="year">2010</data>
</edge>
<edge source="4" target="31">
  <data key="weight">0.7071067690849304</data>
  <data key="slice">18</data>
  <data key="year">2018</data>
</edge>
<edge source="5" target="33">
  <data key="weight">1.0</data>
  <data key="slice">15</data>
  <data key="year">2015</data>
</edge>
<edge source="5" target="37">
  <data key="weight">0.5</data>
  <data key="slice">16</data>
  <data key="year">2016</data>
</edge>
<edge source="5" target="40">
  <data key="weight">0.5</data>
  <data key="slice">16</data>
  <data key="year">2016</data>
</edge>
<edge source="6" target="52">
  <data key="weight">0.5</data>
  <data key="slice">17</data>
  <data key="year">2017</data>
</edge>
<edge source="6" target="62">
  <data key="weight">0.5</data>
  <data key="slice">17</data>
  <data key="year">2017</data>
</edge>
<edge source="6" target="68">
  <data key="weight">0.40824830532073975</data>
  <data key="slice">17</data>
  <data key="year">2017</data>
</edge>
<edge source="7" target="10">
  <data key="weight">1.0</data>
  <data key="slice">18</data>
  <data key="year">2018</data>
</edge>
<edge source="7" target="21">
  <data key="weight">0.5</data>
  <data key="slice">17</data>
  <data key="year">2017</data>
</edge>
<edge source="7" target="38">
  <data key="weight">1.0</data>
  <data key="slice">18</data>
  <data key="year">2018</data>
</edge>
<edge source="7" target="52">
  <data key="weight">0.5</data>
  <data key="slice">17</data>
  <data key="year">2017</data>
</edge>
<edge source="7" target="60">
  <data key="weight">0.8164966106414795</data>
  <data key="slice">18</data>
  <data key="year">2018</data>
</edge>
<edge source="7" target="62">
  <data key="weight">0.5</data>
  <data key="slice">17</data>
  <data key="year">2017</data>
</edge>
<edge source="7" target="69">
  <data key="weight">0.8164966106414795</data>
  <data key="slice">18</data>
  <data key="year">2018</data>
</edge>
<edge source="8" target="14">
  <data key="weight">0.7071067690849304</data>
  <data key="slice">15</data>
  <data key="year">2015</data>
</edge>
<edge source="10" target="14">
  <data key="weight">1.0</data>
  <data key="slice">4</data>
  <data key="year">2004</data>
</edge>
<edge source="10" target="19">
  <data key="weight">0.5</data>
  <data key="slice">18</data>
  <data key="year">2018</data>
</edge>
<edge source="10" target="22">
  <data key="weight">4.999999987376214E-7</data>
  <data key="slice">18</data>
  <data key="year">2018</data>
</edge>
<edge source="10" target="30">
  <data key="weight">1.0</data>
  <data key="slice">4</data>
  <data key="year">2004</data>
</edge>
<edge source="10" target="38">
  <data key="weight">9.999999974752427E-7</data>
  <data key="slice">18</data>
  <data key="year">2018</data>
</edge>
<edge source="10" target="43">
  <data key="weight">0.5</data>
  <data key="slice">4</data>
  <data key="year">2004</data>
</edge>
<edge source="10" target="48">
  <data key="weight">1.0</data>
  <data key="slice">4</data>
  <data key="year">2004</data>
</edge>
<edge source="10" target="51">
  <data key="weight">4.999999987376214E-7</data>
  <data key="slice">3</data>
  <data key="year">2003</data>
</edge>
<edge source="10" target="52">
  <data key="weight">0.8164966106414795</data>
  <data key="slice">18</data>
  <data key="year">2018</data>
</edge>
<edge source="10" target="56">
  <data key="weight">1.0</data>
  <data key="slice">4</data>
  <data key="year">2004</data>
</edge>
<edge source="10" target="60">
  <data key="weight">0.8164966106414795</data>
  <data key="slice">18</data>
  <data key="year">2018</data>
</edge>
<edge source="10" target="67">
  <data key="weight">0.5</data>
  <data key="slice">3</data>
  <data key="year">2003</data>
</edge>
<edge source="10" target="69">
  <data key="weight">0.8164966106414795</data>
  <data key="slice">18</data>
  <data key="year">2018</data>
</edge>
<edge source="13" target="16">
  <data key="weight">1.0</data>
  <data key="slice">15</data>
  <data key="year">2015</data>
</edge>
<edge source="13" target="24">
  <data key="weight">1.0</data>
  <data key="slice">15</data>
  <data key="year">2015</data>
</edge>
<edge source="13" target="27">
  <data key="weight">0.8164966106414795</data>
  <data key="slice">15</data>
  <data key="year">2015</data>
</edge>
<edge source="13" target="39">
  <data key="weight">1.0</data>
  <data key="slice">15</data>
  <data key="year">2015</data>
</edge>
<edge source="13" target="42">
  <data key="weight">1.0</data>
  <data key="slice">15</data>
  <data key="year">2015</data>
</edge>
<edge source="13" target="47">
  <data key="weight">0.8164966106414795</data>
  <data key="slice">15</data>
  <data key="year">2015</data>
</edge>
<edge source="13" target="55">
  <data key="weight">1.0</data>
  <data key="slice">15</data>
  <data key="year">2015</data>
</edge>
<edge source="14" target="17">
  <data key="weight">0.8164966106414795</data>
  <data key="slice">14</data>
  <data key="year">2014</data>
</edge>
<edge source="14" target="18">
  <data key="weight">1.0</data>
  <data key="slice">5</data>
  <data key="year">2005</data>
</edge>
<edge source="14" target="20">
  <data key="weight">9.999999974752427E-7</data>
  <data key="slice">14</data>
  <data key="year">2014</data>
</edge>
<edge source="14" target="26">
  <data key="weight">7.071067784636398E-7</data>
  <data key="slice">15</data>
  <data key="year">2015</data>
</edge>
<edge source="14" target="30">
  <data key="weight">1.0</data>
  <data key="slice">4</data>
  <data key="year">2004</data>
</edge>
<edge source="14" target="34">
  <data key="weight">1.0</data>
  <data key="slice">5</data>
  <data key="year">2005</data>
</edge>
<edge source="14" target="43">
  <data key="weight">0.8164966106414795</data>
  <data key="slice">5</data>
  <data key="year">2005</data>
</edge>
<edge source="14" target="48">
  <data key="weight">1.0</data>
  <data key="slice">4</data>
  <data key="year">2004</data>
</edge>
<edge source="14" target="51">
  <data key="weight">1.0</data>
  <data key="slice">14</data>
  <data key="year">2014</data>
</edge>
<edge source="14" target="54">
  <data key="weight">1.0</data>
  <data key="slice">5</data>
  <data key="year">2005</data>
</edge>
<edge source="14" target="56">
  <data key="weight">1.0</data>
  <data key="slice">4</data>
  <data key="year">2004</data>
</edge>
<edge source="14" target="59">
  <data key="weight">0.8164966106414795</data>
  <data key="slice">14</data>
  <data key="year">2014</data>
</edge>
<edge source="15" target="29">
  <data key="weight">1.0</data>
  <data key="slice">15</data>
  <data key="year">2015</data>
</edge>
<edge source="15" target="54">
  <data key="weight">0.8164966106414795</data>
  <data key="slice">15</data>
  <data key="year">2015</data>
</edge>
<edge source="15" target="56">
  <data key="weight">0.8660253882408142</data>
  <data key="slice">15</data>
  <data key="year">2015</data>
</edge>
<edge source="16" target="24">
  <data key="weight">1.0</data>
  <data key="slice">15</data>
  <data key="year">2015</data>
</edge>
<edge source="16" target="27">
  <data key="weight">0.8164966106414795</data>
  <data key="slice">15</data>
  <data key="year">2015</data>
</edge>
<edge source="16" target="39">
  <data key="weight">1.0</data>
  <data key="slice">15</data>
  <data key="year">2015</data>
</edge>
<edge source="16" target="42">
  <data key="weight">1.0</data>
  <data key="slice">15</data>
  <data key="year">2015</data>
</edge>
<edge source="16" target="47">
  <data key="weight">0.8164966106414795</data>
  <data key="slice">15</data>
  <data key="year">2015</data>
</edge>
<edge source="16" target="55">
  <data key="weight">1.0</data>
  <data key="slice">15</data>
  <data key="year">2015</data>
</edge>
<edge source="17" target="20">
  <data key="weight">0.8164966106414795</data>
  <data key="slice">14</data>
  <data key="year">2014</data>
</edge>
<edge source="17" target="32">
  <data key="weight">1.0</data>
  <data key="slice">16</data>
  <data key="year">2016</data>
</edge>
<edge source="17" target="37">
  <data key="weight">0.5</data>
  <data key="slice">16</data>
  <data key="year">2016</data>
</edge>
<edge source="17" target="40">
  <data key="weight">1.0</data>
  <data key="slice">16</data>
  <data key="year">2016</data>
</edge>
<edge source="17" target="45">
  <data key="weight">0.8164966106414795</data>
  <data key="slice">14</data>
  <data key="year">2014</data>
</edge>
<edge source="17" target="51">
  <data key="weight">0.8164966106414795</data>
  <data key="slice">14</data>
  <data key="year">2014</data>
</edge>
<edge source="17" target="59">
  <data key="weight">1.0</data>
  <data key="slice">14</data>
  <data key="year">2014</data>
</edge>
<edge source="17" target="68">
  <data key="weight">0.8164966106414795</data>
  <data key="slice">16</data>
  <data key="year">2016</data>
</edge>
<edge source="18" target="34">
  <data key="weight">1.0</data>
  <data key="slice">5</data>
  <data key="year">2005</data>
</edge>
<edge source="18" target="43">
  <data key="weight">1.0</data>
  <data key="slice">5</data>
  <data key="year">2005</data>
</edge>
<edge source="18" target="54">
  <data key="weight">1.0</data>
  <data key="slice">5</data>
  <data key="year">2005</data>
</edge>
<edge source="19" target="64">
  <data key="weight">0.6666666865348816</data>
  <data key="slice">15</data>
  <data key="year">2015</data>
</edge>
<edge source="20" target="51">
  <data key="weight">1.0</data>
  <data key="slice">14</data>
  <data key="year">2014</data>
</edge>
<edge source="20" target="59">
  <data key="weight">0.8164966106414795</data>
  <data key="slice">14</data>
  <data key="year">2014</data>
</edge>
<edge source="21" target="52">
  <data key="weight">0.5</data>
  <data key="slice">17</data>
  <data key="year">2017</data>
</edge>
<edge source="21" target="68">
  <data key="weight">0.40824830532073975</data>
  <data key="slice">17</data>
  <data key="year">2017</data>
</edge>
<edge source="22" target="35">
  <data key="weight">0.8164966106414795</data>
  <data key="slice">18</data>
  <data key="year">2018</data>
</edge>
<edge source="22" target="66">
  <data key="weight">1.0</data>
  <data key="slice">18</data>
  <data key="year">2018</data>
</edge>
<edge source="22" target="69">
  <data key="weight">0.8164966106414795</data>
  <data key="slice">18</data>
  <data key="year">2018</data>
</edge>
<edge source="23" target="44">
  <data key="weight">1.0</data>
  <data key="slice">13</data>
  <data key="year">2013</data>
</edge>
<edge source="23" target="51">
  <data key="weight">1.0</data>
  <data key="slice">13</data>
  <data key="year">2013</data>
</edge>
<edge source="24" target="27">
  <data key="weight">0.8164966106414795</data>
  <data key="slice">15</data>
  <data key="year">2015</data>
</edge>
<edge source="24" target="39">
  <data key="weight">1.0</data>
  <data key="slice">15</data>
  <data key="year">2015</data>
</edge>
<edge source="24" target="42">
  <data key="weight">1.0</data>
  <data key="slice">15</data>
  <data key="year">2015</data>
</edge>
<edge source="24" target="47">
  <data key="weight">0.8164966106414795</data>
  <data key="slice">15</data>
  <data key="year">2015</data>
</edge>
<edge source="24" target="55">
  <data key="weight">1.0</data>
  <data key="slice">15</data>
  <data key="year">2015</data>
</edge>
<edge source="25" target="32">
  <data key="weight">0.5</data>
  <data key="slice">5</data>
  <data key="year">2005</data>
</edge>
<edge source="25" target="46">
  <data key="weight">0.8164966106414795</data>
  <data key="slice">5</data>
  <data key="year">2005</data>
</edge>
<edge source="25" target="49">
  <data key="weight">0.5</data>
  <data key="slice">5</data>
  <data key="year">2005</data>
</edge>
<edge source="25" target="50">
  <data key="weight">1.0</data>
  <data key="slice">5</data>
  <data key="year">2005</data>
</edge>
<edge source="25" target="63">
  <data key="weight">1.0</data>
  <data key="slice">5</data>
  <data key="year">2005</data>
</edge>
<edge source="26" target="27">
  <data key="weight">0.8164966106414795</data>
  <data key="slice">15</data>
  <data key="year">2015</data>
</edge>
<edge source="26" target="47">
  <data key="weight">0.8164966106414795</data>
  <data key="slice">15</data>
  <data key="year">2015</data>
</edge>
<edge source="26" target="56">
  <data key="weight">0.7071067690849304</data>
  <data key="slice">15</data>
  <data key="year">2015</data>
</edge>
<edge source="27" target="39">
  <data key="weight">0.8164966106414795</data>
  <data key="slice">15</data>
  <data key="year">2015</data>
</edge>
<edge source="27" target="42">
  <data key="weight">0.8164966106414795</data>
  <data key="slice">15</data>
  <data key="year">2015</data>
</edge>
<edge source="27" target="47">
  <data key="weight">1.0</data>
  <data key="slice">15</data>
  <data key="year">2015</data>
</edge>
<edge source="27" target="55">
  <data key="weight">0.8164966106414795</data>
  <data key="slice">15</data>
  <data key="year">2015</data>
</edge>
<edge source="28" target="45">
  <data key="weight">0.5</data>
  <data key="slice">14</data>
  <data key="year">2014</data>
</edge>
<edge source="29" target="54">
  <data key="weight">0.8164966106414795</data>
  <data key="slice">15</data>
  <data key="year">2015</data>
</edge>
<edge source="29" target="56">
  <data key="weight">0.8660253882408142</data>
  <data key="slice">15</data>
  <data key="year">2015</data>
</edge>
<edge source="29" target="64">
  <data key="weight">0.6666666865348816</data>
  <data key="slice">15</data>
  <data key="year">2015</data>
</edge>
<edge source="30" target="48">
  <data key="weight">1.0</data>
  <data key="slice">4</data>
  <data key="year">2004</data>
</edge>
<edge source="30" target="56">
  <data key="weight">1.0</data>
  <data key="slice">4</data>
  <data key="year">2004</data>
</edge>
<edge source="31" target="35">
  <data key="weight">0.5773502588272095</data>
  <data key="slice">18</data>
  <data key="year">2018</data>
</edge>
<edge source="31" target="52">
  <data key="weight">0.5773502588272095</data>
  <data key="slice">18</data>
  <data key="year">2018</data>
</edge>
<edge source="31" target="53">
  <data key="weight">0.7071067690849304</data>
  <data key="slice">18</data>
  <data key="year">2018</data>
</edge>
<edge source="31" target="60">
  <data key="weight">0.5773502588272095</data>
  <data key="slice">18</data>
  <data key="year">2018</data>
</edge>
<edge source="31" target="70">
  <data key="weight">0.7071067690849304</data>
  <data key="slice">18</data>
  <data key="year">2018</data>
</edge>
<edge source="32" target="36">
  <data key="weight">1.0</data>
  <data key="slice">8</data>
  <data key="year">2008</data>
</edge>
<edge source="32" target="37">
  <data key="weight">0.5</data>
  <data key="slice">16</data>
  <data key="year">2016</data>
</edge>
<edge source="32" target="40">
  <data key="weight">1.0</data>
  <data key="slice">16</data>
  <data key="year">2016</data>
</edge>
<edge source="32" target="49">
  <data key="weight">1.0</data>
  <data key="slice">5</data>
  <data key="year">2005</data>
</edge>
<edge source="32" target="50">
  <data key="weight">0.5</data>
  <data key="slice">5</data>
  <data key="year">2005</data>
</edge>
<edge source="32" target="57">
  <data key="weight">0.5</data>
  <data key="slice">8</data>
  <data key="year">2008</data>
</edge>
<edge source="32" target="63">
  <data key="weight">0.5</data>
  <data key="slice">5</data>
  <data key="year">2005</data>
</edge>
<edge source="32" target="65">
  <data key="weight">0.5</data>
  <data key="slice">8</data>
  <data key="year">2008</data>
</edge>
<edge source="32" target="68">
  <data key="weight">0.8164966106414795</data>
  <data key="slice">16</data>
  <data key="year">2016</data>
</edge>
<edge source="33" target="37">
  <data key="weight">0.5</data>
  <data key="slice">16</data>
  <data key="year">2016</data>
</edge>
<edge source="33" target="40">
  <data key="weight">0.5</data>
  <data key="slice">16</data>
  <data key="year">2016</data>
</edge>
<edge source="34" target="43">
  <data key="weight">1.0</data>
  <data key="slice">5</data>
  <data key="year">2005</data>
</edge>
<edge source="34" target="54">
  <data key="weight">1.0</data>
  <data key="slice">5</data>
  <data key="year">2005</data>
</edge>
<edge source="35" target="66">
  <data key="weight">0.8164966106414795</data>
  <data key="slice">18</data>
  <data key="year">2018</data>
</edge>
<edge source="35" target="69">
  <data key="weight">0.6666666865348816</data>
  <data key="slice">18</data>
  <data key="year">2018</data>
</edge>
<edge source="36" target="57">
  <data key="weight">0.5</data>
  <data key="slice">8</data>
  <data key="year">2008</data>
</edge>
<edge source="36" target="65">
  <data key="weight">0.5</data>
  <data key="slice">8</data>
  <data key="year">2008</data>
</edge>
<edge source="37" target="40">
  <data key="weight">0.5</data>
  <data key="slice">16</data>
  <data key="year">2016</data>
</edge>
<edge source="38" target="52">
  <data key="weight">0.8164966106414795</data>
  <data key="slice">18</data>
  <data key="year">2018</data>
</edge>
<edge source="38" target="60">
  <data key="weight">0.8164966106414795</data>
  <data key="slice">18</data>
  <data key="year">2018</data>
</edge>
<edge source="38" target="69">
  <data key="weight">0.8164966106414795</data>
  <data key="slice">18</data>
  <data key="year">2018</data>
</edge>
<edge source="39" target="42">
  <data key="weight">1.0</data>
  <data key="slice">15</data>
  <data key="year">2015</data>
</edge>
<edge source="39" target="47">
  <data key="weight">0.8164966106414795</data>
  <data key="slice">15</data>
  <data key="year">2015</data>
</edge>
<edge source="39" target="55">
  <data key="weight">1.0</data>
  <data key="slice">15</data>
  <data key="year">2015</data>
</edge>
<edge source="40" target="68">
  <data key="weight">0.8164966106414795</data>
  <data key="slice">16</data>
  <data key="year">2016</data>
</edge>
<edge source="42" target="47">
  <data key="weight">0.8164966106414795</data>
  <data key="slice">15</data>
  <data key="year">2015</data>
</edge>
<edge source="42" target="55">
  <data key="weight">1.0</data>
  <data key="slice">15</data>
  <data key="year">2015</data>
</edge>
<edge source="43" target="51">
  <data key="weight">1.0</data>
  <data key="slice">3</data>
  <data key="year">2003</data>
</edge>
<edge source="43" target="54">
  <data key="weight">1.0</data>
  <data key="slice">5</data>
  <data key="year">2005</data>
</edge>
<edge source="43" target="67">
  <data key="weight">1.0</data>
  <data key="slice">3</data>
  <data key="year">2003</data>
</edge>
<edge source="44" target="51">
  <data key="weight">1.0</data>
  <data key="slice">13</data>
  <data key="year">2013</data>
</edge>
<edge source="45" target="51">
  <data key="weight">0.5</data>
  <data key="slice">14</data>
  <data key="year">2014</data>
</edge>
<edge source="45" target="59">
  <data key="weight">0.8164966106414795</data>
  <data key="slice">14</data>
  <data key="year">2014</data>
</edge>
<edge source="46" target="50">
  <data key="weight">0.8164966106414795</data>
  <data key="slice">5</data>
  <data key="year">2005</data>
</edge>
<edge source="46" target="63">
  <data key="weight">0.8164966106414795</data>
  <data key="slice">5</data>
  <data key="year">2005</data>
</edge>
<edge source="47" target="55">
  <data key="weight">0.8164966106414795</data>
  <data key="slice">15</data>
  <data key="year">2015</data>
</edge>
<edge source="48" target="56">
  <data key="weight">1.0</data>
  <data key="slice">4</data>
  <data key="year">2004</data>
</edge>
<edge source="49" target="63">
  <data key="weight">0.5</data>
  <data key="slice">5</data>
  <data key="year">2005</data>
</edge>
<edge source="50" target="63">
  <data key="weight">1.0</data>
  <data key="slice">5</data>
  <data key="year">2005</data>
</edge>
<edge source="51" target="59">
  <data key="weight">0.8164966106414795</data>
  <data key="slice">14</data>
  <data key="year">2014</data>
</edge>
<edge source="51" target="61">
  <data key="weight">1.0</data>
  <data key="slice">15</data>
  <data key="year">2015</data>
</edge>
<edge source="51" target="67">
  <data key="weight">9.999999974752427E-7</data>
  <data key="slice">3</data>
  <data key="year">2003</data>
</edge>
<edge source="52" target="53">
  <data key="weight">0.8164966106414795</data>
  <data key="slice">18</data>
  <data key="year">2018</data>
</edge>
<edge source="52" target="60">
  <data key="weight">1.0</data>
  <data key="slice">18</data>
  <data key="year">2018</data>
</edge>
<edge source="52" target="62">
  <data key="weight">0.5</data>
  <data key="slice">17</data>
  <data key="year">2017</data>
</edge>
<edge source="52" target="69">
  <data key="weight">0.6666666865348816</data>
  <data key="slice">18</data>
  <data key="year">2018</data>
</edge>
<edge source="52" target="70">
  <data key="weight">0.8164966106414795</data>
  <data key="slice">18</data>
  <data key="year">2018</data>
</edge>
<edge source="53" target="60">
  <data key="weight">0.8164966106414795</data>
  <data key="slice">18</data>
  <data key="year">2018</data>
</edge>
<edge source="53" target="70">
  <data key="weight">1.0</data>
  <data key="slice">18</data>
  <data key="year">2018</data>
</edge>
<edge source="54" target="56">
  <data key="weight">0.7071067690849304</data>
  <data key="slice">15</data>
  <data key="year">2015</data>
</edge>
<edge source="54" target="64">
  <data key="weight">0.8164966106414795</data>
  <data key="slice">15</data>
  <data key="year">2015</data>
</edge>
<edge source="56" target="64">
  <data key="weight">0.8660253882408142</data>
  <data key="slice">15</data>
  <data key="year">2015</data>
</edge>
<edge source="57" target="65">
  <data key="weight">0.5</data>
  <data key="slice">8</data>
  <data key="year">2008</data>
</edge>
<edge source="60" target="69">
  <data key="weight">0.6666666865348816</data>
  <data key="slice">18</data>
  <data key="year">2018</data>
</edge>
<edge source="60" target="70">
  <data key="weight">0.8164966106414795</data>
  <data key="slice">18</data>
  <data key="year">2018</data>
</edge>
<edge source="62" target="68">
  <data key="weight">0.40824830532073975</data>
  <data key="slice">17</data>
  <data key="year">2017</data>
</edge>
<edge source="66" target="69">
  <data key="weight">0.8164966106414795</data>
  <data key="slice">18</data>
  <data key="year">2018</data>
</edge>
</graph>
</graphml>
