# Supplementary material for: Evolutions in the management of non-small cell lung cancer: A bibliometric study from the 100 most impactful articles in the field
Source: Front Oncol. 2022 Aug 17;12:939838. doi: 10.3389/fonc.2022.939838 (PMC9428518; doi:10.3389/fonc.2022.939838)
Supplement: Supplementary file 1 [file DataSheet_1.zip › Additional files/Figure production/CiteSpace figure production/project/burst_entries.tsv]

Begin	End	Strength	Year	Entity
2001.0	2003.0	2.3	2000.0	quality of life
2003.0	2006.0	2.6599	2000.0	expression
2004.0	2005.0	2.8467	2000.0	efficacy
2004.0	2005.0	2.5254	2000.0	tyrosine kinase
2004.0	2005.0	2.4646	2000.0	inhibitor
2004.0	2011.0	2.4134	2000.0	trial
2013.0	2019.0	4.01	2000.0	open label
2015.0	2016.0	2.8552	2000.0	blockade
2015.0	2019.0	2.4025	2000.0	therapy
2015.0	2017.0	2.2904	2000.0	chemotherapy
2016.0	2019.0	3.8502	2000.0	nivolumab
2017.0	2019.0	2.7703	2000.0	phase iii
