# Supplementary material for: Evolutions in the management of non-small cell lung cancer: A bibliometric study from the 100 most impactful articles in the field
Source: Front Oncol. 2022 Aug 17;12:939838. doi: 10.3389/fonc.2022.939838 (PMC9428518; doi:10.3389/fonc.2022.939838)
Supplement: Supplementary file 1 [file DataSheet_1.zip › Additional files/Figure production/CiteSpace figure production/project/CitationBurst.in]

# 2000 3 0
# 2001 10 1
# 2002 16 2
# 2003 34 3
# 2004 52 4
# 2005 87 5
# 2006 28 6
# 2007 20 7
# 2008 45 8
# 2009 47 9
# 2010 49 10
# 2011 30 11
# 2012 28 12
# 2013 20 13
# 2014 37 14
# 2015 56 15
# 2016 36 16
# 2017 39 17
# 2018 76 18
# 2019 7 19
10 0 1
3 1 1
4 1 3
10 1 2
11 1 1
8 2 1
9 2 1
13 2 1
15 2 1
16 2 1
17 2 1
18 2 2
4 3 1
4 4 1
6 4 1
9 5 1
10 5 1
14 6 1
5 7 1
7 8 1
8 9 1
9 10 1
3 11 2
4 11 2
5 11 3
9 11 1
10 11 1
13 11 1
15 11 1
16 11 1
17 11 2
18 11 5
5 12 1
8 12 1
12 13 1
6 14 1
4 15 1
7 15 1
8 16 1
10 16 1
14 16 1
16 16 1
18 16 1
19 16 1
3 17 1
4 17 1
5 17 2
3 18 1
2 19 1
10 20 1
4 21 3
5 21 5
6 21 1
8 21 3
10 21 3
11 21 2
17 21 2
9 22 1
18 22 1
12 23 1
18 23 2
4 24 1
10 25 1
4 26 1
6 27 1
5 28 1
9 29 1
6 30 1
2 31 1
6 32 1
6 33 1
5 34 1
15 34 1
15 35 1
2 36 1
9 36 1
15 37 1
11 38 1
1 39 1
4 40 1
11 41 1
3 42 1
9 43 1
18 44 1
9 45 1
0 46 1
2 46 2
3 46 1
7 46 1
9 46 2
10 46 2
11 46 1
14 46 1
17 46 1
19 46 1
15 47 4
16 47 1
9 48 1
11 48 1
16 49 1
18 49 2
4 50 1
9 50 1
16 51 1
17 52 1
18 53 1
15 54 3
6 55 1
12 56 1
1 57 1
9 57 2
12 57 1
15 57 1
17 57 1
4 58 1
6 58 1
18 59 1
10 60 1
11 60 1
12 60 1
13 60 1
14 60 1
16 60 1
15 61 1
6 62 1
10 63 1
14 64 1
10 65 1
10 66 2
5 67 1
8 67 2
9 67 2
13 67 1
14 67 2
15 67 3
16 67 1
17 67 1
18 67 1
14 68 1
8 69 1
8 70 1
12 71 1
10 72 1
4 73 2
5 73 1
7 73 1
8 74 2
1 75 1
2 75 1
3 75 2
5 75 1
13 75 1
3 76 1
6 77 1
17 77 1
8 78 1
16 79 1
16 80 1
12 81 1
6 82 1
15 82 2
18 82 1
12 83 1
12 84 1
15 85 1
16 85 1
15 86 1
12 87 1
8 88 1
6 89 1
7 90 1
13 91 1
5 92 1
8 92 1
14 92 2
16 92 1
10 93 1
17 93 1
18 93 1
5 94 1
11 94 1
3 95 1
5 96 1
1 97 1
3 97 1
8 97 1
13 97 1
14 97 1
16 97 1
18 97 2
5 98 1
8 99 1
6 100 1
12 101 1
14 101 1
13 102 1
12 103 2
14 103 1
15 103 1
18 103 2
4 104 1
13 104 1
18 104 1
13 105 2
15 105 2
17 105 2
18 105 6
18 106 2
11 107 1
15 108 1
11 109 1
13 109 1
16 110 1
5 111 1
17 112 1
18 112 1
18 113 1
11 114 1
9 115 1
10 115 1
12 115 1
14 115 1
16 115 1
3 116 1
14 117 1
16 118 1
3 119 2
5 119 1
6 119 1
9 119 2
15 119 2
16 119 2
17 119 2
18 119 4
5 120 2
14 121 1
5 122 1
3 123 1
11 124 1
14 124 1
11 125 1
17 126 1
9 127 1
4 128 1
7 128 1
4 129 1
18 130 1
1 131 1
2 131 1
4 131 2
5 131 2
8 131 2
9 131 3
10 131 1
17 131 1
12 132 1
3 133 1
5 134 1
3 135 1
4 135 1
5 135 1
10 135 1
12 135 1
13 135 1
14 135 1
16 136 1
8 137 1
0 138 1
6 138 1
11 138 1
16 139 3
17 139 1
18 139 3
19 139 1
5 140 1
6 141 1
4 142 1
9 142 1
14 142 1
17 143 1
4 144 1
3 145 1
1 146 1
3 147 1
4 147 1
5 147 4
6 147 1
18 147 1
2 148 1
4 148 1
8 148 1
9 148 3
10 148 2
11 148 1
14 148 1
16 148 1
17 148 1
18 148 2
1 149 1
2 149 2
7 150 1
3 151 1
5 152 6
11 152 1
9 153 1
18 154 2
10 155 1
15 156 1
16 156 1
5 157 1
15 158 1
16 158 1
17 158 1
6 159 1
17 160 1
4 161 2
5 161 4
12 161 1
14 161 2
9 162 1
15 163 1
16 164 1
17 165 1
9 166 1
8 167 1
9 168 1
10 168 1
11 168 1
18 169 1
4 170 1
5 170 4
7 170 1
9 170 2
10 170 1
11 170 2
12 170 1
13 170 2
14 170 3
15 170 2
17 170 1
18 170 1
19 170 1
18 171 1
7 172 1
11 172 1
7 173 1
15 174 1
1 175 1
3 175 2
8 175 1
10 175 1
6 176 1
2 177 1
3 178 1
4 179 1
8 180 1
5 181 1
5 182 1
17 182 1
5 183 1
12 184 1
5 185 1
4 186 1
8 186 1
3 187 1
13 187 1
4 188 2
5 188 3
15 189 1
18 189 1
8 190 1
9 190 1
10 190 1
12 190 1
13 190 1
14 190 1
15 190 1
12 191 1
16 191 1
4 192 1
5 192 2
7 192 1
12 192 1
14 192 1
8 193 1
5 194 4
9 194 2
11 194 1
18 194 1
16 195 1
15 196 2
1 197 1
6 198 1
14 199 1
9 200 1
17 201 1
18 201 1
18 202 1
0 203 1
10 203 2
2 204 1
8 204 2
2 205 1
3 206 1
16 207 1
3 208 1
4 208 4
5 208 2
7 208 1
8 208 2
9 208 1
10 208 1
12 208 1
15 208 1
18 208 1
11 209 1
12 210 1
7 211 1
15 212 1
18 213 3
7 214 1
11 214 1
16 215 1
17 216 1
10 217 2
4 218 3
5 218 3
10 218 1
17 219 1
5 220 2
7 221 1
7 222 1
4 223 1
9 224 1
12 225 1
15 225 1
11 226 1
8 227 1
10 227 2
10 228 1
15 228 1
5 229 3
8 229 1
9 229 1
12 230 1
10 231 1
3 232 1
4 232 1
6 232 1
13 232 1
14 232 1
18 232 1
9 233 1
16 234 1
18 235 1
7 236 1
6 237 1
11 238 1
13 238 1
14 238 1
17 238 2
18 238 4
14 239 1
15 239 1
19 239 1
17 240 1
12 241 1
2 242 1
5 243 1
15 243 2
12 244 1
14 244 1
7 245 1
5 246 2
11 247 1
15 248 2
14 249 1
18 249 2
15 250 1
16 250 1
2 251 1
3 251 1
7 251 1
8 251 2
9 251 3
10 251 1
11 251 1
14 251 1
17 251 1
18 251 1
19 251 1
18 252 1
11 253 1
17 253 1
19 254 1
15 255 1
3 256 1
5 256 3
4 257 1
5 257 1
18 258 2
6 259 1
14 260 1
17 261 1
6 262 2
7 262 1
8 262 1
10 262 1
15 262 1
8 263 1
1 264 1
2 264 1
3 264 1
5 264 3
6 264 1
10 264 3
3 265 1
8 266 1
18 267 2
18 268 1
3 269 2
4 269 1
5 269 1
6 269 1
8 269 3
9 269 1
10 269 3
11 269 1
13 269 1
14 269 2
15 269 5
16 269 3
17 269 3
18 269 3
15 270 1
9 271 1
4 272 1
17 272 1
5 273 1
10 274 1
16 275 1
5 276 1
8 277 1
8 278 2
4 279 2
5 279 1
4 280 1
15 281 1
