# Supplementary material for: Evolutions in the management of non-small cell lung cancer: A bibliometric study from the 100 most impactful articles in the field
Source: Front Oncol. 2022 Aug 17;12:939838. doi: 10.3389/fonc.2022.939838 (PMC9428518; doi:10.3389/fonc.2022.939838)
Supplement: Supplementary file 1 [file DataSheet_1.zip › Additional files/Figure production/CiteSpace figure production/project/CitationBurstHistory.tsv]

keyword	TC	Centrality	Burst	PY	BurstBegin	BurstEnd	Span	HalfLife2	Status	WaitingTime
@PHRASEopen label	12.0	0.0	4.01	2013	2013	2019	7	4.5	1	0
@PHRASEnivolumab	8.0	0.0	3.8502	2016	2016	2019	4	1.5	1	0
