# Supplementary material for: Evolutions in the management of non-small cell lung cancer: A bibliometric study from the 100 most impactful articles in the field
Source: Front Oncol. 2022 Aug 17;12:939838. doi: 10.3389/fonc.2022.939838 (PMC9428518; doi:10.3389/fonc.2022.939838)
Supplement: Supplementary file 1 [file DataSheet_1.zip › Additional files/Figure production/CiteSpace figure production/project/citespace.parameters]

Date	March 22, 2022 2:51:22 PM CST
Project Home	C:\Users\DELL\Desktop\CStop100\project
Data Home	C:\Users\DELL\Desktop\CStop100\data
Data Source	WoS
From	2016-JAN
To	2019-DEC
Slice Length	1
Title	true
Abstract	true
Descriptor	true
Identifier	true
Prune with PF	false
Prune with MST	false
Prune Slices	false
Prune Merged	false
Threshold Group 0	2, 2, 20
Threshold Group 1	4, 3, 20
Threshold Group 2	4, 3, 20
