# Supplementary material for: Evolutions in the management of non-small cell lung cancer: A bibliometric study from the 100 most impactful articles in the field
Source: Front Oncol. 2022 Aug 17;12:939838. doi: 10.3389/fonc.2022.939838 (PMC9428518; doi:10.3389/fonc.2022.939838)
Supplement: Supplementary file 1 [file DataSheet_1.zip › Additional files/Figure production/CiteSpace figure production/project/clusters/0/cluster0_keys_57.list]

@PHRASEapoptosis
@PHRASEi trial
@PHRASEstage iiib
@PHRASEcell
@PHRASEpemetrexed plus
@PHRASEcisplatin plus gemcitabine
@PHRASEforthcoming 7th edition
@PHRASEconsolidation
@PHRASElong term survival
@PHRASEosi 774
@PHRASEtrial comparing cisplatin
@PHRASEanticancer agent
@PHRASElife
@PHRASEchemoradiotherapy
@PHRASEfluorouracil
@PHRASEcancernsclc
@PHRASEcomparing cisplatin
@PHRASEcontrolled trial
@PHRASE1st line
@PHRASEmessenger rna
@PHRASEuntreatedpatient
@PHRASEinductiontreatment
@PHRASEpaclitaxel/carboplatin
@PHRASEplus gemcitabine
@PHRASEtumor response
@PHRASEleucovorin
@PHRASEtherapy oncology group
@PHRASErandomized phase iii
@PHRASEinfarction
@PHRASEdepression
@PHRASEduration
@PHRASEcooperative oncology group
@PHRASEoncology group
@PHRASEconsolidationchemotherapy
@PHRASEchemotherapyregimen
@PHRASEradiation therapy
@PHRASEsupportive care
@PHRASEirradiation
@PHRASEelderly patient
@PHRASEradiotherapy
@PHRASEmetaanalysis
@PHRASEconcurrent chemoradiotherapy
@PHRASEangiogenesis
@PHRASEetoposide
@PHRASErandomized trial
@PHRASEamplification
@PHRASEtyrosine kinase inhibitor
@PHRASEiii trial
@PHRASEfunctional assessment
@PHRASEbevacizumab
@PHRASEmulticenter
@PHRASEsurvival
@PHRASEpaclitaxel
@PHRASEcombination
@PHRASEcisplatin
@PHRASEcarboplatin
@PHRASEchemotherapy
