# Supplementary material for: Evolutions in the management of non-small cell lung cancer: A bibliometric study from the 100 most impactful articles in the field
Source: Front Oncol. 2022 Aug 17;12:939838. doi: 10.3389/fonc.2022.939838 (PMC9428518; doi:10.3389/fonc.2022.939838)
Supplement: Supplementary file 1 [file DataSheet_1.zip › Additional files/Figure production/CiteSpace figure production/project/clusters/0/download_cluster_57.txt]

FN Thomson Reuters Web of Science?
VR 1.0
PT J
AU RECK, M
   JOACHIM, VON PAWEL
   PETR, ZATLOUKAL
   RODRYG, RAMLAU
   VERA, GORBOUNOVA
   VERA, HIRSH
   NATASHA, LEIGHL
   JOERG, MEZGER
   VENICE, ARCHER
   NICOLA, MOORE
   CHRISTIAN, MANEGOLD
TI Phase III Trial of Cisplatin Plus Gemcitabine With Either Placebo or Bevacizumab As First-Line Therapy for Nonsquamous Non-Small-Cell Lung Cancer: AVAiL
SO JOURNAL OF CLINICAL ONCOLOGY
DE cooperative oncology group;metastatic colorectal cancer;paclitaxel;carboplatin;combination;regimen;vegf;angiogenesis;fluorouracil;leucovorin
AB Purpose Bevacizumab, a monoclonal antibody targeting vascular endothelial growth factor, improves survival when combined with carboplatin/paclitaxel for advanced nonsquamous non-small-cell lung cancer (NSCLC). This randomized phase III trial investigated the efficacy and safety of cisplatin/gemcitabine (CG) plus bevacizumab in this setting. Patients and Methods Patients were randomly assigned to receive cisplatin 80 mg/m(2) and gemcitabine 1,250 mg/m2 for up to six cycles plus low-dose bevacizumab (7.5 mg/kg), high-dose bevacizumab (15 mg/kg), or placebo every 3 weeks until disease progression. The trial was not powered to compare the two doses directly. The primary end point was amended from overall survival (OS) to progression-free survival (PFS). Between February 2005 and August 2006, 1,043 patients were randomly assigned (placebo, n = 347; low dose, n = 345; high dose, n = 351). Results PFS was significantly prolonged; the hazard ratios for PFS were 0.75 (median PFS, 6.7 v 6.1 months for placebo; P = .003) in the low-dose group and 0.82 (median PFS, 6.5 v 6.1 months for placebo; P = .03) in the high-dose group compared with placebo. Objective response rates were 20.1%, 34.1%, and 30.4% for placebo, low-dose bevacizumab, and high-dose bevacizumab plus CG, respectively. Duration of follow-up was not sufficient for OS analysis. Incidence of grade 3 or greater adverse events was similar across arms. Grade >= 3 pulmonary hemorrhage rates were <= 1.5% for all arms despite 9% of patients receiving therapeutic anticoagulation. Conclusion Combining bevacizumab (7.5 or 15 mg/kg) with CG significantly improved PFS and objective response rate. Bevacizumab plus platinum-based chemotherapy offers clinical benefit for bevacizumab-eligible patients with advanced NSCLC.
FU PfizerPfizer; National Cancer InstituteUnited States Department of
NR 18
TC 1147
Z9 0
U1 3
U2 107.0
J9 JOURNAL OF CLINICAL ONCOLOGY
PD MAR
PY 2009
VL 27
BP 1227
EP 1234
DI 10.1200/JCO.2007.14.5466
PG 8
SC ONCOLOGY
UT WOS:000266193700014
PM 19188680
ER

PT J
AU FUKUOKA, M
   S, YANO
   G, GIACCONE
   T, TAMURA
   K, NAKAGAWA
   JY, DOUILLARD
   Y, NISHIWAKI
   J, VANSTEENKISTE
   S, KUDOH
   D, RISCHIN
   R, EEK
   T, HORAI
   K, NODA
   I, TAKATA
   E, SMIT
   S, AVERBUCH
   A, MACLEOD
   A, FEYEREISLOVA
   RP, DONG
   J, BASELGA
TI Multi-institutional randomized phase II trial of gefitinib for previously treated patients with advanced non-small-cell lung cancer
SO JOURNAL OF CLINICAL ONCOLOGY
DE growth factor receptor;functional assessment;docetaxel;therapy;chemotherapy;care
AB Purpose: To evaluate the efficacy and tolerability of two doses of gefitinib (Iressa [ZD 1839]; AstraZeneca, Wilmington, DE), a novel epidermal growth factor receptor tyrosine kinase inhibitor, in patients with pretreated advanced non-small-cell lung cancer (NSCLC). Patients and Methods: This was a randomized, double-blind, parallel-group, multicenter phase II trial. Two hundred ten patients with advanced NSCIC who were previously treated with one or two chemotherapy regimens (at least one containing platinum) were randomized to receive either 250-mg or 500-mg oral doses of gefitinib once daily. Results: Efficacy was similar for the 250- and 500-mg/d groups. Objective tumor response rates were 18.4% (95% confidence interval [CI], 11.5 to 27.3) and 19.0% (95% CI, 12.1 to 27.9); among evaluable patients, symptom improvement rates were 40.3% (95% CI, 28.5 to 53.0) and 37.0% (95% CI, 26.0 to 49.1); median progression-free survival times were 2.7 and 2.8 months, and median over-all survival times were 7.6 and 8.0 months, respectively. Symptom improvements were recorded for 69.2% (250 mg/d) and 85.79/6 (500 mg/d) of patients with a tumor response. Adverse events (AEs) at both dose levels were generally mild (grade 1 or 2) and consisted mainly of skin reactions and diarrhea. Drug-related toxicities were more frequent in the higher-dose group. Withdrawal due to drug-related AEs was 1.9% and 9.4% for patients receiving gefitinib 250 and 500 mg/d, respectively. Conclusion: Gefitinib showed Clinically meaningful antitumor activity and provided symptom relief as second- and third-line treatment in these patients. At 250 mg/d, gefitinib had a favorable AE profile. Gefitinib 250 mg/d is an important, novel treatment option for patients with pretreated advanced NSCLC.
FU MerckMerck & Company; Genentech/RocheRoche HoldingGenentech;
NR 27
TC 2376
Z9 0
U1 1
U2 138.0
J9 JOURNAL OF CLINICAL ONCOLOGY
PD JUN
PY 2003
VL 21
BP 2237
EP 2246
DI 10.1200/JCO.2003.10.038
PG 10
SC ONCOLOGY
UT WOS:000183564800005
PM 12748244
ER

PT J
AU SHEPHERD, FA
   JR, PEREIRA
   T, CIULEANU
   EH, TAN
   V, HIRSH
   S, THONGPRASERT
   D, CAMPOS
   S, MAOLEEKOONPIROJ
   M, SMYLIE
   R, MARTINS
   M, VAN KOOTEN
   M, DEDIU
   B, FINDLAY
   DS, TU
   D, JOHNSTON
   A, BEZJAK
   G, CLARK
   P, SANTABARBARA
   L, SEYMOUR
   TRIALS, CA NATL CANC INST CANADA CLIN
TI Erlotinib in previously treated non-small-cell lung cancer
SO NEW ENGLAND JOURNAL OF MEDICINE
DE growth factor receptor;phase iii trial;gefitinib;mutation;docetaxel;platinum;responsiveness;sensitivity;combination;expression
AB BACKGROUND We conducted a randomized, placebo-controlled, double-blind trial to determine whether the epidermal growth factor receptor inhibitor erlotinib prolongs survival in non - small-cell lung cancer after the failure of first-line or second-line chemotherapy. METHODS Patients with stage IIIB or IV non - small-cell lung cancer, with performance status from 0 to 3, were eligible if they had received one or two prior chemotherapy regimens. The patients were stratified according to center, performance status, response to prior chemotherapy, number of prior regimens, and prior platinum-based therapy and were randomly assigned in a 2: 1 ratio to receive oral erlotinib, at a dose of 150 mg daily, or placebo. RESULTS The median age of the 731 patients who underwent randomization was 61.4 years; 49 percent had received two prior chemotherapy regimens, and 93 percent had received platinum-based chemotherapy. The response rate was 8.9 percent in the erlotinib group and less than 1 percent in the placebo group (P< 0.001); the median duration of the response was 7.9 months and 3.7 months, respectively. Progression-free survival was 2.2 months and 1.8 months, respectively ( hazard ratio, 0.61, adjusted for stratification categories; P< 0.001). Overall survival was 6.7 months and 4.7 months, respectively ( hazard ratio, 0.70; P< 0.001), in favor of erlotinib. Five percent of patients discontinued erlotinib because of toxic effects. CONCLUSIONS Erlotinib can prolong survival in patients with non - small-cell lung cancer after first-line or second-line chemotherapy.
FU NATIONAL CANCER INSTITUTEUnited States Department of Health & Human
NR 37
TC 4431
Z9 0
U1 5
U2 302.0
J9 NEW ENGLAND JOURNAL OF MEDICINE
PD JUL
PY 2005
VL 353
BP 123
EP 132
DI 10.1056/NEJMoa050753
PG 10
SC GENERAL & INTERNAL MEDICINE
UT WOS:000230438800004
PM 16014882
ER

PT J
AU SCAGLIOTTI, GV
   F, DE MARINIS
   M, RINALDI
   L, CRINO
   C, GRIDELLI
   S, RICCI
   E, MATANO
   C, BONI
   M, MARANGOLO
   G, FAILLA
   G, ALTAVILLA
   V, ADAMO
   A, CERIBELLI
   M, CLERICI
   F, DI COSTANZO
   L, FRONTINI
   M, TONATO
   PROJECT, CA ITALIAN LUNG CANC
TI Phase III randomized trial comparing three platinum-based doublets in advanced non-small-cell lung cancer
SO JOURNAL OF CLINICAL ONCOLOGY
DE southwest oncology group;plus cisplatin;gemcitabine cisplatin;dose level;paclitaxel;vinorelbine;carboplatin;etoposide
AB Purpose: To evaluate whether two commonly used newer platinum-based regimens offer any advantage over vinorelbine-cisplatin (reference regimen) in response rate for patients with advanced non-small-cell lung cancer (NSCLC). Patients and Methods: Chemotherapy-naive patients were randomized to receive gemcitabine 1,250 mg/m(2) days 1 and 8 plus cisplatin 75 mg/m(2) day 2 every 21 days (GC arm), or paclitaxel 225 mg/m(2) (3-hour infusion) then carboplatin (area under the concentration-time curve of 6 mg/mL(.)min), both on day 1 every 21 days (PCb arm), or vinorelbine 25 mg/m(2)/wk for 12 weeks then every other week plus cisplatin 100 mg/m(2) day 1 every 28 days (VC arm). Results: Six hundred twelve patients were randomized to treatment (205 GC, 204 PCb, and 203 VC). Overall response rates for the GC (30%) anti PCb (32%) arms were not significantly different from that of the VC arm (30%). There were no differences in overall survival, time to disease progression, or time to treatment failure. Median survival for the GC, PCb, and VC groups was 9.8, 9.9, and 9.5 months, respectively. Neutropenia was significantly higher on the VC arm (GC 17% or PCb 35% v VC 43% of cycles, P < .001), as was thrombocytopenia on the GC arm (GC 16% v VC 0.1% of cycles, P < .001). Alopecia and peripheral neurotoxicity were most common on the PCb arm, as was nausea/vomiting an the VC arm (P < .05). Conclusion: Efficacy end points were not significantly different between experimental and reference arms, although toxicities showed differences. These findings suggest that chemotherapy in NSCLC has reached a therapeutic plateau. (C) 2002 by American Society of Clinical Oncology.
FU Bristol-Myers SquibbBristol-Myers Squibb; Ono Pharmaceutical
NR 21
TC 676
Z9 0
U1 2
U2 11.0
J9 JOURNAL OF CLINICAL ONCOLOGY
PD NOV
PY 2002
VL 20
BP 4285
EP 4291
DI 10.1200/JCO.2002.02.068
PG 7
SC ONCOLOGY
UT WOS:000178967000004
PM 12409326
ER

PT J
AU KELLY, K
   J, CROWLEY
   PA, BUNN
   CA, PRESANT
   PK, GREVSTAD
   CM, MAINPOUR
   SD, RAMSEY
   AJ, WOZNIAK
   GR, WEISS
   DF, MOORE
   VK, ISRAEL
   RB, LIVINGSTON
   DR, GANDARA
TI Randomized phase III trial of paclitaxel plus carboplatin versus vinorelbine plus cisplatin in the treatment of patients with advanced non-small-cell lung cancer: A Southwest Oncology Group trial
SO JOURNAL OF CLINICAL ONCOLOGY
DE quality of life;functional assessment;comparing cisplatin;untreated patient;i trial;survival;gemcitabine;combination;etoposide;multicenter
AB Purpose: This randomized trial was designed to determine whether paclitaxel plus carboplatin (PC) offered a survival advantage over vinorelbine plus cisplatin (VC) for patients with advanced non-small-cell lung cancer. Secondary objectives were to compare toxicity, tolerability, quality of life (QOL), and resource utilization, Patients and Methods: Two hundred two patients received VC (vinorelbine 25 mg/m(2)/wk and cisplatin 100 mg/m(2)/d, day 1 every 28 days) and 206 patients received PC (paclitaxel 225 mg/m(2) over 3 hours with carboplatin area under the curve of 6, day 1 every 21 days). Patients completed QOL questionnaires at baseline, 13 weeks, and 25 weeks. Resource utilization forms were completed at five time points through 24 months. Results: Patient characteristics were similar between the groups. The objective response rate was 28% in the VC arm and 25% in the PC arm. Median survival was 8 months in both arms, with 1-year survival rates of 36% and 38%, respectively. Grade 3 and 4 leukopenia (P = .002) and neutropenia (P =.008) occurred more frequently on the VC arm, Grade 3 nausea and vomiting were higher on the VC arm (P = .001, P = .007), and grade 3 peripheral neuropathy was higher on the PC arm (P < .001). More patients on the VC arm discontinued therapy because of toxicity (P = .001), No difference in QOL was observed. Overall costs on the PC arm were higher than on the VC arm because of drug costs. Conclusion: PC is equally efficacious as VC for the treatment of advanced non-small-cell lung cancer. PC is less toxic and better tolerated but more expensive than VC. New treatment strategies should be pursued. (C) 2001 by American Society of Clinical Oncology.
FU NCI NIH HHSUnited States Department of Health & Human ServicesNational
NR 40
TC 865
Z9 0
U1 1
U2 14.0
J9 JOURNAL OF CLINICAL ONCOLOGY
PD JUL
PY 2001
VL 19
BP 3210
EP 3218
DI 10.1200/JCO.2001.19.13.3210
PG 9
SC ONCOLOGY
UT WOS:000169605600008
PM 11432888
ER

PT J
AU GARON, EB
   TUDOR-ELIADE, CIULEANU
   OSCAR, ARRIETA
   KUMAR, PRABHASH
   N, SYRIGOS KONSTANTINOS
   TUNCAY, GOKSEL
   KEUNCHIL, PARK
   VERA, GORBUNOVA
   RUBEN, DARIO KOWALYSZYN
   JOANNA, PIKIEL
   GRZEGORZ, CZYZEWICZ
   V, ORLOV SERGEY
   R, LEWANSKI CONRAD
   MICHAEL, THOMAS
   PAOLO, BIDOLI
   SHAKER, DAKHIL
   STEVEN, GANS
   JOO-HANG, KIM
   ALEXANDRU, GRIGORESCU
   NINA, KARASEVA
   MARTIN, RECK
   FEDERICO, CAPPUZZO
   EKATERINE, ALEXANDRIS
   ANDREAS, SASHEGYI
   SERGEY, YURASOV
   MAURICE, PEROL
TI Ramucirumab plus docetaxel versus placebo plus docetaxel for second-line treatment of stage IV non-small-cell lung cancer after disease progression on platinum-based therapy (REVEL): a multicentre, double-blind, randomised phase 3 trial
SO LANCET
DE iii trial;bevacizumab;carboplatin;paclitaxel;chemotherapy;survival;angiogenesis;erlotinib;life
AB Background Ramucirumab is a human IgG1 monoclonal antibody that targets the extracellular domain of VEGFR-2. We aimed to assess efficacy and safety of treatment with docetaxel plus ramucirumab or placebo as second-line treatment for patients with stage IV non-small-cell-lung cancer (NSCLC) after platinum-based therapy. Methods In this multicentre, double-blind, randomised phase 3 trial (REVEL), we enrolled patients with squamous or non-squamous NSCLC who had progressed during or after a first-line platinum-based chemotherapy regimen. Patients were randomly allocated (1:1) with a centralised, interactive voice-response system (stratified by sex, region, performance status, and previous maintenance therapy [yes vs no]) to receive docetaxel 75 mg/m(2) and either ramucirumab (10 mg/kg) or placebo on day 1 of a 21 day cycle until disease progression, unacceptable toxicity, withdrawal, or death. The primary endpoint was overall survival in all patients allocated to treatment. We assessed adverse events according to treatment received. This study is registered with ClinicalTrials.gov, number NCT01168973. Findings Between Dec 3, 2010, and Jan 24, 2013, we screened 1825 patients, of whom 1253 patients were randomly allocated to treatment. Median overall survival was 10.5 months (IQR 5.1-21.2) for 628 patients allocated ramucirumab plus docetaxel and 9.1 months (4.2-18.0) for 625 patients who received placebo plus docetaxel (hazard ratio 0.86, 95% CI 0.75-0.98; p=0.023). Median progression-free survival was 4.5 months (IQR 2.3-8.3) for the ramucirumab group compared with 3.0 months (1.4-6.9) for the control group (0.76, 0.68-0.86; p<0.0001). We noted treatment-emergent adverse events in 613 (98%) of 627 patients in the ramucirumab safety population and 594 (95%) of 618 patients in the control safety population. The most common grade 3 or worse adverse events were neutropenia (306 patients [49%] in the ramucirumab group vs 246 [40%] in the control group), febrile neutropenia (100 [16%] vs 62 [10%]), fatigue (88 [14%] vs 65 [10%]), leucopenia (86 [14%] vs 77 [12%]), and hypertension (35 [6%] vs 13 [2%]). The numbers of deaths from adverse events (31 [5%] vs 35 [6%]) and grade 3 or worse pulmonary haemorrhage (eight [1%] vs eight [1%]) did not differ between groups. Toxicities were manageable with appropriate dose reductions and supportive care. Interpretation Ramucirumab plus docetaxel improves survival as second-line treatment of patients with stage IV NSCLC.
FU Eli LillyEli Lilly
NR 34
TC 711
Z9 0
U1 3
U2 68.0
J9 LANCET
PD AUG
PY 2014
VL 384
BP 665
EP 673
DI 10.1016/S0140-6736(14)60845-X
PG 9
SC GENERAL & INTERNAL MEDICINE
UT WOS:000341359100024
PM 24933332
ER

PT J
AU WINTON, T
   R, LIVINGSTON
   D, JOHNSON
   J, RIGAS
   M, JOHNSTON
   C, BUTTS
   Y, CORMIER
   G, GOSS
   R, INCULET
   E, VALLIERES
   W, FRY
   D, BETHUNE
   J, AYOUB
   K, DING
   L, SEYMOUR
   B, GRAHAM
   MS, TSAO
   D, GANDARA
   K, KESLER
   T, DEMMY
   F, SHEPHERD
   GRP, CA NATL CANC INST CANADA CLIN TRIALS
   10, NATL CANC INST US INTERGROUP JBR
TI Vinorelbine plus cisplatin vs. observation in resected non-small-cell lung cancer
SO NEW ENGLAND JOURNAL OF MEDICINE
DE ras gene mutation;quality of life;stage ii;adjuvant chemotherapy;survival;trial;therapy
AB Background We undertook to determine whether adjuvant vinorelbine plus cisplatin prolongs overall survival among patients with completely resected early-stage non-small-cell lung cancer. Methods We randomly assigned patients with completely resected stage IB or stage II non-small-cell lung cancer to vinorelbine plus cisplatin or to observation. The primary end point was overall survival; principal secondary end points were recurrence-free survival and the toxicity and safety of the regimen. Results A total of 482 patients underwent randomization to vinorelbine plus cisplatin (242 patients) or observation (240); 45 percent of the patients had pathological stage IB disease and 55 percent had stage II, and all had an Eastern Cooperative Oncology Group performance status score of 0 or 1. In both groups, the median age was 61 years, 65 percent were men, and 53 percent had adenocarcinomas. Chemotherapy caused neutropenia in 88 percent of patients (including grade 3 febrile neutropenia in 7 percent) and death from toxic effects in two patients (0.8 percent). Nonhematologic toxic effects of chemotherapy were fatigue (81 percent of patients), nausea (80 percent), anorexia (55 percent), vomiting (48 percent), neuropathy (48 percent), and constipation (47 percent), but severe (grade 3 or greater) toxic effects were uncommon (<10 percent). Overall survival was significantly prolonged in the chemotherapy group as compared with the observation group (94 vs. 73 months; hazard ratio for death, 0.69; P=0.04), as was relapse-free survival (not reached vs. 46.7 months; hazard ratio for recurrence, 0.60; P<0.001). Five-year survival rates were 69 percent and 54 percent, respectively (P=0.03). Conclusions Adjuvant vinorelbine plus cisplatin has an acceptable level of toxicity and prolongs disease-free and overall survival among patients with completely resected early-stage non-small-cell lung cancer.
FU NATIONAL CANCER INSTITUTEUnited States Department of Health & Human
NR 33
TC 1352
Z9 0
U1 1
U2 38.0
J9 NEW ENGLAND JOURNAL OF MEDICINE
PD JUN
PY 2005
VL 352
BP 2589
EP 2597
DI 10.1056/NEJMoa043623
PG 9
SC GENERAL & INTERNAL MEDICINE
UT WOS:000229953700006
PM 15972865
ER

PT J
AU ALBAIN, KS
   SUZANNE, SWANN R
   W, RUSCH VALERIE
   III, TURRISI ANDREW T
   A, SHEPHERD FRANCES
   COLUM, SMITH
   YUHCHYAU, CHEN
   B, LIVINGSTON ROBERT
   H, FEINS RICHARD
   R, GANDARA DAVID
   A, FRY WILLARD
   GAIL, DARLING
   H, JOHNSON DAVID
   R, GREEN MARK
   C, MILLER ROBERT
   JOANNE, LEY
   T, SAUSE WILLLIAM
   D, COX JAMES
TI Radiotherapy plus chemotherapy with or without surgical resection for stage III non-small-cell lung cancer: a phase III randomised controlled trial
SO LANCET
DE therapy oncology group;induction chemotherapy;thoracic radiotherapy;chest radiotherapy;clinical trial;surgery;concurrent;radiation;cisplatin
AB Background Results from phase 11 studies in patients with stage IIIA non-small-cell lung cancer with ipsilateral mediastinal nodal metastases (N2) have shown the feasibility of resection after concurrent chemotherapy and radiotherapy with promising rates of survival. We therefore did this phase III trial to compare concurrent chemotherapy and radiotherapy followed by resection with standard concurrent chemotherapy and definitive radiotherapy without resection. Methods Patients with stage T1-3pN2M0 non-small-cell lung cancer were randomly assigned in a 1:1 ratio to concurrent induction chemotherapy (two cycles of cisplatin [50 mg/m(2) on days 1, 8, 29, and 361 and etoposide [50 mg/m(2) on days 1-5 and 29-33]) plus radiotherapy (45 Gy) in multiple academic and community hospitals. if no progression, patients in group 1 underwent resection and those in group 2 continued radiotherapy uninterrupted up to 61 Gy. Two additional cycles of cisplatin and etoposide were given in both groups. The primary endpoint was overall survival (OS). Analysis was by intention to treat. This study is registered with ClinicalTrials.gov, number NCT00002550. Findings 202 patients (median age 59 years, range 31-77) were assigned to group 1 and 194 (61 years, 32-78) to group 2. Median OS was 23.6 months (IQR 9.0-not reached) in group 1 versus 22.2 months (9.4-52.7) in group 2 (hazard ratio [HR] 0.87 [0.70-1.10]; p=0.24). Number of patients alive at 5 years was 37 (point estimate 27%) in group 1 and 24 (point estimate 20%) in group 2 (odds ratio 0.63 [0.36-1.10]; p=0.10). With NO status at thoracotomy, the median OS was 34.4 months (IQR 15.7-not reached; 19 [point estimate 41%] patients alive at 5 years). Progression-free survival (PFS) was better in group 1 than in group 2, median 12.8 months (5.3-42.2) vs 10.5 months (4.8-20.6), HR 0.77 [0.62-0.96]; p=0.017); the number of patients without disease progression at 5 years was 32 (point estimate 22%) versus 13 (point estimate 11%), respectively. Neutropenia and oesophagitis were the main grade 3 or 4 toxicities associated with chemotherapy plus radiotherapy in group 1 (77 [38%] and 20 [10%], respectively) and group 2 (80 [41%] and 44 [23%], respectively). In group 1, 16 (8%) deaths were treatment related versus four (2%) in group 2. in an exploratory analysis, OS was improved for patients who underwent lobectomy, but not pneumonectomy, versus chemotherapy plus radiotherapy. Interpretation Chemotherapy plus radiotherapy with or without resection (preferably lobectomy) are options for patients with stage IIIA(N2) non-small-cell lung cancer.
FU National Cancer InstituteUnited States Department of Health & Human
NR 25
TC 940
Z9 0
U1 2
U2 66.0
J9 LANCET
PD AUG
PY 2009
VL 374
BP 379
EP 386
DI 10.1016/S0140-6736(09)60737-6
PG 8
SC GENERAL & INTERNAL MEDICINE
UT WOS:000268815200021
PM 19632716
ER

PT J
AU MOK, TSK
   YI-LONG, WU
   IVETA, KUDABA
   M, KOWALSKI DARIUSZ
   CHUL, CHO BYOUNG
   Z, TURNA HANDE
   JR, CASTRO GILBERTO
   VICHIEN, SRIMUNINNIMIT
   K, LAKTIONOV KONSTANTIN
   IGOR, BONDARENKO
   KAORU, KUBOTA
   M, LUBINIECKI GREGORY
   JIN, ZHANG
   DEBRA, KUSH
   GILBERTO, LOPES
   INVESTIGATORS, CA KEYNOTE-042
TI Pembrolizumab versus chemotherapy for previously untreated, PD-L1-expressing, locally advanced or metastatic non-small-cell lung cancer (KEYNOTE-042): a randomised, open-label, controlled, phase 3 trial
SO LANCET
DE nivolumab;carboplatin;paclitaxel;bevacizumab;crizotinib;gefitinib
AB Background First-line pembrolizumab monotherapy improves overall and progression-free survival in patients with untreated metastatic non-small-cell lung cancer with a programmed death ligand 1 (PD-L1) tumour proportion score (TPS) of 50% or greater. We investigated overall survival after treatment with pembrolizumab monotherapy in patients with a PD-L1 TPS of 1% or greater. Methods This randomised, open-label, phase 3 study was done in 213 medical centres in 32 countries. Eligible patients were adults (>= 18 years) with previously untreated locally advanced or metastatic non-small-cell lung cancer without a sensitising EGFR mutation or ALK translocation and with an Eastern Cooperative Oncology Group (ECOG) performance status score of 0 or 1, life expectancy 3 months or longer, and a PD-L1 TPS of 1% or greater. Randomisation was computer generated, accessed via an interactive voice-response and integrated web-response system, and stratified by region of enrolment (east Asia vs rest of world), ECOG performance status score (0 vs 1), histology (squamous vs non-squamous), and PD-L1 TPS (>= 50% vs 1-49%). Enrolled patients were randomly assigned 1:1 in blocks of four per stratum to receive pembrolizumab 200 mg every 3 weeks for up to 35 cycles or the investigator's choice of platinum-based chemotherapy for four to six cycles. Primary endpoints were overall survival in patients with a TPS of 50% or greater, 20% or greater, and 1% or greater (one-sided significance thresholds, p=0.0122, p=0.0120, and p=0.0124, respectively) in the intention-to-treat population, assessed sequentially if the previous findings were significant. This study is registered at ClinicalTrials. gov, number NCT02220894. Findings From Dec 19, 2014, to March 6, 2017, 1274 patients (902 men, 372 women, median age 63 years [IQR 57-69]) with a PD-L1 TPS of 1% or greater were allocated to pembrolizumab (n=637) or chemotherapy (n=637) and included in the intention-to-treat population. 599 (47%) had a TPS of 50% or greater and 818 patients (64%) had a TPS of 20% or greater. As of Feb 26, 2018, median follow-up was 12.8 months. Overall survival was significantly longer in the pembrolizumab group than in the chemotherapy group in all three TPS populations (>= 50% hazard ratio 0.69, 95% CI 0.56-0.85, p=0.0003; >= 20% 0.77, 0.64-0.92, p=0.0020, and >= 1% 0.81, 0.71-0.93, p=0.0018). The median surival values by TPS population were 20.0 months (95% CI 15. 4-24.9) for pembrolizumab versus 12.2 months (10.4-14.2) for chemotherapy, 17.7 months (15.3-22.1) versus 13.0 months (11.6-15.3), and 16.7 months (13.7) versus 12.1 months (11.3-13.3), respectively. Treatment-related adverse events of grade 3 or worse occurred in 113 (18%) of 636 treated patients in the pembrolizumab group and in 252 (41%) of 615 in the chemotherapy group and led to death in 13 (2%) and 14 (2%) patients, respectively. Interpretation The benefit-to-risk profile suggests that pembrolizumab monotherapy can be extended as first-line therapy to patients with locally advanced or metastatic non-small-cell lung cancer without sensitising EGFR or ALK alterations and with low PD-L1 TPS. Copyright (C) 2019 Elsevier Ltd. All rights reserved.
FU Merck Sharp & Dohme - Merck Sharp Dohme
NR 27
TC 1010
Z9 0
U1 25
U2 167.0
J9 LANCET
PD MAY
PY 2019
VL 393
BP 1819
EP 1830
DI 10.1016/S0140-6736(18)32409-7
PG 12
SC GENERAL & INTERNAL MEDICINE
UT WOS:000466858700032
PM 30955977
ER

PT J
AU HERBST, RS
   PAUL, BAAS
   DONG-WAN, KIM
   ENRIQUETA, FELIP
   L, PEREZ-GRACIA JOSE
   JI-YOUN, HAN
   JULIAN, MOLINA
   JOO-HANG, KIM
   DUBOS, ARVIS CATHERINE
   MYUNG-JU, AHN
   MARGARITA, MAJEM
   J, FIDLER MARY
   JR, DE CASTRO GILBERTO
   MARCELO, GARRIDO
   M, LUBINIECKI GREGORY
   YUE, SHENTU
   ELLIE, IM
   MARISA, DOLLED-FILHART
   B, GARON EDWARD
TI Pembrolizumab versus docetaxel for previously treated, PD-L1-positive, advanced non-small-cell lung cancer (KEYNOTE-010): a randomised controlled trial
SO LANCET
DE anti pd l1 antibody;blockade;therapy;chemotherapy;nivolumab;pd l1
AB Background Despite recent advances in the treatment of advanced non-small-cell lung cancer, there remains a need for effective treatments for progressive disease. We assessed the efficacy of pembrolizumab for patients with previously treated, PD-L1-positive, advanced non-small-cell lung cancer. Methods We did this randomised, open-label, phase 2/3 study at 202 academic medical centres in 24 countries. Patients with previously treated non-small-cell lung cancer with PD-L1 expression on at least 1% of tumour cells were randomly assigned (1:1:1) in blocks of six per stratum with an interactive voice-response system to receive pembrolizumab 2 mg/kg, pembrolizumab 10 mg/kg, or docetaxel 75 mg/m(2) every 3 weeks. The primary endpoints were overall survival and progression-free survival both in the total population and in patients with PD-L1 expression on at least 50% of tumour cells. We used a threshold for significance of p<0.00825 (one-sided) for the analysis of overall survival and a threshold of p<0.001 for progression-free survival. This trial is registered at ClinicalTrials.gov, number NCT01905657. Findings Between Aug 28, 2013, and Feb 27, 2015, we enrolled 1034 patients:345 allocated to pembrolizumab 2 mg/kg, 346 allocated to pembrolizumab 10 mg/kg, and 343 allocated to docetaxel. By Sept 30, 2015, 521 patients had died. In the total population, median overall survival was 10.4 months with pembrolizumab 2 mg/kg, 12.7 months with pembrolizumab 10 mg/kg, and 8.5 months with docetaxel. Overall survival was significantly longer for pembrolizumab 2 mg/kg versus docetaxel (hazard ratio [HR] 0.71, 95% CI 0.58-0.88; p=0.0008) and for pembrolizumab 10 mg/kg versus docetaxel (0.61, 0.49-0.75; p<0.0001). Median progression-free survival was 3.9 months with pembrolizumab 2 mg/kg, 4.0 months with pembrolizumab 10 mg/kg, and 4.0 months with docetaxel, with no significant difference for pembrolizumab 2 mg/kg versus docetaxel (0.88, 0.74-1.05; p=0.07) or for pembrolizumab 10 mg/kg versus docetaxel (HR 0.79, 95% CI 0.66-0.94; p=0.004). Among patients with at least 50% of tumour cells expressing PD-L1, overall survival was significantly longer with pembrolizumab 2 mg/kg than with docetaxel (median 14.9 months vs 8.2 months; HR 0.54, 95% CI 0.38-0.77; p=0.0002) and with pembrolizumab 10 mg/kg than with docetaxel (17.3 months vs 8.2 months; 0.50, 0.36-0.70; p<0.0001). Likewise, for this patient population, progression-free survival was significantly longer with pembrolizumab 2 mg/kg than with docetaxel (median 5.0 months vs 4.1 months; HR 0.59, 95% CI 0.44-0.78; p=0.0001) and with pembrolizumab 10 mg/kg than with docetaxel (5.2 months vs 4.1 months; 0.59, 0.45-0.78; p<0.0001). Grade 3-5 treatment-related adverse events were less common with pembrolizumab than with docetaxel (43 [13%] of 339 patients given 2 mg/kg, 55 [16%] of 343 given 10 mg/kg, and 109 [35%] of 309 given docetaxel). Interpretation Pembrolizumab prolongs overall survival and has a favourable benefit-to-risk profile in patients with previously treated, PD-L1-positive, advanced non-small-cell lung cancer. These data establish pembrolizumab as a new treatment option for this population and validate the use of PD-L1 selection.
FU Merck Co.Merck & Company
NR 33
TC 3003
Z9 0
U1 12
U2 375.0
J9 LANCET
PD APR
PY 2016
VL 387
BP 1540
EP 1550
DI 10.1016/S0140-6736(15)01281-7
PG 11
SC GENERAL & INTERNAL MEDICINE
UT WOS:000373741600030
PM 26712084
ER

PT J
AU GANDHI, L
   D, RODRIGUEZ-ABREU
   S, GADGEEL
   E, ESTEBAN
   E, FELIP
   F, DE ANGELIS
   M, DOMINE
   P, CLINGAN
   J, HOCHMAIR M
   F, POWELL S
   -S, CHENG S Y
   G, BISCHOFF H
   N, PELED
   F, GROSSI
   R, JENNENS R
   M, RECK
   R, HUI
   B, GARON E
   M, BOYER
   B, RUBIO-VIQUEIRA
   S, NOVELLO
   T, KURATA
   E, GRAY J
   J, VIDA
   Z, WEI
   J, YANG
   H, RAFTOPOULOS
   C, PIETANZA M
   C, GARASSINO M
   INVESTIGATORS, CA KEYNOTE-189
TI Pembrolizumab plus Chemotherapy in Metastatic Non-Small-Cell Lung Cancer
SO NEW ENGLAND JOURNAL OF MEDICINE
DE randomized controlled trial;pemetrexed plus;open label;induction treatment;phase iii;docetaxel;cisplatin;nivolumab;1st line;therapy
AB BACKGROUND First-line therapy for advanced non-small-cell lung cancer (NSCLC) that lacks targetable mutations is platinum-based chemotherapy. Among patients with a tumor proportion score for programmed death ligand 1 (PD-L1) of 50% or greater, pembrolizumab has replaced cytotoxic chemotherapy as the first-line treatment of choice. The addition of pembrolizumab to chemotherapy resulted in significantly higher rates of response and longer progression-free survival than chemotherapy alone in a phase 2 trial. METHODS In this double-blind, phase 3 trial, we randomly assigned (in a 2: 1 ratio) 616 patients with metastatic nonsquamous NSCLC without sensitizing EGFR or ALK mutations who had received no previous treatment for metastatic disease to receive pemetrexed and a platinum-based drug plus either 200 mg of pembrolizumab or placebo every 3 weeks for 4 cycles, followed by pembrolizumab or placebo for up to a total of 35 cycles plus pemetrexed maintenance therapy. Crossover to pembrolizumab monotherapy was permitted among the patients in the placebo-combination group who had verified disease progression. The primary end points were overall survival and progression-free survival, as assessed by blinded, independent central radiologic review. RESULTS After a median follow-up of 10.5 months, the estimated rate of overall survival at 12 months was 69.2% (95% confidence interval [CI], 64.1 to 73.8) in the pembrolizumab-combination group versus 49.4% (95% CI, 42.1 to 56.2) in the placebocombination group (hazard ratio for death, 0.49; 95% CI, 0.38 to 0.64; P< 0.001). Improvement in overall survival was seen across all PD-L1 categories that were evaluated. Median progression-free survival was 8.8 months (95% CI, 7.6 to 9.2) in the pembrolizumab-combination group and 4.9 months (95% CI, 4.7 to 5.5) in the placebo-combination group (hazard ratio for disease progression or death, 0.52; 95% CI, 0.43 to 0.64; P< 0.001). Adverse events of grade 3 or higher occurred in 67.2% of the patients in the pembrolizumab-combination group and in 65.8% of those in the placebo-combination group. CONCLUSIONS In patients with previously untreated metastatic nonsquamous NSCLC without EGFR or ALK mutations, the addition of pembrolizumab to standard chemotherapy of pemetrexed and a platinum-based drug resulted in significantly longer overall survival and progression-free survival than chemotherapy alone.
FU MerckMerck & Company; Genentech/RocheRoche HoldingGenentech;
NR 31
TC 2390
Z9 0
U1 31
U2 341.0
J9 NEW ENGLAND JOURNAL OF MEDICINE
PD MAY
PY 2018
VL 378
BP 2078
EP 2092
DI 10.1056/NEJMoa1801005
PG 15
SC GENERAL & INTERNAL MEDICINE
UT WOS:000433428000006
PM 29658856
ER

PT J
AU ANTONIA, SJ
   A, VILLEGAS
   D, DANIEL
   D, VICENTE
   S, MURAKAMI
   R, HUI
   T, KURATA
   A, CHIAPPORI
   H, LEE K
   M, DE WIT
   C, CHO B
   M, BOURHABA
   X, QUANTIN
   T, TOKITO
   T, MEKHAIL
   D, PLANCHARD
   -C, KIM Y
   S, KARAPETIS C
   S, HIRET
   G, OSTOROS
   K, KUBOTA
   E, GRAY J
   L, PAZ-ARES
   CASTRO, CARPENO J DE
   C, FAIVRE-FINN
   M, RECK
   J, VANSTEENKISTE
   R, SPIGEL D
   C, WADSWORTH
   G, MELILLO
   M, TABOADA
   A, DENNIS P
   M, OZGUROGLU
   INVESTIGATORS, CA PACIFIC
TI Overall Survival with Durvalumab after Chemoradiotherapy in Stage III NSCLC
SO NEW ENGLAND JOURNAL OF MEDICINE
DE cell lung cancer;phase iii;concurrent chemoradiotherapy;consolidation chemotherapy;radiation;docetaxel;chemoradiation;radiotherapy;expression;cisplatin
AB BACKGROUND An earlier analysis in this phase 3 trial showed that durvalumab significantly prolonged progression-free survival, as compared with placebo, among patients with stage III, unresectable non-small-cell lung cancer (NSCLC) who did not have disease progression after concurrent chemoradiotherapy. Here we report the results for the second primary end point of overall survival. METHODS We randomly assigned patients, in a 2: 1 ratio, to receive durvalumab intravenously, at a dose of 10 mg per kilogram of body weight, or matching placebo every 2 weeks for up to 12 months. Randomization occurred 1 to 42 days after the patients had received chemoradiotherapy and was stratified according to age, sex, and smoking history. The primary end points were progression-free survival (as assessed by blinded independent central review) and overall survival. Secondary end points included the time to death or distant metastasis, the time to second progression, and safety. RESULTS Of the 713 patients who underwent randomization, 709 received the assigned intervention (473 patients received durvalumab and 236 received placebo). As of March 22, 2018, the median follow-up was 25.2 months. The 24-month overall survival rate was 66.3% (95% confidence interval [CI], 61.7 to 70.4) in the durvalumab group, as compared with 55.6% (95% CI, 48.9 to 61.8) in the placebo group (two-sided P = 0.005). Durvalumab significantly prolonged overall survival, as compared with placebo (stratified hazard ratio for death, 0.68; 99.73% CI, 0.47 to 0.997; P = 0.0025). Updated analyses regarding progression-free survival were similar to those previously reported, with a median duration of 17.2 months in the durvalumab group and 5.6 months in the placebo group (stratified hazard ratio for disease progression or death, 0.51; 95% CI, 0.41 to 0.63). The median time to death or distant metastasis was 28.3 months in the durvalumab group and 16.2 months in the placebo group (stratified hazard ratio, 0.53; 95% CI, 0.41 to 0.68). A total of 30.5% of the patients in the durvalumab group and 26.1% of those in the placebo group had grade 3 or 4 adverse events of any cause; 15.4% and 9.8% of the patients, respectively, discontinued the trial regimen because of adverse events. CONCLUSIONS Durvalumab therapy resulted in significantly longer overall survival than placebo. No new safety signals were identified.
FU AstraZenecaAstraZeneca; NATIONAL CANCER INSTITUTEUnited States
NR 22
TC 1085
Z9 0
U1 19
U2 107.0
J9 NEW ENGLAND JOURNAL OF MEDICINE
PD DEC
PY 2018
VL 379
BP 2342
EP 2350
DI 10.1056/NEJMoa1809697
PG 9
SC GENERAL & INTERNAL MEDICINE
UT WOS:000452872600009
PM 30280658
ER

PT J
AU CIULEANU, T
   THOMAS, BRODOWICZ
   CHRISTOPH, ZIELINSKI
   HANG, KIM JOO
   MACIEJ, KRZAKOWSKI
   ECKART, LAACK
   YI-LONG, WU
   ISABEL, BOVER
   STEPHEN, BEGBIE
   VALENTINA, TZEKOVA
   BRANKA, CUCEVIC
   RODRIGUES, PEREIRA JOSE
   HYUN, YANG SUNG
   JAYAPRAKASH, MADHAVAN
   P, SUGARMAN KATHERINE
   PATRICK, PETERSON
   J, JOHN WILLIAM
   KURT, KREJCY
   P, BELANI CHANDRA
TI Maintenance pemetrexed plus best supportive care versus placebo plus best supportive care for non-small-cell lung cancer: a randomised, double-blind, phase 3 study
SO LANCET
DE iii trial;line therapy;chemotherapy;cisplatin;gemcitabine;combination;nsclc;carboplatin;duration;docetaxel
AB Background Several studies have shown the efficacy, tolerability, and ease of administration of pemetrexed-an antifolate antineoplastic agent-in patients with advanced non-small-cell lung cancer. We assessed pemetrexed as maintenance therapy in patients with this disease. Methods This randomised double-blind study was undertaken in 83 centres in 20 countries. 663 patients with stage IIIB or IV disease who had not progressed on four cycles of platinum-based chemotherapy were randomly assigned (21 ratio) to receive pemetrexed (500 mg/m(2), day 1) plus best supportive care (n=441) or placebo plus best supportive care (n=222) in 21-day cycles until disease progression. Treatment was randomised with the Simon and Pocock minimisation method. Patients and investigators were masked to treatment. All patients received vitamin B-12, folic acid, and dexamethasone. The primary endpoint of progression-free survival and the secondary endpoint of overall survival were analysed by intention to treat. This study is registered with ClinicalTrials.gov, number NCT00102804. Findings All randomly assigned participants were analysed. Pemetrexed significantly improved progression-free survival (4.3 months [95% CI 4.1-4.7] vs 2.6 months [1.7-2.8]; hazard ratio [HR] 0.50, 95% CI 0.42-0.61, p<0.0001) and overall survival (13.4 months [11.9-15.91 vs 10.6 months [8.7-12.0]; HR 0.79, 0.65-0.95, p=0.012) compared with placebo. Treatment discontinuations due to drug-related toxic effects were higher in the pemetrexed group than in the placebo group (21 [5%] vs three [1%]). Drug-related grade three or higher toxic effects were higher with pemetrexed than with placebo (70 [16%] vs nine [4%]; p<0.0001), specifically fatigue (22 [5%] vs one [1%], p=0.001) and neutropenia (13 [3%] vs 0, p=0.006). No pemetrexed-related deaths occurred. Relatively fewer patients in the pemetrexed group than in the placebo group received systemic post-discontinuation therapy (227 [51%] vs 149 [67%]; p=0.0001). Interpretation Maintenance therapy with pemetrexed is well tolerated and offers improved progression-free and overall survival compared with placebo in patients with advanced non-small-cell lung cancer. Funding Eli Lilly.
FU Eli LillyEli Lilly
NR 36
TC 869
Z9 0
U1 0
U2 56.0
J9 LANCET
PD OCT
PY 2009
VL 374
BP 1432
EP 1440
DI 10.1016/S0140-6736(09)61497-5
PG 9
SC GENERAL & INTERNAL MEDICINE
UT WOS:000271255000032
PM 19767093
ER

PT J
AU PEREZ-SOLER, R
   A, CHACHOUA
   LA, HAMMOND
   EK, ROWINSKY
   M, HUBERMAN
   D, KARP
   J, RIGAS
   GM, CLARK
   P, SANTABARBARA
   P, BONOMI
TI Determinants of tumor response and survival with erlotinib in patients with non-small-cell lung cancer
SO JOURNAL OF CLINICAL ONCOLOGY
DE growth factor receptor;tyrosine kinase inhibitor;phase ii trial;aberrant expression;overexpression;gefitinib;docetaxel;zd1839;amplification;mutation
AB Purpose Erlotinib is a highly specific epidermal growth factor receptor (HER1/EGFR) tyrosine kinase inhibitor. This phase II study of erlotinib in patients with HER1/EGFR-expressing non-small-cell lung cancer previously treated with platinum-based chemotherapy evaluated tumor response, survival, and symptom improvement. Patients and Methods Fifty-seven patients received an oral, continuous daily dose of 150 mg of erlotinib. Assessments of objective response used WHO and Response Evaluation Criteria in Solid Tumors criteria. The European Organization for Research and Treatment of Cancer Quality of Life Questionnaire C30, supplemented with a lung cancer module, Quality of Life Questionnaire LC13, was used to measure health-related quality of life. Additional analyses were performed to identify predictors of response and survival. Results The objective response rate was 12.3% (95% CI, 5.1% to 23.7%). Responses were observed regardless of type or number of prior chemotherapy regimens. Median survival time was 8.4 months (95% CI, 4.8 to 13.9 months), and the 1-year survival rate was 40% (95% CI, 28% to 54%). Erlotinib therapy was associated with tumor-related symptom improvement. The drug was well tolerated; drug-related cutaneous rash and diarrhea were observed in 75% and 56% of patients, respectively. One patient experienced toxicity consisting of severe grade 3 rash and diarrhea. Time since diagnosis and good performance status were significant predictors of survival in a multivariate Cox proportional hazards model, whereas HER1/EGFR staining intensity was not. Additionally, survival correlated with the occurrence and severity of rash. Conclusion Erlotinib was active and well tolerated in this patient population, and further clinical development is clearly warranted. Cutaneous rash seems to be a surrogate marker of clinical benefit, but this finding should be confirmed in ongoing and future studies. (C) 2004 by American Society of Clinical Oncology.
FU Eli LillyEli Lilly
NR 44
TC 869
Z9 0
U1 0
U2 32.0
J9 JOURNAL OF CLINICAL ONCOLOGY
PD AUG
PY 2004
VL 22
BP 3238
EP 3247
DI 10.1200/JCO.2004.11.057
PG 10
SC ONCOLOGY
UT WOS:000223323700007
PM 15310767
ER

PT J
AU JOHNSON, DH
   L, FEHRENBACHER
   WF, NOVOTNY
   RS, HERBST
   JJ, NEMUNAITIS
   DM, JABLONS
   CJ, LANGER
   RF, DEVORE
   J, GAUDREAULT
   LA, DAMICO
   E, HOLMGREN
   F, KABBINAVAR
TI Randomized phase II trial comparing bevacizumab plus carboplatin and paclitaxel with carboplatin and paclitaxel alone in previously untreated locally advanced or metastatic non-small-cell lung cancer
SO JOURNAL OF CLINICAL ONCOLOGY
DE endothelial growth factor;monoclonal antibody;chemotherapy regimen;in vivo;angiogenesis;combination;therapy;vinorelbine;expression;docetaxel
AB Purpose. To investigate the efficacy and safety of bevacizumab plus carboplatin and paclitaxel in patients with advanced or recurrent non-small-cell lung cancer. Patients and Methods. In a phase 11 trial, 99 patients were randomly assigned to bevacizumab 7.5 (n = 32) or 15 mg/kg (n = 35) plus carboplatin (area under the curve = 6) and paclitaxel (200 mg/m(2)) every 3 weeks or carboplatin and paclitaxel alone (n = 32). Primary efficacy end points were time to disease progression and best confirmed response rate. On disease progression, patients in the control arm had the option to receive single-agent bevacizumab 15 mg/kg every 3 weeks, Results. Compared with the control arm, treatment with carboplatin and paclitaxel plus bevacizumab (15 mg/kg) resulted in a higher response rate (31.5% v 18.8%), longer median time to progression (7.4 v 4.2 months) and a modest increase in survival (17.7 v 14.9 months). Of the 19 control patients that crossed over to single-agent bevacizumab, five experienced stable disease, and 1-year survival was 47%. Bleeding was the most prominent adverse event and was manifested in two distinct clinical patterns; minor mucocutaneous hemorrhage and major hemoptysis. Major hemoptysis was associated with squamous cell histology, tumor necrosis and cavitation, and disease location close to major blood vessels. Conclusion. Bevacizumab in combination with carboplatin and paclitaxel improved overall response and time to progression in patients with advanced or recurrent non-small-cell lung cancer. Patients with nonsquamous cell histology appear to be a subpopulation with improved outcome and acceptable safety risks. (C) 2004 by American Society of Clinical Oncology.
FU AstraZenecaAstraZeneca [NCT02151981]; NATIONAL CANCER INSTITUTEUnited
NR 27
TC 1526
Z9 0
U1 0
U2 47.0
J9 JOURNAL OF CLINICAL ONCOLOGY
PD JUN
PY 2004
VL 22
BP 2184
EP 2191
DI 10.1200/JCO.2004.11.022
PG 8
SC ONCOLOGY
UT WOS:000221808800022
PM 15169807
ER

PT J
AU FORDE, PM
   E, CHAFT J
   N, SMITH K
   V, ANAGNOSTOU
   R, COTTRELL T
   D, HELLMANN M
   M, ZAHURAK
   C, YANG S
   R, JONES D
   S, BRODERICK
   J, BATTAFARANO R
   J, VELEZ M
   N, REKHTMAN
   Z, OLAH
   J, NAIDOO
   A, MARRONE K
   F, VERDE
   H, GUO
   J, ZHANG
   X, CAUSHI J
   Y, CHAN H
   -W, SIDHOM J
   B, SCHARPF R
   J, WHITE
   E, GABRIELSON
   H, WANG
   L, ROSNER G
   V, RUSCH
   D, WOLCHOK J
   T, MERGHOUB
   M, TAUBE J
   E, VELCULESCU V
   L, TOPALIAN S
   R, BRAHMER J
   M, PARDOLL D
TI Neoadjuvant PD-1 Blockade in Resectable Lung Cancer
SO NEW ENGLAND JOURNAL OF MEDICINE
DE immune checkpoint blockade;mismatch repair deficiency;response criteria;solid tumor;open label;chemotherapy;pembrolizumab;trial;immunotherapy;multicenter
AB BACKGROUND Antibodies that block programmed death 1 (PD-1) protein improve survival in patients with advanced non-small-cell lung cancer (NSCLC) but have not been tested in resectable NSCLC, a condition in which little progress has been made during the past decade. METHODS In this pilot study, we administered two preoperative doses of PD-1 inhibitor nivolumab in adults with untreated, surgically resectable early (stage I, II, or IIIA) NSCLC. Nivolumab (at a dose of 3 mg per kilogram of body weight) was administered intravenously every 2 weeks, with surgery planned approximately 4 weeks after the first dose. The primary end points of the study were safety and feasibility. We also evaluated the tumor pathological response, expression of programmed death ligand 1 (PD-L1), mutational burden, and mutation-associated, neoantigen-specific T-cell responses. RESULTS Neoadjuvant nivolumab had an acceptable side-effect profile and was not associated with delays in surgery. Of the 21 tumors that were removed, 20 were completely resected. A major pathological response occurred in (of 20 resected tumors (45%). Responses occurred in both PD-L1-positive and PD-L1-negative tumors. There was a significant correlation between the pathological response and the pretreatment tumor mutational burden. The number of T-cell clones that were found in both the tumor and peripheral blood increased systemically after PD-1 blockade in eight of nine patients who were evaluated. Mutation-associated, neoantigen-specific T-cell clones from a primary tumor with a complete response on pathological assessment rapidly expanded in peripheral blood at 2 to 4 weeks after treatment; some of these clones were not detected before the administration of nivolumab. CONCLUSIONS Neoadjuvant nivolumab was associated with few side effects, did not delay surgery, and induced a major pathological response in 45% of resected tumors. The tumor mutational burden was predictive of the pathological response to PD-1 blockade. Treatment induced expansion of mutation-associated, neoantigen-specific T-cell clones in peripheral blood.
FU Cancer Immunology Translational Cancer Research Grant from Cancer
NR 31
TC 685
Z9 0
U1 11
U2 169.0
J9 NEW ENGLAND JOURNAL OF MEDICINE
PD MAY
PY 2018
VL 378
BP 1976
EP 1986
DI 10.1056/NEJMoa1716078
PG 11
SC GENERAL & INTERNAL MEDICINE
UT WOS:000432804900005
PM 29658848
ER

PT J
AU PAEZ, JG
   PA, JANNE
   JC, LEE
   S, TRACY
   H, GREULICH
   S, GABRIEL
   P, HERMAN
   FJ, KAYE
   N, LINDEMAN
   TJ, BOGGON
   K, NAOKI
   H, SASAKI
   Y, FUJII
   MJ, ECK
   WR, SELLERS
   BE, JOHNSON
   M, MEYERSON
TI EGFR mutations in lung cancer: Correlation with clinical response to gefitinib therapy
SO SCIENCE
DE growth factor receptor;tyrosine kinase;braf gene;inhibitor;sensitivity;trial;amplification;combination;paclitaxel;efficacy
AB Receptor tyrosine kinase genes were sequenced in non - small cell lung cancer (NSCLC) and matched normal tissue. Somatic mutations of the epidermal growth factor receptor gene EGFR were found in 15 of 58 unselected tumors from Japan and 1 of 61 from the United States. Treatment with the EGFR kinase inhibitor gefitinib (Iressa) causes tumor regression in some patients with NSCLC, more frequently in Japan. EGFR mutations were found in additional lung cancer samples from U. S. patients who responded to gefitinib therapy and in a lung adenocarcinoma cell line that was hypersensitive to growth inhibition by gefitinib, but not in gefitinib-insensitive tumors or cell lines. These results suggest that EGFR mutations may predict sensitivity to gefitinib.
FU NATIONAL CANCER INSTITUTEUnited States Department of Health & Human
NR 26
TC 7340
Z9 0
U1 29
U2 865.0
J9 SCIENCE
PD JUN
PY 2004
VL 304
BP 1497
EP 1500
DI 10.1126/science.1099314
PG 4
SC SCIENCE & TECHNOLOGY - OTHER TOPICS
UT WOS:000221795800043
PM 15118125
ER

PT J
AU SCAGLIOTTI, GV
   PURVISH, PARIKH
   JOACHIM, VON PAWEL
   BONNE, BIESMA
   JOHAN, VANSTEENKISTE
   CHRISTIAN, MANEGOLD
   PIOTR, SERWATOWSKI
   ULRICH, GATZEMEIER
   RAGHUNADHARAO, DIGUMARTI
   MAURO, ZUKIN
   S, LEE JIN
   ANDERS, MELLEMGAARD
   KEUNCHIL, PARK
   SHEHKAR, PATIL
   JANUSZ, ROLSKI
   TUNCAY, GOKSEL
   FILIPPO, DE MARINIS
   LORINDA, SIMMS
   P, SUGARMAN KATHERINE
   DAVID, GANDARA
TI Phase III study comparing cisplatin plus gemcitabine with cisplatin plus pemetrexed in chemotherapy-naive patients with advanced-stage non-small-cell lung cancer
SO JOURNAL OF CLINICAL ONCOLOGY
DE multitargeted antifolate;thymidylate synthase;1st line treatment;messenger rna;carboplatin;trial;multicenter;paclitaxel;bevacizumab;combination
AB Purpose Cisplatin plus gemcitabine is a standard regimen for first-line treatment of advanced non-small-cell lung cancer (NSCLC). Phase II studies of pemetrexed plus platinum compounds have also shown activity in this setting. Patients and Methods This noninferiority, phase III, randomized study compared the overall survival between treatment arms using a fixed margin method (hazard ratio [HR] < 1.176) in 1,725 chemotherapy-naive patients with stage IIIB or IV NSCLC and an Eastern Cooperative Oncology Group performance status of 0 to 1. Patients received cisplatin 75 mg/m(2) on day 1 and gemcitabine 1,250 mg/m(2) on days 1 and 8 (n = 863) or cisplatin 75 mg/m(2) and pemetrexed 500 mg/m(2) on day 1 (n = 862) every 3 weeks for up to six cycles. Results Overall survival for cisplatin/pemetrexed was noninferior to cisplatin/ gemcitabine (median survival, 10.3 v 10.3 months, respectively; HR = 0.94; 95% CI, 0.84 to 1.05). Overall survival was statistically superior for cisplatin/ pemetrexed versus cisplatin/ gemcitabine in patients with adenocarcinoma (n = 847; 12.6 v 10.9 months, respectively) and large-cell carcinoma histology (n = 153; 10.4 v 6.7 months, respectively). In contrast, in patients with squamous cell histology, there was a significant improvement in survival with cisplatin/ gemcitabine versus cisplatin/pemetrexed (n = 473; 10.8 v 9.4 months, respectively). For cisplatin/pemetrexed, rates of grade 3 or 4 neutropenia, anemia, and thrombocytopenia (P <= .001); febrile neutropenia (P = .002); and alopecia (P < .001) were significantly lower, whereas grade 3 or 4 nausea (P = .004) was more common. Conclusion In advanced NSCLC, cisplatin/pemetrexed provides similar efficacy with better tolerability and more convenient administration than cisplatin/gemcitabine. This is the first prospective phase III study in NSCLC to show survival differences based on histologic type.
FU F Hoffmann-La Roche (China)Hoffmann-La Roche; Science and Technology
NR 35
TC 2449
Z9 0
U1 3
U2 148.0
J9 JOURNAL OF CLINICAL ONCOLOGY
PD JUL
PY 2008
VL 26
BP 3543
EP 3551
DI 10.1200/JCO.2007.15.0375
PG 9
SC ONCOLOGY
UT WOS:000258050500015
PM 18506025
ER

PT J
AU BRADLEY, JD
   REBECCA, PAULUS
   RITSUKO, KOMAKI
   GREGORY, MASTERS
   GEORGE, BLUMENSCHEIN
   STEVEN, SCHILD
   JEFFREY, BOGART
   CHEN, HU
   KENNETH, FORSTER
   ANTHONY, MAGLIOCCO
   VIVEK, KAVADI
   I, GARCES YOLANDA
   SAMIR, NARAYAN
   PUNEETH, IYENGAR
   CLIFF, ROBINSON
   B, WYNN RAYMOND
   CHRISTOPHER, KOPROWSKI
   JOANNE, MENG
   JONATHAN, BEITLER
   RAKESH, GAUR
   JR, CURRAN WALTER
   HAK, CHOY
TI Standard-dose versus high-dose conformal radiotherapy with concurrent and consolidation carboplatin plus paclitaxel with or without cetuximab for patients with stage IIIA or IIIB non-small-cell lung cancer (RTOG 0617): a randomised, two-by-two factorial phase 3 study
SO LANCET ONCOLOGY
DE therapy oncology group;radiation therapy;clinical trial;competing risk;chemotherapy;chemoradiation;carcinoma;induction
AB Background We aimed to compare overall survival after standard-dose versus high-dose conformal radiotherapy with concurrent chemotherapy and the addition of cetuximab to concurrent chemoradiation for patients with inoperable stage III non-small-cell lung cancer. Methods In this open-label randomised, two-by-two factorial phase 3 study in 185 institutions in the USA and Canada, we enrolled patients (aged =18 years) with unresectable stage III non-small-cell lung cancer, a Zubrod performance status of 01, adequate pulmonary function, and no evidence of supraclavicular or contralateral hilar adenopathy. We randomly assigned (1:1:1:1) patients to receive either 60 Gy (standard dose), 74 Gy (high dose), 60 Gy plus cetuximab, or 74 Gy plus cetuximab. All patients also received concurrent chemotherapy with 45 mg/m2 paclitaxel and carboplatin once a week (AUC 2); 2 weeks after chemoradiation, two cycles of consolidation chemotherapy separated by 3 weeks were given consisting of paclitaxel (200 mg/m2) and carboplatin (AUC 6). Randomisation was done with permuted block randomisation methods, stratified by radiotherapy technique, Zubrod performance status, use of PET during staging, and histology; treatment group assignments were not masked. Radiation dose was prescribed to the planning target volume and was given in 2 Gy daily fractions with either intensity-modulated radiation therapy or three-dimensional conformal radiation therapy. The use of four-dimensional CT and image-guided radiation therapy were encouraged but not necessary. For patients assigned to receive cetuximab, 400 mg/m2 cetuximab was given on day 1 followed by weekly doses of 250 mg/m2, and was continued through consolidation therapy. The primary endpoint was overall survival. All analyses were done by modified intention-to-treat. The study is registered with ClinicalTrials.gov, number NCT00533949. Findings Between Nov 27, 2007, and Nov 22, 2011, 166 patients were randomly assigned to receive standard-dose chemoradiotherapy, 121 to high-dose chemoradiotherapy, 147 to standard-dose chemoradiotherapy and cetuximab, and 110 to high-dose chemoradiotherapy and cetuximab. Median follow-up for the radiotherapy comparison was 22.9 months (IQR 27.533.3). Median overall survival was 28.7 months (95% CI 24.136.9) for patients who received standard-dose radiotherapy and 20.3 months (17.725.0) for those who received high-dose radiotherapy (hazard ratio [HR] 1.38, 95% CI 1.091.76; p=0.004). Median follow-up for the cetuximab comparison was 21.3 months (IQR 23.529.8). Median overall survival in patients who received cetuximab was 25.0 months (95% CI 20.230.5) compared with 24.0 months (19.828.6) in those who did not (HR 1.07, 95% CI 0.841.35; p=0.29). Both the radiation-dose and cetuximab results crossed protocol-specified futility boundaries. We recorded no statistical differences in grade 3 or worse toxic effects between radiotherapy groups. By contrast, the use of cetuximab was associated with a higher rate of grade 3 or worse toxic effects (205 [86%] of 237 vs 160 [70%] of 228 patients; p<0.0001). There were more treatment-related deaths in the high-dose chemoradiotherapy and cetuximab groups (radiotherapy comparison: eight vs three patients; cetuximab comparison: ten vs five patients). There were no differences in severe pulmonary events between treatment groups. Severe oesophagitis was more common in patients who received high-dose chemoradiotherapy than in those who received standard-dose treatment (43 [21%] of 207 patients vs 16 [7%] of 217 patients; p<0.0001). Interpretation 74 Gy radiation given in 2 Gy fractions with concurrent chemotherapy was not better than 60 Gy plus concurrent chemotherapy for patients with stage III non-small-cell lung cancer, and might be potentially harmful. Addition of cetuximab to concurrent chemoradiation and consolidation treatment provided no benefit in overall survival for these patients.
FU NATIONAL CANCER INSTITUTEUnited States Department of Health & Human
NR 23
TC 1136
Z9 0
U1 7
U2 75.0
J9 LANCET ONCOLOGY
PD FEB
PY 2015
VL 16
BP 187
EP 199
DI 10.1016/S1470-2045(14)71207-0
PG 13
SC ONCOLOGY
UT WOS:000348841700035
PM 25601342
ER

PT J
AU DOUILLARD, JY
   RAFAEL, ROSELL
   MARIO, DE LENA
   FRANCESCO, CARPAGNANO
   RODRYG, RAMLAU
   LUIS, GONZALES-LARRIBA JOSE
   TORNASZ, GRODZKI
   RODRIGUES, PEREIRA JOSE
   ALAIN, LE GROUMELLEC
   VITO, LORUSSO
   CLAUDE, CLARY
   J, TORRES ANTONIO
   JABRAIL, DAHABREH
   PIERRE-JEAN, SOUQUET
   JULIO, ASTUDILLO
   PIERRE, FOURNEL
   ANGEL, ARTAL-CORTES
   JACEK, JASSEM
   LEONA, KOUBKOVA
   PATRICIA, HIS
   MARCELLA, RIGGI
   PATRICK, HURTELOUP
TI Adjuvant vinorelbine plus cisplatin versus observation in patients with completely resected stage IB-IIIA non-small-cell lung cancer (Adjuvant Navelbine International Trialist Association [ANITA]): a randomised controlled trial
SO LANCET ONCOLOGY
DE chemotherapy
AB Background Whether adjuvant chemotherapy improves survival of patients with non-small-cell lung cancer (NSCLC) is not known. We aimed to compare the effect of adjuvant vinorelbine plus cisplatin versus observation on survival in patients with completely resected. NSCLC. Methods 840 patients with stage IB-IIIA NSCLC from 101 centres in 14 countries were randomly assigned to observation (n=433) or to 30 mg/m(2) vinorelbine plus 100 mg/m(2) cisplatin (n=407). Postoperative radiotherapy was not mandatory and was undertaken according to every Centre's policy. The primary endpoint was overall survival. Analysis was by intention to treat. This trial is registered as an International Standard Randomised Controlled Trial, number ISRCTN95053737. Findings 367 patients in the chemotherapy group and 431 in the control group received their assigned treatment. 301 (36%) patients had stage IB disease, 203 (24%) had stage II disease, and 325 (39%) had stage IIIA disease. Tolerance to chemotherapy mainly included neutropenia in 335 (92%) patients and febrile neutropenia in 34 (9%); seven (2%) toxic deaths were also recorded. Compliance was greater with cisplatin than with vinorelbine (median dose intensity 89% [range 17-108] vs 59% [17-100]). After a median follow-up of 76 months (range 43-116), median survival was 65(.)7 months (95% CI 47(.)9-88(.)5) in the chemotherapy group and 43(.)7 (35(.)7-52(.)3) months in the observation group. Adjusted risk for death was significantly reduced in patients assigned chemotherapy compared with controls (hazard ratio 0(.)80 [95% CI 0(.)66-0(.)96]; p=0(.)017). Overall survival at 5 years with chemotherapy improved by 8(.)6%, which was maintained at 7 years (8(.)4%). Interpretation Adjuvant vinorelbine plus cisplatin extends survival in patients with completely resected NSCLC, better defining indication of adjuvant chemotherapy.
FU French Programme Hospitalier de Recherche Clinique; Ligue Nationale
NR 17
TC 1092
Z9 0
U1 1
U2 36.0
J9 LANCET ONCOLOGY
PD SEP
PY 2006
VL 7
BP 719
EP 727
DI 10.1016/S1470-2045(06)70804-X
PG 9
SC ONCOLOGY
UT WOS:000240424800020
PM 16945766
ER

PT J
AU MOK, TS
   -L, WU Y
   -J, AHN M
   C, GARASSINO M
   R, KIM H
   S, RAMALINGAM S
   A, SHEPHERD F
   Y, HE
   H, AKAMATSU
   E, THEELEN W S M
   K, LEE C
   M, SEBASTIAN
   A, TEMPLETON
   H, MANN
   M, MAROTTI
   S, GHIORGHIU
   A, PAPADIMITRAKOPOULOU V
   INVESTIGATORS, CA AURA3
TI Osimertinib or Platinum-Pemetrexed in EGFR T790M-Positive Lung Cancer
SO NEW ENGLAND JOURNAL OF MEDICINE
DE open label;1st line treatment;t790m mutation;patients pt;phase iii;resistance;chemotherapy;gefitinib;erlotinib;azd9291
AB BACKGROUND Osimertinib is an epidermal growth factor receptor tyrosine kinase inhibitor (EGFR-TKI) that is selective for both EGFR-TKI sensitizing and T790M resistance mutations in patients with non-small-cell lung cancer. The efficacy of osimertinib as compared with platinum-based therapy plus pemetrexed in such patients is unknown. METHODS In this randomized, international, open-label, phase 3 trial, we assigned 419 patients with T790M-positive advanced non-small-cell lung cancer, who had disease progression after first-line EGFR-TKI therapy, in a 2: 1 ratio to receive either oral osimertinib (at a dose of 80 mg once daily) or intravenous pemetrexed (500 mg per square meter of body-surface area) plus either carboplatin (target area under the curve, 5 [AUC5]) or cisplatin (75 mg per square meter) every 3 weeks for up to six cycles; maintenance pemetrexed was allowed. In all the patients, disease had progressed during receipt of first-line EGFR-TKI therapy. The primary end point was investigator-assessed progression-free survival. RESULTS The median duration of progression-free survival was significantly longer with osimertinib than with platinum therapy plus pemetrexed (10.1 months vs. 4.4 months; hazard ratio; 0.30; 95% confidence interval [CI], 0.23 to 0.41; P< 0.001). The objective response rate was significantly better with osimertinib (71%; 95% CI, 65 to 76) than with platinum therapy plus pemetrexed (31%; 95% CI, 24 to 40) (odds ratio for objective response, 5.39; 95% CI, 3.47 to 8.48; P< 0.001). Among 144 patients with metastases to the central nervous system (CNS), the median duration of progression-free survival was longer among patients receiving osimertinib than among those receiving platinum therapy plus pemetrexed (8.5 months vs. 4.2 months; hazard ratio, 0.32; 95% CI, 0.21 to 0.49). The proportion of patients with adverse events of grade 3 or higher was lower with osimertinib (23%) than with platinum therapy plus pemetrexed (47%). CONCLUSIONS Osimertinib had significantly greater efficacy than platinum therapy plus pemetrexed in patients with T790M-positive advanced non-small-cell lung cancer (including those with CNS metastases) in whom disease had progressed during first-line EGFR-TKI therapy.
FU AstraZenecaAstraZeneca [NCT02151981]; NATIONAL CANCER INSTITUTEUnited
NR 27
TC 1594
Z9 0
U1 16
U2 260.0
J9 NEW ENGLAND JOURNAL OF MEDICINE
PD FEB
PY 2017
VL 376
BP 629
EP 640
DI 10.1056/NEJMoa1612674
PG 12
SC GENERAL & INTERNAL MEDICINE
UT WOS:000396402700014
PM 27959700
ER

PT J
AU PETERS, S
   ROSS, CAMIDGE D
   T, SHAW ALICE
   SHIRISH, GADGEEL
   S, AHN JIN
   DONG-WAN, KIM
   I, OU SAI-HONG
   MAURICE, PEROL
   RAFAL, DZIADZIUSZKO
   RAFAEL, ROSELL
   ALI, ZEAITER
   EMMANUEL, MITRY
   SOPHIE, GOLDING
   BOGDANA, BALAS
   JOHANNES, NOE
   N, MORCOS PETER
   TONY, MOK
   INVESTIGATORS, CA ALEX TRIAL
TI Alectinib versus Crizotinib in Untreated ALK-Positive Non-Small-Cell Lung Cancer
SO NEW ENGLAND JOURNAL OF MEDICINE
DE inhibitor alectinib;antitumor activity;chemotherapy;resistant;model
AB BACKGROUND Alectinib, a highly selective inhibitor of anaplastic lymphoma kinase (ALK), has shown systemic and central nervous system (CNS) efficacy in the treatment of ALK-positive non-small-cell lung cancer (NSCLC). We investigated alectinib as compared with crizotinib in patients with previously untreated, advanced ALK-positive NSCLC, including those with asymptomatic CNS disease. METHODS In a randomized, open-label, phase 3 trial, we randomly assigned 303 patients with previously untreated, advanced ALK-positive NSCLC to receive either alectinib (600 mg twice daily) or crizotinib (250 mg twice daily). The primary end point was investigator-assessed progression-free survival. Secondary end points were independent review committee-assessed progression-free survival, time to CNS progression, objective response rate, and overall survival. RESULTS During a median follow-up of 17.6 months (crizotinib) and 18.6 months (alectinib), an event of disease progression or death occurred in 62 of 152 patients (41%) in the alectinib group and 102 of 151 patients (68%) in the crizotinib group. The rate of investigator-assessed progression-free survival was significantly higher with alectinib than with crizotinib (12-month event-free survival rate, 68.4% [95% confidence interval (CI), 61.0 to 75.9] with alectinib vs. 48.7% [95% CI, 40.4 to 56.9] with crizotinib; hazard ratio for disease progression or death, 0.47 [95% CI, 0.34 to 0.65]; P<0.001); the median progression-free survival with alectinib was not reached. The results for independent review committee-assessed progression-free survival were consistent with those for the primary end point. A total of 18 patients (12%) in the alectinib group had an event of CNS progression, as compared with 68 patients (45%) in the crizotinib group (cause-specific hazard ratio, 0.16; 95% CI, 0.10 to 0.28; P<0.001). A response occurred in 126 patients in the alectinib group (response rate, 82.9%; 95% CI, 76.0 to 88.5) and in 114 patients in the crizotinib group (response rate, 75.5%; 95% CI, 67.8 to 82.1) (P = 0.09). Grade 3 to 5 adverse events were less frequent with alectinib (41% vs. 50% with crizotinib). CONCLUSIONS As compared with crizotinib, alectinib showed superior efficacy and lower toxicity in primary treatment of ALK-positive NSCLC. (Funded by F. Hoffmann-La Roche; ALEX ClinicalTrials.gov number, NCT02075840.)
FU F. Hoffmann-La RocheHoffmann-La Roche; ALEX
NR 16
TC 998
Z9 0
U1 1
U2 135.0
J9 NEW ENGLAND JOURNAL OF MEDICINE
PD AUG
PY 2017
VL 377
BP 829
EP 838
DI 10.1056/NEJMoa1704795
PG 10
SC GENERAL & INTERNAL MEDICINE
UT WOS:000408626400006
PM 28586279
ER

PT J
AU PIGNON, JP
   HELENE, TRIBODET
   V, SCAGLIOTTI GIORGIO
   JEAN-YVES, DOUILLARD
   A, SHEPHERD FRANCES
   J, STEPHENS RICHARD
   ARIANE, DUNANT
   VALTER, TORRI
   RAFAEL, ROSELL
   LESLEY, SEYMOUR
   G, SPIRO STEPHEN
   ESTELLE, ROLLAND
   ROLDANO, FOSSATI
   DELPHINE, AUBERT
   KEYUE, DING
   DAVID, WALLER
   THIERRY, LE CHEVALIER
TI Lung Adjuvant Cisplatin Evaluation: A pooled analysis by the LACE collaborative group
SO JOURNAL OF CLINICAL ONCOLOGY
DE vinorelbine plus cisplatin;stage ii;postoperative radiotherapy;cancer nsclc;chemotherapy;metaanalysis;patient;trial;carboplatin;infarction
AB Purpose Several recent trials have shown a significant overall survival (OS) benefit from postoperative cisplatin-based chemotherapy in patients with non-small-cell lung cancer (NSCLC). The aim of the Lung Adjuvant Cisplatin Evaluation was to identify treatment options associated with a higher benefit or groups of patients who particularly benefit from postoperative chemotherapy. Patients and Methods Individual patient data were collected and pooled from the five largest trials (4,584 patients) of cisplatin-based chemotherapy in completely resected patients that were conducted after the 1995 NSCLC meta-analysis. The interactions between patient subgroups or treatment types and chemotherapy effect on OS were analyzed using hazard ratios (HRs) and log-rank tests stratified by trial. Results With a median follow-up time of 5.2 years, the overall HR of death was 0.89 (95% CI, 0.82 to 0.96; P=.005), corresponding to a 5-year absolute benefit of 5.4% from chemotherapy. There was no heterogeneity of chemotherapy effect among trials. The benefit varied with stage (test for trend, P=.04; HR for stage IA = 1.40; 95% CI, 0.95 to 2.06; HR for stage IB = 0.93; 95% CI, 0.78 to 1.10; HR for stage II = 0.83; 95% CI, 0.73 to 0.95; and HR for stage III = 0.83; 95% CI, 0.72 to 0.94). The effect of chemotherapy did not vary significantly (test for interaction, P=.11) with the associated drugs, including vinorelbine (HR = 0.80; 95% CI, 0.70 to 0.91), etoposide or vinca alkaloid (HR = 0.92; 95% CI, 0.80 to 1.07), or other (HR = 0.97; 95% CI, 0.84 to 1.13). Chemotherapy effect was higher in patients with better performance status. There was no interaction between chemotherapy effect and sex, age, histology, type of surgery, planned radiotherapy, or planned total dose of cisplatin. Conclusion Postoperative cisplatin-based chemotherapy significantly improves survival in patients with NSCLC.
FU F Hoffmann-La Roche Ltd/Genentech IncHoffmann-La RocheRoche
NR 38
TC 1368
Z9 0
U1 2
U2 43.0
J9 JOURNAL OF CLINICAL ONCOLOGY
PD JUL
PY 2008
VL 26
BP 3552
EP 3559
DI 10.1200/JCO.2007.13.9030
PG 8
SC ONCOLOGY
UT WOS:000258050500016
PM 18506026
ER

PT J
AU SOLOMON, BJ
   TONY, MOK
   DONG-WAN, KIM
   YI-LONG, WU
   KAZUHIKO, NAKAGAWA
   TAREK, MEKHAIL
   ENRIQUETA, FELIP
   FEDERICO, CAPPUZZO
   JOLANDA, PAOLINI
   TIZIANA, USARI
   SHRIVIDYA, IYER
   ARLENE, REISMAN
   D, WILNER KEITH
   JENNIFER, TURSI
   FIONA, BLACKHALL
   M, BOYER
   V, GANJU
   B, HUGHES
   N, PAVLAKIS
   B, SOLOMON
   S, VARMA
   T, BERGHMANS
   J-L, CANON
   I, DEMEDTS
   A, JANSSENS
   R, LOUIS
   T, PIETERS
   D, SCHALLIER
   V, SURMONT
   MACIEL, DA SILVA C
   MOREIRA, FERREIRA C-G
   V, HIRSH
   A, JOY
   F, LABERGE
   W, MORZYCKI
   R, WIERZBICKI
   B, HAN
   X, LIU
   S, QIN
   Y, SHI
   Y, WANG
   G, WU
   Y-L, WU
   C, ZHOU
   J, AHVONEN
   F, BARLESI
   J, CADRANEL
   E, DANSIN
   J, FAYETTE
   J-F, MORERE
   D, MORO-SIBILOT
   J-L, PUJOL
   E, QUOIX
   G, ZALCMAN
   N, FRICKHOFEN
   C-P, SCHNEIDER
   T, WEHLER
   T, MOK
   P, SO
   S, CUFFE
   A, BEARZ
   C, BONI
   F, CAPPUZZO
   F, COGNETTI
   F, DE BRAUD
   T, DE PAS
   D, GALETTA
   M, MIGLIORINO
   D, ROCCO
   G, SCAGLIOTTI
   P, TAGLIAFERRI
   M, TISEO
   K, AOE
   T, HIDA
   T, KATO
   T, KOZUKI
   K, NAKAGAWA
   S, NIHO
   M, NISHIO
   H, NOKIHARA
   M, SATOUCHI
   T, SETO
   T, TAKAHASHI
   J-S, AHN
   D-W, KIM
   S-W, KIM
   G, BERCHEM
   ARRIETA, RODRIGUEZ O
   B, BIESMA
   A-M, DINGEMANS
   E, SMIT
   A, HELLAND
   F, BARATA
   V, GORBUNOVA
   G, MANIKHAS
   S, ORLOV
   S, LEONG
   H-L, LIM
   R, SOO
   E-H, TAN
   A, NOSWORTHY
   CODES, VILLENA M
   E, FELIP
   GARRIDO, LOPEZ P
   ISLA, CASADO D
   MARTINEZ, BANACLOCHA N
   PONCE, AIX S
   REGUART, ARANSAY N
   RODRIGUEZ, ABREU D
   TRIGO, PEREZ J
   O, GAUTSCHI
   M, PLESS
   A, ZIPPELIUS
   G-C, CHANG
   Y-H, TSAI
   Y, SHPARYK
   F, BLACKHALL
   N, STEELE
   V, ARMENIO
   K, DRAGNEV
   M, DUGAN
   S, GADGEEL
   D, GERBER
   S, GRAZIANO
   S, GURUBHAGAVATULA
   L, HORN
   S, JALAL
   R, LAUER
   R, MEHRA
   T, MEKHAIL
   H, MIRSHAHIDI
   S, PAKKALA
   J, POLIKOFF
   H, RAFTOPOULOS
   M, SALEH
   R, SALGIA
   S, WAQAR
   INVESTIGATORS, CA PROFILE 1014
TI First-Line Crizotinib versus Chemotherapy in ALK-Positive Lung Cancer
SO NEW ENGLAND JOURNAL OF MEDICINE
DE anaplastic lymphoma;phase iii;cisplatin;plus;adenocarcinoma;gefitinib;criteria;therapy;qlq c30;kinase
AB BACKGROUND The efficacy of the ALK inhibitor crizotinib as compared with standard chemotherapy as first-line treatment for advanced ALK-positive non-small-cell lung cancer (NSCLC) is unknown. METHODS We conducted an open-label, phase 3 trial comparing crizotinib with chemotherapy in 343 patients with advanced ALK-positive nonsquamous NSCLC who had received no previous systemic treatment for advanced disease. Patients were randomly assigned to receive oral crizotinib at a dose of 250 mg twice daily or to receive intravenous chemotherapy (pemetrexed, 500 mg per square meter of body-surface area, plus either cisplatin, 75 mg per square meter, or carboplatin, target area under the curve of 5 to 6 mg per milliliter per minute) every 3 weeks for up to six cycles. Crossover to crizotinib treatment after disease progression was permitted for patients receiving chemotherapy. The primary end point was progression-free survival as assessed by independent radiologic review. RESULTS Progression-free survival was significantly longer with crizotinib than with chemotherapy (median, 10.9 months vs. 7.0 months; hazard ratio for progression or death with crizotinib, 0.45; 95% confidence interval [CI], 0.35 to 0.60; P<0.001). Objective response rates were 74% and 45%, respectively (P<0.001). Median overall survival was not reached in either group (hazard ratio for death with crizotinib, 0.82; 95% CI, 0.54 to 1.26; P = 0.36); the probability of 1-year survival was 84% with crizotinib and 79% with chemotherapy. The most common adverse events with crizotinib were vision disorders, diarrhea, nausea, and edema, and the most common events with chemotherapy were nausea, fatigue, vomiting, and decreased appetite. As compared with chemotherapy, crizotinib was associated with greater reduction in lung cancer symptoms and greater improvement in quality of life. CONCLUSIONS Crizotinib was superior to standard first-line pemetrexed-plus-platinum chemotherapy in patients with previously untreated advanced ALK-positive NSCLC.
FU PfizerPfizer
NR 33
TC 1963
Z9 0
U1 4
U2 174.0
J9 NEW ENGLAND JOURNAL OF MEDICINE
PD DEC
PY 2014
VL 371
BP 2167
EP 2177
DI 10.1056/NEJMoa1408440
PG 11
SC GENERAL & INTERNAL MEDICINE
UT WOS:000345976700005
PM 25470694
ER

PT J
AU KIM, ES
   VERA, HIRSH
   TONY, MOK
   A, SOCINSKI MARK
   RADJ, GERVAIS
   YI-LONG, WU
   LONG-YUN, LI
   L, WATKINS CLAIRE
   V, SELLERS MARK
   S, LOWE ELIZABETH
   YAN, SUN
   MEI-LIN, LIAO
   KELL, OSTERLIND
   MARTIN, RECK
   A, ARMOUR ALISON
   A, SHEPHERD FRANCES
   M, LIPPMAN SCOTT
   JEAN-YVES, DOUILLARD
TI Gefitinib versus docetaxel in previously treated non-small-cell lung cancer (INTEREST): a randomised phase III trial
SO LANCET
DE growth factor receptor;gene copy number;functional assessment;supportive care;therapy;predictor;erlotinib;iressa
AB Background Two phase II trials in patients with previously-treated advanced non-small-cell lung cancer suggested that gefitinib was efficacious and less toxic than was chemotherapy. We compared gefitinib with docetaxel in patients with locally advanced or metastatic non-small-cell lung cancer who had been pretreated with platinum-based chemotherapy. Methods We undertook an open-label phase III study with recruitment between March 1, 2004, and Feb 17, 2006, at 149 centres in 24 countries. 1466 patients with pretreated ( :one platinum-based regimen) advanced non-small-cell lung cancer were randomly assigned with dynamic balancing to receive gefitinib (250 mg per day orally; n=733) or docetaxel (75 mg/m(2) intravenously in 1-h infusion every 3 weeks; n=733). The primary objective was to compare overall survival between the groups with co-primary analyses to assess non-inferiority in the overall per-protocol population and superiority in patients with high epidermal growth factor receptor (EGFR)-gene-copy number in the intention-to-treat population. This study is registered with ClinicalTrials.gov, number NCT00076388. Findings 1433 patients were analysed per protocol (723 in gefitinib group and 710 in docetaxel group). Non-inferiority of gefitinib compared with docetaxel was confirmed for overall survival (593 vs 576 events; hazard ratio [HR] 1 . 020, 96% CI 0.905-1.150, meeting the predefined non-inferiority criterion; median survival 7.6 vs 8.0 months) Superiority of gefitinib in patients with high EGFR-gene-copy number (85 vs 89 patients) was not proven (72 vs 71 events; HR 1. 09, 95% Cl 0 . 78-1.51; p=0 . 62; median survival 8 . 4 vs 7.5 months). In the gefitinib group, the most common adverse events were rash or acne (360 [49%] vs 73 [10%]) and diarrhoea (255 [35%] vs 177 [25%]); whereas in the docetaxel group, neutropenia (35 [5%] vs 514 [74%]), asthenic disorders (182 [25%] vs 334 (47%]), and alopecia (23 [3%] vs 254 [36%]) were most common. Interpretation INTEREST established non-inferior survival of gefitinib compared with docetaxel, suggesting that gefitinib is a valid treatment for pretreated patients with advanced non-small-cell lung cancer. Funding AstraZeneca.
FU AstraZenecaAstraZeneca
NR 28
TC 1050
Z9 0
U1 0
U2 62.0
J9 LANCET
PD NOV
PY 2008
VL 372
BP 1809
EP 1818
DI 10.1016/S0140-6736(08)61758-4
PG 14
SC GENERAL & INTERNAL MEDICINE
UT WOS:000261112000023
PM 19027483
ER

PT J
AU GIACCONE, G
   RS, HERBST
   C, MANEGOLD
   G, SCAGLIOTTI
   R, ROSELL
   V, MILLER
   RB, NATALE
   JH, SCHILLER
   J, VON PAWEL
   A, PLUZANSKA
   M, GATZEMEIER
   J, GROUS
   JS, OCHS
   SD, AVERBUCH
   MK, WOLF
   P, RENNIE
   A, FANDI
   DH, JOHNSON
TI Gefitinib in combination with gemcitabine and cisplatin in advanced non-small-cell lung cancer: A phase III trial-INTACT1
SO JOURNAL OF CLINICAL ONCOLOGY
DE growth factor receptor;tyrosine kinase;trial;inhibitor;chemotherapy;efficacy;tumor;iressa
AB Purpose The purpose of this study was to determine whether the addition of the epidermal growth factor receptor tyrosine kinase inhibitor gefitinib (Iressa, ZD1839; AstraZeneca, Wilmington, DE) to standard first-line gemcitabine and cisplatin provides clinical benefit over gemcitabine and cisplatin alone in patients with advanced or metastatic non-small-cell lung cancer (NSCLC). Gefitinib has demonstrated encouraging efficacy in advanced NSCLC in phase 11 trials in pretreated patients, and a phase I trial of gefitinib in combination with gemcitabine and cisplatin showed favorable tolerability. Patients and Methods This was a phase III randomized, double-blind, placebo-controlled, multicenter trial in chemotherapy-naive patients with unresectable stage III or IV NSCLC. All patients received up to six cycles of chemotherapy (cisplatin 80 mg/m(2) on day 1 and gemcitabine 1,250 mg/m(2) on days 1 and 8 of the 3-week cycle) plus either gefitinib 500 mg/d, gefitinib 250 mg/d, or placebo. Daily gefitinib or placebo was continued until disease progression. End points included overall survival (primary), time to progression, response rates, and safety evaluation. Results A total of 1,093 patients were enrolled. There was no difference in efficacy end points between the treatment groups: for the gefitinib 500 mg/d, gefitinib 250 mg/d, and placebo groups, respectively, median survival times were 9.9, 9.9, and 10.9 months (global ordered log-rank [GOLrank] P =.4560), median times to progression were 5.5, 5.8, and 6.0 months (GOLrank; P =.7633), and response rates were 49.7%, 50.3%, and 44.8%. No significant unexpected adverse events were seen. (C) 2004 by American Society of Clinical Oncology. Conclusion Gefitinib in combination with gemcitabine and cisplatin in chemotherapy-naive patients with advanced NSCLC did not have improved efficacy over gemcitabine and cisplatin alone. The reasons for this remain obscure and require further preclinical testing.
FU F Hoffmann-La Roche Ltd/Genentech IncHoffmann-La RocheRoche
NR 23
TC 1379
Z9 0
U1 4
U2 58.0
J9 JOURNAL OF CLINICAL ONCOLOGY
PD MAR
PY 2004
VL 22
BP 777
EP 784
DI 10.1200/JCO.2004.08.001
PG 8
SC ONCOLOGY
UT WOS:000189380900006
PM 14990632
ER

PT J
AU WU, YL
   CAICUN, ZHOU
   CHENG-PING, HU
   JIFENG, FENG
   SHUN, LU
   YUNCHAO, HUANG
   WEI, LI
   MEI, HOU
   HUA, SHI JIAN
   YOUNG, LEE KYE
   CHONG-RUI, XU
   DAN, MASSEY
   MIYOUNG, KIM
   YANG, SHI
   L, GEATER SARAYUT
TI Afatinib versus cisplatin plus gemcitabine for first-line treatment of Asian patients with advanced non-small-cell lung cancer harbouring EGFR mutations (LUX-Lung 6): an open-label, randomised phase 3 trial
SO LANCET ONCOLOGY
DE erbb family blocker;clinical trial;solid tumor;chemotherapy;gefitinib;erlotinib;adenocarcinoma;multicenter;inhibitor;oncology
AB Background Afatinib-an oral irreversible ErbB family blocker-improves progression-free survival compared with pemetrexed and cisplatin for first-line treatment of patients with EGFR mutation-positive advanced non-small-cell lung cancer (NSCLC). We compared afatinib with gemcitabine and cisplatin-a chemotherapy regimen widely used in Asia-for first-line treatment of Asian patients with EGFR mutation-positive advanced NSCLC. Methods This open-label, randomised phase 3 trial was done at 36 centres in China, Thailand, and South Korea. After central testing for EGFR mutations, treatment-naive patients (stage IIIB or IV cancer [American Joint Committee on Cancer version 6], performance status 0-1) were randomly assigned (2: 1) to receive either oral afatinib (40 mg per day) or intravenous gemcitabine 1000 mg/m(2) on day 1 and day 8 plus cisplatin 75 mg/m(2) on day 1 of a 3-week schedule for up to six cycles. Randomisation was done centrally with a random number-generating system and an interactive internet and voice-response system. Randomisation was stratified by EGFR mutation (Leu858Arg, exon 19 deletions, or other; block size three). Clinicians and patients were not masked to treatment assignment, but the independent central imaging review group were. Treatment continued until disease progression, intolerable toxic effects, or withdrawal of consent. The primary endpoint was progression-free survival assessed by independent central review (intention-to-treat population). This study is registered with ClinicalTrials.gov, NCT01121393. Findings 910 patients were screened and 364 were randomly assigned (242 to afatinib, 122 to gemcitabine and cisplatin). Median progression-free survival was significantly longer in the afatinib group (11.0 months, 95% CI 9.7-13.7) than in the gemcitabine and cisplatin group (5.6 months, 5.1-6.7; hazard ratio 0.28, 95% CI 0.20-0.39; p<0.0001). The most common treatment-related grade 3 or 4 adverse events in the afatinib group were rash or acne (35 [14.6%] of 239 patients), diarrhoea (13 [5.4%]), and stomatitis or mucositis (13 [5.4%]), compared with neutropenia (30 [26.5%] of 113 patients), vomiting (22 [19.5%]), and leucopenia (17 [15.0%]) in the gemcitabine and cisplatin group. Treatment-related serious adverse events occurred in 15 (6.3%) patients in the afatinib group and nine (8.0%) patients in the gemcitabine and cisplatin group. Interpretation First-line afatinib significantly improves progression-free survival with a tolerable and manageable safety profile in Asian patients with EGFR mutation-positive advanced lung NSCLC. Afatinib should be considered as a first-line treatment option for this patient population.
FU Boehringer IngelheimBoehringer Ingelheim
NR 29
TC 1309
Z9 0
U1 4
U2 175.0
J9 LANCET ONCOLOGY
PD FEB
PY 2014
VL 15
BP 213
EP 222
DI 10.1016/S1470-2045(13)70604-1
PG 10
SC ONCOLOGY
UT WOS:000330228700034
PM 24439929
ER

PT J
AU SOCINSKI, MA
   M, JOTTE R
   F, CAPPUZZO
   F, ORLANDI
   D, STROYAKOVSKIY
   N, NOGAMI
   D, RODRIGUEZ-ABREU
   D, MORO-SIBILOT
   A, THOMAS C
   F, BARLESI
   G, FINLEY
   C, KELSCH
   A, LEE
   S, COLEMAN
   Y, DENG
   Y, SHEN
   M, KOWANETZ
   A, LOPEZ-CHAVEZ
   A, SANDLER
   M, RECK
   A, AHUALLI
   G, JARCHUM
   L, KAEN D
   S, KAHL
   M, KOTLIAR
   D, KOWALYSZYN R
   G, LERZO
   I, MAGRI
   C, MARTIN
   A, PASTOR
   P, PICON
   G, STREICH
   M, VARELA
   P, BLINMAN
   M, BOYER
   C, CROMBIE
   S, GAUDEN
   S, GILL
   B, HUGHES
   T, JOHN
   A, JOSHI
   S, KOSMIDER
   C, LEWIS
   M, MILLWARD
   I, NORDMAN
   L, NOTT
   K, O'BYRNE
   F, PARNIS
   N, POTASZ
   G, RICHARDSON
   N, SINGHAL
   J, ECKMAYR
   R, GREIL
   C, GOEMINNE J
   A, PAULUS
   B, ARAGAO
   A, BRUNO L
   C, CAMPOS
   RDC, COSTAMILAN
   A, DETTINO
   A, FACCIO
   G, GIROTTO
   D, MATIAS
   M, MURAD A
   G, SCHWARTSMANN
   C, SILVA
   H, TADOKORO
   B, DIMITROV
   R, ILIEVA
   D, KALEV
   V, KANAREV
   M, KOLEVA
   K, KOYNOV
   Z, MIHAYLOVA
   V, COHEN
   G, COURNOYER
   S, RORKE
   J, ROTHENSTEIN
   S, SPADAFORA
   O, AREN
   E, ULUNQUE ORELLANA
   E, YANEZ
   C, VALETTE AUDIGIER
   J, BENNOUNA
   H, BERARD
   B, COUDERT
   C, DAYEN
   F, DENIS
   E, GUILLEVIN FABRE
   C, FOA
   V, GAZAILLE
   S, LE MOULEC
   J, MAZIERES
   F, MORERE J
   R, VEILLON
   J, BARGON
   D, BEHRINGER
   J, DICKGREBER N
   W, ENGEL-RIEDEL
   R, FISCHER J
   B, HACKANSON
   K, KOKOWSKI
   J, KOLLMEIER
   S, LOGES
   C, SCHULZ
   W, SCHUTTE
   M, SERKE
   H, STAUDER
   C, STEPPERT
   T, WEHLER
   F, WEISSINGER
   M, WERMKE
   C, WESSELER
   G, ALLEGRINI
   D, AMOROSO
   C, BARONE
   G, BORRA
   G, CARTENI
   E, DEFRAIA
   A, FALCONE
   F, GROSSI
   M, MENCOBONI
   R, MIGLIORINO M
   A, PAZZOLA
   H, PARRA SOTO
   G, TONINI
   K, AZUMA
   T, FUKUHARA
   M, ICHIKI
   S, IKEDA
   T, KAWAGUCHI
   H, KIM Y
   K, KISHI
   S, OTANI
   T, SETO
   Y, TAKEDA
   H, TANAKA
   N, YAMAMOTO
   S, YOKOTA
   T, YOKOYAMA
   G, PURKALNE
   Z, ZVIRBULE
   S, CICENAS
   J, FILIPAUSKIENE
   A, DOMINGUEZ
   A, GOMEZ
   M, LEON LAZARO J
   Y, LOPEZ
   V, AERTS J G J
   N, BARLO
   B, BIESMA
   M, DINGEMANS A
   S, HASHEMI
   S, KEIZER-VAN'T WESTEINDE
   E, LAMMERS
   K, MANSOUR
   F, SCHRAMEL
   D, SNIJDERS
   M, VAN HAARST J
   A, VAN LINDERT
   F, WILSCHUT
   D, ALEMAN
   R, TIPISMANA CISNEROS
   A, KOBASHIGAWA
   L, MAS
   D, ESCOBAR MORON H
   T, ALMODOVAR
   A, ARAUJO
   I, AZEVEDO
   F, BARATA
   H, QUEIROGA
   U, DE BRITO SATURNINO DUARTE
   E, TEIXEIRA
   M, BIAKHOV
   R, GALIULIN
   V, GORBUNOVA
   N, KARASEVA
   N, KOVALENKO
   K, PENKOV
   A, POLTORATSKIY
   A, VASILIEV
   E, ZHILTSOVA
   S, LEONG S
   D, LIM
   J, BENIAK
   J, CHOVANEC
   R, GODAL
   P, KASAN
   M, PORUBSKA
   R, ALVAREZ
   MDC, MANRIQUE ARESES
   C, ARANDA BARNETO I
   J, CARPENO DE CASTRO
   M, GOMEZ DOMINE J H C N N
   E, FONT FELIP
   Y, GARCIA GARCIA
   P, LOPEZ GARRIDO
   R, SARRIO GIRONES
   L, LARRIBA GONZALEZ J
   A, MOLLA INSA
   B, MUNARRIZ JIMENEZ
   M, PIQUERAS LOPEZ-BREA
   E, NADAL
   S, AIX PONCE
   A, GARCIA TAUS
   J, PONS TERRASA
   S, ESTEVEZ VAZQUEZ
   N, SEGARRA VINOLAS
   A, VIKSTROM
   M, FRUEH
   O, GAUTSCHI
   A, LOHRI
   A, OCHSENBEIN
   C, CHANG G
   H, CHEN C
   T, CHEN W
   M, CHEN Y
   L, HO C
   C, HSIA T
   K, HSIEH R
   S, HUANG M
   T, LI C
   C, LIN Y
   Y, LIU C
   C, SU W
   J, YU C
   H, ADAMCHUK
   O, ANDRUSENKO
   I, BONDARENKO
   A, CHORNOBAI
   Y, HOTKO
   O, IVASHCHUK
   O, KOLESNIK
   A, KRYZHANIVSKA
   S, ODARCHENKO
   N, OGORODNIKOVA
   A, RUSYN
   V, SHAMRAI
   D, SHAPOVALOV
   L, VASYLYEV
   I, VYNNYCHENKO
   N, KARIM ABDEL
   M, ALMUBARAK
   M, AL-NSOUR
   V, ASSIKIS
   S, BAKER
   M, BATUS
   P, BEATTY
   K, BECKER
   N, BELMAN
   E, BERNICKER
   F, BRAITEH
   L, BUI
   L, CARR
   A, CHAUDHRY
   H, CHENG
   S, CHITNENI
   M, COHENURAM
   G, DANIELS
   W, DEAN-COLOMB
   III, DEVORE R
   A, DISTEFANO
   A, DOBRESCU
   Z, DREW D
   P, EISENBERG
   B, ERICKSON
   E, ESKANDER
   J, FABREGAS
   B, FALLER
   J, FIORILLO
   JR, GOLDSCHMIDT J
   B, GOUELI
   S, GURUBHAGAVATULA
   B, HALIBEY
   J, HAMM
   J, HERMAN
   P, HOFFMAN
   A, HOOBERMAN
   H, JHANGIANI
   F, KABBINAVAR
   A, KARNAD
   P, KEOGH G
   E, KIRSHNER
   H, KOH
   S, KONO
   M, KOSTY
   S, KOTIAH
   M, KOZLOFF
   C, KUZMA
   N, LAKHANI
   J, LUKAS
   W, MARTIN
   N, MASOOD
   V, MATTHEWS-SMITH
   J, MCCANN
   M, MENEFEE
   R, MITCHELL B
   S, NAIDU
   M, NARANG
   R, NATALE
   T, NIEDERMAN
   M, NISSENBLATT
   H, OU S
   C, PASCHOLD J
   E, RAEZ L
   S, RAFIYATH
   E, RODRIGUEZ
   J, ROSALES
   J, ROTHMAN
   K, SABBATH
   P, SANZ-ALTAMIRA
   M, SCHNELL F
   M, SHTIVELBAND
   J, SILBERBERG
   M, SOCOTEANU
   I, SPIRA A
   P, STELLA
   J, SUBRAMANIAN
   M, SWANSON P
   B, TELIVALA
   F, TSAI
   M, TUMMALA
   A, VANDERWALDE
   V, VELCHETI
   H, WEST
   R, YANAGIHARA
   D, ZYLLA
   GRP, CA IMPOWER150 STUDY
TI Atezolizumab for First-Line Treatment of Metastatic Nonsquamous NSCLC
SO NEW ENGLAND JOURNAL OF MEDICINE
DE phase iii trial;open label;cancer;bevacizumab;therapy;docetaxel;antibody;cell;chemotherapy;multicenter
AB BACKGROUND The cancer-cell-killing property of atezolizumab may be enhanced by the blockade of vascular endothelial growth factor-mediated immunosuppression with bevacizumab. This open-label, phase 3 study evaluated atezolizumab plus bevacizumab plus chemotherapy in patients with metastatic nonsquamous non-small-cell lung cancer (NSCLC) who had not previously received chemotherapy. METHODS We randomly assigned patients to receive atezolizumab plus carboplatin plus paclitaxel (ACP), bevacizumab plus carboplatin plus paclitaxel (BCP), or atezolizumab plus BCP (ABCP) every 3 weeks for four or six cycles, followed by maintenance therapy with atezolizumab, bevacizumab, or both. The two primary end points were investigator-assessed progression-free survival both among patients in the intention-to-treat population who had a wild-type genotype (WT population; patients with EGFR or ALK genetic alterations were excluded) and among patients in the WT population who had high expression of an effector T-cell (Teff) gene signature in the tumor (Teff-high WT population) and overall survival in the WT population. The ABCP group was compared with the BCP group before the ACP group was compared with the BCP group. RESULTS In the WT population, 356 patients were assigned to the ABCP group, and 336 to the BCP group. The median progression-free survival was longer in the ABCP group than in the BCP group (8.3 months vs. 6.8 months; hazard ratio for disease progression or death, 0.62; 95% confidence interval [CI], 0.52 to 0.74; P<0.001); the corresponding values in the Teff-high WT population were 11.3 months and 6.8 months (hazard ratio, 0.51 [95% CI, 0.38 to 0.68]; P<0.001). Progression-free survival was also longer in the ABCP group than in the BCP group in the entire intention-to-treat population (including those with EGFR or ALK genetic alterations) and among patients with low or negative programmed death ligand 1 (PD-L1) expression, those with low Teff gene-signature expression, and those with liver metastases. Median overall survival among the patients in the WT population was longer in the ABCP group than in the BCP group (19.2 months vs. 14.7 months; hazard ratio for death, 0.78; 95% CI, 0.64 to 0.96; P = 0.02). The safety profile of ABCP was consistent with previously reported safety risks of the individual medicines. CONCLUSIONS The addition of atezolizumab to bevacizumab plus chemotherapy significantly improved progression-free survival and overall survival among patients with metastatic nonsquamous NSCLC, regardless of PD-L1 expression and EGFR or ALK genetic alteration status.
FU F. Hoffmann-La Roche/GenentechHoffmann-La RocheRoche HoldingGenentech
NR 38
TC 1451
Z9 0
U1 8
U2 166.0
J9 NEW ENGLAND JOURNAL OF MEDICINE
PD JUN
PY 2018
VL 378
BP 2288
EP 2301
DI 10.1056/NEJMoa1716948
PG 14
SC GENERAL & INTERNAL MEDICINE
UT WOS:000435099900006
PM 29863955
ER

PT J
AU ANTONIA, SJ
   A, VILLEGAS
   D, DANIEL
   D, VICENTE
   S, MURAKAMI
   R, HUI
   T, YOKOI
   A, CHIAPPORI
   H, LEE K
   M, DE WIT
   C, CHO B
   M, BOURHABA
   X, QUANTIN
   T, TOKITO
   T, MEKHAIL
   D, PLANCHARD
   -C, KIM Y
   S, KARAPETIS C
   S, HIRET
   G, OSTOROS
   K, KUBOTA
   E, GRAY J
   L, PAZ-ARES
   J, DE CASTRO CARPENO
   C, WADSWORTH
   G, MELILLO
   H, JIANG
   Y, HUANG
   A, DENNIS P
   M, OZGUROGLU
   INVESTIGATORS, CA PACIFIC
TI Durvalumab after Chemoradiotherapy in Stage III Non-Small-Cell Lung Cancer
SO NEW ENGLAND JOURNAL OF MEDICINE
DE randomized phase iii;concurrent chemoradiotherapy;consolidation chemotherapy;docetaxel;trial;radiotherapy;carboplatin;combination;tecemotide;paclitaxel
AB BACKGROUND Most patients with locally advanced, unresectable, non-small-cell lung cancer (NSCLC) have disease progression despite definitive chemoradiotherapy (chemotherapy plus concurrent radiation therapy). This phase 3 study compared the anti-programmed death ligand 1 antibody durvalumab as consolidation therapy with placebo in patients with stage III NSCLC who did not have disease progression after two or more cycles of platinum-based chemoradiotherapy. METHODS We randomly assigned patients, in a 2: 1 ratio, to receive durvalumab (at a dose of 10 mg per kilogram of body weight intravenously) or placebo every 2 weeks for up to 12 months. The study drug was administered 1 to 42 days after the patients had received chemoradiotherapy. The coprimary end points were progression-free survival (as assessed by means of blinded independent central review) and overall survival (unplanned for the interim analysis). Secondary end points included 12-month and 18-month progression-free survival rates, the objective response rate, the duration of response, the time to death or distant metastasis, and safety. RESULTS Of 713 patients who underwent randomization, 709 received consolidation therapy (473 received durvalumab and 236 received placebo). The median progression-free survival from randomization was 16.8 months (95% confidence interval [CI], 13.0 to 18.1) with durvalumab versus 5.6 months (95% CI, 4.6 to 7.8) with placebo (stratified hazard ratio for disease progression or death, 0.52; 95% CI, 0.42 to 0.65; P<0.001); the 12-month progression-free survival rate was 55.9% versus 35.3%, and the 18-month progression-free survival rate was 44.2% versus 27.0%. The response rate was higher with durvalumab than with placebo (28.4% vs. 16.0%; P<0.001), and the median duration of response was longer (72.8% vs. 46.8% of the patients had an ongoing response at 18 months). The median time to death or distant metastasis was longer with durvalumab than with placebo (23.2 months vs. 14.6 months; P<0.001). Grade 3 or 4 adverse events occurred in 29.9% of the patients who received durvalumab and 26.1% of those who received placebo; the most common adverse event of grade 3 or 4 was pneumonia (4.4% and 3.8%, respectively). A total of 15.4% of patients in the durvalumab group and 9.8% of those in the placebo group discontinued the study drug because of adverse events. CONCLUSIONS Progression-free survival was significantly longer with durvalumab than with placebo. The secondary end points also favored durvalumab, and safety was similar between the groups.
FU AstraZenecaAstraZeneca; NATIONAL CANCER INSTITUTEUnited States
NR 23
TC 1755
Z9 0
U1 4
U2 215.0
J9 NEW ENGLAND JOURNAL OF MEDICINE
PD NOV
PY 2017
VL 377
BP 1919
EP 1929
DI 10.1056/NEJMoa1709937
PG 11
SC GENERAL & INTERNAL MEDICINE
UT WOS:000415228800005
PM 28885881
ER

PT J
AU PARK, K
   ENG-HUAT, TAN
   KEN, O'BYRNE
   LI, ZHANG
   MICHAEL, BOYER
   TONY, MOK
   VERA, HIRSH
   CHIH-HSIN, YANG JAMES
   HYEONG, LEE KI
   SHUN, LU
   YUANKAI, SHI
   SANG-WE, KIM
   JANESSA, LASKIN
   DONG-WAN, KIM
   DUBOS, ARVIS CATHERINE
   KARL, KOLBECK ARVIS
   A, LAURIE SCOTT
   CHUN-MING, TSAI
   MEHDI, SHAHIDI
   MIYOUNG, KIM
   DAN, MASSEY
   VICTORIA, ZAZULINA
   LUIS, PAZ-ARES
TI Afatinib versus gefitinib as first-line treatment of patients with EGFR mutation-positive non-small-cell lung cancer (LUX-Lung 7): a phase 2B, open-label, randomised controlled trial
SO LANCET ONCOLOGY
DE tyrosine kinase inhibitor;chemotherapy;erlotinib;resistance;adenocarcinoma;multicenter;nsclc;time
AB Background The irreversible ErbB family blocker afatinib and the reversible EGFR tyrosine kinase inhibitor gefitinib are approved for first-line treatment of EGFR mutation-positive non-small-cell lung cancer (NSCLC). We aimed to compare the efficacy and safety of afatinib and gefitinib in this setting. Methods This multicentre, international, open-label, exploratory, randomised controlled phase 2B trial (LUX-Lung 7) was done at 64 centres in 13 countries. Treatment-naive patients with stage IIIB or IV NSCLC and a common EGFR mutation (exon 19 deletion or Leu858Arg) were randomly assigned (1: 1) to receive afatinib (40 mg per day) or gefitinib (250 mg per day) until disease progression, or beyond if deemed beneficial by the investigator. Randomisation, stratified by EGFR mutation type and status of brain metastases, was done centrally using a validated number generating system implemented via an interactive voice or web-based response system with a block size of four. Clinicians and patients were not masked to treatment allocation; independent review of tumour response was done in a blinded manner. Coprimary endpoints were progression-free survival by independent central review, time-to-treatment failure, and overall survival. Efficacy analyses were done in the intention-to-treat population and safety analyses were done in patients who received at least one dose of study drug. This ongoing study is registered with ClinicalTrials.gov, number NCT01466660. Findings Between Dec 13, 2011, and Aug 8, 2013, 319 patients were randomly assigned (160 to afatinib and 159 to gefitinib). Median follow-up was 27.3 months (IQR 15.3-33.9). Progression-free survival (median 11.0 months [95% CI 1.6-12.9] with afatinib vs 1.9 months [9.1-11.5] with gefitinib; hazard ratio [HR] .73 [95% CI .57-.95], p=.017) and time-to-treatment failure (median 13.7 months [95% CI 11.9-15.0] with afatinib vs 11.5 months [1.1-13.1] with gefitinib; HR .73 [95% CI .58-.92], p=.0073) were significantly longer with afatinib than with gefitinib. Overall survival data are not mature. The most common treatment-related grade 3 or 4 adverse events were diarrhoea (20 [13%] of 160 patients given afatinib vs two [1%] of 159 given gefitinib) and rash or acne (15 [9%] patients given afatinib vs five [3%] of those given gefitinib) and liver enzyme elevations (no patients given afatinib vs 14 [9%] of those given gefitinib). Serious treatment-related adverse events occurred in 17 (11%) patients in the afatinib group and seven (4%) in the gefitinib group. Ten (6%) patients in each group discontinued treatment due to drug-related adverse events. 15 (9%) fatal adverse events occurred in the afatinib group and ten (6%) in the gefitinib group. All but one of these deaths were considered unrelated to treatment; one patient in the gefitinib group died from drug-related hepatic and renal failure. Interpretation Afatinib significantly improved outcomes in treatment-naive patients with EGFR-mutated NSCLC compared with gefitinib, with a manageable tolerability profile. These data are potentially important for clinical decision making in this patient population.
FU Boehringer IngelheimBoehringer Ingelheim
NR 33
TC 618
Z9 0
U1 1
U2 121.0
J9 LANCET ONCOLOGY
PD MAY
PY 2016
VL 17
BP 577
EP 589
DI 10.1016/S1470-2045(16)30033-X
PG 13
SC ONCOLOGY
UT WOS:000374829800049
PM 27083334
ER

PT J
AU EBERHARD, DA
   BE, JOHNSON
   LC, AMLER
   AD, GODDARD
   SL, HELDENS
   RS, HERBST
   WL, INCE
   PA, JANNE
   T, JANUARIO
   DH, JOHNSON
   P, KLEIN
   VA, MILLER
   MA, OSTLAND
   DA, RAMIES
   D, SEBISANOVIC
   JA, STINSON
   YR, ZHANG
   S, SESHAGIRI
   KJ, HILLAN
TI Mutations in the epidermal growth factor receptor and in KRAS are predictive and prognostic indicators in patients with non-small-cell lung cancer treated with chemotherapy alone and in combination with erlotinib
SO JOURNAL OF CLINICAL ONCOLOGY
DE k ras mutation;gene mutation;tumor cell;gefitinib;egfr;adenocarcinoma;trial;sensitivity;survival;smoker
AB Purpose Epidermal growth factor receptor (EGFR) mutations have been associated with tumor response to treatment with single-agent EGFR inhibitors in patients with relapsed non-small-cell lung Cancer (NSCLC). The implications of EGFR mutations in patients treated with EGFR inhibitors, plus first-line chemotherapy are unknown. KRAS is frequently activated in NSCLC. The relationship of KRAS mutations to outcome after EGFR inhibitor treatment has not been described. Patients and Methods Previously untreated patients with advanced NSCLC in the phase III TRIBUTE study who were randomly assigned to carboplatin and paclitaxel with erlotinib or placebo were assessed for survival, response, and time to progression (TTP). EGFR exons 18 through 21 and KRAS exon 2 were sequenced in tumors from 274 patients. Outcomes were correlated with EGFR and KRAS mutations in retrospective subset analyses. Results EGFR mutations were detected in 13% of tumors and were associated with longer survival, irrespective of treatment (P <.001). Among erlotinib-treated patients, EGFR mutations were associated with improved response rate (P <.05) and there was a trend toward an erlotinib benefit on TTP (P =.092) but not improved survival (P =.96). KRAS mutations (21% of tumors) were associated with significantly decreased TTP and survival in erlotinib plus chemotherapy-treated patients. Conclusion EGFR mutations may be a positive prognostic factor for survival in advanced NSCLC patients treated with chemotherapy with or without erlotinib, and may predict greater likelihood of response. Patients with KRAS-mutant NSCLC showed poorer clinical outcomes when treated with erlotinib and chemotherapy. Further studies are needed to confirm the findings of this retrospective subset analysis.
FU Merck Sharp DohmeMerck & Company
NR 31
TC 1172
Z9 0
U1 1
U2 48.0
J9 JOURNAL OF CLINICAL ONCOLOGY
PD SEP
PY 2005
VL 23
BP 5900
EP 5909
DI 10.1200/JCO.2005.02.857
PG 10
SC ONCOLOGY
UT WOS:000231606300013
PM 16043828
ER

PT J
AU GARON, EB
   A, RIZVI NAIYER
   RINA, HUI
   NATASHA, LEIGHL
   S, BALMANOUKIAN ANI
   PAUL, EDER JOSEPH
   AMITA, PATNAIK
   CHARU, AGGARWAL
   MATTHEW, GUBENS
   LEORA, HORN
   ENRIC, CARCERENY
   MYUNG-JU, AHN
   ENRIQUETA, FELIP
   JONG-SEOK, LEE
   D, HELLMANN MATTHEW
   OMID, HAMID
   W, GOLDMAN JONATHAN
   JEAN-CHARLES, SORIA
   MARISA, DOLLED-FILHART
   Z, RUTLEDGE RUTH
   JIN, ZHANG
   K, LUNCEFORD JARED
   RESHMA, RANGWALA
   M, LUBINIECKI GREGORY
   CHARLOTTE, ROACH
   KENNETH, EMANCIPATOR
   LEENA, GANDHI
   INVESTIGATORS, CA KEYNOTE-001
TI Pembrolizumab for the Treatment of Non-Small-Cell Lung Cancer
SO NEW ENGLAND JOURNAL OF MEDICINE
DE anti pd l1 antibody;pd l1 expression;blockade;b7 h1;chemotherapy;safety;crizotinib;response;therapy;ligand
AB BACKGROUND We assessed the efficacy and safety of programmed cell death 1 (PD-1) inhibition with pembrolizumab in patients with advanced non-small-cell lung cancer enrolled in a phase 1 study. We also sought to define and validate an expression level of the PD-1 ligand 1 (PD-L1) that is associated with the likelihood of clinical benefit. METHODS We assigned 495 patients receiving pembrolizumab (at a dose of either 2 mg or 10 mg per kilogram of body weight every 3 weeks or 10 mg per kilogram every 2 weeks) to either a training group (182 patients) or a validation group (313 patients). We assessed PD-L1 expression in tumor samples using immunohistochemical analysis, with results reported as the percentage of neoplastic cells with staining for membranous PD-L1 (proportion score). Response was assessed every 9 weeks by central review. RESULTS Common side effects that were attributed to pembrolizumab were fatigue, pruritus, and decreased appetite, with no clear difference according to dose or schedule. Among all the patients, the objective response rate was 19.4%, and the median duration of response was 12.5 months. The median duration of progression-free survival was 3.7 months, and the median duration of overall survival was 12.0 months. PD-L1 expression in at least 50% of tumor cells was selected as the cutoff from the training group. Among patients with a proportion score of at least 50% in the validation group, the response rate was 45.2%. Among all the patients with a proportion score of at least 50%, median progression-free survival was 6.3 months; median overall survival was not reached. CONCLUSIONS Pembrolizumab had an acceptable side-effect profile and showed antitumor activity in patients with advanced non-small-cell lung cancer. PD-L1 expression in at least 50% of tumor cells correlated with improved efficacy of pembrolizumab.
FU Merck Sharp & Dohme, a subsidiary of Merck; NATIONAL CANCER
NR 40
TC 3580
Z9 0
U1 16
U2 369.0
J9 NEW ENGLAND JOURNAL OF MEDICINE
PD MAY
PY 2015
VL 372
BP 2018
EP 2028
DI 10.1056/NEJMoa1501824
PG 11
SC GENERAL & INTERNAL MEDICINE
UT WOS:000354809300008
PM 25891174
ER

PT J
AU LANGER, CJ
   M, GADGEEL SHIRISH
   HOSSEIN, BORGHAEI
   A, PAPADIMITRAKOPOULOU VASSILIKI
   AMITA, PATNAIK
   F, POWELL STEVEN
   D, GENTZLER RYAN
   G, MARTINS RENATO
   P, STEVENSON JAMES
   I, JALAL SHADIA
   AMIT, PANWALKAR
   CHIH-HSIN, YANG JAMES
   MATTHEW, GUBENS
   V, SEQUIST LECIA
   M, AWAD MARK
   JOSEPH, FIORE
   YANG, GE
   HARRY, RAFTOPOULOS
   LEENA, GANDHI
   INVESTIGATORS, CA KEYNOTE-021
TI Carboplatin and pemetrexed with or without pembrolizumab for advanced, non-squamous non-small-cell lung cancer: a randomised, phase 2 cohort of the open-label KEYNOTE-021 study
SO LANCET ONCOLOGY
DE 1st line treatment;anticancer agent;controlled trial;nivolumab;bevacizumab;therapy;chemotherapy;docetaxel;cisplatin;survival
AB Background Limited evidence exists to show that adding a third agent to platinum-doublet chemotherapy improves efficacy in the first-line advanced non-small-cell lung cancer (NSCLC) setting. The anti-PD-1 antibody pembrolizumab has shown efficacy as monotherapy in patients with advanced NSCLC and has a non-overlapping toxicity profile with chemotherapy. We assessed whether the addition of pembrolizumab to platinum-doublet chemotherapy improves efficacy in patients with advanced non-squamous NSCLC. Methods In this randomised, open-label, phase 2 cohort of a multicohort study (KEYNOTE-021), patients were enrolled at 26 medical centres in the USA and Taiwan. Patients with chemotherapy-naive, stage IIIB or IV, non-squamous NSCLC without targetable EGFR or ALK genetic aberrations were randomly assigned (1: 1) in blocks of four stratified by PD-L1 tumour proportion score (<1% vs >= 1%) using an interactive voice-response system to 4 cycles of pembrolizumab 200 mg plus carboplatin area under curve 5 mg/mL per min and pemetrexed 500 mg/m(2) every 3 weeks followed by pembrolizumab for 24 months and indefinite pemetrexed maintenance therapy or to 4 cycles of carboplatin and pemetrexed alone followed by indefinite pemetrexed maintenance therapy. The primary endpoint was the proportion of patients who achieved an objective response, defined as the percentage of patients with radiologically confirmed complete or partial response according to Response Evaluation Criteria in Solid Tumors version 1.1 assessed by masked, independent central review, in the intention-to-treat population, defined as all patients who were allocated to study treatment. Significance threshold was p<0.025 (one sided). Safety was assessed in the as-treated population, defined as all patients who received at least one dose of the assigned study treatment. This trial, which is closed for enrolment but continuing for follow-up, is registered with ClinicalTrials.gov, number NCT02039674. Findings Between Nov 25, 2014, and Jan 25, 2016, 123 patients were enrolled; 60 were randomly assigned to the pembrolizumab plus chemotherapy group and 63 to the chemotherapy alone group. 33 (55%; 95% CI 42-68) of 60 patients in the pembrolizumab plus chemotherapy group achieved an objective response compared with 18 (29%; 18-41) of 63 patients in the chemotherapy alone group (estimated treatment difference 26% [95% CI 9-42%]; p=0.0016). The incidence of grade 3 or worse treatment-related adverse events was similar between groups (23 [39%] of 59 patients in the pembrolizumab plus chemotherapy group and 16 [26%] of 62 in the chemotherapy alone group). The most common grade 3 or worse treatment-related adverse events in the pembrolizumab plus chemotherapy group were anaemia (seven [12%] of 59) and decreased neutrophil count (three [5%]); an additional six events each occurred in two (3%) for acute kidney injury, decreased lymphocyte count, fatigue, neutropenia, and sepsis, and thrombocytopenia. In the chemotherapy alone group, the most common grade 3 or worse events were anaemia (nine [15%] of 62) and decreased neutrophil count, pancytopenia, and thrombocytopenia (two [3%] each). One (2%) of 59 patients in the pembrolizumab plus chemotherapy group experienced treatment-related death because of sepsis compared with two (3%) of 62 patients in the chemotherapy group: one because of sepsis and one because of pancytopenia. Interpretation Combination of pembrolizumab, carboplatin, and pemetrexed could be an effective and tolerable first-line treatment option for patients with advanced non-squamous NSCLC. This finding is being further explored in an ongoing international, randomised, double-blind, phase 3 study.
FU Merck Co.Merck & Company; NATIONAL CANCER INSTITUTEUnited States
NR 29
TC 900
Z9 0
U1 4
U2 99.0
J9 LANCET ONCOLOGY
PD NOV
PY 2016
VL 17
BP 1497
EP 1508
DI 10.1016/S1470-2045(16)30498-3
PG 12
SC ONCOLOGY
UT WOS:000389537600043
PM 27745820
ER

PT J
AU CAPPUZZO, F
   TUDOR, CIULEANU
   LILIA, STELMAKH
   SAULIUS, CICENAS
   ALEKSANDRA, SZCZESNA
   ERZSEBET, JUHASZ
   EMILIO, ESTEBAN
   OLIVIER, MOLINIER
   WOLFRAM, BRUGGER
   IVAN, MELEZINEK
   GAELLE, KLINGELSCHMITT
   BARBARA, KLUGHAMMER
   GIUSEPPE, GIACCONE
TI Erlotinib as maintenance treatment in advanced non-small-cell lung cancer: a multicentre, randomised, placebo-controlled phase 3 study
SO LANCET ONCOLOGY
DE cisplatin plus gemcitabine;iii trial;chemotherapy;carboplatin;therapy;paclitaxel;bevacizumab;combination;institute;duration
AB Background First-line chemotherapy for advanced non-small-cell lung cancer (NSCLC) is usually limited to four to six cycles. Maintenance therapy can delay progression and prolong survival. The oral epidermal growth factor receptor (EGFR) tyrosine-kinase inhibitor erlotinib has proven efficacy and tolerability in second-line NSCLC. We designed the phase 3, placebo-controlled Sequential Tarceva in Unresectable NSCLC (SATURN; BO18192) study to assess use of erlotinib as maintenance therapy in patients with non-progressive disease following first-line platinum-doublet chemotherapy. Methods Between December, 2005, and May, 2008, 1949 patients were included in the run-in phase (four cycles of platinum-based chemotherapy). At the end of the run-in phase, 889 patients who did not have progressive disease were entered into the main study, and were randomly allocated using a 1:1 adaptive randomisation method through a third-party interactive voice response system to receive erlotinib (150 mg/day; n=438) or placebo (n=451) until progression or unacceptable toxicity. Patients were stratified by EGFR immunohistochemistry status, stage, Eastern Cooperative Oncology Group performance status, chemotherapy regimen, smoking history, and region. Co-primary endpoints were progression-free survival (PFS) in all analysable patients irrespective of EGFR status, and PFS in patients whose tumours had EGFR protein overexpression, as determined by immunohistochemistry. This study is registered with www.ClinicalTrials.gov, number NCT00556712. Findings 884 patients were analysable for PFS; 437 in the erlotinib group and 447 in the placebo group. After a median follow-up of 11.4 months for the erlotinib group and 11.5 months for the placebo group, median PFS was significantly longer with erlotinib than with placebo: 12.3 weeks for patients in the erlotinib group versus 11.1 weeks for those in the placebo group (HR 0.71, 95% CI 0.62-0.82; p<0.0001). PFS was also significantly longer in patients with EGFR-positive immunohistochemistry who were treated with erlotinib (n=307) compared with EGFR-positive patients given placebo (n=311; median PFS 12.3 weeks in the erlotinib group vs 11.1 weeks in the placebo group; HR 0.69, 0.58-0.82; p<0.0001). The most common grade 3 or higher adverse events were rash (37 [9%] of 443 patients in the erlotinib group vs none of 445 in the placebo group) and diarrhoea (seven [2%] of 443 patients vs none of 445). Serious adverse events were reported in 47 patients (11%) on erlotinib compared with 34 patients (8%) on placebo. The most common serious adverse event was pneumonia (seven cases [2%1 with erlotinib and four [<1%] with placebo). Interpretation Maintenance therapy with erlotinib for patients with NSCLC is well tolerated and significantly prolongs PFS compared with placebo. First-line maintenance with erlotinib could be considered in patients who do not progress after four cycles of chemotherapy.
FU F Hoffmann-La Roche LtdHoffmann-La Roche; RocheRoche Holding;
NR 27
TC 960
Z9 0
U1 1
U2 89.0
J9 LANCET ONCOLOGY
PD JUN
PY 2010
VL 11
BP 521
EP 529
DI 10.1016/S1470-2045(10)70112-1
PG 9
SC ONCOLOGY
UT WOS:000279019500024
PM 20493771
ER

PT J
AU HERBST, RS
   G, GIACCONE
   JH, SCHILLER
   RB, NATALE
   V, MILLER
TI Gefitinib in combination with paclitaxel and carboplatin in advanced non-small-cell lung cancer: A phase III trial - INTACT 2
SO JOURNAL OF CLINICAL ONCOLOGY
DE growth factor receptor;tyrosine kinase inhibitor;chemotherapy regimen;plus carboplatin;zd1839 iressa;cisplatin;efficacy;tumor;egfr
AB Purpose Preclinical studies indicate that gefitinib (Iressa, ZD1839; AstraZeneca, Wilmington, DE), an orally active epidermal growth factor receptor tyrosine kinase inhibitor, may enhance antitumor efficacy of cytotoxics, and combination with paclitaxel and carboplatin had acceptable tolerability in a phase I trial. Gefitinib monotherapy demonstrated unparalleled antitumor activity for a biologic agent, with less toxicity than docetaxel, in phase II trials in refractory, advanced non-small-cell lung cancer (NSCLC). This phase III, randomized, placebo-controlled, double-blind trial evaluated gefitinib plus paclitaxel and carboplatin in chemotherapy-naive patients with advanced NSCLC. Patients and Methods Patients received paclitaxel 225 mg/m(2) and carboplatin area under concentration/time curve of 6 mg/min/mL (day 1 every 3 weeks) plus gefitinib 500 mg/d, gefitinib 250 mg/d, or placebo. After a maximum of six cycles, daily gefitinib or placebo continued until disease progression. End points included overall survival, time to progression (TTP), response rate (RR), and safety evaluation. Results A total of 1,037 patients were recruited. Baseline demographic characteristics were well balanced. There was no difference in overall survival (median, 8.7, 9.8, and 9.9 months for gefitinib 500 mg/d, 250 mg/d, and placebo, respectively; P = .64), TTP, or RR between arms. Expected dose-related diarrhea and skin toxicity were observed in gefitinib-treated patients, with no new significant/unexpected safety findings from combination with chemotherapy. Subset analysis of patients with adenocarcinoma who received greater than or equal to 90 days' chemotherapy demonstrated statistically significant prolonged survival, suggesting a gefitinib maintenance effect. Conclusion Gefitinib showed no added benefit in survival, TTP, or RR compared with standard chemotherapy alone. This large, placebo-controlled trial confirmed the favorable gefitinib safety profile observed in phase I and II monotherapy trials. (C) 2004 by American Society of Clinical Oncology.
FU AstraZenecaAstraZeneca; Boehringer IngelheimBoehringer Ingelheim; Chugai
NR 33
TC 1364
Z9 0
U1 3
U2 51.0
J9 JOURNAL OF CLINICAL ONCOLOGY
PD MAR
PY 2004
VL 22
BP 785
EP 794
DI 10.1200/JCO.2004.07.215
PG 10
SC ONCOLOGY
UT WOS:000189380900007
PM 14990633
ER

PT J
AU CHANG, JY
   SURESH, SENAN
   A, PAUL MARINUS
   J, MEHRAN REZA
   V, LOUIE ALEXANDER
   PETER, BALTER
   M, GROEN HARRY J
   E, MCRAE STEPHEN
   JOACHIM, WIDDER
   LEI, FENG
   M, VAN DEN BORNE BEN E E
   F, MUNSELL MARK
   COEN, HURKMANS
   A, BERRY DONALD
   ERIK, VAN WERKHOVEN
   J, KRESL JOHN
   ANNE-MARIE, DINGEMANS
   OMAR, DAWOOD
   A, HAASBEEK CORNELIS J
   S, CARPENTER LARRY
   KATRIEN, DE JAEGER
   RITSUKO, KOMAKI
   J, SLOTMAN BEN
   F, SMIT EGBERT
   A, ROTH JACK
TI Stereotactic ablative radiotherapy versus lobectomy for operable stage I non-small-cell lung cancer: a pooled analysis of two randomised trials
SO LANCET ONCOLOGY
DE body radiation therapy;assisted thoracoscopic surgery;elderly patient;outcm;resection;tomography;mortality;nsclc
AB Background The standard of care for operable, stage I, non-small-cell lung cancer (NSCLC) is lobectomy with mediastinal lymph node dissection or sampling. Stereotactic ablative radiotherapy (SABR) for inoperable stage I NSCLC has shown promising results, but two independent, randomised, phase 3 trials of SABR in patients with operable stage I NSCLC (STARS and ROSEL) closed early due to slow accrual. We aimed to assess overall survival for SABR versus surgery by pooling data from these trials. Methods Eligible patients in the STARS and ROSEL studies were those with clinical T1-2a (<4 cm), N0M0, operable NSCLC. Patients were randomly assigned in a 1:1 ratio to SABR or lobectomy with mediastinal lymph node dissection or sampling. We did a pooled analysis in the intention-to-treat population using overall survival as the primary endpoint. Both trials are registered with ClinicalTrials. gov (STARS: NCT00840749; ROSEL: NCT00687986). Findings 58 patients were enrolled and randomly assigned (31 to SABR and 27 to surgery). Median follow-up was 40.2 months (IQR 23.0-47.3) for the SABR group and 35.4 months (18.9-40.7) for the surgery group. Six patients in the surgery group died compared with one patient in the SABR group. Estimated overall survival at 3 years was 95% (95% CI 85-100) in the SABR group compared with 79% (64-97) in the surgery group (hazard ratio [HR] 0.14 [95% CI 0.017-1.190], log-rank p= 0.037). Recurrence-free survival at 3 years was 86% (95% CI 74-100) in the SABR group and 80% (65-97) in the surgery group (HR 0.69 [95% CI 0.21-2.29], log-rank p= 0.54). In the surgery group, one patient had regional nodal recurrence and two had distant metastases; in the SABR group, one patient had local recurrence, four had regional nodal recurrence, and one had distant metastases. Three (10%) patients in the SABR group had grade 3 treatment-related adverse events (three [10%] chest wall pain, two [6%] dyspnoea or cough, and one [3%] fatigue and rib fracture). No patients given SABR had grade 4 events or treatment-related death. In the surgery group, one (4%) patient died of surgical complications and 12 (44%) patients had grade 3-4 treatment-related adverse events. Grade 3 events occurring in more than one patient in the surgery group were dyspnoea (four [15%] patients), chest pain (four [15%] patients), and lung infections (two [7%]). Interpretation SABR could be an option for treating operable stage I NSCLC. Because of the small patient sample size and short follow-up, additional randomised studies comparing SABR with surgery in operable patients are warranted.
FU Accuray Inc; Netherlands Organisation for Health Research and
NR 25
TC 836
Z9 0
U1 3
U2 73.0
J9 LANCET ONCOLOGY
PD JUN
PY 2015
VL 16
BP 630
EP 637
DI 10.1016/S1470-2045(15)70168-3
PG 8
SC ONCOLOGY
UT WOS:000355246600047
PM 25981812
ER

PT J
AU SORIA, JC
   Y, OHE
   J, VANSTEENKISTE
   T, REUNGWETWATTANA
   B, CHEWASKULYONG
   H, LEE K
   A, DECHAPHUNKUL
   F, IMAMURA
   N, NOGAMI
   T, KURATA
   I, OKAMOTO
   C, ZHOU
   C, CHO B
   Y, CHENG
   K, CHO E
   J, VOON P
   D, PLANCHARD
   -C, SU W
   E, GRAY J
   -M, LEE S
   R, HODGE
   M, MAROTTI
   Y, RUKAZENKOV
   S, RAMALINGAM S
   MICHAEL, BOYER
   CHEE, LEE
   BRETT, HUGHES
   KENNETH, O'BYRNE
   PETER, BRIGGS
   MICHAEL, MILWARD
   THOMAS, JOHN
   INGEL, DEMEDTS
   JOHAN, VANSTEENKISTE
   FREDERIQUE, BUSTIN
   HENRIQUE, BARRIOS CARLOS
   CONSTANTA, TIMCHEVA
   CHARLES, BUTTS
   GLENWOOD, GOSS
   ROSALYN, JUERGENS
   NATASHA, LEIGHL
   SUSANNA, CHENG
   RONALD, BURKES
   CAICUN, ZHOU
   HELONG, ZHANG
   YONGQIAN, SHU
   YING, CHENG
   QING, ZHOU
   WEI, LI
   GUOSHENG, FENG
   YONG, HE
   BUHAI, WANG
   HONGJUN, GAO
   KEJUN, NAN
   XIANGDONG, ZHOU
   YUN, FAN
   AN, HUNAG JIAN
   YI, HU
   YUN-PENG, LIU
   CHUNLING, LIU
   YIPING, ZHANG
   BO, ZHU
   TOMAS, BARTEK
   ISABELLE, MONNET
   CLAUDE, EL KOURI
   MAURICE, PEROL
   HENRI, BERARD
   DAVID, PLANCHARD
   JEANNICK, MADELAINE
   JOACHIM, VON PAWEL
   CHRISTIAN, GROHE
   SABINE, BOHNET
   HELGE, BISCHOFF
   MEYER, ZUM BUESCHENFELDE CHRISTIAN
   ANJA, RUECKERT
   LAZLO, URBAN
   ZSOLT, PAPI-SZEKELY
   ESZTER, CSANKY
   CSABA, BOCSKEI
   SANDOR, TEHENES
   MAYA, GOTTFRIED
   JAIR, BAR
   NIR, PELED
   MIRJANA, WOLLNER
   ALESSANDRO, BERTOLINI
   ANTONIO, ARDIZZOIA
   CATERINA, ACCETTURA
   MICHELE, MITELLA
   RODOLFO, PASSALACQUA
   SILVIA, NOVELLO
   FAUSTO, ROILA
   MARCELLO, TISEO
   AKIMASA, SEKINE
   FUMIO, IMAMURA
   YUICHIRO, OHE
   NAOYUKI, NOGAMI
   TOSHIAKI, TAKAHASHI
   TAKAYASU, KURATA
   KAZUO, KASAHARA
   ISAMU, OKAMOTO
   KIYOTAKA, YOH
   SHUNICHI, SUGAWARA
   NOBUAKI, KOBAYASHI
   TSUNEO, SHIMOKAWA
   CHIYUKI, OKUDA
   TATSUO, FUKUHARA
   MASAFUMI, SATA
   KAZUHIKO, NAGAKAWA
   SHINJI, ATAGI
   YOSHIRO, NAKAHARA
   CHUL, CHO BYOUNG
   JONG-SEOK, LEE
   YOUNG, LEE KYE
   WON, SHIN SANG
   HYEONG, LEE KI
   KYUNG, CHO EUN
   JIN-HYOUNG, KANG
   HIN, HOW SOON
   JYE, VOON PEI
   KEK, PANG YONG
   ANNE, OSORIO-SANCHEZ JEMELA
   IMELDA, LADRERA GUIA ELENA
   PIOTR, SERWATOWSKI
   ALEKSANDRA, SZCZESNA
   KATARZYNA, ZAJDA
   RODRYG, RAMLAU
   DARIUSZ, SAWKA
   ENCARNACAO, TEIXEIRA MARIA
   TERESA, ALMODOVAR
   MARTA, SOARES
   AMELIA, ALMEIDA
   ANA, BARROSO
   MICHAEL, SCHENKER
   CALIN, GIRGORESCU ALEXANDRU
   POLIXENIA, IORGA
   SERGEY, ORLOV
   NINA, KARASEVA
   VLADIMIR, MOISEENKO
   ROSARIO, GARCIA CAMPELO
   DOLORES, ISLA CASADO MARIA
   MANUEL, COBO DOLS
   ERNEST, NADAL
   MARC, CAMPAYO GUILLAUMES
   LUIS, GONZALEZ LARRIBA JOSE
   MARGARITA, MAJEM TARRUELLA
   SERGIO, VAZQUEZ ESTEVEZ
   JOSE, FUENTES PRADERA
   DIEGO, MARQUEZ MEDINA
   ANDERS, VIKSTROM
   OLIVER, GAUTSCHI
   CHRISTIAN, BRITSCHGI
   ANDREAS, MUELLER
   YING-HUANG, TSAI
   MING-FANG, WU
   CHENG-TA, YANG
   CHIH, LIN MENG
   CHAO-HSUN, CHEN
   WU-CHOU, SU
   BUSYAMAS, CHEWASKULONG
   THANYANAN, REUNGWETWATTANA
   VICHIEN, SRIMUNINNIMIT
   ARUNEE, DECHAPHUNKUL
   SUDSAWAT, LAOHAVINIJ
   VIROTE, SRIURANPONG
   RAMAZAN, YILDIZ
   IGOR, BONDARENKO
   IHOR, VYNNYCHENKO
   HRYHORIY, ADAMCHUK
   YAROSLAV, SHPARYK
   MING, LEE SIOW
   ALLAN, PRICE
   YVONNE, SUMMERS
   RIYAZ, SHAH
   KONSTANTIN, DRAGNEV
   AJIT, MANIAM
   STEVEN, MCCUNE
   JIMMY, RUIZ
   SURESH, RAMALINGAM
   PASI, JANNE
   TREVOR, FEINSTEIN
   JOHN, HAMM
   IAN, ANDERSON
   FARRAH, KHAN
   RALPH, BOCCIA
   JHANELLE, GRAY
   NGOC, TRAN
   NHUNG, NGUYEN
   INVESTIGATORS, CA FLAURA
TI Osimertinib in Untreated EGFR-Mutated Advanced Non-Small-Cell Lung Cancer
SO NEW ENGLAND JOURNAL OF MEDICINE
DE open label;acquired resistance;1st line treatment;phase iii;cns response;azd9291;chemotherapy;gefitinib;erlotinib;therapy
AB BACKGROUND Osimertinib is an oral, third-generation, irreversible epidermal growth factor receptor tyrosine kinase inhibitor (EGFR-TKI) that selectively inhibits both EGFR-TKI-sensitizing and EGFR T790M resistance mutations. We compared osimertinib with standard EGFR-TKIs in patients with previously untreated, EGFR mutation-positive advanced non-small-cell lung cancer (NSCLC). METHODS In this double-blind, phase 3 trial, we randomly assigned 556 patients with previously untreated, EGFR mutation-positive (exon 19 deletion or L858R) advanced NSCLC in a 1: 1 ratio to receive either osimertinib (at a dose of 80 mg once daily) or a standard EGFR-TKI (gefitinib at a dose of 250 mg once daily or erlotinib at a dose of 150 mg once daily). The primary end point was investigator-assessed progression-free survival. RESULTS The median progression-free survival was significantly longer with osimertinib than with standard EGFR-TKIs (18.9 months vs. 10.2 months; hazard ratio for disease progression or death, 0.46; 95% confidence interval [CI], 0.37 to 0.57; P<0.001). The objective response rate was similar in the two groups: 80% with osimertinib and 76% with standard EGFR-TKIs (odds ratio, 1.27; 95% CI, 0.85 to 1.90; P = 0.24). The median duration of response was 17.2 months (95% CI, 13.8 to 22.0) with osimertinib versus 8.5 months (95% CI, 7.3 to 9.8) with standard EGFR-TKIs. Data on overall survival were immature at the interim analysis (25% maturity). The survival rate at 18 months was 83% (95% CI, 78 to 87) with osimertinib and 71% (95% CI, 65 to 76) with standard EGFR-TKIs (hazard ratio for death, 0.63; 95% CI, 0.45 to 0.88; P = 0.007 [nonsignificant in the interim analysis]). Adverse events of grade 3 or higher were less frequent with osimertinib than with standard EGFR-TKIs (34% vs. 45%). CONCLUSIONS Osimertinib showed efficacy superior to that of standard EGFR-TKIs in the first-line treatment of EGFR mutation-positive advanced NSCLC, with a similar safety profile and lower rates of serious adverse events.
FU AstraZenecaAstraZeneca
NR 33
TC 1759
Z9 0
U1 19
U2 449.0
J9 NEW ENGLAND JOURNAL OF MEDICINE
PD JAN
PY 2018
VL 378
BP 113
EP 125
DI 10.1056/NEJMoa1713137
PG 13
SC GENERAL & INTERNAL MEDICINE
UT WOS:000419971600005
PM 29151359
ER

PT J
AU MOLINA, JR
   G, YANG PIII
   D, CASSIVI STEPHEN
   E, SCHILD STEVEN
   A, ADJEI ALEX
TI Non-small cell lung cancer: Epidemiology, risk factors, treatment, and survivorship
SO MAYO CLINIC PROCEEDINGS
DE phase iii trial;extended mediastinal lymphadenectomy;positron emission tomography;receptor tyrosine kinase;fine needle aspiration;adjuvant chemotherapy;physical activity;thoracic radiotherapy;susceptibility locus;randomized trial
AB Lung cancer is the leading cause of cancer-related mortality not only in the United States but also around the world. In North America, lung cancer has become more predominant among former than current smokers. Yet in some countries, such as China, which has experienced a dramatic increase in the cigarette smoking rate during the past 2 decades, a peak in lung cancer incidence is still expected. Approximately two-thirds of adult Chinese men are smokers, representing one-third of all smokers worldwide. Non-small cell lung cancer accounts for 85% of all lung cancer cases in the United States. After the initial diagnosis, accurate staging of non-small cell lung cancer using computed tomography or positron emission tomography is crucial for determining appropriate therapy. When feasible, surgical resection remains the single most consistent and successful option for cure. However, close to 70% of patients with lung cancer present with locally advanced or metastatic disease at the time of diagnosis. Chemotherapy is beneficial for patients with metastatic disease, and the administration of concurrent chemotherapy and radiation is indicated for stage III lung cancer. The introduction of angiogenesis, epidermal growth factor receptor inhibitors, and other new anticancer agents is changing the present and future of this disease and will certainly increase the number of lung cancer survivors. We identified studies for this review by searching the MEDLINE and PubMed databases for English-language articles published from January 1, 1980, through January 31, 2008. Key terms used for this search included non-small cell lung cancer, adenocarcinoma, squamous cell carcinoma, bronchioalveolar cell carcinoma, large cell carcinoma, lung cancer epidemiology, genetics, survivorship, surgery, radiation therapy, chemotherapy, targeted therapy, bevacizumab, erlotinib, and epidermal growth factor receptor.
FU NCI NIH HHSUnited States Department of Health & Human ServicesNational
NR 116
TC 2049
Z9 0
U1 17
U2 449.0
J9 MAYO CLINIC PROCEEDINGS
PD MAY
PY 2008
VL 83
BP 584
EP 594
DI 10.4065/83.5.584
PG 11
SC GENERAL & INTERNAL MEDICINE
UT WOS:000255601000015
PM 18452692
ER

PT J
AU ONISHI, H
   HIROKI, SHIRATO
   YASUSHI, NAGATA
   MASAHIRO, HIRAOKA
   MASAHARU, FUJINO
   KOTARO, GOMI
   YUZURU, NIIBE
   KATSUYUKI, KARASAWA
   KAZUSHIGE, HAYAKAWA
   YOSHIHIRO, TAKAI
   TOMOKI, KIMURA
   ATSUYA, TAKEDA
   ATSUSHI, OUCHI
   MASATO, HAREYAMA
   MASAKI, KOKUBO
   RYUSUKE, HARA
   JUN, ITAMI
   KAZUNARI, YAMADA
   TSUTOMU, ARAKI
TI Hypofractionated stereotactic radiotherapy (HypoFXSRT) for stage I non-small cell lung cancer: Updated results of 257 patients in a Japanese multi-institutional study
SO JOURNAL OF THORACIC ONCOLOGY
DE stereotactic radiotherapy; non-small cell lung cancer; stage i;hypofractionated
AB Introduction: Hypofractionated stereotactic radiotherapy (HypoFXSRT) has recently been used for the treatment of small lung tumors. We retrospectively analyzed the treatment outcome of HypoFXSRT for stage I non-small cell lung cancer (NSCLC) treated in a Japanese multi-institutional study. Methods: This is a retrospective study to review 257 patients with stage I NSCLC (median age, 74 years: 164 T1N0M0, 93 T2N0M0) were treated with HypoFXSRT alone at 14 institutions. Stereotactic three-dimensional treatment was performed using noncoplanar dynamic arcs or multiple static ports. A total dose of 18 to 75 Gy at the isocenter was administered in one to 22 fractions. The median calculated biological effective dose (BED) was 111 Gy (range, 57-180 Gy) based on alpha/beta = 10. Results: During follow-up (median, 38 months), pulmonary complications of above grade 2 arose in 14 patients (5.4%). Local progression occurred in 36 patients (14.0%), and the local recurrence rate was 8.4% for a BED of 100 Gy or more compared with 42.9% for less than 100 Gy (p < 0.001). The 5-year overall survival rate of medically operable patients was 70.8% among those treated with a BED of 100 Gy or more compared with 30.2% among those treated with less than 100 Gy (p < 0.05). Conclusions: Although this is a retrospective study, HypoFXSRT with a BED of less than 180 Gy was almost safe for stage I NSCLC, and the local control and overall survival rates in 5 years with a BED of 100 Gy or more were superior to the reported results for conventional radiotherapy. For all treatment methods and schedules, the local control and survival rates were better with a BED of 100 Gy or more compared with less than 100 Gy. HypoFXSRT is feasible for curative treatment of patients with stage I NSCLC.
FU V Foundation for Cancer Research; PfizerPfizer; Abbott
NR 25
TC 688
Z9 0
U1 0
U2 30.0
J9 JOURNAL OF THORACIC ONCOLOGY
PD JUL
PY 2007
VL 2
BP S94
EP S100
DI 10.1097/JTO.0b013e318074de34
PG 7
SC ONCOLOGY; RESPIRATORY SYSTEM
UT WOS:000247937100002
PM 17603311
ER

PT J
AU SCHILLER, JH
   D, HARRINGTON
   CP, BELANI
   C, LANGER
   A, SANDLER
   J, KROOK
   JM, ZHU
   DH, JOHNSON
   GRP, CA EASTERN COOPERATIVE ONCOLOGY
TI Comparison of four chemotherapy regimens for advanced non-small-cell lung cancer
SO NEW ENGLAND JOURNAL OF MEDICINE
DE cooperative oncology group;quality of life;randomized trial;cisplatin;survival;combination;paclitaxel;etoposide
AB Background We conducted a randomized study to determine whether any of three chemotherapy regimens was superior to cisplatin and paclitaxel in patients with advanced non-small-cell lung cancer. Methods A total of 1207 patients with advanced non-small-cell lung cancer were randomly assigned to a reference regimen of cisplatin and paclitaxel or to one of three experimental regimens: cisplatin and gemcitabine, cisplatin and docetaxel, or carboplatin and paclitaxel. Results The response rate for all 1155 eligible patients was 19 percent, with a median survival of 7.9 months (95 percent confidence interval, 7.3 to 8.5), a 1-year survival rate of 33 percent (95 percent confidence interval, 30 to 36 percent), and a 2-year survival rate of 11 percent (95 percent confidence interval, 8 to 12 percent). The response rate and survival did not differ significantly between patients assigned to receive cisplatin and paclitaxel and those assigned to receive any of the three experimental regimens. Treatment with cisplatin and gemcitabine was associated with a significantly longer time to the progression of disease than was treatment with cisplatin and paclitaxel but was more likely to cause grade 3, 4, or 5 renal toxicity (in 9 percent of patients, vs. 3 percent of those treated with cisplatin plus paclitaxel). Patients with a performance status of 2 had a significantly lower rate of survival than did those with a performance status of 0 or 1. Conclusions None of four chemotherapy regimens offered a significant advantage over the others in the treatment of advanced non-small-cell lung cancer. (N Engl J Med 2002;346:92-8.) Copyright (C) 2002 Massachusetts Medical Society.
FU NATIONAL CANCER INSTITUTEUnited States Department of Health & Human
NR 21
TC 4052
Z9 0
U1 8
U2 377.0
J9 NEW ENGLAND JOURNAL OF MEDICINE
PD JAN
PY 2002
VL 346
BP 92
EP 98
DI 10.1056/NEJMoa011954
PG 7
SC GENERAL & INTERNAL MEDICINE
UT WOS:000173133400004
PM 11784875
ER

PT J
AU MILLER, VA
   VERA, HIRSH
   JACQUES, CADRANEL
   YUH-MIN, CHEN
   KEUNCHIL, PARK
   SANG-WE, KIM
   CAICUN, ZHOU
   WU-CHOU, SU
   MENGZHAO, WANG
   YAN, SUN
   SEOG, HEO DAE
   LUCIO, CRINO
   ENG-HUAT, TAN
   TSU-YI, CHAO
   MEHDI, SHAHIDI
   JULIE, CONG XIUYU
   M, LORENCE ROBERT
   CHIH-HSIN, YANG JAMES
TI Afatinib versus placebo for patients with advanced, metastatic non-small-cell lung cancer after failure of erlotinib, gefitinib, or both, and one or two lines of chemotherapy (LUX-Lung 1): a phase 2b/3 randomised trial
SO LANCET ONCOLOGY
DE growth factor receptor;tyrosine kinase inhibitor;acquired resistance;clinical trial;irreversible egfr;iii trial;mutation;discontinuation;gemcitabine;qlq c30
AB Background Afatinib, an irreversible ErbB-family blocker, has shown preclinical activity when tested in EGFR mutant models with mutations that confer resistance to EGFR tyrosine-kinase inhibitors. We aimed to assess its efficacy in patients with advanced lung adenocarcinoma with previous treatment failure on EGFR tyrosine-kinase inhibitors. Methods In this phase 2b/3 trial, we enrolled patients with stage IIIB or IV adenocarcinoma and an Eastern Cooperative Oncology Group performance (ECOG) performance score of 0-2 who had received one or two previous chemotherapy regimens and had disease progression after at least 12 weeks of treatment with erlotinib or gefitinib. We used a computer-generated sequence to randomly allocate patients (2: 1) to either afatinib (50 mg per day) or placebo; all patients received best supportive care. Randomisation was done in blocks of three and was stratified by sex and baseline ECOG performance status (0-1 vs 2). Investigators, patients, and the trial sponsor were masked to treatment assignment. The primary endpoint was overall survival (from date of randomisation to death), analysed on an intention-to-treat basis. This study is registered with ClinicalTrials.gov, number NCT00656136. Findings Between May 26, 2008, and Sept 21, 2009, we identified 697 patients, 585 of whom were randomly allocated to treatment (390 to afatinib, 195 to placebo). Median overall survival was 10.8 months (95% CI 10.0-12.0) in the afatinib group and 12.0 months (10.2-14.3) in the placebo group (hazard ratio 1.08, 95% CI 0.86-1.35; p=0.74). Median progression-free survival was longer in the afatinib group (3.3 months, 95% CI 2.79-4.40) than it was in the placebo group (1.1 months, 0.95-1.68; hazard ratio 0.38, 95% CI 0.31-0.48; p<0.0001). No complete responses to treatment were noted; 29 (7%) patients had a partial response in the afatinib group, as did one patient in the placebo group. Subsequent cancer treatment was given to 257 (68%) patients in the afatinib group and 153 (79%) patients in the placebo group. The most common adverse events in the afatinib group were diarrhoea (339 [87%] of 390 patients; 66 [17%] were grade 3) and rash or acne (305 [78%] patients; 56 [14%] were grade 3). These events occurred less often in the placebo group (18 [9%] of 195 patients had diarrhoea; 31 [16%] had rash or acne), all being grade 1 or 2. Drug-related serious adverse events occurred in 39 (10%) patients in the afatinib group and one (<1%) patient in the placebo group. We recorded two possibly treatment-related deaths in the afatinib group. Interpretation Although we recorded no benefit in terms of overall survival with afatinib (which might have been affected by cancer treatments given after progression in both groups), our findings for progression-free survival and response to treatment suggest that afatinib could be of some benefit to patients with advanced lung adenocarcinoma who have failed at least 12 weeks of previous EGFR tyrosine-kinase inhibitor treatment.
FU Boehringer Ingelheim Inc.Boehringer Ingelheim; AstraZenecaAstraZeneca;
NR 31
TC 727
Z9 0
U1 0
U2 141.0
J9 LANCET ONCOLOGY
PD MAY
PY 2012
VL 13
BP 528
EP 538
DI 10.1016/S1470-2045(12)70087-6
PG 11
SC ONCOLOGY
UT WOS:000303508700044
PM 22452896
ER

PT J
AU GATZEMEIER, U
   ANNA, PLUZANSKA
   ALEKSANDRA, SZCZESNA
   ECKHARD, KAUKEL
   JAROMIR, ROUBEC
   FLAVIO, DE ROSA
   JANUSZ, MILANOWSKI
   HANNA, KARNICKA-MLODKOWSKI
   MILOS, PESEK
   PIOTR, SERWATOWSKI
   RODRYG, RAMLAU
   TEREZIE, JANASKOVA
   JOHAN, VANSTEENKISTE
   JANOS, STRAUSZ
   MOISEEVICH, MANIKHAS GEORGY
   JOACHIM, VON PAWEL
TI Phase III study of erlotinib in combination with cisplatin and gemcitabine in advanced non-small-cell lung cancer: The Tarceva Lung Cancer Investigation Trial
SO JOURNAL OF CLINICAL ONCOLOGY
DE growth factor receptor;tyrosine kinase inhibitor;chemotherapy regimen;plus gemcitabine;tumor response;gefitinib;paclitaxel;mutation;osi 774;carboplatin
AB Purpose Erlotinib is a potent inhibitor of the epidermal growth factor receptor tyrosine kinase, with single-agent antitumor activity. Preclinically, erlotinib enhanced the cytotoxicity of chemotherapy. This phase III, randomized, double-blind, placebo-controlled, multicenter trial evaluated the efficacy and safety of erlotinib in combination with cisplatin and gemcitabine as first-line treatment for advanced non-small-cell lung cancer (NSCLC). Patients and Methods Patients received erlotinib (150 mg/d) or placebo, combined with up to six 21-day cycles of chemotherapy (gemcitabine 1,250 mg/m(2) on days 1 and 8 and cisplatin 80 mg/m(2) on day 1). The primary end point was overall survival (OS). Secondary end points included time to disease progression (TTP), response rate (RR), duration of response, and quality of life (QoL). Results A total of 1,172 patients were enrolled. Baseline demographic and disease characteristics were well balanced. There were no differences in OS (hazard ratio, 1.06; median, 43 v 44.1 weeks for erlotinib and placebo groups, respectively), TTP, RR, or QoL between treatment arms. In a small group of patients who had never smoked, OS and progression-free survival were increased in the erlotinib group; no other subgroups were found more likely to benefit. Erlotinib with chemotherapy was generally well tolerated; incidence of adverse events was similar between arms, except for an increase in rash and diarrhea with erlotinib (generally mild). Conclusion Erlotinib with concurrent cisplatin and gemcitabine showed no survival benefit compared with chemotherapy alone in patients with chemotherapy-naive advanced NSCLC.
FU National Cancer Institute (Radiation Therapy Oncology Group
NR 55
TC 727
Z9 0
U1 0
U2 41.0
J9 JOURNAL OF CLINICAL ONCOLOGY
PD APR
PY 2007
VL 25
BP 1545
EP 1552
DI 10.1200/JCO.2005.05.1474
PG 8
SC ONCOLOGY
UT WOS:000245920300016
PM 17442998
ER

PT J
AU MITSUDOMI, T
   SATOSHI, MORITA
   YASUSHI, YATABE
   SHUNICHI, NEGORO
   ISAMU, OKAMOTO
   JUNJI, TSURUTANI
   TAKASHI, SETO
   MIYAKO, SATOUCHI
   HIROHITO, TADA
   TOMONORI, HIRASHIMA
   KAZUHIRO, ASAMI
   NOBUYUKI, KATAKAMI
   MINORU, TAKADA
   HIROSHIGE, YOSHIOKA
   KAZUHIKO, SHIBATA
   SHINZOH, KUDOH
   EIJI, SHIMIZU
   HIROSHI, SAITO
   SHINICHI, TOYOOKA
   KAZUHIKO, NAKAGAWA
   MASAHIRO, FUKUOKA
   GRP, CA W JAPAN ONCOLOGY
TI Gefitinib versus cisplatin plus docetaxel in patients with non-small-cell lung cancer harbouring mutations of the epidermal growth factor receptor (WJTOG3405): an open label, randomised phase 3 trial
SO LANCET ONCOLOGY
DE previously treated patient;japanese patient;ii trial;survival;gene;chemotherapy;multicenter;efficacy;disease;assay
AB Background Patients with non-small-cell lung cancer harbouring mutations in the epidermal growth factor receptor (EGFR) gene respond well to the EGFR-specific tyrosine kinase inhibitor gefitinib. However, whether gefitinib is better than standard platinum doublet chemotherapy in patients selected by EGFR mutation is uncertain. Methods We did an open label, phase 3 study (WJTOG3405) with recruitment between March 31, 2006, and June 22, 2009, at 36 centres in Japan. 177 chemotherapy-naive patients aged 75 years or younger and diagnosed with stage IIIB/IV non-small-cell lung cancer or postoperative recurrence harbouring EGFR mutations (either the exon 19 deletion or L858R point mutation) were randomly assigned, using a minimisation technique, to receive either gefitinib (250 mg/day orally; n=88) or cisplatin (80 mg/m(2), intravenously) plus docetaxel (60 mg/m(2), intravenously; n=89), administered every 21 days for three to six cycles. The primary endpoint was progression-free survival. Survival analysis was done with the modified intention-to-treat population. This study is registered with UMIN (University Hospital Medical Information Network in Japan), number 000000539. Findings Five patients were excluded (two patients were found to have thyroid and colon cancer after randomisation, one patient had an exon 18 mutation, one patient had insufficient consent, and one patient showed acute allergic reaction to docetaxel). Thus, 172 patients (86 in each group) were included in the survival analyses. The gefitinib group had significantly longer progression-free survival compared with the cisplatin plus docetaxel goup, with a median progression-free survival compared with the cisplatin plus docetaxel goup, with a median progression-free survival time of 9.2 months (95% CI 8.0-13.9) versus 6.3 months (5.8-7.8; HR 0.489, 95% CI 0.336-0.710, log-rank p<0.0001). Myelosuppression, alopecia, and fatigue were more frequent in the cisplatin plus docetaxel group, but skin toxicity, liver dysfunction, and diarrhoea were more frequent in the gefitinib group. Two patients in the gefitinib group developed interstitial lung disease (incidence 2.3%), one of whom died. Interpretation Patients with lung cancer who are selected by EGFR mutations have longer progression-free survival if they are treated with gefitinib than if they are treated with cisplatin plus docetaxel.
FU several pharmaceutical companies; West Japan Oncology Group;
NR 33
TC 2981
Z9 0
U1 5
U2 275.0
J9 LANCET ONCOLOGY
PD FEB
PY 2010
VL 11
BP 121
EP 128
DI 10.1016/S1470-2045(09)70364-X
PG 8
SC ONCOLOGY
UT WOS:000275152900019
PM 20022809
ER

PT J
AU FOSSELLA, F
   JR, PEREIRA
   J, VON PAWEL
   A, PLUZANSKA
   V, GORBOUNOVA
   E, KAUKEL
   KV, MATTSON
   R, RAMLAU
   A, SZCZESNA
   P, FIDIAS
   M, MILLWARD
   CP, BELANI
TI Randomized, multinational, phase III study of docetaxel plus platinum combinations versus vinorelbine plus cisplatin for advanced non-small-cell lung cancer: The TAX 326 study group
SO JOURNAL OF CLINICAL ONCOLOGY
DE trial comparing cisplatin;quality of life;supportive care;stage iiib;carboplatin;chemotherapy;multicenter;paclitaxel;survival;paclitaxel/carboplatin
AB Purpose: To investigate whether docetaxel plus platinum regimens improve survival and affect quality of life (QoL) in advanced non-small-cell lung cancer (NSCLC) compared with vinorelbine plus cisplatin as first-line chemotherapy. Patients and Methods: Patients (n = 1,218) with stage IIIB to IV NSCLC were randomly assigned to receive docetaxel 75 mg/m(2) and cisplatin 75 mg/m(2) every 3 weeks (DC); docetaxel 75 mg/m(2) and carboplatin area under the curve of 6 mg/mL . min every 3 weeks (DCb); or vinorelbine 25 mg/ m(2)/wk and cisplatin 100 mg/m(2) every 4 weeks (VC). Results: Patients treated with DC had a median survival of 11.3 v 10.1 months for VC-treated patients (P =.044; hazard ratio, 1.183 [97.2% confidence interval, 0.989 to 1.416]). The 2-year survival rate was 21% for DC-treated patients and 14% for VC-treated patients. Overall response rate was 31.6% for DC-treated patients v 24.5% for VC-treated patients (P =.029). Median survival (9.4 v 9.9 months [for VC]; P =.657; hazard ratio, 1.048 [97.2 confidence interval, 0.877 to 1.253]) and response (23.9%) with DCb were similar to those results for VC. Neutropenia,. thrombocytopenia, infection, and febrile neutropenia were similar with all three regimens. Grade 3 to 4 anemia, nausea, and vomiting were more common (P <.01) with VC than with DC or DCb. Patients treated with either docetaxel regimen had consistently improved Gal. compared with VC-treated patients, who experienced deterioration in QoL. Conclusion: DC resulted in a more favorable overall response and survival rate than VC. Both DC and DCb were better tolerated and provided patients with consistently improved QoL compared with VC. These findings demonstrate that a docetaxel plus platinum combination is an effective treatment option with a favorable therapeutic index for firstline treatment of advanced or metastatic NSCLC.
FU Accuray Inc; Netherlands Organisation for Health Research and
NR 38
TC 735
Z9 0
U1 0
U2 31.0
J9 JOURNAL OF CLINICAL ONCOLOGY
PD AUG
PY 2003
VL 21
BP 3016
EP 3024
DI 10.1200/JCO.2003.12.046
PG 9
SC ONCOLOGY
UT WOS:000184780300005
PM 12837811
ER

PT J
AU SEQUIST, LV
   CHIH-HSIN, YANG JAMES
   NOBUYUKI, YAMAMOTO
   KENNETH, O'BYRNE
   VERA, HIRSH
   TONY, MOK
   LUCIEN, GEATER SARAYUT
   SERGEY, ORLOV
   CHUN-MING, TSAI
   MICHAEL, BOYER
   WU-CHOU, SU
   JAAFAR, BENNOUNA
   TERUFUMI, KATO
   VERA, GORBUNOVA
   HYEONG, LEE KI
   RIYAZ, SHAH
   DAN, MASSEY
   VICTORIA, ZAZULINA
   MEHDI, SHAHIDI
   MARTIN, SCHULER
TI Phase III Study of Afatinib or Cisplatin Plus Pemetrexed in Patients With Metastatic Lung Adenocarcinoma With EGFR Mutations
SO JOURNAL OF CLINICAL ONCOLOGY
DE quality of life;factor receptor mutation;1st line treatment;supportive care;open label;cancer;chemotherapy;gefitinib;erlotinib;multicenter
AB Purpose The LUX-Lung 3 study investigated the efficacy of chemotherapy compared with afatinib, a selective, orally bioavailable ErbB family blocker that irreversibly blocks signaling from epidermal growth factor receptor (EGFR/ErbB1), human epidermal growth factor receptor 2 (HER2/ErbB2), and ErbB4 and has wide-spectrum preclinical activity against EGFR mutations. A phase II study of afatinib in EGFR mutation-positive lung adenocarcinoma demonstrated high response rates and progression-free survival (PFS). Patients and Methods In this phase III study, eligible patients with stage IIIB/IV lung adenocarcinoma were screened for EGFR mutations. Mutation-positive patients were stratified by mutation type (exon 19 deletion, L858R, or other) and race (Asian or non-Asian) before two-to-one random assignment to 40 mg afatinib per day or up to six cycles of cisplatin plus pemetrexed chemotherapy at standard doses every 21 days. The primary end point was PFS by independent review. Secondary end points included tumor response, overall survival, adverse events, and patient-reported outcomes (PROs). Results A total of 1,269 patients were screened, and 345 were randomly assigned to treatment. Median PFS was 11.1 months for afatinib and 6.9 months for chemotherapy (hazard ratio [HR], 0.58; 95% CI, 0.43 to 0.78; P = .001). Median PFS among those with exon 19 deletions and L858R EGFR mutations (n = 308) was 13.6 months for afatinib and 6.9 months for chemotherapy (HR, 0.47; 95% CI, 0.34 to 0.65; P = .001). The most common treatment-related adverse events were diarrhea, rash/acne, and stomatitis for afatinib and nausea, fatigue, and decreased appetite for chemotherapy. PROs favored afatinib, with better control of cough, dyspnea, and pain. Conclusion Afatinib is associated with prolongation of PFS when compared with standard doublet chemotherapy in patients with advanced lung adenocarcinoma and EGFR mutations. (C) 2013 by American Society of Clinical Oncology
FU Boehringer IngelheimBoehringer Ingelheim; AstraZenecaAstraZeneca
NR 36
TC 2068
Z9 0
U1 2
U2 204.0
J9 JOURNAL OF CLINICAL ONCOLOGY
PD SEP
PY 2013
VL 31
BP 3327
EP +
DI 10.1200/JCO.2012.44.2806
PG 11
SC ONCOLOGY
UT WOS:000330538500008
PM 23816960
ER

PT J
AU TEMEL, JS
   A, GREER JOSEPH
   ALONA, MUZIKANSKY
   R, GALLAGHER EMILY
   SONAL, ADMANE
   A, JACKSON VICKI
   M, DAHLIN CONSTANCE
   D, BLINDERMAN CRAIG
   JULIET, JACOBSEN
   F, PIRL WILLIAM
   ANDREW, BILLINGS J
   J, LYNCH THOMAS
TI Early Palliative Care for Patients with Metastatic Non-Small-Cell Lung Cancer
SO NEW ENGLAND JOURNAL OF MEDICINE
DE quality of life;functional assessment;elderly patient;supportive care;therapy lung;depression;survival;cisplatin;trial;intervention
AB BACKGROUND Patients with metastatic non-small-cell lung cancer have a substantial symptom burden and may receive aggressive care at the end of life. We examined the effect of introducing palliative care early after diagnosis on patient-reported outcomes and end-of-life care among ambulatory patients with newly diagnosed disease. METHODS We randomly assigned patients with newly diagnosed metastatic non-small-cell lung cancer to receive either early palliative care integrated with standard oncologic care or standard oncologic care alone. Quality of life and mood were assessed at baseline and at 12 weeks with the use of the Functional Assessment of Cancer Therapy-Lung (FACT-L) scale and the Hospital Anxiety and Depression Scale, respectively. The primary outcome was the change in the quality of life at 12 weeks. Data on end-of-life care were collected from electronic medical records. RESULTS Of the 151 patients who underwent randomization, 27 died by 12 weeks and 107 (86% of the remaining patients) completed assessments. Patients assigned to early palliative care had a better quality of life than did patients assigned to standard care (mean score on the FACT-L scale [in which scores range from 0 to 136, with higher scores indicating better quality of life], 98.0 vs. 91.5; P = 0.03). In addition, fewer patients in the palliative care group than in the standard care group had depressive symptoms (16% vs. 38%, P = 0.01). Despite the fact that fewer patients in the early palliative care group than in the standard care group received aggressive end-of-life care (33% vs. 54%, P = 0.05), median survival was longer among patients receiving early palliative care (11.6 months vs. 8.9 months, P = 0.02). CONCLUSIONS Among patients with metastatic non-small-cell lung cancer, early palliative care led to significant improvements in both quality of life and mood. As compared with patients receiving standard care, patients receiving early palliative care had less aggressive care at the end of life but longer survival. (Funded by an American Society of Clinical Oncology Career Development Award and philanthropic gifts; ClinicalTrials.gov number, NCT01038271.)
FU American Society of Clinical Oncology; Joanne Hill Monahan Cancer Fund
NR 39
TC 4074
Z9 0
U1 11
U2 429.0
J9 NEW ENGLAND JOURNAL OF MEDICINE
PD AUG
PY 2010
VL 363
BP 733
EP 742
DI 10.1056/NEJMoa1000678
PG 10
SC GENERAL & INTERNAL MEDICINE
UT WOS:000280996600007
PM 20818875
ER

PT J
AU CURRAN, WJ
   REBECCA, PAULUS
   J, LANGER COREY
   RITSUKO, KOMAKI
   S, LEE JIN
   STEPHEN, HAUSER
   BENJAMIN, MOVSAS
   TODD, WASSERMAN
   A, ROSENTHAL SETH
   ELIZABETH, GORE
   MITCHELL, MACHTAY
   WILLIAM, SAUSE
   D, COX JAMES
TI Sequential vs Concurrent Chemoradiation for Stage III Non-Small Cell Lung Cancer: Randomized Phase III Trial RTOG 9410
SO JNCI-JOURNAL OF THE NATIONAL CANCER INSTITUTE
DE therapy oncology group;radiation therapy;radiotherapy;cisplatin;chemoradiotherapy;chemotherapy;carboplatin;vinorelbine;irradiation;paclitaxel
AB Background The combination of chemotherapy with thoracic radiotherapy (TRT) compared with TRT alone has been shown to confer a survival advantage for good performance status patients with stage III non-small cell lung cancer. However, it is not known whether sequential or concurrent delivery of these therapies is the optimal combination strategy. Methods A total of 610 patients were randomly assigned to two concurrent regimens and one sequential chemotherapy and TRT regimen in a three-arm phase III trial. The sequential arm included cisplatin at 100 mg/m(2) on days 1 and 29 and vinblastine at 5 mg/m(2) per week for 5 weeks with 60 Gy TRT beginning on day 50. Arm 2 used the same chemotherapy regimen as arm 1 with 60 Gy TRT once daily beginning on day 1. Arm 3 used cisplatin at 50 mg/m(2) on days 1, 8, 29, and 36 with oral etoposide at 50 mg twice daily for 10 weeks on days 1, 2, 5, and 6 with 69.6 Gy delivered as 1.2 Gy twice-daily fractions beginning on day 1. The primary endpoint was overall survival, and secondary endpoints included tumor response and time to tumor progression. Kaplan-Meier analyses were used to assess survival, and toxic effects were examined using the Wilcoxon rank sum test. All statistical tests were two-sided. Results Median survival times were 14.6, 17.0, and 15.6 months for arms 1-3, respectively. Five-year survival was statistically significantly higher for patients treated with the concurrent regimen with once-daily TRT compared with the sequential treatment (5-year survival: sequential, arm 1, 10% [20 patients], 95% confidence interval [CI] = 7% to 15%; concurrent, arm 2, 16% [31 patients], 95% CI = 11% to 22%, P = .046; concurrent, arm 3, 13% [22 patients], 95% CI = 9% to 18%). With a median follow-up time of 11 years, the rates of acute grade 3-5 nonhematologic toxic effects were higher with concurrent than sequential therapy, but late toxic effects were similar. Conclusion Concurrent delivery of cisplatin-based chemotherapy with TRT confers a long-term survival benefit compared with the sequential delivery of these therapies.
FU National Cancer Institute (Radiation Therapy Oncology Group
NR 21
TC 727
Z9 0
U1 2
U2 29.0
J9 JNCI-JOURNAL OF THE NATIONAL CANCER INSTITUTE
PD OCT
PY 2011
VL 103
BP 1452
EP 1460
DI 10.1093/jnci/djr325
PG 9
SC ONCOLOGY
UT WOS:000295683800009
PM 21903745
ER

PT J
AU FUKUOKA, M
   YI-LONG, WU
   SUMITRA, THONGPRASERT
   PATRAPIM, SUNPAWERAVONG
   SWAN-SWAN, LEONG
   VIROTE, SRIURANPONG
   TSU-YI, CHAO
   KAZUHIKO, NAKAGAWA
   DA-TONG, CHU
   NAGAHIRO, SAIJO
   L, DUFFIELD EMMA
   YURI, RUKAZENKOV
   GEORGINA, SPEAKE
   HAIYI, JIANG
   A, ARMOUR ALISON
   KA-FAI, TO
   CHIH-HSIN, YANG JAMES
   K, MOK TONY S
TI Biomarker Analyses and Final Overall Survival Results From a Phase III, Randomized, Open-Label, First-Line Study of Gefitinib Versus Carboplatin/Paclitaxel in Clinically Selected Patients With Advanced Non-Small-Cell Lung Cancer in Asia (IPASS)
SO JOURNAL OF CLINICAL ONCOLOGY
DE factor receptor gene;chemotherapy naive patient;previously treated patient;egfr mutation;tyrosine kinase;molecular predictor;oncology group;trial;sensitivity;placebo
AB Purpose The results of the Iressa Pan-Asia Study (IPASS), which compared gefitinib and carboplatin/paclitaxel in previously untreated never-smokers and light ex-smokers with advanced pulmonary adenocarcinoma were published previously. This report presents overall survival (OS) and efficacy according to epidermal growth factor receptor (EGFR) biomarker status. Patients and Methods In all, 1,217 patients were randomly assigned. Biomarkers analyzed were EGFR mutation (amplification mutation refractory system; 437 patients evaluable), EGFR gene copy number (fluorescent in situ hybridization; 406 patients evaluable), and EGFR protein expression (immunohistochemistry; 365 patients evaluable). OS analysis was performed at 78% maturity. A Cox proportional hazards model was used to assess biomarker status by randomly assigned treatment interactions for progression-free survival (PFS) and OS. Results OS (954 deaths) was similar for gefitinib and carboplatin/paclitaxel with no significant difference between treatments overall (hazard ratio [HR], 0.90; 95% CI, 0.79 to 1.02; P = .109) or in EGFR mutation-positive (HR, 1.00; 95% CI, 0.76 to 1.33; P = .990) or EGFR mutation-negative (HR, 1.18; 95% CI, 0.86 to 1.63; P = .309; treatment by EGFR mutation interaction P = .480) subgroups. A high proportion (64.3%) of EGFR mutation-positive patients randomly assigned to carboplatin/paclitaxel received subsequent EGFR tyrosine kinase inhibitors. PFS was significantly longer with gefitinib for patients whose tumors had both high EGFR gene copy number and EGFR mutation (HR, 0.48; 95% CI, 0.34 to 0.67) but significantly shorter when high EGFR gene copy number was not accompanied by EGFR mutation (HR, 3.85; 95% CI, 2.09 to 7.09). Conclusion EGFR mutations are the strongest predictive biomarker for PFS and tumor response to first-line gefitinib versus carboplatin/paclitaxel. The predictive value of EGFR gene copy number was driven by coexisting EGFR mutation (post hoc analysis). Treatment-related differences observed for PFS in the EGFR mutation-positive subgroup were not apparent for OS. OS results were likely confounded by the high proportion of patients crossing over to the alternative treatment. J Clin Oncol 29:2866-2874. (C) 2011 by American Society of Clinical Oncology
FU AstraZenecaAstraZeneca; RocheRoche Holding; PfizerPfizer;
NR 36
TC 1016
Z9 0
U1 4
U2 125.0
J9 JOURNAL OF CLINICAL ONCOLOGY
PD JUL
PY 2011
VL 29
BP 2866
EP 2874
DI 10.1200/JCO.2010.33.4235
PG 9
SC ONCOLOGY
UT WOS:000292819700015
PM 21670455
ER

PT J
AU CARBONE, DP
   M, RECK
   L, PAZ-ARES
   B, CREELAN
   L, HORN
   M, STEINS
   E, FELIP
   M, VAN DEN HEUVEL M
   -E, CIULEANU T
   F, BADIN
   N, READY
   N, HILTERMANN T J
   S, NAIR
   R, JUERGENS
   S, PETERS
   E, MINENZA
   M, WRANGLE J
   D, RODRIGUEZ-ABREU
   H, BORGHAEI
   R, BLUMENSCHEIN G
   C, VILLARUZ L
   L, HAVEL
   J, KREJCI
   J, CORRAL JAIME
   H, CHANG
   J, GEESE W
   P, BHAGAVATHEESWARAN
   C, CHEN A
   A, SOCINSKI M
   INVESTIGATORS, CA CHECKMATE 026
TI First-Line Nivolumab in Stage IV or Recurrent Non-Small-Cell Lung Cancer
SO NEW ENGLAND JOURNAL OF MEDICINE
DE paclitaxel plus carboplatin;phase iii;open label;maintenance bevacizumab;therapy;cisplatin;chemotherapy;gemcitabine;docetaxel;trial
AB BACKGROUND Nivolumab has been associated with longer overall survival than docetaxel among patients with previously treated non-small-cell lung cancer (NSCLC). In an open-label phase 3 trial, we compared first-line nivolumab with chemotherapy in patients with programmed death ligand 1 (PD-L1)-positive NSCLC. METHODS We randomly assigned, in a 1:1 ratio, patients with untreated stage IV or recurrent NSCLC and a PD-L1 tumor-expression level of 1% or more to receive nivolumab (administered intravenously at a dose of 3 mg per kilogram of body weight once every 2 weeks) or platinum-based chemotherapy (administered once every 3 weeks for up to six cycles). Patients receiving chemotherapy could cross over to receive nivolumab at the time of disease progression. The primary end point was progression-free survival, as assessed by means of blinded independent central review, among patients with a PD-L1 expression level of 5% or more. RESULTS Among the 423 patients with a PD-L1 expression level of 5% or more, the median progression-free survival was 4.2 months with nivolumab versus 5.9 months with chemotherapy (hazard ratio for disease progression or death, 1.15; 95% confidence interval [CI], 0.91 to 1.45; P = 0.25), and the median overall survival was 14.4 months versus 13.2 months (hazard ratio for death, 1.02; 95% CI, 0.80 to 1.30). A total of 128 of 212 patients (60%) in the chemotherapy group received nivolumab as subsequent therapy. Treatment-related adverse events of any grade occurred in 71% of the patients who received nivolumab and in 92% of those who received chemotherapy. Treatment-related adverse events of grade 3 or 4 occurred in 18% of the patients who received nivolumab and in 51% of those who received chemotherapy. CONCLUSIONS Nivolumab was not associated with significantly longer progression-free survival than chemotherapy among patients with previously untreated stage IV or recurrent NSCLC with a PD-L1 expression level of 5% or more. Overall survival was similar between groups. Nivolumab had a favorable safety profile, as compared with chemotherapy, with no new or unexpected safety signals. (Funded by Bristol-Myers Squibb and others; CheckMate 026 ClinicalTrials.gov number, NCT02041533.)
FU Bristol-Myers SquibbBristol-Myers Squibb; NATIONAL CANCER
NR 20
TC 1323
Z9 0
U1 10
U2 143.0
J9 NEW ENGLAND JOURNAL OF MEDICINE
PD JUN
PY 2017
VL 376
BP 2415
EP 2426
DI 10.1056/NEJMoa1613493
PG 12
SC GENERAL & INTERNAL MEDICINE
UT WOS:000403774400005
PM 28636851
ER

PT J
AU FOSSELLA, FV
   R, DEVORE
   RN, KERR
   J, CRAWFORD
   RR, NATALE
   F, DUNPHY
   L, KALMAN
   V, MILLER
   JS, LEE
   M, MOORE
   D, GANDARA
   D, KARP
   E, VOKES
   M, KRIS
   Y, KIM
   F, GAMZA
   L, HAMMERSHAIMB
   CANC, CA TAX 320 NON SMALL CELL LUNG
TI Randomized phase III trial of docetaxel versus vinorelbine or ifosfamide in patients with advanced non-small-cell lung cancer previously treated with platinum-containing chemotherapy regimens
SO JOURNAL OF CLINICAL ONCOLOGY
DE paclitaxel
AB Purpose: To confirm the promising phase II results of docetaxel monotherapy, this phase III trial was conducted of chemotherapy for patients with advanced non-small-cell lung cancer (NSCLC) who had previously failed platinum-containing chemotherapy. Patients and Methods: A total of 373 patients were randomized to receive either docetaxel 100 mg/m(2) (D100) or 75 mg/m(2) (D75) versus a control regimen of vinorelbine or ifosfamide (V/I). The three treatment groups were well-balanced for key patient characteristics. Results: Overall response rates were 10.8% with D100 and 6.7% with D75, each significantly higher than the 0.8% response with V/I (P = .001 and P = .036, respectively). patients who received docetaxel had a longer time to progression (P = .046, by log-rank test) and a greater progression-free survival at 26 weeks (P = .005, by chi(2) test). Although overall survival was not significantly different between the three groups, the 1-year survival was significantly greater with D75 than with the control treatment (32% v 19%; P = .025, by chi(2) test). Prior exposure to paclitaxel did not decrease the likelihood of response to docetaxel, nor did it impact survival. There was a trend toward greater efficacy in patients whose disease was platinum-resistant rather than platinum-refractory and in patients with performance status of 0 or 1 verses 2. Toxicity was greatest with D100, but the D75 arm was well-tolerated. Conclusion: This first randomized trial in this setting demonstrates that D75 every 3 weeks can offer clinically meaningful benefit to patients with advanced NSCLC whose disease has relapsed or progressed after platinum-based chemotherapy. J Clin Oncol 18:2354-2362, (C) 2000 by American Society of Clinical Oncology.
FU Merck KGaAMerck & Company
NR 32
TC 1054
Z9 0
U1 5
U2 39.0
J9 JOURNAL OF CLINICAL ONCOLOGY
PD JUN
PY 2000
VL 18
BP 2354
EP 2362
DI 10.1200/JCO.2000.18.12.2354
PG 9
SC ONCOLOGY
UT WOS:000087708300002
PM 10856094
ER

PT J
AU FEHRENBACHER, L
   ALEXANDER, SPIRA
   MARCUS, BALLINGER
   MARCIN, KOWANETZ
   JOHAN, VANSTEENKISTE
   JULIEN, MAZIERES
   KEUNCHIL, PARK
   DAVID, SMITH
   ANGEL, ARTAL-CORTES
   CONRAD, LEWANSKI
   FADI, BRAITEH
   DANIEL, WATERKAMP
   PEI, HE
   WEI, ZOU
   S, CHEN DANIEL
   JING, YI
   ALAN, SANDLER
   ACHIM, RITTMEYER
   GRP, CA POPLAR STUDY
TI Atezolizumab versus docetaxel for patients with previously treated non-small-cell lung cancer (POPLAR): a multicentre, open-label, phase 2 randomised controlled trial
SO LANCET
DE clinical activity;transcription factor;mpdl3280a anti pdl1;antibody mpdl3280a;iii trial;ligand;nivolumab;safety;2nd
AB Background Outcomes are poor for patients with previously treated, advanced or metastatic non-small-cell lung cancer (NSCLC). The anti-programmed death ligand 1 (PD-L1) antibody atezolizumab is clinically active against cancer, including NSCLC, especially cancers expressing PD-L1 on tumour cells, tumour-infiltrating immune cells, or both. We assessed efficacy and safety of atezolizumab versus docetaxel in previously treated NSCLC, analysed by PD-L1 expression levels on tumour cells and tumour-infiltrating immune cells and in the intention-to-treat population. Methods In this open-label, phase 2 randomised controlled trial, patients with NSCLC who progressed on post-platinum chemotherapy were recruited in 61 academic medical centres and community oncology practices across 13 countries in Europe and North America. Key inclusion criteria were Eastern Cooperative Oncology Group performance status 0 or 1, measurable disease by Response Evaluation Criteria In Solid Tumors version 1.1 (RECIST v1.1), and adequate haematological and end-organ function. Patients were stratified by PD-L1 tumour-infiltrating immune cell status, histology, and previous lines of therapy, and randomly assigned (1: 1) by permuted block randomisation (with a block size of four) using an interactive voice or web system to receive intravenous atezolizumab 1200 mg or docetaxel 75 mg/m(2) once every 3 weeks. Baseline PD-L1 expression was scored by immunohistochemistry in tumour cells (as percentage of PD-L1-expressing tumour cells TC3 >= 50%, TC2 >= 5% and <50%, TC1 >= 1% and <5%, and TC0<1%) and tumour-infiltrating immune cells (as percentage of tumour area: IC3 >= 10%, IC2 >= 5% and <10%, IC1 >= 1% and <5%, and IC0<1%). The primary endpoint was overall survival in the intention-to-treat population and PD-L1 subgroups at 173 deaths. Biomarkers were assessed in an exploratory analysis. We assessed safety in all patients who received at least one dose of study drug. This study is registered with ClinicalTrials.gov, number NCT01903993. Findings Patients were enrolled between Aug 5, 2013, and March 31, 2014. 144 patients were randomly allocated to the atezolizumab group, and 143 to the docetaxel group. 142 patients received at least one dose of atezolizumab and 135 received docetaxel. Overall survival in the intention-to-treat population was 12.6 months (95% CI 9.7-16.4) for atezolizumab versus 9.7 months (8.6-12.0) for docetaxel (hazard ratio [HR] 0.73 [95% CI 0.53-0.99]; p=0.04). Increasing improvement in overall survival was associated with increasing PD-L1 expression (TC3 or IC3 HR 0.49 [0.22-1.07; p=0.068], TC2/3 or IC2/3 HR 0.54 [0.33-0.89; p=0.014], TC1/2/3 or IC1/2/3 HR 0.59 [0.40-0.85; p=0.005], TC0 and IC0 HR 1.04 [0.62-1.75; p=0.871]). In our exploratory analysis, patients with pre-existing immunity, defined by high T-effector-interferon-gamma-associated gene expression, had improved overall survival with atezolizumab. 11 (8%) patients in the atezolizumab group discontinued because of adverse events versus 30 (22%) patients in the docetaxel group. 16 (11%) patients in the atezolizumab group versus 52 (39%) patients in the docetaxel group had treatment-related grade 3-4 adverse events, and one (<1%) patient in the atezolizumab group versus three (2%) patients in the docetaxel group died from a treatment-related adverse event. Interpretation Atezolizumab significantly improved survival compared with docetaxel in patients with previously treated NSCLC. Improvement correlated with PD-L1 immunohistochemistry expression on tumour cells and tumour-infiltrating immune cells, suggesting that PD-L1 expression is predictive for atezolizumab benefit. Atezolizumab was well tolerated, with a safety profile distinct from chemotherapy.
FU F Hoffmann-La Roche Ltd/Genentech IncHoffmann-La RocheRoche
NR 32
TC 1380
Z9 0
U1 15
U2 183.0
J9 LANCET
PD APR
PY 2016
VL 387
BP 1837
EP 1846
DI 10.1016/S0140-6736(16)00587-0
PG 10
SC GENERAL & INTERNAL MEDICINE
UT WOS:000375056100032
PM 26970723
ER

PT J
AU PIRKER, R
   R, PEREIRA JOSE
   ALEKSANDRA, SZCZESNA
   JOACHIM, VON PAWEL
   MACIEJ, KRZAKOWSKI
   RODRYG, RAMLAU
   IHOR, VYNNYCHENKO
   KEUNCHIL, PARK
   CHIH-TENG, YU
   VALENTYN, GANUL
   JAE-KYUNG, ROH
   EMILIO, BAJETTA
   KENNETH, O'BYRNE
   FILIPPO, DE MARINIS
   WILFRIED, EBERHARDT
   THOMAS, GODDEMEIER
   MICHAEL, EMIG
   ULRICH, GATZEMEIER
   R, PIRKER
   N, THATCHER
   P, ARMAND J
   P, CAMUS
   N, VICTOR
   M, EMIG
   M, MUESER
   K, PILZ
   T, GODDEMEIER
   I, MONTANER
   MARTIN, LACHS
   LOAN, HOANG-SAYAG
   A, ALVAREZ
   F, COPPOLA
   G, RECONDO
   E, RICHARDET
   F, KIRSTEN
   C, KARAPETIS
   P, PARENTE
   M, MICHAEL
   S, WHITE
   A, BOYCE
   C, LEWIS
   M, SLANCAR
   N, PAVLAKIS
   E, ABDI
   C, UNDERHILL
   K, PITTMAN
   O, BURGHUBER
   R, PIRKER
   R, RUCKSER
   E, ULSPERGER
   R, KOLB
   Y, HUMBLET
   J-L, CANON
   F, BUSTIN
   C, BARRIOS
   C, GORINI
   MOREIRA, FERREIRA C
   J, PEREIRA
   N, IVANOVA
   A, TOMOVA
   V, TZEKOVA
   P, CHILINGIROV
   M, RACHEVA
   M, GILL
   JAVIER, ORLANDI F
   J, REYES
   P, SALMAN
   M, TOMISKOVA
   J, ROUBEC
   M, PESEK
   J, MUSIL
   P, ZATLOUKAL
   G, ROBINET
   A, RIVIERE
   D, MORO-SIBILOT
   F, BARLESI
   C, CHOUAID
   J-M, TOURANI
   H, LENA
   L, THIBERVILLE
   E, QUOIX
   R, SCHOTT
   E, LEMARIE
   G, SCHLIMOK
   R, LODDENKEMPER
   W, EBERHARDT
   H, WILKE
   U, MARTENS
   C, WALLER
   J, VON PAWEL
   F, GRIESINGER
   U, GATZEMEIER
   W, SCHUETTE
   C, ESCHBACH
   H, BISCHOFF
   A, CHEMAISSANI
   J, WOLF
   J, FISCHER
   S, BOHNET
   H, KLEIN
   C, KORTSIK
   C, PESCHEL
   H, ITTEL T
   W, FETT
   D, CHUA
   P, MAGYAR
   G, OSTOROS
   A, SOMFAY
   I, VINKLER
   Z, PAPAI
   B, SZIMA
   Z, MARK
   S, TEHENES
   K, O'BYRNE
   A, BRANDES
   A, MARTONI
   G, MARINI
   F, ARTIOLI
   E, BAJETTA
   S, SIENA
   F, DE MARINIS
   A, SANTORO
   S, BARNI
   G, BERCHEM
   O, ARRIETA
   J, FIGUEROA
   L, MARTINEZ
   E, LLERENA
   A, BURGERS J
   G, GIACCONE
   H, SCHRAMEL F M N
   H, GOEY S
   A, STIGT J
   G, JAGIELLO
   A, JAGIELLO-GRUSZFELD
   A, SZCZESNA
   R, RAMLAU
   M, KRZAKOWSKI
   J, TOMECZKO
   E, TEIXEIRA
   B, PARENTE
   G, KONONOVA
   M, BIAKHOV
   V, BORISOV
   V, GORBUNOVA
   A, KONEV
   L, MANZUK
   Y, LUKYANOV
   G, MANIKHAS
   S, ORLOV
   D-S, HEO
   S-W, KIM
   K, PARK
   J-K, ROH
   J-H, CHOI
   R, SOO
   J, MAZAL
   P, KASAN
   P, BERZINEC
   M, PROCHAZKA
   A, CARRATO
   BASTUS, PIVLOTS R
   P, LIANES
   J, VILLAR
   L, PAZ-ARES
   M, COBO
   M, TRIGO J
   GURPIDE, AYARRA A
   M, CONSTENLA
   PAREDES, LARIO A
   LOPEZ, BREA M
   A, INSA
   LOPEZ, VIVANCO G
   O, BRODIN
   G, WAGENIUS
   A, OCHSENBEIN
   D, RAUCH
   A, KNUTH
   G-C, CHANG
   P, PERNG R
   C-H, YANG
   C-T, YU
   A, DEMIRKAZIK
   F, DEMIRELLI
   M, NICOLSON
   S, FALK
   A, PRICE
   C, MULATERO
   M, LEE S
   M, O'BRIEN
   J, GARDINER
   V, LAURENCE
   D, FERRY
   V, PARAMONOV
   I, BONDARENKO
   M, PYLYPENKO
   V, GANUL
   P, OLIYNICHENKO
   S, SIMONOV
   Y, SHPARYK
   V, BASHTAN
   I, VYNNYCHENKO
   I, GALAYCHUK
   Y, HOTKO
   TEAM, CA FLEX STUDY
TI Cetuximab plus chemotherapy in patients with advanced non-small-cell lung cancer (FLEX): an open-label randomised phase III trial
SO LANCET
DE growth factor receptor;1st line treatment;carboplatin;combination;cisplatin;gemcitabine;paclitaxel;gefitinib;erlotinib;therapy
AB Background Use of cetuximab, a monoclonal antibody targeting the epidermal growth factor receptor (EGFR), has the potential to increase survival in patients with advanced non-small-cell lung cancer. We therefore compared chemotherapy plus cetuximab with chemotherapy alone in patients with advanced EGFR-positive non-small-cell lung cancer. Methods In a multinational, multicentre, open-label, phase III trial, chemotherapy-naive patients (>= 18 years) with advanced EGFR-expressing histologically or cytologically proven stage wet IIIB or stage IV non-small-cell lung cancer were randomly assigned in a 1:1 ratio to chemotherapy plus cetuximab or just chemotherapy. Chemotherapy was cisplatin 80 mg/m(2) intravenous infusion on day 1, and vinorelbine 25 mg/m(2) intravenous infusion on days 1 and 8 of every 3-week cycle) for up to six cycles. Cetuximab-at a starting dose of 400 mg/m(2) intravenous infusion over 2 h on day 1, and from day 8 onwards at 250 mg/m(2) over 1 h per week-was continued after the end of chemotherapy until disease progression or unacceptable toxicity had occurred. The primary endpoint was overall survival. Analysis was by intention to treat. This study is registered with ClinicalTrials.gov, number NCT00148798. Findings Between October, 2004, and January, 2006, 1125 patients were randomly assigned to chemotherapy plus cetuximab (n=557) or chemotherapy alone (n=568). Patients given chemotherapy plus cetuximab survived longer than those in the chemotherapy-alone group (median 11.3 months vs 10.1 months; hazard ratio for death 0.871 [95% CI 0.762-0.996]; p=0.044). The main cetuximab-related adverse event was acne-like rash (57 [10%] of 548, grade 3). Interpretation Addition of cetuximab to platinum-based chemotherapy represents a new treatment option for patients with advanced non-small-cell lung cancer.
FU Merck KGaAMerck & Company
NR 28
TC 1071
Z9 0
U1 0
U2 88.0
J9 LANCET
PD MAY
PY 2009
VL 373
BP 1525
EP 1531
DI 10.1016/S0140-6736(09)60569-9
PG 7
SC GENERAL & INTERNAL MEDICINE
UT WOS:000265710300031
PM 19410716
ER

PT J
AU KWAK, EL
   YUNG-JUE, BANG
   ROSS, CAMIDGE D
   T, SHAW ALICE
   BENJAMIN, SOLOMON
   G, MAKI ROBERT
   I, OU SAI-HONG
   J, DEZUBE BRUCE
   A, JAENNE PASI
   B, COSTA DANIEL
   MARILEILA, VARELLA-GARCIA
   WOO-HO, KIM
   J, LYNCH THOMAS
   PANOS, FIDIAS
   HANNAH, STUBBS
   A, ENGELMAN JEFFREY
   V, SEQUIST LECIA
   WEIWEI, TAN
   LEENA, GANDHI
   MARI, MINO-KENUDSON
   C, WEI GREG
   MARTIN, SHREEVE S
   J, RATAIN MARK
   JEFFREY, SETTLEMAN
   G, CHRISTENSEN JAMES
   A, HABER DANIEL
   KEITH, WILNER
   RAVI, SALGIA
   I, SHAPIRO GEOFFREY
   W, CLARK JEFFREY
   JOHN, IAFRATE A
TI Anaplastic Lymphoma Kinase Inhibition in Non-Small-Cell Lung Cancer
SO NEW ENGLAND JOURNAL OF MEDICINE
DE eml4 alk fusion gene;activating mutation;2nd line treatment;phase ii;gefitinib;alk;identification;tumor;egfr;chemotherapy
AB BACKGROUND Oncogenic fusion genes consisting of EML4 and anaplastic lymphoma kinase (ALK) are present in a subgroup of non-small-cell lung cancers, representing 2 to 7% of such tumors. We explored the therapeutic efficacy of inhibiting ALK in such tumors in an early-phase clinical trial of crizotinib (PF-02341066), an orally available small-molecule inhibitor of the ALK tyrosine kinase. METHODS After screening tumor samples from approximately 1500 patients with non-small-cell lung cancer for the presence of ALK rearrangements, we identified 82 patients with advanced ALK-positive disease who were eligible for the clinical trial. Most of the patients had received previous treatment. These patients were enrolled in an expanded cohort study instituted after phase 1 dose escalation had established a recommended crizotinib dose of 250 mg twice daily in 28-day cycles. Patients were assessed for adverse events and response to therapy. RESULTS Patients with ALK rearrangements tended to be younger than those without the rearrangements, and most of the patients had little or no exposure to tobacco and had adenocarcinomas. At a mean treatment duration of 6.4 months, the overall response rate was 57% (47 of 82 patients, with 46 confirmed partial responses and 1 confirmed complete response); 27 patients (33%) had stable disease. A total of 63 of 82 patients (77%) were continuing to receive crizotinib at the time of data cutoff, and the estimated probability of 6-month progression-free survival was 72%, with no median for the study reached. The drug resulted in grade 1 or 2 (mild) gastrointestinal side effects. CONCLUSIONS The inhibition of ALK in lung tumors with the ALK rearrangement resulted in tumor shrinkage or stable disease in most patients.
FU PfizerPfizer; Massachusetts General Hospital (MGH) Cancer Center; Aid
NR 28
TC 3324
Z9 0
U1 6
U2 332.0
J9 NEW ENGLAND JOURNAL OF MEDICINE
PD OCT
PY 2010
VL 363
BP 1693
EP 1703
DI 10.1056/NEJMoa1006448
PG 11
SC GENERAL & INTERNAL MEDICINE
UT WOS:000283546400004
PM 20979469
ER

PT J
AU SEQUIST, LV
   G, MARTINS RENATO
   DAVID, SPIGEL
   M, GRUNBERG STEVEN
   ALEXANDER, SPIRA
   A, JAENNE PASI
   A, JOSHI VICTORIA
   DAVID, MCCOLLUM
   L, EVANS TRACEY
   ALONA, MUZIKANSKY
   L, KUHLMANN GEORGIANA
   MOON, HAN
   S, GOLDBERG JONATHAN
   JEFFREY, SETTLEMAN
   JOHN, IAFRATE A
   A, ENGELMAN JEFFREY
   A, HABER DANIEL
   E, JOHNSON BRUCE
   J, LYNCH THOMAS
TI First-line gefitinib in patients with advanced non-small-cell lung cancer harboring somatic EGFR mutations
SO JOURNAL OF CLINICAL ONCOLOGY
DE growth factor receptor;previously treated patient;phase ii trial;gene mutation;chemotherapy;sensitivity;resistance;erlotinib;adenocarcinoma;responsiveness
AB Purpose Somatic mutations in the epidermal growth factor receptor (EGFR) correlate with increased response in patients with non-small-cell lung cancer (NSCLC) treated with EGFR tyrosine kinase inhibitors (TKIs). The multicenter iTARGET trial prospectively examined first-line gefitinib in advanced NSCLC patients harboring EGFR mutations and explored the significance of EGFR mutation subtypes and TKI resistance mechanisms. Patients and Methods Chemotherapy-naive patients with advanced NSCLC with >= 1 clinical characteristic associated with EGFR mutations underwent direct DNA sequencing of tumor tissue EGFR exons 18 to 21. Patients found to harbor any EGFR mutation were treated with gefitinib 250 mg/d until progression or unacceptable toxicity. The primary outcome was response rate. Results Ninety-eight patients underwent EGFR screening and mutations were detected in 34 (35%). EGFR mutations were primarily exon 19 deletions (53%) and L858R (26%) though 21% of mutation-positive cases had less common subtypes including exon 20 insertions, T790M/L858R, G719A, and L861Q. Thirty-one patients received gefitinib. The response rate was 55% (95% CI, 33 to 70) and median progression-free survival was 9.2 months (95% CI, 6.2 to 11.8). Therapy was well tolerated; 13% of patients had grade 3 toxicities including one grade 3 pneumonitis. Two patients with classic activating mutations exhibited de novo gefitinib resistance and had concurrent genetic anomalies usually associated with acquired TKI resistance, specifically the T790M EGFR mutation and MET amplification. Conclusion First-line therapy with gefitinib administered in a genotype-directed fashion to patients with advanced NSCLC harboring EGFR mutations results in very favorable clinical outcomes with good tolerance. This strategy should be compared with combination chemotherapy, the current standard of care.
FU Bristol-Myers SquibbBristol-Myers Squibb; Ono Pharmaceutical
NR 44
TC 670
Z9 0
U1 1
U2 38.0
J9 JOURNAL OF CLINICAL ONCOLOGY
PD MAY
PY 2008
VL 26
BP 2442
EP 2449
DI 10.1200/JCO.2007.14.8494
PG 8
SC ONCOLOGY
UT WOS:000255970300010
PM 18458038
ER

PT J
AU KRIS, MG
   RB, NATALE
   RS, HERBST
   TJ, LYNCH
   D, PRAGER
   CP, BELANI
   JH, SCHILLER
   K, KELLY
   H, SPIRIDONIDIS
   A, SANDLER
   KS, ALBAIN
   D, CELLA
   MK, WOLF
   SD, AVERBUCH
   JJ, OCHS
   AC, KAY
TI Efficacy of gefitinib, an inhibitor of the epidermal growth factor receptor tyrosine kinase, in symptomatic patients with non-small cell lung cancer - A randomized trial
SO JAMA-JOURNAL OF THE AMERICAN MEDICAL ASSOCIATION
DE functional assessment;chemotherapy regimen;imatinib mesylate;zd1839 iressa(tm);therapy;expression;docetaxel;platinum;tumor;egfr
AB Context More persons in the United States die from non-small cell lung cancer (NSCLC) than from breast, colorectal, and prostate cancer combined. In preclinical testing, oral gefitinib inhibited the growth of NSCLC tumors that express the epidermal growth factor receptor (EGFR), a mediator of cell signaling, and phase 1 trials have demonstrated that a fraction of patients with NSCLC progressing after chemotherapy experience both a decrease in lung cancer symptoms and radiographic tumor shrinkages with gefitinib. Objective To assess differences in symptomatic and radiographic response among patients with NSCLC receiving 250-mg and 500-mg daily doses of gefitinib. Design, Setting, and Patients Double-blind, randomized phase 2 trial conducted from November 2000 to April 2001 in 30 US academic and community oncology centers. Patients (N =221) had either stage IIIB or IV NSCLC for which they had received at least 2 chemotherapy regimens. Intervention Daily oral gefitinib, either 500 mg (administered as two 250-mg gefitinib tablets) or 250 mg (administered as one 250-mg gefitinib tablet and 1 matching placebo). Main Outcome Measures Improvement of NSCLC symptoms (2-point or greater increase in score on the summed lung cancer subscale of the Functional Assessment of Cancer Therapy-Lung [FACT-L] instrument) and tumor regression (>50% decrease in lesion size on imaging studies). Results Of 221 patients enrolled, 216 received gefitinib as randomized. Symptoms of NSCLC improved in 43% (95% confidence interval [CI], 33%-53%) of patients receiving 250 mg of gefitinib and in 35% (95% Cl, 26%-45%) of patients receiving 500 mg. These benefits were observed within 3 weeks in 75% of patients. Partial radiographic responses occurred in 12% (95% Cl, 6%-20%) of individuals receiving 250 mg of gefitinib and in 9% (95% Cl, 4%-16%) of those receiving 500 mg. Symptoms improved in 96% of patients with partial radiographic responses. The overall survival at 1 year was 25%. There were no significant differences between the 250-mg and 500-mg doses in rates of symptom improvement (P=.26), radiographic tumor regression (P=.51), and projected 1-year survival (P=.54). The 500-mg dose was associated more frequently with transient acne-like rash (P=.04) and diarrhea (P=.006). Conclusions Gefitinib, a well-tolerated oral EGFR-tyrosine kinase inhibitor, improved disease-related symptoms and induced radiographic tumor regressions in patients with NSCLC persisting after chemotherapy.
NR 50
TC 2109
Z9 0
U1 3
U2 105.0
J9 JAMA-JOURNAL OF THE AMERICAN MEDICAL ASSOCIATION
PD OCT
PY 2003
VL 290
BP 2149
EP 2158
DI 10.1001/jama.290.16.2149
PG 10
SC GENERAL & INTERNAL MEDICINE
UT WOS:000186036700024
PM 14570950
ER

PT J
AU RIZVI, NA
   JULIEN, MAZIERES
   DAVID, PLANCHARD
   E, STINCHCOMBE THOMAS
   K, DY GRACE
   J, ANTONIA SCOTT
   LEORA, HORN
   HERVE, LENA
   ELISA, MINENZA
   BERTRAND, MENNECIER
   A, OTTERSON GREGORY
   T, CAMPOS LUIS
   R, GANDARA DAVID
   P, LEVY BENJAMIN
   G, NAIR SURESH
   GERARD, ZALCMAN
   JUERGEN, WOLF
   PIERRE-JEAN, SOUQUET
   EDITTA, BALDINI
   FEDERICO, CAPPUZZO
   CHRISTOS, CHOUAID
   AFSHIN, DOWLATI
   RACHEL, SANBORN
   ARIEL, LOPEZ-CHAVEZ
   CHRISTIAN, GROHE
   M, HUBER RUDOLF
   T, HARBISON CHRISTOPHER
   CHRISTINE, BAUDELET
   J, LESTINI BRIAN
   S, RAMALINGAM SURESH
TI Activity and safety of nivolumab, an anti-PD-1 immune checkpoint inhibitor, for patients with advanced, refractory squamous non-small-cell lung cancer (CheckMate 063): a phase 2, single-arm trial
SO LANCET ONCOLOGY
DE clinical activity;therapy;chemotherapy;confidence;docetaxel;survival;blockade;antibody
AB Background Patients with squamous non-small-cell lung cancer that is refractory to multiple treatments have poor outcomes. We assessed the activity of nivolumab, a fully human IgG4 PD-1 immune checkpoint inhibitor antibody, for patients with advanced, refractory, squamous non-small-cell lung cancer. Methods We did this phase 2, single-arm trial at 27 sites (academic, hospital, and private cancer centres) in France, Germany, Italy, and USA. Patients who had received two or more previous treatments received intravenous nivolumab (3 mg/kg) every 2 weeks until progression or unacceptable toxic effects. The primary endpoint was the proportion of patients with a confirmed objective response as assessed by an independent radiology review committee. We included all treated patients in the analyses. This study is registered with ClinicalTrials. gov, number NCT01721759. Findings Between Nov 16, 2012, and July 22, 2013, we enrolled and treated 117 patients. 17 (14.5%, 95% CI 8.7-22.2) of 117 patients had an objective response as assessed by an independent radiology review committee. Median time to response was 3 . 3 months (IQR 2.2-4.8), and median duration of response was not reached (95% CI 8 . 31-not applicable); 13 (77%) of 17 of responses were ongoing at the time of analysis. 30 (26%) of 117 patients had stable disease (median duration 6 . 0 months, 95% CI 4.7-10.9). 20 (17%) of 117 patients reported grade 3-4 treatmentrelated adverse events, including: fatigue (five [4%] of 117 patients), pneumonitis (four [3%]), and diarrhoea (three [3%]). There were two treatment-associated deaths caused by pneumonia and ischaemic stroke that occurred in patients with multiple comorbidities in the setting of progressive disease. Interpretation Nivolumab has clinically meaningful activity and a manageable safety profile in previously treated patients with advanced, refractory, squamous non-small cell lung cancer. These data support the assessment of nivolumab in randomised, controlled, phase 3 studies of first-line and second-line treatment.
FU Bristol-Myers SquibbBristol-Myers Squibb; NATIONAL CANCER
NR 35
TC 981
Z9 0
U1 1
U2 198.0
J9 LANCET ONCOLOGY
PD MAR
PY 2015
VL 16
BP 257
EP 265
DI 10.1016/S1470-2045(15)70054-9
PG 9
SC ONCOLOGY
UT WOS:000350577900046
PM 25704439
ER

PT J
AU STRAUSS, GM
   E, HERNDON JAMES
   A, MADDAUS MICHAEL
   W, JOHNSTONE DAVID
   A, JOHNSON ELIZABETH
   H, HARPOLE DAVID
   H, GILLENWATER HEIDI
   M, WATSON DOROTHY
   J, SUGARBAKER DAVID
   L, SCHILSKY RICHARD
   E, VOKES EVERETT
   R, GREEN MARK
TI Adjuvant Paclitaxel Plus Carboplatin Compared With Observation in Stage IB Non-Small-Cell Lung Cancer: CALGB 9633 With the Cancer and Leukemia Group B, Radiation Therapy Oncology Group, and North Central Cancer Treatment Group Study Groups
SO JOURNAL OF CLINICAL ONCOLOGY
DE forthcoming 7th edition;long term survival;clinical trial;tnm classification;randomized trial;chemotherapy;cisplatin;protocol 9633;metaanalysis;combination
AB Purpose Adjuvant chemotherapy for resected non-small-cell lung cancer (NSCLC) is now accepted on the basis of several randomized clinical trials (RCTs) that demonstrated improved survival. Although there is strong evidence that adjuvant chemotherapy is effective in stages II and IIIA NSCLC, its utility in stage IB disease is unclear. This report provides a mature analysis of Cancer and Leukemia Group B (CALGB) 9633, the only RCT designed specifically for stage IB NSCLC. Patients and Methods Within 4 to 8 weeks of resection, patients were randomly assigned to adjuvant chemotherapy or observation. Eligible patients had pathologically confirmed T2N0 NSCLC and had undergone lobectomy or pneumonectomy. Chemotherapy consisted of paclitaxel 200 mg/m(2) intravenously over 3 hours and carboplatin at an area under the curve dose of 6 mg/mL per minute intravenously over 45 to 60 minutes every 3 weeks for four cycles. The primary end point was overall survival. Results Three hundred-forty-four patients were randomly assigned. Median follow-up was 74 months. Groups were well-balanced with regard to demographics, histology, and extent of surgery. Grades 3 to 4 neutropenia were the predominant toxicity; there were no treatment-related deaths. Survival was not significantly different (hazard ratio [ HR], 0.83; CI, 0.64 to 1.08; P = .12). However, exploratory analysis demonstrated a significant survival difference in favor of adjuvant chemotherapy for patients who had tumors >= 4 cm in diameter (HR, 0.69; CI, 0.48 to 0.99; P = .043). Conclusion Because a significant survival advantage was not observed across the entire cohort, adjuvant chemotherapy should not be considered standard care in stage IB NSCLC. Given the magnitude of observed survival differences, CALGB 9633 was underpowered to detect small but clinically meaningful improvements. A statistically significant survival advantage for patients who had tumors >= 4 cm supports consideration of adjuvant paclitaxel/carboplatin for stage IB patients who have large tumors. J Clin Oncol 26: 5043- 5051. (C) 2008 by American Society of Clinical Oncology
FU NCI NIH HHSUnited States Department of Health & Human ServicesNational
NR 31
TC 628
Z9 0
U1 3
U2 20.0
J9 JOURNAL OF CLINICAL ONCOLOGY
PD NOV
PY 2008
VL 26
BP 5043
EP 5051
DI 10.1200/JCO.2008.16.4855
PG 9
SC ONCOLOGY
UT WOS:000260537600010
PM 18809614
ER

PT J
AU AUPERIN, A
   CECILE, LE PECHOUX
   ESTELLE, ROLLAND
   J, CURRAN WALTER
   KIYOYUKI, FURUSE
   PIERRE, FOURNEL
   JOSE, BELDERBOS
   GERALD, CLAMON
   CUNEYT, ULUTIN HAKKI
   REBECCA, PAULUS
   TAKEHARU, YAMANAKA
   MARIE-CECILE, BOZONNAT
   APOLLONIA, UITTERHOEVE
   XIAOFEI, WANG
   LESLEY, STEWART
   RODRIGO, ARRIAGADA
   SARAH, BURDETT
   JEAN-PIERRE, PIGNON
TI Meta-Analysis of Concomitant Versus Sequential Radiochemotherapy in Locally Advanced Non-Small-Cell Lung Cancer
SO JOURNAL OF CLINICAL ONCOLOGY
DE randomized phase ii;oncology group rtog;induction chemotherapy;concurrent chemoradiotherapy;thoracic radiotherapy;trial;cisplatin;radiation;nsclc;consolidation
AB Purpose The previous individual patient data meta-analyses of chemotherapy in locally advanced non-small-cell lung cancer (NSCLC) showed that adding sequential or concomitant chemotherapy to radiotherapy improved survival. The NSCLC Collaborative Group performed a meta-analysis of randomized trials directly comparing concomitant versus sequential radiochemotherapy. Methods Systematic searches for trials were undertaken, followed by central collection, checking, and reanalysis of updated individual patient data. Results from trials were combined using the stratified log-rank test to calculate pooled hazard ratios (HRs). The primary outcome was overall survival; secondary outcomes were progression-free survival, cumulative incidences of locoregional and distant progression, and acute toxicity. Results Of seven eligible trials, data from six trials were received (1,205 patients, 92% of all randomly assigned patients). Median follow-up was 6 years. There was a significant benefit of concomitant radiochemotherapy on overall survival (HR, 0.84; 95% CI, 0.74 to 0.95; P = .004), with an absolute benefit of 5.7% (from 18.1% to 23.8%) at 3 years and 4.5% at 5 years. For progression-free survival, the HR was 0.90 (95% CI, 0.79 to 1.01; P = .07). Concomitant treatment decreased locoregional progression (HR, 0.77; 95% CI, 0.62 to 0.95; P = .01); its effect was not different from that of sequential treatment on distant progression (HR, 1.04; 95% CI, 0.86 to 1.25; P = .69). Concomitant radiochemotherapy increased acute esophageal toxicity (grade 3-4) from 4% to 18% with a relative risk of 4.9 (95% CI, 3.1 to 7.8; P < .001). There was no significant difference regarding acute pulmonary toxicity. Conclusion Concomitant radiochemotherapy, as compared with sequential radiochemotherapy, improved survival of patients with locally advanced NSCLC, primarily because of a better locoregional control, but at the cost of manageable increased acute esophageal toxicity.
FU French Programme Hospitalier de Recherche Clinique; Ligue Nationale
NR 40
TC 1097
Z9 0
U1 3
U2 81.0
J9 JOURNAL OF CLINICAL ONCOLOGY
PD MAY
PY 2010
VL 28
BP 2181
EP 2190
DI 10.1200/JCO.2009.26.2543
PG 10
SC ONCOLOGY
UT WOS:000277180300011
PM 20351327
ER

PT J
AU HERBST, RS
   D, PRAGER
   R, HERMANN
   L, FEHRENBACHER
   BE, JOHNSON
   A, SANDLER
   MG, KRIS
   HT, TRAN
   P, KLEIN
   X, LI
   D, RAMIES
   DH, JOHNSON
   VA, MILLER
TI TRIBUTE: A phase III trial of erlotinib hydrochloride (OSI-774) combined with carboplatin and paclitaxel chemotherapy in advanced non-small-cell lung cancer
SO JOURNAL OF CLINICAL ONCOLOGY
DE receptor tyrosine kinase;gefitinib;inhibitor;mutation;combination;smoker
AB Purpose Erlotinib is a potent reversible HER1/epidermal growth factor receptor (EGFR) tyrosine kinase inhibitor with single-agent activity in patients with non-small-cell lung cancer (NSCLC). Erlotinib was combined with chemotherapy to determine if it could improve the outcome of patients with NSCLC. Patients and Methods TRIBUTE randomly assigned patients with good performance status and previously untreated advanced (stage IIIB/IV) NSCLC to erlotinib 150 mg/d or placebo combined with up to six cycles of carboplatin and paclitaxel, followed by maintenance monotherapy with erlotinib. Random assignment was stratified by stage, weight loss in the previous 6 months, measurable disease, and treatment center. The primary end point was overall survival (OS). Secondary end points included time to progression (TTP), objective response (OR), and duration of response. Results There were 1,059 assessable patients (526 erlotinib; 533 placebo). Median survival for patients treated with erlotinib was 10.6 v 10.5 months for placebo (hazard ratio, 0.99; 95% CI, 0.86 to 1.16; P =.95). There was no difference in OR or median TTP. Patients who reported never smoking (72 erlotinib; 44 placebo) experienced improved OS in the erlotinib arm (22.5 v 10.1 months for placebo), though no other prespecified factors showed an advantage in OS with erlotinib. Erlotinib and placebo arms were equivalent in adverse events (except rash and diarrhea). Conclusion Erlotinib with concurrent carboplatin and paclitaxel did not confer a survival advantage over carboplatin and paclitaxel alone in patients with previously untreated advanced NSCLC. Never smokers treated with erlotinib and chemotherapy seemed to experience an improvement in survival and will undergo further investigation in future randomized trials.
NR 22
TC 1164
Z9 0
U1 2
U2 37.0
J9 JOURNAL OF CLINICAL ONCOLOGY
PD SEP
PY 2005
VL 23
BP 5892
EP 5899
DI 10.1200/JCO.2005.02.840
PG 8
SC ONCOLOGY
UT WOS:000231606300012
PM 16043829
ER

PT J
AU MAEMONDO, M
   AKIRA, INOUE
   KUNIHIKO, KOBAYASHI
   SHUNICHI, SUGAWARA
   SATOSHI, OIZUMI
   HIROSHI, ISOBE
   AKIHIKO, GEMMA
   MASAO, HARADA
   HIROHISA, YOSHIZAWA
   ICHIRO, KINOSHITA
   YUKA, FUJITA
   SHOJI, OKINAGA
   HARUTO, HIRANO
   KOZO, YOSHIMORI
   TOSHIYUKI, HARADA
   TAKASHI, OGURA
   MASAHIRO, ANDO
   HITOSHI, MIYAZAWA
   TOMOAKI, TANAKA
   YASUO, SAIJO
   KOICHI, HAGIWARA
   SATOSHI, MORITA
   TOSHIHIRO, NUKIWA
   GRP, CA NE JAPAN STUDY
TI Gefitinib or Chemotherapy for Non-Small-Cell Lung Cancer with Mutated EGFR.
SO NEW ENGLAND JOURNAL OF MEDICINE
DE growth factor receptor;previously treated patient;randomized phase iii;japanese patient;mutation;survival;paclitaxel;docetaxel;disease;trial
AB Background: Non-small-cell lung cancer with sensitive mutations of the epidermal growth factor receptor (EGFR) is highly responsive to EGFR tyrosine kinase inhibitors such as gefitinib, but little is known about how its efficacy and safety profile compares with that of standard chemotherapy. Methods: We randomly assigned 230 patients with metastatic, non-small-cell lung cancer and EGFR mutations who had not previously received chemotherapy to receive gefitinib or carboplatin-paclitaxel. The primary end point was progression-free survival; secondary end points included overall survival, response rate, and toxic effects. Results: In the planned interim analysis of data for the first 200 patients, progression-free survival was significantly longer in the gefitinib group than in the standard-chemotherapy group (hazard ratio for death or disease progression with gefitinib, 0.36; P<0.001), resulting in early termination of the study. The gefitinib group had a significantly longer median progression-free survival (10.8 months, vs. 5.4 months in the chemotherapy group; hazard ratio, 0.30; 95% confidence interval, 0.22 to 0.41; P<0.001), as well as a higher response rate (73.7% vs. 30.7%, P<0.001). The median overall survival was 30.5 months in the gefitinib group and 23.6 months in the chemotherapy group (P=0.31). The most common adverse events in the gefitinib group were rash (71.1%) and elevated aminotransferase levels (55.3%), and in the chemotherapy group, neutropenia (77.0%), anemia (64.6%), appetite loss (56.6%), and sensory neuropathy (54.9%). One patient receiving gefitinib died from interstitial lung disease. Conclusions: First-line gefitinib for patients with advanced non-small-cell lung cancer who were selected on the basis of EGFR mutations improved progression-free survival, with acceptable toxicity, as compared with standard chemotherapy. (UMIN-CTR number, C000000376.) N Engl J Med 2010;362:2380-8.
FU Japan Society for Promotion of ScienceMinistry of Education, Culture,
NR 32
TC 3905
Z9 0
U1 12
U2 335.0
J9 NEW ENGLAND JOURNAL OF MEDICINE
PD JUN
PY 2010
VL 362
BP 2380
EP 2388
DI 10.1056/NEJMoa0909530
PG 9
SC GENERAL & INTERNAL MEDICINE
UT WOS:000279043800007
PM 20573926
ER

PT J
AU OLAUSSEN, KA
   ARIANE, DUNANT
   PIERRE, FOURET
   ELISABETH, BRAMBILLA
   FABRICE, ANDRE
   VINCENT, HADDAD
   ESTELLE, TARANCHON
   MARTIN, FILIPITS
   ROBERT, PIRKER
   H, POPPER HELMUT
   ROLF, STAHEL
   LAURE, SABATIER
   JEAN-PIERRE, PIGNON
   THOMAS, TURSZ
   THIERRY, LE CHEVALIER
   JEAN-CHARLES, SORIA
   INVESTIGATORS, CA IALT BIO
TI DNA repair by ERCC1 in non-small-cell lung cancer and cisplatin-based adjuvant chemotherapy
SO NEW ENGLAND JOURNAL OF MEDICINE
DE nucleotide excision repair;messenger rna level;gene expression;tumor response;survival;polymorphism;association;recombination;resistance;carcinoma
AB Background: Adjuvant cisplatin-based chemotherapy improves survival among patients with completely resected non-small-cell lung cancer, but there is no validated clinical or biologic predictor of the benefit of chemotherapy. Methods: We used immunohistochemical analysis to determine the expression of the excision repair cross-complementation group 1 (ERCC1) protein in operative specimens of non-small-cell lung cancer. The patients had been enrolled in the International Adjuvant Lung Cancer Trial, thereby allowing a comparison of the effect of adjuvant cisplatin-based chemotherapy on survival, according to ERCC1 expression. Overall survival was analyzed with a Cox model adjusted for clinical and pathological factors. Results: Among 761 tumors, ERCC1 expression was positive in 335 (44%) and negative in 426 (56%). A benefit from cisplatin-based adjuvant chemotherapy was associated with the absence of ERCC1 (test for interaction, P=0.009). Adjuvant chemotherapy, as compared with observation, significantly prolonged survival among patients with ERCC1-negative tumors (adjusted hazard ratio for death, 0.65; 95% confidence interval [CI], 0.50 to 0.86; P=0.002) but not among patients with ERCC1-positive tumors (adjusted hazard ratio for death, 1.14; 95% CI, 0.84 to 1.55; P=0.40). Among patients who did not receive adjuvant chemotherapy, those with ERCC1-positive tumors survived longer than those with ERCC1-negative tumors (adjusted hazard ratio for death, 0.66; 95% CI, 0.49 to 0.90; P=0.009). Conclusions: Patients with completely resected non-small-cell lung cancer and ERCC1-negative tumors appear to benefit from adjuvant cisplatin-based chemotherapy, whereas patients with ERCC1-positive tumors do not.
FU Bristol-Myers SquibbBristol-Myers Squibb; Ono Pharmaceutical; NATIONAL
NR 41
TC 1389
Z9 0
U1 1
U2 102.0
J9 NEW ENGLAND JOURNAL OF MEDICINE
PD SEP
PY 2006
VL 355
BP 983
EP 991
DI 10.1056/NEJMoa060570
PG 9
SC GENERAL & INTERNAL MEDICINE
UT WOS:000240273300004
PM 16957145
ER

PT J
AU CAPPUZZO, F
   FR, HIRSCH
   E, ROSSI
   S, BARTOLINI
   GL, CERESOLI
   L, BEMIS
   J, HANEY
   S, WITTA
   K, DANENBERG
   I, DOMENICHINI
   V, LUDOVINI
   E, MAGRINI
   V, GREGORC
   C, DOGLIONI
   A, SIDONI
   M, TONATO
   WA, FRANKLIN
   L, CRINO
   PA, BUNN
   M, VARELLA-GARCIA
TI Epidermal growth factor receptor gene and protein and gefitinib sensitivity in non-small-cell lung cancer
SO JNCI-JOURNAL OF THE NATIONAL CANCER INSTITUTE
DE tyrosine kinase inhibitor;egfr mutation;oncology group;expression;survival;efficacy;trial;amplification;chemotherapy;apoptosis
AB Background: Gefitinib is a selective inhibitor of the epidermal growth factor (EGFR) tyrosine kinase, which is overexpressed in many cancers, including non-small-cell lung cancer (NSCLC). We carried out a clinical study to compare the relationship between EGFR gene copy number, EGFR protein expression, EGFR mutations, and Akt activation status as predictive markers for gefitinib therapy in advanced NSCLC. Methods: Tumors from 102 NSCLC patients treated daily with 250 mg of gefitinib were evaluated for EGFR status by fluorescence in situ hybridization (FISH), DNA sequencing, and immunohistochemistry and for Akt activation status (phospho-Akt [P-Akt]) by immunohistochemistry. Time to progression, overall survival, and 95% confidence intervals (CIs) were calculated and evaluated by the Kaplan-Meier method; groups were compared using the log-rank test. Risk factors associated with survival were evaluated using Cox proportional hazards regression modeling and multivariable analysis. All statistical tests were two-sided. Results: Amplification or high polysomy of the EGFR gene (seen in 33 of 102 patients) and high protein expression (seen in 58 of 98 patients) were statistically significantly associated with better response (36% versus 3%, mean difference = 34%, 95% CI = 16.6 to 50.3; P <.001), disease control rate (67% versus 26%, mean difference = 40.6%, 95% CI = 21.5 to 59.7; P <.001), time to progression (9.0 versus 2.5 months, mean difference = 6.5 months, 95% CI = 2.8 to 10.3; P <.001), and survival (18.7 versus 7.0 months, mean difference = 11.7 months, 95% CI = 2.1 to 21.4; P =.03). EGFR mutations (seen in 15 of 89 patients) were also statistically significantly related to response and time to progression, but the association with survival was not statistically significant, and 40% of the patients with mutation had progressive disease. In multivariable analysis, only high EGFR gene copy number remained statistically significantly associated with better survival (hazard ratio = 0.44, 95% CI = 0.23 to 0.82). Independent of EGFR assessment method, EGFR(+)P-Akt(+) patients had a statistically significantly better outcome than EGFR(-), P-Akt(-), or EGFR(+)/P-Akt(-) patients. Conclusions: High EGFR gene copy number identified by FISH may be an effective molecular predictor for gefitinib efficacy in advanced NSCLC.
FU NATIONAL CANCER INSTITUTEUnited States Department of Health & Human
NR 41
TC 1320
Z9 0
U1 0
U2 76.0
J9 JNCI-JOURNAL OF THE NATIONAL CANCER INSTITUTE
PD MAY
PY 2005
VL 97
BP 643
EP 655
DI 10.1093/jnci/dji112
PG 13
SC ONCOLOGY
UT WOS:000229856400009
PM 15870435
ER

PT J
AU PAZ-ARES, L
   A, LUFT
   D, VICENTE
   A, TAFRESHI
   M, GUMUS
   J, MAZIERES
   B, HERMES
   CAY, SENLER F
   T, CSOSZI
   A, FULOP
   J, RODRIGUEZ-CID
   J, WILSON
   S, SUGAWARA
   T, KATO
   H, LEE K
   Y, CHENG
   S, NOVELLO
   B, HALMOS
   X, LI
   M, LUBINIECKI G
   B, PIPERDI
   M, KOWALSKI D
   INVESTIGATORS, CA KEYNOTE-407
TI Pembrolizumab plus Chemotherapy for Squamous Non-Small-Cell Lung Cancer
SO NEW ENGLAND JOURNAL OF MEDICINE
DE open label;stage iv;therapy;carboplatin;nivolumab;docetaxel;criteria;phase 3;trend
AB BACKGROUND Standard first-line therapy for metastatic, squamous non-small-cell lung cancer (NSCLC) is platinum-based chemotherapy or pembrolizumab (for patients with programmed death ligand 1 [PD-L1] expression on >= 50% of tumor cells). More recently, pembrolizumab plus chemotherapy was shown to significantly prolong overall survival among patients with nonsquamous NSCLC. METHODS In this double-blind, phase 3 trial, we randomly assigned, in a 1:1 ratio, 559 patients with untreated metastatic, squamous NSCLC to receive 200 mg of pembrolizumab or saline placebo for up to 35 cycles; all the patients also received carboplatin and either paclitaxel or nanoparticle albumin-bound [nab]-paclitaxel for the first 4 cycles. Primary end points were overall survival and progression-free survival. RESULTS After a median follow-up of 7.8 months, the median overall survival was 15.9 months (95% confidence interval [CI], 13.2 to not reached) in the pembrolizumab-combination group and 11.3 months (95% CI, 9.5 to 14.8) in the placebo-combination group (hazard ratio for death, 0.64; 95% CI, 0.49 to 0.85; P<0.001). The overall survival benefit was consistent regardless of the level of PD-Li expression. The median progression-free survival was 6.4 months (95% CI, 6.2 to 8.3) in the pembrolizumabcombination group and 4.8 months (95% CI, 4.3 to 5.7) in the placebo-combination group (hazard ratio for disease progression or death, 0.56; 95% CI, 0.45 to 0.70; P<0.001). Adverse events of grade 3 or higher occurred in 69.8% of the patients in the pembrolizumab-combination group and in 68.2% of the patients in the placebocombination group. Discontinuation of treatment because of adverse events was more frequent in the pembrolizumab-combination group than in the placebo-combination group (13.3% vs. 6.4%). CONCLUSIONS In patients with previously untreated metastatic, squamous NSCLC, the addition of pembrolizumab to chemotherapy with carboplatin plus paclitaxel or nab-paclitaxel resulted in significantly longer overall survival and progression-free survival than chemotherapy alone.
FU Merck Sharp DohmeMerck & Company
NR 25
TC 1296
Z9 0
U1 13
U2 120.0
J9 NEW ENGLAND JOURNAL OF MEDICINE
PD NOV
PY 2018
VL 379
BP 2040
EP 2051
DI 10.1056/NEJMoa1810865
PG 12
SC GENERAL & INTERNAL MEDICINE
UT WOS:000450816900009
PM 30280635
ER

PT J
AU BRAHMER, J
   L, RECKAMP KAREN
   PAUL, BAAS
   LUCIO, CRINO
   E, EBERHARDT WILFRIED E
   ELENA, PODDUBSKAYA
   SCOTT, ANTONIA
   ADAM, PLUZANSKI
   E, VOKES EVERETT
   ESTHER, HOLGADO
   DAVID, WATERHOUSE
   NEAL, READY
   JUSTIN, GAINOR
   OSVALDO, AREN FRONTERA
   LIBOR, HAVEL
   MARTIN, STEINS
   C, GARASSINO MARINA
   G, AERTS JOACHIM
   MANUEL, DOMINE
   LUIS, PAZ-ARES
   MARTIN, RECK
   CHRISTINE, BAUDELET
   T, HARBISON CHRISTOPHER
   BRIAN, LESTINI
   R, SPIGEL DAVID
TI Nivolumab versus Docetaxel in Advanced Squamous-Cell Non-Small-Cell Lung Cancer
SO NEW ENGLAND JOURNAL OF MEDICINE
DE phase iii trial;ligand 1 expression;anti pd 1 antibody;safety;chemotherapy;blockade
AB BACKGROUND Patients with advanced squamous-cell non-small-cell lung cancer (NSCLC) who have disease progression during or after first-line chemotherapy have limited treatment options. This randomized, open-label, international, phase 3 study evaluated the efficacy and safety of nivolumab, a fully human IgG4 programmed death 1 (PD-1) immune-checkpoint-inhibitor antibody, as compared with docetaxel in this patient population. METHODS We randomly assigned 272 patients to receive nivolumab, at a dose of 3 mg per kilogram of body weight every 2 weeks, or docetaxel, at a dose of 75 mg per square meter of body-surface area every 3 weeks. The primary end point was overall survival. RESULTS The median overall survival was 9.2 months (95% confidence interval [CI], 7.3 to 13.3) with nivolumab versus 6.0 months (95% CI, 5.1 to 7.3) with docetaxel. The risk of death was 41% lower with nivolumab than with docetaxel (hazard ratio, 0.59; 95% CI, 0.44 to 0.79; P<0.001). At 1 year, the overall survival rate was 42% (95% CI, 34 to 50) with nivolumab versus 24% (95% CI, 17 to 31) with docetaxel. The response rate was 20% with nivolumab versus 9% with docetaxel (P = 0.008). The median progression-free survival was 3.5 months with nivolumab versus 2.8 months with docetaxel (hazard ratio for death or disease progression, 0.62; 95% CI, 0.47 to 0.81; P<0.001). The expression of the PD-1 ligand (PD-L1) was neither prognostic nor predictive of benefit. Treatment-related adverse events of grade 3 or 4 were reported in 7% of the patients in the nivolumab group as compared with 55% of those in the docetaxel group. CONCLUSIONS Among patients with advanced, previously treated squamous-cell NSCLC, overall survival, response rate, and progression-free survival were significantly better with nivolumab than with docetaxel, regardless of PD-L1 expression level.
FU Bristol-Myers SquibbBristol-Myers Squibb; NATIONAL CANCER
NR 22
TC 4391
Z9 0
U1 12
U2 502.0
J9 NEW ENGLAND JOURNAL OF MEDICINE
PD JUL
PY 2015
VL 373
BP 123
EP 135
DI 10.1056/NEJMoa1504627
PG 13
SC GENERAL & INTERNAL MEDICINE
UT WOS:000357598600005
PM 26028407
ER

PT J
AU JANNE, PA
   CHIH-HSIN, YANG JAMES
   DONG-WAN, KIM
   DAVID, PLANCHARD
   YUICHIRO, OHE
   S, RAMALINGAM SURESH
   MYUNG-JU, AHN
   SANG-WE, KIM
   WU-CHOU, SU
   LEORA, HORN
   DANIEL, HAGGSTROM
   ENRIQUETA, FELIP
   JOO-HANG, KIM
   PAUL, FREWER
   MIREILLE, CANTARINI
   H, BROWN KATHRYN
   A, DICKINSON PAUL
   SERBAN, GHIORGHIU
   MALCOLM, RANSON
TI AZD9291 in EGFR Inhibitor-Resistant Non-Small-Cell Lung Cancer
SO NEW ENGLAND JOURNAL OF MEDICINE
DE acquired resistance;irreversible egfr;open label;phase iii;gefitinib;chemotherapy;mutation;erlotinib;afatinib;placebo
AB BACKGROUND The EGFR T790M mutation is the most common mechanism of drug resistance to epidermal growth factor receptor (EGFR) tyrosine kinase inhibitors in patients who have lung cancer with an EGFR mutation (EGFR-mutated lung cancer). In preclinical models, the EGFR inhibitor AZD9291 has been shown to be effective against both EGFR tyrosine kinase inhibitor-sensitizing and T790M resistance mutations. METHODS We administered AZD9291 at doses of 20 to 240 mg once daily in patients with advanced lung cancer who had radiologically documented disease progression after previous treatment with EGFR tyrosine kinase inhibitors. The study included dose-escalation cohorts and dose-expansion cohorts. In the expansion cohorts, prestudy tumor biopsies were required for central determination of EGFR T790M status. Patients were assessed for safety, pharmacokinetics, and efficacy. RESULTS A total of 253 patients were treated. Among 31 patients enrolled in the dose-escalation cohorts, no dose-limiting toxic effects occurred at the doses evaluated. An additional 222 patients were treated in five expansion cohorts. The most common all-cause adverse events were diarrhea, rash, nausea, and decreased appetite. The overall objective tumor response rate was 51% (95% confidence interval [CI], 45 to 58). Among 127 patients with centrally confirmed EGFR T790M who could be evaluated for response, the response rate was 61% (95% CI, 52 to 70). In contrast, among 61 patients without centrally detectable EGFR T790M who could be evaluated for response, the response rate was 21% (95% CI, 12 to 34). The median progression-free survival was 9.6 months (95% CI, 8.3 to not reached) in EGFR T790M-positive patients and 2.8 months (95% CI, 2.1 to 4.3) in EGFR T790M-negative patients. CONCLUSIONS AZD9291 was highly active in patients with lung cancer with the EGFR T790M mutation who had had disease progression during prior therapy with EGFR tyrosine kinase inhibitors.
FU AstraZenecaAstraZeneca; Boehringer IngelheimBoehringer Ingelheim; Chugai
NR 27
TC 1364
Z9 0
U1 9
U2 259.0
J9 NEW ENGLAND JOURNAL OF MEDICINE
PD APR
PY 2015
VL 372
BP 1689
EP 1699
DI 10.1056/NEJMoa1411817
PG 11
SC GENERAL & INTERNAL MEDICINE
UT WOS:000353655000004
PM 25923549
ER
