# Supplementary material for: Evolutions in the management of non-small cell lung cancer: A bibliometric study from the 100 most impactful articles in the field
Source: Front Oncol. 2022 Aug 17;12:939838. doi: 10.3389/fonc.2022.939838 (PMC9428518; doi:10.3389/fonc.2022.939838)
Supplement: Supplementary file 1 [file DataSheet_1.zip › Additional files/Figure production/CiteSpace figure production/project/clusters/0/UIDs.txt]

WOS:000266193700014
WOS:000183564800005
WOS:000230438800004
WOS:000178967000004
WOS:000169605600008
WOS:000341359100024
WOS:000229953700006
WOS:000268815200021
WOS:000466858700032
WOS:000373741600030
WOS:000433428000006
WOS:000452872600009
WOS:000271255000032
WOS:000223323700007
WOS:000221808800022
WOS:000432804900005
WOS:000221795800043
WOS:000258050500015
WOS:000348841700035
WOS:000240424800020
WOS:000396402700014
WOS:000408626400006
WOS:000258050500016
WOS:000345976700005
WOS:000261112000023
WOS:000189380900006
WOS:000330228700034
WOS:000435099900006
WOS:000415228800005
WOS:000374829800049
WOS:000231606300013
WOS:000354809300008
WOS:000389537600043
WOS:000279019500024
WOS:000189380900007
WOS:000355246600047
WOS:000419971600005
WOS:000255601000015
WOS:000247937100002
WOS:000173133400004
WOS:000303508700044
WOS:000245920300016
WOS:000275152900019
WOS:000184780300005
WOS:000330538500008
WOS:000280996600007
WOS:000295683800009
WOS:000292819700015
WOS:000403774400005
WOS:000087708300002
WOS:000375056100032
WOS:000265710300031
WOS:000283546400004
WOS:000255970300010
WOS:000186036700024
WOS:000350577900046
WOS:000260537600010
WOS:000277180300011
WOS:000231606300012
WOS:000279043800007
WOS:000240273300004
WOS:000229856400009
WOS:000450816900009
WOS:000357598600005
WOS:000353655000004
