# Supplementary material for: Evolutions in the management of non-small cell lung cancer: A bibliometric study from the 100 most impactful articles in the field
Source: Front Oncol. 2022 Aug 17;12:939838. doi: 10.3389/fonc.2022.939838 (PMC9428518; doi:10.3389/fonc.2022.939838)
Supplement: Supplementary file 1 [file DataSheet_1.zip › Additional files/Figure production/CiteSpace figure production/project/clusters/1/cluster1_keys_47.list]

@PHRASEexon 19
@PHRASEcare
@PHRASEcancer patient
@PHRASEchemotherapy naive patient
@PHRASEpreviously treatedpatient
@PHRASEpatients pt
@PHRASEafatinib
@PHRASEnsclc
@PHRASEdiscontinuation
@PHRASEplacebo
@PHRASEpoor prognosis
@PHRASEcnsresponse
@PHRASEipa
@PHRASEfactor alpha
@PHRASEaberrant expression
@PHRASE1st line gefitinib
@PHRASEmaintenancebevacizumab
@PHRASEexon 21 mutation
@PHRASEgene copy number
@PHRASEcarboplatin/paclitaxel
@PHRASEmolecular predictor
@PHRASEcarboplatin paclitaxel
@PHRASEfunctionalassessment
@PHRASEamerican society
@PHRASEpaclitaxel plus carboplatin
@PHRASEk ras mutation
@PHRASEcell lung cancer
@PHRASEfactor receptor gene
@PHRASEresistance
@PHRASEsmoker
@PHRASEpd 1 blockade
@PHRASEiressa
@PHRASEazd9291
@PHRASEirreversible egfr
@PHRASEoverexpression
@PHRASEadenocarcinoma
@PHRASEtyrosine kinase
@PHRASEgene mutation
@PHRASEgemcitabine
@PHRASEacquired resistance
@PHRASEsensitivity
@PHRASE1st line treatment
@PHRASEegfr mutation
@PHRASEopen label
@PHRASEerlotinib
@PHRASEgrowth factor receptor
@PHRASEgefitinib
