# Supplementary material for: Evolutions in the management of non-small cell lung cancer: A bibliometric study from the 100 most impactful articles in the field
Source: Front Oncol. 2022 Aug 17;12:939838. doi: 10.3389/fonc.2022.939838 (PMC9428518; doi:10.3389/fonc.2022.939838)
Supplement: Supplementary file 1 [file DataSheet_1.zip › Additional files/Figure production/CiteSpace figure production/project/clusters/1/download_cluster_47.txt]

FN Thomson Reuters Web of Science?
VR 1.0
PT J
AU FUKUOKA, M
   S, YANO
   G, GIACCONE
   T, TAMURA
   K, NAKAGAWA
   JY, DOUILLARD
   Y, NISHIWAKI
   J, VANSTEENKISTE
   S, KUDOH
   D, RISCHIN
   R, EEK
   T, HORAI
   K, NODA
   I, TAKATA
   E, SMIT
   S, AVERBUCH
   A, MACLEOD
   A, FEYEREISLOVA
   RP, DONG
   J, BASELGA
TI Multi-institutional randomized phase II trial of gefitinib for previously treated patients with advanced non-small-cell lung cancer
SO JOURNAL OF CLINICAL ONCOLOGY
DE growth factor receptor;functional assessment;docetaxel;therapy;chemotherapy;care
AB Purpose: To evaluate the efficacy and tolerability of two doses of gefitinib (Iressa [ZD 1839]; AstraZeneca, Wilmington, DE), a novel epidermal growth factor receptor tyrosine kinase inhibitor, in patients with pretreated advanced non-small-cell lung cancer (NSCLC). Patients and Methods: This was a randomized, double-blind, parallel-group, multicenter phase II trial. Two hundred ten patients with advanced NSCIC who were previously treated with one or two chemotherapy regimens (at least one containing platinum) were randomized to receive either 250-mg or 500-mg oral doses of gefitinib once daily. Results: Efficacy was similar for the 250- and 500-mg/d groups. Objective tumor response rates were 18.4% (95% confidence interval [CI], 11.5 to 27.3) and 19.0% (95% CI, 12.1 to 27.9); among evaluable patients, symptom improvement rates were 40.3% (95% CI, 28.5 to 53.0) and 37.0% (95% CI, 26.0 to 49.1); median progression-free survival times were 2.7 and 2.8 months, and median over-all survival times were 7.6 and 8.0 months, respectively. Symptom improvements were recorded for 69.2% (250 mg/d) and 85.79/6 (500 mg/d) of patients with a tumor response. Adverse events (AEs) at both dose levels were generally mild (grade 1 or 2) and consisted mainly of skin reactions and diarrhea. Drug-related toxicities were more frequent in the higher-dose group. Withdrawal due to drug-related AEs was 1.9% and 9.4% for patients receiving gefitinib 250 and 500 mg/d, respectively. Conclusion: Gefitinib showed Clinically meaningful antitumor activity and provided symptom relief as second- and third-line treatment in these patients. At 250 mg/d, gefitinib had a favorable AE profile. Gefitinib 250 mg/d is an important, novel treatment option for patients with pretreated advanced NSCLC.
FU MerckMerck & Company; Genentech/RocheRoche HoldingGenentech;
NR 27
TC 2376
Z9 0
U1 1
U2 138.0
J9 JOURNAL OF CLINICAL ONCOLOGY
PD JUN
PY 2003
VL 21
BP 2237
EP 2246
DI 10.1200/JCO.2003.10.038
PG 10
SC ONCOLOGY
UT WOS:000183564800005
PM 12748244
ER

PT J
AU SHEPHERD, FA
   JR, PEREIRA
   T, CIULEANU
   EH, TAN
   V, HIRSH
   S, THONGPRASERT
   D, CAMPOS
   S, MAOLEEKOONPIROJ
   M, SMYLIE
   R, MARTINS
   M, VAN KOOTEN
   M, DEDIU
   B, FINDLAY
   DS, TU
   D, JOHNSTON
   A, BEZJAK
   G, CLARK
   P, SANTABARBARA
   L, SEYMOUR
   TRIALS, CA NATL CANC INST CANADA CLIN
TI Erlotinib in previously treated non-small-cell lung cancer
SO NEW ENGLAND JOURNAL OF MEDICINE
DE growth factor receptor;phase iii trial;gefitinib;mutation;docetaxel;platinum;responsiveness;sensitivity;combination;expression
AB BACKGROUND We conducted a randomized, placebo-controlled, double-blind trial to determine whether the epidermal growth factor receptor inhibitor erlotinib prolongs survival in non - small-cell lung cancer after the failure of first-line or second-line chemotherapy. METHODS Patients with stage IIIB or IV non - small-cell lung cancer, with performance status from 0 to 3, were eligible if they had received one or two prior chemotherapy regimens. The patients were stratified according to center, performance status, response to prior chemotherapy, number of prior regimens, and prior platinum-based therapy and were randomly assigned in a 2: 1 ratio to receive oral erlotinib, at a dose of 150 mg daily, or placebo. RESULTS The median age of the 731 patients who underwent randomization was 61.4 years; 49 percent had received two prior chemotherapy regimens, and 93 percent had received platinum-based chemotherapy. The response rate was 8.9 percent in the erlotinib group and less than 1 percent in the placebo group (P< 0.001); the median duration of the response was 7.9 months and 3.7 months, respectively. Progression-free survival was 2.2 months and 1.8 months, respectively ( hazard ratio, 0.61, adjusted for stratification categories; P< 0.001). Overall survival was 6.7 months and 4.7 months, respectively ( hazard ratio, 0.70; P< 0.001), in favor of erlotinib. Five percent of patients discontinued erlotinib because of toxic effects. CONCLUSIONS Erlotinib can prolong survival in patients with non - small-cell lung cancer after first-line or second-line chemotherapy.
FU NATIONAL CANCER INSTITUTEUnited States Department of Health & Human
NR 37
TC 4431
Z9 0
U1 5
U2 302.0
J9 NEW ENGLAND JOURNAL OF MEDICINE
PD JUL
PY 2005
VL 353
BP 123
EP 132
DI 10.1056/NEJMoa050753
PG 10
SC GENERAL & INTERNAL MEDICINE
UT WOS:000230438800004
PM 16014882
ER

PT J
AU KELLY, K
   J, CROWLEY
   PA, BUNN
   CA, PRESANT
   PK, GREVSTAD
   CM, MAINPOUR
   SD, RAMSEY
   AJ, WOZNIAK
   GR, WEISS
   DF, MOORE
   VK, ISRAEL
   RB, LIVINGSTON
   DR, GANDARA
TI Randomized phase III trial of paclitaxel plus carboplatin versus vinorelbine plus cisplatin in the treatment of patients with advanced non-small-cell lung cancer: A Southwest Oncology Group trial
SO JOURNAL OF CLINICAL ONCOLOGY
DE quality of life;functional assessment;comparing cisplatin;untreated patient;i trial;survival;gemcitabine;combination;etoposide;multicenter
AB Purpose: This randomized trial was designed to determine whether paclitaxel plus carboplatin (PC) offered a survival advantage over vinorelbine plus cisplatin (VC) for patients with advanced non-small-cell lung cancer. Secondary objectives were to compare toxicity, tolerability, quality of life (QOL), and resource utilization, Patients and Methods: Two hundred two patients received VC (vinorelbine 25 mg/m(2)/wk and cisplatin 100 mg/m(2)/d, day 1 every 28 days) and 206 patients received PC (paclitaxel 225 mg/m(2) over 3 hours with carboplatin area under the curve of 6, day 1 every 21 days). Patients completed QOL questionnaires at baseline, 13 weeks, and 25 weeks. Resource utilization forms were completed at five time points through 24 months. Results: Patient characteristics were similar between the groups. The objective response rate was 28% in the VC arm and 25% in the PC arm. Median survival was 8 months in both arms, with 1-year survival rates of 36% and 38%, respectively. Grade 3 and 4 leukopenia (P = .002) and neutropenia (P =.008) occurred more frequently on the VC arm, Grade 3 nausea and vomiting were higher on the VC arm (P = .001, P = .007), and grade 3 peripheral neuropathy was higher on the PC arm (P < .001). More patients on the VC arm discontinued therapy because of toxicity (P = .001), No difference in QOL was observed. Overall costs on the PC arm were higher than on the VC arm because of drug costs. Conclusion: PC is equally efficacious as VC for the treatment of advanced non-small-cell lung cancer. PC is less toxic and better tolerated but more expensive than VC. New treatment strategies should be pursued. (C) 2001 by American Society of Clinical Oncology.
FU NCI NIH HHSUnited States Department of Health & Human ServicesNational
NR 40
TC 865
Z9 0
U1 1
U2 14.0
J9 JOURNAL OF CLINICAL ONCOLOGY
PD JUL
PY 2001
VL 19
BP 3210
EP 3218
DI 10.1200/JCO.2001.19.13.3210
PG 9
SC ONCOLOGY
UT WOS:000169605600008
PM 11432888
ER

PT J
AU GARON, EB
   TUDOR-ELIADE, CIULEANU
   OSCAR, ARRIETA
   KUMAR, PRABHASH
   N, SYRIGOS KONSTANTINOS
   TUNCAY, GOKSEL
   KEUNCHIL, PARK
   VERA, GORBUNOVA
   RUBEN, DARIO KOWALYSZYN
   JOANNA, PIKIEL
   GRZEGORZ, CZYZEWICZ
   V, ORLOV SERGEY
   R, LEWANSKI CONRAD
   MICHAEL, THOMAS
   PAOLO, BIDOLI
   SHAKER, DAKHIL
   STEVEN, GANS
   JOO-HANG, KIM
   ALEXANDRU, GRIGORESCU
   NINA, KARASEVA
   MARTIN, RECK
   FEDERICO, CAPPUZZO
   EKATERINE, ALEXANDRIS
   ANDREAS, SASHEGYI
   SERGEY, YURASOV
   MAURICE, PEROL
TI Ramucirumab plus docetaxel versus placebo plus docetaxel for second-line treatment of stage IV non-small-cell lung cancer after disease progression on platinum-based therapy (REVEL): a multicentre, double-blind, randomised phase 3 trial
SO LANCET
DE iii trial;bevacizumab;carboplatin;paclitaxel;chemotherapy;survival;angiogenesis;erlotinib;life
AB Background Ramucirumab is a human IgG1 monoclonal antibody that targets the extracellular domain of VEGFR-2. We aimed to assess efficacy and safety of treatment with docetaxel plus ramucirumab or placebo as second-line treatment for patients with stage IV non-small-cell-lung cancer (NSCLC) after platinum-based therapy. Methods In this multicentre, double-blind, randomised phase 3 trial (REVEL), we enrolled patients with squamous or non-squamous NSCLC who had progressed during or after a first-line platinum-based chemotherapy regimen. Patients were randomly allocated (1:1) with a centralised, interactive voice-response system (stratified by sex, region, performance status, and previous maintenance therapy [yes vs no]) to receive docetaxel 75 mg/m(2) and either ramucirumab (10 mg/kg) or placebo on day 1 of a 21 day cycle until disease progression, unacceptable toxicity, withdrawal, or death. The primary endpoint was overall survival in all patients allocated to treatment. We assessed adverse events according to treatment received. This study is registered with ClinicalTrials.gov, number NCT01168973. Findings Between Dec 3, 2010, and Jan 24, 2013, we screened 1825 patients, of whom 1253 patients were randomly allocated to treatment. Median overall survival was 10.5 months (IQR 5.1-21.2) for 628 patients allocated ramucirumab plus docetaxel and 9.1 months (4.2-18.0) for 625 patients who received placebo plus docetaxel (hazard ratio 0.86, 95% CI 0.75-0.98; p=0.023). Median progression-free survival was 4.5 months (IQR 2.3-8.3) for the ramucirumab group compared with 3.0 months (1.4-6.9) for the control group (0.76, 0.68-0.86; p<0.0001). We noted treatment-emergent adverse events in 613 (98%) of 627 patients in the ramucirumab safety population and 594 (95%) of 618 patients in the control safety population. The most common grade 3 or worse adverse events were neutropenia (306 patients [49%] in the ramucirumab group vs 246 [40%] in the control group), febrile neutropenia (100 [16%] vs 62 [10%]), fatigue (88 [14%] vs 65 [10%]), leucopenia (86 [14%] vs 77 [12%]), and hypertension (35 [6%] vs 13 [2%]). The numbers of deaths from adverse events (31 [5%] vs 35 [6%]) and grade 3 or worse pulmonary haemorrhage (eight [1%] vs eight [1%]) did not differ between groups. Toxicities were manageable with appropriate dose reductions and supportive care. Interpretation Ramucirumab plus docetaxel improves survival as second-line treatment of patients with stage IV NSCLC.
FU Eli LillyEli Lilly
NR 34
TC 711
Z9 0
U1 3
U2 68.0
J9 LANCET
PD AUG
PY 2014
VL 384
BP 665
EP 673
DI 10.1016/S0140-6736(14)60845-X
PG 9
SC GENERAL & INTERNAL MEDICINE
UT WOS:000341359100024
PM 24933332
ER

PT J
AU HERBST, RS
   DANIEL, MORGENSZTERN
   CHRIS, BOSHOFF
TI The biology and management of non-small cell lung cancer
SO NATURE
DE growth factor receptor;open label;egfr mutation;acquired resistance;1st line treatment;stage iv;american society;pd 1 blockade;single arm;phase iii
AB Important advancements in the treatment of non-small cell lung cancer (NSCLC) have been achieved over the past two decades, increasing our understanding of the disease biology and mechanisms of tumour progression, and advancing early detection and multimodal care. The use of small molecule tyrosine kinase inhibitors and immunotherapy has led to unprecedented survival benefits in selected patients. However, the overall cure and survival rates for NSCLC remain low, particularly in metastatic disease. Therefore, continued research into new drugs and combination therapies is required to expand the clinical benefit to a broader patient population and to improve outcomes in NSCLC.
FU Yale SPORE in Lung Cancer [P50CA196530]
NR 139
TC 1112
Z9 0
U1 77
U2 527.0
J9 NATURE
PD JAN
PY 2018
VL 553
BP 446
EP 454
DI 10.1038/nature25183
PG 9
SC SCIENCE & TECHNOLOGY - OTHER TOPICS
UT WOS:000423971100031
PM 29364287
ER

PT J
AU MOK, TSK
   YI-LONG, WU
   IVETA, KUDABA
   M, KOWALSKI DARIUSZ
   CHUL, CHO BYOUNG
   Z, TURNA HANDE
   JR, CASTRO GILBERTO
   VICHIEN, SRIMUNINNIMIT
   K, LAKTIONOV KONSTANTIN
   IGOR, BONDARENKO
   KAORU, KUBOTA
   M, LUBINIECKI GREGORY
   JIN, ZHANG
   DEBRA, KUSH
   GILBERTO, LOPES
   INVESTIGATORS, CA KEYNOTE-042
TI Pembrolizumab versus chemotherapy for previously untreated, PD-L1-expressing, locally advanced or metastatic non-small-cell lung cancer (KEYNOTE-042): a randomised, open-label, controlled, phase 3 trial
SO LANCET
DE nivolumab;carboplatin;paclitaxel;bevacizumab;crizotinib;gefitinib
AB Background First-line pembrolizumab monotherapy improves overall and progression-free survival in patients with untreated metastatic non-small-cell lung cancer with a programmed death ligand 1 (PD-L1) tumour proportion score (TPS) of 50% or greater. We investigated overall survival after treatment with pembrolizumab monotherapy in patients with a PD-L1 TPS of 1% or greater. Methods This randomised, open-label, phase 3 study was done in 213 medical centres in 32 countries. Eligible patients were adults (>= 18 years) with previously untreated locally advanced or metastatic non-small-cell lung cancer without a sensitising EGFR mutation or ALK translocation and with an Eastern Cooperative Oncology Group (ECOG) performance status score of 0 or 1, life expectancy 3 months or longer, and a PD-L1 TPS of 1% or greater. Randomisation was computer generated, accessed via an interactive voice-response and integrated web-response system, and stratified by region of enrolment (east Asia vs rest of world), ECOG performance status score (0 vs 1), histology (squamous vs non-squamous), and PD-L1 TPS (>= 50% vs 1-49%). Enrolled patients were randomly assigned 1:1 in blocks of four per stratum to receive pembrolizumab 200 mg every 3 weeks for up to 35 cycles or the investigator's choice of platinum-based chemotherapy for four to six cycles. Primary endpoints were overall survival in patients with a TPS of 50% or greater, 20% or greater, and 1% or greater (one-sided significance thresholds, p=0.0122, p=0.0120, and p=0.0124, respectively) in the intention-to-treat population, assessed sequentially if the previous findings were significant. This study is registered at ClinicalTrials. gov, number NCT02220894. Findings From Dec 19, 2014, to March 6, 2017, 1274 patients (902 men, 372 women, median age 63 years [IQR 57-69]) with a PD-L1 TPS of 1% or greater were allocated to pembrolizumab (n=637) or chemotherapy (n=637) and included in the intention-to-treat population. 599 (47%) had a TPS of 50% or greater and 818 patients (64%) had a TPS of 20% or greater. As of Feb 26, 2018, median follow-up was 12.8 months. Overall survival was significantly longer in the pembrolizumab group than in the chemotherapy group in all three TPS populations (>= 50% hazard ratio 0.69, 95% CI 0.56-0.85, p=0.0003; >= 20% 0.77, 0.64-0.92, p=0.0020, and >= 1% 0.81, 0.71-0.93, p=0.0018). The median surival values by TPS population were 20.0 months (95% CI 15. 4-24.9) for pembrolizumab versus 12.2 months (10.4-14.2) for chemotherapy, 17.7 months (15.3-22.1) versus 13.0 months (11.6-15.3), and 16.7 months (13.7) versus 12.1 months (11.3-13.3), respectively. Treatment-related adverse events of grade 3 or worse occurred in 113 (18%) of 636 treated patients in the pembrolizumab group and in 252 (41%) of 615 in the chemotherapy group and led to death in 13 (2%) and 14 (2%) patients, respectively. Interpretation The benefit-to-risk profile suggests that pembrolizumab monotherapy can be extended as first-line therapy to patients with locally advanced or metastatic non-small-cell lung cancer without sensitising EGFR or ALK alterations and with low PD-L1 TPS. Copyright (C) 2019 Elsevier Ltd. All rights reserved.
FU Merck Sharp & Dohme - Merck Sharp Dohme
NR 27
TC 1010
Z9 0
U1 25
U2 167.0
J9 LANCET
PD MAY
PY 2019
VL 393
BP 1819
EP 1830
DI 10.1016/S0140-6736(18)32409-7
PG 12
SC GENERAL & INTERNAL MEDICINE
UT WOS:000466858700032
PM 30955977
ER

PT J
AU GANDHI, L
   D, RODRIGUEZ-ABREU
   S, GADGEEL
   E, ESTEBAN
   E, FELIP
   F, DE ANGELIS
   M, DOMINE
   P, CLINGAN
   J, HOCHMAIR M
   F, POWELL S
   -S, CHENG S Y
   G, BISCHOFF H
   N, PELED
   F, GROSSI
   R, JENNENS R
   M, RECK
   R, HUI
   B, GARON E
   M, BOYER
   B, RUBIO-VIQUEIRA
   S, NOVELLO
   T, KURATA
   E, GRAY J
   J, VIDA
   Z, WEI
   J, YANG
   H, RAFTOPOULOS
   C, PIETANZA M
   C, GARASSINO M
   INVESTIGATORS, CA KEYNOTE-189
TI Pembrolizumab plus Chemotherapy in Metastatic Non-Small-Cell Lung Cancer
SO NEW ENGLAND JOURNAL OF MEDICINE
DE randomized controlled trial;pemetrexed plus;open label;induction treatment;phase iii;docetaxel;cisplatin;nivolumab;1st line;therapy
AB BACKGROUND First-line therapy for advanced non-small-cell lung cancer (NSCLC) that lacks targetable mutations is platinum-based chemotherapy. Among patients with a tumor proportion score for programmed death ligand 1 (PD-L1) of 50% or greater, pembrolizumab has replaced cytotoxic chemotherapy as the first-line treatment of choice. The addition of pembrolizumab to chemotherapy resulted in significantly higher rates of response and longer progression-free survival than chemotherapy alone in a phase 2 trial. METHODS In this double-blind, phase 3 trial, we randomly assigned (in a 2: 1 ratio) 616 patients with metastatic nonsquamous NSCLC without sensitizing EGFR or ALK mutations who had received no previous treatment for metastatic disease to receive pemetrexed and a platinum-based drug plus either 200 mg of pembrolizumab or placebo every 3 weeks for 4 cycles, followed by pembrolizumab or placebo for up to a total of 35 cycles plus pemetrexed maintenance therapy. Crossover to pembrolizumab monotherapy was permitted among the patients in the placebo-combination group who had verified disease progression. The primary end points were overall survival and progression-free survival, as assessed by blinded, independent central radiologic review. RESULTS After a median follow-up of 10.5 months, the estimated rate of overall survival at 12 months was 69.2% (95% confidence interval [CI], 64.1 to 73.8) in the pembrolizumab-combination group versus 49.4% (95% CI, 42.1 to 56.2) in the placebocombination group (hazard ratio for death, 0.49; 95% CI, 0.38 to 0.64; P< 0.001). Improvement in overall survival was seen across all PD-L1 categories that were evaluated. Median progression-free survival was 8.8 months (95% CI, 7.6 to 9.2) in the pembrolizumab-combination group and 4.9 months (95% CI, 4.7 to 5.5) in the placebo-combination group (hazard ratio for disease progression or death, 0.52; 95% CI, 0.43 to 0.64; P< 0.001). Adverse events of grade 3 or higher occurred in 67.2% of the patients in the pembrolizumab-combination group and in 65.8% of those in the placebo-combination group. CONCLUSIONS In patients with previously untreated metastatic nonsquamous NSCLC without EGFR or ALK mutations, the addition of pembrolizumab to standard chemotherapy of pemetrexed and a platinum-based drug resulted in significantly longer overall survival and progression-free survival than chemotherapy alone.
FU MerckMerck & Company; Genentech/RocheRoche HoldingGenentech;
NR 31
TC 2390
Z9 0
U1 31
U2 341.0
J9 NEW ENGLAND JOURNAL OF MEDICINE
PD MAY
PY 2018
VL 378
BP 2078
EP 2092
DI 10.1056/NEJMoa1801005
PG 15
SC GENERAL & INTERNAL MEDICINE
UT WOS:000433428000006
PM 29658856
ER

PT J
AU ANTONIA, SJ
   A, VILLEGAS
   D, DANIEL
   D, VICENTE
   S, MURAKAMI
   R, HUI
   T, KURATA
   A, CHIAPPORI
   H, LEE K
   M, DE WIT
   C, CHO B
   M, BOURHABA
   X, QUANTIN
   T, TOKITO
   T, MEKHAIL
   D, PLANCHARD
   -C, KIM Y
   S, KARAPETIS C
   S, HIRET
   G, OSTOROS
   K, KUBOTA
   E, GRAY J
   L, PAZ-ARES
   CASTRO, CARPENO J DE
   C, FAIVRE-FINN
   M, RECK
   J, VANSTEENKISTE
   R, SPIGEL D
   C, WADSWORTH
   G, MELILLO
   M, TABOADA
   A, DENNIS P
   M, OZGUROGLU
   INVESTIGATORS, CA PACIFIC
TI Overall Survival with Durvalumab after Chemoradiotherapy in Stage III NSCLC
SO NEW ENGLAND JOURNAL OF MEDICINE
DE cell lung cancer;phase iii;concurrent chemoradiotherapy;consolidation chemotherapy;radiation;docetaxel;chemoradiation;radiotherapy;expression;cisplatin
AB BACKGROUND An earlier analysis in this phase 3 trial showed that durvalumab significantly prolonged progression-free survival, as compared with placebo, among patients with stage III, unresectable non-small-cell lung cancer (NSCLC) who did not have disease progression after concurrent chemoradiotherapy. Here we report the results for the second primary end point of overall survival. METHODS We randomly assigned patients, in a 2: 1 ratio, to receive durvalumab intravenously, at a dose of 10 mg per kilogram of body weight, or matching placebo every 2 weeks for up to 12 months. Randomization occurred 1 to 42 days after the patients had received chemoradiotherapy and was stratified according to age, sex, and smoking history. The primary end points were progression-free survival (as assessed by blinded independent central review) and overall survival. Secondary end points included the time to death or distant metastasis, the time to second progression, and safety. RESULTS Of the 713 patients who underwent randomization, 709 received the assigned intervention (473 patients received durvalumab and 236 received placebo). As of March 22, 2018, the median follow-up was 25.2 months. The 24-month overall survival rate was 66.3% (95% confidence interval [CI], 61.7 to 70.4) in the durvalumab group, as compared with 55.6% (95% CI, 48.9 to 61.8) in the placebo group (two-sided P = 0.005). Durvalumab significantly prolonged overall survival, as compared with placebo (stratified hazard ratio for death, 0.68; 99.73% CI, 0.47 to 0.997; P = 0.0025). Updated analyses regarding progression-free survival were similar to those previously reported, with a median duration of 17.2 months in the durvalumab group and 5.6 months in the placebo group (stratified hazard ratio for disease progression or death, 0.51; 95% CI, 0.41 to 0.63). The median time to death or distant metastasis was 28.3 months in the durvalumab group and 16.2 months in the placebo group (stratified hazard ratio, 0.53; 95% CI, 0.41 to 0.68). A total of 30.5% of the patients in the durvalumab group and 26.1% of those in the placebo group had grade 3 or 4 adverse events of any cause; 15.4% and 9.8% of the patients, respectively, discontinued the trial regimen because of adverse events. CONCLUSIONS Durvalumab therapy resulted in significantly longer overall survival than placebo. No new safety signals were identified.
FU AstraZenecaAstraZeneca; NATIONAL CANCER INSTITUTEUnited States
NR 22
TC 1085
Z9 0
U1 19
U2 107.0
J9 NEW ENGLAND JOURNAL OF MEDICINE
PD DEC
PY 2018
VL 379
BP 2342
EP 2350
DI 10.1056/NEJMoa1809697
PG 9
SC GENERAL & INTERNAL MEDICINE
UT WOS:000452872600009
PM 30280658
ER

PT J
AU HELLMANN, MD
   -E, CIULEANU T
   A, PLUZANSKI
   S, LEE J
   A, OTTERSON G
   C, AUDIGIER-VALETTE
   E, MINENZA
   H, LINARDOU
   S, BURGERS
   P, SALMAN
   H, BORGHAEI
   S, RAMALINGAM S
   J, BRAHMER
   M, RECK
   J, O'BYRNE K
   J, GEESE W
   G, GREEN
   H, CHANG
   J, SZUSTAKOWSKI
   P, BHAGAVATHEESWARAN
   D, HEALEY
   Y, FU
   F, NATHAN
   L, PAZ-ARES
TI Nivolumab plus Ipilimumab in Lung Cancer with a High Tumor Mutational Burden
SO NEW ENGLAND JOURNAL OF MEDICINE
DE ctla 4 blockade;pd 1 blockade;solid tumor;stage iv;oncology;landscape;melanoma;criteria
AB BACKGROUND Nivolumab plus ipilimumab showed promising efficacy for the treatment of nonsmall- cell lung cancer (NSCLC) in a phase 1 trial, and tumor mutational burden has emerged as a potential biomarker of benefit. In this part of an open-label, multipart, phase 3 trial, we examined progression-free survival with nivolumab plus ipilimumab versus chemotherapy among patients with a high tumor mutational burden (>= 10 mutations per megabase). METHODS We enrolled patients with stage IV or recurrent NSCLC that was not previously treated with chemotherapy. Those with a level of tumor programmed death ligand 1 (PD-L1) expression of at least 1% were randomly assigned, in a 1: 1: 1 ratio, to receive nivolumab plus ipilimumab, nivolumab monotherapy, or chemotherapy; those with a tumor PD-L1 expression level of less than 1% were randomly assigned, in a 1: 1: 1 ratio, to receive nivolumab plus ipilimumab, nivolumab plus chemotherapy, or chemotherapy. Tumor mutational burden was determined by the FoundationOne CDx assay. RESULTS Progression-free survival among patients with a high tumor mutational burden was significantly longer with nivolumab plus ipilimumab than with chemotherapy. The 1-year progression-free survival rate was 42.6% with nivolumab plus ipilimumab versus 13.2% with chemotherapy, and the median progression-free survival was 7.2 months (95% confidence interval [CI], 5.5 to 13.2) versus 5.5 months (95% CI, 4.4 to 5.8) (hazard ratio for disease progression or death, 0.58; 97.5% CI, 0.41 to 0.81; P<0.001). The objective response rate was 45.3% with nivolumab plus ipilimumab and 26.9% with chemotherapy. The benefit of nivolumab plus ipilimumab over chemotherapy was broadly consistent within subgroups, including patients with a PD-L1 expression level of at least 1% and those with a level of less than 1%. The rate of grade 3 or 4 treatment-related adverse events was 31.2% with nivolumab plus ipilimumab and 36.1% with chemotherapy. CONCLUSIONS Progression-free survival was significantly longer with first-line nivolumab plus ipilimumab than with chemotherapy among patients with NSCLC and a high tumor mutational burden, irrespective of PD-L1 expression level. The results validate the benefit of nivolumab plus ipilimumab in NSCLC and the role of tumor mutational burden as a biomarker for patient selection.
FU Bristol-Myers SquibbBristol-Myers Squibb; Ono Pharmaceutical; NATIONAL
NR 22
TC 1405
Z9 0
U1 13
U2 158.0
J9 NEW ENGLAND JOURNAL OF MEDICINE
PD MAY
PY 2018
VL 378
BP 2093
EP 2104
DI 10.1056/NEJMoa1801946
PG 12
SC GENERAL & INTERNAL MEDICINE
UT WOS:000433428000007
PM 
ER

PT J
AU CIULEANU, T
   THOMAS, BRODOWICZ
   CHRISTOPH, ZIELINSKI
   HANG, KIM JOO
   MACIEJ, KRZAKOWSKI
   ECKART, LAACK
   YI-LONG, WU
   ISABEL, BOVER
   STEPHEN, BEGBIE
   VALENTINA, TZEKOVA
   BRANKA, CUCEVIC
   RODRIGUES, PEREIRA JOSE
   HYUN, YANG SUNG
   JAYAPRAKASH, MADHAVAN
   P, SUGARMAN KATHERINE
   PATRICK, PETERSON
   J, JOHN WILLIAM
   KURT, KREJCY
   P, BELANI CHANDRA
TI Maintenance pemetrexed plus best supportive care versus placebo plus best supportive care for non-small-cell lung cancer: a randomised, double-blind, phase 3 study
SO LANCET
DE iii trial;line therapy;chemotherapy;cisplatin;gemcitabine;combination;nsclc;carboplatin;duration;docetaxel
AB Background Several studies have shown the efficacy, tolerability, and ease of administration of pemetrexed-an antifolate antineoplastic agent-in patients with advanced non-small-cell lung cancer. We assessed pemetrexed as maintenance therapy in patients with this disease. Methods This randomised double-blind study was undertaken in 83 centres in 20 countries. 663 patients with stage IIIB or IV disease who had not progressed on four cycles of platinum-based chemotherapy were randomly assigned (21 ratio) to receive pemetrexed (500 mg/m(2), day 1) plus best supportive care (n=441) or placebo plus best supportive care (n=222) in 21-day cycles until disease progression. Treatment was randomised with the Simon and Pocock minimisation method. Patients and investigators were masked to treatment. All patients received vitamin B-12, folic acid, and dexamethasone. The primary endpoint of progression-free survival and the secondary endpoint of overall survival were analysed by intention to treat. This study is registered with ClinicalTrials.gov, number NCT00102804. Findings All randomly assigned participants were analysed. Pemetrexed significantly improved progression-free survival (4.3 months [95% CI 4.1-4.7] vs 2.6 months [1.7-2.8]; hazard ratio [HR] 0.50, 95% CI 0.42-0.61, p<0.0001) and overall survival (13.4 months [11.9-15.91 vs 10.6 months [8.7-12.0]; HR 0.79, 0.65-0.95, p=0.012) compared with placebo. Treatment discontinuations due to drug-related toxic effects were higher in the pemetrexed group than in the placebo group (21 [5%] vs three [1%]). Drug-related grade three or higher toxic effects were higher with pemetrexed than with placebo (70 [16%] vs nine [4%]; p<0.0001), specifically fatigue (22 [5%] vs one [1%], p=0.001) and neutropenia (13 [3%] vs 0, p=0.006). No pemetrexed-related deaths occurred. Relatively fewer patients in the pemetrexed group than in the placebo group received systemic post-discontinuation therapy (227 [51%] vs 149 [67%]; p=0.0001). Interpretation Maintenance therapy with pemetrexed is well tolerated and offers improved progression-free and overall survival compared with placebo in patients with advanced non-small-cell lung cancer. Funding Eli Lilly.
FU Eli LillyEli Lilly
NR 36
TC 869
Z9 0
U1 0
U2 56.0
J9 LANCET
PD OCT
PY 2009
VL 374
BP 1432
EP 1440
DI 10.1016/S0140-6736(09)61497-5
PG 9
SC GENERAL & INTERNAL MEDICINE
UT WOS:000271255000032
PM 19767093
ER

PT J
AU PEREZ-SOLER, R
   A, CHACHOUA
   LA, HAMMOND
   EK, ROWINSKY
   M, HUBERMAN
   D, KARP
   J, RIGAS
   GM, CLARK
   P, SANTABARBARA
   P, BONOMI
TI Determinants of tumor response and survival with erlotinib in patients with non-small-cell lung cancer
SO JOURNAL OF CLINICAL ONCOLOGY
DE growth factor receptor;tyrosine kinase inhibitor;phase ii trial;aberrant expression;overexpression;gefitinib;docetaxel;zd1839;amplification;mutation
AB Purpose Erlotinib is a highly specific epidermal growth factor receptor (HER1/EGFR) tyrosine kinase inhibitor. This phase II study of erlotinib in patients with HER1/EGFR-expressing non-small-cell lung cancer previously treated with platinum-based chemotherapy evaluated tumor response, survival, and symptom improvement. Patients and Methods Fifty-seven patients received an oral, continuous daily dose of 150 mg of erlotinib. Assessments of objective response used WHO and Response Evaluation Criteria in Solid Tumors criteria. The European Organization for Research and Treatment of Cancer Quality of Life Questionnaire C30, supplemented with a lung cancer module, Quality of Life Questionnaire LC13, was used to measure health-related quality of life. Additional analyses were performed to identify predictors of response and survival. Results The objective response rate was 12.3% (95% CI, 5.1% to 23.7%). Responses were observed regardless of type or number of prior chemotherapy regimens. Median survival time was 8.4 months (95% CI, 4.8 to 13.9 months), and the 1-year survival rate was 40% (95% CI, 28% to 54%). Erlotinib therapy was associated with tumor-related symptom improvement. The drug was well tolerated; drug-related cutaneous rash and diarrhea were observed in 75% and 56% of patients, respectively. One patient experienced toxicity consisting of severe grade 3 rash and diarrhea. Time since diagnosis and good performance status were significant predictors of survival in a multivariate Cox proportional hazards model, whereas HER1/EGFR staining intensity was not. Additionally, survival correlated with the occurrence and severity of rash. Conclusion Erlotinib was active and well tolerated in this patient population, and further clinical development is clearly warranted. Cutaneous rash seems to be a surrogate marker of clinical benefit, but this finding should be confirmed in ongoing and future studies. (C) 2004 by American Society of Clinical Oncology.
FU Eli LillyEli Lilly
NR 44
TC 869
Z9 0
U1 0
U2 32.0
J9 JOURNAL OF CLINICAL ONCOLOGY
PD AUG
PY 2004
VL 22
BP 3238
EP 3247
DI 10.1200/JCO.2004.11.057
PG 10
SC ONCOLOGY
UT WOS:000223323700007
PM 15310767
ER

PT J
AU ROSELL, R
   TERESA, MORAN
   CRISTINA, QUERALT
   RUT, PORTA
   FELIPE, CARDENAL
   CARLOS, CAMPS
   MARGARITA, MAJEM
   GUILLERMO, LOPEZ-VIVANCO
   DOLORES, ISLA
   MARIANO, PROVENCIO
   AMELIA, INSA
   BARTOMEU, MASSUTI
   JOSE, LUIS GONZALEZ-LARRIBA
   LUIS, PAZ-ARES
   ISABEL, BOVER
   ROSARIO, GARCIA-CAMPELO
   MIGUEL, ANGEL MORENO
   SILVIA, CATOT
   CHRISTIAN, ROLFO
   NOEMI, REGUART
   RAMON, PALMERO
   JOSE, MIGUEL SANCHEZ
   ROMAN, BASTUS
   CLARA, MAYO
   JORDI, BERTRAN-ALAMILLO
   MIGUEL, ANGEL MOLINA
   JOSE, JAVIER SANCHEZ
   MIQUEL, TARON
   GRP, CA SPANISH LUNG CANC
TI Screening for Epidermal Growth Factor Receptor Mutations in Lung Cancer.
SO NEW ENGLAND JOURNAL OF MEDICINE
DE tyrosine kinase inhibitor;activating mutation;egfr mutation;gene mutation;prolonged survival;sensitive method;gefitinib;transformation;mutant;exon 19
AB Background: Activating mutations in the epidermal growth factor receptor gene (EGFR) confer hypersensitivity to the tyrosine kinase inhibitors gefitinib and erlotinib in patients with advanced non-small-cell lung cancer. We evaluated the feasibility of large-scale screening for EGFR mutations in such patients and analyzed the association between the mutations and the outcome of erlotinib treatment. Methods: From April 2005 through November 2008, lung cancers from 2105 patients in 129 institutions in Spain were screened for EGFR mutations. The analysis was performed in a central laboratory. Patients with tumors carrying EGFR mutations were eligible for erlotinib treatment. Results: EGFR mutations were found in 350 of 2105 patients (16.6%). Mutations were more frequent in women (69.7%), in patients who had never smoked (66.6%), and in those with adenocarcinomas (80.9%) (P<0.001 for all comparisons). The mutations were deletions in exon 19 (62.2%) and L858R (37.8%). Median progression-free survival and overall survival for 217 patients who received erlotinib were 14 months and 27 months, respectively. The adjusted hazard ratios for the duration of progression-free survival were 2.94 for men (P<0.001); 1.92 for the presence of the L858R mutation, as compared with a deletion in exon 19 (P=0.02); and 1.68 for the presence of the L858R mutation in paired serum DNA, as compared with the absence of the mutation (P=0.02). The most common adverse events were mild rashes and diarrhea; grade 3 cutaneous toxic effects were recorded in 16 patients (7.4%) and grade 3 diarrhea in 8 patients (3.7%). Conclusions: Large-scale screening of patients with lung cancer for EGFR mutations is feasible and can have a role in decisions about treatment. N Engl J Med 2009;361:958-67.
FU Spanish Ministry of Science and InnovationSpanish Government
NR 28
TC 1723
Z9 0
U1 3
U2 235.0
J9 NEW ENGLAND JOURNAL OF MEDICINE
PD SEP
PY 2009
VL 361
BP 958
EP U38
DI 10.1056/NEJMoa0904554
PG 10
SC GENERAL & INTERNAL MEDICINE
UT WOS:000269480400005
PM 19692684
ER

PT J
AU FORDE, PM
   E, CHAFT J
   N, SMITH K
   V, ANAGNOSTOU
   R, COTTRELL T
   D, HELLMANN M
   M, ZAHURAK
   C, YANG S
   R, JONES D
   S, BRODERICK
   J, BATTAFARANO R
   J, VELEZ M
   N, REKHTMAN
   Z, OLAH
   J, NAIDOO
   A, MARRONE K
   F, VERDE
   H, GUO
   J, ZHANG
   X, CAUSHI J
   Y, CHAN H
   -W, SIDHOM J
   B, SCHARPF R
   J, WHITE
   E, GABRIELSON
   H, WANG
   L, ROSNER G
   V, RUSCH
   D, WOLCHOK J
   T, MERGHOUB
   M, TAUBE J
   E, VELCULESCU V
   L, TOPALIAN S
   R, BRAHMER J
   M, PARDOLL D
TI Neoadjuvant PD-1 Blockade in Resectable Lung Cancer
SO NEW ENGLAND JOURNAL OF MEDICINE
DE immune checkpoint blockade;mismatch repair deficiency;response criteria;solid tumor;open label;chemotherapy;pembrolizumab;trial;immunotherapy;multicenter
AB BACKGROUND Antibodies that block programmed death 1 (PD-1) protein improve survival in patients with advanced non-small-cell lung cancer (NSCLC) but have not been tested in resectable NSCLC, a condition in which little progress has been made during the past decade. METHODS In this pilot study, we administered two preoperative doses of PD-1 inhibitor nivolumab in adults with untreated, surgically resectable early (stage I, II, or IIIA) NSCLC. Nivolumab (at a dose of 3 mg per kilogram of body weight) was administered intravenously every 2 weeks, with surgery planned approximately 4 weeks after the first dose. The primary end points of the study were safety and feasibility. We also evaluated the tumor pathological response, expression of programmed death ligand 1 (PD-L1), mutational burden, and mutation-associated, neoantigen-specific T-cell responses. RESULTS Neoadjuvant nivolumab had an acceptable side-effect profile and was not associated with delays in surgery. Of the 21 tumors that were removed, 20 were completely resected. A major pathological response occurred in (of 20 resected tumors (45%). Responses occurred in both PD-L1-positive and PD-L1-negative tumors. There was a significant correlation between the pathological response and the pretreatment tumor mutational burden. The number of T-cell clones that were found in both the tumor and peripheral blood increased systemically after PD-1 blockade in eight of nine patients who were evaluated. Mutation-associated, neoantigen-specific T-cell clones from a primary tumor with a complete response on pathological assessment rapidly expanded in peripheral blood at 2 to 4 weeks after treatment; some of these clones were not detected before the administration of nivolumab. CONCLUSIONS Neoadjuvant nivolumab was associated with few side effects, did not delay surgery, and induced a major pathological response in 45% of resected tumors. The tumor mutational burden was predictive of the pathological response to PD-1 blockade. Treatment induced expansion of mutation-associated, neoantigen-specific T-cell clones in peripheral blood.
FU Cancer Immunology Translational Cancer Research Grant from Cancer
NR 31
TC 685
Z9 0
U1 11
U2 169.0
J9 NEW ENGLAND JOURNAL OF MEDICINE
PD MAY
PY 2018
VL 378
BP 1976
EP 1986
DI 10.1056/NEJMoa1716078
PG 11
SC GENERAL & INTERNAL MEDICINE
UT WOS:000432804900005
PM 29658848
ER

PT J
AU MITSUDOMI, T
   T, KOSAKA
   H, ENDOH
   Y, HORIO
   T, HIDA
   S, MORI
   S, HATOOKA
   M, SHINODA
   T, TAKAHASHI
   Y, YATABE
TI Mutations of the epidermal growth factor receptor gene predict prolonged survival after gefitinib treatment in patients with non-small-cell lung cancer with postoperative recurrence
SO JOURNAL OF CLINICAL ONCOLOGY
DE prognostic significance;tyrosine kinase;egfr mutation;expression;sensitivity;inhibitor;efficacy;line
AB Purpose To evaluate the relationship between mutations of the epidermal growth factor receptor (EGFR) gene and the effectiveness of gefitinib treatment in patients with recurrent lung cancer after pulmonary resection. Patients and Methods We sequenced exons 18-21 of the EGFR gene using total RNA extracted from 59 patients with lung cancer who were treated with gefitinib for recurrent lung cancer. Gefitinib effectiveness was evaluated by both imaging studies and change in serum carcinoembryonic antigen (CEA) levels. Results EGFR mutations were found in 33 patients (56%). Of these mutations, 17 were deletions around codons 746-750 and 15 were point mutations (12 at codon 858, three at other codons), and one was an insertion. EGFR mutations were significantly more prevalent in females, adenocarcinoma, and never-smokers. Gefitinib treatment resulted in tumor shrinkage and/or CEA decrease to less than half of the baseline level in 26 patients, tumor growth and/or CEA elevation in 24 patients, and gefitinib effect was not assessable in nine patients. Female, never-smoking patients with adenocarcinoma tended to respond better to gefitinib treatment. Gefitinib was effective in 24 of 29 patients with EGFR mutations, compared with two of 21 patients without mutations (P <.0001). Of note, del746-750 might be superior to L858R mutations for prediction of gefitinib response. Patients with EGFR mutations survived for a longer period than those without the mutations after initiation of gefitinib treatment (P =.0053). Conclusion EGFR mutations were a good predictor of clinical benefit of gefitinib in this setting.
FU Accuray Inc; Netherlands Organisation for Health Research and
NR 26
TC 794
Z9 0
U1 1
U2 26.0
J9 JOURNAL OF CLINICAL ONCOLOGY
PD APR
PY 2005
VL 23
BP 2513
EP 2520
DI 10.1200/JCO.2005.00.992
PG 8
SC ONCOLOGY
UT WOS:000228313200007
PM 15738541
ER

PT J
AU PAEZ, JG
   PA, JANNE
   JC, LEE
   S, TRACY
   H, GREULICH
   S, GABRIEL
   P, HERMAN
   FJ, KAYE
   N, LINDEMAN
   TJ, BOGGON
   K, NAOKI
   H, SASAKI
   Y, FUJII
   MJ, ECK
   WR, SELLERS
   BE, JOHNSON
   M, MEYERSON
TI EGFR mutations in lung cancer: Correlation with clinical response to gefitinib therapy
SO SCIENCE
DE growth factor receptor;tyrosine kinase;braf gene;inhibitor;sensitivity;trial;amplification;combination;paclitaxel;efficacy
AB Receptor tyrosine kinase genes were sequenced in non - small cell lung cancer (NSCLC) and matched normal tissue. Somatic mutations of the epidermal growth factor receptor gene EGFR were found in 15 of 58 unselected tumors from Japan and 1 of 61 from the United States. Treatment with the EGFR kinase inhibitor gefitinib (Iressa) causes tumor regression in some patients with NSCLC, more frequently in Japan. EGFR mutations were found in additional lung cancer samples from U. S. patients who responded to gefitinib therapy and in a lung adenocarcinoma cell line that was hypersensitive to growth inhibition by gefitinib, but not in gefitinib-insensitive tumors or cell lines. These results suggest that EGFR mutations may predict sensitivity to gefitinib.
FU NATIONAL CANCER INSTITUTEUnited States Department of Health & Human
NR 26
TC 7340
Z9 0
U1 29
U2 865.0
J9 SCIENCE
PD JUN
PY 2004
VL 304
BP 1497
EP 1500
DI 10.1126/science.1099314
PG 4
SC SCIENCE & TECHNOLOGY - OTHER TOPICS
UT WOS:000221795800043
PM 15118125
ER

PT J
AU SHAW, AT
   Y, YEAP BEOW
   J, SOLOMON BENJAMIN
   J, RIELY GREGORY
   JUSTIN, GAINOR
   A, ENGELMAN JEFFREY
   I, SHAPIRO GEOFFREY
   B, COSTA DANIEL
   I, OU SAI-HONG
   MOHIT, BUTANEY
   RAVI, SALGIA
   G, MAKI ROBERT
   MARILEILA, VARELLA-GARCIA
   C, DOEBELE ROBERT
   YUNG-JUE, BANG
   KIMARY, KULIG
   PAULINA, SELARU
   YIYUN, TANG
   D, WILNER KEITH
   L, KWAK EUNICE
   W, CLARK JEFFREY
   JOHN, IAFRATE A
   ROSS, CAMIDGE D
TI Effect of crizotinib on overall survival in patients with advanced non-small-cell lung cancer harbouring ALK gene rearrangement: a retrospective analysis
SO LANCET ONCOLOGY
DE eml4 alk fusion gene;anaplastic lymphoma kinase;activating mutation;phase iii;gefitinib;histology;tumor;2p23
AB Background ALK gene rearrangement defines a new molecular subtype of non-small-cell lung cancer (NSCLC). In a recent phase 1 clinical trial, the ALK tyrosine-kinase inhibitor (TKI) crizotinib showed marked antitumour activity in patients with advanced, ALK-positive NSCLC. To assess whether crizotinib affects overall survival in these patients, we did a retrospective study comparing survival outcomes in crizotinib-treated patients in the trial and crizotinib-naive controls screened during the same time period. Methods We examined overall survival in patients with advanced, ALK-positive NSCLC who enrolled in the phase 1 clinical trial of crizotinib, focusing on the cohort of 82 patients who had enrolled through Feb 10, 2010. For comparators, we identified 36 ALK-positive patients from trial sites who were not given crizotinib (ALK-positive controls), 67 patients without ALK rearrangement but positive for EGFR mutation, and 253 wild-type patients lacking either ALK rearrangement or EGFR mutation. To assess differences in overall survival, we assessed subsets of clinically comparable ALK-positive and ALK-negative patients. Findings Among 82 ALK-positive patients who were given crizotinib, median overall survival from initiation of crizotinib has not been reached (95% CI 17 months to not reached); 1-year overall survival was 74% (95% CI 63-82), and 2-year overall survival was 54% (40-66). Overall survival did not differ based on age, sex, smoking history, or ethnic origin. Survival in 30 ALK-positive patients who were given crizotinib in the second-line or third-line setting was significantly longer than in 23 ALK-positive controls given any second-line therapy (median overall survival not reached [95% CI 14 months to not reached] vs 6 months [4-17], 1-year overall survival 70% [95% CI 50-83] vs 44% [23-64], and 2-year overall survival 55% [33-72] vs 12% [2-30]; hazard ratio 0.36, 95% CI 0.17-0.75; p=0.004). Survival in 56 crizotinib-treated, ALK-positive patients was similar to that in 63 ALK-negative, EGFR-positive patients given EGFR TKI therapy (median overall survival not reached [95% CI 17 months to not reached] vs 24 months [15-34], 1-year overall survival 71% [95% CI 58-81] vs 74% [61-83], and 2-year overall survival 57% [40-71] vs 52% [38-65]; p=0.786), whereas survival in 36 crizotinib-naive, ALK-positive controls was similar to that in 253 wild-type controls (median overall survival 20 months [95% CI 13-26] vs 15 months [13-17]; p=0.244). Interpretation In patients with advanced, ALK-positive NSCLC, crizotinib therapy is associated with improved survival compared with that of crizotinib-naive controls. ALK rearrangement is not a favourable prognostic factor in advanced NSCLC. Funding Pfizer Inc, V Foundation for Cancer Research.
FU V Foundation for Cancer Research; PfizerPfizer; Abbott
NR 33
TC 691
Z9 0
U1 3
U2 89.0
J9 LANCET ONCOLOGY
PD OCT
PY 2011
VL 12
BP 1004
EP 1012
DI 10.1016/S1470-2045(11)70232-7
PG 9
SC ONCOLOGY
UT WOS:000295885200020
PM 21933749
ER

PT J
AU SCAGLIOTTI, GV
   PURVISH, PARIKH
   JOACHIM, VON PAWEL
   BONNE, BIESMA
   JOHAN, VANSTEENKISTE
   CHRISTIAN, MANEGOLD
   PIOTR, SERWATOWSKI
   ULRICH, GATZEMEIER
   RAGHUNADHARAO, DIGUMARTI
   MAURO, ZUKIN
   S, LEE JIN
   ANDERS, MELLEMGAARD
   KEUNCHIL, PARK
   SHEHKAR, PATIL
   JANUSZ, ROLSKI
   TUNCAY, GOKSEL
   FILIPPO, DE MARINIS
   LORINDA, SIMMS
   P, SUGARMAN KATHERINE
   DAVID, GANDARA
TI Phase III study comparing cisplatin plus gemcitabine with cisplatin plus pemetrexed in chemotherapy-naive patients with advanced-stage non-small-cell lung cancer
SO JOURNAL OF CLINICAL ONCOLOGY
DE multitargeted antifolate;thymidylate synthase;1st line treatment;messenger rna;carboplatin;trial;multicenter;paclitaxel;bevacizumab;combination
AB Purpose Cisplatin plus gemcitabine is a standard regimen for first-line treatment of advanced non-small-cell lung cancer (NSCLC). Phase II studies of pemetrexed plus platinum compounds have also shown activity in this setting. Patients and Methods This noninferiority, phase III, randomized study compared the overall survival between treatment arms using a fixed margin method (hazard ratio [HR] < 1.176) in 1,725 chemotherapy-naive patients with stage IIIB or IV NSCLC and an Eastern Cooperative Oncology Group performance status of 0 to 1. Patients received cisplatin 75 mg/m(2) on day 1 and gemcitabine 1,250 mg/m(2) on days 1 and 8 (n = 863) or cisplatin 75 mg/m(2) and pemetrexed 500 mg/m(2) on day 1 (n = 862) every 3 weeks for up to six cycles. Results Overall survival for cisplatin/pemetrexed was noninferior to cisplatin/ gemcitabine (median survival, 10.3 v 10.3 months, respectively; HR = 0.94; 95% CI, 0.84 to 1.05). Overall survival was statistically superior for cisplatin/ pemetrexed versus cisplatin/ gemcitabine in patients with adenocarcinoma (n = 847; 12.6 v 10.9 months, respectively) and large-cell carcinoma histology (n = 153; 10.4 v 6.7 months, respectively). In contrast, in patients with squamous cell histology, there was a significant improvement in survival with cisplatin/ gemcitabine versus cisplatin/pemetrexed (n = 473; 10.8 v 9.4 months, respectively). For cisplatin/pemetrexed, rates of grade 3 or 4 neutropenia, anemia, and thrombocytopenia (P <= .001); febrile neutropenia (P = .002); and alopecia (P < .001) were significantly lower, whereas grade 3 or 4 nausea (P = .004) was more common. Conclusion In advanced NSCLC, cisplatin/pemetrexed provides similar efficacy with better tolerability and more convenient administration than cisplatin/gemcitabine. This is the first prospective phase III study in NSCLC to show survival differences based on histologic type.
FU F Hoffmann-La Roche (China)Hoffmann-La Roche; Science and Technology
NR 35
TC 2449
Z9 0
U1 3
U2 148.0
J9 JOURNAL OF CLINICAL ONCOLOGY
PD JUL
PY 2008
VL 26
BP 3543
EP 3551
DI 10.1200/JCO.2007.15.0375
PG 9
SC ONCOLOGY
UT WOS:000258050500015
PM 18506025
ER

PT J
AU SHAW, AT
   DONG-WAN, KIM
   RANEE, MEHRA
   W, TAN DANIEL S
   ENRIQUETA, FELIP
   M, CHOW LAURA Q
   ROSS, CAMIDGE D
   JOHAN, VANSTEENKISTE
   SUNIL, SHARMA
   TOMMASO, DE PAS
   J, RIELY GREGORY
   J, SOLOMON BENJAMIN
   JUERGEN, WOLF
   MICHAEL, THOMAS
   MARTIN, SCHULER
   GEOFFREY, LIU
   ARMANDO, SANTORO
   Y, LAU YVONNE
   MEREDITH, GOLDWASSER
   L, BORAL ANTHONY
   A, ENGELMAN JEFFREY
TI Ceritinib in ALK-Rearranged Non-Small-Cell Lung Cancer
SO NEW ENGLAND JOURNAL OF MEDICINE
DE eml4 alk fusion gene;kinase inhibitor;acquired resistance;clinical resistance;mutation;egfr;crizotinib;gefitinib;sti 571;trial
AB BackgroundNon-small-cell lung cancer (NSCLC) harboring the anaplastic lymphoma kinase gene (ALK) rearrangement is sensitive to the ALK inhibitor crizotinib, but resistance invariably develops. Ceritinib (LDK378) is a new ALK inhibitor that has shown greater antitumor potency than crizotinib in preclinical studies. MethodsIn this phase 1 study, we administered oral ceritinib in doses of 50 to 750 mg once daily to patients with advanced cancers harboring genetic alterations in ALK. In an expansion phase of the study, patients received the maximum tolerated dose. Patients were assessed to determine the safety, pharmacokinetic properties, and antitumor activity of ceritinib. Tumor biopsies were performed before ceritinib treatment to identify resistance mutations in ALK in a group of patients with NSCLC who had had disease progression during treatment with crizotinib. ResultsA total of 59 patients were enrolled in the dose-escalation phase. The maximum tolerated dose of ceritinib was 750 mg once daily; dose-limiting toxic events included diarrhea, vomiting, dehydration, elevated aminotransferase levels, and hypophosphatemia. This phase was followed by an expansion phase, in which an additional 71 patients were treated, for a total of 130 patients overall. Among 114 patients with NSCLC who received at least 400 mg of ceritinib per day, the overall response rate was 58% (95% confidence interval [CI], 48 to 67). Among 80 patients who had received crizotinib previously, the response rate was 56% (95% CI, 45 to 67). Responses were observed in patients with various resistance mutations in ALK and in patients without detectable mutations. Among patients with NSCLC who received at least 400 mg of ceritinib per day, the median progression-free survival was 7.0 months (95% CI, 5.6 to 9.5). ConclusionsCeritinib was highly active in patients with advanced, ALK-rearranged NSCLC, including those who had had disease progression during crizotinib treatment, regardless of the presence of resistance mutations in ALK. (Funded by Novartis Pharmaceuticals and others; ClinicalTrials.gov number, NCT01283516.) Ceritinib is 20 times as potent as crizotinib at inhibiting anaplastic lymphoma kinase (ALK) in vitro. In patients, ceritinib produced antitumor responses in 56% of those who had resistance to crizotinib. Genetic alterations in the anaplastic lymphoma kinase gene (ALK) are implicated in the pathogenesis of several human cancers.(1) ALK can be aberrantly activated by mutation, gene amplification, or chromosomal rearrangement, leading to the expression of a potent oncogenic driver. In non-small-cell lung cancer (NSCLC), ALK rearrangement occurs in approximately 5% of cases.(2)-(8)ALK-rearranged tumors depend on ALK for growth and survival and show marked sensitivity to ALK inhibitors such as crizotinib. Among patients with advanced, ALK-rearranged NSCLC, crizotinib has been associated with response rates of approximately 60% across multiple studies and a median progression-free survival ...
FU Novartis PharmaceuticalsNovartis; National Cancer InstituteUnited States
NR 28
TC 1085
Z9 0
U1 4
U2 147.0
J9 NEW ENGLAND JOURNAL OF MEDICINE
PD MAR
PY 2014
VL 370
BP 1189
EP 1197
DI 10.1056/NEJMoa1311107
PG 9
SC GENERAL & INTERNAL MEDICINE
UT WOS:000333426000006
PM 24963575
ER

PT J
AU MOK, TS
   -L, WU Y
   -J, AHN M
   C, GARASSINO M
   R, KIM H
   S, RAMALINGAM S
   A, SHEPHERD F
   Y, HE
   H, AKAMATSU
   E, THEELEN W S M
   K, LEE C
   M, SEBASTIAN
   A, TEMPLETON
   H, MANN
   M, MAROTTI
   S, GHIORGHIU
   A, PAPADIMITRAKOPOULOU V
   INVESTIGATORS, CA AURA3
TI Osimertinib or Platinum-Pemetrexed in EGFR T790M-Positive Lung Cancer
SO NEW ENGLAND JOURNAL OF MEDICINE
DE open label;1st line treatment;t790m mutation;patients pt;phase iii;resistance;chemotherapy;gefitinib;erlotinib;azd9291
AB BACKGROUND Osimertinib is an epidermal growth factor receptor tyrosine kinase inhibitor (EGFR-TKI) that is selective for both EGFR-TKI sensitizing and T790M resistance mutations in patients with non-small-cell lung cancer. The efficacy of osimertinib as compared with platinum-based therapy plus pemetrexed in such patients is unknown. METHODS In this randomized, international, open-label, phase 3 trial, we assigned 419 patients with T790M-positive advanced non-small-cell lung cancer, who had disease progression after first-line EGFR-TKI therapy, in a 2: 1 ratio to receive either oral osimertinib (at a dose of 80 mg once daily) or intravenous pemetrexed (500 mg per square meter of body-surface area) plus either carboplatin (target area under the curve, 5 [AUC5]) or cisplatin (75 mg per square meter) every 3 weeks for up to six cycles; maintenance pemetrexed was allowed. In all the patients, disease had progressed during receipt of first-line EGFR-TKI therapy. The primary end point was investigator-assessed progression-free survival. RESULTS The median duration of progression-free survival was significantly longer with osimertinib than with platinum therapy plus pemetrexed (10.1 months vs. 4.4 months; hazard ratio; 0.30; 95% confidence interval [CI], 0.23 to 0.41; P< 0.001). The objective response rate was significantly better with osimertinib (71%; 95% CI, 65 to 76) than with platinum therapy plus pemetrexed (31%; 95% CI, 24 to 40) (odds ratio for objective response, 5.39; 95% CI, 3.47 to 8.48; P< 0.001). Among 144 patients with metastases to the central nervous system (CNS), the median duration of progression-free survival was longer among patients receiving osimertinib than among those receiving platinum therapy plus pemetrexed (8.5 months vs. 4.2 months; hazard ratio, 0.32; 95% CI, 0.21 to 0.49). The proportion of patients with adverse events of grade 3 or higher was lower with osimertinib (23%) than with platinum therapy plus pemetrexed (47%). CONCLUSIONS Osimertinib had significantly greater efficacy than platinum therapy plus pemetrexed in patients with T790M-positive advanced non-small-cell lung cancer (including those with CNS metastases) in whom disease had progressed during first-line EGFR-TKI therapy.
FU AstraZenecaAstraZeneca [NCT02151981]; NATIONAL CANCER INSTITUTEUnited
NR 27
TC 1594
Z9 0
U1 16
U2 260.0
J9 NEW ENGLAND JOURNAL OF MEDICINE
PD FEB
PY 2017
VL 376
BP 629
EP 640
DI 10.1056/NEJMoa1612674
PG 12
SC GENERAL & INTERNAL MEDICINE
UT WOS:000396402700014
PM 27959700
ER

PT J
AU THATCHER, N
   A, CHANG
   P, PARIKH
   JR, PEREIRA
   T, CIULEANU
   J, VON PAWEL
   S, THONGPRASERT
   EH, TAN
   K, PEMBERTON
   V, ARCHER
   K, CARROLL
TI Gefitinib plus best supportive care in previously treated patients with refractory advanced non-small-cell lung cancer: results from a randomised, placebo-controlled, multicentre study (Iressa Survival Evaluation in Lung Cancer)
SO LANCET
DE receptor tyrosine kinase;chemotherapy regimen;gene mutation;trial;inhibitor;sensitivity;erlotinib;platinum;zd1839;docetaxel
AB Background This placebo-controlled phase III study investigated the effect on survival of gefitinib as second-line or third-line treatment for patients with locally advanced or metastatic non-small-cell lung cancer. Methods 1692 patients who were refractory to or intolerant of their latest chemotherapy regimen were randomly assigned in a ratio of two to one either gefitinib (250 mg/day) or placebo, plus best supportive care. The primary endpoint was survival in the overall population of patients and those with adenocarcinoma. The primary analysis of the population for survival was by intention to treat. This study has been submitted for registration with ClinicalTrials.gov, number 1839IL/709. Findings 1129 patients were assigned gefitinib and 563 placebo. At median follow-up of 7.2 months, median survival did not differ significantly between the groups in the overall population (5.6 months for gefitinib and 5.1 months for placebo; hazard ratio 0.89 [95% CI 0.77-1.02], p=0.087) or among the 812 patients with adenocarcinoma (6.3 months vs 5.4 months; 0.84 [0.68-1.03], p=0.089). Preplanned subgroup analyses showed significantly longer survival in the gefitinib group than the placebo group for never-smokers (n=375; 0.67 [0.49-0.92], p=0.012; median survival 8.9 vs 6.1 months) and patients of Asian origin (n=342; 0.66 [0.48-0.91], p=0.01; median survival 9.5 vs 5.5 months). Gefitinib was well tolerated, as in previous studies. Interpretation Treatment with gefitinib was not associated with significant improvement in survival in either coprimary population. There was pronounced heterogeneity in survival outcomes between groups of patients, with some evidence of benefit among never-smokers and patients of Asian origin.
FU Spanish Ministry of Science and InnovationSpanish Government
NR 33
TC 1720
Z9 0
U1 3
U2 110.0
J9 LANCET
PD OCT
PY 2005
VL 366
BP 1527
EP 1537
DI 10.1016/S0140-6736(05)67625-8
PG 11
SC GENERAL & INTERNAL MEDICINE
UT WOS:000232984800021
PM 16257339
ER

PT J
AU SOLOMON, BJ
   TONY, MOK
   DONG-WAN, KIM
   YI-LONG, WU
   KAZUHIKO, NAKAGAWA
   TAREK, MEKHAIL
   ENRIQUETA, FELIP
   FEDERICO, CAPPUZZO
   JOLANDA, PAOLINI
   TIZIANA, USARI
   SHRIVIDYA, IYER
   ARLENE, REISMAN
   D, WILNER KEITH
   JENNIFER, TURSI
   FIONA, BLACKHALL
   M, BOYER
   V, GANJU
   B, HUGHES
   N, PAVLAKIS
   B, SOLOMON
   S, VARMA
   T, BERGHMANS
   J-L, CANON
   I, DEMEDTS
   A, JANSSENS
   R, LOUIS
   T, PIETERS
   D, SCHALLIER
   V, SURMONT
   MACIEL, DA SILVA C
   MOREIRA, FERREIRA C-G
   V, HIRSH
   A, JOY
   F, LABERGE
   W, MORZYCKI
   R, WIERZBICKI
   B, HAN
   X, LIU
   S, QIN
   Y, SHI
   Y, WANG
   G, WU
   Y-L, WU
   C, ZHOU
   J, AHVONEN
   F, BARLESI
   J, CADRANEL
   E, DANSIN
   J, FAYETTE
   J-F, MORERE
   D, MORO-SIBILOT
   J-L, PUJOL
   E, QUOIX
   G, ZALCMAN
   N, FRICKHOFEN
   C-P, SCHNEIDER
   T, WEHLER
   T, MOK
   P, SO
   S, CUFFE
   A, BEARZ
   C, BONI
   F, CAPPUZZO
   F, COGNETTI
   F, DE BRAUD
   T, DE PAS
   D, GALETTA
   M, MIGLIORINO
   D, ROCCO
   G, SCAGLIOTTI
   P, TAGLIAFERRI
   M, TISEO
   K, AOE
   T, HIDA
   T, KATO
   T, KOZUKI
   K, NAKAGAWA
   S, NIHO
   M, NISHIO
   H, NOKIHARA
   M, SATOUCHI
   T, SETO
   T, TAKAHASHI
   J-S, AHN
   D-W, KIM
   S-W, KIM
   G, BERCHEM
   ARRIETA, RODRIGUEZ O
   B, BIESMA
   A-M, DINGEMANS
   E, SMIT
   A, HELLAND
   F, BARATA
   V, GORBUNOVA
   G, MANIKHAS
   S, ORLOV
   S, LEONG
   H-L, LIM
   R, SOO
   E-H, TAN
   A, NOSWORTHY
   CODES, VILLENA M
   E, FELIP
   GARRIDO, LOPEZ P
   ISLA, CASADO D
   MARTINEZ, BANACLOCHA N
   PONCE, AIX S
   REGUART, ARANSAY N
   RODRIGUEZ, ABREU D
   TRIGO, PEREZ J
   O, GAUTSCHI
   M, PLESS
   A, ZIPPELIUS
   G-C, CHANG
   Y-H, TSAI
   Y, SHPARYK
   F, BLACKHALL
   N, STEELE
   V, ARMENIO
   K, DRAGNEV
   M, DUGAN
   S, GADGEEL
   D, GERBER
   S, GRAZIANO
   S, GURUBHAGAVATULA
   L, HORN
   S, JALAL
   R, LAUER
   R, MEHRA
   T, MEKHAIL
   H, MIRSHAHIDI
   S, PAKKALA
   J, POLIKOFF
   H, RAFTOPOULOS
   M, SALEH
   R, SALGIA
   S, WAQAR
   INVESTIGATORS, CA PROFILE 1014
TI First-Line Crizotinib versus Chemotherapy in ALK-Positive Lung Cancer
SO NEW ENGLAND JOURNAL OF MEDICINE
DE anaplastic lymphoma;phase iii;cisplatin;plus;adenocarcinoma;gefitinib;criteria;therapy;qlq c30;kinase
AB BACKGROUND The efficacy of the ALK inhibitor crizotinib as compared with standard chemotherapy as first-line treatment for advanced ALK-positive non-small-cell lung cancer (NSCLC) is unknown. METHODS We conducted an open-label, phase 3 trial comparing crizotinib with chemotherapy in 343 patients with advanced ALK-positive nonsquamous NSCLC who had received no previous systemic treatment for advanced disease. Patients were randomly assigned to receive oral crizotinib at a dose of 250 mg twice daily or to receive intravenous chemotherapy (pemetrexed, 500 mg per square meter of body-surface area, plus either cisplatin, 75 mg per square meter, or carboplatin, target area under the curve of 5 to 6 mg per milliliter per minute) every 3 weeks for up to six cycles. Crossover to crizotinib treatment after disease progression was permitted for patients receiving chemotherapy. The primary end point was progression-free survival as assessed by independent radiologic review. RESULTS Progression-free survival was significantly longer with crizotinib than with chemotherapy (median, 10.9 months vs. 7.0 months; hazard ratio for progression or death with crizotinib, 0.45; 95% confidence interval [CI], 0.35 to 0.60; P<0.001). Objective response rates were 74% and 45%, respectively (P<0.001). Median overall survival was not reached in either group (hazard ratio for death with crizotinib, 0.82; 95% CI, 0.54 to 1.26; P = 0.36); the probability of 1-year survival was 84% with crizotinib and 79% with chemotherapy. The most common adverse events with crizotinib were vision disorders, diarrhea, nausea, and edema, and the most common events with chemotherapy were nausea, fatigue, vomiting, and decreased appetite. As compared with chemotherapy, crizotinib was associated with greater reduction in lung cancer symptoms and greater improvement in quality of life. CONCLUSIONS Crizotinib was superior to standard first-line pemetrexed-plus-platinum chemotherapy in patients with previously untreated advanced ALK-positive NSCLC.
FU PfizerPfizer
NR 33
TC 1963
Z9 0
U1 4
U2 174.0
J9 NEW ENGLAND JOURNAL OF MEDICINE
PD DEC
PY 2014
VL 371
BP 2167
EP 2177
DI 10.1056/NEJMoa1408440
PG 11
SC GENERAL & INTERNAL MEDICINE
UT WOS:000345976700005
PM 25470694
ER

PT J
AU KIM, ES
   VERA, HIRSH
   TONY, MOK
   A, SOCINSKI MARK
   RADJ, GERVAIS
   YI-LONG, WU
   LONG-YUN, LI
   L, WATKINS CLAIRE
   V, SELLERS MARK
   S, LOWE ELIZABETH
   YAN, SUN
   MEI-LIN, LIAO
   KELL, OSTERLIND
   MARTIN, RECK
   A, ARMOUR ALISON
   A, SHEPHERD FRANCES
   M, LIPPMAN SCOTT
   JEAN-YVES, DOUILLARD
TI Gefitinib versus docetaxel in previously treated non-small-cell lung cancer (INTEREST): a randomised phase III trial
SO LANCET
DE growth factor receptor;gene copy number;functional assessment;supportive care;therapy;predictor;erlotinib;iressa
AB Background Two phase II trials in patients with previously-treated advanced non-small-cell lung cancer suggested that gefitinib was efficacious and less toxic than was chemotherapy. We compared gefitinib with docetaxel in patients with locally advanced or metastatic non-small-cell lung cancer who had been pretreated with platinum-based chemotherapy. Methods We undertook an open-label phase III study with recruitment between March 1, 2004, and Feb 17, 2006, at 149 centres in 24 countries. 1466 patients with pretreated ( :one platinum-based regimen) advanced non-small-cell lung cancer were randomly assigned with dynamic balancing to receive gefitinib (250 mg per day orally; n=733) or docetaxel (75 mg/m(2) intravenously in 1-h infusion every 3 weeks; n=733). The primary objective was to compare overall survival between the groups with co-primary analyses to assess non-inferiority in the overall per-protocol population and superiority in patients with high epidermal growth factor receptor (EGFR)-gene-copy number in the intention-to-treat population. This study is registered with ClinicalTrials.gov, number NCT00076388. Findings 1433 patients were analysed per protocol (723 in gefitinib group and 710 in docetaxel group). Non-inferiority of gefitinib compared with docetaxel was confirmed for overall survival (593 vs 576 events; hazard ratio [HR] 1 . 020, 96% CI 0.905-1.150, meeting the predefined non-inferiority criterion; median survival 7.6 vs 8.0 months) Superiority of gefitinib in patients with high EGFR-gene-copy number (85 vs 89 patients) was not proven (72 vs 71 events; HR 1. 09, 95% Cl 0 . 78-1.51; p=0 . 62; median survival 8 . 4 vs 7.5 months). In the gefitinib group, the most common adverse events were rash or acne (360 [49%] vs 73 [10%]) and diarrhoea (255 [35%] vs 177 [25%]); whereas in the docetaxel group, neutropenia (35 [5%] vs 514 [74%]), asthenic disorders (182 [25%] vs 334 (47%]), and alopecia (23 [3%] vs 254 [36%]) were most common. Interpretation INTEREST established non-inferior survival of gefitinib compared with docetaxel, suggesting that gefitinib is a valid treatment for pretreated patients with advanced non-small-cell lung cancer. Funding AstraZeneca.
FU AstraZenecaAstraZeneca
NR 28
TC 1050
Z9 0
U1 0
U2 62.0
J9 LANCET
PD NOV
PY 2008
VL 372
BP 1809
EP 1818
DI 10.1016/S0140-6736(08)61758-4
PG 14
SC GENERAL & INTERNAL MEDICINE
UT WOS:000261112000023
PM 19027483
ER

PT J
AU GIACCONE, G
   RS, HERBST
   C, MANEGOLD
   G, SCAGLIOTTI
   R, ROSELL
   V, MILLER
   RB, NATALE
   JH, SCHILLER
   J, VON PAWEL
   A, PLUZANSKA
   M, GATZEMEIER
   J, GROUS
   JS, OCHS
   SD, AVERBUCH
   MK, WOLF
   P, RENNIE
   A, FANDI
   DH, JOHNSON
TI Gefitinib in combination with gemcitabine and cisplatin in advanced non-small-cell lung cancer: A phase III trial-INTACT1
SO JOURNAL OF CLINICAL ONCOLOGY
DE growth factor receptor;tyrosine kinase;trial;inhibitor;chemotherapy;efficacy;tumor;iressa
AB Purpose The purpose of this study was to determine whether the addition of the epidermal growth factor receptor tyrosine kinase inhibitor gefitinib (Iressa, ZD1839; AstraZeneca, Wilmington, DE) to standard first-line gemcitabine and cisplatin provides clinical benefit over gemcitabine and cisplatin alone in patients with advanced or metastatic non-small-cell lung cancer (NSCLC). Gefitinib has demonstrated encouraging efficacy in advanced NSCLC in phase 11 trials in pretreated patients, and a phase I trial of gefitinib in combination with gemcitabine and cisplatin showed favorable tolerability. Patients and Methods This was a phase III randomized, double-blind, placebo-controlled, multicenter trial in chemotherapy-naive patients with unresectable stage III or IV NSCLC. All patients received up to six cycles of chemotherapy (cisplatin 80 mg/m(2) on day 1 and gemcitabine 1,250 mg/m(2) on days 1 and 8 of the 3-week cycle) plus either gefitinib 500 mg/d, gefitinib 250 mg/d, or placebo. Daily gefitinib or placebo was continued until disease progression. End points included overall survival (primary), time to progression, response rates, and safety evaluation. Results A total of 1,093 patients were enrolled. There was no difference in efficacy end points between the treatment groups: for the gefitinib 500 mg/d, gefitinib 250 mg/d, and placebo groups, respectively, median survival times were 9.9, 9.9, and 10.9 months (global ordered log-rank [GOLrank] P =.4560), median times to progression were 5.5, 5.8, and 6.0 months (GOLrank; P =.7633), and response rates were 49.7%, 50.3%, and 44.8%. No significant unexpected adverse events were seen. (C) 2004 by American Society of Clinical Oncology. Conclusion Gefitinib in combination with gemcitabine and cisplatin in chemotherapy-naive patients with advanced NSCLC did not have improved efficacy over gemcitabine and cisplatin alone. The reasons for this remain obscure and require further preclinical testing.
FU F Hoffmann-La Roche Ltd/Genentech IncHoffmann-La RocheRoche
NR 23
TC 1379
Z9 0
U1 4
U2 58.0
J9 JOURNAL OF CLINICAL ONCOLOGY
PD MAR
PY 2004
VL 22
BP 777
EP 784
DI 10.1200/JCO.2004.08.001
PG 8
SC ONCOLOGY
UT WOS:000189380900006
PM 14990632
ER

PT J
AU HAN, SW
   TY, KIM
   PG, HWANG
   S, JEONG
   J, KIM
   IS, CHOI
   DY, OH
   LH, KIM
   DW, KIM
   DH, CHUNG
   SA, IM
   YT, KIM
   JS, LEE
   DS, HEO
   YJ, BANG
   NK, KIM
TI Predictive and prognostic impact of epidermal growth factor receptor mutation in non-small-cell lung cancer patients treated with gefitinib
SO JOURNAL OF CLINICAL ONCOLOGY
DE tumor cell;tyrosine kinase;egfr mutation;pathway;sensitivity;inhibitor;efficacy;marker;trial
AB Purpose This study was undertaken to investigate the effects of epidermal growth factor receptor (EGFR) mutation and its downstream signaling on response and survival in non-small-cell lung cancer (NSCLC) patients treated with gefitinib. Patients and Methods For 90 consecutive NSCLC patients who had received gefitinib, EGFR mutation was analyzed by DNA sequencing of exons 18, 19, 21, and 23 in the EGFR tyrosine kinase domain. Expressions of phosphorylated (p) -Akt and p-Erk were determined via immunohistochemistry. Response rate, time to progression (TTP), and overall survival were compared between each group according to EGFR mutation, as well as p-Akt and p-Erk expression. Results Seventeen patients (18.9%; 95% CI, 10.8 to 27.0) harbored EGFR mutations. These mutations include deletions in exon 19 in seven patients, L858R in six patients, G719A in three patients, and a novel A859T in one patient. Response rate in patients with EGFR mutation was 64.7% (11 of 17 patients; 95% CI, 42.0 to 87.4), in contrast to 13.7% (10 of 73 patients; 95% CI, 5.8 to 21.6) in patients without mutation (P<.001). Moreover, these 17 patients with EGFR mutation had significantly prolonged TTP (21.7 v 1.8 months; P <.001) and overall survival (30.5 v 6.6 months; P <.001) compared with the remaining 73 patients without mutation. Although no significant correlation was detected between EGFR mutation and expressions of p-Akt or p-Erk, p-Akt overexpression was associated with prolonged TTP in patients with EGFR mutation. Conclusion Our data further support the importance of EGFR mutation with regard to gefitinib sensitivity. In addition to its predictive role, EGFR mutation confers significant survival benefits on NSCLC patients treated with gefitinib.
FU Bristol-Myers SquibbBristol-Myers Squibb; Ono Pharmaceutical
NR 21
TC 651
Z9 0
U1 1
U2 20.0
J9 JOURNAL OF CLINICAL ONCOLOGY
PD APR
PY 2005
VL 23
BP 2493
EP 2501
DI 10.1200/JCO.2005.01.388
PG 9
SC ONCOLOGY
UT WOS:000228313200005
PM 15710947
ER

PT J
AU WU, YL
   CAICUN, ZHOU
   CHENG-PING, HU
   JIFENG, FENG
   SHUN, LU
   YUNCHAO, HUANG
   WEI, LI
   MEI, HOU
   HUA, SHI JIAN
   YOUNG, LEE KYE
   CHONG-RUI, XU
   DAN, MASSEY
   MIYOUNG, KIM
   YANG, SHI
   L, GEATER SARAYUT
TI Afatinib versus cisplatin plus gemcitabine for first-line treatment of Asian patients with advanced non-small-cell lung cancer harbouring EGFR mutations (LUX-Lung 6): an open-label, randomised phase 3 trial
SO LANCET ONCOLOGY
DE erbb family blocker;clinical trial;solid tumor;chemotherapy;gefitinib;erlotinib;adenocarcinoma;multicenter;inhibitor;oncology
AB Background Afatinib-an oral irreversible ErbB family blocker-improves progression-free survival compared with pemetrexed and cisplatin for first-line treatment of patients with EGFR mutation-positive advanced non-small-cell lung cancer (NSCLC). We compared afatinib with gemcitabine and cisplatin-a chemotherapy regimen widely used in Asia-for first-line treatment of Asian patients with EGFR mutation-positive advanced NSCLC. Methods This open-label, randomised phase 3 trial was done at 36 centres in China, Thailand, and South Korea. After central testing for EGFR mutations, treatment-naive patients (stage IIIB or IV cancer [American Joint Committee on Cancer version 6], performance status 0-1) were randomly assigned (2: 1) to receive either oral afatinib (40 mg per day) or intravenous gemcitabine 1000 mg/m(2) on day 1 and day 8 plus cisplatin 75 mg/m(2) on day 1 of a 3-week schedule for up to six cycles. Randomisation was done centrally with a random number-generating system and an interactive internet and voice-response system. Randomisation was stratified by EGFR mutation (Leu858Arg, exon 19 deletions, or other; block size three). Clinicians and patients were not masked to treatment assignment, but the independent central imaging review group were. Treatment continued until disease progression, intolerable toxic effects, or withdrawal of consent. The primary endpoint was progression-free survival assessed by independent central review (intention-to-treat population). This study is registered with ClinicalTrials.gov, NCT01121393. Findings 910 patients were screened and 364 were randomly assigned (242 to afatinib, 122 to gemcitabine and cisplatin). Median progression-free survival was significantly longer in the afatinib group (11.0 months, 95% CI 9.7-13.7) than in the gemcitabine and cisplatin group (5.6 months, 5.1-6.7; hazard ratio 0.28, 95% CI 0.20-0.39; p<0.0001). The most common treatment-related grade 3 or 4 adverse events in the afatinib group were rash or acne (35 [14.6%] of 239 patients), diarrhoea (13 [5.4%]), and stomatitis or mucositis (13 [5.4%]), compared with neutropenia (30 [26.5%] of 113 patients), vomiting (22 [19.5%]), and leucopenia (17 [15.0%]) in the gemcitabine and cisplatin group. Treatment-related serious adverse events occurred in 15 (6.3%) patients in the afatinib group and nine (8.0%) patients in the gemcitabine and cisplatin group. Interpretation First-line afatinib significantly improves progression-free survival with a tolerable and manageable safety profile in Asian patients with EGFR mutation-positive advanced lung NSCLC. Afatinib should be considered as a first-line treatment option for this patient population.
FU Boehringer IngelheimBoehringer Ingelheim
NR 29
TC 1309
Z9 0
U1 4
U2 175.0
J9 LANCET ONCOLOGY
PD FEB
PY 2014
VL 15
BP 213
EP 222
DI 10.1016/S1470-2045(13)70604-1
PG 10
SC ONCOLOGY
UT WOS:000330228700034
PM 24439929
ER

PT J
AU SOCINSKI, MA
   M, JOTTE R
   F, CAPPUZZO
   F, ORLANDI
   D, STROYAKOVSKIY
   N, NOGAMI
   D, RODRIGUEZ-ABREU
   D, MORO-SIBILOT
   A, THOMAS C
   F, BARLESI
   G, FINLEY
   C, KELSCH
   A, LEE
   S, COLEMAN
   Y, DENG
   Y, SHEN
   M, KOWANETZ
   A, LOPEZ-CHAVEZ
   A, SANDLER
   M, RECK
   A, AHUALLI
   G, JARCHUM
   L, KAEN D
   S, KAHL
   M, KOTLIAR
   D, KOWALYSZYN R
   G, LERZO
   I, MAGRI
   C, MARTIN
   A, PASTOR
   P, PICON
   G, STREICH
   M, VARELA
   P, BLINMAN
   M, BOYER
   C, CROMBIE
   S, GAUDEN
   S, GILL
   B, HUGHES
   T, JOHN
   A, JOSHI
   S, KOSMIDER
   C, LEWIS
   M, MILLWARD
   I, NORDMAN
   L, NOTT
   K, O'BYRNE
   F, PARNIS
   N, POTASZ
   G, RICHARDSON
   N, SINGHAL
   J, ECKMAYR
   R, GREIL
   C, GOEMINNE J
   A, PAULUS
   B, ARAGAO
   A, BRUNO L
   C, CAMPOS
   RDC, COSTAMILAN
   A, DETTINO
   A, FACCIO
   G, GIROTTO
   D, MATIAS
   M, MURAD A
   G, SCHWARTSMANN
   C, SILVA
   H, TADOKORO
   B, DIMITROV
   R, ILIEVA
   D, KALEV
   V, KANAREV
   M, KOLEVA
   K, KOYNOV
   Z, MIHAYLOVA
   V, COHEN
   G, COURNOYER
   S, RORKE
   J, ROTHENSTEIN
   S, SPADAFORA
   O, AREN
   E, ULUNQUE ORELLANA
   E, YANEZ
   C, VALETTE AUDIGIER
   J, BENNOUNA
   H, BERARD
   B, COUDERT
   C, DAYEN
   F, DENIS
   E, GUILLEVIN FABRE
   C, FOA
   V, GAZAILLE
   S, LE MOULEC
   J, MAZIERES
   F, MORERE J
   R, VEILLON
   J, BARGON
   D, BEHRINGER
   J, DICKGREBER N
   W, ENGEL-RIEDEL
   R, FISCHER J
   B, HACKANSON
   K, KOKOWSKI
   J, KOLLMEIER
   S, LOGES
   C, SCHULZ
   W, SCHUTTE
   M, SERKE
   H, STAUDER
   C, STEPPERT
   T, WEHLER
   F, WEISSINGER
   M, WERMKE
   C, WESSELER
   G, ALLEGRINI
   D, AMOROSO
   C, BARONE
   G, BORRA
   G, CARTENI
   E, DEFRAIA
   A, FALCONE
   F, GROSSI
   M, MENCOBONI
   R, MIGLIORINO M
   A, PAZZOLA
   H, PARRA SOTO
   G, TONINI
   K, AZUMA
   T, FUKUHARA
   M, ICHIKI
   S, IKEDA
   T, KAWAGUCHI
   H, KIM Y
   K, KISHI
   S, OTANI
   T, SETO
   Y, TAKEDA
   H, TANAKA
   N, YAMAMOTO
   S, YOKOTA
   T, YOKOYAMA
   G, PURKALNE
   Z, ZVIRBULE
   S, CICENAS
   J, FILIPAUSKIENE
   A, DOMINGUEZ
   A, GOMEZ
   M, LEON LAZARO J
   Y, LOPEZ
   V, AERTS J G J
   N, BARLO
   B, BIESMA
   M, DINGEMANS A
   S, HASHEMI
   S, KEIZER-VAN'T WESTEINDE
   E, LAMMERS
   K, MANSOUR
   F, SCHRAMEL
   D, SNIJDERS
   M, VAN HAARST J
   A, VAN LINDERT
   F, WILSCHUT
   D, ALEMAN
   R, TIPISMANA CISNEROS
   A, KOBASHIGAWA
   L, MAS
   D, ESCOBAR MORON H
   T, ALMODOVAR
   A, ARAUJO
   I, AZEVEDO
   F, BARATA
   H, QUEIROGA
   U, DE BRITO SATURNINO DUARTE
   E, TEIXEIRA
   M, BIAKHOV
   R, GALIULIN
   V, GORBUNOVA
   N, KARASEVA
   N, KOVALENKO
   K, PENKOV
   A, POLTORATSKIY
   A, VASILIEV
   E, ZHILTSOVA
   S, LEONG S
   D, LIM
   J, BENIAK
   J, CHOVANEC
   R, GODAL
   P, KASAN
   M, PORUBSKA
   R, ALVAREZ
   MDC, MANRIQUE ARESES
   C, ARANDA BARNETO I
   J, CARPENO DE CASTRO
   M, GOMEZ DOMINE J H C N N
   E, FONT FELIP
   Y, GARCIA GARCIA
   P, LOPEZ GARRIDO
   R, SARRIO GIRONES
   L, LARRIBA GONZALEZ J
   A, MOLLA INSA
   B, MUNARRIZ JIMENEZ
   M, PIQUERAS LOPEZ-BREA
   E, NADAL
   S, AIX PONCE
   A, GARCIA TAUS
   J, PONS TERRASA
   S, ESTEVEZ VAZQUEZ
   N, SEGARRA VINOLAS
   A, VIKSTROM
   M, FRUEH
   O, GAUTSCHI
   A, LOHRI
   A, OCHSENBEIN
   C, CHANG G
   H, CHEN C
   T, CHEN W
   M, CHEN Y
   L, HO C
   C, HSIA T
   K, HSIEH R
   S, HUANG M
   T, LI C
   C, LIN Y
   Y, LIU C
   C, SU W
   J, YU C
   H, ADAMCHUK
   O, ANDRUSENKO
   I, BONDARENKO
   A, CHORNOBAI
   Y, HOTKO
   O, IVASHCHUK
   O, KOLESNIK
   A, KRYZHANIVSKA
   S, ODARCHENKO
   N, OGORODNIKOVA
   A, RUSYN
   V, SHAMRAI
   D, SHAPOVALOV
   L, VASYLYEV
   I, VYNNYCHENKO
   N, KARIM ABDEL
   M, ALMUBARAK
   M, AL-NSOUR
   V, ASSIKIS
   S, BAKER
   M, BATUS
   P, BEATTY
   K, BECKER
   N, BELMAN
   E, BERNICKER
   F, BRAITEH
   L, BUI
   L, CARR
   A, CHAUDHRY
   H, CHENG
   S, CHITNENI
   M, COHENURAM
   G, DANIELS
   W, DEAN-COLOMB
   III, DEVORE R
   A, DISTEFANO
   A, DOBRESCU
   Z, DREW D
   P, EISENBERG
   B, ERICKSON
   E, ESKANDER
   J, FABREGAS
   B, FALLER
   J, FIORILLO
   JR, GOLDSCHMIDT J
   B, GOUELI
   S, GURUBHAGAVATULA
   B, HALIBEY
   J, HAMM
   J, HERMAN
   P, HOFFMAN
   A, HOOBERMAN
   H, JHANGIANI
   F, KABBINAVAR
   A, KARNAD
   P, KEOGH G
   E, KIRSHNER
   H, KOH
   S, KONO
   M, KOSTY
   S, KOTIAH
   M, KOZLOFF
   C, KUZMA
   N, LAKHANI
   J, LUKAS
   W, MARTIN
   N, MASOOD
   V, MATTHEWS-SMITH
   J, MCCANN
   M, MENEFEE
   R, MITCHELL B
   S, NAIDU
   M, NARANG
   R, NATALE
   T, NIEDERMAN
   M, NISSENBLATT
   H, OU S
   C, PASCHOLD J
   E, RAEZ L
   S, RAFIYATH
   E, RODRIGUEZ
   J, ROSALES
   J, ROTHMAN
   K, SABBATH
   P, SANZ-ALTAMIRA
   M, SCHNELL F
   M, SHTIVELBAND
   J, SILBERBERG
   M, SOCOTEANU
   I, SPIRA A
   P, STELLA
   J, SUBRAMANIAN
   M, SWANSON P
   B, TELIVALA
   F, TSAI
   M, TUMMALA
   A, VANDERWALDE
   V, VELCHETI
   H, WEST
   R, YANAGIHARA
   D, ZYLLA
   GRP, CA IMPOWER150 STUDY
TI Atezolizumab for First-Line Treatment of Metastatic Nonsquamous NSCLC
SO NEW ENGLAND JOURNAL OF MEDICINE
DE phase iii trial;open label;cancer;bevacizumab;therapy;docetaxel;antibody;cell;chemotherapy;multicenter
AB BACKGROUND The cancer-cell-killing property of atezolizumab may be enhanced by the blockade of vascular endothelial growth factor-mediated immunosuppression with bevacizumab. This open-label, phase 3 study evaluated atezolizumab plus bevacizumab plus chemotherapy in patients with metastatic nonsquamous non-small-cell lung cancer (NSCLC) who had not previously received chemotherapy. METHODS We randomly assigned patients to receive atezolizumab plus carboplatin plus paclitaxel (ACP), bevacizumab plus carboplatin plus paclitaxel (BCP), or atezolizumab plus BCP (ABCP) every 3 weeks for four or six cycles, followed by maintenance therapy with atezolizumab, bevacizumab, or both. The two primary end points were investigator-assessed progression-free survival both among patients in the intention-to-treat population who had a wild-type genotype (WT population; patients with EGFR or ALK genetic alterations were excluded) and among patients in the WT population who had high expression of an effector T-cell (Teff) gene signature in the tumor (Teff-high WT population) and overall survival in the WT population. The ABCP group was compared with the BCP group before the ACP group was compared with the BCP group. RESULTS In the WT population, 356 patients were assigned to the ABCP group, and 336 to the BCP group. The median progression-free survival was longer in the ABCP group than in the BCP group (8.3 months vs. 6.8 months; hazard ratio for disease progression or death, 0.62; 95% confidence interval [CI], 0.52 to 0.74; P<0.001); the corresponding values in the Teff-high WT population were 11.3 months and 6.8 months (hazard ratio, 0.51 [95% CI, 0.38 to 0.68]; P<0.001). Progression-free survival was also longer in the ABCP group than in the BCP group in the entire intention-to-treat population (including those with EGFR or ALK genetic alterations) and among patients with low or negative programmed death ligand 1 (PD-L1) expression, those with low Teff gene-signature expression, and those with liver metastases. Median overall survival among the patients in the WT population was longer in the ABCP group than in the BCP group (19.2 months vs. 14.7 months; hazard ratio for death, 0.78; 95% CI, 0.64 to 0.96; P = 0.02). The safety profile of ABCP was consistent with previously reported safety risks of the individual medicines. CONCLUSIONS The addition of atezolizumab to bevacizumab plus chemotherapy significantly improved progression-free survival and overall survival among patients with metastatic nonsquamous NSCLC, regardless of PD-L1 expression and EGFR or ALK genetic alteration status.
FU F. Hoffmann-La Roche/GenentechHoffmann-La RocheRoche HoldingGenentech
NR 38
TC 1451
Z9 0
U1 8
U2 166.0
J9 NEW ENGLAND JOURNAL OF MEDICINE
PD JUN
PY 2018
VL 378
BP 2288
EP 2301
DI 10.1056/NEJMoa1716948
PG 14
SC GENERAL & INTERNAL MEDICINE
UT WOS:000435099900006
PM 29863955
ER

PT J
AU PARK, K
   ENG-HUAT, TAN
   KEN, O'BYRNE
   LI, ZHANG
   MICHAEL, BOYER
   TONY, MOK
   VERA, HIRSH
   CHIH-HSIN, YANG JAMES
   HYEONG, LEE KI
   SHUN, LU
   YUANKAI, SHI
   SANG-WE, KIM
   JANESSA, LASKIN
   DONG-WAN, KIM
   DUBOS, ARVIS CATHERINE
   KARL, KOLBECK ARVIS
   A, LAURIE SCOTT
   CHUN-MING, TSAI
   MEHDI, SHAHIDI
   MIYOUNG, KIM
   DAN, MASSEY
   VICTORIA, ZAZULINA
   LUIS, PAZ-ARES
TI Afatinib versus gefitinib as first-line treatment of patients with EGFR mutation-positive non-small-cell lung cancer (LUX-Lung 7): a phase 2B, open-label, randomised controlled trial
SO LANCET ONCOLOGY
DE tyrosine kinase inhibitor;chemotherapy;erlotinib;resistance;adenocarcinoma;multicenter;nsclc;time
AB Background The irreversible ErbB family blocker afatinib and the reversible EGFR tyrosine kinase inhibitor gefitinib are approved for first-line treatment of EGFR mutation-positive non-small-cell lung cancer (NSCLC). We aimed to compare the efficacy and safety of afatinib and gefitinib in this setting. Methods This multicentre, international, open-label, exploratory, randomised controlled phase 2B trial (LUX-Lung 7) was done at 64 centres in 13 countries. Treatment-naive patients with stage IIIB or IV NSCLC and a common EGFR mutation (exon 19 deletion or Leu858Arg) were randomly assigned (1: 1) to receive afatinib (40 mg per day) or gefitinib (250 mg per day) until disease progression, or beyond if deemed beneficial by the investigator. Randomisation, stratified by EGFR mutation type and status of brain metastases, was done centrally using a validated number generating system implemented via an interactive voice or web-based response system with a block size of four. Clinicians and patients were not masked to treatment allocation; independent review of tumour response was done in a blinded manner. Coprimary endpoints were progression-free survival by independent central review, time-to-treatment failure, and overall survival. Efficacy analyses were done in the intention-to-treat population and safety analyses were done in patients who received at least one dose of study drug. This ongoing study is registered with ClinicalTrials.gov, number NCT01466660. Findings Between Dec 13, 2011, and Aug 8, 2013, 319 patients were randomly assigned (160 to afatinib and 159 to gefitinib). Median follow-up was 27.3 months (IQR 15.3-33.9). Progression-free survival (median 11.0 months [95% CI 1.6-12.9] with afatinib vs 1.9 months [9.1-11.5] with gefitinib; hazard ratio [HR] .73 [95% CI .57-.95], p=.017) and time-to-treatment failure (median 13.7 months [95% CI 11.9-15.0] with afatinib vs 11.5 months [1.1-13.1] with gefitinib; HR .73 [95% CI .58-.92], p=.0073) were significantly longer with afatinib than with gefitinib. Overall survival data are not mature. The most common treatment-related grade 3 or 4 adverse events were diarrhoea (20 [13%] of 160 patients given afatinib vs two [1%] of 159 given gefitinib) and rash or acne (15 [9%] patients given afatinib vs five [3%] of those given gefitinib) and liver enzyme elevations (no patients given afatinib vs 14 [9%] of those given gefitinib). Serious treatment-related adverse events occurred in 17 (11%) patients in the afatinib group and seven (4%) in the gefitinib group. Ten (6%) patients in each group discontinued treatment due to drug-related adverse events. 15 (9%) fatal adverse events occurred in the afatinib group and ten (6%) in the gefitinib group. All but one of these deaths were considered unrelated to treatment; one patient in the gefitinib group died from drug-related hepatic and renal failure. Interpretation Afatinib significantly improved outcomes in treatment-naive patients with EGFR-mutated NSCLC compared with gefitinib, with a manageable tolerability profile. These data are potentially important for clinical decision making in this patient population.
FU Boehringer IngelheimBoehringer Ingelheim
NR 33
TC 618
Z9 0
U1 1
U2 121.0
J9 LANCET ONCOLOGY
PD MAY
PY 2016
VL 17
BP 577
EP 589
DI 10.1016/S1470-2045(16)30033-X
PG 13
SC ONCOLOGY
UT WOS:000374829800049
PM 27083334
ER

PT J
AU EBERHARD, DA
   BE, JOHNSON
   LC, AMLER
   AD, GODDARD
   SL, HELDENS
   RS, HERBST
   WL, INCE
   PA, JANNE
   T, JANUARIO
   DH, JOHNSON
   P, KLEIN
   VA, MILLER
   MA, OSTLAND
   DA, RAMIES
   D, SEBISANOVIC
   JA, STINSON
   YR, ZHANG
   S, SESHAGIRI
   KJ, HILLAN
TI Mutations in the epidermal growth factor receptor and in KRAS are predictive and prognostic indicators in patients with non-small-cell lung cancer treated with chemotherapy alone and in combination with erlotinib
SO JOURNAL OF CLINICAL ONCOLOGY
DE k ras mutation;gene mutation;tumor cell;gefitinib;egfr;adenocarcinoma;trial;sensitivity;survival;smoker
AB Purpose Epidermal growth factor receptor (EGFR) mutations have been associated with tumor response to treatment with single-agent EGFR inhibitors in patients with relapsed non-small-cell lung Cancer (NSCLC). The implications of EGFR mutations in patients treated with EGFR inhibitors, plus first-line chemotherapy are unknown. KRAS is frequently activated in NSCLC. The relationship of KRAS mutations to outcome after EGFR inhibitor treatment has not been described. Patients and Methods Previously untreated patients with advanced NSCLC in the phase III TRIBUTE study who were randomly assigned to carboplatin and paclitaxel with erlotinib or placebo were assessed for survival, response, and time to progression (TTP). EGFR exons 18 through 21 and KRAS exon 2 were sequenced in tumors from 274 patients. Outcomes were correlated with EGFR and KRAS mutations in retrospective subset analyses. Results EGFR mutations were detected in 13% of tumors and were associated with longer survival, irrespective of treatment (P <.001). Among erlotinib-treated patients, EGFR mutations were associated with improved response rate (P <.05) and there was a trend toward an erlotinib benefit on TTP (P =.092) but not improved survival (P =.96). KRAS mutations (21% of tumors) were associated with significantly decreased TTP and survival in erlotinib plus chemotherapy-treated patients. Conclusion EGFR mutations may be a positive prognostic factor for survival in advanced NSCLC patients treated with chemotherapy with or without erlotinib, and may predict greater likelihood of response. Patients with KRAS-mutant NSCLC showed poorer clinical outcomes when treated with erlotinib and chemotherapy. Further studies are needed to confirm the findings of this retrospective subset analysis.
FU Merck Sharp DohmeMerck & Company
NR 31
TC 1172
Z9 0
U1 1
U2 48.0
J9 JOURNAL OF CLINICAL ONCOLOGY
PD SEP
PY 2005
VL 23
BP 5900
EP 5909
DI 10.1200/JCO.2005.02.857
PG 10
SC ONCOLOGY
UT WOS:000231606300013
PM 16043828
ER

PT J
AU LANGER, CJ
   M, GADGEEL SHIRISH
   HOSSEIN, BORGHAEI
   A, PAPADIMITRAKOPOULOU VASSILIKI
   AMITA, PATNAIK
   F, POWELL STEVEN
   D, GENTZLER RYAN
   G, MARTINS RENATO
   P, STEVENSON JAMES
   I, JALAL SHADIA
   AMIT, PANWALKAR
   CHIH-HSIN, YANG JAMES
   MATTHEW, GUBENS
   V, SEQUIST LECIA
   M, AWAD MARK
   JOSEPH, FIORE
   YANG, GE
   HARRY, RAFTOPOULOS
   LEENA, GANDHI
   INVESTIGATORS, CA KEYNOTE-021
TI Carboplatin and pemetrexed with or without pembrolizumab for advanced, non-squamous non-small-cell lung cancer: a randomised, phase 2 cohort of the open-label KEYNOTE-021 study
SO LANCET ONCOLOGY
DE 1st line treatment;anticancer agent;controlled trial;nivolumab;bevacizumab;therapy;chemotherapy;docetaxel;cisplatin;survival
AB Background Limited evidence exists to show that adding a third agent to platinum-doublet chemotherapy improves efficacy in the first-line advanced non-small-cell lung cancer (NSCLC) setting. The anti-PD-1 antibody pembrolizumab has shown efficacy as monotherapy in patients with advanced NSCLC and has a non-overlapping toxicity profile with chemotherapy. We assessed whether the addition of pembrolizumab to platinum-doublet chemotherapy improves efficacy in patients with advanced non-squamous NSCLC. Methods In this randomised, open-label, phase 2 cohort of a multicohort study (KEYNOTE-021), patients were enrolled at 26 medical centres in the USA and Taiwan. Patients with chemotherapy-naive, stage IIIB or IV, non-squamous NSCLC without targetable EGFR or ALK genetic aberrations were randomly assigned (1: 1) in blocks of four stratified by PD-L1 tumour proportion score (<1% vs >= 1%) using an interactive voice-response system to 4 cycles of pembrolizumab 200 mg plus carboplatin area under curve 5 mg/mL per min and pemetrexed 500 mg/m(2) every 3 weeks followed by pembrolizumab for 24 months and indefinite pemetrexed maintenance therapy or to 4 cycles of carboplatin and pemetrexed alone followed by indefinite pemetrexed maintenance therapy. The primary endpoint was the proportion of patients who achieved an objective response, defined as the percentage of patients with radiologically confirmed complete or partial response according to Response Evaluation Criteria in Solid Tumors version 1.1 assessed by masked, independent central review, in the intention-to-treat population, defined as all patients who were allocated to study treatment. Significance threshold was p<0.025 (one sided). Safety was assessed in the as-treated population, defined as all patients who received at least one dose of the assigned study treatment. This trial, which is closed for enrolment but continuing for follow-up, is registered with ClinicalTrials.gov, number NCT02039674. Findings Between Nov 25, 2014, and Jan 25, 2016, 123 patients were enrolled; 60 were randomly assigned to the pembrolizumab plus chemotherapy group and 63 to the chemotherapy alone group. 33 (55%; 95% CI 42-68) of 60 patients in the pembrolizumab plus chemotherapy group achieved an objective response compared with 18 (29%; 18-41) of 63 patients in the chemotherapy alone group (estimated treatment difference 26% [95% CI 9-42%]; p=0.0016). The incidence of grade 3 or worse treatment-related adverse events was similar between groups (23 [39%] of 59 patients in the pembrolizumab plus chemotherapy group and 16 [26%] of 62 in the chemotherapy alone group). The most common grade 3 or worse treatment-related adverse events in the pembrolizumab plus chemotherapy group were anaemia (seven [12%] of 59) and decreased neutrophil count (three [5%]); an additional six events each occurred in two (3%) for acute kidney injury, decreased lymphocyte count, fatigue, neutropenia, and sepsis, and thrombocytopenia. In the chemotherapy alone group, the most common grade 3 or worse events were anaemia (nine [15%] of 62) and decreased neutrophil count, pancytopenia, and thrombocytopenia (two [3%] each). One (2%) of 59 patients in the pembrolizumab plus chemotherapy group experienced treatment-related death because of sepsis compared with two (3%) of 62 patients in the chemotherapy group: one because of sepsis and one because of pancytopenia. Interpretation Combination of pembrolizumab, carboplatin, and pemetrexed could be an effective and tolerable first-line treatment option for patients with advanced non-squamous NSCLC. This finding is being further explored in an ongoing international, randomised, double-blind, phase 3 study.
FU Merck Co.Merck & Company; NATIONAL CANCER INSTITUTEUnited States
NR 29
TC 900
Z9 0
U1 4
U2 99.0
J9 LANCET ONCOLOGY
PD NOV
PY 2016
VL 17
BP 1497
EP 1508
DI 10.1016/S1470-2045(16)30498-3
PG 12
SC ONCOLOGY
UT WOS:000389537600043
PM 27745820
ER

PT J
AU HERBST, RS
   G, GIACCONE
   JH, SCHILLER
   RB, NATALE
   V, MILLER
TI Gefitinib in combination with paclitaxel and carboplatin in advanced non-small-cell lung cancer: A phase III trial - INTACT 2
SO JOURNAL OF CLINICAL ONCOLOGY
DE growth factor receptor;tyrosine kinase inhibitor;chemotherapy regimen;plus carboplatin;zd1839 iressa;cisplatin;efficacy;tumor;egfr
AB Purpose Preclinical studies indicate that gefitinib (Iressa, ZD1839; AstraZeneca, Wilmington, DE), an orally active epidermal growth factor receptor tyrosine kinase inhibitor, may enhance antitumor efficacy of cytotoxics, and combination with paclitaxel and carboplatin had acceptable tolerability in a phase I trial. Gefitinib monotherapy demonstrated unparalleled antitumor activity for a biologic agent, with less toxicity than docetaxel, in phase II trials in refractory, advanced non-small-cell lung cancer (NSCLC). This phase III, randomized, placebo-controlled, double-blind trial evaluated gefitinib plus paclitaxel and carboplatin in chemotherapy-naive patients with advanced NSCLC. Patients and Methods Patients received paclitaxel 225 mg/m(2) and carboplatin area under concentration/time curve of 6 mg/min/mL (day 1 every 3 weeks) plus gefitinib 500 mg/d, gefitinib 250 mg/d, or placebo. After a maximum of six cycles, daily gefitinib or placebo continued until disease progression. End points included overall survival, time to progression (TTP), response rate (RR), and safety evaluation. Results A total of 1,037 patients were recruited. Baseline demographic characteristics were well balanced. There was no difference in overall survival (median, 8.7, 9.8, and 9.9 months for gefitinib 500 mg/d, 250 mg/d, and placebo, respectively; P = .64), TTP, or RR between arms. Expected dose-related diarrhea and skin toxicity were observed in gefitinib-treated patients, with no new significant/unexpected safety findings from combination with chemotherapy. Subset analysis of patients with adenocarcinoma who received greater than or equal to 90 days' chemotherapy demonstrated statistically significant prolonged survival, suggesting a gefitinib maintenance effect. Conclusion Gefitinib showed no added benefit in survival, TTP, or RR compared with standard chemotherapy alone. This large, placebo-controlled trial confirmed the favorable gefitinib safety profile observed in phase I and II monotherapy trials. (C) 2004 by American Society of Clinical Oncology.
FU AstraZenecaAstraZeneca; Boehringer IngelheimBoehringer Ingelheim; Chugai
NR 33
TC 1364
Z9 0
U1 3
U2 51.0
J9 JOURNAL OF CLINICAL ONCOLOGY
PD MAR
PY 2004
VL 22
BP 785
EP 794
DI 10.1200/JCO.2004.07.215
PG 10
SC ONCOLOGY
UT WOS:000189380900007
PM 14990633
ER

PT J
AU TSAO, MS
   A, SAKURADA
   JC, CUTZ
   CQ, ZHU
   S, KAMEL-REID
   J, SQUIRE
   I, LORIMER
   T, ZHANG
   N, LIU
   M, DANESHMAND
   P, MARRANO
   GD, SANTOS
   A, LAGARDE
   F, RICHARDSON
   L, SEYMOUR
   M, WHITEHEAD
   KY, DING
   J, PATER
   FA, SHEPHERD
TI Erlotinib in lung cancer - Molecular and clinical predictors of outcome
SO NEW ENGLAND JOURNAL OF MEDICINE
DE growth factor receptor;tyrosine kinase;poor prognosis;egfr mutation;gene mutation;factor alpha;gefitinib;expression;sensitivity;overexpression
AB BACKGROUND A clinical trial that compared erlotinib with a placebo for non - small- cell lung cancer demonstrated a survival benefit for erlotinib. We used tumor- biopsy samples from participants in this trial to investigate whether responsiveness to erlotinib and its impact on survival were associated with expression by the tumor of epidermal growth factor receptor ( EGFR) and EGFR gene amplification and mutations. METHODS EGFR expression was evaluated immunohistochemically in non - small- cell lung cancer specimens from 325 of 731 patients in the trial; 197 samples were analyzed for EGFR mutations; and 221 samples were analyzed for the number of EGFR genes. RESULTS In univariate analyses, survival was longer in the erlotinib group than in the placebo group when EGFR was expressed ( hazard ratio for death, 0.68; P= 0.02) or there was a high number of copies of EGFR ( hazard ratio, 0.44; P= 0.008). In multivariate analyses, adenocarcinoma ( P= 0.01), never having smoked ( P< 0.001), and expression of EGFR ( P= 0.03) were associated with an objective response. In multivariate analysis, survival after treatment with erlotinib was not influenced by the status of EGFR expression, the number of EGFR copies, or EGFR mutation. CONCLUSIONS Among patients with non - small- cell lung cancer who receive erlotinib, the presence of an EGFR mutation may increase responsiveness to the agent, but it is not indicative of a survival benefit.
FU AstraZenecaAstraZeneca [NCT02151981]; NATIONAL CANCER INSTITUTEUnited
NR 41
TC 1511
Z9 0
U1 0
U2 62.0
J9 NEW ENGLAND JOURNAL OF MEDICINE
PD JUL
PY 2005
VL 353
BP 133
EP 144
DI 10.1056/NEJMoa050736
PG 12
SC GENERAL & INTERNAL MEDICINE
UT WOS:000230438800005
PM 16014883
ER

PT J
AU SHAW, AT
   DONG-WAN, KIM
   KAZUHIKO, NAKAGAWA
   TAKASHI, SETO
   LUCIO, CRINO
   MYUNG-JU, AHN
   TOMMASO, DE PAS
   BENJAMIN, BESSE
   J, SOLOMON BENJAMIN
   FIONA, BLACKHALL
   YI-LONG, WU
   MICHAEL, THOMAS
   J, O'BYRNE KENNETH
   DENIS, MORO-SIBILOT
   ROSS, CAMIDGE D
   TONY, MOK
   VERA, HIRSH
   J, RIELY GREGORY
   SHRIVIDYA, IYER
   VANESSA, TASSELL
   ANNA, POLLI
   D, WILNER KEITH
   A, JAENNE PASI
TI Crizotinib versus Chemotherapy in Advanced ALK-Positive Lung Cancer
SO NEW ENGLAND JOURNAL OF MEDICINE
DE eml4 alk fusion gene;clinical trial;open label;phase iii;lymphoma;oncology;egfr;rearrangement;gefitinib;docetaxel
AB Background In single-group studies, chromosomal rearrangements of the anaplastic lymphoma kinase gene (ALK) have been associated with marked clinical responses to crizotinib, an oral tyrosine kinase inhibitor targeting ALK. Whether crizotinib is superior to standard chemotherapy with respect to efficacy is unknown. Methods We conducted a phase 3, open-label trial comparing crizotinib with chemotherapy in 347 patients with locally advanced or metastatic ALK-positive lung cancer who had received one prior platinum-based regimen. Patients were randomly assigned to receive oral treatment with crizotinib (250 mg) twice daily or intravenous chemotherapy with either pemetrexed (500 mg per square meter of body-surface area) or docetaxel (75 mg per square meter) every 3 weeks. Patients in the chemotherapy group who had disease progression were permitted to cross over to crizotinib as part of a separate study. The primary end point was progression-free survival. Results The median progression-free survival was 7.7 months in the crizotinib group and 3.0 months in the chemotherapy group (hazard ratio for progression or death with crizotinib, 0.49; 95% confidence interval [CI], 0.37 to 0.64; P<0.001). The response rates were 65% (95% CI, 58 to 72) with crizotinib, as compared with 20% (95% CI, 14 to 26) with chemotherapy (P<0.001). An interim analysis of overall survival showed no significant improvement with crizotinib as compared with chemotherapy (hazard ratio for death in the crizotinib group, 1.02; 95% CI, 0.68 to 1.54; P = 0.54). Common adverse events associated with crizotinib were visual disorder, gastrointestinal side effects, and elevated liver aminotransferase levels, whereas common adverse events with chemotherapy were fatigue, alopecia, and dyspnea. Patients reported greater reductions in symptoms of lung cancer and greater improvement in global quality of life with crizotinib than with chemotherapy. Conclusions Crizotinib is superior to standard chemotherapy in patients with previously treated, advanced non-small-cell lung cancer with ALK rearrangement.
FU PfizerPfizer
NR 30
TC 2400
Z9 0
U1 7
U2 258.0
J9 NEW ENGLAND JOURNAL OF MEDICINE
PD JUN
PY 2013
VL 368
BP 2385
EP 2394
DI 10.1056/NEJMoa1214886
PG 10
SC GENERAL & INTERNAL MEDICINE
UT WOS:000320601700008
PM 23724913
ER

PT J
AU SORIA, JC
   Y, OHE
   J, VANSTEENKISTE
   T, REUNGWETWATTANA
   B, CHEWASKULYONG
   H, LEE K
   A, DECHAPHUNKUL
   F, IMAMURA
   N, NOGAMI
   T, KURATA
   I, OKAMOTO
   C, ZHOU
   C, CHO B
   Y, CHENG
   K, CHO E
   J, VOON P
   D, PLANCHARD
   -C, SU W
   E, GRAY J
   -M, LEE S
   R, HODGE
   M, MAROTTI
   Y, RUKAZENKOV
   S, RAMALINGAM S
   MICHAEL, BOYER
   CHEE, LEE
   BRETT, HUGHES
   KENNETH, O'BYRNE
   PETER, BRIGGS
   MICHAEL, MILWARD
   THOMAS, JOHN
   INGEL, DEMEDTS
   JOHAN, VANSTEENKISTE
   FREDERIQUE, BUSTIN
   HENRIQUE, BARRIOS CARLOS
   CONSTANTA, TIMCHEVA
   CHARLES, BUTTS
   GLENWOOD, GOSS
   ROSALYN, JUERGENS
   NATASHA, LEIGHL
   SUSANNA, CHENG
   RONALD, BURKES
   CAICUN, ZHOU
   HELONG, ZHANG
   YONGQIAN, SHU
   YING, CHENG
   QING, ZHOU
   WEI, LI
   GUOSHENG, FENG
   YONG, HE
   BUHAI, WANG
   HONGJUN, GAO
   KEJUN, NAN
   XIANGDONG, ZHOU
   YUN, FAN
   AN, HUNAG JIAN
   YI, HU
   YUN-PENG, LIU
   CHUNLING, LIU
   YIPING, ZHANG
   BO, ZHU
   TOMAS, BARTEK
   ISABELLE, MONNET
   CLAUDE, EL KOURI
   MAURICE, PEROL
   HENRI, BERARD
   DAVID, PLANCHARD
   JEANNICK, MADELAINE
   JOACHIM, VON PAWEL
   CHRISTIAN, GROHE
   SABINE, BOHNET
   HELGE, BISCHOFF
   MEYER, ZUM BUESCHENFELDE CHRISTIAN
   ANJA, RUECKERT
   LAZLO, URBAN
   ZSOLT, PAPI-SZEKELY
   ESZTER, CSANKY
   CSABA, BOCSKEI
   SANDOR, TEHENES
   MAYA, GOTTFRIED
   JAIR, BAR
   NIR, PELED
   MIRJANA, WOLLNER
   ALESSANDRO, BERTOLINI
   ANTONIO, ARDIZZOIA
   CATERINA, ACCETTURA
   MICHELE, MITELLA
   RODOLFO, PASSALACQUA
   SILVIA, NOVELLO
   FAUSTO, ROILA
   MARCELLO, TISEO
   AKIMASA, SEKINE
   FUMIO, IMAMURA
   YUICHIRO, OHE
   NAOYUKI, NOGAMI
   TOSHIAKI, TAKAHASHI
   TAKAYASU, KURATA
   KAZUO, KASAHARA
   ISAMU, OKAMOTO
   KIYOTAKA, YOH
   SHUNICHI, SUGAWARA
   NOBUAKI, KOBAYASHI
   TSUNEO, SHIMOKAWA
   CHIYUKI, OKUDA
   TATSUO, FUKUHARA
   MASAFUMI, SATA
   KAZUHIKO, NAGAKAWA
   SHINJI, ATAGI
   YOSHIRO, NAKAHARA
   CHUL, CHO BYOUNG
   JONG-SEOK, LEE
   YOUNG, LEE KYE
   WON, SHIN SANG
   HYEONG, LEE KI
   KYUNG, CHO EUN
   JIN-HYOUNG, KANG
   HIN, HOW SOON
   JYE, VOON PEI
   KEK, PANG YONG
   ANNE, OSORIO-SANCHEZ JEMELA
   IMELDA, LADRERA GUIA ELENA
   PIOTR, SERWATOWSKI
   ALEKSANDRA, SZCZESNA
   KATARZYNA, ZAJDA
   RODRYG, RAMLAU
   DARIUSZ, SAWKA
   ENCARNACAO, TEIXEIRA MARIA
   TERESA, ALMODOVAR
   MARTA, SOARES
   AMELIA, ALMEIDA
   ANA, BARROSO
   MICHAEL, SCHENKER
   CALIN, GIRGORESCU ALEXANDRU
   POLIXENIA, IORGA
   SERGEY, ORLOV
   NINA, KARASEVA
   VLADIMIR, MOISEENKO
   ROSARIO, GARCIA CAMPELO
   DOLORES, ISLA CASADO MARIA
   MANUEL, COBO DOLS
   ERNEST, NADAL
   MARC, CAMPAYO GUILLAUMES
   LUIS, GONZALEZ LARRIBA JOSE
   MARGARITA, MAJEM TARRUELLA
   SERGIO, VAZQUEZ ESTEVEZ
   JOSE, FUENTES PRADERA
   DIEGO, MARQUEZ MEDINA
   ANDERS, VIKSTROM
   OLIVER, GAUTSCHI
   CHRISTIAN, BRITSCHGI
   ANDREAS, MUELLER
   YING-HUANG, TSAI
   MING-FANG, WU
   CHENG-TA, YANG
   CHIH, LIN MENG
   CHAO-HSUN, CHEN
   WU-CHOU, SU
   BUSYAMAS, CHEWASKULONG
   THANYANAN, REUNGWETWATTANA
   VICHIEN, SRIMUNINNIMIT
   ARUNEE, DECHAPHUNKUL
   SUDSAWAT, LAOHAVINIJ
   VIROTE, SRIURANPONG
   RAMAZAN, YILDIZ
   IGOR, BONDARENKO
   IHOR, VYNNYCHENKO
   HRYHORIY, ADAMCHUK
   YAROSLAV, SHPARYK
   MING, LEE SIOW
   ALLAN, PRICE
   YVONNE, SUMMERS
   RIYAZ, SHAH
   KONSTANTIN, DRAGNEV
   AJIT, MANIAM
   STEVEN, MCCUNE
   JIMMY, RUIZ
   SURESH, RAMALINGAM
   PASI, JANNE
   TREVOR, FEINSTEIN
   JOHN, HAMM
   IAN, ANDERSON
   FARRAH, KHAN
   RALPH, BOCCIA
   JHANELLE, GRAY
   NGOC, TRAN
   NHUNG, NGUYEN
   INVESTIGATORS, CA FLAURA
TI Osimertinib in Untreated EGFR-Mutated Advanced Non-Small-Cell Lung Cancer
SO NEW ENGLAND JOURNAL OF MEDICINE
DE open label;acquired resistance;1st line treatment;phase iii;cns response;azd9291;chemotherapy;gefitinib;erlotinib;therapy
AB BACKGROUND Osimertinib is an oral, third-generation, irreversible epidermal growth factor receptor tyrosine kinase inhibitor (EGFR-TKI) that selectively inhibits both EGFR-TKI-sensitizing and EGFR T790M resistance mutations. We compared osimertinib with standard EGFR-TKIs in patients with previously untreated, EGFR mutation-positive advanced non-small-cell lung cancer (NSCLC). METHODS In this double-blind, phase 3 trial, we randomly assigned 556 patients with previously untreated, EGFR mutation-positive (exon 19 deletion or L858R) advanced NSCLC in a 1: 1 ratio to receive either osimertinib (at a dose of 80 mg once daily) or a standard EGFR-TKI (gefitinib at a dose of 250 mg once daily or erlotinib at a dose of 150 mg once daily). The primary end point was investigator-assessed progression-free survival. RESULTS The median progression-free survival was significantly longer with osimertinib than with standard EGFR-TKIs (18.9 months vs. 10.2 months; hazard ratio for disease progression or death, 0.46; 95% confidence interval [CI], 0.37 to 0.57; P<0.001). The objective response rate was similar in the two groups: 80% with osimertinib and 76% with standard EGFR-TKIs (odds ratio, 1.27; 95% CI, 0.85 to 1.90; P = 0.24). The median duration of response was 17.2 months (95% CI, 13.8 to 22.0) with osimertinib versus 8.5 months (95% CI, 7.3 to 9.8) with standard EGFR-TKIs. Data on overall survival were immature at the interim analysis (25% maturity). The survival rate at 18 months was 83% (95% CI, 78 to 87) with osimertinib and 71% (95% CI, 65 to 76) with standard EGFR-TKIs (hazard ratio for death, 0.63; 95% CI, 0.45 to 0.88; P = 0.007 [nonsignificant in the interim analysis]). Adverse events of grade 3 or higher were less frequent with osimertinib than with standard EGFR-TKIs (34% vs. 45%). CONCLUSIONS Osimertinib showed efficacy superior to that of standard EGFR-TKIs in the first-line treatment of EGFR mutation-positive advanced NSCLC, with a similar safety profile and lower rates of serious adverse events.
FU AstraZenecaAstraZeneca
NR 33
TC 1759
Z9 0
U1 19
U2 449.0
J9 NEW ENGLAND JOURNAL OF MEDICINE
PD JAN
PY 2018
VL 378
BP 113
EP 125
DI 10.1056/NEJMoa1713137
PG 13
SC GENERAL & INTERNAL MEDICINE
UT WOS:000419971600005
PM 29151359
ER

PT J
AU CAMIDGE, DR
   YUNG-JUE, BANG
   L, KWAK EUNICE
   JOHN, IAFRATE A
   MARILEILA, VARELLA-GARCIA
   B, FOX STEPHEN
   J, RIELY GREGORY
   BENJAMIN, SOLOMON
   I, OU SAI-HONG
   DONG-WAN, KIM
   RAVI, SALGIA
   PANAGIOTIS, FIDIAS
   A, ENGELMAN JEFFREY
   LEENA, GANDHI
   A, JAENNE PASI
   B, COSTA DANIEL
   I, SHAPIRO GEOFFREY
   PATRICIA, LORUSSO
   KATHERINE, RUFFNER
   PATRICIA, STEPHENSON
   YIYUN, TANG
   KEITH, WILNER
   W, CLARK JEFFREY
   T, SHAW ALICE
TI Activity and safety of crizotinib in patients with ALK-positive non-small-cell lung cancer: updated results from a phase 1 study
SO LANCET ONCOLOGY
DE eml4 alk fusion gene;anaplastic lymphoma;acquired resistance;clinical feature;kras mutation;c met;kinase;inhibitor;egfr;rearrangement
AB Background ALK fusion genes occur in a subset of non-small-cell lung cancers (NSCLCs). We assessed the tolerability and activity of crizotinib in patients with NSCLC who were prospectively identified to have an ALK fusion within the first-in-man phase 1 crizotinib study. Methods In this phase 1 study, patients with ALK-positive stage III or IV NSCLC received oral crizotinib 250 mg twice daily in 28-day cycles. Endpoints included tumour responses, duration of response, time to tumour response, progression-free survival (PFS), overall survival at 6 and 12 months, and determination of the safety and tolerability and characterisation of the plasma pharmacokinetic profile of crizotinib after oral administration. Responses were analysed in evaluable patients and PFS and safety were analysed in all patients. This study is registered with ClinicalTrials.gov, number NCT00585195. Findings Between Aug 27, 2008, and June 1, 2011, 149 ALK-positive patients were enrolled, 143 of whom were included in the response-evaluable population. 87 of 143 patients had an objective response (60.8%, 95% CI 52.3-68.9), including three complete responses and 84 partial responses. Median time to first documented objective response was 7.9 weeks (range 2.1-39.6) and median duration of response was 49.1 weeks (95% CI 39.3-75.4). The response rate seemed to be largely independent of age, sex, performance status, or line of treatment. Median PFS was 9.7 months (95% CI 7.7-12.8). Median overall survival data are not yet mature, but estimated overall survival at 6 and 12 months was 87.9% (95% CI 81.3-92.3) and 74.8% (66.4-81.5), respectively. 39 patients continued to receive crizotinib for more than 2 weeks after progression because of perceived ongoing clinical benefit from the drug (12 for at least 6 months from the time of their initial investigator-defined disease progression). Overall, 144 (97%) of 149 patients experienced treatment-related adverse events, which were mostly grade 1 or 2. The most common adverse events were visual effects, nausea, diarrhoea, constipation, vomiting, and peripheral oedema. The most common treatment-related grade 3 or 4 adverse events were neutropenia (n=9), raised alanine aminotransferase (n=6), hypophosphataemia (n=6), and lymphopenia (n=6). Interpretation Crizotinib is well tolerated with rapid, durable responses in patients with ALK-positive NSCLC. There seems to be potential for ongoing benefit after initial disease progression in this population, but a more formal definition of ongoing benefit in this context is needed.
FU PfizerPfizer; Abbott Molecular; Chugai; Boehringer IngelheimBoehringer
NR 45
TC 920
Z9 0
U1 3
U2 96.0
J9 LANCET ONCOLOGY
PD OCT
PY 2012
VL 13
BP 1011
EP 1019
DI 10.1016/S1470-2045(12)70344-3
PG 9
SC ONCOLOGY
UT WOS:000309510600038
PM 22954507
ER

PT J
AU MILLER, VA
   VERA, HIRSH
   JACQUES, CADRANEL
   YUH-MIN, CHEN
   KEUNCHIL, PARK
   SANG-WE, KIM
   CAICUN, ZHOU
   WU-CHOU, SU
   MENGZHAO, WANG
   YAN, SUN
   SEOG, HEO DAE
   LUCIO, CRINO
   ENG-HUAT, TAN
   TSU-YI, CHAO
   MEHDI, SHAHIDI
   JULIE, CONG XIUYU
   M, LORENCE ROBERT
   CHIH-HSIN, YANG JAMES
TI Afatinib versus placebo for patients with advanced, metastatic non-small-cell lung cancer after failure of erlotinib, gefitinib, or both, and one or two lines of chemotherapy (LUX-Lung 1): a phase 2b/3 randomised trial
SO LANCET ONCOLOGY
DE growth factor receptor;tyrosine kinase inhibitor;acquired resistance;clinical trial;irreversible egfr;iii trial;mutation;discontinuation;gemcitabine;qlq c30
AB Background Afatinib, an irreversible ErbB-family blocker, has shown preclinical activity when tested in EGFR mutant models with mutations that confer resistance to EGFR tyrosine-kinase inhibitors. We aimed to assess its efficacy in patients with advanced lung adenocarcinoma with previous treatment failure on EGFR tyrosine-kinase inhibitors. Methods In this phase 2b/3 trial, we enrolled patients with stage IIIB or IV adenocarcinoma and an Eastern Cooperative Oncology Group performance (ECOG) performance score of 0-2 who had received one or two previous chemotherapy regimens and had disease progression after at least 12 weeks of treatment with erlotinib or gefitinib. We used a computer-generated sequence to randomly allocate patients (2: 1) to either afatinib (50 mg per day) or placebo; all patients received best supportive care. Randomisation was done in blocks of three and was stratified by sex and baseline ECOG performance status (0-1 vs 2). Investigators, patients, and the trial sponsor were masked to treatment assignment. The primary endpoint was overall survival (from date of randomisation to death), analysed on an intention-to-treat basis. This study is registered with ClinicalTrials.gov, number NCT00656136. Findings Between May 26, 2008, and Sept 21, 2009, we identified 697 patients, 585 of whom were randomly allocated to treatment (390 to afatinib, 195 to placebo). Median overall survival was 10.8 months (95% CI 10.0-12.0) in the afatinib group and 12.0 months (10.2-14.3) in the placebo group (hazard ratio 1.08, 95% CI 0.86-1.35; p=0.74). Median progression-free survival was longer in the afatinib group (3.3 months, 95% CI 2.79-4.40) than it was in the placebo group (1.1 months, 0.95-1.68; hazard ratio 0.38, 95% CI 0.31-0.48; p<0.0001). No complete responses to treatment were noted; 29 (7%) patients had a partial response in the afatinib group, as did one patient in the placebo group. Subsequent cancer treatment was given to 257 (68%) patients in the afatinib group and 153 (79%) patients in the placebo group. The most common adverse events in the afatinib group were diarrhoea (339 [87%] of 390 patients; 66 [17%] were grade 3) and rash or acne (305 [78%] patients; 56 [14%] were grade 3). These events occurred less often in the placebo group (18 [9%] of 195 patients had diarrhoea; 31 [16%] had rash or acne), all being grade 1 or 2. Drug-related serious adverse events occurred in 39 (10%) patients in the afatinib group and one (<1%) patient in the placebo group. We recorded two possibly treatment-related deaths in the afatinib group. Interpretation Although we recorded no benefit in terms of overall survival with afatinib (which might have been affected by cancer treatments given after progression in both groups), our findings for progression-free survival and response to treatment suggest that afatinib could be of some benefit to patients with advanced lung adenocarcinoma who have failed at least 12 weeks of previous EGFR tyrosine-kinase inhibitor treatment.
FU Boehringer Ingelheim Inc.Boehringer Ingelheim; AstraZenecaAstraZeneca;
NR 31
TC 727
Z9 0
U1 0
U2 141.0
J9 LANCET ONCOLOGY
PD MAY
PY 2012
VL 13
BP 528
EP 538
DI 10.1016/S1470-2045(12)70087-6
PG 11
SC ONCOLOGY
UT WOS:000303508700044
PM 22452896
ER

PT J
AU GATZEMEIER, U
   ANNA, PLUZANSKA
   ALEKSANDRA, SZCZESNA
   ECKHARD, KAUKEL
   JAROMIR, ROUBEC
   FLAVIO, DE ROSA
   JANUSZ, MILANOWSKI
   HANNA, KARNICKA-MLODKOWSKI
   MILOS, PESEK
   PIOTR, SERWATOWSKI
   RODRYG, RAMLAU
   TEREZIE, JANASKOVA
   JOHAN, VANSTEENKISTE
   JANOS, STRAUSZ
   MOISEEVICH, MANIKHAS GEORGY
   JOACHIM, VON PAWEL
TI Phase III study of erlotinib in combination with cisplatin and gemcitabine in advanced non-small-cell lung cancer: The Tarceva Lung Cancer Investigation Trial
SO JOURNAL OF CLINICAL ONCOLOGY
DE growth factor receptor;tyrosine kinase inhibitor;chemotherapy regimen;plus gemcitabine;tumor response;gefitinib;paclitaxel;mutation;osi 774;carboplatin
AB Purpose Erlotinib is a potent inhibitor of the epidermal growth factor receptor tyrosine kinase, with single-agent antitumor activity. Preclinically, erlotinib enhanced the cytotoxicity of chemotherapy. This phase III, randomized, double-blind, placebo-controlled, multicenter trial evaluated the efficacy and safety of erlotinib in combination with cisplatin and gemcitabine as first-line treatment for advanced non-small-cell lung cancer (NSCLC). Patients and Methods Patients received erlotinib (150 mg/d) or placebo, combined with up to six 21-day cycles of chemotherapy (gemcitabine 1,250 mg/m(2) on days 1 and 8 and cisplatin 80 mg/m(2) on day 1). The primary end point was overall survival (OS). Secondary end points included time to disease progression (TTP), response rate (RR), duration of response, and quality of life (QoL). Results A total of 1,172 patients were enrolled. Baseline demographic and disease characteristics were well balanced. There were no differences in OS (hazard ratio, 1.06; median, 43 v 44.1 weeks for erlotinib and placebo groups, respectively), TTP, RR, or QoL between treatment arms. In a small group of patients who had never smoked, OS and progression-free survival were increased in the erlotinib group; no other subgroups were found more likely to benefit. Erlotinib with chemotherapy was generally well tolerated; incidence of adverse events was similar between arms, except for an increase in rash and diarrhea with erlotinib (generally mild). Conclusion Erlotinib with concurrent cisplatin and gemcitabine showed no survival benefit compared with chemotherapy alone in patients with chemotherapy-naive advanced NSCLC.
FU National Cancer Institute (Radiation Therapy Oncology Group
NR 55
TC 727
Z9 0
U1 0
U2 41.0
J9 JOURNAL OF CLINICAL ONCOLOGY
PD APR
PY 2007
VL 25
BP 1545
EP 1552
DI 10.1200/JCO.2005.05.1474
PG 8
SC ONCOLOGY
UT WOS:000245920300016
PM 17442998
ER

PT J
AU MOK, TS
   YI-LONG, WU
   SUMITRA, THONGPRASERT
   CHIH-HSIN, YANG
   DA-TONG, CHU
   NAGAHIRO, SAIJO
   PATRAPIM, SUNPAWERAVONG
   BAOHUI, HAN
   BENJAMIN, MARGONO
   YUKITO, ICHINOSE
   YUTAKA, NISHIWAKI
   YUICHIRO, OHE
   JIN-JI, YANG
   BUSYAMAS, CHEWASKULYONG
   HAIYI, JIANG
   L, DUFFIELD EMMA
   L, WATKINS CLAIRE
   A, ARMOUR ALISON
   MASAHIRO, FUKUOKA
TI Gefitinib or Carboplatin-Paclitaxel in Pulmonary Adenocarcinoma.
SO NEW ENGLAND JOURNAL OF MEDICINE
DE cell lung cancer;factor receptor gene;prospective phase ii;functional assessment;1st line gefitinib;treated patient;egfr mutation;therapy;multicenter;erlotinib
AB Background: Previous, uncontrolled studies have suggested that first-line treatment with gefitinib would be efficacious in selected patients with non-small-cell lung cancer. Methods: In this phase 3, open-label study, we randomly assigned previously untreated patients in East Asia who had advanced pulmonary adenocarcinoma and who were nonsmokers or former light smokers to receive gefitinib (250 mg per day) (609 patients) or carboplatin (at a dose calculated to produce an area under the curve of 5 or 6 mg per milliliter per minute) plus paclitaxel (200 mg per square meter of body-surface area) (608 patients). The primary end point was progression-free survival. Results: The 12-month rates of progression-free survival were 24.9% with gefitinib and 6.7% with carboplatin-paclitaxel. The study met its primary objective of showing the noninferiority of gefitinib and also showed its superiority, as compared with carboplatin-paclitaxel, with respect to progression-free survival in the intention-to-treat population (hazard ratio for progression or death, 0.74; 95% confidence interval [CI], 0.65 to 0.85; P<0.001). In the subgroup of 261 patients who were positive for the epidermal growth factor receptor gene (EGFR) mutation, progression-free survival was significantly longer among those who received gefitinib than among those who received carboplatin-paclitaxel (hazard ratio for progression or death, 0.48; 95% CI, 0.36 to 0.64; P<0.001), whereas in the subgroup of 176 patients who were negative for the mutation, progression-free survival was significantly longer among those who received carboplatin-paclitaxel (hazard ratio for progression or death with gefitinib, 2.85; 95% CI, 2.05 to 3.98; P<0.001). The most common adverse events were rash or acne (in 66.2% of patients) and diarrhea (46.6%) in the gefitinib group and neurotoxic effects (69.9%), neutropenia (67.1%), and alopecia (58.4%) in the carboplatin-paclitaxel group. Conclusions: Gefitinib is superior to carboplatin-paclitaxel as an initial treatment for pulmonary adenocarcinoma among nonsmokers or former light smokers in East Asia. The presence in the tumor of a mutation of the EGFR gene is a strong predictor of a better outcome with gefitinib. (ClinicalTrials.gov number, NCT00322452.) N Engl J Med 2009;361:947-57.
FU AstraZenecaAstraZeneca
NR 32
TC 5931
Z9 0
U1 19
U2 594.0
J9 NEW ENGLAND JOURNAL OF MEDICINE
PD SEP
PY 2009
VL 361
BP 947
EP 957
DI 10.1056/NEJMoa0810699
PG 11
SC GENERAL & INTERNAL MEDICINE
UT WOS:000269480400004
PM 19692680
ER

PT J
AU SEQUIST, LV
   CHIH-HSIN, YANG JAMES
   NOBUYUKI, YAMAMOTO
   KENNETH, O'BYRNE
   VERA, HIRSH
   TONY, MOK
   LUCIEN, GEATER SARAYUT
   SERGEY, ORLOV
   CHUN-MING, TSAI
   MICHAEL, BOYER
   WU-CHOU, SU
   JAAFAR, BENNOUNA
   TERUFUMI, KATO
   VERA, GORBUNOVA
   HYEONG, LEE KI
   RIYAZ, SHAH
   DAN, MASSEY
   VICTORIA, ZAZULINA
   MEHDI, SHAHIDI
   MARTIN, SCHULER
TI Phase III Study of Afatinib or Cisplatin Plus Pemetrexed in Patients With Metastatic Lung Adenocarcinoma With EGFR Mutations
SO JOURNAL OF CLINICAL ONCOLOGY
DE quality of life;factor receptor mutation;1st line treatment;supportive care;open label;cancer;chemotherapy;gefitinib;erlotinib;multicenter
AB Purpose The LUX-Lung 3 study investigated the efficacy of chemotherapy compared with afatinib, a selective, orally bioavailable ErbB family blocker that irreversibly blocks signaling from epidermal growth factor receptor (EGFR/ErbB1), human epidermal growth factor receptor 2 (HER2/ErbB2), and ErbB4 and has wide-spectrum preclinical activity against EGFR mutations. A phase II study of afatinib in EGFR mutation-positive lung adenocarcinoma demonstrated high response rates and progression-free survival (PFS). Patients and Methods In this phase III study, eligible patients with stage IIIB/IV lung adenocarcinoma were screened for EGFR mutations. Mutation-positive patients were stratified by mutation type (exon 19 deletion, L858R, or other) and race (Asian or non-Asian) before two-to-one random assignment to 40 mg afatinib per day or up to six cycles of cisplatin plus pemetrexed chemotherapy at standard doses every 21 days. The primary end point was PFS by independent review. Secondary end points included tumor response, overall survival, adverse events, and patient-reported outcomes (PROs). Results A total of 1,269 patients were screened, and 345 were randomly assigned to treatment. Median PFS was 11.1 months for afatinib and 6.9 months for chemotherapy (hazard ratio [HR], 0.58; 95% CI, 0.43 to 0.78; P = .001). Median PFS among those with exon 19 deletions and L858R EGFR mutations (n = 308) was 13.6 months for afatinib and 6.9 months for chemotherapy (HR, 0.47; 95% CI, 0.34 to 0.65; P = .001). The most common treatment-related adverse events were diarrhea, rash/acne, and stomatitis for afatinib and nausea, fatigue, and decreased appetite for chemotherapy. PROs favored afatinib, with better control of cough, dyspnea, and pain. Conclusion Afatinib is associated with prolongation of PFS when compared with standard doublet chemotherapy in patients with advanced lung adenocarcinoma and EGFR mutations. (C) 2013 by American Society of Clinical Oncology
FU Boehringer IngelheimBoehringer Ingelheim; AstraZenecaAstraZeneca
NR 36
TC 2068
Z9 0
U1 2
U2 204.0
J9 JOURNAL OF CLINICAL ONCOLOGY
PD SEP
PY 2013
VL 31
BP 3327
EP +
DI 10.1200/JCO.2012.44.2806
PG 11
SC ONCOLOGY
UT WOS:000330538500008
PM 23816960
ER

PT J
AU FUKUOKA, M
   YI-LONG, WU
   SUMITRA, THONGPRASERT
   PATRAPIM, SUNPAWERAVONG
   SWAN-SWAN, LEONG
   VIROTE, SRIURANPONG
   TSU-YI, CHAO
   KAZUHIKO, NAKAGAWA
   DA-TONG, CHU
   NAGAHIRO, SAIJO
   L, DUFFIELD EMMA
   YURI, RUKAZENKOV
   GEORGINA, SPEAKE
   HAIYI, JIANG
   A, ARMOUR ALISON
   KA-FAI, TO
   CHIH-HSIN, YANG JAMES
   K, MOK TONY S
TI Biomarker Analyses and Final Overall Survival Results From a Phase III, Randomized, Open-Label, First-Line Study of Gefitinib Versus Carboplatin/Paclitaxel in Clinically Selected Patients With Advanced Non-Small-Cell Lung Cancer in Asia (IPASS)
SO JOURNAL OF CLINICAL ONCOLOGY
DE factor receptor gene;chemotherapy naive patient;previously treated patient;egfr mutation;tyrosine kinase;molecular predictor;oncology group;trial;sensitivity;placebo
AB Purpose The results of the Iressa Pan-Asia Study (IPASS), which compared gefitinib and carboplatin/paclitaxel in previously untreated never-smokers and light ex-smokers with advanced pulmonary adenocarcinoma were published previously. This report presents overall survival (OS) and efficacy according to epidermal growth factor receptor (EGFR) biomarker status. Patients and Methods In all, 1,217 patients were randomly assigned. Biomarkers analyzed were EGFR mutation (amplification mutation refractory system; 437 patients evaluable), EGFR gene copy number (fluorescent in situ hybridization; 406 patients evaluable), and EGFR protein expression (immunohistochemistry; 365 patients evaluable). OS analysis was performed at 78% maturity. A Cox proportional hazards model was used to assess biomarker status by randomly assigned treatment interactions for progression-free survival (PFS) and OS. Results OS (954 deaths) was similar for gefitinib and carboplatin/paclitaxel with no significant difference between treatments overall (hazard ratio [HR], 0.90; 95% CI, 0.79 to 1.02; P = .109) or in EGFR mutation-positive (HR, 1.00; 95% CI, 0.76 to 1.33; P = .990) or EGFR mutation-negative (HR, 1.18; 95% CI, 0.86 to 1.63; P = .309; treatment by EGFR mutation interaction P = .480) subgroups. A high proportion (64.3%) of EGFR mutation-positive patients randomly assigned to carboplatin/paclitaxel received subsequent EGFR tyrosine kinase inhibitors. PFS was significantly longer with gefitinib for patients whose tumors had both high EGFR gene copy number and EGFR mutation (HR, 0.48; 95% CI, 0.34 to 0.67) but significantly shorter when high EGFR gene copy number was not accompanied by EGFR mutation (HR, 3.85; 95% CI, 2.09 to 7.09). Conclusion EGFR mutations are the strongest predictive biomarker for PFS and tumor response to first-line gefitinib versus carboplatin/paclitaxel. The predictive value of EGFR gene copy number was driven by coexisting EGFR mutation (post hoc analysis). Treatment-related differences observed for PFS in the EGFR mutation-positive subgroup were not apparent for OS. OS results were likely confounded by the high proportion of patients crossing over to the alternative treatment. J Clin Oncol 29:2866-2874. (C) 2011 by American Society of Clinical Oncology
FU AstraZenecaAstraZeneca; RocheRoche Holding; PfizerPfizer;
NR 36
TC 1016
Z9 0
U1 4
U2 125.0
J9 JOURNAL OF CLINICAL ONCOLOGY
PD JUL
PY 2011
VL 29
BP 2866
EP 2874
DI 10.1200/JCO.2010.33.4235
PG 9
SC ONCOLOGY
UT WOS:000292819700015
PM 21670455
ER

PT J
AU CARBONE, DP
   M, RECK
   L, PAZ-ARES
   B, CREELAN
   L, HORN
   M, STEINS
   E, FELIP
   M, VAN DEN HEUVEL M
   -E, CIULEANU T
   F, BADIN
   N, READY
   N, HILTERMANN T J
   S, NAIR
   R, JUERGENS
   S, PETERS
   E, MINENZA
   M, WRANGLE J
   D, RODRIGUEZ-ABREU
   H, BORGHAEI
   R, BLUMENSCHEIN G
   C, VILLARUZ L
   L, HAVEL
   J, KREJCI
   J, CORRAL JAIME
   H, CHANG
   J, GEESE W
   P, BHAGAVATHEESWARAN
   C, CHEN A
   A, SOCINSKI M
   INVESTIGATORS, CA CHECKMATE 026
TI First-Line Nivolumab in Stage IV or Recurrent Non-Small-Cell Lung Cancer
SO NEW ENGLAND JOURNAL OF MEDICINE
DE paclitaxel plus carboplatin;phase iii;open label;maintenance bevacizumab;therapy;cisplatin;chemotherapy;gemcitabine;docetaxel;trial
AB BACKGROUND Nivolumab has been associated with longer overall survival than docetaxel among patients with previously treated non-small-cell lung cancer (NSCLC). In an open-label phase 3 trial, we compared first-line nivolumab with chemotherapy in patients with programmed death ligand 1 (PD-L1)-positive NSCLC. METHODS We randomly assigned, in a 1:1 ratio, patients with untreated stage IV or recurrent NSCLC and a PD-L1 tumor-expression level of 1% or more to receive nivolumab (administered intravenously at a dose of 3 mg per kilogram of body weight once every 2 weeks) or platinum-based chemotherapy (administered once every 3 weeks for up to six cycles). Patients receiving chemotherapy could cross over to receive nivolumab at the time of disease progression. The primary end point was progression-free survival, as assessed by means of blinded independent central review, among patients with a PD-L1 expression level of 5% or more. RESULTS Among the 423 patients with a PD-L1 expression level of 5% or more, the median progression-free survival was 4.2 months with nivolumab versus 5.9 months with chemotherapy (hazard ratio for disease progression or death, 1.15; 95% confidence interval [CI], 0.91 to 1.45; P = 0.25), and the median overall survival was 14.4 months versus 13.2 months (hazard ratio for death, 1.02; 95% CI, 0.80 to 1.30). A total of 128 of 212 patients (60%) in the chemotherapy group received nivolumab as subsequent therapy. Treatment-related adverse events of any grade occurred in 71% of the patients who received nivolumab and in 92% of those who received chemotherapy. Treatment-related adverse events of grade 3 or 4 occurred in 18% of the patients who received nivolumab and in 51% of those who received chemotherapy. CONCLUSIONS Nivolumab was not associated with significantly longer progression-free survival than chemotherapy among patients with previously untreated stage IV or recurrent NSCLC with a PD-L1 expression level of 5% or more. Overall survival was similar between groups. Nivolumab had a favorable safety profile, as compared with chemotherapy, with no new or unexpected safety signals. (Funded by Bristol-Myers Squibb and others; CheckMate 026 ClinicalTrials.gov number, NCT02041533.)
FU Bristol-Myers SquibbBristol-Myers Squibb; NATIONAL CANCER
NR 20
TC 1323
Z9 0
U1 10
U2 143.0
J9 NEW ENGLAND JOURNAL OF MEDICINE
PD JUN
PY 2017
VL 376
BP 2415
EP 2426
DI 10.1056/NEJMoa1613493
PG 12
SC GENERAL & INTERNAL MEDICINE
UT WOS:000403774400005
PM 28636851
ER

PT J
AU PIRKER, R
   R, PEREIRA JOSE
   ALEKSANDRA, SZCZESNA
   JOACHIM, VON PAWEL
   MACIEJ, KRZAKOWSKI
   RODRYG, RAMLAU
   IHOR, VYNNYCHENKO
   KEUNCHIL, PARK
   CHIH-TENG, YU
   VALENTYN, GANUL
   JAE-KYUNG, ROH
   EMILIO, BAJETTA
   KENNETH, O'BYRNE
   FILIPPO, DE MARINIS
   WILFRIED, EBERHARDT
   THOMAS, GODDEMEIER
   MICHAEL, EMIG
   ULRICH, GATZEMEIER
   R, PIRKER
   N, THATCHER
   P, ARMAND J
   P, CAMUS
   N, VICTOR
   M, EMIG
   M, MUESER
   K, PILZ
   T, GODDEMEIER
   I, MONTANER
   MARTIN, LACHS
   LOAN, HOANG-SAYAG
   A, ALVAREZ
   F, COPPOLA
   G, RECONDO
   E, RICHARDET
   F, KIRSTEN
   C, KARAPETIS
   P, PARENTE
   M, MICHAEL
   S, WHITE
   A, BOYCE
   C, LEWIS
   M, SLANCAR
   N, PAVLAKIS
   E, ABDI
   C, UNDERHILL
   K, PITTMAN
   O, BURGHUBER
   R, PIRKER
   R, RUCKSER
   E, ULSPERGER
   R, KOLB
   Y, HUMBLET
   J-L, CANON
   F, BUSTIN
   C, BARRIOS
   C, GORINI
   MOREIRA, FERREIRA C
   J, PEREIRA
   N, IVANOVA
   A, TOMOVA
   V, TZEKOVA
   P, CHILINGIROV
   M, RACHEVA
   M, GILL
   JAVIER, ORLANDI F
   J, REYES
   P, SALMAN
   M, TOMISKOVA
   J, ROUBEC
   M, PESEK
   J, MUSIL
   P, ZATLOUKAL
   G, ROBINET
   A, RIVIERE
   D, MORO-SIBILOT
   F, BARLESI
   C, CHOUAID
   J-M, TOURANI
   H, LENA
   L, THIBERVILLE
   E, QUOIX
   R, SCHOTT
   E, LEMARIE
   G, SCHLIMOK
   R, LODDENKEMPER
   W, EBERHARDT
   H, WILKE
   U, MARTENS
   C, WALLER
   J, VON PAWEL
   F, GRIESINGER
   U, GATZEMEIER
   W, SCHUETTE
   C, ESCHBACH
   H, BISCHOFF
   A, CHEMAISSANI
   J, WOLF
   J, FISCHER
   S, BOHNET
   H, KLEIN
   C, KORTSIK
   C, PESCHEL
   H, ITTEL T
   W, FETT
   D, CHUA
   P, MAGYAR
   G, OSTOROS
   A, SOMFAY
   I, VINKLER
   Z, PAPAI
   B, SZIMA
   Z, MARK
   S, TEHENES
   K, O'BYRNE
   A, BRANDES
   A, MARTONI
   G, MARINI
   F, ARTIOLI
   E, BAJETTA
   S, SIENA
   F, DE MARINIS
   A, SANTORO
   S, BARNI
   G, BERCHEM
   O, ARRIETA
   J, FIGUEROA
   L, MARTINEZ
   E, LLERENA
   A, BURGERS J
   G, GIACCONE
   H, SCHRAMEL F M N
   H, GOEY S
   A, STIGT J
   G, JAGIELLO
   A, JAGIELLO-GRUSZFELD
   A, SZCZESNA
   R, RAMLAU
   M, KRZAKOWSKI
   J, TOMECZKO
   E, TEIXEIRA
   B, PARENTE
   G, KONONOVA
   M, BIAKHOV
   V, BORISOV
   V, GORBUNOVA
   A, KONEV
   L, MANZUK
   Y, LUKYANOV
   G, MANIKHAS
   S, ORLOV
   D-S, HEO
   S-W, KIM
   K, PARK
   J-K, ROH
   J-H, CHOI
   R, SOO
   J, MAZAL
   P, KASAN
   P, BERZINEC
   M, PROCHAZKA
   A, CARRATO
   BASTUS, PIVLOTS R
   P, LIANES
   J, VILLAR
   L, PAZ-ARES
   M, COBO
   M, TRIGO J
   GURPIDE, AYARRA A
   M, CONSTENLA
   PAREDES, LARIO A
   LOPEZ, BREA M
   A, INSA
   LOPEZ, VIVANCO G
   O, BRODIN
   G, WAGENIUS
   A, OCHSENBEIN
   D, RAUCH
   A, KNUTH
   G-C, CHANG
   P, PERNG R
   C-H, YANG
   C-T, YU
   A, DEMIRKAZIK
   F, DEMIRELLI
   M, NICOLSON
   S, FALK
   A, PRICE
   C, MULATERO
   M, LEE S
   M, O'BRIEN
   J, GARDINER
   V, LAURENCE
   D, FERRY
   V, PARAMONOV
   I, BONDARENKO
   M, PYLYPENKO
   V, GANUL
   P, OLIYNICHENKO
   S, SIMONOV
   Y, SHPARYK
   V, BASHTAN
   I, VYNNYCHENKO
   I, GALAYCHUK
   Y, HOTKO
   TEAM, CA FLEX STUDY
TI Cetuximab plus chemotherapy in patients with advanced non-small-cell lung cancer (FLEX): an open-label randomised phase III trial
SO LANCET
DE growth factor receptor;1st line treatment;carboplatin;combination;cisplatin;gemcitabine;paclitaxel;gefitinib;erlotinib;therapy
AB Background Use of cetuximab, a monoclonal antibody targeting the epidermal growth factor receptor (EGFR), has the potential to increase survival in patients with advanced non-small-cell lung cancer. We therefore compared chemotherapy plus cetuximab with chemotherapy alone in patients with advanced EGFR-positive non-small-cell lung cancer. Methods In a multinational, multicentre, open-label, phase III trial, chemotherapy-naive patients (>= 18 years) with advanced EGFR-expressing histologically or cytologically proven stage wet IIIB or stage IV non-small-cell lung cancer were randomly assigned in a 1:1 ratio to chemotherapy plus cetuximab or just chemotherapy. Chemotherapy was cisplatin 80 mg/m(2) intravenous infusion on day 1, and vinorelbine 25 mg/m(2) intravenous infusion on days 1 and 8 of every 3-week cycle) for up to six cycles. Cetuximab-at a starting dose of 400 mg/m(2) intravenous infusion over 2 h on day 1, and from day 8 onwards at 250 mg/m(2) over 1 h per week-was continued after the end of chemotherapy until disease progression or unacceptable toxicity had occurred. The primary endpoint was overall survival. Analysis was by intention to treat. This study is registered with ClinicalTrials.gov, number NCT00148798. Findings Between October, 2004, and January, 2006, 1125 patients were randomly assigned to chemotherapy plus cetuximab (n=557) or chemotherapy alone (n=568). Patients given chemotherapy plus cetuximab survived longer than those in the chemotherapy-alone group (median 11.3 months vs 10.1 months; hazard ratio for death 0.871 [95% CI 0.762-0.996]; p=0.044). The main cetuximab-related adverse event was acne-like rash (57 [10%] of 548, grade 3). Interpretation Addition of cetuximab to platinum-based chemotherapy represents a new treatment option for patients with advanced non-small-cell lung cancer.
FU Merck KGaAMerck & Company
NR 28
TC 1071
Z9 0
U1 0
U2 88.0
J9 LANCET
PD MAY
PY 2009
VL 373
BP 1525
EP 1531
DI 10.1016/S0140-6736(09)60569-9
PG 7
SC GENERAL & INTERNAL MEDICINE
UT WOS:000265710300031
PM 19410716
ER

PT J
AU KWAK, EL
   YUNG-JUE, BANG
   ROSS, CAMIDGE D
   T, SHAW ALICE
   BENJAMIN, SOLOMON
   G, MAKI ROBERT
   I, OU SAI-HONG
   J, DEZUBE BRUCE
   A, JAENNE PASI
   B, COSTA DANIEL
   MARILEILA, VARELLA-GARCIA
   WOO-HO, KIM
   J, LYNCH THOMAS
   PANOS, FIDIAS
   HANNAH, STUBBS
   A, ENGELMAN JEFFREY
   V, SEQUIST LECIA
   WEIWEI, TAN
   LEENA, GANDHI
   MARI, MINO-KENUDSON
   C, WEI GREG
   MARTIN, SHREEVE S
   J, RATAIN MARK
   JEFFREY, SETTLEMAN
   G, CHRISTENSEN JAMES
   A, HABER DANIEL
   KEITH, WILNER
   RAVI, SALGIA
   I, SHAPIRO GEOFFREY
   W, CLARK JEFFREY
   JOHN, IAFRATE A
TI Anaplastic Lymphoma Kinase Inhibition in Non-Small-Cell Lung Cancer
SO NEW ENGLAND JOURNAL OF MEDICINE
DE eml4 alk fusion gene;activating mutation;2nd line treatment;phase ii;gefitinib;alk;identification;tumor;egfr;chemotherapy
AB BACKGROUND Oncogenic fusion genes consisting of EML4 and anaplastic lymphoma kinase (ALK) are present in a subgroup of non-small-cell lung cancers, representing 2 to 7% of such tumors. We explored the therapeutic efficacy of inhibiting ALK in such tumors in an early-phase clinical trial of crizotinib (PF-02341066), an orally available small-molecule inhibitor of the ALK tyrosine kinase. METHODS After screening tumor samples from approximately 1500 patients with non-small-cell lung cancer for the presence of ALK rearrangements, we identified 82 patients with advanced ALK-positive disease who were eligible for the clinical trial. Most of the patients had received previous treatment. These patients were enrolled in an expanded cohort study instituted after phase 1 dose escalation had established a recommended crizotinib dose of 250 mg twice daily in 28-day cycles. Patients were assessed for adverse events and response to therapy. RESULTS Patients with ALK rearrangements tended to be younger than those without the rearrangements, and most of the patients had little or no exposure to tobacco and had adenocarcinomas. At a mean treatment duration of 6.4 months, the overall response rate was 57% (47 of 82 patients, with 46 confirmed partial responses and 1 confirmed complete response); 27 patients (33%) had stable disease. A total of 63 of 82 patients (77%) were continuing to receive crizotinib at the time of data cutoff, and the estimated probability of 6-month progression-free survival was 72%, with no median for the study reached. The drug resulted in grade 1 or 2 (mild) gastrointestinal side effects. CONCLUSIONS The inhibition of ALK in lung tumors with the ALK rearrangement resulted in tumor shrinkage or stable disease in most patients.
FU PfizerPfizer; Massachusetts General Hospital (MGH) Cancer Center; Aid
NR 28
TC 3324
Z9 0
U1 6
U2 332.0
J9 NEW ENGLAND JOURNAL OF MEDICINE
PD OCT
PY 2010
VL 363
BP 1693
EP 1703
DI 10.1056/NEJMoa1006448
PG 11
SC GENERAL & INTERNAL MEDICINE
UT WOS:000283546400004
PM 20979469
ER

PT J
AU SEQUIST, LV
   G, MARTINS RENATO
   DAVID, SPIGEL
   M, GRUNBERG STEVEN
   ALEXANDER, SPIRA
   A, JAENNE PASI
   A, JOSHI VICTORIA
   DAVID, MCCOLLUM
   L, EVANS TRACEY
   ALONA, MUZIKANSKY
   L, KUHLMANN GEORGIANA
   MOON, HAN
   S, GOLDBERG JONATHAN
   JEFFREY, SETTLEMAN
   JOHN, IAFRATE A
   A, ENGELMAN JEFFREY
   A, HABER DANIEL
   E, JOHNSON BRUCE
   J, LYNCH THOMAS
TI First-line gefitinib in patients with advanced non-small-cell lung cancer harboring somatic EGFR mutations
SO JOURNAL OF CLINICAL ONCOLOGY
DE growth factor receptor;previously treated patient;phase ii trial;gene mutation;chemotherapy;sensitivity;resistance;erlotinib;adenocarcinoma;responsiveness
AB Purpose Somatic mutations in the epidermal growth factor receptor (EGFR) correlate with increased response in patients with non-small-cell lung cancer (NSCLC) treated with EGFR tyrosine kinase inhibitors (TKIs). The multicenter iTARGET trial prospectively examined first-line gefitinib in advanced NSCLC patients harboring EGFR mutations and explored the significance of EGFR mutation subtypes and TKI resistance mechanisms. Patients and Methods Chemotherapy-naive patients with advanced NSCLC with >= 1 clinical characteristic associated with EGFR mutations underwent direct DNA sequencing of tumor tissue EGFR exons 18 to 21. Patients found to harbor any EGFR mutation were treated with gefitinib 250 mg/d until progression or unacceptable toxicity. The primary outcome was response rate. Results Ninety-eight patients underwent EGFR screening and mutations were detected in 34 (35%). EGFR mutations were primarily exon 19 deletions (53%) and L858R (26%) though 21% of mutation-positive cases had less common subtypes including exon 20 insertions, T790M/L858R, G719A, and L861Q. Thirty-one patients received gefitinib. The response rate was 55% (95% CI, 33 to 70) and median progression-free survival was 9.2 months (95% CI, 6.2 to 11.8). Therapy was well tolerated; 13% of patients had grade 3 toxicities including one grade 3 pneumonitis. Two patients with classic activating mutations exhibited de novo gefitinib resistance and had concurrent genetic anomalies usually associated with acquired TKI resistance, specifically the T790M EGFR mutation and MET amplification. Conclusion First-line therapy with gefitinib administered in a genotype-directed fashion to patients with advanced NSCLC harboring EGFR mutations results in very favorable clinical outcomes with good tolerance. This strategy should be compared with combination chemotherapy, the current standard of care.
FU Bristol-Myers SquibbBristol-Myers Squibb; Ono Pharmaceutical
NR 44
TC 670
Z9 0
U1 1
U2 38.0
J9 JOURNAL OF CLINICAL ONCOLOGY
PD MAY
PY 2008
VL 26
BP 2442
EP 2449
DI 10.1200/JCO.2007.14.8494
PG 8
SC ONCOLOGY
UT WOS:000255970300010
PM 18458038
ER

PT J
AU YANG, JCH
   YI-LONG, WU
   MARTIN, SCHULER
   MARTIN, SEBASTIAN
   SANJAY, POPAT
   NOBUYUKI, YAMAMOTO
   CAICUN, ZHOU
   CHENG-PING, HU
   KENNETH, O'BYRNE
   JIFENG, FENG
   SHUN, LU
   YUNCHAO, HUANG
   L, GEATER SARAYUT
   YOUNG, LEE KYE
   CHUN-MING, TSAI
   VERA, GORBUNOVA
   VERA, HIRSH
   JAAFAR, BENNOUNA
   SERGEY, ORLOV
   TONY, MOK
   MICHAEL, BOYER
   WU-CHOU, SU
   HYEONG, LEE KI
   TERUFUMI, KATO
   DAN, MASSEY
   MEHDI, SHAHIDI
   VICTORIA, ZAZULINA
   V, SEQUIST LECIA
TI Afatinib versus cisplatin-based chemotherapy for EGFR mutation-positive lung adenocarcinoma (LUX-Lung 3 and LUX-Lung 6): analysis of overall survival data from two randomised, phase 3 trials
SO LANCET ONCOLOGY
DE growth factor receptor;open label;1st line treatment;cancer patient;carboplatin paclitaxel;exon 21 mutation;gefitinib;erlotinib;multicenter;gemcitabine
AB Background We aimed to assess the effect of afatinib on overall survival of patients with EGFR mutation-positive lung adenocarcinoma through an analysis of data from two open-label, randomised, phase 3 trials. Methods Previously untreated patients with EGFR mutation-positive stage IIIB or IV lung adenocarcinoma were enrolled in LUX-Lung 3 (n=345) and LUX-Lung 6 (n=364). These patients were randomly assigned in a 2:1 ratio to receive afatinib or chemotherapy (pemetrexed-cisplatin [LUX-Lung 3] or gemcitabine-cisplatin [LUX-Lung 6]), stratified by EGFR mutation (exon 19 deletion [del19], Leu858Arg, or other) and ethnic origin (LUX-Lung 3 only). We planned analyses of mature overall survival data in the intention-to-treat population after 209 (LUX-Lung 3) and 237 (LUX-Lung 6) deaths. These ongoing studies are registered with ClinicalTrials.gov, numbers NCT00949650 and NCT01121393. Findings Median follow-up in LUX-Lung 3 was 41 months (IQR 35-44); 213 (62%) of 345 patients had died. Median follow-up in LUX-Lung 6 was 33 months (IQR 31-37); 246 (68%) of 364 patients had died. In LUX-Lung 3, median overall survival was 28.2 months (95% CI 24.6-33.6) in the afatinib group and 28.2 months (20.7-33.2) in the pemetrexed-cisplatin group (HR 0.88, 95% CI 0.66-1.17, p=0.39). In LUX-Lung 6, median overall survival was 23.1 months (95% CI 20.4-27.3) in the afatinib group and 23.5 months (18.0-25.6) in the gemcitabine-cisplatin group (HR 0.93, 95% CI 0.72-1.22, p=0.61). However, in preplanned analyses, overall survival was significantly longer for patients with del19-positive tumours in the afatinib group than in the chemotherapy group in both trials: in LUX-Lung 3, median overall survival was 33.3 months (95% CI 26.8-41.5) in the afatinib group versus 21.1 months (16.3-30.7) in the chemotherapy group (HR 0.54, 95% CI 0.36-0.79, p=0.0015); in LUX-Lung 6, it was 31.4 months (95% CI 24.2-35.3) versus 18.4 months (14.6-25.6), respectively (HR 0.64, 95% CI 0.44-0.94, p=0.023). By contrast, there were no significant differences by treatment group for patients with EGFR Leu858Arg-positive tumours in either trial: in LUX-Lung 3, median overall survival was 27.6 months (19.8-41.7) in the afatinib group versus 40.3 months (24.3-not estimable) in the chemotherapy group (HR 1.30, 95% CI 0.80-2.11, p=0.29); in LUX-Lung 6, it was 19.6 months (95% CI 17.0-22.1) versus 24.3 months (19.0-27.0), respectively (HR 1.22, 95% CI 0.81-1.83, p=0.34). In both trials, the most common afatinib-related grade 3-4 adverse events were rash or acne (37 [16%] of 229 patients in LUX-Lung 3 and 35 [15%] of 239 patients in LUX-Lung 6), diarrhoea (33 [14%] and 13 [5%]), paronychia (26 [11%] in LUX-Lung 3 only), and stomatitis or mucositis (13 [5%] in LUX-Lung 6 only). In LUX-Lung 3, neutropenia (20 [18%] of 111 patients), fatigue (14 [13%]) and leucopenia (nine [8%]) were the most common chemotherapy-related grade 3-4 adverse events, while in LUX-Lung 6, the most common chemotherapy-related grade 3-4 adverse events were neutropenia (30 [27%] of 113 patients), vomiting (22 [19%]), and leucopenia (17 [15%]). Interpretation Although afatinib did not improve overall survival in the whole population of either trial, overall survival was improved with the drug for patients with del19 EGFR mutations. The absence of an effect in patients with Leu858Arg EGFR mutations suggests that EGFR del19-positive disease might be distinct from Leu858Arg-positive disease and that these subgroups should be analysed separately in future trials.
FU Boehringer IngelheimBoehringer Ingelheim
NR 30
TC 1022
Z9 0
U1 3
U2 150.0
J9 LANCET ONCOLOGY
PD FEB
PY 2015
VL 16
BP 141
EP 151
DI 10.1016/S1470-2045(14)71173-8
PG 11
SC ONCOLOGY
UT WOS:000348841700030
PM 25589191
ER

PT J
AU HERBST, RS
   D, PRAGER
   R, HERMANN
   L, FEHRENBACHER
   BE, JOHNSON
   A, SANDLER
   MG, KRIS
   HT, TRAN
   P, KLEIN
   X, LI
   D, RAMIES
   DH, JOHNSON
   VA, MILLER
TI TRIBUTE: A phase III trial of erlotinib hydrochloride (OSI-774) combined with carboplatin and paclitaxel chemotherapy in advanced non-small-cell lung cancer
SO JOURNAL OF CLINICAL ONCOLOGY
DE receptor tyrosine kinase;gefitinib;inhibitor;mutation;combination;smoker
AB Purpose Erlotinib is a potent reversible HER1/epidermal growth factor receptor (EGFR) tyrosine kinase inhibitor with single-agent activity in patients with non-small-cell lung cancer (NSCLC). Erlotinib was combined with chemotherapy to determine if it could improve the outcome of patients with NSCLC. Patients and Methods TRIBUTE randomly assigned patients with good performance status and previously untreated advanced (stage IIIB/IV) NSCLC to erlotinib 150 mg/d or placebo combined with up to six cycles of carboplatin and paclitaxel, followed by maintenance monotherapy with erlotinib. Random assignment was stratified by stage, weight loss in the previous 6 months, measurable disease, and treatment center. The primary end point was overall survival (OS). Secondary end points included time to progression (TTP), objective response (OR), and duration of response. Results There were 1,059 assessable patients (526 erlotinib; 533 placebo). Median survival for patients treated with erlotinib was 10.6 v 10.5 months for placebo (hazard ratio, 0.99; 95% CI, 0.86 to 1.16; P =.95). There was no difference in OR or median TTP. Patients who reported never smoking (72 erlotinib; 44 placebo) experienced improved OS in the erlotinib arm (22.5 v 10.1 months for placebo), though no other prespecified factors showed an advantage in OS with erlotinib. Erlotinib and placebo arms were equivalent in adverse events (except rash and diarrhea). Conclusion Erlotinib with concurrent carboplatin and paclitaxel did not confer a survival advantage over carboplatin and paclitaxel alone in patients with previously untreated advanced NSCLC. Never smokers treated with erlotinib and chemotherapy seemed to experience an improvement in survival and will undergo further investigation in future randomized trials.
NR 22
TC 1164
Z9 0
U1 2
U2 37.0
J9 JOURNAL OF CLINICAL ONCOLOGY
PD SEP
PY 2005
VL 23
BP 5892
EP 5899
DI 10.1200/JCO.2005.02.840
PG 8
SC ONCOLOGY
UT WOS:000231606300012
PM 16043829
ER

PT J
AU MAEMONDO, M
   AKIRA, INOUE
   KUNIHIKO, KOBAYASHI
   SHUNICHI, SUGAWARA
   SATOSHI, OIZUMI
   HIROSHI, ISOBE
   AKIHIKO, GEMMA
   MASAO, HARADA
   HIROHISA, YOSHIZAWA
   ICHIRO, KINOSHITA
   YUKA, FUJITA
   SHOJI, OKINAGA
   HARUTO, HIRANO
   KOZO, YOSHIMORI
   TOSHIYUKI, HARADA
   TAKASHI, OGURA
   MASAHIRO, ANDO
   HITOSHI, MIYAZAWA
   TOMOAKI, TANAKA
   YASUO, SAIJO
   KOICHI, HAGIWARA
   SATOSHI, MORITA
   TOSHIHIRO, NUKIWA
   GRP, CA NE JAPAN STUDY
TI Gefitinib or Chemotherapy for Non-Small-Cell Lung Cancer with Mutated EGFR.
SO NEW ENGLAND JOURNAL OF MEDICINE
DE growth factor receptor;previously treated patient;randomized phase iii;japanese patient;mutation;survival;paclitaxel;docetaxel;disease;trial
AB Background: Non-small-cell lung cancer with sensitive mutations of the epidermal growth factor receptor (EGFR) is highly responsive to EGFR tyrosine kinase inhibitors such as gefitinib, but little is known about how its efficacy and safety profile compares with that of standard chemotherapy. Methods: We randomly assigned 230 patients with metastatic, non-small-cell lung cancer and EGFR mutations who had not previously received chemotherapy to receive gefitinib or carboplatin-paclitaxel. The primary end point was progression-free survival; secondary end points included overall survival, response rate, and toxic effects. Results: In the planned interim analysis of data for the first 200 patients, progression-free survival was significantly longer in the gefitinib group than in the standard-chemotherapy group (hazard ratio for death or disease progression with gefitinib, 0.36; P<0.001), resulting in early termination of the study. The gefitinib group had a significantly longer median progression-free survival (10.8 months, vs. 5.4 months in the chemotherapy group; hazard ratio, 0.30; 95% confidence interval, 0.22 to 0.41; P<0.001), as well as a higher response rate (73.7% vs. 30.7%, P<0.001). The median overall survival was 30.5 months in the gefitinib group and 23.6 months in the chemotherapy group (P=0.31). The most common adverse events in the gefitinib group were rash (71.1%) and elevated aminotransferase levels (55.3%), and in the chemotherapy group, neutropenia (77.0%), anemia (64.6%), appetite loss (56.6%), and sensory neuropathy (54.9%). One patient receiving gefitinib died from interstitial lung disease. Conclusions: First-line gefitinib for patients with advanced non-small-cell lung cancer who were selected on the basis of EGFR mutations improved progression-free survival, with acceptable toxicity, as compared with standard chemotherapy. (UMIN-CTR number, C000000376.) N Engl J Med 2010;362:2380-8.
FU Japan Society for Promotion of ScienceMinistry of Education, Culture,
NR 32
TC 3905
Z9 0
U1 12
U2 335.0
J9 NEW ENGLAND JOURNAL OF MEDICINE
PD JUN
PY 2010
VL 362
BP 2380
EP 2388
DI 10.1056/NEJMoa0909530
PG 9
SC GENERAL & INTERNAL MEDICINE
UT WOS:000279043800007
PM 20573926
ER

PT J
AU ZHOU, CC
   YI-LONG, WU
   GONGYAN, CHEN
   JIFENG, FENG
   XIAO-QING, LIU
   CHANGLI, WANG
   SHUCAI, ZHANG
   JIE, WANG
   SONGWEN, ZHOU
   SHENGXIANG, REN
   SHUN, LU
   LI, ZHANG
   CHENGPING, HU
   CHUNHONG, HU
   YI, LUO
   LEI, CHEN
   MING, YE
   JIANAN, HUANG
   XIUYI, ZHI
   YIPING, ZHANG
   QINGYU, XIU
   JUN, MA
   LI, ZHANG
   CHANGXUAN, YOU
TI Erlotinib versus chemotherapy as first-line treatment for patients with advanced EGFR mutation-positive non-small-cell lung cancer (OPTIMAL, CTONG-0802): a multicentre, open-label, randomised, phase 3 study
SO LANCET ONCOLOGY
DE factor receptor mutation;gefitinib;management;trial
AB Background Activating mutations in EGFR are important markers of response to tyrosine kinase inhibitor (TKI) therapy in non-small-cell lung cancer (NSCLC). The OPTIMAL study compared efficacy and tolerability of the TKI erlotinib versus standard chemotherapy in the first-line treatment of patients with advanced EGFR mutation-positive NSCLC. Methods We undertook an open-label, randomised, phase 3 trial at 22 centres in China. Patients older than 18 years with histologically confirmed stage IIIB or IV NSCLC and a confirmed activating mutation of EGFR (exon 19 deletion or exon 21 L858R point mutation) received either oral erlotinib (150 mg/day) until disease progression or unacceptable toxic effects, or up to four cycles of gemcitabine plus carboplatin. Patients were randomly assigned (1:1) with a minimisation procedure and were stratified according to EGFR mutation type, histological subtype (adenocarcinoma vs non-adenocarcinoma), and smoking status. The primary outcome was progression-free survival, analysed in patients with confirmed disease who received at least one dose of study treatment. The trial is registered at ClinicalTrials.gov, number NCT00874419, and has completed enrolment; patients are still in follow-up. Findings 83 patients were randomly assigned to receive erlotinib and 82 to receive gemcitabine plus carboplatin; 82 in the erlotinib group and 72 in the chemotherapy group were included in analysis of the primary endpoint. Median progression-free survival was significantly longer in erlotinib-treated patients than in those on chemotherapy (13.1 [95% CI 10.58-16.53] vs 4.6 [4.21-5.42] months; hazard ratio 0.16, 95% CI 0.10-0.26; p<0.0001). Chemotherapy was associated with more grade 3 or 4 toxic effects than was erlotinib (including neutropenia in 30 [42%] of 72 patients and thrombocytopenia in 29 [40%] patients on chemotherapy vs no patients with either event on erlotinib); the most common grade 3 or 4 toxic effects with erlotinib were increased alanine aminotransferase concentrations (three [4%] of 83 patients) and skin rash (two [2%] patients). Chemotherapy was also associated with increased treatment-related serious adverse events (ten [14%] of 72 patients [decreased platelet count, n=8; decreased neutrophil count, n=1; hepatic dysfunction, n=1] vs two [2%] of 83 patients [both hepatic dysfunction]). Interpretation Compared with standard chemotherapy, erlotinib conferred a significant progression-free survival benefit in patients with advanced EGFR mutation-positive NSCLC and was associated with more favourable tolerability. These findings suggest that erlotinib is important for first-line treatment of patients with advanced EGFR mutation-positive NSCLC.
FU F Hoffmann-La Roche (China)Hoffmann-La Roche; Science and Technology
NR 21
TC 2868
Z9 0
U1 49
U2 693.0
J9 LANCET ONCOLOGY
PD AUG
PY 2011
VL 12
BP 735
EP 742
DI 10.1016/S1470-2045(11)70184-X
PG 8
SC ONCOLOGY
UT WOS:000293272100024
PM 21783417
ER

PT J
AU BORGHAEI, H
   L, PAZ-ARES
   L, HORN
   R, SPIGEL D
   M, STEINS
   E, READY N
   Q, CHOW L
   E, VOKES E
   E, FELIP
   E, HOLGADO
   F, BARLESI
   M, KOHLHAEUFL
   O, ARRIETA
   A, BURGIO M
   J, FAYETTE
   H, LENA
   E, PODDUBSKAYA
   E, GERBER D
   N, GETTINGER S
   M, RUDIN C
   N, RIZVI
   L, CRINO
   R, BLUMENSCHEIN G
   J, ANTONIA S
   C, DORANGE
   T, HARBISON C
   GRAF, FINCKENSTEIN F
   R, BRAHMER J
TI Nivolumab versus Docetaxel in Advanced Nonsquamous Non-Small-Cell Lung Cancer
SO NEW ENGLAND JOURNAL OF MEDICINE
DE phase iii trial;anti pd 1 antibody;safety;erlotinib;blockade
AB BACKGROUND Nivolumab, a fully human IgG4 programmed death 1 (PD-1) immune-checkpoint-inhibitor antibody, disrupts PD-1-mediated signaling and may restore antitumor immunity. METHODS In this randomized, open-label, international phase 3 study, we assigned patients with nonsquamous non-small-cell lung cancer (NSCLC) that had progressed during or after platinum-based doublet chemotherapy to receive nivolumab at a dose of 3 mg per kilogram of body weight every 2 weeks or docetaxel at a dose of 75 mg per square meter of body-surface area every 3 weeks. The primary end point was overall survival. RESULTS Overall survival was longer with nivolumab than with docetaxel. The median overall survival was 12.2 months (95% confidence interval [CI], 9.7 to 15.0) among 292 patients in the nivolumab group and 9.4 months (95% CI, 8.1 to 10.7) among 290 patients in the docetaxel group (hazard ratio for death, 0.73; 96% CI, 0.59 to 0.89; P = 0.002). At 1 year, the overall survival rate was 51% (95% CI, 45 to 56) with nivolumab versus 39% (95% CI, 33 to 45) with docetaxel. With additional follow-up, the overall survival rate at 18 months was 39% (95% CI, 34 to 45) with nivolumab versus 23% (95% CI, 19 to 28) with docetaxel. The response rate was 19% with nivolumab versus 12% with docetaxel (P = 0.02). Although progression-free survival did not favor nivolumab over docetaxel (median, 2.3 months and 4.2 months, respectively), the rate of progression-free survival at 1 year was higher with nivolumab than with docetaxel (19% and 8%, respectively). Nivolumab was associated with even greater efficacy than docetaxel across all end points in subgroups defined according to prespecified levels of tumor-membrane expression (>= 1%, >= 5%, and >= 10%) of the PD-1 ligand. Treatment-related adverse events of grade 3 or 4 were reported in 10% of the patients in the nivolumab group, as compared with 54% of those in the docetaxel group. CONCLUSIONS Among patients with advanced nonsquamous NSCLC that had progressed during or after platinum-based chemotherapy, overall survival was longer with nivolumab than with docetaxel. (Funded by Bristol-Myers Squibb; CheckMate 057 ClinicalTrials.gov number, NCT01673867.)
FU Bristol-Myers SquibbBristol-Myers Squibb; NATIONAL CANCER
NR 20
TC 5453
Z9 0
U1 19
U2 410.0
J9 NEW ENGLAND JOURNAL OF MEDICINE
PD OCT
PY 2015
VL 373
BP 1627
EP 1639
DI 10.1056/NEJMoa1507643
PG 13
SC GENERAL & INTERNAL MEDICINE
UT WOS:000363317800008
PM 26412456
ER

PT J
AU ROSELL, R
   ENRIC, CARCERENY
   RADJ, GERVAIS
   ALAIN, VERGNENEGRE
   BARTOMEU, MASSUTI
   ENRIQUETA, FELIP
   RAMON, PALMERO
   RAMON, GARCIA-GOMEZ
   CINTA, PALLARES
   JOSE, MIGUEL SANCHEZ
   RUT, PORTA
   MANUEL, COBO
   PILAR, GARRIDO
   FLAVIA, LONGO
   TERESA, MORAN
   AMELIA, INSA
   FILIPPO, DE MARINIS
   ROMAIN, CORRE
   ISABEL, BOVER
   ALFONSO, ILLIANO
   ERIC, DANSIN
   JAVIER, DE CASTRO
   MICHELE, MILELLA
   NOEMI, REGUART
   GIUSEPPE, ALTAVILLA
   ULPIANO, JIMENEZ
   MARIANO, PROVENCIO
   MIGUEL, ANGEL MORENO
   JOSEFA, TERRASA
   JOSE, MUNOZ-LANGA
   JAVIER, VALDIVIA
   DOLORES, ISLA
   MANUEL, DOMINE
   OLIVIER, MOLINIER
   JULIEN, MAZIERES
   NATHALIE, BAIZE
   ROSARIO, GARCIA-CAMPELO
   GILLES, ROBINET
   DELVYS, RODRIGUEZ-ABREU
   GUILLERMO, LOPEZ-VIVANCO
   VITTORIO, GEBBIA
   LIOBA, FERRERA-DELGADO
   PIERRE, BOMBARON
   REYES, BERNABE
   ALESSANDRA, BEARZ
   ANGEL, ARTAL
   ENRICO, CORTESI
   CHRISTIAN, ROLFO
   MARIA, SANCHEZ-RONCO
   ANA, DROZDOWSKYJ
   CRISTINA, QUERALT
   ITZIAR, DE AGUIRRE
   JOSE, LUIS RAMIREZ
   JOSE, JAVIER SANCHEZ
   MIGUEL, ANGEL MOLINA
   MIQUEL, TARON
   LUIS, PAZ-ARES
   PNEUMOCANCEROLOGIE, CA GRP FRANCAIS
   TORACICA, ASSOC ITALIANA ONCOLOGIA
TI Erlotinib versus standard chemotherapy as first-line treatment for European patients with advanced EGFR mutation-positive non-small-cell lung cancer (EURTAC): a multicentre, open-label, randomised phase 3 trial
SO LANCET ONCOLOGY
DE gefitinib;carboplatin/paclitaxel;sensitivity;therapy;tumor;ipas
AB Background Erlotinib has been shown to improve progression-free survival compared with chemotherapy when given as first-line treatment for Asian patients with non-small-cell lung cancer (NSCLC) with activating EGFR mutations. We aimed to assess the safety and efficacy of erlotinib compared with standard chemo therapy for first-line treatment of European patients with advanced EGFR-mutation positive NSCLC. Methods We undertook the open-label, randomised phase 3 EURTAC trial at 42 hospitals in France, Italy, and Spain. Eligible participants were adults (>18 years) with NSCLC and EGFR mutations (exon 19 deletion or L858R mutation in exon 21) with no history of chemotherapy for metastatic disease (neoadjuvant or adjuvant chemotherapy ending >= 6 months before study entry was allowed). We randomly allocated participants (1: 1) according to a computer-generated allocation schedule to receive oral erlotinib 150 mg per day or 3 week cycles of standard intravenous chemotherapy of cisplatin 75 mg/m(2) on day 1 plus docetaxel (75 mg/m(2) on day 1) or gemcitabine (1250 mg/m(2) on days 1 and 8). Carboplatin (AUC 6 with docetaxel 75 mg/m(2) or AUC 5 with gemcitabine 1000 mg/m(2)) was allowed in patients unable to have cisplatin. Patients were stratified by EGFR mutation type and Eastern Cooperative Oncology Group performance status (0 vs 1 vs 2). The primary endpoint was progression-free survival (PFS) in the intention-to-treat population. We assessed safety in all patients who received study drug (>= 1 dose). This study is registered with ClinicalTrials.gov, number NCT00446225. Findings Between Feb 15, 2007, and Jan 4, 2011, 174 patients with EGFR mutations were enrolled. One patient received treatment before randomisation and was thus withdrawn from the study; of the remaining patients, 86 were randomly assigned to receive erlotinib and 87 to receive standard chemotherapy. The preplanned interim analysis showed that the study met its primary endpoint; enrolment was halted, and full evaluation of the results was recommended. At data cutoff (Jan 26, 2011), median PFS was 9.7 months (95% CI 8.4-12.3) in the erlotinib group, compared with 5.2 months (4.5-5.8) in the standard chemotherapy group (hazard ratio 0.37, 95% CI 0.25-0.54; p<0.0001). Main grade 3 or 4 toxicities were rash (11 [13%] of 84 patients given erlotinib vs none of 82 patients in the chemotherapy group), neutropenia (none vs 18 [22%]), anaemia (one [1%] vs three [4%]), and increased aminotransferase concentrations (two [2%] vs 0). Five (6%) patients on erlotinib had treatment-related severe adverse events compared with 16 patients (20%) on chemotherapy. One patient in the erlotinib group and two in the standard chemotherapy group died from treatment-related causes. Interpretation Our findings strengthen the rationale for routine baseline tissue-based assessment of EGFR mutations in patients with NSCLC and for treatment of mutation-positive patients with EGFR tyrosine-kinase inhibitors.
FU Spanish Lung Cancer Group; Roche Farma; Hoffmann-La RocheHoffmann-La
NR 24
TC 3730
Z9 0
U1 11
U2 428.0
J9 LANCET ONCOLOGY
PD MAR
PY 2012
VL 13
BP 239
EP 246
DI 10.1016/S1470-2045(11)70393-X
PG 8
SC ONCOLOGY
UT WOS:000300880600031
PM 22285168
ER

PT J
AU OLAUSSEN, KA
   ARIANE, DUNANT
   PIERRE, FOURET
   ELISABETH, BRAMBILLA
   FABRICE, ANDRE
   VINCENT, HADDAD
   ESTELLE, TARANCHON
   MARTIN, FILIPITS
   ROBERT, PIRKER
   H, POPPER HELMUT
   ROLF, STAHEL
   LAURE, SABATIER
   JEAN-PIERRE, PIGNON
   THOMAS, TURSZ
   THIERRY, LE CHEVALIER
   JEAN-CHARLES, SORIA
   INVESTIGATORS, CA IALT BIO
TI DNA repair by ERCC1 in non-small-cell lung cancer and cisplatin-based adjuvant chemotherapy
SO NEW ENGLAND JOURNAL OF MEDICINE
DE nucleotide excision repair;messenger rna level;gene expression;tumor response;survival;polymorphism;association;recombination;resistance;carcinoma
AB Background: Adjuvant cisplatin-based chemotherapy improves survival among patients with completely resected non-small-cell lung cancer, but there is no validated clinical or biologic predictor of the benefit of chemotherapy. Methods: We used immunohistochemical analysis to determine the expression of the excision repair cross-complementation group 1 (ERCC1) protein in operative specimens of non-small-cell lung cancer. The patients had been enrolled in the International Adjuvant Lung Cancer Trial, thereby allowing a comparison of the effect of adjuvant cisplatin-based chemotherapy on survival, according to ERCC1 expression. Overall survival was analyzed with a Cox model adjusted for clinical and pathological factors. Results: Among 761 tumors, ERCC1 expression was positive in 335 (44%) and negative in 426 (56%). A benefit from cisplatin-based adjuvant chemotherapy was associated with the absence of ERCC1 (test for interaction, P=0.009). Adjuvant chemotherapy, as compared with observation, significantly prolonged survival among patients with ERCC1-negative tumors (adjusted hazard ratio for death, 0.65; 95% confidence interval [CI], 0.50 to 0.86; P=0.002) but not among patients with ERCC1-positive tumors (adjusted hazard ratio for death, 1.14; 95% CI, 0.84 to 1.55; P=0.40). Among patients who did not receive adjuvant chemotherapy, those with ERCC1-positive tumors survived longer than those with ERCC1-negative tumors (adjusted hazard ratio for death, 0.66; 95% CI, 0.49 to 0.90; P=0.009). Conclusions: Patients with completely resected non-small-cell lung cancer and ERCC1-negative tumors appear to benefit from adjuvant cisplatin-based chemotherapy, whereas patients with ERCC1-positive tumors do not.
FU Bristol-Myers SquibbBristol-Myers Squibb; Ono Pharmaceutical; NATIONAL
NR 41
TC 1389
Z9 0
U1 1
U2 102.0
J9 NEW ENGLAND JOURNAL OF MEDICINE
PD SEP
PY 2006
VL 355
BP 983
EP 991
DI 10.1056/NEJMoa060570
PG 9
SC GENERAL & INTERNAL MEDICINE
UT WOS:000240273300004
PM 16957145
ER

PT J
AU CAPPUZZO, F
   FR, HIRSCH
   E, ROSSI
   S, BARTOLINI
   GL, CERESOLI
   L, BEMIS
   J, HANEY
   S, WITTA
   K, DANENBERG
   I, DOMENICHINI
   V, LUDOVINI
   E, MAGRINI
   V, GREGORC
   C, DOGLIONI
   A, SIDONI
   M, TONATO
   WA, FRANKLIN
   L, CRINO
   PA, BUNN
   M, VARELLA-GARCIA
TI Epidermal growth factor receptor gene and protein and gefitinib sensitivity in non-small-cell lung cancer
SO JNCI-JOURNAL OF THE NATIONAL CANCER INSTITUTE
DE tyrosine kinase inhibitor;egfr mutation;oncology group;expression;survival;efficacy;trial;amplification;chemotherapy;apoptosis
AB Background: Gefitinib is a selective inhibitor of the epidermal growth factor (EGFR) tyrosine kinase, which is overexpressed in many cancers, including non-small-cell lung cancer (NSCLC). We carried out a clinical study to compare the relationship between EGFR gene copy number, EGFR protein expression, EGFR mutations, and Akt activation status as predictive markers for gefitinib therapy in advanced NSCLC. Methods: Tumors from 102 NSCLC patients treated daily with 250 mg of gefitinib were evaluated for EGFR status by fluorescence in situ hybridization (FISH), DNA sequencing, and immunohistochemistry and for Akt activation status (phospho-Akt [P-Akt]) by immunohistochemistry. Time to progression, overall survival, and 95% confidence intervals (CIs) were calculated and evaluated by the Kaplan-Meier method; groups were compared using the log-rank test. Risk factors associated with survival were evaluated using Cox proportional hazards regression modeling and multivariable analysis. All statistical tests were two-sided. Results: Amplification or high polysomy of the EGFR gene (seen in 33 of 102 patients) and high protein expression (seen in 58 of 98 patients) were statistically significantly associated with better response (36% versus 3%, mean difference = 34%, 95% CI = 16.6 to 50.3; P <.001), disease control rate (67% versus 26%, mean difference = 40.6%, 95% CI = 21.5 to 59.7; P <.001), time to progression (9.0 versus 2.5 months, mean difference = 6.5 months, 95% CI = 2.8 to 10.3; P <.001), and survival (18.7 versus 7.0 months, mean difference = 11.7 months, 95% CI = 2.1 to 21.4; P =.03). EGFR mutations (seen in 15 of 89 patients) were also statistically significantly related to response and time to progression, but the association with survival was not statistically significant, and 40% of the patients with mutation had progressive disease. In multivariable analysis, only high EGFR gene copy number remained statistically significantly associated with better survival (hazard ratio = 0.44, 95% CI = 0.23 to 0.82). Independent of EGFR assessment method, EGFR(+)P-Akt(+) patients had a statistically significantly better outcome than EGFR(-), P-Akt(-), or EGFR(+)/P-Akt(-) patients. Conclusions: High EGFR gene copy number identified by FISH may be an effective molecular predictor for gefitinib efficacy in advanced NSCLC.
FU NATIONAL CANCER INSTITUTEUnited States Department of Health & Human
NR 41
TC 1320
Z9 0
U1 0
U2 76.0
J9 JNCI-JOURNAL OF THE NATIONAL CANCER INSTITUTE
PD MAY
PY 2005
VL 97
BP 643
EP 655
DI 10.1093/jnci/dji112
PG 13
SC ONCOLOGY
UT WOS:000229856400009
PM 15870435
ER

PT J
AU PAZ-ARES, L
   A, LUFT
   D, VICENTE
   A, TAFRESHI
   M, GUMUS
   J, MAZIERES
   B, HERMES
   CAY, SENLER F
   T, CSOSZI
   A, FULOP
   J, RODRIGUEZ-CID
   J, WILSON
   S, SUGAWARA
   T, KATO
   H, LEE K
   Y, CHENG
   S, NOVELLO
   B, HALMOS
   X, LI
   M, LUBINIECKI G
   B, PIPERDI
   M, KOWALSKI D
   INVESTIGATORS, CA KEYNOTE-407
TI Pembrolizumab plus Chemotherapy for Squamous Non-Small-Cell Lung Cancer
SO NEW ENGLAND JOURNAL OF MEDICINE
DE open label;stage iv;therapy;carboplatin;nivolumab;docetaxel;criteria;phase 3;trend
AB BACKGROUND Standard first-line therapy for metastatic, squamous non-small-cell lung cancer (NSCLC) is platinum-based chemotherapy or pembrolizumab (for patients with programmed death ligand 1 [PD-L1] expression on >= 50% of tumor cells). More recently, pembrolizumab plus chemotherapy was shown to significantly prolong overall survival among patients with nonsquamous NSCLC. METHODS In this double-blind, phase 3 trial, we randomly assigned, in a 1:1 ratio, 559 patients with untreated metastatic, squamous NSCLC to receive 200 mg of pembrolizumab or saline placebo for up to 35 cycles; all the patients also received carboplatin and either paclitaxel or nanoparticle albumin-bound [nab]-paclitaxel for the first 4 cycles. Primary end points were overall survival and progression-free survival. RESULTS After a median follow-up of 7.8 months, the median overall survival was 15.9 months (95% confidence interval [CI], 13.2 to not reached) in the pembrolizumab-combination group and 11.3 months (95% CI, 9.5 to 14.8) in the placebo-combination group (hazard ratio for death, 0.64; 95% CI, 0.49 to 0.85; P<0.001). The overall survival benefit was consistent regardless of the level of PD-Li expression. The median progression-free survival was 6.4 months (95% CI, 6.2 to 8.3) in the pembrolizumabcombination group and 4.8 months (95% CI, 4.3 to 5.7) in the placebo-combination group (hazard ratio for disease progression or death, 0.56; 95% CI, 0.45 to 0.70; P<0.001). Adverse events of grade 3 or higher occurred in 69.8% of the patients in the pembrolizumab-combination group and in 68.2% of the patients in the placebocombination group. Discontinuation of treatment because of adverse events was more frequent in the pembrolizumab-combination group than in the placebo-combination group (13.3% vs. 6.4%). CONCLUSIONS In patients with previously untreated metastatic, squamous NSCLC, the addition of pembrolizumab to chemotherapy with carboplatin plus paclitaxel or nab-paclitaxel resulted in significantly longer overall survival and progression-free survival than chemotherapy alone.
FU Merck Sharp DohmeMerck & Company
NR 25
TC 1296
Z9 0
U1 13
U2 120.0
J9 NEW ENGLAND JOURNAL OF MEDICINE
PD NOV
PY 2018
VL 379
BP 2040
EP 2051
DI 10.1056/NEJMoa1810865
PG 12
SC GENERAL & INTERNAL MEDICINE
UT WOS:000450816900009
PM 30280635
ER

PT J
AU JANNE, PA
   CHIH-HSIN, YANG JAMES
   DONG-WAN, KIM
   DAVID, PLANCHARD
   YUICHIRO, OHE
   S, RAMALINGAM SURESH
   MYUNG-JU, AHN
   SANG-WE, KIM
   WU-CHOU, SU
   LEORA, HORN
   DANIEL, HAGGSTROM
   ENRIQUETA, FELIP
   JOO-HANG, KIM
   PAUL, FREWER
   MIREILLE, CANTARINI
   H, BROWN KATHRYN
   A, DICKINSON PAUL
   SERBAN, GHIORGHIU
   MALCOLM, RANSON
TI AZD9291 in EGFR Inhibitor-Resistant Non-Small-Cell Lung Cancer
SO NEW ENGLAND JOURNAL OF MEDICINE
DE acquired resistance;irreversible egfr;open label;phase iii;gefitinib;chemotherapy;mutation;erlotinib;afatinib;placebo
AB BACKGROUND The EGFR T790M mutation is the most common mechanism of drug resistance to epidermal growth factor receptor (EGFR) tyrosine kinase inhibitors in patients who have lung cancer with an EGFR mutation (EGFR-mutated lung cancer). In preclinical models, the EGFR inhibitor AZD9291 has been shown to be effective against both EGFR tyrosine kinase inhibitor-sensitizing and T790M resistance mutations. METHODS We administered AZD9291 at doses of 20 to 240 mg once daily in patients with advanced lung cancer who had radiologically documented disease progression after previous treatment with EGFR tyrosine kinase inhibitors. The study included dose-escalation cohorts and dose-expansion cohorts. In the expansion cohorts, prestudy tumor biopsies were required for central determination of EGFR T790M status. Patients were assessed for safety, pharmacokinetics, and efficacy. RESULTS A total of 253 patients were treated. Among 31 patients enrolled in the dose-escalation cohorts, no dose-limiting toxic effects occurred at the doses evaluated. An additional 222 patients were treated in five expansion cohorts. The most common all-cause adverse events were diarrhea, rash, nausea, and decreased appetite. The overall objective tumor response rate was 51% (95% confidence interval [CI], 45 to 58). Among 127 patients with centrally confirmed EGFR T790M who could be evaluated for response, the response rate was 61% (95% CI, 52 to 70). In contrast, among 61 patients without centrally detectable EGFR T790M who could be evaluated for response, the response rate was 21% (95% CI, 12 to 34). The median progression-free survival was 9.6 months (95% CI, 8.3 to not reached) in EGFR T790M-positive patients and 2.8 months (95% CI, 2.1 to 4.3) in EGFR T790M-negative patients. CONCLUSIONS AZD9291 was highly active in patients with lung cancer with the EGFR T790M mutation who had had disease progression during prior therapy with EGFR tyrosine kinase inhibitors.
FU AstraZenecaAstraZeneca; Boehringer IngelheimBoehringer Ingelheim; Chugai
NR 27
TC 1364
Z9 0
U1 9
U2 259.0
J9 NEW ENGLAND JOURNAL OF MEDICINE
PD APR
PY 2015
VL 372
BP 1689
EP 1699
DI 10.1056/NEJMoa1411817
PG 11
SC GENERAL & INTERNAL MEDICINE
UT WOS:000353655000004
PM 25923549
ER
