# Supplementary material for: Evolutions in the management of non-small cell lung cancer: A bibliometric study from the 100 most impactful articles in the field
Source: Front Oncol. 2022 Aug 17;12:939838. doi: 10.3389/fonc.2022.939838 (PMC9428518; doi:10.3389/fonc.2022.939838)
Supplement: Supplementary file 1 [file DataSheet_1.zip › Additional files/Figure production/CiteSpace figure production/project/clusters/1/UIDs.txt]

WOS:000183564800005
WOS:000230438800004
WOS:000169605600008
WOS:000341359100024
WOS:000423971100031
WOS:000466858700032
WOS:000433428000006
WOS:000452872600009
WOS:000433428000007
WOS:000271255000032
WOS:000223323700007
WOS:000269480400005
WOS:000432804900005
WOS:000228313200007
WOS:000221795800043
WOS:000295885200020
WOS:000258050500015
WOS:000333426000006
WOS:000396402700014
WOS:000232984800021
WOS:000345976700005
WOS:000261112000023
WOS:000189380900006
WOS:000228313200005
WOS:000330228700034
WOS:000435099900006
WOS:000374829800049
WOS:000231606300013
WOS:000389537600043
WOS:000189380900007
WOS:000230438800005
WOS:000320601700008
WOS:000419971600005
WOS:000309510600038
WOS:000303508700044
WOS:000245920300016
WOS:000269480400004
WOS:000330538500008
WOS:000292819700015
WOS:000403774400005
WOS:000265710300031
WOS:000283546400004
WOS:000255970300010
WOS:000348841700030
WOS:000231606300012
WOS:000279043800007
WOS:000293272100024
WOS:000363317800008
WOS:000300880600031
WOS:000240273300004
WOS:000229856400009
WOS:000450816900009
WOS:000353655000004
