# Supplementary material for: Evolutions in the management of non-small cell lung cancer: A bibliometric study from the 100 most impactful articles in the field
Source: Front Oncol. 2022 Aug 17;12:939838. doi: 10.3389/fonc.2022.939838 (PMC9428518; doi:10.3389/fonc.2022.939838)
Supplement: Supplementary file 1 [file DataSheet_1.zip › Additional files/Figure production/CiteSpace figure production/project/clusters/2/cluster2_keys_35.list]

@PHRASEbreast cancer
@PHRASEreceptor
@PHRASEantibodympdl3280a
@PHRASEligand
@PHRASEepitope
@PHRASEt cell
@PHRASEexosm
@PHRASEzd1839iressa(tm)
@PHRASEactivation
@PHRASEmicrovessel density
@PHRASEprogrammed death 1
@PHRASEexome analysis reveal
@PHRASEimatinib mesylate
@PHRASEmicrovesicle
@PHRASEmarker
@PHRASE2nd
@PHRASEantibody mpdl3280a
@PHRASEmonoclonal antibody
@PHRASEmpdl3280a anti pdl1
@PHRASEconfidence
@PHRASEendothelial growth factor
@PHRASEantigen
@PHRASEmultitargeted antifolate
@PHRASEipilimumab
@PHRASEpathway
@PHRASEtumor cell
@PHRASEin vivo
@PHRASEclinical activity
@PHRASEchemotherapy regimen
@PHRASEantibody
@PHRASEplatinum
@PHRASEnivolumab
@PHRASEexpression
@PHRASEdocetaxel
@PHRASEtrial
