# Supplementary material for: Evolutions in the management of non-small cell lung cancer: A bibliometric study from the 100 most impactful articles in the field
Source: Front Oncol. 2022 Aug 17;12:939838. doi: 10.3389/fonc.2022.939838 (PMC9428518; doi:10.3389/fonc.2022.939838)
Supplement: Supplementary file 1 [file DataSheet_1.zip › Additional files/Figure production/CiteSpace figure production/project/clusters/2/download_cluster_35.txt]

FN Thomson Reuters Web of Science?
VR 1.0
PT J
AU FUKUOKA, M
   S, YANO
   G, GIACCONE
   T, TAMURA
   K, NAKAGAWA
   JY, DOUILLARD
   Y, NISHIWAKI
   J, VANSTEENKISTE
   S, KUDOH
   D, RISCHIN
   R, EEK
   T, HORAI
   K, NODA
   I, TAKATA
   E, SMIT
   S, AVERBUCH
   A, MACLEOD
   A, FEYEREISLOVA
   RP, DONG
   J, BASELGA
TI Multi-institutional randomized phase II trial of gefitinib for previously treated patients with advanced non-small-cell lung cancer
SO JOURNAL OF CLINICAL ONCOLOGY
DE growth factor receptor;functional assessment;docetaxel;therapy;chemotherapy;care
AB Purpose: To evaluate the efficacy and tolerability of two doses of gefitinib (Iressa [ZD 1839]; AstraZeneca, Wilmington, DE), a novel epidermal growth factor receptor tyrosine kinase inhibitor, in patients with pretreated advanced non-small-cell lung cancer (NSCLC). Patients and Methods: This was a randomized, double-blind, parallel-group, multicenter phase II trial. Two hundred ten patients with advanced NSCIC who were previously treated with one or two chemotherapy regimens (at least one containing platinum) were randomized to receive either 250-mg or 500-mg oral doses of gefitinib once daily. Results: Efficacy was similar for the 250- and 500-mg/d groups. Objective tumor response rates were 18.4% (95% confidence interval [CI], 11.5 to 27.3) and 19.0% (95% CI, 12.1 to 27.9); among evaluable patients, symptom improvement rates were 40.3% (95% CI, 28.5 to 53.0) and 37.0% (95% CI, 26.0 to 49.1); median progression-free survival times were 2.7 and 2.8 months, and median over-all survival times were 7.6 and 8.0 months, respectively. Symptom improvements were recorded for 69.2% (250 mg/d) and 85.79/6 (500 mg/d) of patients with a tumor response. Adverse events (AEs) at both dose levels were generally mild (grade 1 or 2) and consisted mainly of skin reactions and diarrhea. Drug-related toxicities were more frequent in the higher-dose group. Withdrawal due to drug-related AEs was 1.9% and 9.4% for patients receiving gefitinib 250 and 500 mg/d, respectively. Conclusion: Gefitinib showed Clinically meaningful antitumor activity and provided symptom relief as second- and third-line treatment in these patients. At 250 mg/d, gefitinib had a favorable AE profile. Gefitinib 250 mg/d is an important, novel treatment option for patients with pretreated advanced NSCLC.
FU MerckMerck & Company; Genentech/RocheRoche HoldingGenentech;
NR 27
TC 2376
Z9 0
U1 1
U2 138.0
J9 JOURNAL OF CLINICAL ONCOLOGY
PD JUN
PY 2003
VL 21
BP 2237
EP 2246
DI 10.1200/JCO.2003.10.038
PG 10
SC ONCOLOGY
UT WOS:000183564800005
PM 12748244
ER

PT J
AU SHEPHERD, FA
   JR, PEREIRA
   T, CIULEANU
   EH, TAN
   V, HIRSH
   S, THONGPRASERT
   D, CAMPOS
   S, MAOLEEKOONPIROJ
   M, SMYLIE
   R, MARTINS
   M, VAN KOOTEN
   M, DEDIU
   B, FINDLAY
   DS, TU
   D, JOHNSTON
   A, BEZJAK
   G, CLARK
   P, SANTABARBARA
   L, SEYMOUR
   TRIALS, CA NATL CANC INST CANADA CLIN
TI Erlotinib in previously treated non-small-cell lung cancer
SO NEW ENGLAND JOURNAL OF MEDICINE
DE growth factor receptor;phase iii trial;gefitinib;mutation;docetaxel;platinum;responsiveness;sensitivity;combination;expression
AB BACKGROUND We conducted a randomized, placebo-controlled, double-blind trial to determine whether the epidermal growth factor receptor inhibitor erlotinib prolongs survival in non - small-cell lung cancer after the failure of first-line or second-line chemotherapy. METHODS Patients with stage IIIB or IV non - small-cell lung cancer, with performance status from 0 to 3, were eligible if they had received one or two prior chemotherapy regimens. The patients were stratified according to center, performance status, response to prior chemotherapy, number of prior regimens, and prior platinum-based therapy and were randomly assigned in a 2: 1 ratio to receive oral erlotinib, at a dose of 150 mg daily, or placebo. RESULTS The median age of the 731 patients who underwent randomization was 61.4 years; 49 percent had received two prior chemotherapy regimens, and 93 percent had received platinum-based chemotherapy. The response rate was 8.9 percent in the erlotinib group and less than 1 percent in the placebo group (P< 0.001); the median duration of the response was 7.9 months and 3.7 months, respectively. Progression-free survival was 2.2 months and 1.8 months, respectively ( hazard ratio, 0.61, adjusted for stratification categories; P< 0.001). Overall survival was 6.7 months and 4.7 months, respectively ( hazard ratio, 0.70; P< 0.001), in favor of erlotinib. Five percent of patients discontinued erlotinib because of toxic effects. CONCLUSIONS Erlotinib can prolong survival in patients with non - small-cell lung cancer after first-line or second-line chemotherapy.
FU NATIONAL CANCER INSTITUTEUnited States Department of Health & Human
NR 37
TC 4431
Z9 0
U1 5
U2 302.0
J9 NEW ENGLAND JOURNAL OF MEDICINE
PD JUL
PY 2005
VL 353
BP 123
EP 132
DI 10.1056/NEJMoa050753
PG 10
SC GENERAL & INTERNAL MEDICINE
UT WOS:000230438800004
PM 16014882
ER

PT J
AU MORSE, MA
   J, GARST
   T, OSADA
   S, KHAN
   A, HOBEIKA
   TM, CLAY
   N, VALENTE
   R, SHREENIWAS
   MA, SUTTON
   A, DELCAYRE
   DH, HSU
   JB, LE PECQ
   HK, LYERLY
TI A phase I study of dexosome immunotherapy in patients with advanced non-small cell lung cancer
SO JOURNAL OF TRANSLATIONAL MEDICINE
DE chemotherapy regimen;t cell;exosm;vaccine;microvesicle;activation;docetaxel;platinum;antigen;vesicle
AB Background: There is a continued need to develop more effective cancer immunotherapy strategies. Exosomes, cell- derived lipid vesicles that express high levels of a narrow spectrum of cell proteins represent a novel platform for delivering high levels of antigen in conjunction with costimulatory molecules. We performed this study to test the safety, feasibility and efficacy of autologous dendritic cell (DC)- derived exosomes (DEX) loaded with the MAGE tumor antigens in patients with non-small cell lung cancer (NSCLC). Methods: This Phase 1 study enrolled HLA A2+ patients with pre-treated Stage IIIb ( N = 4) and IV ( N = 9) NSCLC with tumor expression of MAGE-A3 or A4. Patients underwent leukapheresis to generate DC from which DEX were produced and loaded with MAGE-A3, -A4, -A10, and MAGE-3DPO4 peptides. Patients received 4 doses of DEX at weekly intervals. Results: Thirteen patients were enrolled and 9 completed therapy. Three formulations of DEX were evaluated; all were well tolerated with only grade 1-2 adverse events related to the use of DEX (injection site reactions (N=8), flu like illness (N=1), and peripheral arm pain (N=1)). The time from the first dose of DEX until disease progression was 30 to 429+ days. Three patients had disease progression before the first DEX dose. Survival of patients after the first DEX dose was 52-665+ days. DTH reactivity against MAGE peptides was detected in 3/9 patients. Immune responses were detected in patients as follows: MAGE-specific T cell responses in 1/3, increased NK lytic activity in 2/4. Conclusion: Production of the DEX vaccine was feasible and DEX therapy was well tolerated in patients with advanced NSCLC. Some patients experienced long term stability of disease and activation of immune effectors
FU NCI NIH HHSUnited States Department of Health & Human ServicesNational
NR 30
TC 628
Z9 0
U1 2
U2 11.0
J9 JOURNAL OF TRANSLATIONAL MEDICINE
PD FEB
PY 2005
VL 3
BP 1
EP 
DI 10.1186/1479-5876-3-9
PG 
SC RESEARCH & EXPERIMENTAL MEDICINE
UT WOS:000232159700001
PM 15723705
ER

PT J
AU LANGER, CJ
   M, GADGEEL SHIRISH
   HOSSEIN, BORGHAEI
   A, PAPADIMITRAKOPOULOU VASSILIKI
   AMITA, PATNAIK
   F, POWELL STEVEN
   D, GENTZLER RYAN
   G, MARTINS RENATO
   P, STEVENSON JAMES
   I, JALAL SHADIA
   AMIT, PANWALKAR
   CHIH-HSIN, YANG JAMES
   MATTHEW, GUBENS
   V, SEQUIST LECIA
   M, AWAD MARK
   JOSEPH, FIORE
   YANG, GE
   HARRY, RAFTOPOULOS
   LEENA, GANDHI
   INVESTIGATORS, CA KEYNOTE-021
TI Carboplatin and pemetrexed with or without pembrolizumab for advanced, non-squamous non-small-cell lung cancer: a randomised, phase 2 cohort of the open-label KEYNOTE-021 study
SO LANCET ONCOLOGY
DE 1st line treatment;anticancer agent;controlled trial;nivolumab;bevacizumab;therapy;chemotherapy;docetaxel;cisplatin;survival
AB Background Limited evidence exists to show that adding a third agent to platinum-doublet chemotherapy improves efficacy in the first-line advanced non-small-cell lung cancer (NSCLC) setting. The anti-PD-1 antibody pembrolizumab has shown efficacy as monotherapy in patients with advanced NSCLC and has a non-overlapping toxicity profile with chemotherapy. We assessed whether the addition of pembrolizumab to platinum-doublet chemotherapy improves efficacy in patients with advanced non-squamous NSCLC. Methods In this randomised, open-label, phase 2 cohort of a multicohort study (KEYNOTE-021), patients were enrolled at 26 medical centres in the USA and Taiwan. Patients with chemotherapy-naive, stage IIIB or IV, non-squamous NSCLC without targetable EGFR or ALK genetic aberrations were randomly assigned (1: 1) in blocks of four stratified by PD-L1 tumour proportion score (<1% vs >= 1%) using an interactive voice-response system to 4 cycles of pembrolizumab 200 mg plus carboplatin area under curve 5 mg/mL per min and pemetrexed 500 mg/m(2) every 3 weeks followed by pembrolizumab for 24 months and indefinite pemetrexed maintenance therapy or to 4 cycles of carboplatin and pemetrexed alone followed by indefinite pemetrexed maintenance therapy. The primary endpoint was the proportion of patients who achieved an objective response, defined as the percentage of patients with radiologically confirmed complete or partial response according to Response Evaluation Criteria in Solid Tumors version 1.1 assessed by masked, independent central review, in the intention-to-treat population, defined as all patients who were allocated to study treatment. Significance threshold was p<0.025 (one sided). Safety was assessed in the as-treated population, defined as all patients who received at least one dose of the assigned study treatment. This trial, which is closed for enrolment but continuing for follow-up, is registered with ClinicalTrials.gov, number NCT02039674. Findings Between Nov 25, 2014, and Jan 25, 2016, 123 patients were enrolled; 60 were randomly assigned to the pembrolizumab plus chemotherapy group and 63 to the chemotherapy alone group. 33 (55%; 95% CI 42-68) of 60 patients in the pembrolizumab plus chemotherapy group achieved an objective response compared with 18 (29%; 18-41) of 63 patients in the chemotherapy alone group (estimated treatment difference 26% [95% CI 9-42%]; p=0.0016). The incidence of grade 3 or worse treatment-related adverse events was similar between groups (23 [39%] of 59 patients in the pembrolizumab plus chemotherapy group and 16 [26%] of 62 in the chemotherapy alone group). The most common grade 3 or worse treatment-related adverse events in the pembrolizumab plus chemotherapy group were anaemia (seven [12%] of 59) and decreased neutrophil count (three [5%]); an additional six events each occurred in two (3%) for acute kidney injury, decreased lymphocyte count, fatigue, neutropenia, and sepsis, and thrombocytopenia. In the chemotherapy alone group, the most common grade 3 or worse events were anaemia (nine [15%] of 62) and decreased neutrophil count, pancytopenia, and thrombocytopenia (two [3%] each). One (2%) of 59 patients in the pembrolizumab plus chemotherapy group experienced treatment-related death because of sepsis compared with two (3%) of 62 patients in the chemotherapy group: one because of sepsis and one because of pancytopenia. Interpretation Combination of pembrolizumab, carboplatin, and pemetrexed could be an effective and tolerable first-line treatment option for patients with advanced non-squamous NSCLC. This finding is being further explored in an ongoing international, randomised, double-blind, phase 3 study.
FU Merck Co.Merck & Company; NATIONAL CANCER INSTITUTEUnited States
NR 29
TC 900
Z9 0
U1 4
U2 99.0
J9 LANCET ONCOLOGY
PD NOV
PY 2016
VL 17
BP 1497
EP 1508
DI 10.1016/S1470-2045(16)30498-3
PG 12
SC ONCOLOGY
UT WOS:000389537600043
PM 27745820
ER

PT J
AU WINTON, T
   R, LIVINGSTON
   D, JOHNSON
   J, RIGAS
   M, JOHNSTON
   C, BUTTS
   Y, CORMIER
   G, GOSS
   R, INCULET
   E, VALLIERES
   W, FRY
   D, BETHUNE
   J, AYOUB
   K, DING
   L, SEYMOUR
   B, GRAHAM
   MS, TSAO
   D, GANDARA
   K, KESLER
   T, DEMMY
   F, SHEPHERD
   GRP, CA NATL CANC INST CANADA CLIN TRIALS
   10, NATL CANC INST US INTERGROUP JBR
TI Vinorelbine plus cisplatin vs. observation in resected non-small-cell lung cancer
SO NEW ENGLAND JOURNAL OF MEDICINE
DE ras gene mutation;quality of life;stage ii;adjuvant chemotherapy;survival;trial;therapy
AB Background We undertook to determine whether adjuvant vinorelbine plus cisplatin prolongs overall survival among patients with completely resected early-stage non-small-cell lung cancer. Methods We randomly assigned patients with completely resected stage IB or stage II non-small-cell lung cancer to vinorelbine plus cisplatin or to observation. The primary end point was overall survival; principal secondary end points were recurrence-free survival and the toxicity and safety of the regimen. Results A total of 482 patients underwent randomization to vinorelbine plus cisplatin (242 patients) or observation (240); 45 percent of the patients had pathological stage IB disease and 55 percent had stage II, and all had an Eastern Cooperative Oncology Group performance status score of 0 or 1. In both groups, the median age was 61 years, 65 percent were men, and 53 percent had adenocarcinomas. Chemotherapy caused neutropenia in 88 percent of patients (including grade 3 febrile neutropenia in 7 percent) and death from toxic effects in two patients (0.8 percent). Nonhematologic toxic effects of chemotherapy were fatigue (81 percent of patients), nausea (80 percent), anorexia (55 percent), vomiting (48 percent), neuropathy (48 percent), and constipation (47 percent), but severe (grade 3 or greater) toxic effects were uncommon (<10 percent). Overall survival was significantly prolonged in the chemotherapy group as compared with the observation group (94 vs. 73 months; hazard ratio for death, 0.69; P=0.04), as was relapse-free survival (not reached vs. 46.7 months; hazard ratio for recurrence, 0.60; P<0.001). Five-year survival rates were 69 percent and 54 percent, respectively (P=0.03). Conclusions Adjuvant vinorelbine plus cisplatin has an acceptable level of toxicity and prolongs disease-free and overall survival among patients with completely resected early-stage non-small-cell lung cancer.
FU NATIONAL CANCER INSTITUTEUnited States Department of Health & Human
NR 33
TC 1352
Z9 0
U1 1
U2 38.0
J9 NEW ENGLAND JOURNAL OF MEDICINE
PD JUN
PY 2005
VL 352
BP 2589
EP 2597
DI 10.1056/NEJMoa043623
PG 9
SC GENERAL & INTERNAL MEDICINE
UT WOS:000229953700006
PM 15972865
ER

PT J
AU TSAO, MS
   A, SAKURADA
   JC, CUTZ
   CQ, ZHU
   S, KAMEL-REID
   J, SQUIRE
   I, LORIMER
   T, ZHANG
   N, LIU
   M, DANESHMAND
   P, MARRANO
   GD, SANTOS
   A, LAGARDE
   F, RICHARDSON
   L, SEYMOUR
   M, WHITEHEAD
   KY, DING
   J, PATER
   FA, SHEPHERD
TI Erlotinib in lung cancer - Molecular and clinical predictors of outcome
SO NEW ENGLAND JOURNAL OF MEDICINE
DE growth factor receptor;tyrosine kinase;poor prognosis;egfr mutation;gene mutation;factor alpha;gefitinib;expression;sensitivity;overexpression
AB BACKGROUND A clinical trial that compared erlotinib with a placebo for non - small- cell lung cancer demonstrated a survival benefit for erlotinib. We used tumor- biopsy samples from participants in this trial to investigate whether responsiveness to erlotinib and its impact on survival were associated with expression by the tumor of epidermal growth factor receptor ( EGFR) and EGFR gene amplification and mutations. METHODS EGFR expression was evaluated immunohistochemically in non - small- cell lung cancer specimens from 325 of 731 patients in the trial; 197 samples were analyzed for EGFR mutations; and 221 samples were analyzed for the number of EGFR genes. RESULTS In univariate analyses, survival was longer in the erlotinib group than in the placebo group when EGFR was expressed ( hazard ratio for death, 0.68; P= 0.02) or there was a high number of copies of EGFR ( hazard ratio, 0.44; P= 0.008). In multivariate analyses, adenocarcinoma ( P= 0.01), never having smoked ( P< 0.001), and expression of EGFR ( P= 0.03) were associated with an objective response. In multivariate analysis, survival after treatment with erlotinib was not influenced by the status of EGFR expression, the number of EGFR copies, or EGFR mutation. CONCLUSIONS Among patients with non - small- cell lung cancer who receive erlotinib, the presence of an EGFR mutation may increase responsiveness to the agent, but it is not indicative of a survival benefit.
FU AstraZenecaAstraZeneca [NCT02151981]; NATIONAL CANCER INSTITUTEUnited
NR 41
TC 1511
Z9 0
U1 0
U2 62.0
J9 NEW ENGLAND JOURNAL OF MEDICINE
PD JUL
PY 2005
VL 353
BP 133
EP 144
DI 10.1056/NEJMoa050736
PG 12
SC GENERAL & INTERNAL MEDICINE
UT WOS:000230438800005
PM 16014883
ER

PT J
AU SHAW, AT
   DONG-WAN, KIM
   KAZUHIKO, NAKAGAWA
   TAKASHI, SETO
   LUCIO, CRINO
   MYUNG-JU, AHN
   TOMMASO, DE PAS
   BENJAMIN, BESSE
   J, SOLOMON BENJAMIN
   FIONA, BLACKHALL
   YI-LONG, WU
   MICHAEL, THOMAS
   J, O'BYRNE KENNETH
   DENIS, MORO-SIBILOT
   ROSS, CAMIDGE D
   TONY, MOK
   VERA, HIRSH
   J, RIELY GREGORY
   SHRIVIDYA, IYER
   VANESSA, TASSELL
   ANNA, POLLI
   D, WILNER KEITH
   A, JAENNE PASI
TI Crizotinib versus Chemotherapy in Advanced ALK-Positive Lung Cancer
SO NEW ENGLAND JOURNAL OF MEDICINE
DE eml4 alk fusion gene;clinical trial;open label;phase iii;lymphoma;oncology;egfr;rearrangement;gefitinib;docetaxel
AB Background In single-group studies, chromosomal rearrangements of the anaplastic lymphoma kinase gene (ALK) have been associated with marked clinical responses to crizotinib, an oral tyrosine kinase inhibitor targeting ALK. Whether crizotinib is superior to standard chemotherapy with respect to efficacy is unknown. Methods We conducted a phase 3, open-label trial comparing crizotinib with chemotherapy in 347 patients with locally advanced or metastatic ALK-positive lung cancer who had received one prior platinum-based regimen. Patients were randomly assigned to receive oral treatment with crizotinib (250 mg) twice daily or intravenous chemotherapy with either pemetrexed (500 mg per square meter of body-surface area) or docetaxel (75 mg per square meter) every 3 weeks. Patients in the chemotherapy group who had disease progression were permitted to cross over to crizotinib as part of a separate study. The primary end point was progression-free survival. Results The median progression-free survival was 7.7 months in the crizotinib group and 3.0 months in the chemotherapy group (hazard ratio for progression or death with crizotinib, 0.49; 95% confidence interval [CI], 0.37 to 0.64; P<0.001). The response rates were 65% (95% CI, 58 to 72) with crizotinib, as compared with 20% (95% CI, 14 to 26) with chemotherapy (P<0.001). An interim analysis of overall survival showed no significant improvement with crizotinib as compared with chemotherapy (hazard ratio for death in the crizotinib group, 1.02; 95% CI, 0.68 to 1.54; P = 0.54). Common adverse events associated with crizotinib were visual disorder, gastrointestinal side effects, and elevated liver aminotransferase levels, whereas common adverse events with chemotherapy were fatigue, alopecia, and dyspnea. Patients reported greater reductions in symptoms of lung cancer and greater improvement in global quality of life with crizotinib than with chemotherapy. Conclusions Crizotinib is superior to standard chemotherapy in patients with previously treated, advanced non-small-cell lung cancer with ALK rearrangement.
FU PfizerPfizer
NR 30
TC 2400
Z9 0
U1 7
U2 258.0
J9 NEW ENGLAND JOURNAL OF MEDICINE
PD JUN
PY 2013
VL 368
BP 2385
EP 2394
DI 10.1056/NEJMoa1214886
PG 10
SC GENERAL & INTERNAL MEDICINE
UT WOS:000320601700008
PM 23724913
ER

PT J
AU MOK, TSK
   YI-LONG, WU
   IVETA, KUDABA
   M, KOWALSKI DARIUSZ
   CHUL, CHO BYOUNG
   Z, TURNA HANDE
   JR, CASTRO GILBERTO
   VICHIEN, SRIMUNINNIMIT
   K, LAKTIONOV KONSTANTIN
   IGOR, BONDARENKO
   KAORU, KUBOTA
   M, LUBINIECKI GREGORY
   JIN, ZHANG
   DEBRA, KUSH
   GILBERTO, LOPES
   INVESTIGATORS, CA KEYNOTE-042
TI Pembrolizumab versus chemotherapy for previously untreated, PD-L1-expressing, locally advanced or metastatic non-small-cell lung cancer (KEYNOTE-042): a randomised, open-label, controlled, phase 3 trial
SO LANCET
DE nivolumab;carboplatin;paclitaxel;bevacizumab;crizotinib;gefitinib
AB Background First-line pembrolizumab monotherapy improves overall and progression-free survival in patients with untreated metastatic non-small-cell lung cancer with a programmed death ligand 1 (PD-L1) tumour proportion score (TPS) of 50% or greater. We investigated overall survival after treatment with pembrolizumab monotherapy in patients with a PD-L1 TPS of 1% or greater. Methods This randomised, open-label, phase 3 study was done in 213 medical centres in 32 countries. Eligible patients were adults (>= 18 years) with previously untreated locally advanced or metastatic non-small-cell lung cancer without a sensitising EGFR mutation or ALK translocation and with an Eastern Cooperative Oncology Group (ECOG) performance status score of 0 or 1, life expectancy 3 months or longer, and a PD-L1 TPS of 1% or greater. Randomisation was computer generated, accessed via an interactive voice-response and integrated web-response system, and stratified by region of enrolment (east Asia vs rest of world), ECOG performance status score (0 vs 1), histology (squamous vs non-squamous), and PD-L1 TPS (>= 50% vs 1-49%). Enrolled patients were randomly assigned 1:1 in blocks of four per stratum to receive pembrolizumab 200 mg every 3 weeks for up to 35 cycles or the investigator's choice of platinum-based chemotherapy for four to six cycles. Primary endpoints were overall survival in patients with a TPS of 50% or greater, 20% or greater, and 1% or greater (one-sided significance thresholds, p=0.0122, p=0.0120, and p=0.0124, respectively) in the intention-to-treat population, assessed sequentially if the previous findings were significant. This study is registered at ClinicalTrials. gov, number NCT02220894. Findings From Dec 19, 2014, to March 6, 2017, 1274 patients (902 men, 372 women, median age 63 years [IQR 57-69]) with a PD-L1 TPS of 1% or greater were allocated to pembrolizumab (n=637) or chemotherapy (n=637) and included in the intention-to-treat population. 599 (47%) had a TPS of 50% or greater and 818 patients (64%) had a TPS of 20% or greater. As of Feb 26, 2018, median follow-up was 12.8 months. Overall survival was significantly longer in the pembrolizumab group than in the chemotherapy group in all three TPS populations (>= 50% hazard ratio 0.69, 95% CI 0.56-0.85, p=0.0003; >= 20% 0.77, 0.64-0.92, p=0.0020, and >= 1% 0.81, 0.71-0.93, p=0.0018). The median surival values by TPS population were 20.0 months (95% CI 15. 4-24.9) for pembrolizumab versus 12.2 months (10.4-14.2) for chemotherapy, 17.7 months (15.3-22.1) versus 13.0 months (11.6-15.3), and 16.7 months (13.7) versus 12.1 months (11.3-13.3), respectively. Treatment-related adverse events of grade 3 or worse occurred in 113 (18%) of 636 treated patients in the pembrolizumab group and in 252 (41%) of 615 in the chemotherapy group and led to death in 13 (2%) and 14 (2%) patients, respectively. Interpretation The benefit-to-risk profile suggests that pembrolizumab monotherapy can be extended as first-line therapy to patients with locally advanced or metastatic non-small-cell lung cancer without sensitising EGFR or ALK alterations and with low PD-L1 TPS. Copyright (C) 2019 Elsevier Ltd. All rights reserved.
FU Merck Sharp & Dohme - Merck Sharp Dohme
NR 27
TC 1010
Z9 0
U1 25
U2 167.0
J9 LANCET
PD MAY
PY 2019
VL 393
BP 1819
EP 1830
DI 10.1016/S0140-6736(18)32409-7
PG 12
SC GENERAL & INTERNAL MEDICINE
UT WOS:000466858700032
PM 30955977
ER

PT J
AU HERBST, RS
   PAUL, BAAS
   DONG-WAN, KIM
   ENRIQUETA, FELIP
   L, PEREZ-GRACIA JOSE
   JI-YOUN, HAN
   JULIAN, MOLINA
   JOO-HANG, KIM
   DUBOS, ARVIS CATHERINE
   MYUNG-JU, AHN
   MARGARITA, MAJEM
   J, FIDLER MARY
   JR, DE CASTRO GILBERTO
   MARCELO, GARRIDO
   M, LUBINIECKI GREGORY
   YUE, SHENTU
   ELLIE, IM
   MARISA, DOLLED-FILHART
   B, GARON EDWARD
TI Pembrolizumab versus docetaxel for previously treated, PD-L1-positive, advanced non-small-cell lung cancer (KEYNOTE-010): a randomised controlled trial
SO LANCET
DE anti pd l1 antibody;blockade;therapy;chemotherapy;nivolumab;pd l1
AB Background Despite recent advances in the treatment of advanced non-small-cell lung cancer, there remains a need for effective treatments for progressive disease. We assessed the efficacy of pembrolizumab for patients with previously treated, PD-L1-positive, advanced non-small-cell lung cancer. Methods We did this randomised, open-label, phase 2/3 study at 202 academic medical centres in 24 countries. Patients with previously treated non-small-cell lung cancer with PD-L1 expression on at least 1% of tumour cells were randomly assigned (1:1:1) in blocks of six per stratum with an interactive voice-response system to receive pembrolizumab 2 mg/kg, pembrolizumab 10 mg/kg, or docetaxel 75 mg/m(2) every 3 weeks. The primary endpoints were overall survival and progression-free survival both in the total population and in patients with PD-L1 expression on at least 50% of tumour cells. We used a threshold for significance of p<0.00825 (one-sided) for the analysis of overall survival and a threshold of p<0.001 for progression-free survival. This trial is registered at ClinicalTrials.gov, number NCT01905657. Findings Between Aug 28, 2013, and Feb 27, 2015, we enrolled 1034 patients:345 allocated to pembrolizumab 2 mg/kg, 346 allocated to pembrolizumab 10 mg/kg, and 343 allocated to docetaxel. By Sept 30, 2015, 521 patients had died. In the total population, median overall survival was 10.4 months with pembrolizumab 2 mg/kg, 12.7 months with pembrolizumab 10 mg/kg, and 8.5 months with docetaxel. Overall survival was significantly longer for pembrolizumab 2 mg/kg versus docetaxel (hazard ratio [HR] 0.71, 95% CI 0.58-0.88; p=0.0008) and for pembrolizumab 10 mg/kg versus docetaxel (0.61, 0.49-0.75; p<0.0001). Median progression-free survival was 3.9 months with pembrolizumab 2 mg/kg, 4.0 months with pembrolizumab 10 mg/kg, and 4.0 months with docetaxel, with no significant difference for pembrolizumab 2 mg/kg versus docetaxel (0.88, 0.74-1.05; p=0.07) or for pembrolizumab 10 mg/kg versus docetaxel (HR 0.79, 95% CI 0.66-0.94; p=0.004). Among patients with at least 50% of tumour cells expressing PD-L1, overall survival was significantly longer with pembrolizumab 2 mg/kg than with docetaxel (median 14.9 months vs 8.2 months; HR 0.54, 95% CI 0.38-0.77; p=0.0002) and with pembrolizumab 10 mg/kg than with docetaxel (17.3 months vs 8.2 months; 0.50, 0.36-0.70; p<0.0001). Likewise, for this patient population, progression-free survival was significantly longer with pembrolizumab 2 mg/kg than with docetaxel (median 5.0 months vs 4.1 months; HR 0.59, 95% CI 0.44-0.78; p=0.0001) and with pembrolizumab 10 mg/kg than with docetaxel (5.2 months vs 4.1 months; 0.59, 0.45-0.78; p<0.0001). Grade 3-5 treatment-related adverse events were less common with pembrolizumab than with docetaxel (43 [13%] of 339 patients given 2 mg/kg, 55 [16%] of 343 given 10 mg/kg, and 109 [35%] of 309 given docetaxel). Interpretation Pembrolizumab prolongs overall survival and has a favourable benefit-to-risk profile in patients with previously treated, PD-L1-positive, advanced non-small-cell lung cancer. These data establish pembrolizumab as a new treatment option for this population and validate the use of PD-L1 selection.
FU Merck Co.Merck & Company
NR 33
TC 3003
Z9 0
U1 12
U2 375.0
J9 LANCET
PD APR
PY 2016
VL 387
BP 1540
EP 1550
DI 10.1016/S0140-6736(15)01281-7
PG 11
SC GENERAL & INTERNAL MEDICINE
UT WOS:000373741600030
PM 26712084
ER

PT J
AU SANDLER, A
   ROBERT, GRAY
   C, PERRY MICHAEL
   JULIE, BRAHMER
   H, SCHILLER JOAN
   AFSHIN, DOWLATI
   ROGERIO, LILENBAUM
   H, JOHNSON DAVID
TI Paclitaxel-carboplatin alone or with bevacizumab for non-small-cell lung cancer
SO NEW ENGLAND JOURNAL OF MEDICINE
DE endothelial growth factor;microvessel density;breast cancer;expression;receptor;vegf;antibody;therapy;tumor;trial
AB BACKGROUND: Bevacizumab, a monoclonal antibody against vascular endothelial growth factor, has been shown to benefit patients with a variety of cancers. METHODS: Between July 2001 and April 2004, the Eastern Cooperative Oncology Group (ECOG) conducted a randomized study in which 878 patients with recurrent or advanced non-small-cell lung cancer (stage IIIB or IV) were assigned to chemotherapy with paclitaxel and carboplatin alone (444) or paclitaxel and carboplatin plus bevacizumab (434). Chemotherapy was administered every 3 weeks for six cycles, and bevacizumab was administered every 3 weeks until disease progression was evident or toxic effects were intolerable. Patients with squamous-cell tumors, brain metastases, clinically significant hemoptysis, or inadequate organ function or performance status (ECOG performance status, >1) were excluded. The primary end point was overall survival. RESULTS: The median survival was 12.3 months in the group assigned to chemotherapy plus bevacizumab, as compared with 10.3 months in the chemotherapy-alone group (hazard ratio for death, 0.79; P=0.003). The median progression-free survival in the two groups was 6.2 and 4.5 months, respectively (hazard ratio for disease progression, 0.66; P<0.001), with corresponding response rates of 35% and 15% (P<0.001). Rates of clinically significant bleeding were 4.4% and 0.7%, respectively (P<0.001). There were 15 treatment-related deaths in the chemotherapy-plus-bevacizumab group, including 5 from pulmonary hemorrhage. CONCLUSIONS: The addition of bevacizumab to paclitaxel plus carboplatin in the treatment of selected patients with non-small-cell lung cancer has a significant survival benefit with the risk of increased treatment-related deaths.
FU NATIONAL CANCER INSTITUTEUnited States Department of Health & Human
NR 25
TC 4484
Z9 0
U1 10
U2 392.0
J9 NEW ENGLAND JOURNAL OF MEDICINE
PD DEC
PY 2006
VL 355
BP 2542
EP 2550
DI 10.1056/NEJMoa061884
PG 9
SC GENERAL & INTERNAL MEDICINE
UT WOS:000242778800006
PM 17167137
ER

PT J
AU GANDHI, L
   D, RODRIGUEZ-ABREU
   S, GADGEEL
   E, ESTEBAN
   E, FELIP
   F, DE ANGELIS
   M, DOMINE
   P, CLINGAN
   J, HOCHMAIR M
   F, POWELL S
   -S, CHENG S Y
   G, BISCHOFF H
   N, PELED
   F, GROSSI
   R, JENNENS R
   M, RECK
   R, HUI
   B, GARON E
   M, BOYER
   B, RUBIO-VIQUEIRA
   S, NOVELLO
   T, KURATA
   E, GRAY J
   J, VIDA
   Z, WEI
   J, YANG
   H, RAFTOPOULOS
   C, PIETANZA M
   C, GARASSINO M
   INVESTIGATORS, CA KEYNOTE-189
TI Pembrolizumab plus Chemotherapy in Metastatic Non-Small-Cell Lung Cancer
SO NEW ENGLAND JOURNAL OF MEDICINE
DE randomized controlled trial;pemetrexed plus;open label;induction treatment;phase iii;docetaxel;cisplatin;nivolumab;1st line;therapy
AB BACKGROUND First-line therapy for advanced non-small-cell lung cancer (NSCLC) that lacks targetable mutations is platinum-based chemotherapy. Among patients with a tumor proportion score for programmed death ligand 1 (PD-L1) of 50% or greater, pembrolizumab has replaced cytotoxic chemotherapy as the first-line treatment of choice. The addition of pembrolizumab to chemotherapy resulted in significantly higher rates of response and longer progression-free survival than chemotherapy alone in a phase 2 trial. METHODS In this double-blind, phase 3 trial, we randomly assigned (in a 2: 1 ratio) 616 patients with metastatic nonsquamous NSCLC without sensitizing EGFR or ALK mutations who had received no previous treatment for metastatic disease to receive pemetrexed and a platinum-based drug plus either 200 mg of pembrolizumab or placebo every 3 weeks for 4 cycles, followed by pembrolizumab or placebo for up to a total of 35 cycles plus pemetrexed maintenance therapy. Crossover to pembrolizumab monotherapy was permitted among the patients in the placebo-combination group who had verified disease progression. The primary end points were overall survival and progression-free survival, as assessed by blinded, independent central radiologic review. RESULTS After a median follow-up of 10.5 months, the estimated rate of overall survival at 12 months was 69.2% (95% confidence interval [CI], 64.1 to 73.8) in the pembrolizumab-combination group versus 49.4% (95% CI, 42.1 to 56.2) in the placebocombination group (hazard ratio for death, 0.49; 95% CI, 0.38 to 0.64; P< 0.001). Improvement in overall survival was seen across all PD-L1 categories that were evaluated. Median progression-free survival was 8.8 months (95% CI, 7.6 to 9.2) in the pembrolizumab-combination group and 4.9 months (95% CI, 4.7 to 5.5) in the placebo-combination group (hazard ratio for disease progression or death, 0.52; 95% CI, 0.43 to 0.64; P< 0.001). Adverse events of grade 3 or higher occurred in 67.2% of the patients in the pembrolizumab-combination group and in 65.8% of those in the placebo-combination group. CONCLUSIONS In patients with previously untreated metastatic nonsquamous NSCLC without EGFR or ALK mutations, the addition of pembrolizumab to standard chemotherapy of pemetrexed and a platinum-based drug resulted in significantly longer overall survival and progression-free survival than chemotherapy alone.
FU MerckMerck & Company; Genentech/RocheRoche HoldingGenentech;
NR 31
TC 2390
Z9 0
U1 31
U2 341.0
J9 NEW ENGLAND JOURNAL OF MEDICINE
PD MAY
PY 2018
VL 378
BP 2078
EP 2092
DI 10.1056/NEJMoa1801005
PG 15
SC GENERAL & INTERNAL MEDICINE
UT WOS:000433428000006
PM 29658856
ER

PT J
AU ANTONIA, SJ
   A, VILLEGAS
   D, DANIEL
   D, VICENTE
   S, MURAKAMI
   R, HUI
   T, KURATA
   A, CHIAPPORI
   H, LEE K
   M, DE WIT
   C, CHO B
   M, BOURHABA
   X, QUANTIN
   T, TOKITO
   T, MEKHAIL
   D, PLANCHARD
   -C, KIM Y
   S, KARAPETIS C
   S, HIRET
   G, OSTOROS
   K, KUBOTA
   E, GRAY J
   L, PAZ-ARES
   CASTRO, CARPENO J DE
   C, FAIVRE-FINN
   M, RECK
   J, VANSTEENKISTE
   R, SPIGEL D
   C, WADSWORTH
   G, MELILLO
   M, TABOADA
   A, DENNIS P
   M, OZGUROGLU
   INVESTIGATORS, CA PACIFIC
TI Overall Survival with Durvalumab after Chemoradiotherapy in Stage III NSCLC
SO NEW ENGLAND JOURNAL OF MEDICINE
DE cell lung cancer;phase iii;concurrent chemoradiotherapy;consolidation chemotherapy;radiation;docetaxel;chemoradiation;radiotherapy;expression;cisplatin
AB BACKGROUND An earlier analysis in this phase 3 trial showed that durvalumab significantly prolonged progression-free survival, as compared with placebo, among patients with stage III, unresectable non-small-cell lung cancer (NSCLC) who did not have disease progression after concurrent chemoradiotherapy. Here we report the results for the second primary end point of overall survival. METHODS We randomly assigned patients, in a 2: 1 ratio, to receive durvalumab intravenously, at a dose of 10 mg per kilogram of body weight, or matching placebo every 2 weeks for up to 12 months. Randomization occurred 1 to 42 days after the patients had received chemoradiotherapy and was stratified according to age, sex, and smoking history. The primary end points were progression-free survival (as assessed by blinded independent central review) and overall survival. Secondary end points included the time to death or distant metastasis, the time to second progression, and safety. RESULTS Of the 713 patients who underwent randomization, 709 received the assigned intervention (473 patients received durvalumab and 236 received placebo). As of March 22, 2018, the median follow-up was 25.2 months. The 24-month overall survival rate was 66.3% (95% confidence interval [CI], 61.7 to 70.4) in the durvalumab group, as compared with 55.6% (95% CI, 48.9 to 61.8) in the placebo group (two-sided P = 0.005). Durvalumab significantly prolonged overall survival, as compared with placebo (stratified hazard ratio for death, 0.68; 99.73% CI, 0.47 to 0.997; P = 0.0025). Updated analyses regarding progression-free survival were similar to those previously reported, with a median duration of 17.2 months in the durvalumab group and 5.6 months in the placebo group (stratified hazard ratio for disease progression or death, 0.51; 95% CI, 0.41 to 0.63). The median time to death or distant metastasis was 28.3 months in the durvalumab group and 16.2 months in the placebo group (stratified hazard ratio, 0.53; 95% CI, 0.41 to 0.68). A total of 30.5% of the patients in the durvalumab group and 26.1% of those in the placebo group had grade 3 or 4 adverse events of any cause; 15.4% and 9.8% of the patients, respectively, discontinued the trial regimen because of adverse events. CONCLUSIONS Durvalumab therapy resulted in significantly longer overall survival than placebo. No new safety signals were identified.
FU AstraZenecaAstraZeneca; NATIONAL CANCER INSTITUTEUnited States
NR 22
TC 1085
Z9 0
U1 19
U2 107.0
J9 NEW ENGLAND JOURNAL OF MEDICINE
PD DEC
PY 2018
VL 379
BP 2342
EP 2350
DI 10.1056/NEJMoa1809697
PG 9
SC GENERAL & INTERNAL MEDICINE
UT WOS:000452872600009
PM 30280658
ER

PT J
AU RITTMEYER, A
   FABRICE, BARLESI
   DANIEL, WATERKAMP
   KEUNCHIL, PARK
   FORTUNATO, CIARDIELLO
   JOACHIM, VON PAWEL
   M, GADGEEL SHIRISH
   TOYOAKI, HIDA
   M, KOWALSKI DARIUSZ
   COBO, DOLS MANUEL
   L, CORTINOVIS DIEGO
   JOSEPH, LEACH
   JONATHAN, POLIKOFF
   CARLOS, BARRIOS
   FAIROOZ, KABBINAVAR
   AREN, FRONTERA OSVALDO
   FILIPPO, DE MARINIS
   HANDE, TURNA
   JONG-SEOK, LEE
   MARCUS, BALLINGER
   MARCIN, KOWANETZ
   PEI, HE
   S, CHEN DANIEL
   ALAN, SANDLER
   R, GANDARA DAVID
   GRP, CA OAK STUDY
TI Atezolizumab versus docetaxel in patients with previously treated non-small-cell lung cancer (OAK): a phase 3, open-label, multicentre randomised controlled trial
SO LANCET
DE programmed death 1;antibody mpdl3280a;clinical activity;in vivo;nivolumab;response;therapy;pathway
AB Background Atezolizumab is a humanised antiprogrammed death-ligand 1 (PD-L1) monoclonal antibody that inhibits PD-L1 and programmed death-1 (PD-1) and PD-L1 and B7-1 interactions, reinvigorating anticancer immunity. We assessed its efficacy and safety versus docetaxel in previously treated patients with non-small-cell lung cancer. Methods We did a randomised, open-label, phase 3 trial (OAK) in 194 academic or community oncology centres in 31 countries. We enrolled patients who had squamous or non-squamous non-small-cell lung cancer, were 18 years or older, had measurable disease per Response Evaluation Criteria in Solid Tumors, and had an Eastern Cooperative Oncology Group performance status of 0 or 1. Patients had received one to two previous cytotoxic chemotherapy regimens (one or more platinum based combination therapies) for stage IIIB or IV non-small-cell lung cancer. Patients with a history of autoimmune disease and those who had received previous treatments with docetaxel, CD137 agonists, anti-CTLA4, or therapies targeting the PD-L1 and PD-1 pathway were excluded. Patients were randomly assigned (1:1) to intravenously receive either atezolizumab 1200 mg or docetaxel 75 mg/m(2) every 3 weeks by permuted block randomisation (block size of eight) via an interactive voice or web response system. Coprimary endpoints were overall survival in the intention-to-treat (ITT) and PD-L1-expression population TC1/2/3 or IC1/2/3 (>= 1% PD-L1 on tumour cells or tumour-infiltrating immune cells). The primary efficacy analysis was done in the first 850 of 1225 enrolled patients. This study is registered with ClinicalTrials.gov, number NCT02008227. Findings Between March 11, 2014, and April 29, 2015, 1225 patients were recruited. In the primary population, 425 patients were randomly assigned to receive atezolizumab and 425 patients were assigned to receive docetaxel. Overall survival was significantly longer with atezolizumab in the ITT and PD-L1-expression populations. In the ITT population, overall survival was improved with atezolizumab compared with docetaxel (median overall survival was 13.8 months [95% CI 11.8-15.7] vs 9.6 months [8.6-11.2]; hazard ratio [HR] 0.73 [95% CI 0.62-0.87], p=0.0003). Overall survival in the TC1/2/3 or IC1/2/3 population was improved with atezolizumab (n=241) compared with docetaxel (n=222; median overall survival was 15.7 months [95% CI 12.6-18.0] with atezolizumab vs 10.3 months [8.8-12.0] with docetaxel; HR 0.74 [95% CI 0.58-0.93]; p=0.0102). Patients in the PD-L1 low or undetectable subgroup (TC0 and IC0) also had improved survival with atezolizumab (median overall survival 12.6 months vs 8.9 months; HR 0.75 [95% CI 0.59-0.96]). Overall survival improvement was similar in patients with squamous (HR 0.73 [95% CI 0.54-0.98]; n=112 in the atezolizumab group and n= 110 in the docetaxel group) or non-squamous (0.73 [0.60-0.89]; n=313 and n=315) histology. Fewer patients had treatment-related grade 3 or 4 adverse events with atezolizumab (90 [15%] of 609 patients) versus docetaxel (247 [43%] of 578 patients). One treatment-related death from a respiratory tract infection was reported in the docetaxel group. Interpretation To our knowledge, OAK is the first randomised phase 3 study to report results of a PD-L1-targeted therapy, with atezolizumab treatment resulting in a clinically relevant improvement of overall survival versus docetaxel in previously treated non-small-cell lung cancer, regardless of PD-L1 expression or histology, with a favourable safety profile.PD-L1-targeted
FU RocheRoche Holding; Eli LillyEli Lilly; Bristol-Myers
NR 22
TC 2402
Z9 0
U1 15
U2 338.0
J9 LANCET
PD JAN
PY 2017
VL 389
BP 255
EP 265
DI 10.1016/S0140-6736(16)32517-X
PG 11
SC GENERAL & INTERNAL MEDICINE
UT WOS:000392801200027
PM 27979383
ER

PT J
AU TEMEL, JS
   A, GREER JOSEPH
   ALONA, MUZIKANSKY
   R, GALLAGHER EMILY
   SONAL, ADMANE
   A, JACKSON VICKI
   M, DAHLIN CONSTANCE
   D, BLINDERMAN CRAIG
   JULIET, JACOBSEN
   F, PIRL WILLIAM
   ANDREW, BILLINGS J
   J, LYNCH THOMAS
TI Early Palliative Care for Patients with Metastatic Non-Small-Cell Lung Cancer
SO NEW ENGLAND JOURNAL OF MEDICINE
DE quality of life;functional assessment;elderly patient;supportive care;therapy lung;depression;survival;cisplatin;trial;intervention
AB BACKGROUND Patients with metastatic non-small-cell lung cancer have a substantial symptom burden and may receive aggressive care at the end of life. We examined the effect of introducing palliative care early after diagnosis on patient-reported outcomes and end-of-life care among ambulatory patients with newly diagnosed disease. METHODS We randomly assigned patients with newly diagnosed metastatic non-small-cell lung cancer to receive either early palliative care integrated with standard oncologic care or standard oncologic care alone. Quality of life and mood were assessed at baseline and at 12 weeks with the use of the Functional Assessment of Cancer Therapy-Lung (FACT-L) scale and the Hospital Anxiety and Depression Scale, respectively. The primary outcome was the change in the quality of life at 12 weeks. Data on end-of-life care were collected from electronic medical records. RESULTS Of the 151 patients who underwent randomization, 27 died by 12 weeks and 107 (86% of the remaining patients) completed assessments. Patients assigned to early palliative care had a better quality of life than did patients assigned to standard care (mean score on the FACT-L scale [in which scores range from 0 to 136, with higher scores indicating better quality of life], 98.0 vs. 91.5; P = 0.03). In addition, fewer patients in the palliative care group than in the standard care group had depressive symptoms (16% vs. 38%, P = 0.01). Despite the fact that fewer patients in the early palliative care group than in the standard care group received aggressive end-of-life care (33% vs. 54%, P = 0.05), median survival was longer among patients receiving early palliative care (11.6 months vs. 8.9 months, P = 0.02). CONCLUSIONS Among patients with metastatic non-small-cell lung cancer, early palliative care led to significant improvements in both quality of life and mood. As compared with patients receiving standard care, patients receiving early palliative care had less aggressive care at the end of life but longer survival. (Funded by an American Society of Clinical Oncology Career Development Award and philanthropic gifts; ClinicalTrials.gov number, NCT01038271.)
FU American Society of Clinical Oncology; Joanne Hill Monahan Cancer Fund
NR 39
TC 4074
Z9 0
U1 11
U2 429.0
J9 NEW ENGLAND JOURNAL OF MEDICINE
PD AUG
PY 2010
VL 363
BP 733
EP 742
DI 10.1056/NEJMoa1000678
PG 10
SC GENERAL & INTERNAL MEDICINE
UT WOS:000280996600007
PM 20818875
ER

PT J
AU CARBONE, DP
   M, RECK
   L, PAZ-ARES
   B, CREELAN
   L, HORN
   M, STEINS
   E, FELIP
   M, VAN DEN HEUVEL M
   -E, CIULEANU T
   F, BADIN
   N, READY
   N, HILTERMANN T J
   S, NAIR
   R, JUERGENS
   S, PETERS
   E, MINENZA
   M, WRANGLE J
   D, RODRIGUEZ-ABREU
   H, BORGHAEI
   R, BLUMENSCHEIN G
   C, VILLARUZ L
   L, HAVEL
   J, KREJCI
   J, CORRAL JAIME
   H, CHANG
   J, GEESE W
   P, BHAGAVATHEESWARAN
   C, CHEN A
   A, SOCINSKI M
   INVESTIGATORS, CA CHECKMATE 026
TI First-Line Nivolumab in Stage IV or Recurrent Non-Small-Cell Lung Cancer
SO NEW ENGLAND JOURNAL OF MEDICINE
DE paclitaxel plus carboplatin;phase iii;open label;maintenance bevacizumab;therapy;cisplatin;chemotherapy;gemcitabine;docetaxel;trial
AB BACKGROUND Nivolumab has been associated with longer overall survival than docetaxel among patients with previously treated non-small-cell lung cancer (NSCLC). In an open-label phase 3 trial, we compared first-line nivolumab with chemotherapy in patients with programmed death ligand 1 (PD-L1)-positive NSCLC. METHODS We randomly assigned, in a 1:1 ratio, patients with untreated stage IV or recurrent NSCLC and a PD-L1 tumor-expression level of 1% or more to receive nivolumab (administered intravenously at a dose of 3 mg per kilogram of body weight once every 2 weeks) or platinum-based chemotherapy (administered once every 3 weeks for up to six cycles). Patients receiving chemotherapy could cross over to receive nivolumab at the time of disease progression. The primary end point was progression-free survival, as assessed by means of blinded independent central review, among patients with a PD-L1 expression level of 5% or more. RESULTS Among the 423 patients with a PD-L1 expression level of 5% or more, the median progression-free survival was 4.2 months with nivolumab versus 5.9 months with chemotherapy (hazard ratio for disease progression or death, 1.15; 95% confidence interval [CI], 0.91 to 1.45; P = 0.25), and the median overall survival was 14.4 months versus 13.2 months (hazard ratio for death, 1.02; 95% CI, 0.80 to 1.30). A total of 128 of 212 patients (60%) in the chemotherapy group received nivolumab as subsequent therapy. Treatment-related adverse events of any grade occurred in 71% of the patients who received nivolumab and in 92% of those who received chemotherapy. Treatment-related adverse events of grade 3 or 4 occurred in 18% of the patients who received nivolumab and in 51% of those who received chemotherapy. CONCLUSIONS Nivolumab was not associated with significantly longer progression-free survival than chemotherapy among patients with previously untreated stage IV or recurrent NSCLC with a PD-L1 expression level of 5% or more. Overall survival was similar between groups. Nivolumab had a favorable safety profile, as compared with chemotherapy, with no new or unexpected safety signals. (Funded by Bristol-Myers Squibb and others; CheckMate 026 ClinicalTrials.gov number, NCT02041533.)
FU Bristol-Myers SquibbBristol-Myers Squibb; NATIONAL CANCER
NR 20
TC 1323
Z9 0
U1 10
U2 143.0
J9 NEW ENGLAND JOURNAL OF MEDICINE
PD JUN
PY 2017
VL 376
BP 2415
EP 2426
DI 10.1056/NEJMoa1613493
PG 12
SC GENERAL & INTERNAL MEDICINE
UT WOS:000403774400005
PM 28636851
ER

PT J
AU FUKUOKA, M
   YI-LONG, WU
   SUMITRA, THONGPRASERT
   PATRAPIM, SUNPAWERAVONG
   SWAN-SWAN, LEONG
   VIROTE, SRIURANPONG
   TSU-YI, CHAO
   KAZUHIKO, NAKAGAWA
   DA-TONG, CHU
   NAGAHIRO, SAIJO
   L, DUFFIELD EMMA
   YURI, RUKAZENKOV
   GEORGINA, SPEAKE
   HAIYI, JIANG
   A, ARMOUR ALISON
   KA-FAI, TO
   CHIH-HSIN, YANG JAMES
   K, MOK TONY S
TI Biomarker Analyses and Final Overall Survival Results From a Phase III, Randomized, Open-Label, First-Line Study of Gefitinib Versus Carboplatin/Paclitaxel in Clinically Selected Patients With Advanced Non-Small-Cell Lung Cancer in Asia (IPASS)
SO JOURNAL OF CLINICAL ONCOLOGY
DE factor receptor gene;chemotherapy naive patient;previously treated patient;egfr mutation;tyrosine kinase;molecular predictor;oncology group;trial;sensitivity;placebo
AB Purpose The results of the Iressa Pan-Asia Study (IPASS), which compared gefitinib and carboplatin/paclitaxel in previously untreated never-smokers and light ex-smokers with advanced pulmonary adenocarcinoma were published previously. This report presents overall survival (OS) and efficacy according to epidermal growth factor receptor (EGFR) biomarker status. Patients and Methods In all, 1,217 patients were randomly assigned. Biomarkers analyzed were EGFR mutation (amplification mutation refractory system; 437 patients evaluable), EGFR gene copy number (fluorescent in situ hybridization; 406 patients evaluable), and EGFR protein expression (immunohistochemistry; 365 patients evaluable). OS analysis was performed at 78% maturity. A Cox proportional hazards model was used to assess biomarker status by randomly assigned treatment interactions for progression-free survival (PFS) and OS. Results OS (954 deaths) was similar for gefitinib and carboplatin/paclitaxel with no significant difference between treatments overall (hazard ratio [HR], 0.90; 95% CI, 0.79 to 1.02; P = .109) or in EGFR mutation-positive (HR, 1.00; 95% CI, 0.76 to 1.33; P = .990) or EGFR mutation-negative (HR, 1.18; 95% CI, 0.86 to 1.63; P = .309; treatment by EGFR mutation interaction P = .480) subgroups. A high proportion (64.3%) of EGFR mutation-positive patients randomly assigned to carboplatin/paclitaxel received subsequent EGFR tyrosine kinase inhibitors. PFS was significantly longer with gefitinib for patients whose tumors had both high EGFR gene copy number and EGFR mutation (HR, 0.48; 95% CI, 0.34 to 0.67) but significantly shorter when high EGFR gene copy number was not accompanied by EGFR mutation (HR, 3.85; 95% CI, 2.09 to 7.09). Conclusion EGFR mutations are the strongest predictive biomarker for PFS and tumor response to first-line gefitinib versus carboplatin/paclitaxel. The predictive value of EGFR gene copy number was driven by coexisting EGFR mutation (post hoc analysis). Treatment-related differences observed for PFS in the EGFR mutation-positive subgroup were not apparent for OS. OS results were likely confounded by the high proportion of patients crossing over to the alternative treatment. J Clin Oncol 29:2866-2874. (C) 2011 by American Society of Clinical Oncology
FU AstraZenecaAstraZeneca; RocheRoche Holding; PfizerPfizer;
NR 36
TC 1016
Z9 0
U1 4
U2 125.0
J9 JOURNAL OF CLINICAL ONCOLOGY
PD JUL
PY 2011
VL 29
BP 2866
EP 2874
DI 10.1200/JCO.2010.33.4235
PG 9
SC ONCOLOGY
UT WOS:000292819700015
PM 21670455
ER

PT J
AU CIULEANU, T
   THOMAS, BRODOWICZ
   CHRISTOPH, ZIELINSKI
   HANG, KIM JOO
   MACIEJ, KRZAKOWSKI
   ECKART, LAACK
   YI-LONG, WU
   ISABEL, BOVER
   STEPHEN, BEGBIE
   VALENTINA, TZEKOVA
   BRANKA, CUCEVIC
   RODRIGUES, PEREIRA JOSE
   HYUN, YANG SUNG
   JAYAPRAKASH, MADHAVAN
   P, SUGARMAN KATHERINE
   PATRICK, PETERSON
   J, JOHN WILLIAM
   KURT, KREJCY
   P, BELANI CHANDRA
TI Maintenance pemetrexed plus best supportive care versus placebo plus best supportive care for non-small-cell lung cancer: a randomised, double-blind, phase 3 study
SO LANCET
DE iii trial;line therapy;chemotherapy;cisplatin;gemcitabine;combination;nsclc;carboplatin;duration;docetaxel
AB Background Several studies have shown the efficacy, tolerability, and ease of administration of pemetrexed-an antifolate antineoplastic agent-in patients with advanced non-small-cell lung cancer. We assessed pemetrexed as maintenance therapy in patients with this disease. Methods This randomised double-blind study was undertaken in 83 centres in 20 countries. 663 patients with stage IIIB or IV disease who had not progressed on four cycles of platinum-based chemotherapy were randomly assigned (21 ratio) to receive pemetrexed (500 mg/m(2), day 1) plus best supportive care (n=441) or placebo plus best supportive care (n=222) in 21-day cycles until disease progression. Treatment was randomised with the Simon and Pocock minimisation method. Patients and investigators were masked to treatment. All patients received vitamin B-12, folic acid, and dexamethasone. The primary endpoint of progression-free survival and the secondary endpoint of overall survival were analysed by intention to treat. This study is registered with ClinicalTrials.gov, number NCT00102804. Findings All randomly assigned participants were analysed. Pemetrexed significantly improved progression-free survival (4.3 months [95% CI 4.1-4.7] vs 2.6 months [1.7-2.8]; hazard ratio [HR] 0.50, 95% CI 0.42-0.61, p<0.0001) and overall survival (13.4 months [11.9-15.91 vs 10.6 months [8.7-12.0]; HR 0.79, 0.65-0.95, p=0.012) compared with placebo. Treatment discontinuations due to drug-related toxic effects were higher in the pemetrexed group than in the placebo group (21 [5%] vs three [1%]). Drug-related grade three or higher toxic effects were higher with pemetrexed than with placebo (70 [16%] vs nine [4%]; p<0.0001), specifically fatigue (22 [5%] vs one [1%], p=0.001) and neutropenia (13 [3%] vs 0, p=0.006). No pemetrexed-related deaths occurred. Relatively fewer patients in the pemetrexed group than in the placebo group received systemic post-discontinuation therapy (227 [51%] vs 149 [67%]; p=0.0001). Interpretation Maintenance therapy with pemetrexed is well tolerated and offers improved progression-free and overall survival compared with placebo in patients with advanced non-small-cell lung cancer. Funding Eli Lilly.
FU Eli LillyEli Lilly
NR 36
TC 869
Z9 0
U1 0
U2 56.0
J9 LANCET
PD OCT
PY 2009
VL 374
BP 1432
EP 1440
DI 10.1016/S0140-6736(09)61497-5
PG 9
SC GENERAL & INTERNAL MEDICINE
UT WOS:000271255000032
PM 19767093
ER

PT J
AU FEHRENBACHER, L
   ALEXANDER, SPIRA
   MARCUS, BALLINGER
   MARCIN, KOWANETZ
   JOHAN, VANSTEENKISTE
   JULIEN, MAZIERES
   KEUNCHIL, PARK
   DAVID, SMITH
   ANGEL, ARTAL-CORTES
   CONRAD, LEWANSKI
   FADI, BRAITEH
   DANIEL, WATERKAMP
   PEI, HE
   WEI, ZOU
   S, CHEN DANIEL
   JING, YI
   ALAN, SANDLER
   ACHIM, RITTMEYER
   GRP, CA POPLAR STUDY
TI Atezolizumab versus docetaxel for patients with previously treated non-small-cell lung cancer (POPLAR): a multicentre, open-label, phase 2 randomised controlled trial
SO LANCET
DE clinical activity;transcription factor;mpdl3280a anti pdl1;antibody mpdl3280a;iii trial;ligand;nivolumab;safety;2nd
AB Background Outcomes are poor for patients with previously treated, advanced or metastatic non-small-cell lung cancer (NSCLC). The anti-programmed death ligand 1 (PD-L1) antibody atezolizumab is clinically active against cancer, including NSCLC, especially cancers expressing PD-L1 on tumour cells, tumour-infiltrating immune cells, or both. We assessed efficacy and safety of atezolizumab versus docetaxel in previously treated NSCLC, analysed by PD-L1 expression levels on tumour cells and tumour-infiltrating immune cells and in the intention-to-treat population. Methods In this open-label, phase 2 randomised controlled trial, patients with NSCLC who progressed on post-platinum chemotherapy were recruited in 61 academic medical centres and community oncology practices across 13 countries in Europe and North America. Key inclusion criteria were Eastern Cooperative Oncology Group performance status 0 or 1, measurable disease by Response Evaluation Criteria In Solid Tumors version 1.1 (RECIST v1.1), and adequate haematological and end-organ function. Patients were stratified by PD-L1 tumour-infiltrating immune cell status, histology, and previous lines of therapy, and randomly assigned (1: 1) by permuted block randomisation (with a block size of four) using an interactive voice or web system to receive intravenous atezolizumab 1200 mg or docetaxel 75 mg/m(2) once every 3 weeks. Baseline PD-L1 expression was scored by immunohistochemistry in tumour cells (as percentage of PD-L1-expressing tumour cells TC3 >= 50%, TC2 >= 5% and <50%, TC1 >= 1% and <5%, and TC0<1%) and tumour-infiltrating immune cells (as percentage of tumour area: IC3 >= 10%, IC2 >= 5% and <10%, IC1 >= 1% and <5%, and IC0<1%). The primary endpoint was overall survival in the intention-to-treat population and PD-L1 subgroups at 173 deaths. Biomarkers were assessed in an exploratory analysis. We assessed safety in all patients who received at least one dose of study drug. This study is registered with ClinicalTrials.gov, number NCT01903993. Findings Patients were enrolled between Aug 5, 2013, and March 31, 2014. 144 patients were randomly allocated to the atezolizumab group, and 143 to the docetaxel group. 142 patients received at least one dose of atezolizumab and 135 received docetaxel. Overall survival in the intention-to-treat population was 12.6 months (95% CI 9.7-16.4) for atezolizumab versus 9.7 months (8.6-12.0) for docetaxel (hazard ratio [HR] 0.73 [95% CI 0.53-0.99]; p=0.04). Increasing improvement in overall survival was associated with increasing PD-L1 expression (TC3 or IC3 HR 0.49 [0.22-1.07; p=0.068], TC2/3 or IC2/3 HR 0.54 [0.33-0.89; p=0.014], TC1/2/3 or IC1/2/3 HR 0.59 [0.40-0.85; p=0.005], TC0 and IC0 HR 1.04 [0.62-1.75; p=0.871]). In our exploratory analysis, patients with pre-existing immunity, defined by high T-effector-interferon-gamma-associated gene expression, had improved overall survival with atezolizumab. 11 (8%) patients in the atezolizumab group discontinued because of adverse events versus 30 (22%) patients in the docetaxel group. 16 (11%) patients in the atezolizumab group versus 52 (39%) patients in the docetaxel group had treatment-related grade 3-4 adverse events, and one (<1%) patient in the atezolizumab group versus three (2%) patients in the docetaxel group died from a treatment-related adverse event. Interpretation Atezolizumab significantly improved survival compared with docetaxel in patients with previously treated NSCLC. Improvement correlated with PD-L1 immunohistochemistry expression on tumour cells and tumour-infiltrating immune cells, suggesting that PD-L1 expression is predictive for atezolizumab benefit. Atezolizumab was well tolerated, with a safety profile distinct from chemotherapy.
FU F Hoffmann-La Roche Ltd/Genentech IncHoffmann-La RocheRoche
NR 32
TC 1380
Z9 0
U1 15
U2 183.0
J9 LANCET
PD APR
PY 2016
VL 387
BP 1837
EP 1846
DI 10.1016/S0140-6736(16)00587-0
PG 10
SC GENERAL & INTERNAL MEDICINE
UT WOS:000375056100032
PM 26970723
ER

PT J
AU OHE, Y
   YUKITO, ICHINOSE
   KAZUHIKO, NAKAGAWA
   TOMOHICLE, TAMURA
   KAORU, KUBOTA
   NOBUYUKI, YAMAMOTO
   SUSUMU, ADACHI
   YOSHIHIRO, NAMBU
   TOSHIO, FUJIMOTO
   YUTAKA, NISHIWAKI
   NAGAHIRO, SAIJO
   MASAHIRO, FUKUOKA
TI Efficacy and safety of two doses of pemetrexed supplemented with folic acid and vitamin B-12 in previously treated patients with non-small cell lung cancer
SO CLINICAL CANCER RESEARCH
DE randomized phase iii;continual reassessment method;of life questionnaire;multitargeted antifolate;japanese patient;i evaluation;ly231514;disodium;carcinoma;trial
AB Purpose: The objective of this study was to evaluate the efficacy and safety of two doses of pemetrexed supplemented with folic acid and vitamin B-12 in pretreated Japanese patients with advanced non-small cell lung cancer (NSCLC). Experimental Design: Patients with an Eastern Cooperative Oncology Group performance status 0 to 2, stage III or IV, and who received previously one or two chemotherapy regimens were randomized to receive 500 mg/m(2) pemetrexed (P500) or 1,000 mg/m(2) pernetrexed (P1000) on day 1 every 3 weeks. The primary endpoint Was response rate. Results: Of the 216 patients evaluable for efficacy (108 in each arm), response rates were 18.5% (90% confidence interval, 12.6-25.8%) and 14.8% (90% confidence interval, 9.5-21.6%), median survival times were 16.0 and 12.6 months, 1-year survival rates were 59.2% and 53.7%, and median progression-free survival were 3.0 and 2.5 months for the P500 and P1000, respectively. Cox multiple regression analysis indicated that pernetrexed dose was not a significant prognostic factor. Drug-related toxicity Was generally tolerable for both doses; however, the safety profile of P500 showed generally milder toxicity. Main adverse drug reactions of severity grade 3 or 4 were neutrophil count decreased (20.2%) and alanine aminotransferase (glutamine pyruvic transaminase) increased (15.8%) in P500 and neutrophil count decreased (24.3%),WBC count decreased (20.7%), and lymphocyte count decreased (18.0%) in P1000. One drug-related death from interstitial lung disease occurred in the P500. Conclusion: P500 and P1000 are similarly active with promising efficacy and acceptable safety outcomes in pretreated patients with NSCLC. These results support the use of P500 as a second- and third-line treatment of NSCLC.
FU Cancer Immunology Translational Cancer Research Grant from Cancer
NR 27
TC 685
Z9 0
U1 0
U2 1.0
J9 CLINICAL CANCER RESEARCH
PD JUL
PY 2008
VL 14
BP 4206
EP 4212
DI 10.1158/1078-0432.CCR-07-5143
PG 7
SC ONCOLOGY
UT WOS:000257377300025
PM 18594001
ER

PT J
AU PEREZ-SOLER, R
   A, CHACHOUA
   LA, HAMMOND
   EK, ROWINSKY
   M, HUBERMAN
   D, KARP
   J, RIGAS
   GM, CLARK
   P, SANTABARBARA
   P, BONOMI
TI Determinants of tumor response and survival with erlotinib in patients with non-small-cell lung cancer
SO JOURNAL OF CLINICAL ONCOLOGY
DE growth factor receptor;tyrosine kinase inhibitor;phase ii trial;aberrant expression;overexpression;gefitinib;docetaxel;zd1839;amplification;mutation
AB Purpose Erlotinib is a highly specific epidermal growth factor receptor (HER1/EGFR) tyrosine kinase inhibitor. This phase II study of erlotinib in patients with HER1/EGFR-expressing non-small-cell lung cancer previously treated with platinum-based chemotherapy evaluated tumor response, survival, and symptom improvement. Patients and Methods Fifty-seven patients received an oral, continuous daily dose of 150 mg of erlotinib. Assessments of objective response used WHO and Response Evaluation Criteria in Solid Tumors criteria. The European Organization for Research and Treatment of Cancer Quality of Life Questionnaire C30, supplemented with a lung cancer module, Quality of Life Questionnaire LC13, was used to measure health-related quality of life. Additional analyses were performed to identify predictors of response and survival. Results The objective response rate was 12.3% (95% CI, 5.1% to 23.7%). Responses were observed regardless of type or number of prior chemotherapy regimens. Median survival time was 8.4 months (95% CI, 4.8 to 13.9 months), and the 1-year survival rate was 40% (95% CI, 28% to 54%). Erlotinib therapy was associated with tumor-related symptom improvement. The drug was well tolerated; drug-related cutaneous rash and diarrhea were observed in 75% and 56% of patients, respectively. One patient experienced toxicity consisting of severe grade 3 rash and diarrhea. Time since diagnosis and good performance status were significant predictors of survival in a multivariate Cox proportional hazards model, whereas HER1/EGFR staining intensity was not. Additionally, survival correlated with the occurrence and severity of rash. Conclusion Erlotinib was active and well tolerated in this patient population, and further clinical development is clearly warranted. Cutaneous rash seems to be a surrogate marker of clinical benefit, but this finding should be confirmed in ongoing and future studies. (C) 2004 by American Society of Clinical Oncology.
FU Eli LillyEli Lilly
NR 44
TC 869
Z9 0
U1 0
U2 32.0
J9 JOURNAL OF CLINICAL ONCOLOGY
PD AUG
PY 2004
VL 22
BP 3238
EP 3247
DI 10.1200/JCO.2004.11.057
PG 10
SC ONCOLOGY
UT WOS:000223323700007
PM 15310767
ER

PT J
AU LE CHEVALIER, T
   R, ARRIAGADA
   C, LE PECHOUX
   D, GRUNENWALD
   A, DUNANT
   JP, PIGNON
   M, TARAYRE
   R, ABRATT
   R, ARRIAGADA
   B, BERGMAN
   R, GRALLA
   D, GRUNENWALD
   T, LE CHEVALIER
   T, ORLOWSKI
   E, PAPADAKIS
   MIS, PINEL
   C, ARAUJO
   H, DELLA TORRE
   MM, DE SOLCHAGA
   E, ABDI
   R, BLUM
   D, BALL
   R, BASSER
   R, DE BOER
   J, BISHOP
   B, BRIGHAM
   S, DAVIS
   D, FOX
   G, RICHARDSON
   D, WYLD
   R, PIRKER
   Y, HUMBLET
   L, DELAUNOIS
   JP, VAN MEERBEECK
   P, GERMONPRE
   J, VANSTEENKISTE
   K, NACKAERTS
   MIS, PINEL
   G, VAUTHIER
   RN, YOUNES
   R, ARRIAGADA
   R, BAEZA
   P, CARVAJAL
   S, KLEINMAN
   L, ORLANDI
   C, CASTRO
   J, GODOY
   K, KOSATOVA
   R, GAAFAR
   R, AZARIAN
   M, BENICHOU
   L, BOUDOUX
   G, BOYER
   E, CHIRAT
   F, CHOMY
   D, COETMEUR
   LJ, COUDERC
   B, COUDERT
   J, CREQUIT
   P, DAVID
   P, DELAVAL
   N, DOHOLLOU
   P, FOUCHER
   G, GONZALEZ
   T, JEANFAIVRE
   A, JOVENIAUX
   AA, KANOUI
   T, LE CHEVALIER
   C, LE PECHOUX
   P, BALDEYROU
   D, DEBROSSE
   P, GIRARD
   D, GRUNENWALD
   P, RUFFIE
   P, LECLERC
   B, MILLERON
   I, MONNET
   H, MONNOT
   JF, MORERE
   H, NAMAN
   S, DIDES
   JP, NOEL
   J, OTTO
   F, OZANNE
   G, OZENNE
   F, PARENT
   M, PEUREUX
   B, PICON
   JL, PUJOL
   E, QUOIX
   H, RABUT
   A, RIVIERE
   R, GERVAIS
   P, ICARD
   O, RIXE
   G, DEPLANQUE
   D, SEVIN
   D, SPAETH
   JM, TOURANI
   C, TOUSSAINT
   C, TUCHAIS
   JM, VANNETZEL
   F, VARFLET
   J, VIRALLY
   M, ZAEGEL
   G, ZALCMAN
   A, LIVATORWSKI
   W, EBERHARDT
   C, ALEXOPOULOS
   F, APOSTOLOPOULOU
   N, BACHLITZANAKIS
   I, BELLENIS
   P, CHRISTAKI
   T, DOSIOS
   V, GEORGOULIAS
   K, ILIADIS
   D, KARDAMAKIS
   M, KONSTANTINOU
   V, KOTSOVOULOU
   M, POULIOU
   P, MICHALOPOULOU
   E, PAPADAKIS
   A, AGELIDOU
   K, ZAROGOULIDIS
   M, GOTTFRIED
   F, KOVNER
   B, AGOSTARA
   M, ASCOLI
   A, BRIGANDI
   S, CIGOLARI
   G, COLUCCI
   F, DE BRAUD
   T, DIROSA
   A, GIGLIO
   A, MAIORINO
   A, MASOTTI
   M, RUSCA
   M, OGAWARA
   H, OSADA
   K, PARK
   A, JACKEVICIUS
   S, SMICKOSKA
   BE, EL GUEDDARI
   U, AAESEBO
   R, DESALES
   M, FURMAN
   M, KOZLOWSKI
   J, LAUDANSK
   T, GRODZKI
   T, ORLOWSKI
   M, CHABOWSKI
   A, PLUZANSKA
   L, GASPAR
   T, CIULEANU
   J, BAUMOHL
   M, CERNA
   M, BITENC
   R, ABRATT
   M, CHASEN
   V, ALBEROLA
   P, AZAGRA
   PB, GARCIA
   F, CARDENAL
   CP, CURTO
   J, SALINAS
   RS, SERRATE
   B, BERGMAN
   L, ANDERSSON
   U, HERO
   T, MANSSON
   JE, MARTINSSON
   G, HILLERDAL
   V, AGRENIUS
   C, SEDERHOLM
   I, ARVIDSSON
   SO, YDREBORG
   L, THANING
   A, SJOGREN
   P, JONSSON
   H, GRIP
   J, SINGER
   R, LUNDGREN
   O, BRODIN
   D, ANDEJANI
   E, BRANDEN
   K, LAMBERG
   H, RISKA
   E, EGLI
   R, JOSS
   G, MARTINELLI
   A, ROTH
   R, STAHEL
   R, STUPP
   A, EL KAMEL
   R, GRALLA
   JT, COLE
   M, JAHANZEB
   I, WIZNITZER
   GA, MASTERS
   G, RADOSAVLJEVIC
   A, BABIKER
   M, GREEN
   K, OSTERLIND
   A, TAUBE
   H, WEDEL
   COLLA, CA INT ADJUVANT LUNG CANC TRIAL
TI Cisplatin-based adjuvant chemotherapy in patients with completely resected non-small-cell lung cancer
SO NEW ENGLAND JOURNAL OF MEDICINE
DE stage ii;preoperative chemotherapy;trial
AB BACKGROUND: On the basis of a previous meta-analysis, the International Adjuvant Lung Cancer Trial was designed to evaluate the effect of cisplatin-based adjuvant chemotherapy on survival after complete resection of non-small-cell lung cancer. METHODS: We randomly assigned patients either to three or four cycles of cisplatin-based chemotherapy or to observation. Before randomization, each center determined the pathological stages to include, its policy for chemotherapy (the dose of cisplatin and the drug to be combined with cisplatin), and its postoperative radiotherapy policy. The main end point was overall survival. RESULTS: A total of 1867 patients underwent randomization; 36.5 percent had pathological stage I disease, 24.2 percent stage II, and 39.3 percent stage III. The drug allocated with cisplatin was etoposide in 56.5 percent of patients, vinorelbine in 26.8 percent, vinblastine in 11.0 percent, and vindesine in 5.8 percent. Of the 932 patients assigned to chemotherapy, 73.8 percent received at least 240 mg of cisplatin per square meter of body-surface area. The median duration of follow-up was 56 months. Patients assigned to chemotherapy had a significantly higher survival rate than those assigned to observation (44.5 percent vs. 40.4 percent at five years [469 deaths vs. 504]; hazard ratio for death, 0.86; 95 percent confidence interval, 0.76 to 0.98; P<0.03). Patients assigned to chemotherapy also had a significantly higher disease-free survival rate than those assigned to observation (39.4 percent vs. 34.3 percent at five years [518 events vs. 577]; hazard ratio, 0.83; 95 percent confidence interval, 0.74 to 0.94; P<0.003). There were no significant interactions with prespecified factors. Seven patients (0.8 percent) died of chemotherapy-induced toxic effects. CONCLUSIONS: Cisplatin-based adjuvant chemotherapy improves survival among patients with completely resected non-small-cell lung cancer.
FU Varian Medical Systems (Palo Alto, California); Elekta Oncology
NR 23
TC 1669
Z9 0
U1 2
U2 105.0
J9 NEW ENGLAND JOURNAL OF MEDICINE
PD JAN
PY 2004
VL 350
BP 351
EP 360
DI 10.1056/nejmoa031644
PG 10
SC GENERAL & INTERNAL MEDICINE
UT WOS:000188254800007
PM 14736927
ER

PT J
AU JOHNSON, DH
   L, FEHRENBACHER
   WF, NOVOTNY
   RS, HERBST
   JJ, NEMUNAITIS
   DM, JABLONS
   CJ, LANGER
   RF, DEVORE
   J, GAUDREAULT
   LA, DAMICO
   E, HOLMGREN
   F, KABBINAVAR
TI Randomized phase II trial comparing bevacizumab plus carboplatin and paclitaxel with carboplatin and paclitaxel alone in previously untreated locally advanced or metastatic non-small-cell lung cancer
SO JOURNAL OF CLINICAL ONCOLOGY
DE endothelial growth factor;monoclonal antibody;chemotherapy regimen;in vivo;angiogenesis;combination;therapy;vinorelbine;expression;docetaxel
AB Purpose. To investigate the efficacy and safety of bevacizumab plus carboplatin and paclitaxel in patients with advanced or recurrent non-small-cell lung cancer. Patients and Methods. In a phase 11 trial, 99 patients were randomly assigned to bevacizumab 7.5 (n = 32) or 15 mg/kg (n = 35) plus carboplatin (area under the curve = 6) and paclitaxel (200 mg/m(2)) every 3 weeks or carboplatin and paclitaxel alone (n = 32). Primary efficacy end points were time to disease progression and best confirmed response rate. On disease progression, patients in the control arm had the option to receive single-agent bevacizumab 15 mg/kg every 3 weeks, Results. Compared with the control arm, treatment with carboplatin and paclitaxel plus bevacizumab (15 mg/kg) resulted in a higher response rate (31.5% v 18.8%), longer median time to progression (7.4 v 4.2 months) and a modest increase in survival (17.7 v 14.9 months). Of the 19 control patients that crossed over to single-agent bevacizumab, five experienced stable disease, and 1-year survival was 47%. Bleeding was the most prominent adverse event and was manifested in two distinct clinical patterns; minor mucocutaneous hemorrhage and major hemoptysis. Major hemoptysis was associated with squamous cell histology, tumor necrosis and cavitation, and disease location close to major blood vessels. Conclusion. Bevacizumab in combination with carboplatin and paclitaxel improved overall response and time to progression in patients with advanced or recurrent non-small-cell lung cancer. Patients with nonsquamous cell histology appear to be a subpopulation with improved outcome and acceptable safety risks. (C) 2004 by American Society of Clinical Oncology.
FU AstraZenecaAstraZeneca [NCT02151981]; NATIONAL CANCER INSTITUTEUnited
NR 27
TC 1526
Z9 0
U1 0
U2 47.0
J9 JOURNAL OF CLINICAL ONCOLOGY
PD JUN
PY 2004
VL 22
BP 2184
EP 2191
DI 10.1200/JCO.2004.11.022
PG 8
SC ONCOLOGY
UT WOS:000221808800022
PM 15169807
ER

PT J
AU KRIS, MG
   RB, NATALE
   RS, HERBST
   TJ, LYNCH
   D, PRAGER
   CP, BELANI
   JH, SCHILLER
   K, KELLY
   H, SPIRIDONIDIS
   A, SANDLER
   KS, ALBAIN
   D, CELLA
   MK, WOLF
   SD, AVERBUCH
   JJ, OCHS
   AC, KAY
TI Efficacy of gefitinib, an inhibitor of the epidermal growth factor receptor tyrosine kinase, in symptomatic patients with non-small cell lung cancer - A randomized trial
SO JAMA-JOURNAL OF THE AMERICAN MEDICAL ASSOCIATION
DE functional assessment;chemotherapy regimen;imatinib mesylate;zd1839 iressa(tm);therapy;expression;docetaxel;platinum;tumor;egfr
AB Context More persons in the United States die from non-small cell lung cancer (NSCLC) than from breast, colorectal, and prostate cancer combined. In preclinical testing, oral gefitinib inhibited the growth of NSCLC tumors that express the epidermal growth factor receptor (EGFR), a mediator of cell signaling, and phase 1 trials have demonstrated that a fraction of patients with NSCLC progressing after chemotherapy experience both a decrease in lung cancer symptoms and radiographic tumor shrinkages with gefitinib. Objective To assess differences in symptomatic and radiographic response among patients with NSCLC receiving 250-mg and 500-mg daily doses of gefitinib. Design, Setting, and Patients Double-blind, randomized phase 2 trial conducted from November 2000 to April 2001 in 30 US academic and community oncology centers. Patients (N =221) had either stage IIIB or IV NSCLC for which they had received at least 2 chemotherapy regimens. Intervention Daily oral gefitinib, either 500 mg (administered as two 250-mg gefitinib tablets) or 250 mg (administered as one 250-mg gefitinib tablet and 1 matching placebo). Main Outcome Measures Improvement of NSCLC symptoms (2-point or greater increase in score on the summed lung cancer subscale of the Functional Assessment of Cancer Therapy-Lung [FACT-L] instrument) and tumor regression (>50% decrease in lesion size on imaging studies). Results Of 221 patients enrolled, 216 received gefitinib as randomized. Symptoms of NSCLC improved in 43% (95% confidence interval [CI], 33%-53%) of patients receiving 250 mg of gefitinib and in 35% (95% Cl, 26%-45%) of patients receiving 500 mg. These benefits were observed within 3 weeks in 75% of patients. Partial radiographic responses occurred in 12% (95% Cl, 6%-20%) of individuals receiving 250 mg of gefitinib and in 9% (95% Cl, 4%-16%) of those receiving 500 mg. Symptoms improved in 96% of patients with partial radiographic responses. The overall survival at 1 year was 25%. There were no significant differences between the 250-mg and 500-mg doses in rates of symptom improvement (P=.26), radiographic tumor regression (P=.51), and projected 1-year survival (P=.54). The 500-mg dose was associated more frequently with transient acne-like rash (P=.04) and diarrhea (P=.006). Conclusions Gefitinib, a well-tolerated oral EGFR-tyrosine kinase inhibitor, improved disease-related symptoms and induced radiographic tumor regressions in patients with NSCLC persisting after chemotherapy.
NR 50
TC 2109
Z9 0
U1 3
U2 105.0
J9 JAMA-JOURNAL OF THE AMERICAN MEDICAL ASSOCIATION
PD OCT
PY 2003
VL 290
BP 2149
EP 2158
DI 10.1001/jama.290.16.2149
PG 10
SC GENERAL & INTERNAL MEDICINE
UT WOS:000186036700024
PM 14570950
ER

PT J
AU RIZVI, NA
   JULIEN, MAZIERES
   DAVID, PLANCHARD
   E, STINCHCOMBE THOMAS
   K, DY GRACE
   J, ANTONIA SCOTT
   LEORA, HORN
   HERVE, LENA
   ELISA, MINENZA
   BERTRAND, MENNECIER
   A, OTTERSON GREGORY
   T, CAMPOS LUIS
   R, GANDARA DAVID
   P, LEVY BENJAMIN
   G, NAIR SURESH
   GERARD, ZALCMAN
   JUERGEN, WOLF
   PIERRE-JEAN, SOUQUET
   EDITTA, BALDINI
   FEDERICO, CAPPUZZO
   CHRISTOS, CHOUAID
   AFSHIN, DOWLATI
   RACHEL, SANBORN
   ARIEL, LOPEZ-CHAVEZ
   CHRISTIAN, GROHE
   M, HUBER RUDOLF
   T, HARBISON CHRISTOPHER
   CHRISTINE, BAUDELET
   J, LESTINI BRIAN
   S, RAMALINGAM SURESH
TI Activity and safety of nivolumab, an anti-PD-1 immune checkpoint inhibitor, for patients with advanced, refractory squamous non-small-cell lung cancer (CheckMate 063): a phase 2, single-arm trial
SO LANCET ONCOLOGY
DE clinical activity;therapy;chemotherapy;confidence;docetaxel;survival;blockade;antibody
AB Background Patients with squamous non-small-cell lung cancer that is refractory to multiple treatments have poor outcomes. We assessed the activity of nivolumab, a fully human IgG4 PD-1 immune checkpoint inhibitor antibody, for patients with advanced, refractory, squamous non-small-cell lung cancer. Methods We did this phase 2, single-arm trial at 27 sites (academic, hospital, and private cancer centres) in France, Germany, Italy, and USA. Patients who had received two or more previous treatments received intravenous nivolumab (3 mg/kg) every 2 weeks until progression or unacceptable toxic effects. The primary endpoint was the proportion of patients with a confirmed objective response as assessed by an independent radiology review committee. We included all treated patients in the analyses. This study is registered with ClinicalTrials. gov, number NCT01721759. Findings Between Nov 16, 2012, and July 22, 2013, we enrolled and treated 117 patients. 17 (14.5%, 95% CI 8.7-22.2) of 117 patients had an objective response as assessed by an independent radiology review committee. Median time to response was 3 . 3 months (IQR 2.2-4.8), and median duration of response was not reached (95% CI 8 . 31-not applicable); 13 (77%) of 17 of responses were ongoing at the time of analysis. 30 (26%) of 117 patients had stable disease (median duration 6 . 0 months, 95% CI 4.7-10.9). 20 (17%) of 117 patients reported grade 3-4 treatmentrelated adverse events, including: fatigue (five [4%] of 117 patients), pneumonitis (four [3%]), and diarrhoea (three [3%]). There were two treatment-associated deaths caused by pneumonia and ischaemic stroke that occurred in patients with multiple comorbidities in the setting of progressive disease. Interpretation Nivolumab has clinically meaningful activity and a manageable safety profile in previously treated patients with advanced, refractory, squamous non-small cell lung cancer. These data support the assessment of nivolumab in randomised, controlled, phase 3 studies of first-line and second-line treatment.
FU Bristol-Myers SquibbBristol-Myers Squibb; NATIONAL CANCER
NR 35
TC 981
Z9 0
U1 1
U2 198.0
J9 LANCET ONCOLOGY
PD MAR
PY 2015
VL 16
BP 257
EP 265
DI 10.1016/S1470-2045(15)70054-9
PG 9
SC ONCOLOGY
UT WOS:000350577900046
PM 25704439
ER

PT J
AU AUPERIN, A
   CECILE, LE PECHOUX
   ESTELLE, ROLLAND
   J, CURRAN WALTER
   KIYOYUKI, FURUSE
   PIERRE, FOURNEL
   JOSE, BELDERBOS
   GERALD, CLAMON
   CUNEYT, ULUTIN HAKKI
   REBECCA, PAULUS
   TAKEHARU, YAMANAKA
   MARIE-CECILE, BOZONNAT
   APOLLONIA, UITTERHOEVE
   XIAOFEI, WANG
   LESLEY, STEWART
   RODRIGO, ARRIAGADA
   SARAH, BURDETT
   JEAN-PIERRE, PIGNON
TI Meta-Analysis of Concomitant Versus Sequential Radiochemotherapy in Locally Advanced Non-Small-Cell Lung Cancer
SO JOURNAL OF CLINICAL ONCOLOGY
DE randomized phase ii;oncology group rtog;induction chemotherapy;concurrent chemoradiotherapy;thoracic radiotherapy;trial;cisplatin;radiation;nsclc;consolidation
AB Purpose The previous individual patient data meta-analyses of chemotherapy in locally advanced non-small-cell lung cancer (NSCLC) showed that adding sequential or concomitant chemotherapy to radiotherapy improved survival. The NSCLC Collaborative Group performed a meta-analysis of randomized trials directly comparing concomitant versus sequential radiochemotherapy. Methods Systematic searches for trials were undertaken, followed by central collection, checking, and reanalysis of updated individual patient data. Results from trials were combined using the stratified log-rank test to calculate pooled hazard ratios (HRs). The primary outcome was overall survival; secondary outcomes were progression-free survival, cumulative incidences of locoregional and distant progression, and acute toxicity. Results Of seven eligible trials, data from six trials were received (1,205 patients, 92% of all randomly assigned patients). Median follow-up was 6 years. There was a significant benefit of concomitant radiochemotherapy on overall survival (HR, 0.84; 95% CI, 0.74 to 0.95; P = .004), with an absolute benefit of 5.7% (from 18.1% to 23.8%) at 3 years and 4.5% at 5 years. For progression-free survival, the HR was 0.90 (95% CI, 0.79 to 1.01; P = .07). Concomitant treatment decreased locoregional progression (HR, 0.77; 95% CI, 0.62 to 0.95; P = .01); its effect was not different from that of sequential treatment on distant progression (HR, 1.04; 95% CI, 0.86 to 1.25; P = .69). Concomitant radiochemotherapy increased acute esophageal toxicity (grade 3-4) from 4% to 18% with a relative risk of 4.9 (95% CI, 3.1 to 7.8; P < .001). There was no significant difference regarding acute pulmonary toxicity. Conclusion Concomitant radiochemotherapy, as compared with sequential radiochemotherapy, improved survival of patients with locally advanced NSCLC, primarily because of a better locoregional control, but at the cost of manageable increased acute esophageal toxicity.
FU French Programme Hospitalier de Recherche Clinique; Ligue Nationale
NR 40
TC 1097
Z9 0
U1 3
U2 81.0
J9 JOURNAL OF CLINICAL ONCOLOGY
PD MAY
PY 2010
VL 28
BP 2181
EP 2190
DI 10.1200/JCO.2009.26.2543
PG 10
SC ONCOLOGY
UT WOS:000277180300011
PM 20351327
ER

PT J
AU MITSUDOMI, T
   T, KOSAKA
   H, ENDOH
   Y, HORIO
   T, HIDA
   S, MORI
   S, HATOOKA
   M, SHINODA
   T, TAKAHASHI
   Y, YATABE
TI Mutations of the epidermal growth factor receptor gene predict prolonged survival after gefitinib treatment in patients with non-small-cell lung cancer with postoperative recurrence
SO JOURNAL OF CLINICAL ONCOLOGY
DE prognostic significance;tyrosine kinase;egfr mutation;expression;sensitivity;inhibitor;efficacy;line
AB Purpose To evaluate the relationship between mutations of the epidermal growth factor receptor (EGFR) gene and the effectiveness of gefitinib treatment in patients with recurrent lung cancer after pulmonary resection. Patients and Methods We sequenced exons 18-21 of the EGFR gene using total RNA extracted from 59 patients with lung cancer who were treated with gefitinib for recurrent lung cancer. Gefitinib effectiveness was evaluated by both imaging studies and change in serum carcinoembryonic antigen (CEA) levels. Results EGFR mutations were found in 33 patients (56%). Of these mutations, 17 were deletions around codons 746-750 and 15 were point mutations (12 at codon 858, three at other codons), and one was an insertion. EGFR mutations were significantly more prevalent in females, adenocarcinoma, and never-smokers. Gefitinib treatment resulted in tumor shrinkage and/or CEA decrease to less than half of the baseline level in 26 patients, tumor growth and/or CEA elevation in 24 patients, and gefitinib effect was not assessable in nine patients. Female, never-smoking patients with adenocarcinoma tended to respond better to gefitinib treatment. Gefitinib was effective in 24 of 29 patients with EGFR mutations, compared with two of 21 patients without mutations (P <.0001). Of note, del746-750 might be superior to L858R mutations for prediction of gefitinib response. Patients with EGFR mutations survived for a longer period than those without the mutations after initiation of gefitinib treatment (P =.0053). Conclusion EGFR mutations were a good predictor of clinical benefit of gefitinib in this setting.
FU Accuray Inc; Netherlands Organisation for Health Research and
NR 26
TC 794
Z9 0
U1 1
U2 26.0
J9 JOURNAL OF CLINICAL ONCOLOGY
PD APR
PY 2005
VL 23
BP 2513
EP 2520
DI 10.1200/JCO.2005.00.992
PG 8
SC ONCOLOGY
UT WOS:000228313200007
PM 15738541
ER

PT J
AU RIZVI, NA
   D, HELLMANN MATTHEW
   ALEXANDRA, SNYDER
   PIA, KVISTBORG
   VLADIMIR, MAKAROV
   J, HAVEL JONATHAN
   WILLIAM, LEE
   JIANDA, YUAN
   PHILLIP, WONG
   S, HO TERESA
   L, MILLER MARTIN
   NATASHA, REKHTMAN
   L, MOREIRA ANDRE
   FAWZIA, IBRAHIM
   CAMERON, BRUGGEMAN
   BILLEL, GASMI
   ROBERTA, ZAPPASODI
   YUKA, MAEDA
   CHRIS, SANDER
   B, GARON EDWARD
   TAHA, MERGHOUB
   D, WOLCHOK JEDD
   N, SCHUMACHER TON
   A, CHAN TIMOTHY
TI Mutational landscape determines sensitivity to PD-1 blockade in non-small cell lung cancer
SO SCIENCE
DE exome analysis reveal;tumor;ipilimumab;nivolumab;mpdl3280a;response;antigen;antibody;epitope
AB Immune checkpoint inhibitors, which unleash a patient's own T cells to kill tumors, are revolutionizing cancer treatment. To unravel the genomic determinants of response to this therapy, we used whole-exome sequencing of non-small cell lung cancers treated with pembrolizumab, an antibody targeting programmed cell death-1 (PD-1). In two independent cohorts, higher nonsynonymous mutation burden in tumors was associated with improved objective response, durable clinical benefit, and progression-free survival. Efficacy also correlated with the molecular smoking signature, higher neoantigen burden, and DNA repair pathway mutations; each factor was also associated with mutation burden. In one responder, neoantigen-specific CD8+ T cell responses paralleled tumor regression, suggesting that anti-PD-1 therapy enhances neoantigen-specific T cell reactivity. Our results suggest that the genomic landscape of lung cancers shapes response to anti-PD-1 therapy.
FU Geoffrey Beene Cancer Research Center; Society for Memorial Sloan
NR 45
TC 4526
Z9 0
U1 27
U2 892.0
J9 SCIENCE
PD APR
PY 2015
VL 348
BP 124
EP 128
DI 10.1126/science.aaa1348
PG 5
SC SCIENCE & TECHNOLOGY - OTHER TOPICS
UT WOS:000352079500041
PM 25765070
ER

PT J
AU MAEMONDO, M
   AKIRA, INOUE
   KUNIHIKO, KOBAYASHI
   SHUNICHI, SUGAWARA
   SATOSHI, OIZUMI
   HIROSHI, ISOBE
   AKIHIKO, GEMMA
   MASAO, HARADA
   HIROHISA, YOSHIZAWA
   ICHIRO, KINOSHITA
   YUKA, FUJITA
   SHOJI, OKINAGA
   HARUTO, HIRANO
   KOZO, YOSHIMORI
   TOSHIYUKI, HARADA
   TAKASHI, OGURA
   MASAHIRO, ANDO
   HITOSHI, MIYAZAWA
   TOMOAKI, TANAKA
   YASUO, SAIJO
   KOICHI, HAGIWARA
   SATOSHI, MORITA
   TOSHIHIRO, NUKIWA
   GRP, CA NE JAPAN STUDY
TI Gefitinib or Chemotherapy for Non-Small-Cell Lung Cancer with Mutated EGFR.
SO NEW ENGLAND JOURNAL OF MEDICINE
DE growth factor receptor;previously treated patient;randomized phase iii;japanese patient;mutation;survival;paclitaxel;docetaxel;disease;trial
AB Background: Non-small-cell lung cancer with sensitive mutations of the epidermal growth factor receptor (EGFR) is highly responsive to EGFR tyrosine kinase inhibitors such as gefitinib, but little is known about how its efficacy and safety profile compares with that of standard chemotherapy. Methods: We randomly assigned 230 patients with metastatic, non-small-cell lung cancer and EGFR mutations who had not previously received chemotherapy to receive gefitinib or carboplatin-paclitaxel. The primary end point was progression-free survival; secondary end points included overall survival, response rate, and toxic effects. Results: In the planned interim analysis of data for the first 200 patients, progression-free survival was significantly longer in the gefitinib group than in the standard-chemotherapy group (hazard ratio for death or disease progression with gefitinib, 0.36; P<0.001), resulting in early termination of the study. The gefitinib group had a significantly longer median progression-free survival (10.8 months, vs. 5.4 months in the chemotherapy group; hazard ratio, 0.30; 95% confidence interval, 0.22 to 0.41; P<0.001), as well as a higher response rate (73.7% vs. 30.7%, P<0.001). The median overall survival was 30.5 months in the gefitinib group and 23.6 months in the chemotherapy group (P=0.31). The most common adverse events in the gefitinib group were rash (71.1%) and elevated aminotransferase levels (55.3%), and in the chemotherapy group, neutropenia (77.0%), anemia (64.6%), appetite loss (56.6%), and sensory neuropathy (54.9%). One patient receiving gefitinib died from interstitial lung disease. Conclusions: First-line gefitinib for patients with advanced non-small-cell lung cancer who were selected on the basis of EGFR mutations improved progression-free survival, with acceptable toxicity, as compared with standard chemotherapy. (UMIN-CTR number, C000000376.) N Engl J Med 2010;362:2380-8.
FU Japan Society for Promotion of ScienceMinistry of Education, Culture,
NR 32
TC 3905
Z9 0
U1 12
U2 335.0
J9 NEW ENGLAND JOURNAL OF MEDICINE
PD JUN
PY 2010
VL 362
BP 2380
EP 2388
DI 10.1056/NEJMoa0909530
PG 9
SC GENERAL & INTERNAL MEDICINE
UT WOS:000279043800007
PM 20573926
ER

PT J
AU ZHOU, CC
   YI-LONG, WU
   GONGYAN, CHEN
   JIFENG, FENG
   XIAO-QING, LIU
   CHANGLI, WANG
   SHUCAI, ZHANG
   JIE, WANG
   SONGWEN, ZHOU
   SHENGXIANG, REN
   SHUN, LU
   LI, ZHANG
   CHENGPING, HU
   CHUNHONG, HU
   YI, LUO
   LEI, CHEN
   MING, YE
   JIANAN, HUANG
   XIUYI, ZHI
   YIPING, ZHANG
   QINGYU, XIU
   JUN, MA
   LI, ZHANG
   CHANGXUAN, YOU
TI Erlotinib versus chemotherapy as first-line treatment for patients with advanced EGFR mutation-positive non-small-cell lung cancer (OPTIMAL, CTONG-0802): a multicentre, open-label, randomised, phase 3 study
SO LANCET ONCOLOGY
DE factor receptor mutation;gefitinib;management;trial
AB Background Activating mutations in EGFR are important markers of response to tyrosine kinase inhibitor (TKI) therapy in non-small-cell lung cancer (NSCLC). The OPTIMAL study compared efficacy and tolerability of the TKI erlotinib versus standard chemotherapy in the first-line treatment of patients with advanced EGFR mutation-positive NSCLC. Methods We undertook an open-label, randomised, phase 3 trial at 22 centres in China. Patients older than 18 years with histologically confirmed stage IIIB or IV NSCLC and a confirmed activating mutation of EGFR (exon 19 deletion or exon 21 L858R point mutation) received either oral erlotinib (150 mg/day) until disease progression or unacceptable toxic effects, or up to four cycles of gemcitabine plus carboplatin. Patients were randomly assigned (1:1) with a minimisation procedure and were stratified according to EGFR mutation type, histological subtype (adenocarcinoma vs non-adenocarcinoma), and smoking status. The primary outcome was progression-free survival, analysed in patients with confirmed disease who received at least one dose of study treatment. The trial is registered at ClinicalTrials.gov, number NCT00874419, and has completed enrolment; patients are still in follow-up. Findings 83 patients were randomly assigned to receive erlotinib and 82 to receive gemcitabine plus carboplatin; 82 in the erlotinib group and 72 in the chemotherapy group were included in analysis of the primary endpoint. Median progression-free survival was significantly longer in erlotinib-treated patients than in those on chemotherapy (13.1 [95% CI 10.58-16.53] vs 4.6 [4.21-5.42] months; hazard ratio 0.16, 95% CI 0.10-0.26; p<0.0001). Chemotherapy was associated with more grade 3 or 4 toxic effects than was erlotinib (including neutropenia in 30 [42%] of 72 patients and thrombocytopenia in 29 [40%] patients on chemotherapy vs no patients with either event on erlotinib); the most common grade 3 or 4 toxic effects with erlotinib were increased alanine aminotransferase concentrations (three [4%] of 83 patients) and skin rash (two [2%] patients). Chemotherapy was also associated with increased treatment-related serious adverse events (ten [14%] of 72 patients [decreased platelet count, n=8; decreased neutrophil count, n=1; hepatic dysfunction, n=1] vs two [2%] of 83 patients [both hepatic dysfunction]). Interpretation Compared with standard chemotherapy, erlotinib conferred a significant progression-free survival benefit in patients with advanced EGFR mutation-positive NSCLC and was associated with more favourable tolerability. These findings suggest that erlotinib is important for first-line treatment of patients with advanced EGFR mutation-positive NSCLC.
FU F Hoffmann-La Roche (China)Hoffmann-La Roche; Science and Technology
NR 21
TC 2868
Z9 0
U1 49
U2 693.0
J9 LANCET ONCOLOGY
PD AUG
PY 2011
VL 12
BP 735
EP 742
DI 10.1016/S1470-2045(11)70184-X
PG 8
SC ONCOLOGY
UT WOS:000293272100024
PM 21783417
ER

PT J
AU PAEZ, JG
   PA, JANNE
   JC, LEE
   S, TRACY
   H, GREULICH
   S, GABRIEL
   P, HERMAN
   FJ, KAYE
   N, LINDEMAN
   TJ, BOGGON
   K, NAOKI
   H, SASAKI
   Y, FUJII
   MJ, ECK
   WR, SELLERS
   BE, JOHNSON
   M, MEYERSON
TI EGFR mutations in lung cancer: Correlation with clinical response to gefitinib therapy
SO SCIENCE
DE growth factor receptor;tyrosine kinase;braf gene;inhibitor;sensitivity;trial;amplification;combination;paclitaxel;efficacy
AB Receptor tyrosine kinase genes were sequenced in non - small cell lung cancer (NSCLC) and matched normal tissue. Somatic mutations of the epidermal growth factor receptor gene EGFR were found in 15 of 58 unselected tumors from Japan and 1 of 61 from the United States. Treatment with the EGFR kinase inhibitor gefitinib (Iressa) causes tumor regression in some patients with NSCLC, more frequently in Japan. EGFR mutations were found in additional lung cancer samples from U. S. patients who responded to gefitinib therapy and in a lung adenocarcinoma cell line that was hypersensitive to growth inhibition by gefitinib, but not in gefitinib-insensitive tumors or cell lines. These results suggest that EGFR mutations may predict sensitivity to gefitinib.
FU NATIONAL CANCER INSTITUTEUnited States Department of Health & Human
NR 26
TC 7340
Z9 0
U1 29
U2 865.0
J9 SCIENCE
PD JUN
PY 2004
VL 304
BP 1497
EP 1500
DI 10.1126/science.1099314
PG 4
SC SCIENCE & TECHNOLOGY - OTHER TOPICS
UT WOS:000221795800043
PM 15118125
ER

PT J
AU SCAGLIOTTI, GV
   PURVISH, PARIKH
   JOACHIM, VON PAWEL
   BONNE, BIESMA
   JOHAN, VANSTEENKISTE
   CHRISTIAN, MANEGOLD
   PIOTR, SERWATOWSKI
   ULRICH, GATZEMEIER
   RAGHUNADHARAO, DIGUMARTI
   MAURO, ZUKIN
   S, LEE JIN
   ANDERS, MELLEMGAARD
   KEUNCHIL, PARK
   SHEHKAR, PATIL
   JANUSZ, ROLSKI
   TUNCAY, GOKSEL
   FILIPPO, DE MARINIS
   LORINDA, SIMMS
   P, SUGARMAN KATHERINE
   DAVID, GANDARA
TI Phase III study comparing cisplatin plus gemcitabine with cisplatin plus pemetrexed in chemotherapy-naive patients with advanced-stage non-small-cell lung cancer
SO JOURNAL OF CLINICAL ONCOLOGY
DE multitargeted antifolate;thymidylate synthase;1st line treatment;messenger rna;carboplatin;trial;multicenter;paclitaxel;bevacizumab;combination
AB Purpose Cisplatin plus gemcitabine is a standard regimen for first-line treatment of advanced non-small-cell lung cancer (NSCLC). Phase II studies of pemetrexed plus platinum compounds have also shown activity in this setting. Patients and Methods This noninferiority, phase III, randomized study compared the overall survival between treatment arms using a fixed margin method (hazard ratio [HR] < 1.176) in 1,725 chemotherapy-naive patients with stage IIIB or IV NSCLC and an Eastern Cooperative Oncology Group performance status of 0 to 1. Patients received cisplatin 75 mg/m(2) on day 1 and gemcitabine 1,250 mg/m(2) on days 1 and 8 (n = 863) or cisplatin 75 mg/m(2) and pemetrexed 500 mg/m(2) on day 1 (n = 862) every 3 weeks for up to six cycles. Results Overall survival for cisplatin/pemetrexed was noninferior to cisplatin/ gemcitabine (median survival, 10.3 v 10.3 months, respectively; HR = 0.94; 95% CI, 0.84 to 1.05). Overall survival was statistically superior for cisplatin/ pemetrexed versus cisplatin/ gemcitabine in patients with adenocarcinoma (n = 847; 12.6 v 10.9 months, respectively) and large-cell carcinoma histology (n = 153; 10.4 v 6.7 months, respectively). In contrast, in patients with squamous cell histology, there was a significant improvement in survival with cisplatin/ gemcitabine versus cisplatin/pemetrexed (n = 473; 10.8 v 9.4 months, respectively). For cisplatin/pemetrexed, rates of grade 3 or 4 neutropenia, anemia, and thrombocytopenia (P <= .001); febrile neutropenia (P = .002); and alopecia (P < .001) were significantly lower, whereas grade 3 or 4 nausea (P = .004) was more common. Conclusion In advanced NSCLC, cisplatin/pemetrexed provides similar efficacy with better tolerability and more convenient administration than cisplatin/gemcitabine. This is the first prospective phase III study in NSCLC to show survival differences based on histologic type.
FU F Hoffmann-La Roche (China)Hoffmann-La Roche; Science and Technology
NR 35
TC 2449
Z9 0
U1 3
U2 148.0
J9 JOURNAL OF CLINICAL ONCOLOGY
PD JUL
PY 2008
VL 26
BP 3543
EP 3551
DI 10.1200/JCO.2007.15.0375
PG 9
SC ONCOLOGY
UT WOS:000258050500015
PM 18506025
ER

PT J
AU RECK, M
   DELVYS, RODRIGUEZ-ABREU
   G, ROBINSON ANDREW
   RINA, HUI
   TIBOR, CSOSZI
   ANDREA, FULOP
   MAYA, GOTTFRIED
   NIR, PELED
   ALI, TAFRESHI
   SINEAD, CUFFE
   MARY, O'BRIEN
   SUMAN, RAO
   KATSUYUKI, HOTTA
   A, LEIBY MELANIE
   M, LUBINIECKI GREGORY
   YUE, SHENTU
   RESHMA, RANGWALA
   R, BRAHMER JULIE
   INVESTIGATORS, CA KEYNOTE-024
TI Pembrolizumab versus Chemotherapy for PD-L1-Positive Non-Small-Cell Lung Cancer
SO NEW ENGLAND JOURNAL OF MEDICINE
DE keynote 012;ipilimumab;melanoma;trial
AB BACKGROUND Pembrolizumab is a humanized monoclonal antibody against programmed death 1 (PD-1) that has antitumor activity in advanced non-small-cell lung cancer (NSCLC), with increased activity in tumors that express programmed death ligand 1 (PD-L1). METHODS In this open-label, phase 3 trial, we randomly assigned 305 patients who had previously untreated advanced NSCLC with PD-L1 expression on at least 50% of tumor cells and no sensitizing mutation of the epidermal growth factor receptor gene or translocation of the anaplastic lymphoma kinase gene to receive either pembrolizumab (at a fixed dose of 200 mg every 3 weeks) or the investigator's choice of platinum-based chemotherapy. Crossover from the chemotherapy group to the pembrolizumab group was permitted in the event of disease progression. The primary end point, progression-free survival, was assessed by means of blinded, independent, central radiologic review. Secondary end points were overall survival, objective response rate, and safety. RESULTS Median progression-free survival was 10.3 months (95% confidence interval [CI], 6.7 to not reached) in the pembrolizumab group versus 6.0 months (95% CI, 4.2 to 6.2) in the chemotherapy group (hazard ratio for disease progression or death, 0.50; 95% CI, 0.37 to 0.68; P<0.001). The estimated rate of overall survival at 6 months was 80.2% in the pembrolizumab group versus 72.4% in the chemotherapy group (hazard ratio for death, 0.60; 95% CI, 0.41 to 0.89; P=0.005). The response rate was higher in the pembrolizumab group than in the chemotherapy group (44.8% vs. 27.8%), the median duration of response was longer (not reached [range, 1.9+ to 14.5+ months] vs. 6.3 months [range, 2.1+ to 12.6+]), and treatment-related adverse events of any grade were less frequent (occurring in 73.4% vs. 90.0% of patients), as were grade 3, 4, or 5 treatment-related adverse events (26.6% vs. 53.3%). CONCLUSIONS In patients with advanced NSCLC and PD-L1 expression on at least 50% of tumor cells, pembrolizumab was associated with significantly longer progression-free and overall survival and with fewer adverse events than was platinum-based chemotherapy.
FU Merck (Kenilworth, NJ)Merck & Company
NR 15
TC 4777
Z9 0
U1 20
U2 352.0
J9 NEW ENGLAND JOURNAL OF MEDICINE
PD NOV
PY 2016
VL 375
BP 1823
EP 1833
DI 10.1056/NEJMoa1606774
PG 11
SC GENERAL & INTERNAL MEDICINE
UT WOS:000387534200006
PM 27718847
ER

PT J
AU THATCHER, N
   A, CHANG
   P, PARIKH
   JR, PEREIRA
   T, CIULEANU
   J, VON PAWEL
   S, THONGPRASERT
   EH, TAN
   K, PEMBERTON
   V, ARCHER
   K, CARROLL
TI Gefitinib plus best supportive care in previously treated patients with refractory advanced non-small-cell lung cancer: results from a randomised, placebo-controlled, multicentre study (Iressa Survival Evaluation in Lung Cancer)
SO LANCET
DE receptor tyrosine kinase;chemotherapy regimen;gene mutation;trial;inhibitor;sensitivity;erlotinib;platinum;zd1839;docetaxel
AB Background This placebo-controlled phase III study investigated the effect on survival of gefitinib as second-line or third-line treatment for patients with locally advanced or metastatic non-small-cell lung cancer. Methods 1692 patients who were refractory to or intolerant of their latest chemotherapy regimen were randomly assigned in a ratio of two to one either gefitinib (250 mg/day) or placebo, plus best supportive care. The primary endpoint was survival in the overall population of patients and those with adenocarcinoma. The primary analysis of the population for survival was by intention to treat. This study has been submitted for registration with ClinicalTrials.gov, number 1839IL/709. Findings 1129 patients were assigned gefitinib and 563 placebo. At median follow-up of 7.2 months, median survival did not differ significantly between the groups in the overall population (5.6 months for gefitinib and 5.1 months for placebo; hazard ratio 0.89 [95% CI 0.77-1.02], p=0.087) or among the 812 patients with adenocarcinoma (6.3 months vs 5.4 months; 0.84 [0.68-1.03], p=0.089). Preplanned subgroup analyses showed significantly longer survival in the gefitinib group than the placebo group for never-smokers (n=375; 0.67 [0.49-0.92], p=0.012; median survival 8.9 vs 6.1 months) and patients of Asian origin (n=342; 0.66 [0.48-0.91], p=0.01; median survival 9.5 vs 5.5 months). Gefitinib was well tolerated, as in previous studies. Interpretation Treatment with gefitinib was not associated with significant improvement in survival in either coprimary population. There was pronounced heterogeneity in survival outcomes between groups of patients, with some evidence of benefit among never-smokers and patients of Asian origin.
FU Spanish Ministry of Science and InnovationSpanish Government
NR 33
TC 1720
Z9 0
U1 3
U2 110.0
J9 LANCET
PD OCT
PY 2005
VL 366
BP 1527
EP 1537
DI 10.1016/S0140-6736(05)67625-8
PG 11
SC GENERAL & INTERNAL MEDICINE
UT WOS:000232984800021
PM 16257339
ER

PT J
AU RIZVI, H
   FRANCISCO, SANCHEZ-VEGA
   KONNOR, LA
   WALID, CHATILA
   PHILIP, JONSSON
   DARRAGH, HALPENNY
   ANDREW, PLODKOWSKI
   NIAMH, LONG
   L, SAUTER JENNIFER
   NATASHA, REKHTMAN
   TRAVIS, HOLLMANN
   A, SCHALPER KURT
   F, GAINOR JUSTIN
   RONGLAI, SHEN
   AI, NI
   C, ARBOUR KATHRYN
   TAHA, MERGHOUB
   JEDD, WOLCHOK
   ALEXANDRA, SNYDER
   E, CHAFT JAMIE
   G, KRIS MARK
   M, RUDIN CHARLES
   D, SOCCI NICHOLAS
   F, BERGER MICHAEL
   S, TAYLOR BARRY
   AHMET, ZEHIR
   B, SOLIT DAVID
   E, ARCILA MINA
   MARC, LADANYI
   J, RIELY GREGORY
   NIKOLOUS, SCHULTZ
   D, HELLMANN MATTHEW
TI Molecular Determinants of Response to Anti-Programmed Cell Death (PD)-1 and Anti-Programmed Death-Ligand 1 (PD-L1) Blockade in Patients With Non-Small-Cell Lung Cancer Profiled With Targeted Next-Generation Sequencing
SO JOURNAL OF CLINICAL ONCOLOGY
DE mismatch repair deficiency;mutational landscape;clinical response;ctla 4 blockade;pembrolizumab;resistance;docetaxel;nivolumab;melanoma;sample
AB Purpose Treatment of advanced non-small-cell lung cancer with immune checkpoint inhibitors (ICIs) is characterized by durable responses and improved survival in a subset of patients. Clinically available tools to optimize use of ICIs and understand the molecular determinants of response are needed. Targeted next-generation sequencing (NGS) is increasingly routine, but its role in identifying predictors of response to ICIs is not known. Methods Detailed clinical annotation and response data were collected for patients with advanced non-small-cell lung cancer treated with anti-programmed death-1 or anti-programmed death-ligand 1 [antiprogrammed cell death (PD)-1]therapy and profiled by targeted NGS (MSK-IMPACT; n = 240). Efficacy was assessed by Response Evaluation Criteria in Solid Tumors (RECIST) version 1.1, and durable clinical benefit (DCB) was defined as partial response/stable disease that lasted > 6 months. Tumor mutation burden (TMB), fraction of copy number-altered genome, and gene alterations were compared among patients with DCB and no durable benefit (NDB). Whole-exome sequencing (WES) was performed for 49 patients to compare quantification of TMB by targeted NGS versus WES. Results Estimates of TMB by targeted NGS correlated well with WES (p = 0.86; P < .001). TMB was greater in patients with DCB than with NDB (P = .006). DCB was more common, and progression-free survival was longer in patients at increasing thresholds above versus below the 50th percentile of TMB (38.6% v 25.1 %; P < .001; hazard ratio, 1.38; P = .024). The fraction of copy number-altered genome was highest in those with NDB. Variants in EGFR and STK11 associated with a lack of benefit. TMB and PD-L1 expression were independent variables, and a composite of TMB plus PD-L1 further enriched for benefit to ICIs. Conclusion Targeted NGS accurately estimates TMB and elevated TMB further improved likelihood of benefit to ICIs. TMB did not correlate with PD-L1 expression; both variables had similar predictive capacity. The incorporation of both TMB and PD-L1 expression into multivariable predictive models should result in greater predictive power. (C) 2018 by American Society of Clinical Oncology
FU Memorial Sloan Kettering Cancer Center Support grant/core grant [P30
NR 36
TC 615
Z9 0
U1 6
U2 184.0
J9 JOURNAL OF CLINICAL ONCOLOGY
PD MAR
PY 2018
VL 36
BP 633
EP +
DI 10.1200/JCO.2017.75.3384
PG 35
SC ONCOLOGY
UT WOS:000430739200002
PM 29337640
ER

PT J
AU PIGNON, JP
   HELENE, TRIBODET
   V, SCAGLIOTTI GIORGIO
   JEAN-YVES, DOUILLARD
   A, SHEPHERD FRANCES
   J, STEPHENS RICHARD
   ARIANE, DUNANT
   VALTER, TORRI
   RAFAEL, ROSELL
   LESLEY, SEYMOUR
   G, SPIRO STEPHEN
   ESTELLE, ROLLAND
   ROLDANO, FOSSATI
   DELPHINE, AUBERT
   KEYUE, DING
   DAVID, WALLER
   THIERRY, LE CHEVALIER
TI Lung Adjuvant Cisplatin Evaluation: A pooled analysis by the LACE collaborative group
SO JOURNAL OF CLINICAL ONCOLOGY
DE vinorelbine plus cisplatin;stage ii;postoperative radiotherapy;cancer nsclc;chemotherapy;metaanalysis;patient;trial;carboplatin;infarction
AB Purpose Several recent trials have shown a significant overall survival (OS) benefit from postoperative cisplatin-based chemotherapy in patients with non-small-cell lung cancer (NSCLC). The aim of the Lung Adjuvant Cisplatin Evaluation was to identify treatment options associated with a higher benefit or groups of patients who particularly benefit from postoperative chemotherapy. Patients and Methods Individual patient data were collected and pooled from the five largest trials (4,584 patients) of cisplatin-based chemotherapy in completely resected patients that were conducted after the 1995 NSCLC meta-analysis. The interactions between patient subgroups or treatment types and chemotherapy effect on OS were analyzed using hazard ratios (HRs) and log-rank tests stratified by trial. Results With a median follow-up time of 5.2 years, the overall HR of death was 0.89 (95% CI, 0.82 to 0.96; P=.005), corresponding to a 5-year absolute benefit of 5.4% from chemotherapy. There was no heterogeneity of chemotherapy effect among trials. The benefit varied with stage (test for trend, P=.04; HR for stage IA = 1.40; 95% CI, 0.95 to 2.06; HR for stage IB = 0.93; 95% CI, 0.78 to 1.10; HR for stage II = 0.83; 95% CI, 0.73 to 0.95; and HR for stage III = 0.83; 95% CI, 0.72 to 0.94). The effect of chemotherapy did not vary significantly (test for interaction, P=.11) with the associated drugs, including vinorelbine (HR = 0.80; 95% CI, 0.70 to 0.91), etoposide or vinca alkaloid (HR = 0.92; 95% CI, 0.80 to 1.07), or other (HR = 0.97; 95% CI, 0.84 to 1.13). Chemotherapy effect was higher in patients with better performance status. There was no interaction between chemotherapy effect and sex, age, histology, type of surgery, planned radiotherapy, or planned total dose of cisplatin. Conclusion Postoperative cisplatin-based chemotherapy significantly improves survival in patients with NSCLC.
FU F Hoffmann-La Roche Ltd/Genentech IncHoffmann-La RocheRoche
NR 38
TC 1368
Z9 0
U1 2
U2 43.0
J9 JOURNAL OF CLINICAL ONCOLOGY
PD JUL
PY 2008
VL 26
BP 3552
EP 3559
DI 10.1200/JCO.2007.13.9030
PG 8
SC ONCOLOGY
UT WOS:000258050500016
PM 18506026
ER

PT J
AU GIACCONE, G
   RS, HERBST
   C, MANEGOLD
   G, SCAGLIOTTI
   R, ROSELL
   V, MILLER
   RB, NATALE
   JH, SCHILLER
   J, VON PAWEL
   A, PLUZANSKA
   M, GATZEMEIER
   J, GROUS
   JS, OCHS
   SD, AVERBUCH
   MK, WOLF
   P, RENNIE
   A, FANDI
   DH, JOHNSON
TI Gefitinib in combination with gemcitabine and cisplatin in advanced non-small-cell lung cancer: A phase III trial-INTACT1
SO JOURNAL OF CLINICAL ONCOLOGY
DE growth factor receptor;tyrosine kinase;trial;inhibitor;chemotherapy;efficacy;tumor;iressa
AB Purpose The purpose of this study was to determine whether the addition of the epidermal growth factor receptor tyrosine kinase inhibitor gefitinib (Iressa, ZD1839; AstraZeneca, Wilmington, DE) to standard first-line gemcitabine and cisplatin provides clinical benefit over gemcitabine and cisplatin alone in patients with advanced or metastatic non-small-cell lung cancer (NSCLC). Gefitinib has demonstrated encouraging efficacy in advanced NSCLC in phase 11 trials in pretreated patients, and a phase I trial of gefitinib in combination with gemcitabine and cisplatin showed favorable tolerability. Patients and Methods This was a phase III randomized, double-blind, placebo-controlled, multicenter trial in chemotherapy-naive patients with unresectable stage III or IV NSCLC. All patients received up to six cycles of chemotherapy (cisplatin 80 mg/m(2) on day 1 and gemcitabine 1,250 mg/m(2) on days 1 and 8 of the 3-week cycle) plus either gefitinib 500 mg/d, gefitinib 250 mg/d, or placebo. Daily gefitinib or placebo was continued until disease progression. End points included overall survival (primary), time to progression, response rates, and safety evaluation. Results A total of 1,093 patients were enrolled. There was no difference in efficacy end points between the treatment groups: for the gefitinib 500 mg/d, gefitinib 250 mg/d, and placebo groups, respectively, median survival times were 9.9, 9.9, and 10.9 months (global ordered log-rank [GOLrank] P =.4560), median times to progression were 5.5, 5.8, and 6.0 months (GOLrank; P =.7633), and response rates were 49.7%, 50.3%, and 44.8%. No significant unexpected adverse events were seen. (C) 2004 by American Society of Clinical Oncology. Conclusion Gefitinib in combination with gemcitabine and cisplatin in chemotherapy-naive patients with advanced NSCLC did not have improved efficacy over gemcitabine and cisplatin alone. The reasons for this remain obscure and require further preclinical testing.
FU F Hoffmann-La Roche Ltd/Genentech IncHoffmann-La RocheRoche
NR 23
TC 1379
Z9 0
U1 4
U2 58.0
J9 JOURNAL OF CLINICAL ONCOLOGY
PD MAR
PY 2004
VL 22
BP 777
EP 784
DI 10.1200/JCO.2004.08.001
PG 8
SC ONCOLOGY
UT WOS:000189380900006
PM 14990632
ER

PT J
AU HAN, SW
   TY, KIM
   PG, HWANG
   S, JEONG
   J, KIM
   IS, CHOI
   DY, OH
   LH, KIM
   DW, KIM
   DH, CHUNG
   SA, IM
   YT, KIM
   JS, LEE
   DS, HEO
   YJ, BANG
   NK, KIM
TI Predictive and prognostic impact of epidermal growth factor receptor mutation in non-small-cell lung cancer patients treated with gefitinib
SO JOURNAL OF CLINICAL ONCOLOGY
DE tumor cell;tyrosine kinase;egfr mutation;pathway;sensitivity;inhibitor;efficacy;marker;trial
AB Purpose This study was undertaken to investigate the effects of epidermal growth factor receptor (EGFR) mutation and its downstream signaling on response and survival in non-small-cell lung cancer (NSCLC) patients treated with gefitinib. Patients and Methods For 90 consecutive NSCLC patients who had received gefitinib, EGFR mutation was analyzed by DNA sequencing of exons 18, 19, 21, and 23 in the EGFR tyrosine kinase domain. Expressions of phosphorylated (p) -Akt and p-Erk were determined via immunohistochemistry. Response rate, time to progression (TTP), and overall survival were compared between each group according to EGFR mutation, as well as p-Akt and p-Erk expression. Results Seventeen patients (18.9%; 95% CI, 10.8 to 27.0) harbored EGFR mutations. These mutations include deletions in exon 19 in seven patients, L858R in six patients, G719A in three patients, and a novel A859T in one patient. Response rate in patients with EGFR mutation was 64.7% (11 of 17 patients; 95% CI, 42.0 to 87.4), in contrast to 13.7% (10 of 73 patients; 95% CI, 5.8 to 21.6) in patients without mutation (P<.001). Moreover, these 17 patients with EGFR mutation had significantly prolonged TTP (21.7 v 1.8 months; P <.001) and overall survival (30.5 v 6.6 months; P <.001) compared with the remaining 73 patients without mutation. Although no significant correlation was detected between EGFR mutation and expressions of p-Akt or p-Erk, p-Akt overexpression was associated with prolonged TTP in patients with EGFR mutation. Conclusion Our data further support the importance of EGFR mutation with regard to gefitinib sensitivity. In addition to its predictive role, EGFR mutation confers significant survival benefits on NSCLC patients treated with gefitinib.
FU Bristol-Myers SquibbBristol-Myers Squibb; Ono Pharmaceutical
NR 21
TC 651
Z9 0
U1 1
U2 20.0
J9 JOURNAL OF CLINICAL ONCOLOGY
PD APR
PY 2005
VL 23
BP 2493
EP 2501
DI 10.1200/JCO.2005.01.388
PG 9
SC ONCOLOGY
UT WOS:000228313200005
PM 15710947
ER

PT J
AU CAPPUZZO, F
   FR, HIRSCH
   E, ROSSI
   S, BARTOLINI
   GL, CERESOLI
   L, BEMIS
   J, HANEY
   S, WITTA
   K, DANENBERG
   I, DOMENICHINI
   V, LUDOVINI
   E, MAGRINI
   V, GREGORC
   C, DOGLIONI
   A, SIDONI
   M, TONATO
   WA, FRANKLIN
   L, CRINO
   PA, BUNN
   M, VARELLA-GARCIA
TI Epidermal growth factor receptor gene and protein and gefitinib sensitivity in non-small-cell lung cancer
SO JNCI-JOURNAL OF THE NATIONAL CANCER INSTITUTE
DE tyrosine kinase inhibitor;egfr mutation;oncology group;expression;survival;efficacy;trial;amplification;chemotherapy;apoptosis
AB Background: Gefitinib is a selective inhibitor of the epidermal growth factor (EGFR) tyrosine kinase, which is overexpressed in many cancers, including non-small-cell lung cancer (NSCLC). We carried out a clinical study to compare the relationship between EGFR gene copy number, EGFR protein expression, EGFR mutations, and Akt activation status as predictive markers for gefitinib therapy in advanced NSCLC. Methods: Tumors from 102 NSCLC patients treated daily with 250 mg of gefitinib were evaluated for EGFR status by fluorescence in situ hybridization (FISH), DNA sequencing, and immunohistochemistry and for Akt activation status (phospho-Akt [P-Akt]) by immunohistochemistry. Time to progression, overall survival, and 95% confidence intervals (CIs) were calculated and evaluated by the Kaplan-Meier method; groups were compared using the log-rank test. Risk factors associated with survival were evaluated using Cox proportional hazards regression modeling and multivariable analysis. All statistical tests were two-sided. Results: Amplification or high polysomy of the EGFR gene (seen in 33 of 102 patients) and high protein expression (seen in 58 of 98 patients) were statistically significantly associated with better response (36% versus 3%, mean difference = 34%, 95% CI = 16.6 to 50.3; P <.001), disease control rate (67% versus 26%, mean difference = 40.6%, 95% CI = 21.5 to 59.7; P <.001), time to progression (9.0 versus 2.5 months, mean difference = 6.5 months, 95% CI = 2.8 to 10.3; P <.001), and survival (18.7 versus 7.0 months, mean difference = 11.7 months, 95% CI = 2.1 to 21.4; P =.03). EGFR mutations (seen in 15 of 89 patients) were also statistically significantly related to response and time to progression, but the association with survival was not statistically significant, and 40% of the patients with mutation had progressive disease. In multivariable analysis, only high EGFR gene copy number remained statistically significantly associated with better survival (hazard ratio = 0.44, 95% CI = 0.23 to 0.82). Independent of EGFR assessment method, EGFR(+)P-Akt(+) patients had a statistically significantly better outcome than EGFR(-), P-Akt(-), or EGFR(+)/P-Akt(-) patients. Conclusions: High EGFR gene copy number identified by FISH may be an effective molecular predictor for gefitinib efficacy in advanced NSCLC.
FU NATIONAL CANCER INSTITUTEUnited States Department of Health & Human
NR 41
TC 1320
Z9 0
U1 0
U2 76.0
J9 JNCI-JOURNAL OF THE NATIONAL CANCER INSTITUTE
PD MAY
PY 2005
VL 97
BP 643
EP 655
DI 10.1093/jnci/dji112
PG 13
SC ONCOLOGY
UT WOS:000229856400009
PM 15870435
ER

PT J
AU SOCINSKI, MA
   M, JOTTE R
   F, CAPPUZZO
   F, ORLANDI
   D, STROYAKOVSKIY
   N, NOGAMI
   D, RODRIGUEZ-ABREU
   D, MORO-SIBILOT
   A, THOMAS C
   F, BARLESI
   G, FINLEY
   C, KELSCH
   A, LEE
   S, COLEMAN
   Y, DENG
   Y, SHEN
   M, KOWANETZ
   A, LOPEZ-CHAVEZ
   A, SANDLER
   M, RECK
   A, AHUALLI
   G, JARCHUM
   L, KAEN D
   S, KAHL
   M, KOTLIAR
   D, KOWALYSZYN R
   G, LERZO
   I, MAGRI
   C, MARTIN
   A, PASTOR
   P, PICON
   G, STREICH
   M, VARELA
   P, BLINMAN
   M, BOYER
   C, CROMBIE
   S, GAUDEN
   S, GILL
   B, HUGHES
   T, JOHN
   A, JOSHI
   S, KOSMIDER
   C, LEWIS
   M, MILLWARD
   I, NORDMAN
   L, NOTT
   K, O'BYRNE
   F, PARNIS
   N, POTASZ
   G, RICHARDSON
   N, SINGHAL
   J, ECKMAYR
   R, GREIL
   C, GOEMINNE J
   A, PAULUS
   B, ARAGAO
   A, BRUNO L
   C, CAMPOS
   RDC, COSTAMILAN
   A, DETTINO
   A, FACCIO
   G, GIROTTO
   D, MATIAS
   M, MURAD A
   G, SCHWARTSMANN
   C, SILVA
   H, TADOKORO
   B, DIMITROV
   R, ILIEVA
   D, KALEV
   V, KANAREV
   M, KOLEVA
   K, KOYNOV
   Z, MIHAYLOVA
   V, COHEN
   G, COURNOYER
   S, RORKE
   J, ROTHENSTEIN
   S, SPADAFORA
   O, AREN
   E, ULUNQUE ORELLANA
   E, YANEZ
   C, VALETTE AUDIGIER
   J, BENNOUNA
   H, BERARD
   B, COUDERT
   C, DAYEN
   F, DENIS
   E, GUILLEVIN FABRE
   C, FOA
   V, GAZAILLE
   S, LE MOULEC
   J, MAZIERES
   F, MORERE J
   R, VEILLON
   J, BARGON
   D, BEHRINGER
   J, DICKGREBER N
   W, ENGEL-RIEDEL
   R, FISCHER J
   B, HACKANSON
   K, KOKOWSKI
   J, KOLLMEIER
   S, LOGES
   C, SCHULZ
   W, SCHUTTE
   M, SERKE
   H, STAUDER
   C, STEPPERT
   T, WEHLER
   F, WEISSINGER
   M, WERMKE
   C, WESSELER
   G, ALLEGRINI
   D, AMOROSO
   C, BARONE
   G, BORRA
   G, CARTENI
   E, DEFRAIA
   A, FALCONE
   F, GROSSI
   M, MENCOBONI
   R, MIGLIORINO M
   A, PAZZOLA
   H, PARRA SOTO
   G, TONINI
   K, AZUMA
   T, FUKUHARA
   M, ICHIKI
   S, IKEDA
   T, KAWAGUCHI
   H, KIM Y
   K, KISHI
   S, OTANI
   T, SETO
   Y, TAKEDA
   H, TANAKA
   N, YAMAMOTO
   S, YOKOTA
   T, YOKOYAMA
   G, PURKALNE
   Z, ZVIRBULE
   S, CICENAS
   J, FILIPAUSKIENE
   A, DOMINGUEZ
   A, GOMEZ
   M, LEON LAZARO J
   Y, LOPEZ
   V, AERTS J G J
   N, BARLO
   B, BIESMA
   M, DINGEMANS A
   S, HASHEMI
   S, KEIZER-VAN'T WESTEINDE
   E, LAMMERS
   K, MANSOUR
   F, SCHRAMEL
   D, SNIJDERS
   M, VAN HAARST J
   A, VAN LINDERT
   F, WILSCHUT
   D, ALEMAN
   R, TIPISMANA CISNEROS
   A, KOBASHIGAWA
   L, MAS
   D, ESCOBAR MORON H
   T, ALMODOVAR
   A, ARAUJO
   I, AZEVEDO
   F, BARATA
   H, QUEIROGA
   U, DE BRITO SATURNINO DUARTE
   E, TEIXEIRA
   M, BIAKHOV
   R, GALIULIN
   V, GORBUNOVA
   N, KARASEVA
   N, KOVALENKO
   K, PENKOV
   A, POLTORATSKIY
   A, VASILIEV
   E, ZHILTSOVA
   S, LEONG S
   D, LIM
   J, BENIAK
   J, CHOVANEC
   R, GODAL
   P, KASAN
   M, PORUBSKA
   R, ALVAREZ
   MDC, MANRIQUE ARESES
   C, ARANDA BARNETO I
   J, CARPENO DE CASTRO
   M, GOMEZ DOMINE J H C N N
   E, FONT FELIP
   Y, GARCIA GARCIA
   P, LOPEZ GARRIDO
   R, SARRIO GIRONES
   L, LARRIBA GONZALEZ J
   A, MOLLA INSA
   B, MUNARRIZ JIMENEZ
   M, PIQUERAS LOPEZ-BREA
   E, NADAL
   S, AIX PONCE
   A, GARCIA TAUS
   J, PONS TERRASA
   S, ESTEVEZ VAZQUEZ
   N, SEGARRA VINOLAS
   A, VIKSTROM
   M, FRUEH
   O, GAUTSCHI
   A, LOHRI
   A, OCHSENBEIN
   C, CHANG G
   H, CHEN C
   T, CHEN W
   M, CHEN Y
   L, HO C
   C, HSIA T
   K, HSIEH R
   S, HUANG M
   T, LI C
   C, LIN Y
   Y, LIU C
   C, SU W
   J, YU C
   H, ADAMCHUK
   O, ANDRUSENKO
   I, BONDARENKO
   A, CHORNOBAI
   Y, HOTKO
   O, IVASHCHUK
   O, KOLESNIK
   A, KRYZHANIVSKA
   S, ODARCHENKO
   N, OGORODNIKOVA
   A, RUSYN
   V, SHAMRAI
   D, SHAPOVALOV
   L, VASYLYEV
   I, VYNNYCHENKO
   N, KARIM ABDEL
   M, ALMUBARAK
   M, AL-NSOUR
   V, ASSIKIS
   S, BAKER
   M, BATUS
   P, BEATTY
   K, BECKER
   N, BELMAN
   E, BERNICKER
   F, BRAITEH
   L, BUI
   L, CARR
   A, CHAUDHRY
   H, CHENG
   S, CHITNENI
   M, COHENURAM
   G, DANIELS
   W, DEAN-COLOMB
   III, DEVORE R
   A, DISTEFANO
   A, DOBRESCU
   Z, DREW D
   P, EISENBERG
   B, ERICKSON
   E, ESKANDER
   J, FABREGAS
   B, FALLER
   J, FIORILLO
   JR, GOLDSCHMIDT J
   B, GOUELI
   S, GURUBHAGAVATULA
   B, HALIBEY
   J, HAMM
   J, HERMAN
   P, HOFFMAN
   A, HOOBERMAN
   H, JHANGIANI
   F, KABBINAVAR
   A, KARNAD
   P, KEOGH G
   E, KIRSHNER
   H, KOH
   S, KONO
   M, KOSTY
   S, KOTIAH
   M, KOZLOFF
   C, KUZMA
   N, LAKHANI
   J, LUKAS
   W, MARTIN
   N, MASOOD
   V, MATTHEWS-SMITH
   J, MCCANN
   M, MENEFEE
   R, MITCHELL B
   S, NAIDU
   M, NARANG
   R, NATALE
   T, NIEDERMAN
   M, NISSENBLATT
   H, OU S
   C, PASCHOLD J
   E, RAEZ L
   S, RAFIYATH
   E, RODRIGUEZ
   J, ROSALES
   J, ROTHMAN
   K, SABBATH
   P, SANZ-ALTAMIRA
   M, SCHNELL F
   M, SHTIVELBAND
   J, SILBERBERG
   M, SOCOTEANU
   I, SPIRA A
   P, STELLA
   J, SUBRAMANIAN
   M, SWANSON P
   B, TELIVALA
   F, TSAI
   M, TUMMALA
   A, VANDERWALDE
   V, VELCHETI
   H, WEST
   R, YANAGIHARA
   D, ZYLLA
   GRP, CA IMPOWER150 STUDY
TI Atezolizumab for First-Line Treatment of Metastatic Nonsquamous NSCLC
SO NEW ENGLAND JOURNAL OF MEDICINE
DE phase iii trial;open label;cancer;bevacizumab;therapy;docetaxel;antibody;cell;chemotherapy;multicenter
AB BACKGROUND The cancer-cell-killing property of atezolizumab may be enhanced by the blockade of vascular endothelial growth factor-mediated immunosuppression with bevacizumab. This open-label, phase 3 study evaluated atezolizumab plus bevacizumab plus chemotherapy in patients with metastatic nonsquamous non-small-cell lung cancer (NSCLC) who had not previously received chemotherapy. METHODS We randomly assigned patients to receive atezolizumab plus carboplatin plus paclitaxel (ACP), bevacizumab plus carboplatin plus paclitaxel (BCP), or atezolizumab plus BCP (ABCP) every 3 weeks for four or six cycles, followed by maintenance therapy with atezolizumab, bevacizumab, or both. The two primary end points were investigator-assessed progression-free survival both among patients in the intention-to-treat population who had a wild-type genotype (WT population; patients with EGFR or ALK genetic alterations were excluded) and among patients in the WT population who had high expression of an effector T-cell (Teff) gene signature in the tumor (Teff-high WT population) and overall survival in the WT population. The ABCP group was compared with the BCP group before the ACP group was compared with the BCP group. RESULTS In the WT population, 356 patients were assigned to the ABCP group, and 336 to the BCP group. The median progression-free survival was longer in the ABCP group than in the BCP group (8.3 months vs. 6.8 months; hazard ratio for disease progression or death, 0.62; 95% confidence interval [CI], 0.52 to 0.74; P<0.001); the corresponding values in the Teff-high WT population were 11.3 months and 6.8 months (hazard ratio, 0.51 [95% CI, 0.38 to 0.68]; P<0.001). Progression-free survival was also longer in the ABCP group than in the BCP group in the entire intention-to-treat population (including those with EGFR or ALK genetic alterations) and among patients with low or negative programmed death ligand 1 (PD-L1) expression, those with low Teff gene-signature expression, and those with liver metastases. Median overall survival among the patients in the WT population was longer in the ABCP group than in the BCP group (19.2 months vs. 14.7 months; hazard ratio for death, 0.78; 95% CI, 0.64 to 0.96; P = 0.02). The safety profile of ABCP was consistent with previously reported safety risks of the individual medicines. CONCLUSIONS The addition of atezolizumab to bevacizumab plus chemotherapy significantly improved progression-free survival and overall survival among patients with metastatic nonsquamous NSCLC, regardless of PD-L1 expression and EGFR or ALK genetic alteration status.
FU F. Hoffmann-La Roche/GenentechHoffmann-La RocheRoche HoldingGenentech
NR 38
TC 1451
Z9 0
U1 8
U2 166.0
J9 NEW ENGLAND JOURNAL OF MEDICINE
PD JUN
PY 2018
VL 378
BP 2288
EP 2301
DI 10.1056/NEJMoa1716948
PG 14
SC GENERAL & INTERNAL MEDICINE
UT WOS:000435099900006
PM 29863955
ER

PT J
AU PAZ-ARES, L
   A, LUFT
   D, VICENTE
   A, TAFRESHI
   M, GUMUS
   J, MAZIERES
   B, HERMES
   CAY, SENLER F
   T, CSOSZI
   A, FULOP
   J, RODRIGUEZ-CID
   J, WILSON
   S, SUGAWARA
   T, KATO
   H, LEE K
   Y, CHENG
   S, NOVELLO
   B, HALMOS
   X, LI
   M, LUBINIECKI G
   B, PIPERDI
   M, KOWALSKI D
   INVESTIGATORS, CA KEYNOTE-407
TI Pembrolizumab plus Chemotherapy for Squamous Non-Small-Cell Lung Cancer
SO NEW ENGLAND JOURNAL OF MEDICINE
DE open label;stage iv;therapy;carboplatin;nivolumab;docetaxel;criteria;phase 3;trend
AB BACKGROUND Standard first-line therapy for metastatic, squamous non-small-cell lung cancer (NSCLC) is platinum-based chemotherapy or pembrolizumab (for patients with programmed death ligand 1 [PD-L1] expression on >= 50% of tumor cells). More recently, pembrolizumab plus chemotherapy was shown to significantly prolong overall survival among patients with nonsquamous NSCLC. METHODS In this double-blind, phase 3 trial, we randomly assigned, in a 1:1 ratio, 559 patients with untreated metastatic, squamous NSCLC to receive 200 mg of pembrolizumab or saline placebo for up to 35 cycles; all the patients also received carboplatin and either paclitaxel or nanoparticle albumin-bound [nab]-paclitaxel for the first 4 cycles. Primary end points were overall survival and progression-free survival. RESULTS After a median follow-up of 7.8 months, the median overall survival was 15.9 months (95% confidence interval [CI], 13.2 to not reached) in the pembrolizumab-combination group and 11.3 months (95% CI, 9.5 to 14.8) in the placebo-combination group (hazard ratio for death, 0.64; 95% CI, 0.49 to 0.85; P<0.001). The overall survival benefit was consistent regardless of the level of PD-Li expression. The median progression-free survival was 6.4 months (95% CI, 6.2 to 8.3) in the pembrolizumabcombination group and 4.8 months (95% CI, 4.3 to 5.7) in the placebo-combination group (hazard ratio for disease progression or death, 0.56; 95% CI, 0.45 to 0.70; P<0.001). Adverse events of grade 3 or higher occurred in 69.8% of the patients in the pembrolizumab-combination group and in 68.2% of the patients in the placebocombination group. Discontinuation of treatment because of adverse events was more frequent in the pembrolizumab-combination group than in the placebo-combination group (13.3% vs. 6.4%). CONCLUSIONS In patients with previously untreated metastatic, squamous NSCLC, the addition of pembrolizumab to chemotherapy with carboplatin plus paclitaxel or nab-paclitaxel resulted in significantly longer overall survival and progression-free survival than chemotherapy alone.
FU Merck Sharp DohmeMerck & Company
NR 25
TC 1296
Z9 0
U1 13
U2 120.0
J9 NEW ENGLAND JOURNAL OF MEDICINE
PD NOV
PY 2018
VL 379
BP 2040
EP 2051
DI 10.1056/NEJMoa1810865
PG 12
SC GENERAL & INTERNAL MEDICINE
UT WOS:000450816900009
PM 30280635
ER

PT J
AU EBERHARD, DA
   BE, JOHNSON
   LC, AMLER
   AD, GODDARD
   SL, HELDENS
   RS, HERBST
   WL, INCE
   PA, JANNE
   T, JANUARIO
   DH, JOHNSON
   P, KLEIN
   VA, MILLER
   MA, OSTLAND
   DA, RAMIES
   D, SEBISANOVIC
   JA, STINSON
   YR, ZHANG
   S, SESHAGIRI
   KJ, HILLAN
TI Mutations in the epidermal growth factor receptor and in KRAS are predictive and prognostic indicators in patients with non-small-cell lung cancer treated with chemotherapy alone and in combination with erlotinib
SO JOURNAL OF CLINICAL ONCOLOGY
DE k ras mutation;gene mutation;tumor cell;gefitinib;egfr;adenocarcinoma;trial;sensitivity;survival;smoker
AB Purpose Epidermal growth factor receptor (EGFR) mutations have been associated with tumor response to treatment with single-agent EGFR inhibitors in patients with relapsed non-small-cell lung Cancer (NSCLC). The implications of EGFR mutations in patients treated with EGFR inhibitors, plus first-line chemotherapy are unknown. KRAS is frequently activated in NSCLC. The relationship of KRAS mutations to outcome after EGFR inhibitor treatment has not been described. Patients and Methods Previously untreated patients with advanced NSCLC in the phase III TRIBUTE study who were randomly assigned to carboplatin and paclitaxel with erlotinib or placebo were assessed for survival, response, and time to progression (TTP). EGFR exons 18 through 21 and KRAS exon 2 were sequenced in tumors from 274 patients. Outcomes were correlated with EGFR and KRAS mutations in retrospective subset analyses. Results EGFR mutations were detected in 13% of tumors and were associated with longer survival, irrespective of treatment (P <.001). Among erlotinib-treated patients, EGFR mutations were associated with improved response rate (P <.05) and there was a trend toward an erlotinib benefit on TTP (P =.092) but not improved survival (P =.96). KRAS mutations (21% of tumors) were associated with significantly decreased TTP and survival in erlotinib plus chemotherapy-treated patients. Conclusion EGFR mutations may be a positive prognostic factor for survival in advanced NSCLC patients treated with chemotherapy with or without erlotinib, and may predict greater likelihood of response. Patients with KRAS-mutant NSCLC showed poorer clinical outcomes when treated with erlotinib and chemotherapy. Further studies are needed to confirm the findings of this retrospective subset analysis.
FU Merck Sharp DohmeMerck & Company
NR 31
TC 1172
Z9 0
U1 1
U2 48.0
J9 JOURNAL OF CLINICAL ONCOLOGY
PD SEP
PY 2005
VL 23
BP 5900
EP 5909
DI 10.1200/JCO.2005.02.857
PG 10
SC ONCOLOGY
UT WOS:000231606300013
PM 16043828
ER

PT J
AU ANTONIA, SJ
   A, VILLEGAS
   D, DANIEL
   D, VICENTE
   S, MURAKAMI
   R, HUI
   T, YOKOI
   A, CHIAPPORI
   H, LEE K
   M, DE WIT
   C, CHO B
   M, BOURHABA
   X, QUANTIN
   T, TOKITO
   T, MEKHAIL
   D, PLANCHARD
   -C, KIM Y
   S, KARAPETIS C
   S, HIRET
   G, OSTOROS
   K, KUBOTA
   E, GRAY J
   L, PAZ-ARES
   J, DE CASTRO CARPENO
   C, WADSWORTH
   G, MELILLO
   H, JIANG
   Y, HUANG
   A, DENNIS P
   M, OZGUROGLU
   INVESTIGATORS, CA PACIFIC
TI Durvalumab after Chemoradiotherapy in Stage III Non-Small-Cell Lung Cancer
SO NEW ENGLAND JOURNAL OF MEDICINE
DE randomized phase iii;concurrent chemoradiotherapy;consolidation chemotherapy;docetaxel;trial;radiotherapy;carboplatin;combination;tecemotide;paclitaxel
AB BACKGROUND Most patients with locally advanced, unresectable, non-small-cell lung cancer (NSCLC) have disease progression despite definitive chemoradiotherapy (chemotherapy plus concurrent radiation therapy). This phase 3 study compared the anti-programmed death ligand 1 antibody durvalumab as consolidation therapy with placebo in patients with stage III NSCLC who did not have disease progression after two or more cycles of platinum-based chemoradiotherapy. METHODS We randomly assigned patients, in a 2: 1 ratio, to receive durvalumab (at a dose of 10 mg per kilogram of body weight intravenously) or placebo every 2 weeks for up to 12 months. The study drug was administered 1 to 42 days after the patients had received chemoradiotherapy. The coprimary end points were progression-free survival (as assessed by means of blinded independent central review) and overall survival (unplanned for the interim analysis). Secondary end points included 12-month and 18-month progression-free survival rates, the objective response rate, the duration of response, the time to death or distant metastasis, and safety. RESULTS Of 713 patients who underwent randomization, 709 received consolidation therapy (473 received durvalumab and 236 received placebo). The median progression-free survival from randomization was 16.8 months (95% confidence interval [CI], 13.0 to 18.1) with durvalumab versus 5.6 months (95% CI, 4.6 to 7.8) with placebo (stratified hazard ratio for disease progression or death, 0.52; 95% CI, 0.42 to 0.65; P<0.001); the 12-month progression-free survival rate was 55.9% versus 35.3%, and the 18-month progression-free survival rate was 44.2% versus 27.0%. The response rate was higher with durvalumab than with placebo (28.4% vs. 16.0%; P<0.001), and the median duration of response was longer (72.8% vs. 46.8% of the patients had an ongoing response at 18 months). The median time to death or distant metastasis was longer with durvalumab than with placebo (23.2 months vs. 14.6 months; P<0.001). Grade 3 or 4 adverse events occurred in 29.9% of the patients who received durvalumab and 26.1% of those who received placebo; the most common adverse event of grade 3 or 4 was pneumonia (4.4% and 3.8%, respectively). A total of 15.4% of patients in the durvalumab group and 9.8% of those in the placebo group discontinued the study drug because of adverse events. CONCLUSIONS Progression-free survival was significantly longer with durvalumab than with placebo. The secondary end points also favored durvalumab, and safety was similar between the groups.
FU AstraZenecaAstraZeneca; NATIONAL CANCER INSTITUTEUnited States
NR 23
TC 1755
Z9 0
U1 4
U2 215.0
J9 NEW ENGLAND JOURNAL OF MEDICINE
PD NOV
PY 2017
VL 377
BP 1919
EP 1929
DI 10.1056/NEJMoa1709937
PG 11
SC GENERAL & INTERNAL MEDICINE
UT WOS:000415228800005
PM 28885881
ER
