# Supplementary material for: Evolutions in the management of non-small cell lung cancer: A bibliometric study from the 100 most impactful articles in the field
Source: Front Oncol. 2022 Aug 17;12:939838. doi: 10.3389/fonc.2022.939838 (PMC9428518; doi:10.3389/fonc.2022.939838)
Supplement: Supplementary file 1 [file DataSheet_1.zip › Additional files/Figure production/CiteSpace figure production/project/clusters/2/UIDs.txt]

WOS:000183564800005
WOS:000230438800004
WOS:000232159700001
WOS:000389537600043
WOS:000229953700006
WOS:000230438800005
WOS:000320601700008
WOS:000466858700032
WOS:000373741600030
WOS:000242778800006
WOS:000433428000006
WOS:000452872600009
WOS:000392801200027
WOS:000280996600007
WOS:000403774400005
WOS:000292819700015
WOS:000271255000032
WOS:000375056100032
WOS:000257377300025
WOS:000223323700007
WOS:000188254800007
WOS:000221808800022
WOS:000186036700024
WOS:000350577900046
WOS:000277180300011
WOS:000228313200007
WOS:000352079500041
WOS:000279043800007
WOS:000293272100024
WOS:000221795800043
WOS:000258050500015
WOS:000387534200006
WOS:000232984800021
WOS:000430739200002
WOS:000258050500016
WOS:000189380900006
WOS:000228313200005
WOS:000229856400009
WOS:000435099900006
WOS:000450816900009
WOS:000231606300013
WOS:000415228800005
