# Supplementary material for: Evolutions in the management of non-small cell lung cancer: A bibliometric study from the 100 most impactful articles in the field
Source: Front Oncol. 2022 Aug 17;12:939838. doi: 10.3389/fonc.2022.939838 (PMC9428518; doi:10.3389/fonc.2022.939838)
Supplement: Supplementary file 1 [file DataSheet_1.zip › Additional files/Figure production/CiteSpace figure production/project/clusters/3/cluster3_keys_35.list]

@PHRASE2nd line treatment
@PHRASEclinicalresistance
@PHRASEidentification
@PHRASEassisted thoracoscopic surgery
@PHRASEalk
@PHRASEfusion
@PHRASEclinical feature
@PHRASE2p23
@PHRASEnatural killer cell
@PHRASEkinase inhibitor
@PHRASEnever smoker
@PHRASEplus
@PHRASEblp25 liposomevaccine
@PHRASEhistology
@PHRASEcigarette smoking
@PHRASEc met
@PHRASEb7 h1
@PHRASEprotein
@PHRASEanaplastic lymphoma
@PHRASEanaplastic lymphoma kinase
@PHRASEanti pd l1 antibody
@PHRASEkras mutation
@PHRASEkinase
@PHRASEreceptor tyrosine kinase
@PHRASEbody radiation therapy
@PHRASEactivating mutation
@PHRASEstage iv
@PHRASEcrizotinib
@PHRASEcriteria
@PHRASEeml4 alk fusion gene
@PHRASEmutation
@PHRASEtumor
@PHRASEegfr
@PHRASEinhibitor
@PHRASEphase iii
