# Supplementary material for: Evolutions in the management of non-small cell lung cancer: A bibliometric study from the 100 most impactful articles in the field
Source: Front Oncol. 2022 Aug 17;12:939838. doi: 10.3389/fonc.2022.939838 (PMC9428518; doi:10.3389/fonc.2022.939838)
Supplement: Supplementary file 1 [file DataSheet_1.zip › Additional files/Figure production/CiteSpace figure production/project/clusters/3/download_cluster_35.txt]

FN Thomson Reuters Web of Science?
VR 1.0
PT J
AU SHEPHERD, FA
   JR, PEREIRA
   T, CIULEANU
   EH, TAN
   V, HIRSH
   S, THONGPRASERT
   D, CAMPOS
   S, MAOLEEKOONPIROJ
   M, SMYLIE
   R, MARTINS
   M, VAN KOOTEN
   M, DEDIU
   B, FINDLAY
   DS, TU
   D, JOHNSTON
   A, BEZJAK
   G, CLARK
   P, SANTABARBARA
   L, SEYMOUR
   TRIALS, CA NATL CANC INST CANADA CLIN
TI Erlotinib in previously treated non-small-cell lung cancer
SO NEW ENGLAND JOURNAL OF MEDICINE
DE growth factor receptor;phase iii trial;gefitinib;mutation;docetaxel;platinum;responsiveness;sensitivity;combination;expression
AB BACKGROUND We conducted a randomized, placebo-controlled, double-blind trial to determine whether the epidermal growth factor receptor inhibitor erlotinib prolongs survival in non - small-cell lung cancer after the failure of first-line or second-line chemotherapy. METHODS Patients with stage IIIB or IV non - small-cell lung cancer, with performance status from 0 to 3, were eligible if they had received one or two prior chemotherapy regimens. The patients were stratified according to center, performance status, response to prior chemotherapy, number of prior regimens, and prior platinum-based therapy and were randomly assigned in a 2: 1 ratio to receive oral erlotinib, at a dose of 150 mg daily, or placebo. RESULTS The median age of the 731 patients who underwent randomization was 61.4 years; 49 percent had received two prior chemotherapy regimens, and 93 percent had received platinum-based chemotherapy. The response rate was 8.9 percent in the erlotinib group and less than 1 percent in the placebo group (P< 0.001); the median duration of the response was 7.9 months and 3.7 months, respectively. Progression-free survival was 2.2 months and 1.8 months, respectively ( hazard ratio, 0.61, adjusted for stratification categories; P< 0.001). Overall survival was 6.7 months and 4.7 months, respectively ( hazard ratio, 0.70; P< 0.001), in favor of erlotinib. Five percent of patients discontinued erlotinib because of toxic effects. CONCLUSIONS Erlotinib can prolong survival in patients with non - small-cell lung cancer after first-line or second-line chemotherapy.
FU NATIONAL CANCER INSTITUTEUnited States Department of Health & Human
NR 37
TC 4431
Z9 0
U1 5
U2 302.0
J9 NEW ENGLAND JOURNAL OF MEDICINE
PD JUL
PY 2005
VL 353
BP 123
EP 132
DI 10.1056/NEJMoa050753
PG 10
SC GENERAL & INTERNAL MEDICINE
UT WOS:000230438800004
PM 16014882
ER

PT J
AU GARON, EB
   A, RIZVI NAIYER
   RINA, HUI
   NATASHA, LEIGHL
   S, BALMANOUKIAN ANI
   PAUL, EDER JOSEPH
   AMITA, PATNAIK
   CHARU, AGGARWAL
   MATTHEW, GUBENS
   LEORA, HORN
   ENRIC, CARCERENY
   MYUNG-JU, AHN
   ENRIQUETA, FELIP
   JONG-SEOK, LEE
   D, HELLMANN MATTHEW
   OMID, HAMID
   W, GOLDMAN JONATHAN
   JEAN-CHARLES, SORIA
   MARISA, DOLLED-FILHART
   Z, RUTLEDGE RUTH
   JIN, ZHANG
   K, LUNCEFORD JARED
   RESHMA, RANGWALA
   M, LUBINIECKI GREGORY
   CHARLOTTE, ROACH
   KENNETH, EMANCIPATOR
   LEENA, GANDHI
   INVESTIGATORS, CA KEYNOTE-001
TI Pembrolizumab for the Treatment of Non-Small-Cell Lung Cancer
SO NEW ENGLAND JOURNAL OF MEDICINE
DE anti pd l1 antibody;pd l1 expression;blockade;b7 h1;chemotherapy;safety;crizotinib;response;therapy;ligand
AB BACKGROUND We assessed the efficacy and safety of programmed cell death 1 (PD-1) inhibition with pembrolizumab in patients with advanced non-small-cell lung cancer enrolled in a phase 1 study. We also sought to define and validate an expression level of the PD-1 ligand 1 (PD-L1) that is associated with the likelihood of clinical benefit. METHODS We assigned 495 patients receiving pembrolizumab (at a dose of either 2 mg or 10 mg per kilogram of body weight every 3 weeks or 10 mg per kilogram every 2 weeks) to either a training group (182 patients) or a validation group (313 patients). We assessed PD-L1 expression in tumor samples using immunohistochemical analysis, with results reported as the percentage of neoplastic cells with staining for membranous PD-L1 (proportion score). Response was assessed every 9 weeks by central review. RESULTS Common side effects that were attributed to pembrolizumab were fatigue, pruritus, and decreased appetite, with no clear difference according to dose or schedule. Among all the patients, the objective response rate was 19.4%, and the median duration of response was 12.5 months. The median duration of progression-free survival was 3.7 months, and the median duration of overall survival was 12.0 months. PD-L1 expression in at least 50% of tumor cells was selected as the cutoff from the training group. Among patients with a proportion score of at least 50% in the validation group, the response rate was 45.2%. Among all the patients with a proportion score of at least 50%, median progression-free survival was 6.3 months; median overall survival was not reached. CONCLUSIONS Pembrolizumab had an acceptable side-effect profile and showed antitumor activity in patients with advanced non-small-cell lung cancer. PD-L1 expression in at least 50% of tumor cells correlated with improved efficacy of pembrolizumab.
FU Merck Sharp & Dohme, a subsidiary of Merck; NATIONAL CANCER
NR 40
TC 3580
Z9 0
U1 16
U2 369.0
J9 NEW ENGLAND JOURNAL OF MEDICINE
PD MAY
PY 2015
VL 372
BP 2018
EP 2028
DI 10.1056/NEJMoa1501824
PG 11
SC GENERAL & INTERNAL MEDICINE
UT WOS:000354809300008
PM 25891174
ER

PT J
AU HERBST, RS
   DANIEL, MORGENSZTERN
   CHRIS, BOSHOFF
TI The biology and management of non-small cell lung cancer
SO NATURE
DE growth factor receptor;open label;egfr mutation;acquired resistance;1st line treatment;stage iv;american society;pd 1 blockade;single arm;phase iii
AB Important advancements in the treatment of non-small cell lung cancer (NSCLC) have been achieved over the past two decades, increasing our understanding of the disease biology and mechanisms of tumour progression, and advancing early detection and multimodal care. The use of small molecule tyrosine kinase inhibitors and immunotherapy has led to unprecedented survival benefits in selected patients. However, the overall cure and survival rates for NSCLC remain low, particularly in metastatic disease. Therefore, continued research into new drugs and combination therapies is required to expand the clinical benefit to a broader patient population and to improve outcomes in NSCLC.
FU Yale SPORE in Lung Cancer [P50CA196530]
NR 139
TC 1112
Z9 0
U1 77
U2 527.0
J9 NATURE
PD JAN
PY 2018
VL 553
BP 446
EP 454
DI 10.1038/nature25183
PG 9
SC SCIENCE & TECHNOLOGY - OTHER TOPICS
UT WOS:000423971100031
PM 29364287
ER

PT J
AU ONISHI, H
   T, ARAKI
   H, SHIRATO
   Y, NAGATA
   M, HIRAOKA
   K, GOMI
   T, YAMASHITA
   Y, NIIBE
   K, KARASAWA
   K, HAYAKAWA
   Y, TAKAI
   T, KIMURA
   Y, HIROKAWA
   A, TAKEDA
   A, OUCHI
   M, HAREYAMA
   M, KOKUBO
   R, HARA
   J, ITAMI
   K, YAMADA
TI Stereotactic hypofractionated high-dose irradiation for stage I nonsmall cell lung carcinoma - Clinical outcomes in 245 subjects in a Japanese multinstitutional study
SO CANCER
DE stereotactic; radiotherapy; altered fractionation; nonsmall cell lung carcinoma; stage i; dose escalation; multicenter study; local control;survival rate
AB BACKGROUND. Stereotactic irradiation (STI) has been actively performed using various methods to achieve better local control of Stage I nonsmall cell lung carcinoma (NSCLC) in Japan. The authors retrospectively evaluated results from a Japanese multiinstitutional study. METHODS. Patients with Stage I NSCLC (n = 245; median age, 76 years; T1N0M0, n = 155; T2N0M0, n = 90) were treated with hypofractionated high-dose STI in 13 institutions. Stereotactic three-dimensional treatment was performed using non-coplanar dynamic arcs or multiple static ports. A total dose of 18-75 gray (Gy) at the isocenter was administered in 1-22 fractions. The median calculated biologic effective dose (BED) was 108 Gy (range, 57-180 Gy). RESULTS. During follow-up (median, 24 months; range, 7-78 months), pulmonary complications of National Cancer Institute-Common Toxicity Criteria Grade > 2 were observed in only 6 patients (2.4%). Local progression occurred in 33 patients (14.5%), and the local recurrence rate was 8.1% for BED greater than or equal to 100 Gy compared with 26.4% for < 100 Gy (P < 0.05). The 3-year overall survival rate of medically operable patients was 88.4% for BED greater than or equal to 100 Gy compared with 69.4% for < 100 Gy (P < 0.05). CONCLUSIONS. Hypofractionated high-dose STI with BED < 150 Gy was feasible and beneficial for curative treatment of patients with Stage I NSCLC. For all treatment methods and schedules, local control and survival rates were better with BED greater than or equal to 100 Gy compared with < 100 Gy. Survival rates in selected patients (medically operable, BED greater than or equal to 100 Gy) were excellent, and were potentially comparable to those of surgery. (C) 2004 American Cancer Society.
FU Nordic Cancer Union; Stockholm Cancer Society; Stockholm County
NR 30
TC 623
Z9 0
U1 0
U2 27.0
J9 CANCER
PD OCT
PY 2004
VL 101
BP 1623
EP 1631
DI 10.1002/cncr.20539
PG 9
SC ONCOLOGY
UT WOS:000223992300020
PM 15378503
ER

PT J
AU HERBST, RS
   G, GIACCONE
   JH, SCHILLER
   RB, NATALE
   V, MILLER
TI Gefitinib in combination with paclitaxel and carboplatin in advanced non-small-cell lung cancer: A phase III trial - INTACT 2
SO JOURNAL OF CLINICAL ONCOLOGY
DE growth factor receptor;tyrosine kinase inhibitor;chemotherapy regimen;plus carboplatin;zd1839 iressa;cisplatin;efficacy;tumor;egfr
AB Purpose Preclinical studies indicate that gefitinib (Iressa, ZD1839; AstraZeneca, Wilmington, DE), an orally active epidermal growth factor receptor tyrosine kinase inhibitor, may enhance antitumor efficacy of cytotoxics, and combination with paclitaxel and carboplatin had acceptable tolerability in a phase I trial. Gefitinib monotherapy demonstrated unparalleled antitumor activity for a biologic agent, with less toxicity than docetaxel, in phase II trials in refractory, advanced non-small-cell lung cancer (NSCLC). This phase III, randomized, placebo-controlled, double-blind trial evaluated gefitinib plus paclitaxel and carboplatin in chemotherapy-naive patients with advanced NSCLC. Patients and Methods Patients received paclitaxel 225 mg/m(2) and carboplatin area under concentration/time curve of 6 mg/min/mL (day 1 every 3 weeks) plus gefitinib 500 mg/d, gefitinib 250 mg/d, or placebo. After a maximum of six cycles, daily gefitinib or placebo continued until disease progression. End points included overall survival, time to progression (TTP), response rate (RR), and safety evaluation. Results A total of 1,037 patients were recruited. Baseline demographic characteristics were well balanced. There was no difference in overall survival (median, 8.7, 9.8, and 9.9 months for gefitinib 500 mg/d, 250 mg/d, and placebo, respectively; P = .64), TTP, or RR between arms. Expected dose-related diarrhea and skin toxicity were observed in gefitinib-treated patients, with no new significant/unexpected safety findings from combination with chemotherapy. Subset analysis of patients with adenocarcinoma who received greater than or equal to 90 days' chemotherapy demonstrated statistically significant prolonged survival, suggesting a gefitinib maintenance effect. Conclusion Gefitinib showed no added benefit in survival, TTP, or RR compared with standard chemotherapy alone. This large, placebo-controlled trial confirmed the favorable gefitinib safety profile observed in phase I and II monotherapy trials. (C) 2004 by American Society of Clinical Oncology.
FU AstraZenecaAstraZeneca; Boehringer IngelheimBoehringer Ingelheim; Chugai
NR 33
TC 1364
Z9 0
U1 3
U2 51.0
J9 JOURNAL OF CLINICAL ONCOLOGY
PD MAR
PY 2004
VL 22
BP 785
EP 794
DI 10.1200/JCO.2004.07.215
PG 10
SC ONCOLOGY
UT WOS:000189380900007
PM 14990633
ER

PT J
AU CHANG, JY
   SURESH, SENAN
   A, PAUL MARINUS
   J, MEHRAN REZA
   V, LOUIE ALEXANDER
   PETER, BALTER
   M, GROEN HARRY J
   E, MCRAE STEPHEN
   JOACHIM, WIDDER
   LEI, FENG
   M, VAN DEN BORNE BEN E E
   F, MUNSELL MARK
   COEN, HURKMANS
   A, BERRY DONALD
   ERIK, VAN WERKHOVEN
   J, KRESL JOHN
   ANNE-MARIE, DINGEMANS
   OMAR, DAWOOD
   A, HAASBEEK CORNELIS J
   S, CARPENTER LARRY
   KATRIEN, DE JAEGER
   RITSUKO, KOMAKI
   J, SLOTMAN BEN
   F, SMIT EGBERT
   A, ROTH JACK
TI Stereotactic ablative radiotherapy versus lobectomy for operable stage I non-small-cell lung cancer: a pooled analysis of two randomised trials
SO LANCET ONCOLOGY
DE body radiation therapy;assisted thoracoscopic surgery;elderly patient;outcm;resection;tomography;mortality;nsclc
AB Background The standard of care for operable, stage I, non-small-cell lung cancer (NSCLC) is lobectomy with mediastinal lymph node dissection or sampling. Stereotactic ablative radiotherapy (SABR) for inoperable stage I NSCLC has shown promising results, but two independent, randomised, phase 3 trials of SABR in patients with operable stage I NSCLC (STARS and ROSEL) closed early due to slow accrual. We aimed to assess overall survival for SABR versus surgery by pooling data from these trials. Methods Eligible patients in the STARS and ROSEL studies were those with clinical T1-2a (<4 cm), N0M0, operable NSCLC. Patients were randomly assigned in a 1:1 ratio to SABR or lobectomy with mediastinal lymph node dissection or sampling. We did a pooled analysis in the intention-to-treat population using overall survival as the primary endpoint. Both trials are registered with ClinicalTrials. gov (STARS: NCT00840749; ROSEL: NCT00687986). Findings 58 patients were enrolled and randomly assigned (31 to SABR and 27 to surgery). Median follow-up was 40.2 months (IQR 23.0-47.3) for the SABR group and 35.4 months (18.9-40.7) for the surgery group. Six patients in the surgery group died compared with one patient in the SABR group. Estimated overall survival at 3 years was 95% (95% CI 85-100) in the SABR group compared with 79% (64-97) in the surgery group (hazard ratio [HR] 0.14 [95% CI 0.017-1.190], log-rank p= 0.037). Recurrence-free survival at 3 years was 86% (95% CI 74-100) in the SABR group and 80% (65-97) in the surgery group (HR 0.69 [95% CI 0.21-2.29], log-rank p= 0.54). In the surgery group, one patient had regional nodal recurrence and two had distant metastases; in the SABR group, one patient had local recurrence, four had regional nodal recurrence, and one had distant metastases. Three (10%) patients in the SABR group had grade 3 treatment-related adverse events (three [10%] chest wall pain, two [6%] dyspnoea or cough, and one [3%] fatigue and rib fracture). No patients given SABR had grade 4 events or treatment-related death. In the surgery group, one (4%) patient died of surgical complications and 12 (44%) patients had grade 3-4 treatment-related adverse events. Grade 3 events occurring in more than one patient in the surgery group were dyspnoea (four [15%] patients), chest pain (four [15%] patients), and lung infections (two [7%]). Interpretation SABR could be an option for treating operable stage I NSCLC. Because of the small patient sample size and short follow-up, additional randomised studies comparing SABR with surgery in operable patients are warranted.
FU Accuray Inc; Netherlands Organisation for Health Research and
NR 25
TC 836
Z9 0
U1 3
U2 73.0
J9 LANCET ONCOLOGY
PD JUN
PY 2015
VL 16
BP 630
EP 637
DI 10.1016/S1470-2045(15)70168-3
PG 8
SC ONCOLOGY
UT WOS:000355246600047
PM 25981812
ER

PT J
AU SHAW, AT
   DONG-WAN, KIM
   KAZUHIKO, NAKAGAWA
   TAKASHI, SETO
   LUCIO, CRINO
   MYUNG-JU, AHN
   TOMMASO, DE PAS
   BENJAMIN, BESSE
   J, SOLOMON BENJAMIN
   FIONA, BLACKHALL
   YI-LONG, WU
   MICHAEL, THOMAS
   J, O'BYRNE KENNETH
   DENIS, MORO-SIBILOT
   ROSS, CAMIDGE D
   TONY, MOK
   VERA, HIRSH
   J, RIELY GREGORY
   SHRIVIDYA, IYER
   VANESSA, TASSELL
   ANNA, POLLI
   D, WILNER KEITH
   A, JAENNE PASI
TI Crizotinib versus Chemotherapy in Advanced ALK-Positive Lung Cancer
SO NEW ENGLAND JOURNAL OF MEDICINE
DE eml4 alk fusion gene;clinical trial;open label;phase iii;lymphoma;oncology;egfr;rearrangement;gefitinib;docetaxel
AB Background In single-group studies, chromosomal rearrangements of the anaplastic lymphoma kinase gene (ALK) have been associated with marked clinical responses to crizotinib, an oral tyrosine kinase inhibitor targeting ALK. Whether crizotinib is superior to standard chemotherapy with respect to efficacy is unknown. Methods We conducted a phase 3, open-label trial comparing crizotinib with chemotherapy in 347 patients with locally advanced or metastatic ALK-positive lung cancer who had received one prior platinum-based regimen. Patients were randomly assigned to receive oral treatment with crizotinib (250 mg) twice daily or intravenous chemotherapy with either pemetrexed (500 mg per square meter of body-surface area) or docetaxel (75 mg per square meter) every 3 weeks. Patients in the chemotherapy group who had disease progression were permitted to cross over to crizotinib as part of a separate study. The primary end point was progression-free survival. Results The median progression-free survival was 7.7 months in the crizotinib group and 3.0 months in the chemotherapy group (hazard ratio for progression or death with crizotinib, 0.49; 95% confidence interval [CI], 0.37 to 0.64; P<0.001). The response rates were 65% (95% CI, 58 to 72) with crizotinib, as compared with 20% (95% CI, 14 to 26) with chemotherapy (P<0.001). An interim analysis of overall survival showed no significant improvement with crizotinib as compared with chemotherapy (hazard ratio for death in the crizotinib group, 1.02; 95% CI, 0.68 to 1.54; P = 0.54). Common adverse events associated with crizotinib were visual disorder, gastrointestinal side effects, and elevated liver aminotransferase levels, whereas common adverse events with chemotherapy were fatigue, alopecia, and dyspnea. Patients reported greater reductions in symptoms of lung cancer and greater improvement in global quality of life with crizotinib than with chemotherapy. Conclusions Crizotinib is superior to standard chemotherapy in patients with previously treated, advanced non-small-cell lung cancer with ALK rearrangement.
FU PfizerPfizer
NR 30
TC 2400
Z9 0
U1 7
U2 258.0
J9 NEW ENGLAND JOURNAL OF MEDICINE
PD JUN
PY 2013
VL 368
BP 2385
EP 2394
DI 10.1056/NEJMoa1214886
PG 10
SC GENERAL & INTERNAL MEDICINE
UT WOS:000320601700008
PM 23724913
ER

PT J
AU MOK, TSK
   YI-LONG, WU
   IVETA, KUDABA
   M, KOWALSKI DARIUSZ
   CHUL, CHO BYOUNG
   Z, TURNA HANDE
   JR, CASTRO GILBERTO
   VICHIEN, SRIMUNINNIMIT
   K, LAKTIONOV KONSTANTIN
   IGOR, BONDARENKO
   KAORU, KUBOTA
   M, LUBINIECKI GREGORY
   JIN, ZHANG
   DEBRA, KUSH
   GILBERTO, LOPES
   INVESTIGATORS, CA KEYNOTE-042
TI Pembrolizumab versus chemotherapy for previously untreated, PD-L1-expressing, locally advanced or metastatic non-small-cell lung cancer (KEYNOTE-042): a randomised, open-label, controlled, phase 3 trial
SO LANCET
DE nivolumab;carboplatin;paclitaxel;bevacizumab;crizotinib;gefitinib
AB Background First-line pembrolizumab monotherapy improves overall and progression-free survival in patients with untreated metastatic non-small-cell lung cancer with a programmed death ligand 1 (PD-L1) tumour proportion score (TPS) of 50% or greater. We investigated overall survival after treatment with pembrolizumab monotherapy in patients with a PD-L1 TPS of 1% or greater. Methods This randomised, open-label, phase 3 study was done in 213 medical centres in 32 countries. Eligible patients were adults (>= 18 years) with previously untreated locally advanced or metastatic non-small-cell lung cancer without a sensitising EGFR mutation or ALK translocation and with an Eastern Cooperative Oncology Group (ECOG) performance status score of 0 or 1, life expectancy 3 months or longer, and a PD-L1 TPS of 1% or greater. Randomisation was computer generated, accessed via an interactive voice-response and integrated web-response system, and stratified by region of enrolment (east Asia vs rest of world), ECOG performance status score (0 vs 1), histology (squamous vs non-squamous), and PD-L1 TPS (>= 50% vs 1-49%). Enrolled patients were randomly assigned 1:1 in blocks of four per stratum to receive pembrolizumab 200 mg every 3 weeks for up to 35 cycles or the investigator's choice of platinum-based chemotherapy for four to six cycles. Primary endpoints were overall survival in patients with a TPS of 50% or greater, 20% or greater, and 1% or greater (one-sided significance thresholds, p=0.0122, p=0.0120, and p=0.0124, respectively) in the intention-to-treat population, assessed sequentially if the previous findings were significant. This study is registered at ClinicalTrials. gov, number NCT02220894. Findings From Dec 19, 2014, to March 6, 2017, 1274 patients (902 men, 372 women, median age 63 years [IQR 57-69]) with a PD-L1 TPS of 1% or greater were allocated to pembrolizumab (n=637) or chemotherapy (n=637) and included in the intention-to-treat population. 599 (47%) had a TPS of 50% or greater and 818 patients (64%) had a TPS of 20% or greater. As of Feb 26, 2018, median follow-up was 12.8 months. Overall survival was significantly longer in the pembrolizumab group than in the chemotherapy group in all three TPS populations (>= 50% hazard ratio 0.69, 95% CI 0.56-0.85, p=0.0003; >= 20% 0.77, 0.64-0.92, p=0.0020, and >= 1% 0.81, 0.71-0.93, p=0.0018). The median surival values by TPS population were 20.0 months (95% CI 15. 4-24.9) for pembrolizumab versus 12.2 months (10.4-14.2) for chemotherapy, 17.7 months (15.3-22.1) versus 13.0 months (11.6-15.3), and 16.7 months (13.7) versus 12.1 months (11.3-13.3), respectively. Treatment-related adverse events of grade 3 or worse occurred in 113 (18%) of 636 treated patients in the pembrolizumab group and in 252 (41%) of 615 in the chemotherapy group and led to death in 13 (2%) and 14 (2%) patients, respectively. Interpretation The benefit-to-risk profile suggests that pembrolizumab monotherapy can be extended as first-line therapy to patients with locally advanced or metastatic non-small-cell lung cancer without sensitising EGFR or ALK alterations and with low PD-L1 TPS. Copyright (C) 2019 Elsevier Ltd. All rights reserved.
FU Merck Sharp & Dohme - Merck Sharp Dohme
NR 27
TC 1010
Z9 0
U1 25
U2 167.0
J9 LANCET
PD MAY
PY 2019
VL 393
BP 1819
EP 1830
DI 10.1016/S0140-6736(18)32409-7
PG 12
SC GENERAL & INTERNAL MEDICINE
UT WOS:000466858700032
PM 30955977
ER

PT J
AU SORIA, JC
   Y, OHE
   J, VANSTEENKISTE
   T, REUNGWETWATTANA
   B, CHEWASKULYONG
   H, LEE K
   A, DECHAPHUNKUL
   F, IMAMURA
   N, NOGAMI
   T, KURATA
   I, OKAMOTO
   C, ZHOU
   C, CHO B
   Y, CHENG
   K, CHO E
   J, VOON P
   D, PLANCHARD
   -C, SU W
   E, GRAY J
   -M, LEE S
   R, HODGE
   M, MAROTTI
   Y, RUKAZENKOV
   S, RAMALINGAM S
   MICHAEL, BOYER
   CHEE, LEE
   BRETT, HUGHES
   KENNETH, O'BYRNE
   PETER, BRIGGS
   MICHAEL, MILWARD
   THOMAS, JOHN
   INGEL, DEMEDTS
   JOHAN, VANSTEENKISTE
   FREDERIQUE, BUSTIN
   HENRIQUE, BARRIOS CARLOS
   CONSTANTA, TIMCHEVA
   CHARLES, BUTTS
   GLENWOOD, GOSS
   ROSALYN, JUERGENS
   NATASHA, LEIGHL
   SUSANNA, CHENG
   RONALD, BURKES
   CAICUN, ZHOU
   HELONG, ZHANG
   YONGQIAN, SHU
   YING, CHENG
   QING, ZHOU
   WEI, LI
   GUOSHENG, FENG
   YONG, HE
   BUHAI, WANG
   HONGJUN, GAO
   KEJUN, NAN
   XIANGDONG, ZHOU
   YUN, FAN
   AN, HUNAG JIAN
   YI, HU
   YUN-PENG, LIU
   CHUNLING, LIU
   YIPING, ZHANG
   BO, ZHU
   TOMAS, BARTEK
   ISABELLE, MONNET
   CLAUDE, EL KOURI
   MAURICE, PEROL
   HENRI, BERARD
   DAVID, PLANCHARD
   JEANNICK, MADELAINE
   JOACHIM, VON PAWEL
   CHRISTIAN, GROHE
   SABINE, BOHNET
   HELGE, BISCHOFF
   MEYER, ZUM BUESCHENFELDE CHRISTIAN
   ANJA, RUECKERT
   LAZLO, URBAN
   ZSOLT, PAPI-SZEKELY
   ESZTER, CSANKY
   CSABA, BOCSKEI
   SANDOR, TEHENES
   MAYA, GOTTFRIED
   JAIR, BAR
   NIR, PELED
   MIRJANA, WOLLNER
   ALESSANDRO, BERTOLINI
   ANTONIO, ARDIZZOIA
   CATERINA, ACCETTURA
   MICHELE, MITELLA
   RODOLFO, PASSALACQUA
   SILVIA, NOVELLO
   FAUSTO, ROILA
   MARCELLO, TISEO
   AKIMASA, SEKINE
   FUMIO, IMAMURA
   YUICHIRO, OHE
   NAOYUKI, NOGAMI
   TOSHIAKI, TAKAHASHI
   TAKAYASU, KURATA
   KAZUO, KASAHARA
   ISAMU, OKAMOTO
   KIYOTAKA, YOH
   SHUNICHI, SUGAWARA
   NOBUAKI, KOBAYASHI
   TSUNEO, SHIMOKAWA
   CHIYUKI, OKUDA
   TATSUO, FUKUHARA
   MASAFUMI, SATA
   KAZUHIKO, NAGAKAWA
   SHINJI, ATAGI
   YOSHIRO, NAKAHARA
   CHUL, CHO BYOUNG
   JONG-SEOK, LEE
   YOUNG, LEE KYE
   WON, SHIN SANG
   HYEONG, LEE KI
   KYUNG, CHO EUN
   JIN-HYOUNG, KANG
   HIN, HOW SOON
   JYE, VOON PEI
   KEK, PANG YONG
   ANNE, OSORIO-SANCHEZ JEMELA
   IMELDA, LADRERA GUIA ELENA
   PIOTR, SERWATOWSKI
   ALEKSANDRA, SZCZESNA
   KATARZYNA, ZAJDA
   RODRYG, RAMLAU
   DARIUSZ, SAWKA
   ENCARNACAO, TEIXEIRA MARIA
   TERESA, ALMODOVAR
   MARTA, SOARES
   AMELIA, ALMEIDA
   ANA, BARROSO
   MICHAEL, SCHENKER
   CALIN, GIRGORESCU ALEXANDRU
   POLIXENIA, IORGA
   SERGEY, ORLOV
   NINA, KARASEVA
   VLADIMIR, MOISEENKO
   ROSARIO, GARCIA CAMPELO
   DOLORES, ISLA CASADO MARIA
   MANUEL, COBO DOLS
   ERNEST, NADAL
   MARC, CAMPAYO GUILLAUMES
   LUIS, GONZALEZ LARRIBA JOSE
   MARGARITA, MAJEM TARRUELLA
   SERGIO, VAZQUEZ ESTEVEZ
   JOSE, FUENTES PRADERA
   DIEGO, MARQUEZ MEDINA
   ANDERS, VIKSTROM
   OLIVER, GAUTSCHI
   CHRISTIAN, BRITSCHGI
   ANDREAS, MUELLER
   YING-HUANG, TSAI
   MING-FANG, WU
   CHENG-TA, YANG
   CHIH, LIN MENG
   CHAO-HSUN, CHEN
   WU-CHOU, SU
   BUSYAMAS, CHEWASKULONG
   THANYANAN, REUNGWETWATTANA
   VICHIEN, SRIMUNINNIMIT
   ARUNEE, DECHAPHUNKUL
   SUDSAWAT, LAOHAVINIJ
   VIROTE, SRIURANPONG
   RAMAZAN, YILDIZ
   IGOR, BONDARENKO
   IHOR, VYNNYCHENKO
   HRYHORIY, ADAMCHUK
   YAROSLAV, SHPARYK
   MING, LEE SIOW
   ALLAN, PRICE
   YVONNE, SUMMERS
   RIYAZ, SHAH
   KONSTANTIN, DRAGNEV
   AJIT, MANIAM
   STEVEN, MCCUNE
   JIMMY, RUIZ
   SURESH, RAMALINGAM
   PASI, JANNE
   TREVOR, FEINSTEIN
   JOHN, HAMM
   IAN, ANDERSON
   FARRAH, KHAN
   RALPH, BOCCIA
   JHANELLE, GRAY
   NGOC, TRAN
   NHUNG, NGUYEN
   INVESTIGATORS, CA FLAURA
TI Osimertinib in Untreated EGFR-Mutated Advanced Non-Small-Cell Lung Cancer
SO NEW ENGLAND JOURNAL OF MEDICINE
DE open label;acquired resistance;1st line treatment;phase iii;cns response;azd9291;chemotherapy;gefitinib;erlotinib;therapy
AB BACKGROUND Osimertinib is an oral, third-generation, irreversible epidermal growth factor receptor tyrosine kinase inhibitor (EGFR-TKI) that selectively inhibits both EGFR-TKI-sensitizing and EGFR T790M resistance mutations. We compared osimertinib with standard EGFR-TKIs in patients with previously untreated, EGFR mutation-positive advanced non-small-cell lung cancer (NSCLC). METHODS In this double-blind, phase 3 trial, we randomly assigned 556 patients with previously untreated, EGFR mutation-positive (exon 19 deletion or L858R) advanced NSCLC in a 1: 1 ratio to receive either osimertinib (at a dose of 80 mg once daily) or a standard EGFR-TKI (gefitinib at a dose of 250 mg once daily or erlotinib at a dose of 150 mg once daily). The primary end point was investigator-assessed progression-free survival. RESULTS The median progression-free survival was significantly longer with osimertinib than with standard EGFR-TKIs (18.9 months vs. 10.2 months; hazard ratio for disease progression or death, 0.46; 95% confidence interval [CI], 0.37 to 0.57; P<0.001). The objective response rate was similar in the two groups: 80% with osimertinib and 76% with standard EGFR-TKIs (odds ratio, 1.27; 95% CI, 0.85 to 1.90; P = 0.24). The median duration of response was 17.2 months (95% CI, 13.8 to 22.0) with osimertinib versus 8.5 months (95% CI, 7.3 to 9.8) with standard EGFR-TKIs. Data on overall survival were immature at the interim analysis (25% maturity). The survival rate at 18 months was 83% (95% CI, 78 to 87) with osimertinib and 71% (95% CI, 65 to 76) with standard EGFR-TKIs (hazard ratio for death, 0.63; 95% CI, 0.45 to 0.88; P = 0.007 [nonsignificant in the interim analysis]). Adverse events of grade 3 or higher were less frequent with osimertinib than with standard EGFR-TKIs (34% vs. 45%). CONCLUSIONS Osimertinib showed efficacy superior to that of standard EGFR-TKIs in the first-line treatment of EGFR mutation-positive advanced NSCLC, with a similar safety profile and lower rates of serious adverse events.
FU AstraZenecaAstraZeneca
NR 33
TC 1759
Z9 0
U1 19
U2 449.0
J9 NEW ENGLAND JOURNAL OF MEDICINE
PD JAN
PY 2018
VL 378
BP 113
EP 125
DI 10.1056/NEJMoa1713137
PG 13
SC GENERAL & INTERNAL MEDICINE
UT WOS:000419971600005
PM 29151359
ER

PT J
AU HERBST, RS
   PAUL, BAAS
   DONG-WAN, KIM
   ENRIQUETA, FELIP
   L, PEREZ-GRACIA JOSE
   JI-YOUN, HAN
   JULIAN, MOLINA
   JOO-HANG, KIM
   DUBOS, ARVIS CATHERINE
   MYUNG-JU, AHN
   MARGARITA, MAJEM
   J, FIDLER MARY
   JR, DE CASTRO GILBERTO
   MARCELO, GARRIDO
   M, LUBINIECKI GREGORY
   YUE, SHENTU
   ELLIE, IM
   MARISA, DOLLED-FILHART
   B, GARON EDWARD
TI Pembrolizumab versus docetaxel for previously treated, PD-L1-positive, advanced non-small-cell lung cancer (KEYNOTE-010): a randomised controlled trial
SO LANCET
DE anti pd l1 antibody;blockade;therapy;chemotherapy;nivolumab;pd l1
AB Background Despite recent advances in the treatment of advanced non-small-cell lung cancer, there remains a need for effective treatments for progressive disease. We assessed the efficacy of pembrolizumab for patients with previously treated, PD-L1-positive, advanced non-small-cell lung cancer. Methods We did this randomised, open-label, phase 2/3 study at 202 academic medical centres in 24 countries. Patients with previously treated non-small-cell lung cancer with PD-L1 expression on at least 1% of tumour cells were randomly assigned (1:1:1) in blocks of six per stratum with an interactive voice-response system to receive pembrolizumab 2 mg/kg, pembrolizumab 10 mg/kg, or docetaxel 75 mg/m(2) every 3 weeks. The primary endpoints were overall survival and progression-free survival both in the total population and in patients with PD-L1 expression on at least 50% of tumour cells. We used a threshold for significance of p<0.00825 (one-sided) for the analysis of overall survival and a threshold of p<0.001 for progression-free survival. This trial is registered at ClinicalTrials.gov, number NCT01905657. Findings Between Aug 28, 2013, and Feb 27, 2015, we enrolled 1034 patients:345 allocated to pembrolizumab 2 mg/kg, 346 allocated to pembrolizumab 10 mg/kg, and 343 allocated to docetaxel. By Sept 30, 2015, 521 patients had died. In the total population, median overall survival was 10.4 months with pembrolizumab 2 mg/kg, 12.7 months with pembrolizumab 10 mg/kg, and 8.5 months with docetaxel. Overall survival was significantly longer for pembrolizumab 2 mg/kg versus docetaxel (hazard ratio [HR] 0.71, 95% CI 0.58-0.88; p=0.0008) and for pembrolizumab 10 mg/kg versus docetaxel (0.61, 0.49-0.75; p<0.0001). Median progression-free survival was 3.9 months with pembrolizumab 2 mg/kg, 4.0 months with pembrolizumab 10 mg/kg, and 4.0 months with docetaxel, with no significant difference for pembrolizumab 2 mg/kg versus docetaxel (0.88, 0.74-1.05; p=0.07) or for pembrolizumab 10 mg/kg versus docetaxel (HR 0.79, 95% CI 0.66-0.94; p=0.004). Among patients with at least 50% of tumour cells expressing PD-L1, overall survival was significantly longer with pembrolizumab 2 mg/kg than with docetaxel (median 14.9 months vs 8.2 months; HR 0.54, 95% CI 0.38-0.77; p=0.0002) and with pembrolizumab 10 mg/kg than with docetaxel (17.3 months vs 8.2 months; 0.50, 0.36-0.70; p<0.0001). Likewise, for this patient population, progression-free survival was significantly longer with pembrolizumab 2 mg/kg than with docetaxel (median 5.0 months vs 4.1 months; HR 0.59, 95% CI 0.44-0.78; p=0.0001) and with pembrolizumab 10 mg/kg than with docetaxel (5.2 months vs 4.1 months; 0.59, 0.45-0.78; p<0.0001). Grade 3-5 treatment-related adverse events were less common with pembrolizumab than with docetaxel (43 [13%] of 339 patients given 2 mg/kg, 55 [16%] of 343 given 10 mg/kg, and 109 [35%] of 309 given docetaxel). Interpretation Pembrolizumab prolongs overall survival and has a favourable benefit-to-risk profile in patients with previously treated, PD-L1-positive, advanced non-small-cell lung cancer. These data establish pembrolizumab as a new treatment option for this population and validate the use of PD-L1 selection.
FU Merck Co.Merck & Company
NR 33
TC 3003
Z9 0
U1 12
U2 375.0
J9 LANCET
PD APR
PY 2016
VL 387
BP 1540
EP 1550
DI 10.1016/S0140-6736(15)01281-7
PG 11
SC GENERAL & INTERNAL MEDICINE
UT WOS:000373741600030
PM 26712084
ER

PT J
AU CAMIDGE, DR
   YUNG-JUE, BANG
   L, KWAK EUNICE
   JOHN, IAFRATE A
   MARILEILA, VARELLA-GARCIA
   B, FOX STEPHEN
   J, RIELY GREGORY
   BENJAMIN, SOLOMON
   I, OU SAI-HONG
   DONG-WAN, KIM
   RAVI, SALGIA
   PANAGIOTIS, FIDIAS
   A, ENGELMAN JEFFREY
   LEENA, GANDHI
   A, JAENNE PASI
   B, COSTA DANIEL
   I, SHAPIRO GEOFFREY
   PATRICIA, LORUSSO
   KATHERINE, RUFFNER
   PATRICIA, STEPHENSON
   YIYUN, TANG
   KEITH, WILNER
   W, CLARK JEFFREY
   T, SHAW ALICE
TI Activity and safety of crizotinib in patients with ALK-positive non-small-cell lung cancer: updated results from a phase 1 study
SO LANCET ONCOLOGY
DE eml4 alk fusion gene;anaplastic lymphoma;acquired resistance;clinical feature;kras mutation;c met;kinase;inhibitor;egfr;rearrangement
AB Background ALK fusion genes occur in a subset of non-small-cell lung cancers (NSCLCs). We assessed the tolerability and activity of crizotinib in patients with NSCLC who were prospectively identified to have an ALK fusion within the first-in-man phase 1 crizotinib study. Methods In this phase 1 study, patients with ALK-positive stage III or IV NSCLC received oral crizotinib 250 mg twice daily in 28-day cycles. Endpoints included tumour responses, duration of response, time to tumour response, progression-free survival (PFS), overall survival at 6 and 12 months, and determination of the safety and tolerability and characterisation of the plasma pharmacokinetic profile of crizotinib after oral administration. Responses were analysed in evaluable patients and PFS and safety were analysed in all patients. This study is registered with ClinicalTrials.gov, number NCT00585195. Findings Between Aug 27, 2008, and June 1, 2011, 149 ALK-positive patients were enrolled, 143 of whom were included in the response-evaluable population. 87 of 143 patients had an objective response (60.8%, 95% CI 52.3-68.9), including three complete responses and 84 partial responses. Median time to first documented objective response was 7.9 weeks (range 2.1-39.6) and median duration of response was 49.1 weeks (95% CI 39.3-75.4). The response rate seemed to be largely independent of age, sex, performance status, or line of treatment. Median PFS was 9.7 months (95% CI 7.7-12.8). Median overall survival data are not yet mature, but estimated overall survival at 6 and 12 months was 87.9% (95% CI 81.3-92.3) and 74.8% (66.4-81.5), respectively. 39 patients continued to receive crizotinib for more than 2 weeks after progression because of perceived ongoing clinical benefit from the drug (12 for at least 6 months from the time of their initial investigator-defined disease progression). Overall, 144 (97%) of 149 patients experienced treatment-related adverse events, which were mostly grade 1 or 2. The most common adverse events were visual effects, nausea, diarrhoea, constipation, vomiting, and peripheral oedema. The most common treatment-related grade 3 or 4 adverse events were neutropenia (n=9), raised alanine aminotransferase (n=6), hypophosphataemia (n=6), and lymphopenia (n=6). Interpretation Crizotinib is well tolerated with rapid, durable responses in patients with ALK-positive NSCLC. There seems to be potential for ongoing benefit after initial disease progression in this population, but a more formal definition of ongoing benefit in this context is needed.
FU PfizerPfizer; Abbott Molecular; Chugai; Boehringer IngelheimBoehringer
NR 45
TC 920
Z9 0
U1 3
U2 96.0
J9 LANCET ONCOLOGY
PD OCT
PY 2012
VL 13
BP 1011
EP 1019
DI 10.1016/S1470-2045(12)70344-3
PG 9
SC ONCOLOGY
UT WOS:000309510600038
PM 22954507
ER

PT J
AU GANDHI, L
   D, RODRIGUEZ-ABREU
   S, GADGEEL
   E, ESTEBAN
   E, FELIP
   F, DE ANGELIS
   M, DOMINE
   P, CLINGAN
   J, HOCHMAIR M
   F, POWELL S
   -S, CHENG S Y
   G, BISCHOFF H
   N, PELED
   F, GROSSI
   R, JENNENS R
   M, RECK
   R, HUI
   B, GARON E
   M, BOYER
   B, RUBIO-VIQUEIRA
   S, NOVELLO
   T, KURATA
   E, GRAY J
   J, VIDA
   Z, WEI
   J, YANG
   H, RAFTOPOULOS
   C, PIETANZA M
   C, GARASSINO M
   INVESTIGATORS, CA KEYNOTE-189
TI Pembrolizumab plus Chemotherapy in Metastatic Non-Small-Cell Lung Cancer
SO NEW ENGLAND JOURNAL OF MEDICINE
DE randomized controlled trial;pemetrexed plus;open label;induction treatment;phase iii;docetaxel;cisplatin;nivolumab;1st line;therapy
AB BACKGROUND First-line therapy for advanced non-small-cell lung cancer (NSCLC) that lacks targetable mutations is platinum-based chemotherapy. Among patients with a tumor proportion score for programmed death ligand 1 (PD-L1) of 50% or greater, pembrolizumab has replaced cytotoxic chemotherapy as the first-line treatment of choice. The addition of pembrolizumab to chemotherapy resulted in significantly higher rates of response and longer progression-free survival than chemotherapy alone in a phase 2 trial. METHODS In this double-blind, phase 3 trial, we randomly assigned (in a 2: 1 ratio) 616 patients with metastatic nonsquamous NSCLC without sensitizing EGFR or ALK mutations who had received no previous treatment for metastatic disease to receive pemetrexed and a platinum-based drug plus either 200 mg of pembrolizumab or placebo every 3 weeks for 4 cycles, followed by pembrolizumab or placebo for up to a total of 35 cycles plus pemetrexed maintenance therapy. Crossover to pembrolizumab monotherapy was permitted among the patients in the placebo-combination group who had verified disease progression. The primary end points were overall survival and progression-free survival, as assessed by blinded, independent central radiologic review. RESULTS After a median follow-up of 10.5 months, the estimated rate of overall survival at 12 months was 69.2% (95% confidence interval [CI], 64.1 to 73.8) in the pembrolizumab-combination group versus 49.4% (95% CI, 42.1 to 56.2) in the placebocombination group (hazard ratio for death, 0.49; 95% CI, 0.38 to 0.64; P< 0.001). Improvement in overall survival was seen across all PD-L1 categories that were evaluated. Median progression-free survival was 8.8 months (95% CI, 7.6 to 9.2) in the pembrolizumab-combination group and 4.9 months (95% CI, 4.7 to 5.5) in the placebo-combination group (hazard ratio for disease progression or death, 0.52; 95% CI, 0.43 to 0.64; P< 0.001). Adverse events of grade 3 or higher occurred in 67.2% of the patients in the pembrolizumab-combination group and in 65.8% of those in the placebo-combination group. CONCLUSIONS In patients with previously untreated metastatic nonsquamous NSCLC without EGFR or ALK mutations, the addition of pembrolizumab to standard chemotherapy of pemetrexed and a platinum-based drug resulted in significantly longer overall survival and progression-free survival than chemotherapy alone.
FU MerckMerck & Company; Genentech/RocheRoche HoldingGenentech;
NR 31
TC 2390
Z9 0
U1 31
U2 341.0
J9 NEW ENGLAND JOURNAL OF MEDICINE
PD MAY
PY 2018
VL 378
BP 2078
EP 2092
DI 10.1056/NEJMoa1801005
PG 15
SC GENERAL & INTERNAL MEDICINE
UT WOS:000433428000006
PM 29658856
ER

PT J
AU MILLER, VA
   VERA, HIRSH
   JACQUES, CADRANEL
   YUH-MIN, CHEN
   KEUNCHIL, PARK
   SANG-WE, KIM
   CAICUN, ZHOU
   WU-CHOU, SU
   MENGZHAO, WANG
   YAN, SUN
   SEOG, HEO DAE
   LUCIO, CRINO
   ENG-HUAT, TAN
   TSU-YI, CHAO
   MEHDI, SHAHIDI
   JULIE, CONG XIUYU
   M, LORENCE ROBERT
   CHIH-HSIN, YANG JAMES
TI Afatinib versus placebo for patients with advanced, metastatic non-small-cell lung cancer after failure of erlotinib, gefitinib, or both, and one or two lines of chemotherapy (LUX-Lung 1): a phase 2b/3 randomised trial
SO LANCET ONCOLOGY
DE growth factor receptor;tyrosine kinase inhibitor;acquired resistance;clinical trial;irreversible egfr;iii trial;mutation;discontinuation;gemcitabine;qlq c30
AB Background Afatinib, an irreversible ErbB-family blocker, has shown preclinical activity when tested in EGFR mutant models with mutations that confer resistance to EGFR tyrosine-kinase inhibitors. We aimed to assess its efficacy in patients with advanced lung adenocarcinoma with previous treatment failure on EGFR tyrosine-kinase inhibitors. Methods In this phase 2b/3 trial, we enrolled patients with stage IIIB or IV adenocarcinoma and an Eastern Cooperative Oncology Group performance (ECOG) performance score of 0-2 who had received one or two previous chemotherapy regimens and had disease progression after at least 12 weeks of treatment with erlotinib or gefitinib. We used a computer-generated sequence to randomly allocate patients (2: 1) to either afatinib (50 mg per day) or placebo; all patients received best supportive care. Randomisation was done in blocks of three and was stratified by sex and baseline ECOG performance status (0-1 vs 2). Investigators, patients, and the trial sponsor were masked to treatment assignment. The primary endpoint was overall survival (from date of randomisation to death), analysed on an intention-to-treat basis. This study is registered with ClinicalTrials.gov, number NCT00656136. Findings Between May 26, 2008, and Sept 21, 2009, we identified 697 patients, 585 of whom were randomly allocated to treatment (390 to afatinib, 195 to placebo). Median overall survival was 10.8 months (95% CI 10.0-12.0) in the afatinib group and 12.0 months (10.2-14.3) in the placebo group (hazard ratio 1.08, 95% CI 0.86-1.35; p=0.74). Median progression-free survival was longer in the afatinib group (3.3 months, 95% CI 2.79-4.40) than it was in the placebo group (1.1 months, 0.95-1.68; hazard ratio 0.38, 95% CI 0.31-0.48; p<0.0001). No complete responses to treatment were noted; 29 (7%) patients had a partial response in the afatinib group, as did one patient in the placebo group. Subsequent cancer treatment was given to 257 (68%) patients in the afatinib group and 153 (79%) patients in the placebo group. The most common adverse events in the afatinib group were diarrhoea (339 [87%] of 390 patients; 66 [17%] were grade 3) and rash or acne (305 [78%] patients; 56 [14%] were grade 3). These events occurred less often in the placebo group (18 [9%] of 195 patients had diarrhoea; 31 [16%] had rash or acne), all being grade 1 or 2. Drug-related serious adverse events occurred in 39 (10%) patients in the afatinib group and one (<1%) patient in the placebo group. We recorded two possibly treatment-related deaths in the afatinib group. Interpretation Although we recorded no benefit in terms of overall survival with afatinib (which might have been affected by cancer treatments given after progression in both groups), our findings for progression-free survival and response to treatment suggest that afatinib could be of some benefit to patients with advanced lung adenocarcinoma who have failed at least 12 weeks of previous EGFR tyrosine-kinase inhibitor treatment.
FU Boehringer Ingelheim Inc.Boehringer Ingelheim; AstraZenecaAstraZeneca;
NR 31
TC 727
Z9 0
U1 0
U2 141.0
J9 LANCET ONCOLOGY
PD MAY
PY 2012
VL 13
BP 528
EP 538
DI 10.1016/S1470-2045(12)70087-6
PG 11
SC ONCOLOGY
UT WOS:000303508700044
PM 22452896
ER

PT J
AU ANTONIA, SJ
   A, VILLEGAS
   D, DANIEL
   D, VICENTE
   S, MURAKAMI
   R, HUI
   T, KURATA
   A, CHIAPPORI
   H, LEE K
   M, DE WIT
   C, CHO B
   M, BOURHABA
   X, QUANTIN
   T, TOKITO
   T, MEKHAIL
   D, PLANCHARD
   -C, KIM Y
   S, KARAPETIS C
   S, HIRET
   G, OSTOROS
   K, KUBOTA
   E, GRAY J
   L, PAZ-ARES
   CASTRO, CARPENO J DE
   C, FAIVRE-FINN
   M, RECK
   J, VANSTEENKISTE
   R, SPIGEL D
   C, WADSWORTH
   G, MELILLO
   M, TABOADA
   A, DENNIS P
   M, OZGUROGLU
   INVESTIGATORS, CA PACIFIC
TI Overall Survival with Durvalumab after Chemoradiotherapy in Stage III NSCLC
SO NEW ENGLAND JOURNAL OF MEDICINE
DE cell lung cancer;phase iii;concurrent chemoradiotherapy;consolidation chemotherapy;radiation;docetaxel;chemoradiation;radiotherapy;expression;cisplatin
AB BACKGROUND An earlier analysis in this phase 3 trial showed that durvalumab significantly prolonged progression-free survival, as compared with placebo, among patients with stage III, unresectable non-small-cell lung cancer (NSCLC) who did not have disease progression after concurrent chemoradiotherapy. Here we report the results for the second primary end point of overall survival. METHODS We randomly assigned patients, in a 2: 1 ratio, to receive durvalumab intravenously, at a dose of 10 mg per kilogram of body weight, or matching placebo every 2 weeks for up to 12 months. Randomization occurred 1 to 42 days after the patients had received chemoradiotherapy and was stratified according to age, sex, and smoking history. The primary end points were progression-free survival (as assessed by blinded independent central review) and overall survival. Secondary end points included the time to death or distant metastasis, the time to second progression, and safety. RESULTS Of the 713 patients who underwent randomization, 709 received the assigned intervention (473 patients received durvalumab and 236 received placebo). As of March 22, 2018, the median follow-up was 25.2 months. The 24-month overall survival rate was 66.3% (95% confidence interval [CI], 61.7 to 70.4) in the durvalumab group, as compared with 55.6% (95% CI, 48.9 to 61.8) in the placebo group (two-sided P = 0.005). Durvalumab significantly prolonged overall survival, as compared with placebo (stratified hazard ratio for death, 0.68; 99.73% CI, 0.47 to 0.997; P = 0.0025). Updated analyses regarding progression-free survival were similar to those previously reported, with a median duration of 17.2 months in the durvalumab group and 5.6 months in the placebo group (stratified hazard ratio for disease progression or death, 0.51; 95% CI, 0.41 to 0.63). The median time to death or distant metastasis was 28.3 months in the durvalumab group and 16.2 months in the placebo group (stratified hazard ratio, 0.53; 95% CI, 0.41 to 0.68). A total of 30.5% of the patients in the durvalumab group and 26.1% of those in the placebo group had grade 3 or 4 adverse events of any cause; 15.4% and 9.8% of the patients, respectively, discontinued the trial regimen because of adverse events. CONCLUSIONS Durvalumab therapy resulted in significantly longer overall survival than placebo. No new safety signals were identified.
FU AstraZenecaAstraZeneca; NATIONAL CANCER INSTITUTEUnited States
NR 22
TC 1085
Z9 0
U1 19
U2 107.0
J9 NEW ENGLAND JOURNAL OF MEDICINE
PD DEC
PY 2018
VL 379
BP 2342
EP 2350
DI 10.1056/NEJMoa1809697
PG 9
SC GENERAL & INTERNAL MEDICINE
UT WOS:000452872600009
PM 30280658
ER

PT J
AU SHAW, AT
   I, OU SAI-HONG
   YUNG-JUE, BANG
   ROSS, CAMIDGE D
   J, SOLOMON BENJAMIN
   RAVI, SALGIA
   J, RIELY GREGORY
   MARILEILA, VARELLA-GARCIA
   I, SHAPIRO GEOFFREY
   B, COSTA DANIEL
   C, DOEBELE ROBERT
   LE, LONG PHI
   ZONGLI, ZHENG
   WEIWEI, TAN
   PATRICIA, STEPHENSON
   MARTIN, SHREEVE S
   M, TYE LESLEY
   G, CHRISTENSEN JAMES
   D, WILNER KEITH
   W, CLARK JEFFREY
   JOHN, IAFRATE A
TI Crizotinib in ROS1-Rearranged Non-Small-Cell Lung Cancer
SO NEW ENGLAND JOURNAL OF MEDICINE
DE anaplastic lymphoma kinase;ros gene;inhibitor;resistant;protein;fusion;safety;tumor
AB Background Chromosomal rearrangements of the gene encoding ROS1 proto-oncogene receptor tyrosine kinase (ROS1) define a distinct molecular subgroup of non-small-cell lung cancers (NSCLCs) that may be susceptible to therapeutic ROS1 kinase inhibition. Crizotinib is a small-molecule tyrosine kinase inhibitor of anaplastic lymphoma kinase (ALK), ROS1, and another proto-oncogene receptor tyrosine kinase, MET. Methods We enrolled 50 patients with advanced NSCLC who tested positive for ROS1 rearrangement in an expansion cohort of the phase 1 study of crizotinib. Patients were treated with crizotinib at the standard oral dose of 250 mg twice daily and assessed for safety, pharmacokinetics, and response to therapy. ROS1 fusion partners were identified with the use of next-generation sequencing or reverse-transcriptase-polymerase-chain-reaction assays. Results The objective response rate was 72% (95% confidence interval [CI], 58 to 84), with 3 complete responses and 33 partial responses. The median duration of response was 17.6 months (95% CI, 14.5 to not reached). Median progression-free survival was 19.2 months (95% CI, 14.4 to not reached), with 25 patients (50%) still in follow-up for progression. Among 30 tumors that were tested, we identified 7 ROS1 fusion partners: 5 known and 2 novel partner genes. No correlation was observed between the type of ROS1 rearrangement and the clinical response to crizotinib. The safety profile of crizotinib was similar to that seen in patients with ALK-rearranged NSCLC. Conclusions In this study, crizotinib showed marked antitumor activity in patients with advanced ROS1-rearranged NSCLC. ROS1 rearrangement defines a second molecular subgroup of NSCLC for which crizotinib is highly active.
FU PfizerPfizer; National Cancer InstituteUnited States Department of
NR 35
TC 1149
Z9 0
U1 4
U2 75.0
J9 NEW ENGLAND JOURNAL OF MEDICINE
PD NOV
PY 2014
VL 371
BP 1963
EP 1971
DI 10.1056/NEJMoa1406766
PG 9
SC GENERAL & INTERNAL MEDICINE
UT WOS:000345002900005
PM 25264305
ER

PT J
AU GATZEMEIER, U
   ANNA, PLUZANSKA
   ALEKSANDRA, SZCZESNA
   ECKHARD, KAUKEL
   JAROMIR, ROUBEC
   FLAVIO, DE ROSA
   JANUSZ, MILANOWSKI
   HANNA, KARNICKA-MLODKOWSKI
   MILOS, PESEK
   PIOTR, SERWATOWSKI
   RODRYG, RAMLAU
   TEREZIE, JANASKOVA
   JOHAN, VANSTEENKISTE
   JANOS, STRAUSZ
   MOISEEVICH, MANIKHAS GEORGY
   JOACHIM, VON PAWEL
TI Phase III study of erlotinib in combination with cisplatin and gemcitabine in advanced non-small-cell lung cancer: The Tarceva Lung Cancer Investigation Trial
SO JOURNAL OF CLINICAL ONCOLOGY
DE growth factor receptor;tyrosine kinase inhibitor;chemotherapy regimen;plus gemcitabine;tumor response;gefitinib;paclitaxel;mutation;osi 774;carboplatin
AB Purpose Erlotinib is a potent inhibitor of the epidermal growth factor receptor tyrosine kinase, with single-agent antitumor activity. Preclinically, erlotinib enhanced the cytotoxicity of chemotherapy. This phase III, randomized, double-blind, placebo-controlled, multicenter trial evaluated the efficacy and safety of erlotinib in combination with cisplatin and gemcitabine as first-line treatment for advanced non-small-cell lung cancer (NSCLC). Patients and Methods Patients received erlotinib (150 mg/d) or placebo, combined with up to six 21-day cycles of chemotherapy (gemcitabine 1,250 mg/m(2) on days 1 and 8 and cisplatin 80 mg/m(2) on day 1). The primary end point was overall survival (OS). Secondary end points included time to disease progression (TTP), response rate (RR), duration of response, and quality of life (QoL). Results A total of 1,172 patients were enrolled. Baseline demographic and disease characteristics were well balanced. There were no differences in OS (hazard ratio, 1.06; median, 43 v 44.1 weeks for erlotinib and placebo groups, respectively), TTP, RR, or QoL between treatment arms. In a small group of patients who had never smoked, OS and progression-free survival were increased in the erlotinib group; no other subgroups were found more likely to benefit. Erlotinib with chemotherapy was generally well tolerated; incidence of adverse events was similar between arms, except for an increase in rash and diarrhea with erlotinib (generally mild). Conclusion Erlotinib with concurrent cisplatin and gemcitabine showed no survival benefit compared with chemotherapy alone in patients with chemotherapy-naive advanced NSCLC.
FU National Cancer Institute (Radiation Therapy Oncology Group
NR 55
TC 727
Z9 0
U1 0
U2 41.0
J9 JOURNAL OF CLINICAL ONCOLOGY
PD APR
PY 2007
VL 25
BP 1545
EP 1552
DI 10.1200/JCO.2005.05.1474
PG 8
SC ONCOLOGY
UT WOS:000245920300016
PM 17442998
ER

PT J
AU CARBONE, DP
   M, RECK
   L, PAZ-ARES
   B, CREELAN
   L, HORN
   M, STEINS
   E, FELIP
   M, VAN DEN HEUVEL M
   -E, CIULEANU T
   F, BADIN
   N, READY
   N, HILTERMANN T J
   S, NAIR
   R, JUERGENS
   S, PETERS
   E, MINENZA
   M, WRANGLE J
   D, RODRIGUEZ-ABREU
   H, BORGHAEI
   R, BLUMENSCHEIN G
   C, VILLARUZ L
   L, HAVEL
   J, KREJCI
   J, CORRAL JAIME
   H, CHANG
   J, GEESE W
   P, BHAGAVATHEESWARAN
   C, CHEN A
   A, SOCINSKI M
   INVESTIGATORS, CA CHECKMATE 026
TI First-Line Nivolumab in Stage IV or Recurrent Non-Small-Cell Lung Cancer
SO NEW ENGLAND JOURNAL OF MEDICINE
DE paclitaxel plus carboplatin;phase iii;open label;maintenance bevacizumab;therapy;cisplatin;chemotherapy;gemcitabine;docetaxel;trial
AB BACKGROUND Nivolumab has been associated with longer overall survival than docetaxel among patients with previously treated non-small-cell lung cancer (NSCLC). In an open-label phase 3 trial, we compared first-line nivolumab with chemotherapy in patients with programmed death ligand 1 (PD-L1)-positive NSCLC. METHODS We randomly assigned, in a 1:1 ratio, patients with untreated stage IV or recurrent NSCLC and a PD-L1 tumor-expression level of 1% or more to receive nivolumab (administered intravenously at a dose of 3 mg per kilogram of body weight once every 2 weeks) or platinum-based chemotherapy (administered once every 3 weeks for up to six cycles). Patients receiving chemotherapy could cross over to receive nivolumab at the time of disease progression. The primary end point was progression-free survival, as assessed by means of blinded independent central review, among patients with a PD-L1 expression level of 5% or more. RESULTS Among the 423 patients with a PD-L1 expression level of 5% or more, the median progression-free survival was 4.2 months with nivolumab versus 5.9 months with chemotherapy (hazard ratio for disease progression or death, 1.15; 95% confidence interval [CI], 0.91 to 1.45; P = 0.25), and the median overall survival was 14.4 months versus 13.2 months (hazard ratio for death, 1.02; 95% CI, 0.80 to 1.30). A total of 128 of 212 patients (60%) in the chemotherapy group received nivolumab as subsequent therapy. Treatment-related adverse events of any grade occurred in 71% of the patients who received nivolumab and in 92% of those who received chemotherapy. Treatment-related adverse events of grade 3 or 4 occurred in 18% of the patients who received nivolumab and in 51% of those who received chemotherapy. CONCLUSIONS Nivolumab was not associated with significantly longer progression-free survival than chemotherapy among patients with previously untreated stage IV or recurrent NSCLC with a PD-L1 expression level of 5% or more. Overall survival was similar between groups. Nivolumab had a favorable safety profile, as compared with chemotherapy, with no new or unexpected safety signals. (Funded by Bristol-Myers Squibb and others; CheckMate 026 ClinicalTrials.gov number, NCT02041533.)
FU Bristol-Myers SquibbBristol-Myers Squibb; NATIONAL CANCER
NR 20
TC 1323
Z9 0
U1 10
U2 143.0
J9 NEW ENGLAND JOURNAL OF MEDICINE
PD JUN
PY 2017
VL 376
BP 2415
EP 2426
DI 10.1056/NEJMoa1613493
PG 12
SC GENERAL & INTERNAL MEDICINE
UT WOS:000403774400005
PM 28636851
ER

PT J
AU HELLMANN, MD
   -E, CIULEANU T
   A, PLUZANSKI
   S, LEE J
   A, OTTERSON G
   C, AUDIGIER-VALETTE
   E, MINENZA
   H, LINARDOU
   S, BURGERS
   P, SALMAN
   H, BORGHAEI
   S, RAMALINGAM S
   J, BRAHMER
   M, RECK
   J, O'BYRNE K
   J, GEESE W
   G, GREEN
   H, CHANG
   J, SZUSTAKOWSKI
   P, BHAGAVATHEESWARAN
   D, HEALEY
   Y, FU
   F, NATHAN
   L, PAZ-ARES
TI Nivolumab plus Ipilimumab in Lung Cancer with a High Tumor Mutational Burden
SO NEW ENGLAND JOURNAL OF MEDICINE
DE ctla 4 blockade;pd 1 blockade;solid tumor;stage iv;oncology;landscape;melanoma;criteria
AB BACKGROUND Nivolumab plus ipilimumab showed promising efficacy for the treatment of nonsmall- cell lung cancer (NSCLC) in a phase 1 trial, and tumor mutational burden has emerged as a potential biomarker of benefit. In this part of an open-label, multipart, phase 3 trial, we examined progression-free survival with nivolumab plus ipilimumab versus chemotherapy among patients with a high tumor mutational burden (>= 10 mutations per megabase). METHODS We enrolled patients with stage IV or recurrent NSCLC that was not previously treated with chemotherapy. Those with a level of tumor programmed death ligand 1 (PD-L1) expression of at least 1% were randomly assigned, in a 1: 1: 1 ratio, to receive nivolumab plus ipilimumab, nivolumab monotherapy, or chemotherapy; those with a tumor PD-L1 expression level of less than 1% were randomly assigned, in a 1: 1: 1 ratio, to receive nivolumab plus ipilimumab, nivolumab plus chemotherapy, or chemotherapy. Tumor mutational burden was determined by the FoundationOne CDx assay. RESULTS Progression-free survival among patients with a high tumor mutational burden was significantly longer with nivolumab plus ipilimumab than with chemotherapy. The 1-year progression-free survival rate was 42.6% with nivolumab plus ipilimumab versus 13.2% with chemotherapy, and the median progression-free survival was 7.2 months (95% confidence interval [CI], 5.5 to 13.2) versus 5.5 months (95% CI, 4.4 to 5.8) (hazard ratio for disease progression or death, 0.58; 97.5% CI, 0.41 to 0.81; P<0.001). The objective response rate was 45.3% with nivolumab plus ipilimumab and 26.9% with chemotherapy. The benefit of nivolumab plus ipilimumab over chemotherapy was broadly consistent within subgroups, including patients with a PD-L1 expression level of at least 1% and those with a level of less than 1%. The rate of grade 3 or 4 treatment-related adverse events was 31.2% with nivolumab plus ipilimumab and 36.1% with chemotherapy. CONCLUSIONS Progression-free survival was significantly longer with first-line nivolumab plus ipilimumab than with chemotherapy among patients with NSCLC and a high tumor mutational burden, irrespective of PD-L1 expression level. The results validate the benefit of nivolumab plus ipilimumab in NSCLC and the role of tumor mutational burden as a biomarker for patient selection.
FU Bristol-Myers SquibbBristol-Myers Squibb; Ono Pharmaceutical; NATIONAL
NR 22
TC 1405
Z9 0
U1 13
U2 158.0
J9 NEW ENGLAND JOURNAL OF MEDICINE
PD MAY
PY 2018
VL 378
BP 2093
EP 2104
DI 10.1056/NEJMoa1801946
PG 12
SC GENERAL & INTERNAL MEDICINE
UT WOS:000433428000007
PM 
ER

PT J
AU KWAK, EL
   YUNG-JUE, BANG
   ROSS, CAMIDGE D
   T, SHAW ALICE
   BENJAMIN, SOLOMON
   G, MAKI ROBERT
   I, OU SAI-HONG
   J, DEZUBE BRUCE
   A, JAENNE PASI
   B, COSTA DANIEL
   MARILEILA, VARELLA-GARCIA
   WOO-HO, KIM
   J, LYNCH THOMAS
   PANOS, FIDIAS
   HANNAH, STUBBS
   A, ENGELMAN JEFFREY
   V, SEQUIST LECIA
   WEIWEI, TAN
   LEENA, GANDHI
   MARI, MINO-KENUDSON
   C, WEI GREG
   MARTIN, SHREEVE S
   J, RATAIN MARK
   JEFFREY, SETTLEMAN
   G, CHRISTENSEN JAMES
   A, HABER DANIEL
   KEITH, WILNER
   RAVI, SALGIA
   I, SHAPIRO GEOFFREY
   W, CLARK JEFFREY
   JOHN, IAFRATE A
TI Anaplastic Lymphoma Kinase Inhibition in Non-Small-Cell Lung Cancer
SO NEW ENGLAND JOURNAL OF MEDICINE
DE eml4 alk fusion gene;activating mutation;2nd line treatment;phase ii;gefitinib;alk;identification;tumor;egfr;chemotherapy
AB BACKGROUND Oncogenic fusion genes consisting of EML4 and anaplastic lymphoma kinase (ALK) are present in a subgroup of non-small-cell lung cancers, representing 2 to 7% of such tumors. We explored the therapeutic efficacy of inhibiting ALK in such tumors in an early-phase clinical trial of crizotinib (PF-02341066), an orally available small-molecule inhibitor of the ALK tyrosine kinase. METHODS After screening tumor samples from approximately 1500 patients with non-small-cell lung cancer for the presence of ALK rearrangements, we identified 82 patients with advanced ALK-positive disease who were eligible for the clinical trial. Most of the patients had received previous treatment. These patients were enrolled in an expanded cohort study instituted after phase 1 dose escalation had established a recommended crizotinib dose of 250 mg twice daily in 28-day cycles. Patients were assessed for adverse events and response to therapy. RESULTS Patients with ALK rearrangements tended to be younger than those without the rearrangements, and most of the patients had little or no exposure to tobacco and had adenocarcinomas. At a mean treatment duration of 6.4 months, the overall response rate was 57% (47 of 82 patients, with 46 confirmed partial responses and 1 confirmed complete response); 27 patients (33%) had stable disease. A total of 63 of 82 patients (77%) were continuing to receive crizotinib at the time of data cutoff, and the estimated probability of 6-month progression-free survival was 72%, with no median for the study reached. The drug resulted in grade 1 or 2 (mild) gastrointestinal side effects. CONCLUSIONS The inhibition of ALK in lung tumors with the ALK rearrangement resulted in tumor shrinkage or stable disease in most patients.
FU PfizerPfizer; Massachusetts General Hospital (MGH) Cancer Center; Aid
NR 28
TC 3324
Z9 0
U1 6
U2 332.0
J9 NEW ENGLAND JOURNAL OF MEDICINE
PD OCT
PY 2010
VL 363
BP 1693
EP 1703
DI 10.1056/NEJMoa1006448
PG 11
SC GENERAL & INTERNAL MEDICINE
UT WOS:000283546400004
PM 20979469
ER

PT J
AU PEREZ-SOLER, R
   A, CHACHOUA
   LA, HAMMOND
   EK, ROWINSKY
   M, HUBERMAN
   D, KARP
   J, RIGAS
   GM, CLARK
   P, SANTABARBARA
   P, BONOMI
TI Determinants of tumor response and survival with erlotinib in patients with non-small-cell lung cancer
SO JOURNAL OF CLINICAL ONCOLOGY
DE growth factor receptor;tyrosine kinase inhibitor;phase ii trial;aberrant expression;overexpression;gefitinib;docetaxel;zd1839;amplification;mutation
AB Purpose Erlotinib is a highly specific epidermal growth factor receptor (HER1/EGFR) tyrosine kinase inhibitor. This phase II study of erlotinib in patients with HER1/EGFR-expressing non-small-cell lung cancer previously treated with platinum-based chemotherapy evaluated tumor response, survival, and symptom improvement. Patients and Methods Fifty-seven patients received an oral, continuous daily dose of 150 mg of erlotinib. Assessments of objective response used WHO and Response Evaluation Criteria in Solid Tumors criteria. The European Organization for Research and Treatment of Cancer Quality of Life Questionnaire C30, supplemented with a lung cancer module, Quality of Life Questionnaire LC13, was used to measure health-related quality of life. Additional analyses were performed to identify predictors of response and survival. Results The objective response rate was 12.3% (95% CI, 5.1% to 23.7%). Responses were observed regardless of type or number of prior chemotherapy regimens. Median survival time was 8.4 months (95% CI, 4.8 to 13.9 months), and the 1-year survival rate was 40% (95% CI, 28% to 54%). Erlotinib therapy was associated with tumor-related symptom improvement. The drug was well tolerated; drug-related cutaneous rash and diarrhea were observed in 75% and 56% of patients, respectively. One patient experienced toxicity consisting of severe grade 3 rash and diarrhea. Time since diagnosis and good performance status were significant predictors of survival in a multivariate Cox proportional hazards model, whereas HER1/EGFR staining intensity was not. Additionally, survival correlated with the occurrence and severity of rash. Conclusion Erlotinib was active and well tolerated in this patient population, and further clinical development is clearly warranted. Cutaneous rash seems to be a surrogate marker of clinical benefit, but this finding should be confirmed in ongoing and future studies. (C) 2004 by American Society of Clinical Oncology.
FU Eli LillyEli Lilly
NR 44
TC 869
Z9 0
U1 0
U2 32.0
J9 JOURNAL OF CLINICAL ONCOLOGY
PD AUG
PY 2004
VL 22
BP 3238
EP 3247
DI 10.1200/JCO.2004.11.057
PG 10
SC ONCOLOGY
UT WOS:000223323700007
PM 15310767
ER

PT J
AU ROSELL, R
   TERESA, MORAN
   CRISTINA, QUERALT
   RUT, PORTA
   FELIPE, CARDENAL
   CARLOS, CAMPS
   MARGARITA, MAJEM
   GUILLERMO, LOPEZ-VIVANCO
   DOLORES, ISLA
   MARIANO, PROVENCIO
   AMELIA, INSA
   BARTOMEU, MASSUTI
   JOSE, LUIS GONZALEZ-LARRIBA
   LUIS, PAZ-ARES
   ISABEL, BOVER
   ROSARIO, GARCIA-CAMPELO
   MIGUEL, ANGEL MORENO
   SILVIA, CATOT
   CHRISTIAN, ROLFO
   NOEMI, REGUART
   RAMON, PALMERO
   JOSE, MIGUEL SANCHEZ
   ROMAN, BASTUS
   CLARA, MAYO
   JORDI, BERTRAN-ALAMILLO
   MIGUEL, ANGEL MOLINA
   JOSE, JAVIER SANCHEZ
   MIQUEL, TARON
   GRP, CA SPANISH LUNG CANC
TI Screening for Epidermal Growth Factor Receptor Mutations in Lung Cancer.
SO NEW ENGLAND JOURNAL OF MEDICINE
DE tyrosine kinase inhibitor;activating mutation;egfr mutation;gene mutation;prolonged survival;sensitive method;gefitinib;transformation;mutant;exon 19
AB Background: Activating mutations in the epidermal growth factor receptor gene (EGFR) confer hypersensitivity to the tyrosine kinase inhibitors gefitinib and erlotinib in patients with advanced non-small-cell lung cancer. We evaluated the feasibility of large-scale screening for EGFR mutations in such patients and analyzed the association between the mutations and the outcome of erlotinib treatment. Methods: From April 2005 through November 2008, lung cancers from 2105 patients in 129 institutions in Spain were screened for EGFR mutations. The analysis was performed in a central laboratory. Patients with tumors carrying EGFR mutations were eligible for erlotinib treatment. Results: EGFR mutations were found in 350 of 2105 patients (16.6%). Mutations were more frequent in women (69.7%), in patients who had never smoked (66.6%), and in those with adenocarcinomas (80.9%) (P<0.001 for all comparisons). The mutations were deletions in exon 19 (62.2%) and L858R (37.8%). Median progression-free survival and overall survival for 217 patients who received erlotinib were 14 months and 27 months, respectively. The adjusted hazard ratios for the duration of progression-free survival were 2.94 for men (P<0.001); 1.92 for the presence of the L858R mutation, as compared with a deletion in exon 19 (P=0.02); and 1.68 for the presence of the L858R mutation in paired serum DNA, as compared with the absence of the mutation (P=0.02). The most common adverse events were mild rashes and diarrhea; grade 3 cutaneous toxic effects were recorded in 16 patients (7.4%) and grade 3 diarrhea in 8 patients (3.7%). Conclusions: Large-scale screening of patients with lung cancer for EGFR mutations is feasible and can have a role in decisions about treatment. N Engl J Med 2009;361:958-67.
FU Spanish Ministry of Science and InnovationSpanish Government
NR 28
TC 1723
Z9 0
U1 3
U2 235.0
J9 NEW ENGLAND JOURNAL OF MEDICINE
PD SEP
PY 2009
VL 361
BP 958
EP U38
DI 10.1056/NEJMoa0904554
PG 10
SC GENERAL & INTERNAL MEDICINE
UT WOS:000269480400005
PM 19692684
ER

PT J
AU KRIS, MG
   RB, NATALE
   RS, HERBST
   TJ, LYNCH
   D, PRAGER
   CP, BELANI
   JH, SCHILLER
   K, KELLY
   H, SPIRIDONIDIS
   A, SANDLER
   KS, ALBAIN
   D, CELLA
   MK, WOLF
   SD, AVERBUCH
   JJ, OCHS
   AC, KAY
TI Efficacy of gefitinib, an inhibitor of the epidermal growth factor receptor tyrosine kinase, in symptomatic patients with non-small cell lung cancer - A randomized trial
SO JAMA-JOURNAL OF THE AMERICAN MEDICAL ASSOCIATION
DE functional assessment;chemotherapy regimen;imatinib mesylate;zd1839 iressa(tm);therapy;expression;docetaxel;platinum;tumor;egfr
AB Context More persons in the United States die from non-small cell lung cancer (NSCLC) than from breast, colorectal, and prostate cancer combined. In preclinical testing, oral gefitinib inhibited the growth of NSCLC tumors that express the epidermal growth factor receptor (EGFR), a mediator of cell signaling, and phase 1 trials have demonstrated that a fraction of patients with NSCLC progressing after chemotherapy experience both a decrease in lung cancer symptoms and radiographic tumor shrinkages with gefitinib. Objective To assess differences in symptomatic and radiographic response among patients with NSCLC receiving 250-mg and 500-mg daily doses of gefitinib. Design, Setting, and Patients Double-blind, randomized phase 2 trial conducted from November 2000 to April 2001 in 30 US academic and community oncology centers. Patients (N =221) had either stage IIIB or IV NSCLC for which they had received at least 2 chemotherapy regimens. Intervention Daily oral gefitinib, either 500 mg (administered as two 250-mg gefitinib tablets) or 250 mg (administered as one 250-mg gefitinib tablet and 1 matching placebo). Main Outcome Measures Improvement of NSCLC symptoms (2-point or greater increase in score on the summed lung cancer subscale of the Functional Assessment of Cancer Therapy-Lung [FACT-L] instrument) and tumor regression (>50% decrease in lesion size on imaging studies). Results Of 221 patients enrolled, 216 received gefitinib as randomized. Symptoms of NSCLC improved in 43% (95% confidence interval [CI], 33%-53%) of patients receiving 250 mg of gefitinib and in 35% (95% Cl, 26%-45%) of patients receiving 500 mg. These benefits were observed within 3 weeks in 75% of patients. Partial radiographic responses occurred in 12% (95% Cl, 6%-20%) of individuals receiving 250 mg of gefitinib and in 9% (95% Cl, 4%-16%) of those receiving 500 mg. Symptoms improved in 96% of patients with partial radiographic responses. The overall survival at 1 year was 25%. There were no significant differences between the 250-mg and 500-mg doses in rates of symptom improvement (P=.26), radiographic tumor regression (P=.51), and projected 1-year survival (P=.54). The 500-mg dose was associated more frequently with transient acne-like rash (P=.04) and diarrhea (P=.006). Conclusions Gefitinib, a well-tolerated oral EGFR-tyrosine kinase inhibitor, improved disease-related symptoms and induced radiographic tumor regressions in patients with NSCLC persisting after chemotherapy.
NR 50
TC 2109
Z9 0
U1 3
U2 105.0
J9 JAMA-JOURNAL OF THE AMERICAN MEDICAL ASSOCIATION
PD OCT
PY 2003
VL 290
BP 2149
EP 2158
DI 10.1001/jama.290.16.2149
PG 10
SC GENERAL & INTERNAL MEDICINE
UT WOS:000186036700024
PM 14570950
ER

PT J
AU ZAPPA, C
   A, MOUSA SHAKER
TI Non-small cell lung cancer: current treatment and future advances
SO TRANSLATIONAL LUNG CANCER RESEARCH
DE chemotherapy; immunotherapy; non-small cell lung cancer (nsclc)
AB Lung cancer has a poor prognosis; over half of people diagnosed with lung cancer die within one year of diagnosis and the 5-year survival is less than 18%. Non-small cell lung cancer (NSCLC) accounts for the majority of all lung cancer cases. Risk factors for developing NSCLC have been identified, with cigarette smoking being a major factor along with other environmental and genetic risk factors. Depending on the staging of lung cancer, patients are eligible for certain treatments ranging from surgery to radiation to chemotherapy as well as targeted therapy. With the advancement of genetics and biomarkers testing, specific mutations have been identified to better target treatment for individual patients. This review discusses current treatments including surgery, chemotherapy, radiotherapy, and immunotherapy as well as how biomarker testing has helped improve survival in patients with NSCLC.
FU Nordic Cancer Union; Stockholm Cancer Society; Stockholm County
NR 105
TC 623
Z9 0
U1 42
U2 187.0
J9 TRANSLATIONAL LUNG CANCER RESEARCH
PD JUN
PY 2016
VL 5
BP 288
EP 300
DI 10.21037/tlcr.2016.06.07
PG 13
SC ONCOLOGY; RESPIRATORY SYSTEM
UT WOS:000379665500016
PM 27413711
ER

PT J
AU HERBST, RS
   D, PRAGER
   R, HERMANN
   L, FEHRENBACHER
   BE, JOHNSON
   A, SANDLER
   MG, KRIS
   HT, TRAN
   P, KLEIN
   X, LI
   D, RAMIES
   DH, JOHNSON
   VA, MILLER
TI TRIBUTE: A phase III trial of erlotinib hydrochloride (OSI-774) combined with carboplatin and paclitaxel chemotherapy in advanced non-small-cell lung cancer
SO JOURNAL OF CLINICAL ONCOLOGY
DE receptor tyrosine kinase;gefitinib;inhibitor;mutation;combination;smoker
AB Purpose Erlotinib is a potent reversible HER1/epidermal growth factor receptor (EGFR) tyrosine kinase inhibitor with single-agent activity in patients with non-small-cell lung cancer (NSCLC). Erlotinib was combined with chemotherapy to determine if it could improve the outcome of patients with NSCLC. Patients and Methods TRIBUTE randomly assigned patients with good performance status and previously untreated advanced (stage IIIB/IV) NSCLC to erlotinib 150 mg/d or placebo combined with up to six cycles of carboplatin and paclitaxel, followed by maintenance monotherapy with erlotinib. Random assignment was stratified by stage, weight loss in the previous 6 months, measurable disease, and treatment center. The primary end point was overall survival (OS). Secondary end points included time to progression (TTP), objective response (OR), and duration of response. Results There were 1,059 assessable patients (526 erlotinib; 533 placebo). Median survival for patients treated with erlotinib was 10.6 v 10.5 months for placebo (hazard ratio, 0.99; 95% CI, 0.86 to 1.16; P =.95). There was no difference in OR or median TTP. Patients who reported never smoking (72 erlotinib; 44 placebo) experienced improved OS in the erlotinib arm (22.5 v 10.1 months for placebo), though no other prespecified factors showed an advantage in OS with erlotinib. Erlotinib and placebo arms were equivalent in adverse events (except rash and diarrhea). Conclusion Erlotinib with concurrent carboplatin and paclitaxel did not confer a survival advantage over carboplatin and paclitaxel alone in patients with previously untreated advanced NSCLC. Never smokers treated with erlotinib and chemotherapy seemed to experience an improvement in survival and will undergo further investigation in future randomized trials.
NR 22
TC 1164
Z9 0
U1 2
U2 37.0
J9 JOURNAL OF CLINICAL ONCOLOGY
PD SEP
PY 2005
VL 23
BP 5892
EP 5899
DI 10.1200/JCO.2005.02.840
PG 8
SC ONCOLOGY
UT WOS:000231606300012
PM 16043829
ER

PT J
AU MITSUDOMI, T
   T, KOSAKA
   H, ENDOH
   Y, HORIO
   T, HIDA
   S, MORI
   S, HATOOKA
   M, SHINODA
   T, TAKAHASHI
   Y, YATABE
TI Mutations of the epidermal growth factor receptor gene predict prolonged survival after gefitinib treatment in patients with non-small-cell lung cancer with postoperative recurrence
SO JOURNAL OF CLINICAL ONCOLOGY
DE prognostic significance;tyrosine kinase;egfr mutation;expression;sensitivity;inhibitor;efficacy;line
AB Purpose To evaluate the relationship between mutations of the epidermal growth factor receptor (EGFR) gene and the effectiveness of gefitinib treatment in patients with recurrent lung cancer after pulmonary resection. Patients and Methods We sequenced exons 18-21 of the EGFR gene using total RNA extracted from 59 patients with lung cancer who were treated with gefitinib for recurrent lung cancer. Gefitinib effectiveness was evaluated by both imaging studies and change in serum carcinoembryonic antigen (CEA) levels. Results EGFR mutations were found in 33 patients (56%). Of these mutations, 17 were deletions around codons 746-750 and 15 were point mutations (12 at codon 858, three at other codons), and one was an insertion. EGFR mutations were significantly more prevalent in females, adenocarcinoma, and never-smokers. Gefitinib treatment resulted in tumor shrinkage and/or CEA decrease to less than half of the baseline level in 26 patients, tumor growth and/or CEA elevation in 24 patients, and gefitinib effect was not assessable in nine patients. Female, never-smoking patients with adenocarcinoma tended to respond better to gefitinib treatment. Gefitinib was effective in 24 of 29 patients with EGFR mutations, compared with two of 21 patients without mutations (P <.0001). Of note, del746-750 might be superior to L858R mutations for prediction of gefitinib response. Patients with EGFR mutations survived for a longer period than those without the mutations after initiation of gefitinib treatment (P =.0053). Conclusion EGFR mutations were a good predictor of clinical benefit of gefitinib in this setting.
FU Accuray Inc; Netherlands Organisation for Health Research and
NR 26
TC 794
Z9 0
U1 1
U2 26.0
J9 JOURNAL OF CLINICAL ONCOLOGY
PD APR
PY 2005
VL 23
BP 2513
EP 2520
DI 10.1200/JCO.2005.00.992
PG 8
SC ONCOLOGY
UT WOS:000228313200007
PM 15738541
ER

PT J
AU SHAW, AT
   Y, YEAP BEOW
   J, SOLOMON BENJAMIN
   J, RIELY GREGORY
   JUSTIN, GAINOR
   A, ENGELMAN JEFFREY
   I, SHAPIRO GEOFFREY
   B, COSTA DANIEL
   I, OU SAI-HONG
   MOHIT, BUTANEY
   RAVI, SALGIA
   G, MAKI ROBERT
   MARILEILA, VARELLA-GARCIA
   C, DOEBELE ROBERT
   YUNG-JUE, BANG
   KIMARY, KULIG
   PAULINA, SELARU
   YIYUN, TANG
   D, WILNER KEITH
   L, KWAK EUNICE
   W, CLARK JEFFREY
   JOHN, IAFRATE A
   ROSS, CAMIDGE D
TI Effect of crizotinib on overall survival in patients with advanced non-small-cell lung cancer harbouring ALK gene rearrangement: a retrospective analysis
SO LANCET ONCOLOGY
DE eml4 alk fusion gene;anaplastic lymphoma kinase;activating mutation;phase iii;gefitinib;histology;tumor;2p23
AB Background ALK gene rearrangement defines a new molecular subtype of non-small-cell lung cancer (NSCLC). In a recent phase 1 clinical trial, the ALK tyrosine-kinase inhibitor (TKI) crizotinib showed marked antitumour activity in patients with advanced, ALK-positive NSCLC. To assess whether crizotinib affects overall survival in these patients, we did a retrospective study comparing survival outcomes in crizotinib-treated patients in the trial and crizotinib-naive controls screened during the same time period. Methods We examined overall survival in patients with advanced, ALK-positive NSCLC who enrolled in the phase 1 clinical trial of crizotinib, focusing on the cohort of 82 patients who had enrolled through Feb 10, 2010. For comparators, we identified 36 ALK-positive patients from trial sites who were not given crizotinib (ALK-positive controls), 67 patients without ALK rearrangement but positive for EGFR mutation, and 253 wild-type patients lacking either ALK rearrangement or EGFR mutation. To assess differences in overall survival, we assessed subsets of clinically comparable ALK-positive and ALK-negative patients. Findings Among 82 ALK-positive patients who were given crizotinib, median overall survival from initiation of crizotinib has not been reached (95% CI 17 months to not reached); 1-year overall survival was 74% (95% CI 63-82), and 2-year overall survival was 54% (40-66). Overall survival did not differ based on age, sex, smoking history, or ethnic origin. Survival in 30 ALK-positive patients who were given crizotinib in the second-line or third-line setting was significantly longer than in 23 ALK-positive controls given any second-line therapy (median overall survival not reached [95% CI 14 months to not reached] vs 6 months [4-17], 1-year overall survival 70% [95% CI 50-83] vs 44% [23-64], and 2-year overall survival 55% [33-72] vs 12% [2-30]; hazard ratio 0.36, 95% CI 0.17-0.75; p=0.004). Survival in 56 crizotinib-treated, ALK-positive patients was similar to that in 63 ALK-negative, EGFR-positive patients given EGFR TKI therapy (median overall survival not reached [95% CI 17 months to not reached] vs 24 months [15-34], 1-year overall survival 71% [95% CI 58-81] vs 74% [61-83], and 2-year overall survival 57% [40-71] vs 52% [38-65]; p=0.786), whereas survival in 36 crizotinib-naive, ALK-positive controls was similar to that in 253 wild-type controls (median overall survival 20 months [95% CI 13-26] vs 15 months [13-17]; p=0.244). Interpretation In patients with advanced, ALK-positive NSCLC, crizotinib therapy is associated with improved survival compared with that of crizotinib-naive controls. ALK rearrangement is not a favourable prognostic factor in advanced NSCLC. Funding Pfizer Inc, V Foundation for Cancer Research.
FU V Foundation for Cancer Research; PfizerPfizer; Abbott
NR 33
TC 691
Z9 0
U1 3
U2 89.0
J9 LANCET ONCOLOGY
PD OCT
PY 2011
VL 12
BP 1004
EP 1012
DI 10.1016/S1470-2045(11)70232-7
PG 9
SC ONCOLOGY
UT WOS:000295885200020
PM 21933749
ER

PT J
AU PAEZ, JG
   PA, JANNE
   JC, LEE
   S, TRACY
   H, GREULICH
   S, GABRIEL
   P, HERMAN
   FJ, KAYE
   N, LINDEMAN
   TJ, BOGGON
   K, NAOKI
   H, SASAKI
   Y, FUJII
   MJ, ECK
   WR, SELLERS
   BE, JOHNSON
   M, MEYERSON
TI EGFR mutations in lung cancer: Correlation with clinical response to gefitinib therapy
SO SCIENCE
DE growth factor receptor;tyrosine kinase;braf gene;inhibitor;sensitivity;trial;amplification;combination;paclitaxel;efficacy
AB Receptor tyrosine kinase genes were sequenced in non - small cell lung cancer (NSCLC) and matched normal tissue. Somatic mutations of the epidermal growth factor receptor gene EGFR were found in 15 of 58 unselected tumors from Japan and 1 of 61 from the United States. Treatment with the EGFR kinase inhibitor gefitinib (Iressa) causes tumor regression in some patients with NSCLC, more frequently in Japan. EGFR mutations were found in additional lung cancer samples from U. S. patients who responded to gefitinib therapy and in a lung adenocarcinoma cell line that was hypersensitive to growth inhibition by gefitinib, but not in gefitinib-insensitive tumors or cell lines. These results suggest that EGFR mutations may predict sensitivity to gefitinib.
FU NATIONAL CANCER INSTITUTEUnited States Department of Health & Human
NR 26
TC 7340
Z9 0
U1 29
U2 865.0
J9 SCIENCE
PD JUN
PY 2004
VL 304
BP 1497
EP 1500
DI 10.1126/science.1099314
PG 4
SC SCIENCE & TECHNOLOGY - OTHER TOPICS
UT WOS:000221795800043
PM 15118125
ER

PT J
AU TIMMERMAN, R
   REBECCA, PAULUS
   JAMES, GALVIN
   JEFFREY, MICHALSKI
   WILLIAM, STRAUBE
   JEFFREY, BRADLEY
   ACHILLES, FAKIRIS
   ANDREA, BEZJAK
   GREGORY, VIDETIC
   DAVID, JOHNSTONE
   JACK, FOWLER
   ELIZABETH, GORE
   HAK, CHOY
TI Stereotactic Body Radiation Therapy for Inoperable Early Stage Lung Cancer
SO JAMA-JOURNAL OF THE AMERICAN MEDICAL ASSOCIATION
DE phase ii;clinical trial;radiotherapy;carcinoma;management;oncology;outcm;tumor
AB Context Patients with early stage but medically inoperable lung cancer have a poor rate of primary tumor control (30%-40%) and a high rate of mortality (3-year survival, 20%-35%) with current management. Objective To evaluate the toxicity and efficacy of stereotactic body radiation therapy in a high-risk population of patients with early stage but medically inoperable lung cancer. Design, Setting, and Patients Phase 2 North American multicenter study of patients aged 18 years or older with biopsy-proven peripheral T1-T2N0M0 non-small cell tumors (measuring <5 cm in diameter) and medical conditions precluding surgical treatment. The prescription dose was 18 Gy per fraction x 3 fractions (54 Gy total) with entire treatment lasting between 11/2 and 2 weeks. The study opened May 26, 2004, and closed October 13, 2006; data were analyzed through August 31, 2009. Main Outcome Measures The primary end point was 2-year actuarial primary tumor control; secondary end points were disease-free survival (ie, primary tumor, involved lobe, regional, and disseminated recurrence), treatment-related toxicity, and overall survival. Results A total of 59 patients accrued, of which 55 were evaluable (44 patients with T1 tumors and 11 patients with T2 tumors) with a median follow-up of 34.4 months (range, 4.8-49.9 months). Only 1 patient had a primary tumor failure; the estimated 3-year primary tumor control rate was 97.6% (95% confidence interval [CI], 84.3%-99.7%). Three patients had recurrence within the involved lobe; the 3-year primary tumor and involved lobe (local) control rate was 90.6% (95% CI, 76.0%-96.5%). Two patients experienced regional failure; the local-regional control rate was 87.2% (95% CI, 71.0%-94.7%). Eleven patients experienced disseminated recurrence; the 3-year rate of disseminated failure was 22.1% (95% CI, 12.3%-37.8%). The rates for disease-free survival and overall survival at 3 years were 48.3% (95% CI, 34.4%-60.8%) and 55.8% (95% CI, 41.6%-67.9%), respectively. The median overall survival was 48.1 months (95% CI, 29.6 months to not reached). Protocol-specified treatment-related grade 3 adverse events were reported in 7 patients (12.7%; 95% CI, 9.6%-15.8%); grade 4 adverse events were reported in 2 patients (3.6%; 95% CI, 2.7%-4.5%). No grade 5 adverse events were reported. Conclusion Patients with inoperable non-small cell lung cancer who received stereotactic body radiation therapy had a survival rate of 55.8% at 3 years, high rates of local tumor control, and moderate treatment-related morbidity. JAMA. 2010; 303(11): 1070-1076
FU Varian Medical Systems (Palo Alto, California); Elekta Oncology
NR 20
TC 1715
Z9 0
U1 3
U2 83.0
J9 JAMA-JOURNAL OF THE AMERICAN MEDICAL ASSOCIATION
PD MAR
PY 2010
VL 303
BP 1070
EP 1076
DI 10.1001/jama.2010.261
PG 7
SC GENERAL & INTERNAL MEDICINE
UT WOS:000275594100020
PM 20233825
ER

PT J
AU SHAW, AT
   DONG-WAN, KIM
   RANEE, MEHRA
   W, TAN DANIEL S
   ENRIQUETA, FELIP
   M, CHOW LAURA Q
   ROSS, CAMIDGE D
   JOHAN, VANSTEENKISTE
   SUNIL, SHARMA
   TOMMASO, DE PAS
   J, RIELY GREGORY
   J, SOLOMON BENJAMIN
   JUERGEN, WOLF
   MICHAEL, THOMAS
   MARTIN, SCHULER
   GEOFFREY, LIU
   ARMANDO, SANTORO
   Y, LAU YVONNE
   MEREDITH, GOLDWASSER
   L, BORAL ANTHONY
   A, ENGELMAN JEFFREY
TI Ceritinib in ALK-Rearranged Non-Small-Cell Lung Cancer
SO NEW ENGLAND JOURNAL OF MEDICINE
DE eml4 alk fusion gene;kinase inhibitor;acquired resistance;clinical resistance;mutation;egfr;crizotinib;gefitinib;sti 571;trial
AB BackgroundNon-small-cell lung cancer (NSCLC) harboring the anaplastic lymphoma kinase gene (ALK) rearrangement is sensitive to the ALK inhibitor crizotinib, but resistance invariably develops. Ceritinib (LDK378) is a new ALK inhibitor that has shown greater antitumor potency than crizotinib in preclinical studies. MethodsIn this phase 1 study, we administered oral ceritinib in doses of 50 to 750 mg once daily to patients with advanced cancers harboring genetic alterations in ALK. In an expansion phase of the study, patients received the maximum tolerated dose. Patients were assessed to determine the safety, pharmacokinetic properties, and antitumor activity of ceritinib. Tumor biopsies were performed before ceritinib treatment to identify resistance mutations in ALK in a group of patients with NSCLC who had had disease progression during treatment with crizotinib. ResultsA total of 59 patients were enrolled in the dose-escalation phase. The maximum tolerated dose of ceritinib was 750 mg once daily; dose-limiting toxic events included diarrhea, vomiting, dehydration, elevated aminotransferase levels, and hypophosphatemia. This phase was followed by an expansion phase, in which an additional 71 patients were treated, for a total of 130 patients overall. Among 114 patients with NSCLC who received at least 400 mg of ceritinib per day, the overall response rate was 58% (95% confidence interval [CI], 48 to 67). Among 80 patients who had received crizotinib previously, the response rate was 56% (95% CI, 45 to 67). Responses were observed in patients with various resistance mutations in ALK and in patients without detectable mutations. Among patients with NSCLC who received at least 400 mg of ceritinib per day, the median progression-free survival was 7.0 months (95% CI, 5.6 to 9.5). ConclusionsCeritinib was highly active in patients with advanced, ALK-rearranged NSCLC, including those who had had disease progression during crizotinib treatment, regardless of the presence of resistance mutations in ALK. (Funded by Novartis Pharmaceuticals and others; ClinicalTrials.gov number, NCT01283516.) Ceritinib is 20 times as potent as crizotinib at inhibiting anaplastic lymphoma kinase (ALK) in vitro. In patients, ceritinib produced antitumor responses in 56% of those who had resistance to crizotinib. Genetic alterations in the anaplastic lymphoma kinase gene (ALK) are implicated in the pathogenesis of several human cancers.(1) ALK can be aberrantly activated by mutation, gene amplification, or chromosomal rearrangement, leading to the expression of a potent oncogenic driver. In non-small-cell lung cancer (NSCLC), ALK rearrangement occurs in approximately 5% of cases.(2)-(8)ALK-rearranged tumors depend on ALK for growth and survival and show marked sensitivity to ALK inhibitors such as crizotinib. Among patients with advanced, ALK-rearranged NSCLC, crizotinib has been associated with response rates of approximately 60% across multiple studies and a median progression-free survival ...
FU Novartis PharmaceuticalsNovartis; National Cancer InstituteUnited States
NR 28
TC 1085
Z9 0
U1 4
U2 147.0
J9 NEW ENGLAND JOURNAL OF MEDICINE
PD MAR
PY 2014
VL 370
BP 1189
EP 1197
DI 10.1056/NEJMoa1311107
PG 9
SC GENERAL & INTERNAL MEDICINE
UT WOS:000333426000006
PM 24963575
ER

PT J
AU MOK, TS
   -L, WU Y
   -J, AHN M
   C, GARASSINO M
   R, KIM H
   S, RAMALINGAM S
   A, SHEPHERD F
   Y, HE
   H, AKAMATSU
   E, THEELEN W S M
   K, LEE C
   M, SEBASTIAN
   A, TEMPLETON
   H, MANN
   M, MAROTTI
   S, GHIORGHIU
   A, PAPADIMITRAKOPOULOU V
   INVESTIGATORS, CA AURA3
TI Osimertinib or Platinum-Pemetrexed in EGFR T790M-Positive Lung Cancer
SO NEW ENGLAND JOURNAL OF MEDICINE
DE open label;1st line treatment;t790m mutation;patients pt;phase iii;resistance;chemotherapy;gefitinib;erlotinib;azd9291
AB BACKGROUND Osimertinib is an epidermal growth factor receptor tyrosine kinase inhibitor (EGFR-TKI) that is selective for both EGFR-TKI sensitizing and T790M resistance mutations in patients with non-small-cell lung cancer. The efficacy of osimertinib as compared with platinum-based therapy plus pemetrexed in such patients is unknown. METHODS In this randomized, international, open-label, phase 3 trial, we assigned 419 patients with T790M-positive advanced non-small-cell lung cancer, who had disease progression after first-line EGFR-TKI therapy, in a 2: 1 ratio to receive either oral osimertinib (at a dose of 80 mg once daily) or intravenous pemetrexed (500 mg per square meter of body-surface area) plus either carboplatin (target area under the curve, 5 [AUC5]) or cisplatin (75 mg per square meter) every 3 weeks for up to six cycles; maintenance pemetrexed was allowed. In all the patients, disease had progressed during receipt of first-line EGFR-TKI therapy. The primary end point was investigator-assessed progression-free survival. RESULTS The median duration of progression-free survival was significantly longer with osimertinib than with platinum therapy plus pemetrexed (10.1 months vs. 4.4 months; hazard ratio; 0.30; 95% confidence interval [CI], 0.23 to 0.41; P< 0.001). The objective response rate was significantly better with osimertinib (71%; 95% CI, 65 to 76) than with platinum therapy plus pemetrexed (31%; 95% CI, 24 to 40) (odds ratio for objective response, 5.39; 95% CI, 3.47 to 8.48; P< 0.001). Among 144 patients with metastases to the central nervous system (CNS), the median duration of progression-free survival was longer among patients receiving osimertinib than among those receiving platinum therapy plus pemetrexed (8.5 months vs. 4.2 months; hazard ratio, 0.32; 95% CI, 0.21 to 0.49). The proportion of patients with adverse events of grade 3 or higher was lower with osimertinib (23%) than with platinum therapy plus pemetrexed (47%). CONCLUSIONS Osimertinib had significantly greater efficacy than platinum therapy plus pemetrexed in patients with T790M-positive advanced non-small-cell lung cancer (including those with CNS metastases) in whom disease had progressed during first-line EGFR-TKI therapy.
FU AstraZenecaAstraZeneca [NCT02151981]; NATIONAL CANCER INSTITUTEUnited
NR 27
TC 1594
Z9 0
U1 16
U2 260.0
J9 NEW ENGLAND JOURNAL OF MEDICINE
PD FEB
PY 2017
VL 376
BP 629
EP 640
DI 10.1056/NEJMoa1612674
PG 12
SC GENERAL & INTERNAL MEDICINE
UT WOS:000396402700014
PM 27959700
ER

PT J
AU THATCHER, N
   A, CHANG
   P, PARIKH
   JR, PEREIRA
   T, CIULEANU
   J, VON PAWEL
   S, THONGPRASERT
   EH, TAN
   K, PEMBERTON
   V, ARCHER
   K, CARROLL
TI Gefitinib plus best supportive care in previously treated patients with refractory advanced non-small-cell lung cancer: results from a randomised, placebo-controlled, multicentre study (Iressa Survival Evaluation in Lung Cancer)
SO LANCET
DE receptor tyrosine kinase;chemotherapy regimen;gene mutation;trial;inhibitor;sensitivity;erlotinib;platinum;zd1839;docetaxel
AB Background This placebo-controlled phase III study investigated the effect on survival of gefitinib as second-line or third-line treatment for patients with locally advanced or metastatic non-small-cell lung cancer. Methods 1692 patients who were refractory to or intolerant of their latest chemotherapy regimen were randomly assigned in a ratio of two to one either gefitinib (250 mg/day) or placebo, plus best supportive care. The primary endpoint was survival in the overall population of patients and those with adenocarcinoma. The primary analysis of the population for survival was by intention to treat. This study has been submitted for registration with ClinicalTrials.gov, number 1839IL/709. Findings 1129 patients were assigned gefitinib and 563 placebo. At median follow-up of 7.2 months, median survival did not differ significantly between the groups in the overall population (5.6 months for gefitinib and 5.1 months for placebo; hazard ratio 0.89 [95% CI 0.77-1.02], p=0.087) or among the 812 patients with adenocarcinoma (6.3 months vs 5.4 months; 0.84 [0.68-1.03], p=0.089). Preplanned subgroup analyses showed significantly longer survival in the gefitinib group than the placebo group for never-smokers (n=375; 0.67 [0.49-0.92], p=0.012; median survival 8.9 vs 6.1 months) and patients of Asian origin (n=342; 0.66 [0.48-0.91], p=0.01; median survival 9.5 vs 5.5 months). Gefitinib was well tolerated, as in previous studies. Interpretation Treatment with gefitinib was not associated with significant improvement in survival in either coprimary population. There was pronounced heterogeneity in survival outcomes between groups of patients, with some evidence of benefit among never-smokers and patients of Asian origin.
FU Spanish Ministry of Science and InnovationSpanish Government
NR 33
TC 1720
Z9 0
U1 3
U2 110.0
J9 LANCET
PD OCT
PY 2005
VL 366
BP 1527
EP 1537
DI 10.1016/S0140-6736(05)67625-8
PG 11
SC GENERAL & INTERNAL MEDICINE
UT WOS:000232984800021
PM 16257339
ER

PT J
AU SOLOMON, BJ
   TONY, MOK
   DONG-WAN, KIM
   YI-LONG, WU
   KAZUHIKO, NAKAGAWA
   TAREK, MEKHAIL
   ENRIQUETA, FELIP
   FEDERICO, CAPPUZZO
   JOLANDA, PAOLINI
   TIZIANA, USARI
   SHRIVIDYA, IYER
   ARLENE, REISMAN
   D, WILNER KEITH
   JENNIFER, TURSI
   FIONA, BLACKHALL
   M, BOYER
   V, GANJU
   B, HUGHES
   N, PAVLAKIS
   B, SOLOMON
   S, VARMA
   T, BERGHMANS
   J-L, CANON
   I, DEMEDTS
   A, JANSSENS
   R, LOUIS
   T, PIETERS
   D, SCHALLIER
   V, SURMONT
   MACIEL, DA SILVA C
   MOREIRA, FERREIRA C-G
   V, HIRSH
   A, JOY
   F, LABERGE
   W, MORZYCKI
   R, WIERZBICKI
   B, HAN
   X, LIU
   S, QIN
   Y, SHI
   Y, WANG
   G, WU
   Y-L, WU
   C, ZHOU
   J, AHVONEN
   F, BARLESI
   J, CADRANEL
   E, DANSIN
   J, FAYETTE
   J-F, MORERE
   D, MORO-SIBILOT
   J-L, PUJOL
   E, QUOIX
   G, ZALCMAN
   N, FRICKHOFEN
   C-P, SCHNEIDER
   T, WEHLER
   T, MOK
   P, SO
   S, CUFFE
   A, BEARZ
   C, BONI
   F, CAPPUZZO
   F, COGNETTI
   F, DE BRAUD
   T, DE PAS
   D, GALETTA
   M, MIGLIORINO
   D, ROCCO
   G, SCAGLIOTTI
   P, TAGLIAFERRI
   M, TISEO
   K, AOE
   T, HIDA
   T, KATO
   T, KOZUKI
   K, NAKAGAWA
   S, NIHO
   M, NISHIO
   H, NOKIHARA
   M, SATOUCHI
   T, SETO
   T, TAKAHASHI
   J-S, AHN
   D-W, KIM
   S-W, KIM
   G, BERCHEM
   ARRIETA, RODRIGUEZ O
   B, BIESMA
   A-M, DINGEMANS
   E, SMIT
   A, HELLAND
   F, BARATA
   V, GORBUNOVA
   G, MANIKHAS
   S, ORLOV
   S, LEONG
   H-L, LIM
   R, SOO
   E-H, TAN
   A, NOSWORTHY
   CODES, VILLENA M
   E, FELIP
   GARRIDO, LOPEZ P
   ISLA, CASADO D
   MARTINEZ, BANACLOCHA N
   PONCE, AIX S
   REGUART, ARANSAY N
   RODRIGUEZ, ABREU D
   TRIGO, PEREZ J
   O, GAUTSCHI
   M, PLESS
   A, ZIPPELIUS
   G-C, CHANG
   Y-H, TSAI
   Y, SHPARYK
   F, BLACKHALL
   N, STEELE
   V, ARMENIO
   K, DRAGNEV
   M, DUGAN
   S, GADGEEL
   D, GERBER
   S, GRAZIANO
   S, GURUBHAGAVATULA
   L, HORN
   S, JALAL
   R, LAUER
   R, MEHRA
   T, MEKHAIL
   H, MIRSHAHIDI
   S, PAKKALA
   J, POLIKOFF
   H, RAFTOPOULOS
   M, SALEH
   R, SALGIA
   S, WAQAR
   INVESTIGATORS, CA PROFILE 1014
TI First-Line Crizotinib versus Chemotherapy in ALK-Positive Lung Cancer
SO NEW ENGLAND JOURNAL OF MEDICINE
DE anaplastic lymphoma;phase iii;cisplatin;plus;adenocarcinoma;gefitinib;criteria;therapy;qlq c30;kinase
AB BACKGROUND The efficacy of the ALK inhibitor crizotinib as compared with standard chemotherapy as first-line treatment for advanced ALK-positive non-small-cell lung cancer (NSCLC) is unknown. METHODS We conducted an open-label, phase 3 trial comparing crizotinib with chemotherapy in 343 patients with advanced ALK-positive nonsquamous NSCLC who had received no previous systemic treatment for advanced disease. Patients were randomly assigned to receive oral crizotinib at a dose of 250 mg twice daily or to receive intravenous chemotherapy (pemetrexed, 500 mg per square meter of body-surface area, plus either cisplatin, 75 mg per square meter, or carboplatin, target area under the curve of 5 to 6 mg per milliliter per minute) every 3 weeks for up to six cycles. Crossover to crizotinib treatment after disease progression was permitted for patients receiving chemotherapy. The primary end point was progression-free survival as assessed by independent radiologic review. RESULTS Progression-free survival was significantly longer with crizotinib than with chemotherapy (median, 10.9 months vs. 7.0 months; hazard ratio for progression or death with crizotinib, 0.45; 95% confidence interval [CI], 0.35 to 0.60; P<0.001). Objective response rates were 74% and 45%, respectively (P<0.001). Median overall survival was not reached in either group (hazard ratio for death with crizotinib, 0.82; 95% CI, 0.54 to 1.26; P = 0.36); the probability of 1-year survival was 84% with crizotinib and 79% with chemotherapy. The most common adverse events with crizotinib were vision disorders, diarrhea, nausea, and edema, and the most common events with chemotherapy were nausea, fatigue, vomiting, and decreased appetite. As compared with chemotherapy, crizotinib was associated with greater reduction in lung cancer symptoms and greater improvement in quality of life. CONCLUSIONS Crizotinib was superior to standard first-line pemetrexed-plus-platinum chemotherapy in patients with previously untreated advanced ALK-positive NSCLC.
FU PfizerPfizer
NR 33
TC 1963
Z9 0
U1 4
U2 174.0
J9 NEW ENGLAND JOURNAL OF MEDICINE
PD DEC
PY 2014
VL 371
BP 2167
EP 2177
DI 10.1056/NEJMoa1408440
PG 11
SC GENERAL & INTERNAL MEDICINE
UT WOS:000345976700005
PM 25470694
ER

PT J
AU GIACCONE, G
   RS, HERBST
   C, MANEGOLD
   G, SCAGLIOTTI
   R, ROSELL
   V, MILLER
   RB, NATALE
   JH, SCHILLER
   J, VON PAWEL
   A, PLUZANSKA
   M, GATZEMEIER
   J, GROUS
   JS, OCHS
   SD, AVERBUCH
   MK, WOLF
   P, RENNIE
   A, FANDI
   DH, JOHNSON
TI Gefitinib in combination with gemcitabine and cisplatin in advanced non-small-cell lung cancer: A phase III trial-INTACT1
SO JOURNAL OF CLINICAL ONCOLOGY
DE growth factor receptor;tyrosine kinase;trial;inhibitor;chemotherapy;efficacy;tumor;iressa
AB Purpose The purpose of this study was to determine whether the addition of the epidermal growth factor receptor tyrosine kinase inhibitor gefitinib (Iressa, ZD1839; AstraZeneca, Wilmington, DE) to standard first-line gemcitabine and cisplatin provides clinical benefit over gemcitabine and cisplatin alone in patients with advanced or metastatic non-small-cell lung cancer (NSCLC). Gefitinib has demonstrated encouraging efficacy in advanced NSCLC in phase 11 trials in pretreated patients, and a phase I trial of gefitinib in combination with gemcitabine and cisplatin showed favorable tolerability. Patients and Methods This was a phase III randomized, double-blind, placebo-controlled, multicenter trial in chemotherapy-naive patients with unresectable stage III or IV NSCLC. All patients received up to six cycles of chemotherapy (cisplatin 80 mg/m(2) on day 1 and gemcitabine 1,250 mg/m(2) on days 1 and 8 of the 3-week cycle) plus either gefitinib 500 mg/d, gefitinib 250 mg/d, or placebo. Daily gefitinib or placebo was continued until disease progression. End points included overall survival (primary), time to progression, response rates, and safety evaluation. Results A total of 1,093 patients were enrolled. There was no difference in efficacy end points between the treatment groups: for the gefitinib 500 mg/d, gefitinib 250 mg/d, and placebo groups, respectively, median survival times were 9.9, 9.9, and 10.9 months (global ordered log-rank [GOLrank] P =.4560), median times to progression were 5.5, 5.8, and 6.0 months (GOLrank; P =.7633), and response rates were 49.7%, 50.3%, and 44.8%. No significant unexpected adverse events were seen. (C) 2004 by American Society of Clinical Oncology. Conclusion Gefitinib in combination with gemcitabine and cisplatin in chemotherapy-naive patients with advanced NSCLC did not have improved efficacy over gemcitabine and cisplatin alone. The reasons for this remain obscure and require further preclinical testing.
FU F Hoffmann-La Roche Ltd/Genentech IncHoffmann-La RocheRoche
NR 23
TC 1379
Z9 0
U1 4
U2 58.0
J9 JOURNAL OF CLINICAL ONCOLOGY
PD MAR
PY 2004
VL 22
BP 777
EP 784
DI 10.1200/JCO.2004.08.001
PG 8
SC ONCOLOGY
UT WOS:000189380900006
PM 14990632
ER

PT J
AU HAN, SW
   TY, KIM
   PG, HWANG
   S, JEONG
   J, KIM
   IS, CHOI
   DY, OH
   LH, KIM
   DW, KIM
   DH, CHUNG
   SA, IM
   YT, KIM
   JS, LEE
   DS, HEO
   YJ, BANG
   NK, KIM
TI Predictive and prognostic impact of epidermal growth factor receptor mutation in non-small-cell lung cancer patients treated with gefitinib
SO JOURNAL OF CLINICAL ONCOLOGY
DE tumor cell;tyrosine kinase;egfr mutation;pathway;sensitivity;inhibitor;efficacy;marker;trial
AB Purpose This study was undertaken to investigate the effects of epidermal growth factor receptor (EGFR) mutation and its downstream signaling on response and survival in non-small-cell lung cancer (NSCLC) patients treated with gefitinib. Patients and Methods For 90 consecutive NSCLC patients who had received gefitinib, EGFR mutation was analyzed by DNA sequencing of exons 18, 19, 21, and 23 in the EGFR tyrosine kinase domain. Expressions of phosphorylated (p) -Akt and p-Erk were determined via immunohistochemistry. Response rate, time to progression (TTP), and overall survival were compared between each group according to EGFR mutation, as well as p-Akt and p-Erk expression. Results Seventeen patients (18.9%; 95% CI, 10.8 to 27.0) harbored EGFR mutations. These mutations include deletions in exon 19 in seven patients, L858R in six patients, G719A in three patients, and a novel A859T in one patient. Response rate in patients with EGFR mutation was 64.7% (11 of 17 patients; 95% CI, 42.0 to 87.4), in contrast to 13.7% (10 of 73 patients; 95% CI, 5.8 to 21.6) in patients without mutation (P<.001). Moreover, these 17 patients with EGFR mutation had significantly prolonged TTP (21.7 v 1.8 months; P <.001) and overall survival (30.5 v 6.6 months; P <.001) compared with the remaining 73 patients without mutation. Although no significant correlation was detected between EGFR mutation and expressions of p-Akt or p-Erk, p-Akt overexpression was associated with prolonged TTP in patients with EGFR mutation. Conclusion Our data further support the importance of EGFR mutation with regard to gefitinib sensitivity. In addition to its predictive role, EGFR mutation confers significant survival benefits on NSCLC patients treated with gefitinib.
FU Bristol-Myers SquibbBristol-Myers Squibb; Ono Pharmaceutical
NR 21
TC 651
Z9 0
U1 1
U2 20.0
J9 JOURNAL OF CLINICAL ONCOLOGY
PD APR
PY 2005
VL 23
BP 2493
EP 2501
DI 10.1200/JCO.2005.01.388
PG 9
SC ONCOLOGY
UT WOS:000228313200005
PM 15710947
ER

PT J
AU WU, YL
   CAICUN, ZHOU
   CHENG-PING, HU
   JIFENG, FENG
   SHUN, LU
   YUNCHAO, HUANG
   WEI, LI
   MEI, HOU
   HUA, SHI JIAN
   YOUNG, LEE KYE
   CHONG-RUI, XU
   DAN, MASSEY
   MIYOUNG, KIM
   YANG, SHI
   L, GEATER SARAYUT
TI Afatinib versus cisplatin plus gemcitabine for first-line treatment of Asian patients with advanced non-small-cell lung cancer harbouring EGFR mutations (LUX-Lung 6): an open-label, randomised phase 3 trial
SO LANCET ONCOLOGY
DE erbb family blocker;clinical trial;solid tumor;chemotherapy;gefitinib;erlotinib;adenocarcinoma;multicenter;inhibitor;oncology
AB Background Afatinib-an oral irreversible ErbB family blocker-improves progression-free survival compared with pemetrexed and cisplatin for first-line treatment of patients with EGFR mutation-positive advanced non-small-cell lung cancer (NSCLC). We compared afatinib with gemcitabine and cisplatin-a chemotherapy regimen widely used in Asia-for first-line treatment of Asian patients with EGFR mutation-positive advanced NSCLC. Methods This open-label, randomised phase 3 trial was done at 36 centres in China, Thailand, and South Korea. After central testing for EGFR mutations, treatment-naive patients (stage IIIB or IV cancer [American Joint Committee on Cancer version 6], performance status 0-1) were randomly assigned (2: 1) to receive either oral afatinib (40 mg per day) or intravenous gemcitabine 1000 mg/m(2) on day 1 and day 8 plus cisplatin 75 mg/m(2) on day 1 of a 3-week schedule for up to six cycles. Randomisation was done centrally with a random number-generating system and an interactive internet and voice-response system. Randomisation was stratified by EGFR mutation (Leu858Arg, exon 19 deletions, or other; block size three). Clinicians and patients were not masked to treatment assignment, but the independent central imaging review group were. Treatment continued until disease progression, intolerable toxic effects, or withdrawal of consent. The primary endpoint was progression-free survival assessed by independent central review (intention-to-treat population). This study is registered with ClinicalTrials.gov, NCT01121393. Findings 910 patients were screened and 364 were randomly assigned (242 to afatinib, 122 to gemcitabine and cisplatin). Median progression-free survival was significantly longer in the afatinib group (11.0 months, 95% CI 9.7-13.7) than in the gemcitabine and cisplatin group (5.6 months, 5.1-6.7; hazard ratio 0.28, 95% CI 0.20-0.39; p<0.0001). The most common treatment-related grade 3 or 4 adverse events in the afatinib group were rash or acne (35 [14.6%] of 239 patients), diarrhoea (13 [5.4%]), and stomatitis or mucositis (13 [5.4%]), compared with neutropenia (30 [26.5%] of 113 patients), vomiting (22 [19.5%]), and leucopenia (17 [15.0%]) in the gemcitabine and cisplatin group. Treatment-related serious adverse events occurred in 15 (6.3%) patients in the afatinib group and nine (8.0%) patients in the gemcitabine and cisplatin group. Interpretation First-line afatinib significantly improves progression-free survival with a tolerable and manageable safety profile in Asian patients with EGFR mutation-positive advanced lung NSCLC. Afatinib should be considered as a first-line treatment option for this patient population.
FU Boehringer IngelheimBoehringer Ingelheim
NR 29
TC 1309
Z9 0
U1 4
U2 175.0
J9 LANCET ONCOLOGY
PD FEB
PY 2014
VL 15
BP 213
EP 222
DI 10.1016/S1470-2045(13)70604-1
PG 10
SC ONCOLOGY
UT WOS:000330228700034
PM 24439929
ER

PT J
AU PAZ-ARES, L
   A, LUFT
   D, VICENTE
   A, TAFRESHI
   M, GUMUS
   J, MAZIERES
   B, HERMES
   CAY, SENLER F
   T, CSOSZI
   A, FULOP
   J, RODRIGUEZ-CID
   J, WILSON
   S, SUGAWARA
   T, KATO
   H, LEE K
   Y, CHENG
   S, NOVELLO
   B, HALMOS
   X, LI
   M, LUBINIECKI G
   B, PIPERDI
   M, KOWALSKI D
   INVESTIGATORS, CA KEYNOTE-407
TI Pembrolizumab plus Chemotherapy for Squamous Non-Small-Cell Lung Cancer
SO NEW ENGLAND JOURNAL OF MEDICINE
DE open label;stage iv;therapy;carboplatin;nivolumab;docetaxel;criteria;phase 3;trend
AB BACKGROUND Standard first-line therapy for metastatic, squamous non-small-cell lung cancer (NSCLC) is platinum-based chemotherapy or pembrolizumab (for patients with programmed death ligand 1 [PD-L1] expression on >= 50% of tumor cells). More recently, pembrolizumab plus chemotherapy was shown to significantly prolong overall survival among patients with nonsquamous NSCLC. METHODS In this double-blind, phase 3 trial, we randomly assigned, in a 1:1 ratio, 559 patients with untreated metastatic, squamous NSCLC to receive 200 mg of pembrolizumab or saline placebo for up to 35 cycles; all the patients also received carboplatin and either paclitaxel or nanoparticle albumin-bound [nab]-paclitaxel for the first 4 cycles. Primary end points were overall survival and progression-free survival. RESULTS After a median follow-up of 7.8 months, the median overall survival was 15.9 months (95% confidence interval [CI], 13.2 to not reached) in the pembrolizumab-combination group and 11.3 months (95% CI, 9.5 to 14.8) in the placebo-combination group (hazard ratio for death, 0.64; 95% CI, 0.49 to 0.85; P<0.001). The overall survival benefit was consistent regardless of the level of PD-Li expression. The median progression-free survival was 6.4 months (95% CI, 6.2 to 8.3) in the pembrolizumabcombination group and 4.8 months (95% CI, 4.3 to 5.7) in the placebo-combination group (hazard ratio for disease progression or death, 0.56; 95% CI, 0.45 to 0.70; P<0.001). Adverse events of grade 3 or higher occurred in 69.8% of the patients in the pembrolizumab-combination group and in 68.2% of the patients in the placebocombination group. Discontinuation of treatment because of adverse events was more frequent in the pembrolizumab-combination group than in the placebo-combination group (13.3% vs. 6.4%). CONCLUSIONS In patients with previously untreated metastatic, squamous NSCLC, the addition of pembrolizumab to chemotherapy with carboplatin plus paclitaxel or nab-paclitaxel resulted in significantly longer overall survival and progression-free survival than chemotherapy alone.
FU Merck Sharp DohmeMerck & Company
NR 25
TC 1296
Z9 0
U1 13
U2 120.0
J9 NEW ENGLAND JOURNAL OF MEDICINE
PD NOV
PY 2018
VL 379
BP 2040
EP 2051
DI 10.1056/NEJMoa1810865
PG 12
SC GENERAL & INTERNAL MEDICINE
UT WOS:000450816900009
PM 30280635
ER

PT J
AU EBERHARD, DA
   BE, JOHNSON
   LC, AMLER
   AD, GODDARD
   SL, HELDENS
   RS, HERBST
   WL, INCE
   PA, JANNE
   T, JANUARIO
   DH, JOHNSON
   P, KLEIN
   VA, MILLER
   MA, OSTLAND
   DA, RAMIES
   D, SEBISANOVIC
   JA, STINSON
   YR, ZHANG
   S, SESHAGIRI
   KJ, HILLAN
TI Mutations in the epidermal growth factor receptor and in KRAS are predictive and prognostic indicators in patients with non-small-cell lung cancer treated with chemotherapy alone and in combination with erlotinib
SO JOURNAL OF CLINICAL ONCOLOGY
DE k ras mutation;gene mutation;tumor cell;gefitinib;egfr;adenocarcinoma;trial;sensitivity;survival;smoker
AB Purpose Epidermal growth factor receptor (EGFR) mutations have been associated with tumor response to treatment with single-agent EGFR inhibitors in patients with relapsed non-small-cell lung Cancer (NSCLC). The implications of EGFR mutations in patients treated with EGFR inhibitors, plus first-line chemotherapy are unknown. KRAS is frequently activated in NSCLC. The relationship of KRAS mutations to outcome after EGFR inhibitor treatment has not been described. Patients and Methods Previously untreated patients with advanced NSCLC in the phase III TRIBUTE study who were randomly assigned to carboplatin and paclitaxel with erlotinib or placebo were assessed for survival, response, and time to progression (TTP). EGFR exons 18 through 21 and KRAS exon 2 were sequenced in tumors from 274 patients. Outcomes were correlated with EGFR and KRAS mutations in retrospective subset analyses. Results EGFR mutations were detected in 13% of tumors and were associated with longer survival, irrespective of treatment (P <.001). Among erlotinib-treated patients, EGFR mutations were associated with improved response rate (P <.05) and there was a trend toward an erlotinib benefit on TTP (P =.092) but not improved survival (P =.96). KRAS mutations (21% of tumors) were associated with significantly decreased TTP and survival in erlotinib plus chemotherapy-treated patients. Conclusion EGFR mutations may be a positive prognostic factor for survival in advanced NSCLC patients treated with chemotherapy with or without erlotinib, and may predict greater likelihood of response. Patients with KRAS-mutant NSCLC showed poorer clinical outcomes when treated with erlotinib and chemotherapy. Further studies are needed to confirm the findings of this retrospective subset analysis.
FU Merck Sharp DohmeMerck & Company
NR 31
TC 1172
Z9 0
U1 1
U2 48.0
J9 JOURNAL OF CLINICAL ONCOLOGY
PD SEP
PY 2005
VL 23
BP 5900
EP 5909
DI 10.1200/JCO.2005.02.857
PG 10
SC ONCOLOGY
UT WOS:000231606300013
PM 16043828
ER
