# Supplementary material for: Evolutions in the management of non-small cell lung cancer: A bibliometric study from the 100 most impactful articles in the field
Source: Front Oncol. 2022 Aug 17;12:939838. doi: 10.3389/fonc.2022.939838 (PMC9428518; doi:10.3389/fonc.2022.939838)
Supplement: Supplementary file 1 [file DataSheet_1.zip › Additional files/Figure production/CiteSpace figure production/project/clusters/4/cluster4_keys_28.list]

@PHRASEclinical outcm
@PHRASEof lifequestionnaire
@PHRASEgene
@PHRASEchest radiotherapy
@PHRASEly231514
@PHRASElymphoma
@PHRASErearrangement
@PHRASEcompetingrisk
@PHRASEstereotactic radiotherapy
@PHRASEii trial
@PHRASEconcurrent
@PHRASEievaluation
@PHRASEresection
@PHRASEstage i
@PHRASEassay
@PHRASEnon-small cell lung cancer
@PHRASEmedically inoperable patient
@PHRASEdisodium
@PHRASEinduction
@PHRASEinduction chemotherapy
@PHRASEcontinual reassessment method
@PHRASEpreviously treated patient
@PHRASEchemoradiation
@PHRASEdisease
@PHRASEjapanese patient
@PHRASEcarcinoma
@PHRASEclinical trial
@PHRASEefficacy
