# Supplementary material for: Evolutions in the management of non-small cell lung cancer: A bibliometric study from the 100 most impactful articles in the field
Source: Front Oncol. 2022 Aug 17;12:939838. doi: 10.3389/fonc.2022.939838 (PMC9428518; doi:10.3389/fonc.2022.939838)
Supplement: Supplementary file 1 [file DataSheet_1.zip › Additional files/Figure production/CiteSpace figure production/project/clusters/4/download_cluster_28.txt]

FN Thomson Reuters Web of Science?
VR 1.0
PT J
AU TIMMERMAN, R
   RONALD, MCGARRY
   CONSTANTIN, YIANNOUTSOS
   LECH, PAPIEZ
   KATHY, TUDOR
   JILL, DELUCA
   MARVENE, EWING
   RAMZI, ABDULRAHMAN
   COLLEEN, DESROSIERS
   MARK, WILLIAMS
   JAMES, FLETCHER
TI Excessive toxicity when treating central tumors in a phase II study of stereotactic body radiation therapy for medically inoperable early-stage lung cancer
SO JOURNAL OF CLINICAL ONCOLOGY
DE thoracoscopic wedge resection;conventional radiotherapy;computed tomography;carcinoma;accuracy;radioablation;radiosurgery;accelerator;management;oncology
AB Purpose Surgical resection is standard therapy in stage I non-small-cell lung cancer (NSCLC); however, many patients are inoperable due to comorbid diseases. Building on a previously reported phase I trial, we carried out a prospective phase II trial using stereotactic body radiation therapy (SBRT) in this population. Patients and Methods Eligible patients included clinically staged T1 or T2 ( <= 7 cm), N0, M0, biopsy-confirmed NSCLC. All patients had comorbid medical problems that precluded lobectomy. SBRT treatment dose was 60 to 66 Gy total in three fractions during 1 to 2 weeks. Results All 70 patients enrolled completed therapy as planned and median follow-up was 17.5 months. The 3-month major response rate was 60%. Kaplan-Meier local control at 2 years was 95%. Altogether, 28 patients have died as a result of cancer ( n = 5), treatment ( n = 6), or comorbid illnesses ( n = 17). Median overall survival was 32.6 months and 2-year overall survival was 54.7%. Grade 3 to 5 toxicity occurred in a total of 14 patients. Among patients experiencing toxicity, the median time to observation was 10.5 months. Patients treated for tumors in the peripheral lung had 2-year freedom from severe toxicity of 83% compared with only 54% for patients with central tumors. Conclusion High rates of local control are achieved with this SBRT regimen in medically inoperable patients with stage I NSCLC. Both local recurrence and toxicity occur late after this treatment. This regimen should not be used for patients with tumors near the central airways due to excessive toxicity.
FU NCI NIH HHSUnited States Department of Health & Human ServicesNational
NR 47
TC 1024
Z9 0
U1 4
U2 51.0
J9 JOURNAL OF CLINICAL ONCOLOGY
PD OCT
PY 2006
VL 24
BP 4833
EP 4839
DI 10.1200/JCO.2006.07.5937
PG 7
SC ONCOLOGY
UT WOS:000241497900008
PM 17050868
ER

PT J
AU STRAUSS, GM
   E, HERNDON JAMES
   A, MADDAUS MICHAEL
   W, JOHNSTONE DAVID
   A, JOHNSON ELIZABETH
   H, HARPOLE DAVID
   H, GILLENWATER HEIDI
   M, WATSON DOROTHY
   J, SUGARBAKER DAVID
   L, SCHILSKY RICHARD
   E, VOKES EVERETT
   R, GREEN MARK
TI Adjuvant Paclitaxel Plus Carboplatin Compared With Observation in Stage IB Non-Small-Cell Lung Cancer: CALGB 9633 With the Cancer and Leukemia Group B, Radiation Therapy Oncology Group, and North Central Cancer Treatment Group Study Groups
SO JOURNAL OF CLINICAL ONCOLOGY
DE forthcoming 7th edition;long term survival;clinical trial;tnm classification;randomized trial;chemotherapy;cisplatin;protocol 9633;metaanalysis;combination
AB Purpose Adjuvant chemotherapy for resected non-small-cell lung cancer (NSCLC) is now accepted on the basis of several randomized clinical trials (RCTs) that demonstrated improved survival. Although there is strong evidence that adjuvant chemotherapy is effective in stages II and IIIA NSCLC, its utility in stage IB disease is unclear. This report provides a mature analysis of Cancer and Leukemia Group B (CALGB) 9633, the only RCT designed specifically for stage IB NSCLC. Patients and Methods Within 4 to 8 weeks of resection, patients were randomly assigned to adjuvant chemotherapy or observation. Eligible patients had pathologically confirmed T2N0 NSCLC and had undergone lobectomy or pneumonectomy. Chemotherapy consisted of paclitaxel 200 mg/m(2) intravenously over 3 hours and carboplatin at an area under the curve dose of 6 mg/mL per minute intravenously over 45 to 60 minutes every 3 weeks for four cycles. The primary end point was overall survival. Results Three hundred-forty-four patients were randomly assigned. Median follow-up was 74 months. Groups were well-balanced with regard to demographics, histology, and extent of surgery. Grades 3 to 4 neutropenia were the predominant toxicity; there were no treatment-related deaths. Survival was not significantly different (hazard ratio [ HR], 0.83; CI, 0.64 to 1.08; P = .12). However, exploratory analysis demonstrated a significant survival difference in favor of adjuvant chemotherapy for patients who had tumors >= 4 cm in diameter (HR, 0.69; CI, 0.48 to 0.99; P = .043). Conclusion Because a significant survival advantage was not observed across the entire cohort, adjuvant chemotherapy should not be considered standard care in stage IB NSCLC. Given the magnitude of observed survival differences, CALGB 9633 was underpowered to detect small but clinically meaningful improvements. A statistically significant survival advantage for patients who had tumors >= 4 cm supports consideration of adjuvant paclitaxel/carboplatin for stage IB patients who have large tumors. J Clin Oncol 26: 5043- 5051. (C) 2008 by American Society of Clinical Oncology
FU NCI NIH HHSUnited States Department of Health & Human ServicesNational
NR 31
TC 628
Z9 0
U1 3
U2 20.0
J9 JOURNAL OF CLINICAL ONCOLOGY
PD NOV
PY 2008
VL 26
BP 5043
EP 5051
DI 10.1200/JCO.2008.16.4855
PG 9
SC ONCOLOGY
UT WOS:000260537600010
PM 18809614
ER

PT J
AU ALBAIN, KS
   SUZANNE, SWANN R
   W, RUSCH VALERIE
   III, TURRISI ANDREW T
   A, SHEPHERD FRANCES
   COLUM, SMITH
   YUHCHYAU, CHEN
   B, LIVINGSTON ROBERT
   H, FEINS RICHARD
   R, GANDARA DAVID
   A, FRY WILLARD
   GAIL, DARLING
   H, JOHNSON DAVID
   R, GREEN MARK
   C, MILLER ROBERT
   JOANNE, LEY
   T, SAUSE WILLLIAM
   D, COX JAMES
TI Radiotherapy plus chemotherapy with or without surgical resection for stage III non-small-cell lung cancer: a phase III randomised controlled trial
SO LANCET
DE therapy oncology group;induction chemotherapy;thoracic radiotherapy;chest radiotherapy;clinical trial;surgery;concurrent;radiation;cisplatin
AB Background Results from phase 11 studies in patients with stage IIIA non-small-cell lung cancer with ipsilateral mediastinal nodal metastases (N2) have shown the feasibility of resection after concurrent chemotherapy and radiotherapy with promising rates of survival. We therefore did this phase III trial to compare concurrent chemotherapy and radiotherapy followed by resection with standard concurrent chemotherapy and definitive radiotherapy without resection. Methods Patients with stage T1-3pN2M0 non-small-cell lung cancer were randomly assigned in a 1:1 ratio to concurrent induction chemotherapy (two cycles of cisplatin [50 mg/m(2) on days 1, 8, 29, and 361 and etoposide [50 mg/m(2) on days 1-5 and 29-33]) plus radiotherapy (45 Gy) in multiple academic and community hospitals. if no progression, patients in group 1 underwent resection and those in group 2 continued radiotherapy uninterrupted up to 61 Gy. Two additional cycles of cisplatin and etoposide were given in both groups. The primary endpoint was overall survival (OS). Analysis was by intention to treat. This study is registered with ClinicalTrials.gov, number NCT00002550. Findings 202 patients (median age 59 years, range 31-77) were assigned to group 1 and 194 (61 years, 32-78) to group 2. Median OS was 23.6 months (IQR 9.0-not reached) in group 1 versus 22.2 months (9.4-52.7) in group 2 (hazard ratio [HR] 0.87 [0.70-1.10]; p=0.24). Number of patients alive at 5 years was 37 (point estimate 27%) in group 1 and 24 (point estimate 20%) in group 2 (odds ratio 0.63 [0.36-1.10]; p=0.10). With NO status at thoracotomy, the median OS was 34.4 months (IQR 15.7-not reached; 19 [point estimate 41%] patients alive at 5 years). Progression-free survival (PFS) was better in group 1 than in group 2, median 12.8 months (5.3-42.2) vs 10.5 months (4.8-20.6), HR 0.77 [0.62-0.96]; p=0.017); the number of patients without disease progression at 5 years was 32 (point estimate 22%) versus 13 (point estimate 11%), respectively. Neutropenia and oesophagitis were the main grade 3 or 4 toxicities associated with chemotherapy plus radiotherapy in group 1 (77 [38%] and 20 [10%], respectively) and group 2 (80 [41%] and 44 [23%], respectively). In group 1, 16 (8%) deaths were treatment related versus four (2%) in group 2. in an exploratory analysis, OS was improved for patients who underwent lobectomy, but not pneumonectomy, versus chemotherapy plus radiotherapy. Interpretation Chemotherapy plus radiotherapy with or without resection (preferably lobectomy) are options for patients with stage IIIA(N2) non-small-cell lung cancer.
FU National Cancer InstituteUnited States Department of Health & Human
NR 25
TC 940
Z9 0
U1 2
U2 66.0
J9 LANCET
PD AUG
PY 2009
VL 374
BP 379
EP 386
DI 10.1016/S0140-6736(09)60737-6
PG 8
SC GENERAL & INTERNAL MEDICINE
UT WOS:000268815200021
PM 19632716
ER

PT J
AU MITSUDOMI, T
   T, KOSAKA
   H, ENDOH
   Y, HORIO
   T, HIDA
   S, MORI
   S, HATOOKA
   M, SHINODA
   T, TAKAHASHI
   Y, YATABE
TI Mutations of the epidermal growth factor receptor gene predict prolonged survival after gefitinib treatment in patients with non-small-cell lung cancer with postoperative recurrence
SO JOURNAL OF CLINICAL ONCOLOGY
DE prognostic significance;tyrosine kinase;egfr mutation;expression;sensitivity;inhibitor;efficacy;line
AB Purpose To evaluate the relationship between mutations of the epidermal growth factor receptor (EGFR) gene and the effectiveness of gefitinib treatment in patients with recurrent lung cancer after pulmonary resection. Patients and Methods We sequenced exons 18-21 of the EGFR gene using total RNA extracted from 59 patients with lung cancer who were treated with gefitinib for recurrent lung cancer. Gefitinib effectiveness was evaluated by both imaging studies and change in serum carcinoembryonic antigen (CEA) levels. Results EGFR mutations were found in 33 patients (56%). Of these mutations, 17 were deletions around codons 746-750 and 15 were point mutations (12 at codon 858, three at other codons), and one was an insertion. EGFR mutations were significantly more prevalent in females, adenocarcinoma, and never-smokers. Gefitinib treatment resulted in tumor shrinkage and/or CEA decrease to less than half of the baseline level in 26 patients, tumor growth and/or CEA elevation in 24 patients, and gefitinib effect was not assessable in nine patients. Female, never-smoking patients with adenocarcinoma tended to respond better to gefitinib treatment. Gefitinib was effective in 24 of 29 patients with EGFR mutations, compared with two of 21 patients without mutations (P <.0001). Of note, del746-750 might be superior to L858R mutations for prediction of gefitinib response. Patients with EGFR mutations survived for a longer period than those without the mutations after initiation of gefitinib treatment (P =.0053). Conclusion EGFR mutations were a good predictor of clinical benefit of gefitinib in this setting.
FU Accuray Inc; Netherlands Organisation for Health Research and
NR 26
TC 794
Z9 0
U1 1
U2 26.0
J9 JOURNAL OF CLINICAL ONCOLOGY
PD APR
PY 2005
VL 23
BP 2513
EP 2520
DI 10.1200/JCO.2005.00.992
PG 8
SC ONCOLOGY
UT WOS:000228313200007
PM 15738541
ER

PT J
AU HERBST, RS
   G, GIACCONE
   JH, SCHILLER
   RB, NATALE
   V, MILLER
TI Gefitinib in combination with paclitaxel and carboplatin in advanced non-small-cell lung cancer: A phase III trial - INTACT 2
SO JOURNAL OF CLINICAL ONCOLOGY
DE growth factor receptor;tyrosine kinase inhibitor;chemotherapy regimen;plus carboplatin;zd1839 iressa;cisplatin;efficacy;tumor;egfr
AB Purpose Preclinical studies indicate that gefitinib (Iressa, ZD1839; AstraZeneca, Wilmington, DE), an orally active epidermal growth factor receptor tyrosine kinase inhibitor, may enhance antitumor efficacy of cytotoxics, and combination with paclitaxel and carboplatin had acceptable tolerability in a phase I trial. Gefitinib monotherapy demonstrated unparalleled antitumor activity for a biologic agent, with less toxicity than docetaxel, in phase II trials in refractory, advanced non-small-cell lung cancer (NSCLC). This phase III, randomized, placebo-controlled, double-blind trial evaluated gefitinib plus paclitaxel and carboplatin in chemotherapy-naive patients with advanced NSCLC. Patients and Methods Patients received paclitaxel 225 mg/m(2) and carboplatin area under concentration/time curve of 6 mg/min/mL (day 1 every 3 weeks) plus gefitinib 500 mg/d, gefitinib 250 mg/d, or placebo. After a maximum of six cycles, daily gefitinib or placebo continued until disease progression. End points included overall survival, time to progression (TTP), response rate (RR), and safety evaluation. Results A total of 1,037 patients were recruited. Baseline demographic characteristics were well balanced. There was no difference in overall survival (median, 8.7, 9.8, and 9.9 months for gefitinib 500 mg/d, 250 mg/d, and placebo, respectively; P = .64), TTP, or RR between arms. Expected dose-related diarrhea and skin toxicity were observed in gefitinib-treated patients, with no new significant/unexpected safety findings from combination with chemotherapy. Subset analysis of patients with adenocarcinoma who received greater than or equal to 90 days' chemotherapy demonstrated statistically significant prolonged survival, suggesting a gefitinib maintenance effect. Conclusion Gefitinib showed no added benefit in survival, TTP, or RR compared with standard chemotherapy alone. This large, placebo-controlled trial confirmed the favorable gefitinib safety profile observed in phase I and II monotherapy trials. (C) 2004 by American Society of Clinical Oncology.
FU AstraZenecaAstraZeneca; Boehringer IngelheimBoehringer Ingelheim; Chugai
NR 33
TC 1364
Z9 0
U1 3
U2 51.0
J9 JOURNAL OF CLINICAL ONCOLOGY
PD MAR
PY 2004
VL 22
BP 785
EP 794
DI 10.1200/JCO.2004.07.215
PG 10
SC ONCOLOGY
UT WOS:000189380900007
PM 14990633
ER

PT J
AU SHAW, AT
   DONG-WAN, KIM
   KAZUHIKO, NAKAGAWA
   TAKASHI, SETO
   LUCIO, CRINO
   MYUNG-JU, AHN
   TOMMASO, DE PAS
   BENJAMIN, BESSE
   J, SOLOMON BENJAMIN
   FIONA, BLACKHALL
   YI-LONG, WU
   MICHAEL, THOMAS
   J, O'BYRNE KENNETH
   DENIS, MORO-SIBILOT
   ROSS, CAMIDGE D
   TONY, MOK
   VERA, HIRSH
   J, RIELY GREGORY
   SHRIVIDYA, IYER
   VANESSA, TASSELL
   ANNA, POLLI
   D, WILNER KEITH
   A, JAENNE PASI
TI Crizotinib versus Chemotherapy in Advanced ALK-Positive Lung Cancer
SO NEW ENGLAND JOURNAL OF MEDICINE
DE eml4 alk fusion gene;clinical trial;open label;phase iii;lymphoma;oncology;egfr;rearrangement;gefitinib;docetaxel
AB Background In single-group studies, chromosomal rearrangements of the anaplastic lymphoma kinase gene (ALK) have been associated with marked clinical responses to crizotinib, an oral tyrosine kinase inhibitor targeting ALK. Whether crizotinib is superior to standard chemotherapy with respect to efficacy is unknown. Methods We conducted a phase 3, open-label trial comparing crizotinib with chemotherapy in 347 patients with locally advanced or metastatic ALK-positive lung cancer who had received one prior platinum-based regimen. Patients were randomly assigned to receive oral treatment with crizotinib (250 mg) twice daily or intravenous chemotherapy with either pemetrexed (500 mg per square meter of body-surface area) or docetaxel (75 mg per square meter) every 3 weeks. Patients in the chemotherapy group who had disease progression were permitted to cross over to crizotinib as part of a separate study. The primary end point was progression-free survival. Results The median progression-free survival was 7.7 months in the crizotinib group and 3.0 months in the chemotherapy group (hazard ratio for progression or death with crizotinib, 0.49; 95% confidence interval [CI], 0.37 to 0.64; P<0.001). The response rates were 65% (95% CI, 58 to 72) with crizotinib, as compared with 20% (95% CI, 14 to 26) with chemotherapy (P<0.001). An interim analysis of overall survival showed no significant improvement with crizotinib as compared with chemotherapy (hazard ratio for death in the crizotinib group, 1.02; 95% CI, 0.68 to 1.54; P = 0.54). Common adverse events associated with crizotinib were visual disorder, gastrointestinal side effects, and elevated liver aminotransferase levels, whereas common adverse events with chemotherapy were fatigue, alopecia, and dyspnea. Patients reported greater reductions in symptoms of lung cancer and greater improvement in global quality of life with crizotinib than with chemotherapy. Conclusions Crizotinib is superior to standard chemotherapy in patients with previously treated, advanced non-small-cell lung cancer with ALK rearrangement.
FU PfizerPfizer
NR 30
TC 2400
Z9 0
U1 7
U2 258.0
J9 NEW ENGLAND JOURNAL OF MEDICINE
PD JUN
PY 2013
VL 368
BP 2385
EP 2394
DI 10.1056/NEJMoa1214886
PG 10
SC GENERAL & INTERNAL MEDICINE
UT WOS:000320601700008
PM 23724913
ER

PT J
AU MAEMONDO, M
   AKIRA, INOUE
   KUNIHIKO, KOBAYASHI
   SHUNICHI, SUGAWARA
   SATOSHI, OIZUMI
   HIROSHI, ISOBE
   AKIHIKO, GEMMA
   MASAO, HARADA
   HIROHISA, YOSHIZAWA
   ICHIRO, KINOSHITA
   YUKA, FUJITA
   SHOJI, OKINAGA
   HARUTO, HIRANO
   KOZO, YOSHIMORI
   TOSHIYUKI, HARADA
   TAKASHI, OGURA
   MASAHIRO, ANDO
   HITOSHI, MIYAZAWA
   TOMOAKI, TANAKA
   YASUO, SAIJO
   KOICHI, HAGIWARA
   SATOSHI, MORITA
   TOSHIHIRO, NUKIWA
   GRP, CA NE JAPAN STUDY
TI Gefitinib or Chemotherapy for Non-Small-Cell Lung Cancer with Mutated EGFR.
SO NEW ENGLAND JOURNAL OF MEDICINE
DE growth factor receptor;previously treated patient;randomized phase iii;japanese patient;mutation;survival;paclitaxel;docetaxel;disease;trial
AB Background: Non-small-cell lung cancer with sensitive mutations of the epidermal growth factor receptor (EGFR) is highly responsive to EGFR tyrosine kinase inhibitors such as gefitinib, but little is known about how its efficacy and safety profile compares with that of standard chemotherapy. Methods: We randomly assigned 230 patients with metastatic, non-small-cell lung cancer and EGFR mutations who had not previously received chemotherapy to receive gefitinib or carboplatin-paclitaxel. The primary end point was progression-free survival; secondary end points included overall survival, response rate, and toxic effects. Results: In the planned interim analysis of data for the first 200 patients, progression-free survival was significantly longer in the gefitinib group than in the standard-chemotherapy group (hazard ratio for death or disease progression with gefitinib, 0.36; P<0.001), resulting in early termination of the study. The gefitinib group had a significantly longer median progression-free survival (10.8 months, vs. 5.4 months in the chemotherapy group; hazard ratio, 0.30; 95% confidence interval, 0.22 to 0.41; P<0.001), as well as a higher response rate (73.7% vs. 30.7%, P<0.001). The median overall survival was 30.5 months in the gefitinib group and 23.6 months in the chemotherapy group (P=0.31). The most common adverse events in the gefitinib group were rash (71.1%) and elevated aminotransferase levels (55.3%), and in the chemotherapy group, neutropenia (77.0%), anemia (64.6%), appetite loss (56.6%), and sensory neuropathy (54.9%). One patient receiving gefitinib died from interstitial lung disease. Conclusions: First-line gefitinib for patients with advanced non-small-cell lung cancer who were selected on the basis of EGFR mutations improved progression-free survival, with acceptable toxicity, as compared with standard chemotherapy. (UMIN-CTR number, C000000376.) N Engl J Med 2010;362:2380-8.
FU Japan Society for Promotion of ScienceMinistry of Education, Culture,
NR 32
TC 3905
Z9 0
U1 12
U2 335.0
J9 NEW ENGLAND JOURNAL OF MEDICINE
PD JUN
PY 2010
VL 362
BP 2380
EP 2388
DI 10.1056/NEJMoa0909530
PG 9
SC GENERAL & INTERNAL MEDICINE
UT WOS:000279043800007
PM 20573926
ER

PT J
AU PAEZ, JG
   PA, JANNE
   JC, LEE
   S, TRACY
   H, GREULICH
   S, GABRIEL
   P, HERMAN
   FJ, KAYE
   N, LINDEMAN
   TJ, BOGGON
   K, NAOKI
   H, SASAKI
   Y, FUJII
   MJ, ECK
   WR, SELLERS
   BE, JOHNSON
   M, MEYERSON
TI EGFR mutations in lung cancer: Correlation with clinical response to gefitinib therapy
SO SCIENCE
DE growth factor receptor;tyrosine kinase;braf gene;inhibitor;sensitivity;trial;amplification;combination;paclitaxel;efficacy
AB Receptor tyrosine kinase genes were sequenced in non - small cell lung cancer (NSCLC) and matched normal tissue. Somatic mutations of the epidermal growth factor receptor gene EGFR were found in 15 of 58 unselected tumors from Japan and 1 of 61 from the United States. Treatment with the EGFR kinase inhibitor gefitinib (Iressa) causes tumor regression in some patients with NSCLC, more frequently in Japan. EGFR mutations were found in additional lung cancer samples from U. S. patients who responded to gefitinib therapy and in a lung adenocarcinoma cell line that was hypersensitive to growth inhibition by gefitinib, but not in gefitinib-insensitive tumors or cell lines. These results suggest that EGFR mutations may predict sensitivity to gefitinib.
FU NATIONAL CANCER INSTITUTEUnited States Department of Health & Human
NR 26
TC 7340
Z9 0
U1 29
U2 865.0
J9 SCIENCE
PD JUN
PY 2004
VL 304
BP 1497
EP 1500
DI 10.1126/science.1099314
PG 4
SC SCIENCE & TECHNOLOGY - OTHER TOPICS
UT WOS:000221795800043
PM 15118125
ER

PT J
AU TIMMERMAN, R
   REBECCA, PAULUS
   JAMES, GALVIN
   JEFFREY, MICHALSKI
   WILLIAM, STRAUBE
   JEFFREY, BRADLEY
   ACHILLES, FAKIRIS
   ANDREA, BEZJAK
   GREGORY, VIDETIC
   DAVID, JOHNSTONE
   JACK, FOWLER
   ELIZABETH, GORE
   HAK, CHOY
TI Stereotactic Body Radiation Therapy for Inoperable Early Stage Lung Cancer
SO JAMA-JOURNAL OF THE AMERICAN MEDICAL ASSOCIATION
DE phase ii;clinical trial;radiotherapy;carcinoma;management;oncology;outcm;tumor
AB Context Patients with early stage but medically inoperable lung cancer have a poor rate of primary tumor control (30%-40%) and a high rate of mortality (3-year survival, 20%-35%) with current management. Objective To evaluate the toxicity and efficacy of stereotactic body radiation therapy in a high-risk population of patients with early stage but medically inoperable lung cancer. Design, Setting, and Patients Phase 2 North American multicenter study of patients aged 18 years or older with biopsy-proven peripheral T1-T2N0M0 non-small cell tumors (measuring <5 cm in diameter) and medical conditions precluding surgical treatment. The prescription dose was 18 Gy per fraction x 3 fractions (54 Gy total) with entire treatment lasting between 11/2 and 2 weeks. The study opened May 26, 2004, and closed October 13, 2006; data were analyzed through August 31, 2009. Main Outcome Measures The primary end point was 2-year actuarial primary tumor control; secondary end points were disease-free survival (ie, primary tumor, involved lobe, regional, and disseminated recurrence), treatment-related toxicity, and overall survival. Results A total of 59 patients accrued, of which 55 were evaluable (44 patients with T1 tumors and 11 patients with T2 tumors) with a median follow-up of 34.4 months (range, 4.8-49.9 months). Only 1 patient had a primary tumor failure; the estimated 3-year primary tumor control rate was 97.6% (95% confidence interval [CI], 84.3%-99.7%). Three patients had recurrence within the involved lobe; the 3-year primary tumor and involved lobe (local) control rate was 90.6% (95% CI, 76.0%-96.5%). Two patients experienced regional failure; the local-regional control rate was 87.2% (95% CI, 71.0%-94.7%). Eleven patients experienced disseminated recurrence; the 3-year rate of disseminated failure was 22.1% (95% CI, 12.3%-37.8%). The rates for disease-free survival and overall survival at 3 years were 48.3% (95% CI, 34.4%-60.8%) and 55.8% (95% CI, 41.6%-67.9%), respectively. The median overall survival was 48.1 months (95% CI, 29.6 months to not reached). Protocol-specified treatment-related grade 3 adverse events were reported in 7 patients (12.7%; 95% CI, 9.6%-15.8%); grade 4 adverse events were reported in 2 patients (3.6%; 95% CI, 2.7%-4.5%). No grade 5 adverse events were reported. Conclusion Patients with inoperable non-small cell lung cancer who received stereotactic body radiation therapy had a survival rate of 55.8% at 3 years, high rates of local tumor control, and moderate treatment-related morbidity. JAMA. 2010; 303(11): 1070-1076
FU Varian Medical Systems (Palo Alto, California); Elekta Oncology
NR 20
TC 1715
Z9 0
U1 3
U2 83.0
J9 JAMA-JOURNAL OF THE AMERICAN MEDICAL ASSOCIATION
PD MAR
PY 2010
VL 303
BP 1070
EP 1076
DI 10.1001/jama.2010.261
PG 7
SC GENERAL & INTERNAL MEDICINE
UT WOS:000275594100020
PM 20233825
ER

PT J
AU ONISHI, H
   HIROKI, SHIRATO
   YASUSHI, NAGATA
   MASAHIRO, HIRAOKA
   MASAHARU, FUJINO
   KOTARO, GOMI
   YUZURU, NIIBE
   KATSUYUKI, KARASAWA
   KAZUSHIGE, HAYAKAWA
   YOSHIHIRO, TAKAI
   TOMOKI, KIMURA
   ATSUYA, TAKEDA
   ATSUSHI, OUCHI
   MASATO, HAREYAMA
   MASAKI, KOKUBO
   RYUSUKE, HARA
   JUN, ITAMI
   KAZUNARI, YAMADA
   TSUTOMU, ARAKI
TI Hypofractionated stereotactic radiotherapy (HypoFXSRT) for stage I non-small cell lung cancer: Updated results of 257 patients in a Japanese multi-institutional study
SO JOURNAL OF THORACIC ONCOLOGY
DE stereotactic radiotherapy; non-small cell lung cancer; stage i;hypofractionated
AB Introduction: Hypofractionated stereotactic radiotherapy (HypoFXSRT) has recently been used for the treatment of small lung tumors. We retrospectively analyzed the treatment outcome of HypoFXSRT for stage I non-small cell lung cancer (NSCLC) treated in a Japanese multi-institutional study. Methods: This is a retrospective study to review 257 patients with stage I NSCLC (median age, 74 years: 164 T1N0M0, 93 T2N0M0) were treated with HypoFXSRT alone at 14 institutions. Stereotactic three-dimensional treatment was performed using noncoplanar dynamic arcs or multiple static ports. A total dose of 18 to 75 Gy at the isocenter was administered in one to 22 fractions. The median calculated biological effective dose (BED) was 111 Gy (range, 57-180 Gy) based on alpha/beta = 10. Results: During follow-up (median, 38 months), pulmonary complications of above grade 2 arose in 14 patients (5.4%). Local progression occurred in 36 patients (14.0%), and the local recurrence rate was 8.4% for a BED of 100 Gy or more compared with 42.9% for less than 100 Gy (p < 0.001). The 5-year overall survival rate of medically operable patients was 70.8% among those treated with a BED of 100 Gy or more compared with 30.2% among those treated with less than 100 Gy (p < 0.05). Conclusions: Although this is a retrospective study, HypoFXSRT with a BED of less than 180 Gy was almost safe for stage I NSCLC, and the local control and overall survival rates in 5 years with a BED of 100 Gy or more were superior to the reported results for conventional radiotherapy. For all treatment methods and schedules, the local control and survival rates were better with a BED of 100 Gy or more compared with less than 100 Gy. HypoFXSRT is feasible for curative treatment of patients with stage I NSCLC.
FU V Foundation for Cancer Research; PfizerPfizer; Abbott
NR 25
TC 688
Z9 0
U1 0
U2 30.0
J9 JOURNAL OF THORACIC ONCOLOGY
PD JUL
PY 2007
VL 2
BP S94
EP S100
DI 10.1097/JTO.0b013e318074de34
PG 7
SC ONCOLOGY; RESPIRATORY SYSTEM
UT WOS:000247937100002
PM 17603311
ER

PT J
AU BRADLEY, JD
   REBECCA, PAULUS
   RITSUKO, KOMAKI
   GREGORY, MASTERS
   GEORGE, BLUMENSCHEIN
   STEVEN, SCHILD
   JEFFREY, BOGART
   CHEN, HU
   KENNETH, FORSTER
   ANTHONY, MAGLIOCCO
   VIVEK, KAVADI
   I, GARCES YOLANDA
   SAMIR, NARAYAN
   PUNEETH, IYENGAR
   CLIFF, ROBINSON
   B, WYNN RAYMOND
   CHRISTOPHER, KOPROWSKI
   JOANNE, MENG
   JONATHAN, BEITLER
   RAKESH, GAUR
   JR, CURRAN WALTER
   HAK, CHOY
TI Standard-dose versus high-dose conformal radiotherapy with concurrent and consolidation carboplatin plus paclitaxel with or without cetuximab for patients with stage IIIA or IIIB non-small-cell lung cancer (RTOG 0617): a randomised, two-by-two factorial phase 3 study
SO LANCET ONCOLOGY
DE therapy oncology group;radiation therapy;clinical trial;competing risk;chemotherapy;chemoradiation;carcinoma;induction
AB Background We aimed to compare overall survival after standard-dose versus high-dose conformal radiotherapy with concurrent chemotherapy and the addition of cetuximab to concurrent chemoradiation for patients with inoperable stage III non-small-cell lung cancer. Methods In this open-label randomised, two-by-two factorial phase 3 study in 185 institutions in the USA and Canada, we enrolled patients (aged =18 years) with unresectable stage III non-small-cell lung cancer, a Zubrod performance status of 01, adequate pulmonary function, and no evidence of supraclavicular or contralateral hilar adenopathy. We randomly assigned (1:1:1:1) patients to receive either 60 Gy (standard dose), 74 Gy (high dose), 60 Gy plus cetuximab, or 74 Gy plus cetuximab. All patients also received concurrent chemotherapy with 45 mg/m2 paclitaxel and carboplatin once a week (AUC 2); 2 weeks after chemoradiation, two cycles of consolidation chemotherapy separated by 3 weeks were given consisting of paclitaxel (200 mg/m2) and carboplatin (AUC 6). Randomisation was done with permuted block randomisation methods, stratified by radiotherapy technique, Zubrod performance status, use of PET during staging, and histology; treatment group assignments were not masked. Radiation dose was prescribed to the planning target volume and was given in 2 Gy daily fractions with either intensity-modulated radiation therapy or three-dimensional conformal radiation therapy. The use of four-dimensional CT and image-guided radiation therapy were encouraged but not necessary. For patients assigned to receive cetuximab, 400 mg/m2 cetuximab was given on day 1 followed by weekly doses of 250 mg/m2, and was continued through consolidation therapy. The primary endpoint was overall survival. All analyses were done by modified intention-to-treat. The study is registered with ClinicalTrials.gov, number NCT00533949. Findings Between Nov 27, 2007, and Nov 22, 2011, 166 patients were randomly assigned to receive standard-dose chemoradiotherapy, 121 to high-dose chemoradiotherapy, 147 to standard-dose chemoradiotherapy and cetuximab, and 110 to high-dose chemoradiotherapy and cetuximab. Median follow-up for the radiotherapy comparison was 22.9 months (IQR 27.533.3). Median overall survival was 28.7 months (95% CI 24.136.9) for patients who received standard-dose radiotherapy and 20.3 months (17.725.0) for those who received high-dose radiotherapy (hazard ratio [HR] 1.38, 95% CI 1.091.76; p=0.004). Median follow-up for the cetuximab comparison was 21.3 months (IQR 23.529.8). Median overall survival in patients who received cetuximab was 25.0 months (95% CI 20.230.5) compared with 24.0 months (19.828.6) in those who did not (HR 1.07, 95% CI 0.841.35; p=0.29). Both the radiation-dose and cetuximab results crossed protocol-specified futility boundaries. We recorded no statistical differences in grade 3 or worse toxic effects between radiotherapy groups. By contrast, the use of cetuximab was associated with a higher rate of grade 3 or worse toxic effects (205 [86%] of 237 vs 160 [70%] of 228 patients; p<0.0001). There were more treatment-related deaths in the high-dose chemoradiotherapy and cetuximab groups (radiotherapy comparison: eight vs three patients; cetuximab comparison: ten vs five patients). There were no differences in severe pulmonary events between treatment groups. Severe oesophagitis was more common in patients who received high-dose chemoradiotherapy than in those who received standard-dose treatment (43 [21%] of 207 patients vs 16 [7%] of 217 patients; p<0.0001). Interpretation 74 Gy radiation given in 2 Gy fractions with concurrent chemotherapy was not better than 60 Gy plus concurrent chemotherapy for patients with stage III non-small-cell lung cancer, and might be potentially harmful. Addition of cetuximab to concurrent chemoradiation and consolidation treatment provided no benefit in overall survival for these patients.
FU NATIONAL CANCER INSTITUTEUnited States Department of Health & Human
NR 23
TC 1136
Z9 0
U1 7
U2 75.0
J9 LANCET ONCOLOGY
PD FEB
PY 2015
VL 16
BP 187
EP 199
DI 10.1016/S1470-2045(14)71207-0
PG 13
SC ONCOLOGY
UT WOS:000348841700035
PM 25601342
ER

PT J
AU ANTONIA, SJ
   A, VILLEGAS
   D, DANIEL
   D, VICENTE
   S, MURAKAMI
   R, HUI
   T, KURATA
   A, CHIAPPORI
   H, LEE K
   M, DE WIT
   C, CHO B
   M, BOURHABA
   X, QUANTIN
   T, TOKITO
   T, MEKHAIL
   D, PLANCHARD
   -C, KIM Y
   S, KARAPETIS C
   S, HIRET
   G, OSTOROS
   K, KUBOTA
   E, GRAY J
   L, PAZ-ARES
   CASTRO, CARPENO J DE
   C, FAIVRE-FINN
   M, RECK
   J, VANSTEENKISTE
   R, SPIGEL D
   C, WADSWORTH
   G, MELILLO
   M, TABOADA
   A, DENNIS P
   M, OZGUROGLU
   INVESTIGATORS, CA PACIFIC
TI Overall Survival with Durvalumab after Chemoradiotherapy in Stage III NSCLC
SO NEW ENGLAND JOURNAL OF MEDICINE
DE cell lung cancer;phase iii;concurrent chemoradiotherapy;consolidation chemotherapy;radiation;docetaxel;chemoradiation;radiotherapy;expression;cisplatin
AB BACKGROUND An earlier analysis in this phase 3 trial showed that durvalumab significantly prolonged progression-free survival, as compared with placebo, among patients with stage III, unresectable non-small-cell lung cancer (NSCLC) who did not have disease progression after concurrent chemoradiotherapy. Here we report the results for the second primary end point of overall survival. METHODS We randomly assigned patients, in a 2: 1 ratio, to receive durvalumab intravenously, at a dose of 10 mg per kilogram of body weight, or matching placebo every 2 weeks for up to 12 months. Randomization occurred 1 to 42 days after the patients had received chemoradiotherapy and was stratified according to age, sex, and smoking history. The primary end points were progression-free survival (as assessed by blinded independent central review) and overall survival. Secondary end points included the time to death or distant metastasis, the time to second progression, and safety. RESULTS Of the 713 patients who underwent randomization, 709 received the assigned intervention (473 patients received durvalumab and 236 received placebo). As of March 22, 2018, the median follow-up was 25.2 months. The 24-month overall survival rate was 66.3% (95% confidence interval [CI], 61.7 to 70.4) in the durvalumab group, as compared with 55.6% (95% CI, 48.9 to 61.8) in the placebo group (two-sided P = 0.005). Durvalumab significantly prolonged overall survival, as compared with placebo (stratified hazard ratio for death, 0.68; 99.73% CI, 0.47 to 0.997; P = 0.0025). Updated analyses regarding progression-free survival were similar to those previously reported, with a median duration of 17.2 months in the durvalumab group and 5.6 months in the placebo group (stratified hazard ratio for disease progression or death, 0.51; 95% CI, 0.41 to 0.63). The median time to death or distant metastasis was 28.3 months in the durvalumab group and 16.2 months in the placebo group (stratified hazard ratio, 0.53; 95% CI, 0.41 to 0.68). A total of 30.5% of the patients in the durvalumab group and 26.1% of those in the placebo group had grade 3 or 4 adverse events of any cause; 15.4% and 9.8% of the patients, respectively, discontinued the trial regimen because of adverse events. CONCLUSIONS Durvalumab therapy resulted in significantly longer overall survival than placebo. No new safety signals were identified.
FU AstraZenecaAstraZeneca; NATIONAL CANCER INSTITUTEUnited States
NR 22
TC 1085
Z9 0
U1 19
U2 107.0
J9 NEW ENGLAND JOURNAL OF MEDICINE
PD DEC
PY 2018
VL 379
BP 2342
EP 2350
DI 10.1056/NEJMoa1809697
PG 9
SC GENERAL & INTERNAL MEDICINE
UT WOS:000452872600009
PM 30280658
ER

PT J
AU MILLER, VA
   VERA, HIRSH
   JACQUES, CADRANEL
   YUH-MIN, CHEN
   KEUNCHIL, PARK
   SANG-WE, KIM
   CAICUN, ZHOU
   WU-CHOU, SU
   MENGZHAO, WANG
   YAN, SUN
   SEOG, HEO DAE
   LUCIO, CRINO
   ENG-HUAT, TAN
   TSU-YI, CHAO
   MEHDI, SHAHIDI
   JULIE, CONG XIUYU
   M, LORENCE ROBERT
   CHIH-HSIN, YANG JAMES
TI Afatinib versus placebo for patients with advanced, metastatic non-small-cell lung cancer after failure of erlotinib, gefitinib, or both, and one or two lines of chemotherapy (LUX-Lung 1): a phase 2b/3 randomised trial
SO LANCET ONCOLOGY
DE growth factor receptor;tyrosine kinase inhibitor;acquired resistance;clinical trial;irreversible egfr;iii trial;mutation;discontinuation;gemcitabine;qlq c30
AB Background Afatinib, an irreversible ErbB-family blocker, has shown preclinical activity when tested in EGFR mutant models with mutations that confer resistance to EGFR tyrosine-kinase inhibitors. We aimed to assess its efficacy in patients with advanced lung adenocarcinoma with previous treatment failure on EGFR tyrosine-kinase inhibitors. Methods In this phase 2b/3 trial, we enrolled patients with stage IIIB or IV adenocarcinoma and an Eastern Cooperative Oncology Group performance (ECOG) performance score of 0-2 who had received one or two previous chemotherapy regimens and had disease progression after at least 12 weeks of treatment with erlotinib or gefitinib. We used a computer-generated sequence to randomly allocate patients (2: 1) to either afatinib (50 mg per day) or placebo; all patients received best supportive care. Randomisation was done in blocks of three and was stratified by sex and baseline ECOG performance status (0-1 vs 2). Investigators, patients, and the trial sponsor were masked to treatment assignment. The primary endpoint was overall survival (from date of randomisation to death), analysed on an intention-to-treat basis. This study is registered with ClinicalTrials.gov, number NCT00656136. Findings Between May 26, 2008, and Sept 21, 2009, we identified 697 patients, 585 of whom were randomly allocated to treatment (390 to afatinib, 195 to placebo). Median overall survival was 10.8 months (95% CI 10.0-12.0) in the afatinib group and 12.0 months (10.2-14.3) in the placebo group (hazard ratio 1.08, 95% CI 0.86-1.35; p=0.74). Median progression-free survival was longer in the afatinib group (3.3 months, 95% CI 2.79-4.40) than it was in the placebo group (1.1 months, 0.95-1.68; hazard ratio 0.38, 95% CI 0.31-0.48; p<0.0001). No complete responses to treatment were noted; 29 (7%) patients had a partial response in the afatinib group, as did one patient in the placebo group. Subsequent cancer treatment was given to 257 (68%) patients in the afatinib group and 153 (79%) patients in the placebo group. The most common adverse events in the afatinib group were diarrhoea (339 [87%] of 390 patients; 66 [17%] were grade 3) and rash or acne (305 [78%] patients; 56 [14%] were grade 3). These events occurred less often in the placebo group (18 [9%] of 195 patients had diarrhoea; 31 [16%] had rash or acne), all being grade 1 or 2. Drug-related serious adverse events occurred in 39 (10%) patients in the afatinib group and one (<1%) patient in the placebo group. We recorded two possibly treatment-related deaths in the afatinib group. Interpretation Although we recorded no benefit in terms of overall survival with afatinib (which might have been affected by cancer treatments given after progression in both groups), our findings for progression-free survival and response to treatment suggest that afatinib could be of some benefit to patients with advanced lung adenocarcinoma who have failed at least 12 weeks of previous EGFR tyrosine-kinase inhibitor treatment.
FU Boehringer Ingelheim Inc.Boehringer Ingelheim; AstraZenecaAstraZeneca;
NR 31
TC 727
Z9 0
U1 0
U2 141.0
J9 LANCET ONCOLOGY
PD MAY
PY 2012
VL 13
BP 528
EP 538
DI 10.1016/S1470-2045(12)70087-6
PG 11
SC ONCOLOGY
UT WOS:000303508700044
PM 22452896
ER

PT J
AU MITSUDOMI, T
   SATOSHI, MORITA
   YASUSHI, YATABE
   SHUNICHI, NEGORO
   ISAMU, OKAMOTO
   JUNJI, TSURUTANI
   TAKASHI, SETO
   MIYAKO, SATOUCHI
   HIROHITO, TADA
   TOMONORI, HIRASHIMA
   KAZUHIRO, ASAMI
   NOBUYUKI, KATAKAMI
   MINORU, TAKADA
   HIROSHIGE, YOSHIOKA
   KAZUHIKO, SHIBATA
   SHINZOH, KUDOH
   EIJI, SHIMIZU
   HIROSHI, SAITO
   SHINICHI, TOYOOKA
   KAZUHIKO, NAKAGAWA
   MASAHIRO, FUKUOKA
   GRP, CA W JAPAN ONCOLOGY
TI Gefitinib versus cisplatin plus docetaxel in patients with non-small-cell lung cancer harbouring mutations of the epidermal growth factor receptor (WJTOG3405): an open label, randomised phase 3 trial
SO LANCET ONCOLOGY
DE previously treated patient;japanese patient;ii trial;survival;gene;chemotherapy;multicenter;efficacy;disease;assay
AB Background Patients with non-small-cell lung cancer harbouring mutations in the epidermal growth factor receptor (EGFR) gene respond well to the EGFR-specific tyrosine kinase inhibitor gefitinib. However, whether gefitinib is better than standard platinum doublet chemotherapy in patients selected by EGFR mutation is uncertain. Methods We did an open label, phase 3 study (WJTOG3405) with recruitment between March 31, 2006, and June 22, 2009, at 36 centres in Japan. 177 chemotherapy-naive patients aged 75 years or younger and diagnosed with stage IIIB/IV non-small-cell lung cancer or postoperative recurrence harbouring EGFR mutations (either the exon 19 deletion or L858R point mutation) were randomly assigned, using a minimisation technique, to receive either gefitinib (250 mg/day orally; n=88) or cisplatin (80 mg/m(2), intravenously) plus docetaxel (60 mg/m(2), intravenously; n=89), administered every 21 days for three to six cycles. The primary endpoint was progression-free survival. Survival analysis was done with the modified intention-to-treat population. This study is registered with UMIN (University Hospital Medical Information Network in Japan), number 000000539. Findings Five patients were excluded (two patients were found to have thyroid and colon cancer after randomisation, one patient had an exon 18 mutation, one patient had insufficient consent, and one patient showed acute allergic reaction to docetaxel). Thus, 172 patients (86 in each group) were included in the survival analyses. The gefitinib group had significantly longer progression-free survival compared with the cisplatin plus docetaxel goup, with a median progression-free survival compared with the cisplatin plus docetaxel goup, with a median progression-free survival time of 9.2 months (95% CI 8.0-13.9) versus 6.3 months (5.8-7.8; HR 0.489, 95% CI 0.336-0.710, log-rank p<0.0001). Myelosuppression, alopecia, and fatigue were more frequent in the cisplatin plus docetaxel group, but skin toxicity, liver dysfunction, and diarrhoea were more frequent in the gefitinib group. Two patients in the gefitinib group developed interstitial lung disease (incidence 2.3%), one of whom died. Interpretation Patients with lung cancer who are selected by EGFR mutations have longer progression-free survival if they are treated with gefitinib than if they are treated with cisplatin plus docetaxel.
FU several pharmaceutical companies; West Japan Oncology Group;
NR 33
TC 2981
Z9 0
U1 5
U2 275.0
J9 LANCET ONCOLOGY
PD FEB
PY 2010
VL 11
BP 121
EP 128
DI 10.1016/S1470-2045(09)70364-X
PG 8
SC ONCOLOGY
UT WOS:000275152900019
PM 20022809
ER

PT J
AU OLAUSSEN, KA
   ARIANE, DUNANT
   PIERRE, FOURET
   ELISABETH, BRAMBILLA
   FABRICE, ANDRE
   VINCENT, HADDAD
   ESTELLE, TARANCHON
   MARTIN, FILIPITS
   ROBERT, PIRKER
   H, POPPER HELMUT
   ROLF, STAHEL
   LAURE, SABATIER
   JEAN-PIERRE, PIGNON
   THOMAS, TURSZ
   THIERRY, LE CHEVALIER
   JEAN-CHARLES, SORIA
   INVESTIGATORS, CA IALT BIO
TI DNA repair by ERCC1 in non-small-cell lung cancer and cisplatin-based adjuvant chemotherapy
SO NEW ENGLAND JOURNAL OF MEDICINE
DE nucleotide excision repair;messenger rna level;gene expression;tumor response;survival;polymorphism;association;recombination;resistance;carcinoma
AB Background: Adjuvant cisplatin-based chemotherapy improves survival among patients with completely resected non-small-cell lung cancer, but there is no validated clinical or biologic predictor of the benefit of chemotherapy. Methods: We used immunohistochemical analysis to determine the expression of the excision repair cross-complementation group 1 (ERCC1) protein in operative specimens of non-small-cell lung cancer. The patients had been enrolled in the International Adjuvant Lung Cancer Trial, thereby allowing a comparison of the effect of adjuvant cisplatin-based chemotherapy on survival, according to ERCC1 expression. Overall survival was analyzed with a Cox model adjusted for clinical and pathological factors. Results: Among 761 tumors, ERCC1 expression was positive in 335 (44%) and negative in 426 (56%). A benefit from cisplatin-based adjuvant chemotherapy was associated with the absence of ERCC1 (test for interaction, P=0.009). Adjuvant chemotherapy, as compared with observation, significantly prolonged survival among patients with ERCC1-negative tumors (adjusted hazard ratio for death, 0.65; 95% confidence interval [CI], 0.50 to 0.86; P=0.002) but not among patients with ERCC1-positive tumors (adjusted hazard ratio for death, 1.14; 95% CI, 0.84 to 1.55; P=0.40). Among patients who did not receive adjuvant chemotherapy, those with ERCC1-positive tumors survived longer than those with ERCC1-negative tumors (adjusted hazard ratio for death, 0.66; 95% CI, 0.49 to 0.90; P=0.009). Conclusions: Patients with completely resected non-small-cell lung cancer and ERCC1-negative tumors appear to benefit from adjuvant cisplatin-based chemotherapy, whereas patients with ERCC1-positive tumors do not.
FU Bristol-Myers SquibbBristol-Myers Squibb; Ono Pharmaceutical; NATIONAL
NR 41
TC 1389
Z9 0
U1 1
U2 102.0
J9 NEW ENGLAND JOURNAL OF MEDICINE
PD SEP
PY 2006
VL 355
BP 983
EP 991
DI 10.1056/NEJMoa060570
PG 9
SC GENERAL & INTERNAL MEDICINE
UT WOS:000240273300004
PM 16957145
ER

PT J
AU OHE, Y
   YUKITO, ICHINOSE
   KAZUHIKO, NAKAGAWA
   TOMOHICLE, TAMURA
   KAORU, KUBOTA
   NOBUYUKI, YAMAMOTO
   SUSUMU, ADACHI
   YOSHIHIRO, NAMBU
   TOSHIO, FUJIMOTO
   YUTAKA, NISHIWAKI
   NAGAHIRO, SAIJO
   MASAHIRO, FUKUOKA
TI Efficacy and safety of two doses of pemetrexed supplemented with folic acid and vitamin B-12 in previously treated patients with non-small cell lung cancer
SO CLINICAL CANCER RESEARCH
DE randomized phase iii;continual reassessment method;of life questionnaire;multitargeted antifolate;japanese patient;i evaluation;ly231514;disodium;carcinoma;trial
AB Purpose: The objective of this study was to evaluate the efficacy and safety of two doses of pemetrexed supplemented with folic acid and vitamin B-12 in pretreated Japanese patients with advanced non-small cell lung cancer (NSCLC). Experimental Design: Patients with an Eastern Cooperative Oncology Group performance status 0 to 2, stage III or IV, and who received previously one or two chemotherapy regimens were randomized to receive 500 mg/m(2) pemetrexed (P500) or 1,000 mg/m(2) pernetrexed (P1000) on day 1 every 3 weeks. The primary endpoint Was response rate. Results: Of the 216 patients evaluable for efficacy (108 in each arm), response rates were 18.5% (90% confidence interval, 12.6-25.8%) and 14.8% (90% confidence interval, 9.5-21.6%), median survival times were 16.0 and 12.6 months, 1-year survival rates were 59.2% and 53.7%, and median progression-free survival were 3.0 and 2.5 months for the P500 and P1000, respectively. Cox multiple regression analysis indicated that pernetrexed dose was not a significant prognostic factor. Drug-related toxicity Was generally tolerable for both doses; however, the safety profile of P500 showed generally milder toxicity. Main adverse drug reactions of severity grade 3 or 4 were neutrophil count decreased (20.2%) and alanine aminotransferase (glutamine pyruvic transaminase) increased (15.8%) in P500 and neutrophil count decreased (24.3%),WBC count decreased (20.7%), and lymphocyte count decreased (18.0%) in P1000. One drug-related death from interstitial lung disease occurred in the P500. Conclusion: P500 and P1000 are similarly active with promising efficacy and acceptable safety outcomes in pretreated patients with NSCLC. These results support the use of P500 as a second- and third-line treatment of NSCLC.
FU Cancer Immunology Translational Cancer Research Grant from Cancer
NR 27
TC 685
Z9 0
U1 0
U2 1.0
J9 CLINICAL CANCER RESEARCH
PD JUL
PY 2008
VL 14
BP 4206
EP 4212
DI 10.1158/1078-0432.CCR-07-5143
PG 7
SC ONCOLOGY
UT WOS:000257377300025
PM 18594001
ER

PT J
AU GIACCONE, G
   RS, HERBST
   C, MANEGOLD
   G, SCAGLIOTTI
   R, ROSELL
   V, MILLER
   RB, NATALE
   JH, SCHILLER
   J, VON PAWEL
   A, PLUZANSKA
   M, GATZEMEIER
   J, GROUS
   JS, OCHS
   SD, AVERBUCH
   MK, WOLF
   P, RENNIE
   A, FANDI
   DH, JOHNSON
TI Gefitinib in combination with gemcitabine and cisplatin in advanced non-small-cell lung cancer: A phase III trial-INTACT1
SO JOURNAL OF CLINICAL ONCOLOGY
DE growth factor receptor;tyrosine kinase;trial;inhibitor;chemotherapy;efficacy;tumor;iressa
AB Purpose The purpose of this study was to determine whether the addition of the epidermal growth factor receptor tyrosine kinase inhibitor gefitinib (Iressa, ZD1839; AstraZeneca, Wilmington, DE) to standard first-line gemcitabine and cisplatin provides clinical benefit over gemcitabine and cisplatin alone in patients with advanced or metastatic non-small-cell lung cancer (NSCLC). Gefitinib has demonstrated encouraging efficacy in advanced NSCLC in phase 11 trials in pretreated patients, and a phase I trial of gefitinib in combination with gemcitabine and cisplatin showed favorable tolerability. Patients and Methods This was a phase III randomized, double-blind, placebo-controlled, multicenter trial in chemotherapy-naive patients with unresectable stage III or IV NSCLC. All patients received up to six cycles of chemotherapy (cisplatin 80 mg/m(2) on day 1 and gemcitabine 1,250 mg/m(2) on days 1 and 8 of the 3-week cycle) plus either gefitinib 500 mg/d, gefitinib 250 mg/d, or placebo. Daily gefitinib or placebo was continued until disease progression. End points included overall survival (primary), time to progression, response rates, and safety evaluation. Results A total of 1,093 patients were enrolled. There was no difference in efficacy end points between the treatment groups: for the gefitinib 500 mg/d, gefitinib 250 mg/d, and placebo groups, respectively, median survival times were 9.9, 9.9, and 10.9 months (global ordered log-rank [GOLrank] P =.4560), median times to progression were 5.5, 5.8, and 6.0 months (GOLrank; P =.7633), and response rates were 49.7%, 50.3%, and 44.8%. No significant unexpected adverse events were seen. (C) 2004 by American Society of Clinical Oncology. Conclusion Gefitinib in combination with gemcitabine and cisplatin in chemotherapy-naive patients with advanced NSCLC did not have improved efficacy over gemcitabine and cisplatin alone. The reasons for this remain obscure and require further preclinical testing.
FU F Hoffmann-La Roche Ltd/Genentech IncHoffmann-La RocheRoche
NR 23
TC 1379
Z9 0
U1 4
U2 58.0
J9 JOURNAL OF CLINICAL ONCOLOGY
PD MAR
PY 2004
VL 22
BP 777
EP 784
DI 10.1200/JCO.2004.08.001
PG 8
SC ONCOLOGY
UT WOS:000189380900006
PM 14990632
ER

PT J
AU CAPPUZZO, F
   FR, HIRSCH
   E, ROSSI
   S, BARTOLINI
   GL, CERESOLI
   L, BEMIS
   J, HANEY
   S, WITTA
   K, DANENBERG
   I, DOMENICHINI
   V, LUDOVINI
   E, MAGRINI
   V, GREGORC
   C, DOGLIONI
   A, SIDONI
   M, TONATO
   WA, FRANKLIN
   L, CRINO
   PA, BUNN
   M, VARELLA-GARCIA
TI Epidermal growth factor receptor gene and protein and gefitinib sensitivity in non-small-cell lung cancer
SO JNCI-JOURNAL OF THE NATIONAL CANCER INSTITUTE
DE tyrosine kinase inhibitor;egfr mutation;oncology group;expression;survival;efficacy;trial;amplification;chemotherapy;apoptosis
AB Background: Gefitinib is a selective inhibitor of the epidermal growth factor (EGFR) tyrosine kinase, which is overexpressed in many cancers, including non-small-cell lung cancer (NSCLC). We carried out a clinical study to compare the relationship between EGFR gene copy number, EGFR protein expression, EGFR mutations, and Akt activation status as predictive markers for gefitinib therapy in advanced NSCLC. Methods: Tumors from 102 NSCLC patients treated daily with 250 mg of gefitinib were evaluated for EGFR status by fluorescence in situ hybridization (FISH), DNA sequencing, and immunohistochemistry and for Akt activation status (phospho-Akt [P-Akt]) by immunohistochemistry. Time to progression, overall survival, and 95% confidence intervals (CIs) were calculated and evaluated by the Kaplan-Meier method; groups were compared using the log-rank test. Risk factors associated with survival were evaluated using Cox proportional hazards regression modeling and multivariable analysis. All statistical tests were two-sided. Results: Amplification or high polysomy of the EGFR gene (seen in 33 of 102 patients) and high protein expression (seen in 58 of 98 patients) were statistically significantly associated with better response (36% versus 3%, mean difference = 34%, 95% CI = 16.6 to 50.3; P <.001), disease control rate (67% versus 26%, mean difference = 40.6%, 95% CI = 21.5 to 59.7; P <.001), time to progression (9.0 versus 2.5 months, mean difference = 6.5 months, 95% CI = 2.8 to 10.3; P <.001), and survival (18.7 versus 7.0 months, mean difference = 11.7 months, 95% CI = 2.1 to 21.4; P =.03). EGFR mutations (seen in 15 of 89 patients) were also statistically significantly related to response and time to progression, but the association with survival was not statistically significant, and 40% of the patients with mutation had progressive disease. In multivariable analysis, only high EGFR gene copy number remained statistically significantly associated with better survival (hazard ratio = 0.44, 95% CI = 0.23 to 0.82). Independent of EGFR assessment method, EGFR(+)P-Akt(+) patients had a statistically significantly better outcome than EGFR(-), P-Akt(-), or EGFR(+)/P-Akt(-) patients. Conclusions: High EGFR gene copy number identified by FISH may be an effective molecular predictor for gefitinib efficacy in advanced NSCLC.
FU NATIONAL CANCER INSTITUTEUnited States Department of Health & Human
NR 41
TC 1320
Z9 0
U1 0
U2 76.0
J9 JNCI-JOURNAL OF THE NATIONAL CANCER INSTITUTE
PD MAY
PY 2005
VL 97
BP 643
EP 655
DI 10.1093/jnci/dji112
PG 13
SC ONCOLOGY
UT WOS:000229856400009
PM 15870435
ER

PT J
AU HAN, SW
   TY, KIM
   PG, HWANG
   S, JEONG
   J, KIM
   IS, CHOI
   DY, OH
   LH, KIM
   DW, KIM
   DH, CHUNG
   SA, IM
   YT, KIM
   JS, LEE
   DS, HEO
   YJ, BANG
   NK, KIM
TI Predictive and prognostic impact of epidermal growth factor receptor mutation in non-small-cell lung cancer patients treated with gefitinib
SO JOURNAL OF CLINICAL ONCOLOGY
DE tumor cell;tyrosine kinase;egfr mutation;pathway;sensitivity;inhibitor;efficacy;marker;trial
AB Purpose This study was undertaken to investigate the effects of epidermal growth factor receptor (EGFR) mutation and its downstream signaling on response and survival in non-small-cell lung cancer (NSCLC) patients treated with gefitinib. Patients and Methods For 90 consecutive NSCLC patients who had received gefitinib, EGFR mutation was analyzed by DNA sequencing of exons 18, 19, 21, and 23 in the EGFR tyrosine kinase domain. Expressions of phosphorylated (p) -Akt and p-Erk were determined via immunohistochemistry. Response rate, time to progression (TTP), and overall survival were compared between each group according to EGFR mutation, as well as p-Akt and p-Erk expression. Results Seventeen patients (18.9%; 95% CI, 10.8 to 27.0) harbored EGFR mutations. These mutations include deletions in exon 19 in seven patients, L858R in six patients, G719A in three patients, and a novel A859T in one patient. Response rate in patients with EGFR mutation was 64.7% (11 of 17 patients; 95% CI, 42.0 to 87.4), in contrast to 13.7% (10 of 73 patients; 95% CI, 5.8 to 21.6) in patients without mutation (P<.001). Moreover, these 17 patients with EGFR mutation had significantly prolonged TTP (21.7 v 1.8 months; P <.001) and overall survival (30.5 v 6.6 months; P <.001) compared with the remaining 73 patients without mutation. Although no significant correlation was detected between EGFR mutation and expressions of p-Akt or p-Erk, p-Akt overexpression was associated with prolonged TTP in patients with EGFR mutation. Conclusion Our data further support the importance of EGFR mutation with regard to gefitinib sensitivity. In addition to its predictive role, EGFR mutation confers significant survival benefits on NSCLC patients treated with gefitinib.
FU Bristol-Myers SquibbBristol-Myers Squibb; Ono Pharmaceutical
NR 21
TC 651
Z9 0
U1 1
U2 20.0
J9 JOURNAL OF CLINICAL ONCOLOGY
PD APR
PY 2005
VL 23
BP 2493
EP 2501
DI 10.1200/JCO.2005.01.388
PG 9
SC ONCOLOGY
UT WOS:000228313200005
PM 15710947
ER

PT J
AU WU, YL
   CAICUN, ZHOU
   CHENG-PING, HU
   JIFENG, FENG
   SHUN, LU
   YUNCHAO, HUANG
   WEI, LI
   MEI, HOU
   HUA, SHI JIAN
   YOUNG, LEE KYE
   CHONG-RUI, XU
   DAN, MASSEY
   MIYOUNG, KIM
   YANG, SHI
   L, GEATER SARAYUT
TI Afatinib versus cisplatin plus gemcitabine for first-line treatment of Asian patients with advanced non-small-cell lung cancer harbouring EGFR mutations (LUX-Lung 6): an open-label, randomised phase 3 trial
SO LANCET ONCOLOGY
DE erbb family blocker;clinical trial;solid tumor;chemotherapy;gefitinib;erlotinib;adenocarcinoma;multicenter;inhibitor;oncology
AB Background Afatinib-an oral irreversible ErbB family blocker-improves progression-free survival compared with pemetrexed and cisplatin for first-line treatment of patients with EGFR mutation-positive advanced non-small-cell lung cancer (NSCLC). We compared afatinib with gemcitabine and cisplatin-a chemotherapy regimen widely used in Asia-for first-line treatment of Asian patients with EGFR mutation-positive advanced NSCLC. Methods This open-label, randomised phase 3 trial was done at 36 centres in China, Thailand, and South Korea. After central testing for EGFR mutations, treatment-naive patients (stage IIIB or IV cancer [American Joint Committee on Cancer version 6], performance status 0-1) were randomly assigned (2: 1) to receive either oral afatinib (40 mg per day) or intravenous gemcitabine 1000 mg/m(2) on day 1 and day 8 plus cisplatin 75 mg/m(2) on day 1 of a 3-week schedule for up to six cycles. Randomisation was done centrally with a random number-generating system and an interactive internet and voice-response system. Randomisation was stratified by EGFR mutation (Leu858Arg, exon 19 deletions, or other; block size three). Clinicians and patients were not masked to treatment assignment, but the independent central imaging review group were. Treatment continued until disease progression, intolerable toxic effects, or withdrawal of consent. The primary endpoint was progression-free survival assessed by independent central review (intention-to-treat population). This study is registered with ClinicalTrials.gov, NCT01121393. Findings 910 patients were screened and 364 were randomly assigned (242 to afatinib, 122 to gemcitabine and cisplatin). Median progression-free survival was significantly longer in the afatinib group (11.0 months, 95% CI 9.7-13.7) than in the gemcitabine and cisplatin group (5.6 months, 5.1-6.7; hazard ratio 0.28, 95% CI 0.20-0.39; p<0.0001). The most common treatment-related grade 3 or 4 adverse events in the afatinib group were rash or acne (35 [14.6%] of 239 patients), diarrhoea (13 [5.4%]), and stomatitis or mucositis (13 [5.4%]), compared with neutropenia (30 [26.5%] of 113 patients), vomiting (22 [19.5%]), and leucopenia (17 [15.0%]) in the gemcitabine and cisplatin group. Treatment-related serious adverse events occurred in 15 (6.3%) patients in the afatinib group and nine (8.0%) patients in the gemcitabine and cisplatin group. Interpretation First-line afatinib significantly improves progression-free survival with a tolerable and manageable safety profile in Asian patients with EGFR mutation-positive advanced lung NSCLC. Afatinib should be considered as a first-line treatment option for this patient population.
FU Boehringer IngelheimBoehringer Ingelheim
NR 29
TC 1309
Z9 0
U1 4
U2 175.0
J9 LANCET ONCOLOGY
PD FEB
PY 2014
VL 15
BP 213
EP 222
DI 10.1016/S1470-2045(13)70604-1
PG 10
SC ONCOLOGY
UT WOS:000330228700034
PM 24439929
ER
