# Supplementary material for: Evolutions in the management of non-small cell lung cancer: A bibliometric study from the 100 most impactful articles in the field
Source: Front Oncol. 2022 Aug 17;12:939838. doi: 10.3389/fonc.2022.939838 (PMC9428518; doi:10.3389/fonc.2022.939838)
Supplement: Supplementary file 1 [file DataSheet_1.zip › Additional files/Figure production/CiteSpace figure production/project/clusters/4/UIDs.txt]

WOS:000241497900008
WOS:000260537600010
WOS:000268815200021
WOS:000228313200007
WOS:000189380900007
WOS:000320601700008
WOS:000279043800007
WOS:000221795800043
WOS:000275594100020
WOS:000247937100002
WOS:000348841700035
WOS:000452872600009
WOS:000303508700044
WOS:000275152900019
WOS:000240273300004
WOS:000257377300025
WOS:000189380900006
WOS:000229856400009
WOS:000228313200005
WOS:000330228700034
