# Supplementary material for: Evolutions in the management of non-small cell lung cancer: A bibliometric study from the 100 most impactful articles in the field
Source: Front Oncol. 2022 Aug 17;12:939838. doi: 10.3389/fonc.2022.939838 (PMC9428518; doi:10.3389/fonc.2022.939838)
Supplement: Supplementary file 1 [file DataSheet_1.zip › Additional files/Figure production/CiteSpace figure production/project/clusters/5/cluster5_keys_25.list]

@PHRASEmetastatic melanoma
@PHRASEplus carboplatin
@PHRASEimmune checkpoint blockade
@PHRASEerbb family blocker
@PHRASEgemcitabine plus vinorelbine
@PHRASEantitumor immunity
@PHRASEimmune system
@PHRASEcd8(+) t cell
@PHRASEmutational landscape
@PHRASEinstrumental activity
@PHRASEolder
@PHRASEage
@PHRASEqlq c30
@PHRASElandscape
@PHRASEkeynote 012
@PHRASElymphocyte associated antigen 4
@PHRASEfavorable prognosis
@PHRASEclinical response
@PHRASEcisplatin based therapy
@PHRASEimmunotherapy
@PHRASEpembrolizumab
@PHRASEmismatch repair deficiency
@PHRASEctla 4 blockade
@PHRASEmelanoma
@PHRASEoncology
