# Supplementary material for: Evolutions in the management of non-small cell lung cancer: A bibliometric study from the 100 most impactful articles in the field
Source: Front Oncol. 2022 Aug 17;12:939838. doi: 10.3389/fonc.2022.939838 (PMC9428518; doi:10.3389/fonc.2022.939838)
Supplement: Supplementary file 1 [file DataSheet_1.zip › Additional files/Figure production/CiteSpace figure production/project/clusters/5/download_cluster_25.txt]

FN Thomson Reuters Web of Science?
VR 1.0
PT J
AU FORDE, PM
   E, CHAFT J
   N, SMITH K
   V, ANAGNOSTOU
   R, COTTRELL T
   D, HELLMANN M
   M, ZAHURAK
   C, YANG S
   R, JONES D
   S, BRODERICK
   J, BATTAFARANO R
   J, VELEZ M
   N, REKHTMAN
   Z, OLAH
   J, NAIDOO
   A, MARRONE K
   F, VERDE
   H, GUO
   J, ZHANG
   X, CAUSHI J
   Y, CHAN H
   -W, SIDHOM J
   B, SCHARPF R
   J, WHITE
   E, GABRIELSON
   H, WANG
   L, ROSNER G
   V, RUSCH
   D, WOLCHOK J
   T, MERGHOUB
   M, TAUBE J
   E, VELCULESCU V
   L, TOPALIAN S
   R, BRAHMER J
   M, PARDOLL D
TI Neoadjuvant PD-1 Blockade in Resectable Lung Cancer
SO NEW ENGLAND JOURNAL OF MEDICINE
DE immune checkpoint blockade;mismatch repair deficiency;response criteria;solid tumor;open label;chemotherapy;pembrolizumab;trial;immunotherapy;multicenter
AB BACKGROUND Antibodies that block programmed death 1 (PD-1) protein improve survival in patients with advanced non-small-cell lung cancer (NSCLC) but have not been tested in resectable NSCLC, a condition in which little progress has been made during the past decade. METHODS In this pilot study, we administered two preoperative doses of PD-1 inhibitor nivolumab in adults with untreated, surgically resectable early (stage I, II, or IIIA) NSCLC. Nivolumab (at a dose of 3 mg per kilogram of body weight) was administered intravenously every 2 weeks, with surgery planned approximately 4 weeks after the first dose. The primary end points of the study were safety and feasibility. We also evaluated the tumor pathological response, expression of programmed death ligand 1 (PD-L1), mutational burden, and mutation-associated, neoantigen-specific T-cell responses. RESULTS Neoadjuvant nivolumab had an acceptable side-effect profile and was not associated with delays in surgery. Of the 21 tumors that were removed, 20 were completely resected. A major pathological response occurred in (of 20 resected tumors (45%). Responses occurred in both PD-L1-positive and PD-L1-negative tumors. There was a significant correlation between the pathological response and the pretreatment tumor mutational burden. The number of T-cell clones that were found in both the tumor and peripheral blood increased systemically after PD-1 blockade in eight of nine patients who were evaluated. Mutation-associated, neoantigen-specific T-cell clones from a primary tumor with a complete response on pathological assessment rapidly expanded in peripheral blood at 2 to 4 weeks after treatment; some of these clones were not detected before the administration of nivolumab. CONCLUSIONS Neoadjuvant nivolumab was associated with few side effects, did not delay surgery, and induced a major pathological response in 45% of resected tumors. The tumor mutational burden was predictive of the pathological response to PD-1 blockade. Treatment induced expansion of mutation-associated, neoantigen-specific T-cell clones in peripheral blood.
FU Cancer Immunology Translational Cancer Research Grant from Cancer
NR 31
TC 685
Z9 0
U1 11
U2 169.0
J9 NEW ENGLAND JOURNAL OF MEDICINE
PD MAY
PY 2018
VL 378
BP 1976
EP 1986
DI 10.1056/NEJMoa1716078
PG 11
SC GENERAL & INTERNAL MEDICINE
UT WOS:000432804900005
PM 29658848
ER

PT J
AU TIMMERMAN, R
   RONALD, MCGARRY
   CONSTANTIN, YIANNOUTSOS
   LECH, PAPIEZ
   KATHY, TUDOR
   JILL, DELUCA
   MARVENE, EWING
   RAMZI, ABDULRAHMAN
   COLLEEN, DESROSIERS
   MARK, WILLIAMS
   JAMES, FLETCHER
TI Excessive toxicity when treating central tumors in a phase II study of stereotactic body radiation therapy for medically inoperable early-stage lung cancer
SO JOURNAL OF CLINICAL ONCOLOGY
DE thoracoscopic wedge resection;conventional radiotherapy;computed tomography;carcinoma;accuracy;radioablation;radiosurgery;accelerator;management;oncology
AB Purpose Surgical resection is standard therapy in stage I non-small-cell lung cancer (NSCLC); however, many patients are inoperable due to comorbid diseases. Building on a previously reported phase I trial, we carried out a prospective phase II trial using stereotactic body radiation therapy (SBRT) in this population. Patients and Methods Eligible patients included clinically staged T1 or T2 ( <= 7 cm), N0, M0, biopsy-confirmed NSCLC. All patients had comorbid medical problems that precluded lobectomy. SBRT treatment dose was 60 to 66 Gy total in three fractions during 1 to 2 weeks. Results All 70 patients enrolled completed therapy as planned and median follow-up was 17.5 months. The 3-month major response rate was 60%. Kaplan-Meier local control at 2 years was 95%. Altogether, 28 patients have died as a result of cancer ( n = 5), treatment ( n = 6), or comorbid illnesses ( n = 17). Median overall survival was 32.6 months and 2-year overall survival was 54.7%. Grade 3 to 5 toxicity occurred in a total of 14 patients. Among patients experiencing toxicity, the median time to observation was 10.5 months. Patients treated for tumors in the peripheral lung had 2-year freedom from severe toxicity of 83% compared with only 54% for patients with central tumors. Conclusion High rates of local control are achieved with this SBRT regimen in medically inoperable patients with stage I NSCLC. Both local recurrence and toxicity occur late after this treatment. This regimen should not be used for patients with tumors near the central airways due to excessive toxicity.
FU NCI NIH HHSUnited States Department of Health & Human ServicesNational
NR 47
TC 1024
Z9 0
U1 4
U2 51.0
J9 JOURNAL OF CLINICAL ONCOLOGY
PD OCT
PY 2006
VL 24
BP 4833
EP 4839
DI 10.1200/JCO.2006.07.5937
PG 7
SC ONCOLOGY
UT WOS:000241497900008
PM 17050868
ER

PT J
AU HANNA, N
   FA, SHEPHERD
   FV, FOSSELLA
   JR, PEREIRA
   F, DE MARINIS
   J, VON PAWEL
   U, GATZEMEIER
   TCY, TSAO
   M, PLESS
   T, MULLER
   HL, LIM
   C, DESCH
   K, SZONDY
   R, GERVAIS
   SHAHARYAR,
   C, MANEGOLD
   S, PAUL
   P, PAOLETTI
   L, EINHORN
   PA, BUNN
TI Randomized phase III trial of pemetrexed versus docetaxel in patients with non-small-cell lung cancer previously treated with chemotherapy
SO JOURNAL OF CLINICAL ONCOLOGY
DE quality of life;oncology
AB Purpose To compare the efficacy and toxicity of pemetrexed versus docetaxel in patients with advanced non-small-cell lung cancer (NSCLC) previously treated with chemotherapy. Patients and Methods Eligible patients had a performance status 0 to 2, previous treatment with one prior chemotherapy regimen for advanced NSCLC and adequate organ function. Patients received pemetrexed 500 mg/m(2) intravenously (IV) day 1 with vitamin B-12, folic acid, and dexamethasone or docetaxel 75 mg/m(2) IV day 1 with dexamethasone every 21 days. The primary end point was overall survival. Results Five hundred seventy-one patients were randomly assigned. Overall response rates were 9.1% and 8.8% (analysis of variance P =.105) for pemetrexed and docetaxel, respectively. Median progression-free survival was 2.9 months for each arm, and median survival time was 8.3 versus 7.9 months (P = not significant) for pemetrexed and docetaxel, respectively. The 1-year survival rate for each arm was 29.7%. Patients receiving docetaxel were more likely to have grade 3 or 4 neutropenia (40.2% v 5.3%; P <.001), febrile neutropenia (12.7% v 1.9%; P <.001), neutropenia with infections (3.3% v 0.0%; P -.004), hospitalizations for neutropenic fever (13.4% v 1.5%; P <.001), hospitalizations due to other drug related adverse events (10.5% v 6.4%; P =.092), use of granulocyte colony-stimulating factor support (19.2% v 2.6%, P <.001) and all grade alopecia (37.7% v 6.4%; P <.001) compared with patients receiving pemetrexed. Conclusion Treatment with pemetrexed resulted in clinically equivalent efficacy outcomes, but with significantly fewer side effects compared with docetaxel in the second-line treatment of patients with advanced NSCLC and should be considered a standard treatment option for second-line NSCLC when available.
FU PfizerPfizer
NR 18
TC 1895
Z9 0
U1 1
U2 62.0
J9 JOURNAL OF CLINICAL ONCOLOGY
PD MAY
PY 2004
VL 22
BP 1589
EP 1597
DI 10.1200/JCO.2004.08.163
PG 9
SC ONCOLOGY
UT WOS:000221205600010
PM 15117980
ER

PT J
AU GRIDELLI, C
   F, PERRONE
   C, GALLO
   S, CIGOLARI
   A, ROSSI
   F, PIANTEDOSI
   S, BARBERA
   F, FERRAU
   E, PIAZZA
   F, ROSETTI
   M, CLERICI
   O, BERTETTO
   SF, ROBBIATI
   L, FRONTINI
   C, SACCO
   F, CASTIGLIONE
   A, FAVARETTO
   S, NOVELLO
   MR, MIGLIORINO
   G, GASPARINI
   D, GALETTA
   RV, IAFFAIOLI
   V, GEBBIA
TI Chemotherapy for elderly patients with advanced non-small-cell lung cancer: The Multicenter Italian Lung Cancer in the Elderly Study (MILES) phase III randomized trial
SO JNCI-JOURNAL OF THE NATIONAL CANCER INSTITUTE
DE quality of life;gemcitabine plus vinorelbine;cisplatin based therapy;instrumental activity;oncology;qlq c30;older;age
AB Background: Vinorelbine prolongs survival and improves quality of life in elderly patients with advanced non-small-cell lung cancer (NSCLC). Some studies have also suggested that gemcitabine is well tolerated and effective in such patients. We compared the effectiveness and toxicity of the combination of vinorelbine plus gemcitabine with those of each drug given alone in an open-label, randomized phase III trial in elderly patients with advanced NSCLC. Methods: Patients aged 70 years and older, enrolled between December 1997 and November 2000, were randomly assigned to receive intravenous vinorelbine (30 mg/m(2) of body surface area), gemcitabine (1200 mg/m(2)), or vinorelbine (25 mg/m(2)) plus gemcitabine (1000 mg/m(2)). All treatments were delivered on days 1 and 8 every 3 weeks for a maximum of six cycles. The primary endpoint was survival. Survival curves were drawn using the Kaplan-Meier method and analyzed by the Mantel-Haenszel test. Secondary endpoints were quality of life and toxicity. Results: Of 698 patients available for intention-to-treat analysis, 233 were assigned to receive vinorelbine, 233 to gemcitabine, and 232 to vinorelbine plus gemcitabine. Compared with each single drug, the combination treatment did not improve survival. The hazard ratio of death for patients receiving the combination treatment was 1.17 (95% confidence interval [CI] = 0.95 to 1.44) that of patients receiving vinorelbine and 1.06 (95% CI = 0.86 to 1.29) that of patients receiving gemcitabine. Although quality of life was similar across the three treatment arms, the combination treatment was more toxic than the two drugs given singly. Conclusion: The combination of vinorelbine plus gemcitabine is not more effective than single-agent vinorelbine or gemcitabine in the treatment of elderly patients with advanced NSCLC.
FU Nordic Cancer Union; Stockholm Cancer Society; Stockholm County
NR 41
TC 625
Z9 0
U1 0
U2 15.0
J9 JNCI-JOURNAL OF THE NATIONAL CANCER INSTITUTE
PD MAR
PY 2003
VL 95
BP 362
EP 372
DI 10.1093/jnci/95.5.362
PG 11
SC ONCOLOGY
UT WOS:000181244500008
PM 12618501
ER

PT J
AU HELLMANN, MD
   -E, CIULEANU T
   A, PLUZANSKI
   S, LEE J
   A, OTTERSON G
   C, AUDIGIER-VALETTE
   E, MINENZA
   H, LINARDOU
   S, BURGERS
   P, SALMAN
   H, BORGHAEI
   S, RAMALINGAM S
   J, BRAHMER
   M, RECK
   J, O'BYRNE K
   J, GEESE W
   G, GREEN
   H, CHANG
   J, SZUSTAKOWSKI
   P, BHAGAVATHEESWARAN
   D, HEALEY
   Y, FU
   F, NATHAN
   L, PAZ-ARES
TI Nivolumab plus Ipilimumab in Lung Cancer with a High Tumor Mutational Burden
SO NEW ENGLAND JOURNAL OF MEDICINE
DE ctla 4 blockade;pd 1 blockade;solid tumor;stage iv;oncology;landscape;melanoma;criteria
AB BACKGROUND Nivolumab plus ipilimumab showed promising efficacy for the treatment of nonsmall- cell lung cancer (NSCLC) in a phase 1 trial, and tumor mutational burden has emerged as a potential biomarker of benefit. In this part of an open-label, multipart, phase 3 trial, we examined progression-free survival with nivolumab plus ipilimumab versus chemotherapy among patients with a high tumor mutational burden (>= 10 mutations per megabase). METHODS We enrolled patients with stage IV or recurrent NSCLC that was not previously treated with chemotherapy. Those with a level of tumor programmed death ligand 1 (PD-L1) expression of at least 1% were randomly assigned, in a 1: 1: 1 ratio, to receive nivolumab plus ipilimumab, nivolumab monotherapy, or chemotherapy; those with a tumor PD-L1 expression level of less than 1% were randomly assigned, in a 1: 1: 1 ratio, to receive nivolumab plus ipilimumab, nivolumab plus chemotherapy, or chemotherapy. Tumor mutational burden was determined by the FoundationOne CDx assay. RESULTS Progression-free survival among patients with a high tumor mutational burden was significantly longer with nivolumab plus ipilimumab than with chemotherapy. The 1-year progression-free survival rate was 42.6% with nivolumab plus ipilimumab versus 13.2% with chemotherapy, and the median progression-free survival was 7.2 months (95% confidence interval [CI], 5.5 to 13.2) versus 5.5 months (95% CI, 4.4 to 5.8) (hazard ratio for disease progression or death, 0.58; 97.5% CI, 0.41 to 0.81; P<0.001). The objective response rate was 45.3% with nivolumab plus ipilimumab and 26.9% with chemotherapy. The benefit of nivolumab plus ipilimumab over chemotherapy was broadly consistent within subgroups, including patients with a PD-L1 expression level of at least 1% and those with a level of less than 1%. The rate of grade 3 or 4 treatment-related adverse events was 31.2% with nivolumab plus ipilimumab and 36.1% with chemotherapy. CONCLUSIONS Progression-free survival was significantly longer with first-line nivolumab plus ipilimumab than with chemotherapy among patients with NSCLC and a high tumor mutational burden, irrespective of PD-L1 expression level. The results validate the benefit of nivolumab plus ipilimumab in NSCLC and the role of tumor mutational burden as a biomarker for patient selection.
FU Bristol-Myers SquibbBristol-Myers Squibb; Ono Pharmaceutical; NATIONAL
NR 22
TC 1405
Z9 0
U1 13
U2 158.0
J9 NEW ENGLAND JOURNAL OF MEDICINE
PD MAY
PY 2018
VL 378
BP 2093
EP 2104
DI 10.1056/NEJMoa1801946
PG 12
SC GENERAL & INTERNAL MEDICINE
UT WOS:000433428000007
PM 
ER

PT J
AU LYNCH, TJ
   IGOR, BONDARENKO
   ALEXANDER, LUFT
   PIOTR, SERWATOWSKI
   FABRICE, BARLESI
   RAJU, CHACKO
   MARTIN, SEBASTIAN
   JOEL, NEAL
   HAOLAN, LU
   JEAN-MARIE, CUILLEROT
   MARTIN, RECK
TI Ipilimumab in Combination With Paclitaxel and Carboplatin As First-Line Treatment in Stage IIIB/IV Non-Small-Cell Lung Cancer: Results From a Randomized, Double-Blind, Multicenter Phase II Study
SO JOURNAL OF CLINICAL ONCOLOGY
DE cd8(+) t cell;lymphocyte associated antigen 4;metastatic melanoma;tumor regression;ctla 4 blockade;immune system;favorable prognosis;antitumor immunity;plus carboplatin;trial
AB Purpose Ipilimumab, which is an anti-cytotoxic T-cell lymphocyte-4 monoclonal antibody, showed a survival benefit in melanoma with adverse events (AEs) managed by protocol-defined guidelines. A phase II study in lung cancer assessed the activity of ipilimumab plus paclitaxel and carboplatin. Patients and Methods Patients (N = 204) with chemotherapy-naive non-small-cell lung cancer (NSCLC) were randomly assigned 1:1:1 to receive paclitaxel (175 mg/m(2)) and carboplatin (area under the curve, 6) with either placebo (control) or ipilimumab in one of the following two regimens: concurrent ipilimumab (four doses of ipilimumab plus paclitaxel and carboplatin followed by two doses of placebo plus paclitaxel and carboplatin) or phased ipilimumab (two doses of placebo plus paclitaxel and carboplatin followed by four doses of ipilimumab plus paclitaxel and carboplatin). Treatment was administered intravenously every 3 weeks for <= 18 weeks (induction). Eligible patients continued ipilimumab or placebo every 12 weeks as maintenance therapy. Response was assessed by using immune-related response criteria and modified WHO criteria. The primary end point was immune-related progression-free survival (irPFS). Other end points were progression-free survival (PFS), best overall response rate (BORR), immune-related BORR (irBORR), overall survival (OS), and safety. Results The study met its primary end point of improved irPFS for phased ipilimumab versus the control (hazard ratio [HR], 0.72; P = .05), but not for concurrent ipilimumab (HR, 0.81; P = .13). Phased ipilimumab also improved PFS according to modified WHO criteria (HR, 0.69; P = .02). Phased ipilimumab, concurrent ipilimumab, and control treatments were associated with a median irPFS of 5.7, 5.5, and 4.6 months, respectively, a median PFS of 5.1, 4.1, and 4.2 months, respectively, an irBORR of 32%, 21% and 18%, respectively, a BORR of 32%, 21% and 14%, respectively, and a median OS of 12.2, 9.7, and 8.3 months. Overall rates of grade 3 and 4 immune-related AEs were 15%, 20%, and 6% for phased ipilimumab, concurrent ipilimumab, and the control, respectively. Two patients (concurrent, one patient; control, one patient) died from treatment-related toxicity. Conclusion Phased ipilimumab plus paclitaxel and carboplatin improved irPFS and PFS, which supports additional investigation of ipilimumab in NSCLC.
FU Bristol-Myers SquibbBristol-Myers Squibb
NR 59
TC 719
Z9 0
U1 3
U2 52.0
J9 JOURNAL OF CLINICAL ONCOLOGY
PD JUN
PY 2012
VL 30
BP 2046
EP 2054
DI 10.1200/JCO.2011.38.4032
PG 9
SC ONCOLOGY
UT WOS:000305159200009
PM 22547592
ER

PT J
AU RIZVI, H
   FRANCISCO, SANCHEZ-VEGA
   KONNOR, LA
   WALID, CHATILA
   PHILIP, JONSSON
   DARRAGH, HALPENNY
   ANDREW, PLODKOWSKI
   NIAMH, LONG
   L, SAUTER JENNIFER
   NATASHA, REKHTMAN
   TRAVIS, HOLLMANN
   A, SCHALPER KURT
   F, GAINOR JUSTIN
   RONGLAI, SHEN
   AI, NI
   C, ARBOUR KATHRYN
   TAHA, MERGHOUB
   JEDD, WOLCHOK
   ALEXANDRA, SNYDER
   E, CHAFT JAMIE
   G, KRIS MARK
   M, RUDIN CHARLES
   D, SOCCI NICHOLAS
   F, BERGER MICHAEL
   S, TAYLOR BARRY
   AHMET, ZEHIR
   B, SOLIT DAVID
   E, ARCILA MINA
   MARC, LADANYI
   J, RIELY GREGORY
   NIKOLOUS, SCHULTZ
   D, HELLMANN MATTHEW
TI Molecular Determinants of Response to Anti-Programmed Cell Death (PD)-1 and Anti-Programmed Death-Ligand 1 (PD-L1) Blockade in Patients With Non-Small-Cell Lung Cancer Profiled With Targeted Next-Generation Sequencing
SO JOURNAL OF CLINICAL ONCOLOGY
DE mismatch repair deficiency;mutational landscape;clinical response;ctla 4 blockade;pembrolizumab;resistance;docetaxel;nivolumab;melanoma;sample
AB Purpose Treatment of advanced non-small-cell lung cancer with immune checkpoint inhibitors (ICIs) is characterized by durable responses and improved survival in a subset of patients. Clinically available tools to optimize use of ICIs and understand the molecular determinants of response are needed. Targeted next-generation sequencing (NGS) is increasingly routine, but its role in identifying predictors of response to ICIs is not known. Methods Detailed clinical annotation and response data were collected for patients with advanced non-small-cell lung cancer treated with anti-programmed death-1 or anti-programmed death-ligand 1 [antiprogrammed cell death (PD)-1]therapy and profiled by targeted NGS (MSK-IMPACT; n = 240). Efficacy was assessed by Response Evaluation Criteria in Solid Tumors (RECIST) version 1.1, and durable clinical benefit (DCB) was defined as partial response/stable disease that lasted > 6 months. Tumor mutation burden (TMB), fraction of copy number-altered genome, and gene alterations were compared among patients with DCB and no durable benefit (NDB). Whole-exome sequencing (WES) was performed for 49 patients to compare quantification of TMB by targeted NGS versus WES. Results Estimates of TMB by targeted NGS correlated well with WES (p = 0.86; P < .001). TMB was greater in patients with DCB than with NDB (P = .006). DCB was more common, and progression-free survival was longer in patients at increasing thresholds above versus below the 50th percentile of TMB (38.6% v 25.1 %; P < .001; hazard ratio, 1.38; P = .024). The fraction of copy number-altered genome was highest in those with NDB. Variants in EGFR and STK11 associated with a lack of benefit. TMB and PD-L1 expression were independent variables, and a composite of TMB plus PD-L1 further enriched for benefit to ICIs. Conclusion Targeted NGS accurately estimates TMB and elevated TMB further improved likelihood of benefit to ICIs. TMB did not correlate with PD-L1 expression; both variables had similar predictive capacity. The incorporation of both TMB and PD-L1 expression into multivariable predictive models should result in greater predictive power. (C) 2018 by American Society of Clinical Oncology
FU Memorial Sloan Kettering Cancer Center Support grant/core grant [P30
NR 36
TC 615
Z9 0
U1 6
U2 184.0
J9 JOURNAL OF CLINICAL ONCOLOGY
PD MAR
PY 2018
VL 36
BP 633
EP +
DI 10.1200/JCO.2017.75.3384
PG 35
SC ONCOLOGY
UT WOS:000430739200002
PM 29337640
ER

PT J
AU SHAW, AT
   DONG-WAN, KIM
   KAZUHIKO, NAKAGAWA
   TAKASHI, SETO
   LUCIO, CRINO
   MYUNG-JU, AHN
   TOMMASO, DE PAS
   BENJAMIN, BESSE
   J, SOLOMON BENJAMIN
   FIONA, BLACKHALL
   YI-LONG, WU
   MICHAEL, THOMAS
   J, O'BYRNE KENNETH
   DENIS, MORO-SIBILOT
   ROSS, CAMIDGE D
   TONY, MOK
   VERA, HIRSH
   J, RIELY GREGORY
   SHRIVIDYA, IYER
   VANESSA, TASSELL
   ANNA, POLLI
   D, WILNER KEITH
   A, JAENNE PASI
TI Crizotinib versus Chemotherapy in Advanced ALK-Positive Lung Cancer
SO NEW ENGLAND JOURNAL OF MEDICINE
DE eml4 alk fusion gene;clinical trial;open label;phase iii;lymphoma;oncology;egfr;rearrangement;gefitinib;docetaxel
AB Background In single-group studies, chromosomal rearrangements of the anaplastic lymphoma kinase gene (ALK) have been associated with marked clinical responses to crizotinib, an oral tyrosine kinase inhibitor targeting ALK. Whether crizotinib is superior to standard chemotherapy with respect to efficacy is unknown. Methods We conducted a phase 3, open-label trial comparing crizotinib with chemotherapy in 347 patients with locally advanced or metastatic ALK-positive lung cancer who had received one prior platinum-based regimen. Patients were randomly assigned to receive oral treatment with crizotinib (250 mg) twice daily or intravenous chemotherapy with either pemetrexed (500 mg per square meter of body-surface area) or docetaxel (75 mg per square meter) every 3 weeks. Patients in the chemotherapy group who had disease progression were permitted to cross over to crizotinib as part of a separate study. The primary end point was progression-free survival. Results The median progression-free survival was 7.7 months in the crizotinib group and 3.0 months in the chemotherapy group (hazard ratio for progression or death with crizotinib, 0.49; 95% confidence interval [CI], 0.37 to 0.64; P<0.001). The response rates were 65% (95% CI, 58 to 72) with crizotinib, as compared with 20% (95% CI, 14 to 26) with chemotherapy (P<0.001). An interim analysis of overall survival showed no significant improvement with crizotinib as compared with chemotherapy (hazard ratio for death in the crizotinib group, 1.02; 95% CI, 0.68 to 1.54; P = 0.54). Common adverse events associated with crizotinib were visual disorder, gastrointestinal side effects, and elevated liver aminotransferase levels, whereas common adverse events with chemotherapy were fatigue, alopecia, and dyspnea. Patients reported greater reductions in symptoms of lung cancer and greater improvement in global quality of life with crizotinib than with chemotherapy. Conclusions Crizotinib is superior to standard chemotherapy in patients with previously treated, advanced non-small-cell lung cancer with ALK rearrangement.
FU PfizerPfizer
NR 30
TC 2400
Z9 0
U1 7
U2 258.0
J9 NEW ENGLAND JOURNAL OF MEDICINE
PD JUN
PY 2013
VL 368
BP 2385
EP 2394
DI 10.1056/NEJMoa1214886
PG 10
SC GENERAL & INTERNAL MEDICINE
UT WOS:000320601700008
PM 23724913
ER

PT J
AU WU, YL
   CAICUN, ZHOU
   CHENG-PING, HU
   JIFENG, FENG
   SHUN, LU
   YUNCHAO, HUANG
   WEI, LI
   MEI, HOU
   HUA, SHI JIAN
   YOUNG, LEE KYE
   CHONG-RUI, XU
   DAN, MASSEY
   MIYOUNG, KIM
   YANG, SHI
   L, GEATER SARAYUT
TI Afatinib versus cisplatin plus gemcitabine for first-line treatment of Asian patients with advanced non-small-cell lung cancer harbouring EGFR mutations (LUX-Lung 6): an open-label, randomised phase 3 trial
SO LANCET ONCOLOGY
DE erbb family blocker;clinical trial;solid tumor;chemotherapy;gefitinib;erlotinib;adenocarcinoma;multicenter;inhibitor;oncology
AB Background Afatinib-an oral irreversible ErbB family blocker-improves progression-free survival compared with pemetrexed and cisplatin for first-line treatment of patients with EGFR mutation-positive advanced non-small-cell lung cancer (NSCLC). We compared afatinib with gemcitabine and cisplatin-a chemotherapy regimen widely used in Asia-for first-line treatment of Asian patients with EGFR mutation-positive advanced NSCLC. Methods This open-label, randomised phase 3 trial was done at 36 centres in China, Thailand, and South Korea. After central testing for EGFR mutations, treatment-naive patients (stage IIIB or IV cancer [American Joint Committee on Cancer version 6], performance status 0-1) were randomly assigned (2: 1) to receive either oral afatinib (40 mg per day) or intravenous gemcitabine 1000 mg/m(2) on day 1 and day 8 plus cisplatin 75 mg/m(2) on day 1 of a 3-week schedule for up to six cycles. Randomisation was done centrally with a random number-generating system and an interactive internet and voice-response system. Randomisation was stratified by EGFR mutation (Leu858Arg, exon 19 deletions, or other; block size three). Clinicians and patients were not masked to treatment assignment, but the independent central imaging review group were. Treatment continued until disease progression, intolerable toxic effects, or withdrawal of consent. The primary endpoint was progression-free survival assessed by independent central review (intention-to-treat population). This study is registered with ClinicalTrials.gov, NCT01121393. Findings 910 patients were screened and 364 were randomly assigned (242 to afatinib, 122 to gemcitabine and cisplatin). Median progression-free survival was significantly longer in the afatinib group (11.0 months, 95% CI 9.7-13.7) than in the gemcitabine and cisplatin group (5.6 months, 5.1-6.7; hazard ratio 0.28, 95% CI 0.20-0.39; p<0.0001). The most common treatment-related grade 3 or 4 adverse events in the afatinib group were rash or acne (35 [14.6%] of 239 patients), diarrhoea (13 [5.4%]), and stomatitis or mucositis (13 [5.4%]), compared with neutropenia (30 [26.5%] of 113 patients), vomiting (22 [19.5%]), and leucopenia (17 [15.0%]) in the gemcitabine and cisplatin group. Treatment-related serious adverse events occurred in 15 (6.3%) patients in the afatinib group and nine (8.0%) patients in the gemcitabine and cisplatin group. Interpretation First-line afatinib significantly improves progression-free survival with a tolerable and manageable safety profile in Asian patients with EGFR mutation-positive advanced lung NSCLC. Afatinib should be considered as a first-line treatment option for this patient population.
FU Boehringer IngelheimBoehringer Ingelheim
NR 29
TC 1309
Z9 0
U1 4
U2 175.0
J9 LANCET ONCOLOGY
PD FEB
PY 2014
VL 15
BP 213
EP 222
DI 10.1016/S1470-2045(13)70604-1
PG 10
SC ONCOLOGY
UT WOS:000330228700034
PM 24439929
ER

PT J
AU RECK, M
   DELVYS, RODRIGUEZ-ABREU
   G, ROBINSON ANDREW
   RINA, HUI
   TIBOR, CSOSZI
   ANDREA, FULOP
   MAYA, GOTTFRIED
   NIR, PELED
   ALI, TAFRESHI
   SINEAD, CUFFE
   MARY, O'BRIEN
   SUMAN, RAO
   KATSUYUKI, HOTTA
   A, LEIBY MELANIE
   M, LUBINIECKI GREGORY
   YUE, SHENTU
   RESHMA, RANGWALA
   R, BRAHMER JULIE
   INVESTIGATORS, CA KEYNOTE-024
TI Pembrolizumab versus Chemotherapy for PD-L1-Positive Non-Small-Cell Lung Cancer
SO NEW ENGLAND JOURNAL OF MEDICINE
DE keynote 012;ipilimumab;melanoma;trial
AB BACKGROUND Pembrolizumab is a humanized monoclonal antibody against programmed death 1 (PD-1) that has antitumor activity in advanced non-small-cell lung cancer (NSCLC), with increased activity in tumors that express programmed death ligand 1 (PD-L1). METHODS In this open-label, phase 3 trial, we randomly assigned 305 patients who had previously untreated advanced NSCLC with PD-L1 expression on at least 50% of tumor cells and no sensitizing mutation of the epidermal growth factor receptor gene or translocation of the anaplastic lymphoma kinase gene to receive either pembrolizumab (at a fixed dose of 200 mg every 3 weeks) or the investigator's choice of platinum-based chemotherapy. Crossover from the chemotherapy group to the pembrolizumab group was permitted in the event of disease progression. The primary end point, progression-free survival, was assessed by means of blinded, independent, central radiologic review. Secondary end points were overall survival, objective response rate, and safety. RESULTS Median progression-free survival was 10.3 months (95% confidence interval [CI], 6.7 to not reached) in the pembrolizumab group versus 6.0 months (95% CI, 4.2 to 6.2) in the chemotherapy group (hazard ratio for disease progression or death, 0.50; 95% CI, 0.37 to 0.68; P<0.001). The estimated rate of overall survival at 6 months was 80.2% in the pembrolizumab group versus 72.4% in the chemotherapy group (hazard ratio for death, 0.60; 95% CI, 0.41 to 0.89; P=0.005). The response rate was higher in the pembrolizumab group than in the chemotherapy group (44.8% vs. 27.8%), the median duration of response was longer (not reached [range, 1.9+ to 14.5+ months] vs. 6.3 months [range, 2.1+ to 12.6+]), and treatment-related adverse events of any grade were less frequent (occurring in 73.4% vs. 90.0% of patients), as were grade 3, 4, or 5 treatment-related adverse events (26.6% vs. 53.3%). CONCLUSIONS In patients with advanced NSCLC and PD-L1 expression on at least 50% of tumor cells, pembrolizumab was associated with significantly longer progression-free and overall survival and with fewer adverse events than was platinum-based chemotherapy.
FU Merck (Kenilworth, NJ)Merck & Company
NR 15
TC 4777
Z9 0
U1 20
U2 352.0
J9 NEW ENGLAND JOURNAL OF MEDICINE
PD NOV
PY 2016
VL 375
BP 1823
EP 1833
DI 10.1056/NEJMoa1606774
PG 11
SC GENERAL & INTERNAL MEDICINE
UT WOS:000387534200006
PM 27718847
ER
