# Supplementary material for: Evolutions in the management of non-small cell lung cancer: A bibliometric study from the 100 most impactful articles in the field
Source: Front Oncol. 2022 Aug 17;12:939838. doi: 10.3389/fonc.2022.939838 (PMC9428518; doi:10.3389/fonc.2022.939838)
Supplement: Supplementary file 1 [file DataSheet_1.zip › Additional files/Figure production/CiteSpace figure production/project/clusters/5/UIDs.txt]

WOS:000432804900005
WOS:000241497900008
WOS:000221205600010
WOS:000181244500008
WOS:000433428000007
WOS:000305159200009
WOS:000430739200002
WOS:000320601700008
WOS:000330228700034
WOS:000387534200006
