# Supplementary material for: Evolutions in the management of non-small cell lung cancer: A bibliometric study from the 100 most impactful articles in the field
Source: Front Oncol. 2022 Aug 17;12:939838. doi: 10.3389/fonc.2022.939838 (PMC9428518; doi:10.3389/fonc.2022.939838)
Supplement: Supplementary file 1 [file DataSheet_1.zip › Additional files/Figure production/CiteSpace figure production/project/clusters/6/cluster6_keys_23.list]

@PHRASEaltered fractionation
@PHRASElocal control
@PHRASEconventional radiotherapy
@PHRASEradioablation
@PHRASElinear accelerator
@PHRASEcopd
@PHRASEhypofractionated radiotherapy
@PHRASEmulticenter study
@PHRASEaccelerator
@PHRASEinjury
@PHRASEradiosurgery
@PHRASEescalation
@PHRASEthoracoscopic wedge resection
@PHRASEindex
@PHRASEaccuracy
@PHRASEnonsmall cell lungcarcinoma
@PHRASEexperience
@PHRASEdose escalation
@PHRASEcomputed tomography
@PHRASEfactor receptor mutation
@PHRASEcancer
@PHRASEmanagement
@PHRASEphase ii
