# Supplementary material for: Evolutions in the management of non-small cell lung cancer: A bibliometric study from the 100 most impactful articles in the field
Source: Front Oncol. 2022 Aug 17;12:939838. doi: 10.3389/fonc.2022.939838 (PMC9428518; doi:10.3389/fonc.2022.939838)
Supplement: Supplementary file 1 [file DataSheet_1.zip › Additional files/Figure production/CiteSpace figure production/project/clusters/6/download_cluster_23.txt]

FN Thomson Reuters Web of Science?
VR 1.0
PT J
AU TIMMERMAN, R
   RONALD, MCGARRY
   CONSTANTIN, YIANNOUTSOS
   LECH, PAPIEZ
   KATHY, TUDOR
   JILL, DELUCA
   MARVENE, EWING
   RAMZI, ABDULRAHMAN
   COLLEEN, DESROSIERS
   MARK, WILLIAMS
   JAMES, FLETCHER
TI Excessive toxicity when treating central tumors in a phase II study of stereotactic body radiation therapy for medically inoperable early-stage lung cancer
SO JOURNAL OF CLINICAL ONCOLOGY
DE thoracoscopic wedge resection;conventional radiotherapy;computed tomography;carcinoma;accuracy;radioablation;radiosurgery;accelerator;management;oncology
AB Purpose Surgical resection is standard therapy in stage I non-small-cell lung cancer (NSCLC); however, many patients are inoperable due to comorbid diseases. Building on a previously reported phase I trial, we carried out a prospective phase II trial using stereotactic body radiation therapy (SBRT) in this population. Patients and Methods Eligible patients included clinically staged T1 or T2 ( <= 7 cm), N0, M0, biopsy-confirmed NSCLC. All patients had comorbid medical problems that precluded lobectomy. SBRT treatment dose was 60 to 66 Gy total in three fractions during 1 to 2 weeks. Results All 70 patients enrolled completed therapy as planned and median follow-up was 17.5 months. The 3-month major response rate was 60%. Kaplan-Meier local control at 2 years was 95%. Altogether, 28 patients have died as a result of cancer ( n = 5), treatment ( n = 6), or comorbid illnesses ( n = 17). Median overall survival was 32.6 months and 2-year overall survival was 54.7%. Grade 3 to 5 toxicity occurred in a total of 14 patients. Among patients experiencing toxicity, the median time to observation was 10.5 months. Patients treated for tumors in the peripheral lung had 2-year freedom from severe toxicity of 83% compared with only 54% for patients with central tumors. Conclusion High rates of local control are achieved with this SBRT regimen in medically inoperable patients with stage I NSCLC. Both local recurrence and toxicity occur late after this treatment. This regimen should not be used for patients with tumors near the central airways due to excessive toxicity.
FU NCI NIH HHSUnited States Department of Health & Human ServicesNational
NR 47
TC 1024
Z9 0
U1 4
U2 51.0
J9 JOURNAL OF CLINICAL ONCOLOGY
PD OCT
PY 2006
VL 24
BP 4833
EP 4839
DI 10.1200/JCO.2006.07.5937
PG 7
SC ONCOLOGY
UT WOS:000241497900008
PM 17050868
ER

PT J
AU SEQUIST, LV
   CHIH-HSIN, YANG JAMES
   NOBUYUKI, YAMAMOTO
   KENNETH, O'BYRNE
   VERA, HIRSH
   TONY, MOK
   LUCIEN, GEATER SARAYUT
   SERGEY, ORLOV
   CHUN-MING, TSAI
   MICHAEL, BOYER
   WU-CHOU, SU
   JAAFAR, BENNOUNA
   TERUFUMI, KATO
   VERA, GORBUNOVA
   HYEONG, LEE KI
   RIYAZ, SHAH
   DAN, MASSEY
   VICTORIA, ZAZULINA
   MEHDI, SHAHIDI
   MARTIN, SCHULER
TI Phase III Study of Afatinib or Cisplatin Plus Pemetrexed in Patients With Metastatic Lung Adenocarcinoma With EGFR Mutations
SO JOURNAL OF CLINICAL ONCOLOGY
DE quality of life;factor receptor mutation;1st line treatment;supportive care;open label;cancer;chemotherapy;gefitinib;erlotinib;multicenter
AB Purpose The LUX-Lung 3 study investigated the efficacy of chemotherapy compared with afatinib, a selective, orally bioavailable ErbB family blocker that irreversibly blocks signaling from epidermal growth factor receptor (EGFR/ErbB1), human epidermal growth factor receptor 2 (HER2/ErbB2), and ErbB4 and has wide-spectrum preclinical activity against EGFR mutations. A phase II study of afatinib in EGFR mutation-positive lung adenocarcinoma demonstrated high response rates and progression-free survival (PFS). Patients and Methods In this phase III study, eligible patients with stage IIIB/IV lung adenocarcinoma were screened for EGFR mutations. Mutation-positive patients were stratified by mutation type (exon 19 deletion, L858R, or other) and race (Asian or non-Asian) before two-to-one random assignment to 40 mg afatinib per day or up to six cycles of cisplatin plus pemetrexed chemotherapy at standard doses every 21 days. The primary end point was PFS by independent review. Secondary end points included tumor response, overall survival, adverse events, and patient-reported outcomes (PROs). Results A total of 1,269 patients were screened, and 345 were randomly assigned to treatment. Median PFS was 11.1 months for afatinib and 6.9 months for chemotherapy (hazard ratio [HR], 0.58; 95% CI, 0.43 to 0.78; P = .001). Median PFS among those with exon 19 deletions and L858R EGFR mutations (n = 308) was 13.6 months for afatinib and 6.9 months for chemotherapy (HR, 0.47; 95% CI, 0.34 to 0.65; P = .001). The most common treatment-related adverse events were diarrhea, rash/acne, and stomatitis for afatinib and nausea, fatigue, and decreased appetite for chemotherapy. PROs favored afatinib, with better control of cough, dyspnea, and pain. Conclusion Afatinib is associated with prolongation of PFS when compared with standard doublet chemotherapy in patients with advanced lung adenocarcinoma and EGFR mutations. (C) 2013 by American Society of Clinical Oncology
FU Boehringer IngelheimBoehringer Ingelheim; AstraZenecaAstraZeneca
NR 36
TC 2068
Z9 0
U1 2
U2 204.0
J9 JOURNAL OF CLINICAL ONCOLOGY
PD SEP
PY 2013
VL 31
BP 3327
EP +
DI 10.1200/JCO.2012.44.2806
PG 11
SC ONCOLOGY
UT WOS:000330538500008
PM 23816960
ER

PT J
AU BAUMANN, P
   JAN, NYMAN
   MORTEN, HOYER
   BERIT, WENNBERG
   GIOVANNA, GAGLIARDI
   INGMAR, LAX
   NINNI, DRUGGE
   LARS, EKBERG
   SIGNE, FRIESLAND
   KARL-AXEL, JOHANSSON
   JO-ASMUND, LUND
   ELISABETH, MORHED
   KRISTINA, NILSSON
   NINA, LEVIN
   MERETE, PALUDAN
   CHRISTER, SEDERHOLM
   ANDERS, TRABERG
   LENA, WITTGREN
   ROLF, LEWENSOHN
TI Outcome in a Prospective Phase II Trial of Medically Inoperable Stage I Non-Small-Cell Lung Cancer Patients Treated With Stereotactic Body Radiotherapy
SO JOURNAL OF CLINICAL ONCOLOGY
DE radiation therapy;hypofractionated radiotherapy;dose escalation;tumor;toxicity;mortality;injury;index;copd;sbrt
AB Purpose The impact of stereotactic body radiotherapy (SBRT) on 3-year progression-free survival of medically inoperable patients with stage I non-small-cell lung cancer (NSCLC) was analyzed in a prospective phase II study. Patients and Methods Fifty-seven patients with T1NOMO (70%) and T2N0M0 (30%) were included between August 2003 and September 2005 at seven different centers in Sweden, Norway, and Denmark and observed up to 36 months. SBRT was delivered with 15 Gy times three at the 67% isodose of the planning target volume. Results Progression-free survival at 3 years was 52%. Overall- and cancer-specific survival at 1, 2, and 3 years was 86%, 65%, 60%, and 93%, 88%, 88%, respectively. There was no statistically significant difference in survival between patients with T1 or T2 tumors. At a median follow-up of 35 months (range, 4 to 47 months), 27 patients (47%) were deceased, seven as a result of lung cancer and 20 as a result of concurrent disease. Kaplan-Meier estimated local control at 3 years was 92%. Local relapse was observed in four patients (7%). Regional relapse was observed in three patients (5%). Nine patients (16%) developed distant metastases. The estimated risk of all failure (local, regional, or distant metastases) was increased in patients with T2 (41%) compared with those with T1 (18%) tumors (P = .027). Conclusion With a 3-year local tumor control rate higher than 90% with limited toxicity, SBRT emerges as state-of-the-art treatment for medically inoperable stage I NSCLC and may even challenge surgery in operable instances.
FU Nordic Cancer Union; Stockholm Cancer Society; Stockholm County
NR 33
TC 627
Z9 0
U1 0
U2 24.0
J9 JOURNAL OF CLINICAL ONCOLOGY
PD JUL
PY 2009
VL 27
BP 3290
EP 3296
DI 10.1200/JCO.2008.21.5681
PG 7
SC ONCOLOGY
UT WOS:000267821400007
PM 19414667
ER

PT J
AU ONISHI, H
   T, ARAKI
   H, SHIRATO
   Y, NAGATA
   M, HIRAOKA
   K, GOMI
   T, YAMASHITA
   Y, NIIBE
   K, KARASAWA
   K, HAYAKAWA
   Y, TAKAI
   T, KIMURA
   Y, HIROKAWA
   A, TAKEDA
   A, OUCHI
   M, HAREYAMA
   M, KOKUBO
   R, HARA
   J, ITAMI
   K, YAMADA
TI Stereotactic hypofractionated high-dose irradiation for stage I nonsmall cell lung carcinoma - Clinical outcomes in 245 subjects in a Japanese multinstitutional study
SO CANCER
DE stereotactic; radiotherapy; altered fractionation; nonsmall cell lung carcinoma; stage i; dose escalation; multicenter study; local control;survival rate
AB BACKGROUND. Stereotactic irradiation (STI) has been actively performed using various methods to achieve better local control of Stage I nonsmall cell lung carcinoma (NSCLC) in Japan. The authors retrospectively evaluated results from a Japanese multiinstitutional study. METHODS. Patients with Stage I NSCLC (n = 245; median age, 76 years; T1N0M0, n = 155; T2N0M0, n = 90) were treated with hypofractionated high-dose STI in 13 institutions. Stereotactic three-dimensional treatment was performed using non-coplanar dynamic arcs or multiple static ports. A total dose of 18-75 gray (Gy) at the isocenter was administered in 1-22 fractions. The median calculated biologic effective dose (BED) was 108 Gy (range, 57-180 Gy). RESULTS. During follow-up (median, 24 months; range, 7-78 months), pulmonary complications of National Cancer Institute-Common Toxicity Criteria Grade > 2 were observed in only 6 patients (2.4%). Local progression occurred in 33 patients (14.5%), and the local recurrence rate was 8.1% for BED greater than or equal to 100 Gy compared with 26.4% for < 100 Gy (P < 0.05). The 3-year overall survival rate of medically operable patients was 88.4% for BED greater than or equal to 100 Gy compared with 69.4% for < 100 Gy (P < 0.05). CONCLUSIONS. Hypofractionated high-dose STI with BED < 150 Gy was feasible and beneficial for curative treatment of patients with Stage I NSCLC. For all treatment methods and schedules, local control and survival rates were better with BED greater than or equal to 100 Gy compared with < 100 Gy. Survival rates in selected patients (medically operable, BED greater than or equal to 100 Gy) were excellent, and were potentially comparable to those of surgery. (C) 2004 American Cancer Society.
FU Nordic Cancer Union; Stockholm Cancer Society; Stockholm County
NR 30
TC 623
Z9 0
U1 0
U2 27.0
J9 CANCER
PD OCT
PY 2004
VL 101
BP 1623
EP 1631
DI 10.1002/cncr.20539
PG 9
SC ONCOLOGY
UT WOS:000223992300020
PM 15378503
ER

PT J
AU SHEPHERD, FA
   J, DANCEY
   R, RAMLAU
   K, MATTSON
   R, GRALLA
   M, O'ROURKE
   N, LEVITAN
   L, GRESSOT
   M, VINCENT
   R, BURKES
   S, COUGHLIN
   Y, KIM
   J, BERILLE
TI Prospective randomized trial of docetaxel versus best supportive care in patients with non-small-cell lung cancer previously treated with platinum-based chemotherapy
SO JOURNAL OF CLINICAL ONCOLOGY
DE phase ii;management
AB Purpose: To evaluate whether treatment with single-agent docetaxel would result in longer survival than would best supportive care in patients with nonsmall-cell lung cancer who had previously been treated with platinum-based chemotherapy. Secondary end points included assessment of response (docetaxel arm only), toxicity, and quality of life. Patients and Methods: Patients with performance statuses of 0 to 2 and stage IIIB/IV non-small-cell lung cancer with either measurable or evaluable lesions were eligible for entry onto the study if they had undergone one or more platinum-based chemotherapy regimens and if they had adequate hematology and biochemistry parameters. They were excluded if they had symptomatic brain metastases or if they had previously been heated with paclitaxel. Patients were stratified by performance status and best response to cisplatin chemotherapy and were then randomized to treatment with docetaxel 100 mg/m(2) (49 patients) or 75 mg/m(2) (55 patients) or best supportive care. Patients in both arms were assessed every 3 weeks. Results: One hundred four patients (103 of whom were eligible for entry onto the study) were well balanced for prognostic factors, Of 84 patients with measurable lesions, six (7.1%) achieved partial responses (three patients at each dose level). Time to progression was longer for docetaxel patients than for best supportive care patients (10.6 v 6.7 weeks, respectively; P <.001), as was median survival (7.0 v 4.6 months; log-rank test, P =.047). The difference was more significant for docetaxel 75 mg/m(2) patients, compared with corresponding best supportive care patients (7.5 v 4.6 months; log-rank test, P =.010; 1-year survival, 37% v 11%; chi(2) test, P =.003). Febrile neutropenia occurred in 11 patients treated with docetaxel 100 mg/m(2), three of whom died, and in one patient treated with docetaxel 75 mg/m(2). Grade 3 or 4 nonhematologic toxicity, with the exception of diarrhea, occurred at a similar rate in both the docetaxel and best supportive care groups. Conclusion: Treatment with docetaxel is associated with significant prolongation of survival, and at a dose of 75 mg/m(2), the benefits of docetaxel therapy outweigh the risks. J Clin Oncol 18:2095-2103. (C) 2000 by American Society of Clinical Oncology.
FU AstraZenecaAstraZeneca; NATIONAL CANCER INSTITUTEUnited States
NR 22
TC 1733
Z9 0
U1 0
U2 78.0
J9 JOURNAL OF CLINICAL ONCOLOGY
PD MAY
PY 2000
VL 18
BP 2095
EP 2103
DI 10.1200/JCO.2000.18.10.2095
PG 9
SC ONCOLOGY
UT WOS:000087139900013
PM 10811675
ER

PT J
AU ZHOU, CC
   YI-LONG, WU
   GONGYAN, CHEN
   JIFENG, FENG
   XIAO-QING, LIU
   CHANGLI, WANG
   SHUCAI, ZHANG
   JIE, WANG
   SONGWEN, ZHOU
   SHENGXIANG, REN
   SHUN, LU
   LI, ZHANG
   CHENGPING, HU
   CHUNHONG, HU
   YI, LUO
   LEI, CHEN
   MING, YE
   JIANAN, HUANG
   XIUYI, ZHI
   YIPING, ZHANG
   QINGYU, XIU
   JUN, MA
   LI, ZHANG
   CHANGXUAN, YOU
TI Erlotinib versus chemotherapy as first-line treatment for patients with advanced EGFR mutation-positive non-small-cell lung cancer (OPTIMAL, CTONG-0802): a multicentre, open-label, randomised, phase 3 study
SO LANCET ONCOLOGY
DE factor receptor mutation;gefitinib;management;trial
AB Background Activating mutations in EGFR are important markers of response to tyrosine kinase inhibitor (TKI) therapy in non-small-cell lung cancer (NSCLC). The OPTIMAL study compared efficacy and tolerability of the TKI erlotinib versus standard chemotherapy in the first-line treatment of patients with advanced EGFR mutation-positive NSCLC. Methods We undertook an open-label, randomised, phase 3 trial at 22 centres in China. Patients older than 18 years with histologically confirmed stage IIIB or IV NSCLC and a confirmed activating mutation of EGFR (exon 19 deletion or exon 21 L858R point mutation) received either oral erlotinib (150 mg/day) until disease progression or unacceptable toxic effects, or up to four cycles of gemcitabine plus carboplatin. Patients were randomly assigned (1:1) with a minimisation procedure and were stratified according to EGFR mutation type, histological subtype (adenocarcinoma vs non-adenocarcinoma), and smoking status. The primary outcome was progression-free survival, analysed in patients with confirmed disease who received at least one dose of study treatment. The trial is registered at ClinicalTrials.gov, number NCT00874419, and has completed enrolment; patients are still in follow-up. Findings 83 patients were randomly assigned to receive erlotinib and 82 to receive gemcitabine plus carboplatin; 82 in the erlotinib group and 72 in the chemotherapy group were included in analysis of the primary endpoint. Median progression-free survival was significantly longer in erlotinib-treated patients than in those on chemotherapy (13.1 [95% CI 10.58-16.53] vs 4.6 [4.21-5.42] months; hazard ratio 0.16, 95% CI 0.10-0.26; p<0.0001). Chemotherapy was associated with more grade 3 or 4 toxic effects than was erlotinib (including neutropenia in 30 [42%] of 72 patients and thrombocytopenia in 29 [40%] patients on chemotherapy vs no patients with either event on erlotinib); the most common grade 3 or 4 toxic effects with erlotinib were increased alanine aminotransferase concentrations (three [4%] of 83 patients) and skin rash (two [2%] patients). Chemotherapy was also associated with increased treatment-related serious adverse events (ten [14%] of 72 patients [decreased platelet count, n=8; decreased neutrophil count, n=1; hepatic dysfunction, n=1] vs two [2%] of 83 patients [both hepatic dysfunction]). Interpretation Compared with standard chemotherapy, erlotinib conferred a significant progression-free survival benefit in patients with advanced EGFR mutation-positive NSCLC and was associated with more favourable tolerability. These findings suggest that erlotinib is important for first-line treatment of patients with advanced EGFR mutation-positive NSCLC.
FU F Hoffmann-La Roche (China)Hoffmann-La Roche; Science and Technology
NR 21
TC 2868
Z9 0
U1 49
U2 693.0
J9 LANCET ONCOLOGY
PD AUG
PY 2011
VL 12
BP 735
EP 742
DI 10.1016/S1470-2045(11)70184-X
PG 8
SC ONCOLOGY
UT WOS:000293272100024
PM 21783417
ER

PT J
AU KWAK, EL
   YUNG-JUE, BANG
   ROSS, CAMIDGE D
   T, SHAW ALICE
   BENJAMIN, SOLOMON
   G, MAKI ROBERT
   I, OU SAI-HONG
   J, DEZUBE BRUCE
   A, JAENNE PASI
   B, COSTA DANIEL
   MARILEILA, VARELLA-GARCIA
   WOO-HO, KIM
   J, LYNCH THOMAS
   PANOS, FIDIAS
   HANNAH, STUBBS
   A, ENGELMAN JEFFREY
   V, SEQUIST LECIA
   WEIWEI, TAN
   LEENA, GANDHI
   MARI, MINO-KENUDSON
   C, WEI GREG
   MARTIN, SHREEVE S
   J, RATAIN MARK
   JEFFREY, SETTLEMAN
   G, CHRISTENSEN JAMES
   A, HABER DANIEL
   KEITH, WILNER
   RAVI, SALGIA
   I, SHAPIRO GEOFFREY
   W, CLARK JEFFREY
   JOHN, IAFRATE A
TI Anaplastic Lymphoma Kinase Inhibition in Non-Small-Cell Lung Cancer
SO NEW ENGLAND JOURNAL OF MEDICINE
DE eml4 alk fusion gene;activating mutation;2nd line treatment;phase ii;gefitinib;alk;identification;tumor;egfr;chemotherapy
AB BACKGROUND Oncogenic fusion genes consisting of EML4 and anaplastic lymphoma kinase (ALK) are present in a subgroup of non-small-cell lung cancers, representing 2 to 7% of such tumors. We explored the therapeutic efficacy of inhibiting ALK in such tumors in an early-phase clinical trial of crizotinib (PF-02341066), an orally available small-molecule inhibitor of the ALK tyrosine kinase. METHODS After screening tumor samples from approximately 1500 patients with non-small-cell lung cancer for the presence of ALK rearrangements, we identified 82 patients with advanced ALK-positive disease who were eligible for the clinical trial. Most of the patients had received previous treatment. These patients were enrolled in an expanded cohort study instituted after phase 1 dose escalation had established a recommended crizotinib dose of 250 mg twice daily in 28-day cycles. Patients were assessed for adverse events and response to therapy. RESULTS Patients with ALK rearrangements tended to be younger than those without the rearrangements, and most of the patients had little or no exposure to tobacco and had adenocarcinomas. At a mean treatment duration of 6.4 months, the overall response rate was 57% (47 of 82 patients, with 46 confirmed partial responses and 1 confirmed complete response); 27 patients (33%) had stable disease. A total of 63 of 82 patients (77%) were continuing to receive crizotinib at the time of data cutoff, and the estimated probability of 6-month progression-free survival was 72%, with no median for the study reached. The drug resulted in grade 1 or 2 (mild) gastrointestinal side effects. CONCLUSIONS The inhibition of ALK in lung tumors with the ALK rearrangement resulted in tumor shrinkage or stable disease in most patients.
FU PfizerPfizer; Massachusetts General Hospital (MGH) Cancer Center; Aid
NR 28
TC 3324
Z9 0
U1 6
U2 332.0
J9 NEW ENGLAND JOURNAL OF MEDICINE
PD OCT
PY 2010
VL 363
BP 1693
EP 1703
DI 10.1056/NEJMoa1006448
PG 11
SC GENERAL & INTERNAL MEDICINE
UT WOS:000283546400004
PM 20979469
ER

PT J
AU SOCINSKI, MA
   M, JOTTE R
   F, CAPPUZZO
   F, ORLANDI
   D, STROYAKOVSKIY
   N, NOGAMI
   D, RODRIGUEZ-ABREU
   D, MORO-SIBILOT
   A, THOMAS C
   F, BARLESI
   G, FINLEY
   C, KELSCH
   A, LEE
   S, COLEMAN
   Y, DENG
   Y, SHEN
   M, KOWANETZ
   A, LOPEZ-CHAVEZ
   A, SANDLER
   M, RECK
   A, AHUALLI
   G, JARCHUM
   L, KAEN D
   S, KAHL
   M, KOTLIAR
   D, KOWALYSZYN R
   G, LERZO
   I, MAGRI
   C, MARTIN
   A, PASTOR
   P, PICON
   G, STREICH
   M, VARELA
   P, BLINMAN
   M, BOYER
   C, CROMBIE
   S, GAUDEN
   S, GILL
   B, HUGHES
   T, JOHN
   A, JOSHI
   S, KOSMIDER
   C, LEWIS
   M, MILLWARD
   I, NORDMAN
   L, NOTT
   K, O'BYRNE
   F, PARNIS
   N, POTASZ
   G, RICHARDSON
   N, SINGHAL
   J, ECKMAYR
   R, GREIL
   C, GOEMINNE J
   A, PAULUS
   B, ARAGAO
   A, BRUNO L
   C, CAMPOS
   RDC, COSTAMILAN
   A, DETTINO
   A, FACCIO
   G, GIROTTO
   D, MATIAS
   M, MURAD A
   G, SCHWARTSMANN
   C, SILVA
   H, TADOKORO
   B, DIMITROV
   R, ILIEVA
   D, KALEV
   V, KANAREV
   M, KOLEVA
   K, KOYNOV
   Z, MIHAYLOVA
   V, COHEN
   G, COURNOYER
   S, RORKE
   J, ROTHENSTEIN
   S, SPADAFORA
   O, AREN
   E, ULUNQUE ORELLANA
   E, YANEZ
   C, VALETTE AUDIGIER
   J, BENNOUNA
   H, BERARD
   B, COUDERT
   C, DAYEN
   F, DENIS
   E, GUILLEVIN FABRE
   C, FOA
   V, GAZAILLE
   S, LE MOULEC
   J, MAZIERES
   F, MORERE J
   R, VEILLON
   J, BARGON
   D, BEHRINGER
   J, DICKGREBER N
   W, ENGEL-RIEDEL
   R, FISCHER J
   B, HACKANSON
   K, KOKOWSKI
   J, KOLLMEIER
   S, LOGES
   C, SCHULZ
   W, SCHUTTE
   M, SERKE
   H, STAUDER
   C, STEPPERT
   T, WEHLER
   F, WEISSINGER
   M, WERMKE
   C, WESSELER
   G, ALLEGRINI
   D, AMOROSO
   C, BARONE
   G, BORRA
   G, CARTENI
   E, DEFRAIA
   A, FALCONE
   F, GROSSI
   M, MENCOBONI
   R, MIGLIORINO M
   A, PAZZOLA
   H, PARRA SOTO
   G, TONINI
   K, AZUMA
   T, FUKUHARA
   M, ICHIKI
   S, IKEDA
   T, KAWAGUCHI
   H, KIM Y
   K, KISHI
   S, OTANI
   T, SETO
   Y, TAKEDA
   H, TANAKA
   N, YAMAMOTO
   S, YOKOTA
   T, YOKOYAMA
   G, PURKALNE
   Z, ZVIRBULE
   S, CICENAS
   J, FILIPAUSKIENE
   A, DOMINGUEZ
   A, GOMEZ
   M, LEON LAZARO J
   Y, LOPEZ
   V, AERTS J G J
   N, BARLO
   B, BIESMA
   M, DINGEMANS A
   S, HASHEMI
   S, KEIZER-VAN'T WESTEINDE
   E, LAMMERS
   K, MANSOUR
   F, SCHRAMEL
   D, SNIJDERS
   M, VAN HAARST J
   A, VAN LINDERT
   F, WILSCHUT
   D, ALEMAN
   R, TIPISMANA CISNEROS
   A, KOBASHIGAWA
   L, MAS
   D, ESCOBAR MORON H
   T, ALMODOVAR
   A, ARAUJO
   I, AZEVEDO
   F, BARATA
   H, QUEIROGA
   U, DE BRITO SATURNINO DUARTE
   E, TEIXEIRA
   M, BIAKHOV
   R, GALIULIN
   V, GORBUNOVA
   N, KARASEVA
   N, KOVALENKO
   K, PENKOV
   A, POLTORATSKIY
   A, VASILIEV
   E, ZHILTSOVA
   S, LEONG S
   D, LIM
   J, BENIAK
   J, CHOVANEC
   R, GODAL
   P, KASAN
   M, PORUBSKA
   R, ALVAREZ
   MDC, MANRIQUE ARESES
   C, ARANDA BARNETO I
   J, CARPENO DE CASTRO
   M, GOMEZ DOMINE J H C N N
   E, FONT FELIP
   Y, GARCIA GARCIA
   P, LOPEZ GARRIDO
   R, SARRIO GIRONES
   L, LARRIBA GONZALEZ J
   A, MOLLA INSA
   B, MUNARRIZ JIMENEZ
   M, PIQUERAS LOPEZ-BREA
   E, NADAL
   S, AIX PONCE
   A, GARCIA TAUS
   J, PONS TERRASA
   S, ESTEVEZ VAZQUEZ
   N, SEGARRA VINOLAS
   A, VIKSTROM
   M, FRUEH
   O, GAUTSCHI
   A, LOHRI
   A, OCHSENBEIN
   C, CHANG G
   H, CHEN C
   T, CHEN W
   M, CHEN Y
   L, HO C
   C, HSIA T
   K, HSIEH R
   S, HUANG M
   T, LI C
   C, LIN Y
   Y, LIU C
   C, SU W
   J, YU C
   H, ADAMCHUK
   O, ANDRUSENKO
   I, BONDARENKO
   A, CHORNOBAI
   Y, HOTKO
   O, IVASHCHUK
   O, KOLESNIK
   A, KRYZHANIVSKA
   S, ODARCHENKO
   N, OGORODNIKOVA
   A, RUSYN
   V, SHAMRAI
   D, SHAPOVALOV
   L, VASYLYEV
   I, VYNNYCHENKO
   N, KARIM ABDEL
   M, ALMUBARAK
   M, AL-NSOUR
   V, ASSIKIS
   S, BAKER
   M, BATUS
   P, BEATTY
   K, BECKER
   N, BELMAN
   E, BERNICKER
   F, BRAITEH
   L, BUI
   L, CARR
   A, CHAUDHRY
   H, CHENG
   S, CHITNENI
   M, COHENURAM
   G, DANIELS
   W, DEAN-COLOMB
   III, DEVORE R
   A, DISTEFANO
   A, DOBRESCU
   Z, DREW D
   P, EISENBERG
   B, ERICKSON
   E, ESKANDER
   J, FABREGAS
   B, FALLER
   J, FIORILLO
   JR, GOLDSCHMIDT J
   B, GOUELI
   S, GURUBHAGAVATULA
   B, HALIBEY
   J, HAMM
   J, HERMAN
   P, HOFFMAN
   A, HOOBERMAN
   H, JHANGIANI
   F, KABBINAVAR
   A, KARNAD
   P, KEOGH G
   E, KIRSHNER
   H, KOH
   S, KONO
   M, KOSTY
   S, KOTIAH
   M, KOZLOFF
   C, KUZMA
   N, LAKHANI
   J, LUKAS
   W, MARTIN
   N, MASOOD
   V, MATTHEWS-SMITH
   J, MCCANN
   M, MENEFEE
   R, MITCHELL B
   S, NAIDU
   M, NARANG
   R, NATALE
   T, NIEDERMAN
   M, NISSENBLATT
   H, OU S
   C, PASCHOLD J
   E, RAEZ L
   S, RAFIYATH
   E, RODRIGUEZ
   J, ROSALES
   J, ROTHMAN
   K, SABBATH
   P, SANZ-ALTAMIRA
   M, SCHNELL F
   M, SHTIVELBAND
   J, SILBERBERG
   M, SOCOTEANU
   I, SPIRA A
   P, STELLA
   J, SUBRAMANIAN
   M, SWANSON P
   B, TELIVALA
   F, TSAI
   M, TUMMALA
   A, VANDERWALDE
   V, VELCHETI
   H, WEST
   R, YANAGIHARA
   D, ZYLLA
   GRP, CA IMPOWER150 STUDY
TI Atezolizumab for First-Line Treatment of Metastatic Nonsquamous NSCLC
SO NEW ENGLAND JOURNAL OF MEDICINE
DE phase iii trial;open label;cancer;bevacizumab;therapy;docetaxel;antibody;cell;chemotherapy;multicenter
AB BACKGROUND The cancer-cell-killing property of atezolizumab may be enhanced by the blockade of vascular endothelial growth factor-mediated immunosuppression with bevacizumab. This open-label, phase 3 study evaluated atezolizumab plus bevacizumab plus chemotherapy in patients with metastatic nonsquamous non-small-cell lung cancer (NSCLC) who had not previously received chemotherapy. METHODS We randomly assigned patients to receive atezolizumab plus carboplatin plus paclitaxel (ACP), bevacizumab plus carboplatin plus paclitaxel (BCP), or atezolizumab plus BCP (ABCP) every 3 weeks for four or six cycles, followed by maintenance therapy with atezolizumab, bevacizumab, or both. The two primary end points were investigator-assessed progression-free survival both among patients in the intention-to-treat population who had a wild-type genotype (WT population; patients with EGFR or ALK genetic alterations were excluded) and among patients in the WT population who had high expression of an effector T-cell (Teff) gene signature in the tumor (Teff-high WT population) and overall survival in the WT population. The ABCP group was compared with the BCP group before the ACP group was compared with the BCP group. RESULTS In the WT population, 356 patients were assigned to the ABCP group, and 336 to the BCP group. The median progression-free survival was longer in the ABCP group than in the BCP group (8.3 months vs. 6.8 months; hazard ratio for disease progression or death, 0.62; 95% confidence interval [CI], 0.52 to 0.74; P<0.001); the corresponding values in the Teff-high WT population were 11.3 months and 6.8 months (hazard ratio, 0.51 [95% CI, 0.38 to 0.68]; P<0.001). Progression-free survival was also longer in the ABCP group than in the BCP group in the entire intention-to-treat population (including those with EGFR or ALK genetic alterations) and among patients with low or negative programmed death ligand 1 (PD-L1) expression, those with low Teff gene-signature expression, and those with liver metastases. Median overall survival among the patients in the WT population was longer in the ABCP group than in the BCP group (19.2 months vs. 14.7 months; hazard ratio for death, 0.78; 95% CI, 0.64 to 0.96; P = 0.02). The safety profile of ABCP was consistent with previously reported safety risks of the individual medicines. CONCLUSIONS The addition of atezolizumab to bevacizumab plus chemotherapy significantly improved progression-free survival and overall survival among patients with metastatic nonsquamous NSCLC, regardless of PD-L1 expression and EGFR or ALK genetic alteration status.
FU F. Hoffmann-La Roche/GenentechHoffmann-La RocheRoche HoldingGenentech
NR 38
TC 1451
Z9 0
U1 8
U2 166.0
J9 NEW ENGLAND JOURNAL OF MEDICINE
PD JUN
PY 2018
VL 378
BP 2288
EP 2301
DI 10.1056/NEJMoa1716948
PG 14
SC GENERAL & INTERNAL MEDICINE
UT WOS:000435099900006
PM 29863955
ER

PT J
AU TIMMERMAN, R
   REBECCA, PAULUS
   JAMES, GALVIN
   JEFFREY, MICHALSKI
   WILLIAM, STRAUBE
   JEFFREY, BRADLEY
   ACHILLES, FAKIRIS
   ANDREA, BEZJAK
   GREGORY, VIDETIC
   DAVID, JOHNSTONE
   JACK, FOWLER
   ELIZABETH, GORE
   HAK, CHOY
TI Stereotactic Body Radiation Therapy for Inoperable Early Stage Lung Cancer
SO JAMA-JOURNAL OF THE AMERICAN MEDICAL ASSOCIATION
DE phase ii;clinical trial;radiotherapy;carcinoma;management;oncology;outcm;tumor
AB Context Patients with early stage but medically inoperable lung cancer have a poor rate of primary tumor control (30%-40%) and a high rate of mortality (3-year survival, 20%-35%) with current management. Objective To evaluate the toxicity and efficacy of stereotactic body radiation therapy in a high-risk population of patients with early stage but medically inoperable lung cancer. Design, Setting, and Patients Phase 2 North American multicenter study of patients aged 18 years or older with biopsy-proven peripheral T1-T2N0M0 non-small cell tumors (measuring <5 cm in diameter) and medical conditions precluding surgical treatment. The prescription dose was 18 Gy per fraction x 3 fractions (54 Gy total) with entire treatment lasting between 11/2 and 2 weeks. The study opened May 26, 2004, and closed October 13, 2006; data were analyzed through August 31, 2009. Main Outcome Measures The primary end point was 2-year actuarial primary tumor control; secondary end points were disease-free survival (ie, primary tumor, involved lobe, regional, and disseminated recurrence), treatment-related toxicity, and overall survival. Results A total of 59 patients accrued, of which 55 were evaluable (44 patients with T1 tumors and 11 patients with T2 tumors) with a median follow-up of 34.4 months (range, 4.8-49.9 months). Only 1 patient had a primary tumor failure; the estimated 3-year primary tumor control rate was 97.6% (95% confidence interval [CI], 84.3%-99.7%). Three patients had recurrence within the involved lobe; the 3-year primary tumor and involved lobe (local) control rate was 90.6% (95% CI, 76.0%-96.5%). Two patients experienced regional failure; the local-regional control rate was 87.2% (95% CI, 71.0%-94.7%). Eleven patients experienced disseminated recurrence; the 3-year rate of disseminated failure was 22.1% (95% CI, 12.3%-37.8%). The rates for disease-free survival and overall survival at 3 years were 48.3% (95% CI, 34.4%-60.8%) and 55.8% (95% CI, 41.6%-67.9%), respectively. The median overall survival was 48.1 months (95% CI, 29.6 months to not reached). Protocol-specified treatment-related grade 3 adverse events were reported in 7 patients (12.7%; 95% CI, 9.6%-15.8%); grade 4 adverse events were reported in 2 patients (3.6%; 95% CI, 2.7%-4.5%). No grade 5 adverse events were reported. Conclusion Patients with inoperable non-small cell lung cancer who received stereotactic body radiation therapy had a survival rate of 55.8% at 3 years, high rates of local tumor control, and moderate treatment-related morbidity. JAMA. 2010; 303(11): 1070-1076
FU Varian Medical Systems (Palo Alto, California); Elekta Oncology
NR 20
TC 1715
Z9 0
U1 3
U2 83.0
J9 JAMA-JOURNAL OF THE AMERICAN MEDICAL ASSOCIATION
PD MAR
PY 2010
VL 303
BP 1070
EP 1076
DI 10.1001/jama.2010.261
PG 7
SC GENERAL & INTERNAL MEDICINE
UT WOS:000275594100020
PM 20233825
ER

PT J
AU ONISHI, H
   HIROKI, SHIRATO
   YASUSHI, NAGATA
   MASAHIRO, HIRAOKA
   MASAHARU, FUJINO
   KOTARO, GOMI
   YUZURU, NIIBE
   KATSUYUKI, KARASAWA
   KAZUSHIGE, HAYAKAWA
   YOSHIHIRO, TAKAI
   TOMOKI, KIMURA
   ATSUYA, TAKEDA
   ATSUSHI, OUCHI
   MASATO, HAREYAMA
   MASAKI, KOKUBO
   RYUSUKE, HARA
   JUN, ITAMI
   KAZUNARI, YAMADA
   TSUTOMU, ARAKI
TI Hypofractionated stereotactic radiotherapy (HypoFXSRT) for stage I non-small cell lung cancer: Updated results of 257 patients in a Japanese multi-institutional study
SO JOURNAL OF THORACIC ONCOLOGY
DE stereotactic radiotherapy; non-small cell lung cancer; stage i;hypofractionated
AB Introduction: Hypofractionated stereotactic radiotherapy (HypoFXSRT) has recently been used for the treatment of small lung tumors. We retrospectively analyzed the treatment outcome of HypoFXSRT for stage I non-small cell lung cancer (NSCLC) treated in a Japanese multi-institutional study. Methods: This is a retrospective study to review 257 patients with stage I NSCLC (median age, 74 years: 164 T1N0M0, 93 T2N0M0) were treated with HypoFXSRT alone at 14 institutions. Stereotactic three-dimensional treatment was performed using noncoplanar dynamic arcs or multiple static ports. A total dose of 18 to 75 Gy at the isocenter was administered in one to 22 fractions. The median calculated biological effective dose (BED) was 111 Gy (range, 57-180 Gy) based on alpha/beta = 10. Results: During follow-up (median, 38 months), pulmonary complications of above grade 2 arose in 14 patients (5.4%). Local progression occurred in 36 patients (14.0%), and the local recurrence rate was 8.4% for a BED of 100 Gy or more compared with 42.9% for less than 100 Gy (p < 0.001). The 5-year overall survival rate of medically operable patients was 70.8% among those treated with a BED of 100 Gy or more compared with 30.2% among those treated with less than 100 Gy (p < 0.05). Conclusions: Although this is a retrospective study, HypoFXSRT with a BED of less than 180 Gy was almost safe for stage I NSCLC, and the local control and overall survival rates in 5 years with a BED of 100 Gy or more were superior to the reported results for conventional radiotherapy. For all treatment methods and schedules, the local control and survival rates were better with a BED of 100 Gy or more compared with less than 100 Gy. HypoFXSRT is feasible for curative treatment of patients with stage I NSCLC.
FU V Foundation for Cancer Research; PfizerPfizer; Abbott
NR 25
TC 688
Z9 0
U1 0
U2 30.0
J9 JOURNAL OF THORACIC ONCOLOGY
PD JUL
PY 2007
VL 2
BP S94
EP S100
DI 10.1097/JTO.0b013e318074de34
PG 7
SC ONCOLOGY; RESPIRATORY SYSTEM
UT WOS:000247937100002
PM 17603311
ER
