# Supplementary material for: Evolutions in the management of non-small cell lung cancer: A bibliometric study from the 100 most impactful articles in the field
Source: Front Oncol. 2022 Aug 17;12:939838. doi: 10.3389/fonc.2022.939838 (PMC9428518; doi:10.3389/fonc.2022.939838)
Supplement: Supplementary file 1 [file DataSheet_1.zip › Additional files/Figure production/CiteSpace figure production/project/clusters/6/UIDs.txt]

WOS:000241497900008
WOS:000330538500008
WOS:000267821400007
WOS:000223992300020
WOS:000087139900013
WOS:000293272100024
WOS:000283546400004
WOS:000435099900006
WOS:000275594100020
WOS:000247937100002
