# Supplementary material for: Evolutions in the management of non-small cell lung cancer: A bibliometric study from the 100 most impactful articles in the field
Source: Front Oncol. 2022 Aug 17;12:939838. doi: 10.3389/fonc.2022.939838 (PMC9428518; doi:10.3389/fonc.2022.939838)
Supplement: Supplementary file 1 [file DataSheet_1.zip › Additional files/Figure production/CiteSpace figure production/project/clusters/7/cluster7_keys_12.list]

@PHRASEresponsiveness
@PHRASEfine needle aspiration
@PHRASEextended mediastinal lymphadenectomy
@PHRASEras gene mutation
@PHRASEstage ii
@PHRASEadjuvant chemotherapy
@PHRASEanti pd 1 antibody
@PHRASEsafety
@PHRASEphase iii trial
@PHRASEblockade
@PHRASEquality of life
@PHRASEtherapy
