# Supplementary material for: Evolutions in the management of non-small cell lung cancer: A bibliometric study from the 100 most impactful articles in the field
Source: Front Oncol. 2022 Aug 17;12:939838. doi: 10.3389/fonc.2022.939838 (PMC9428518; doi:10.3389/fonc.2022.939838)
Supplement: Supplementary file 1 [file DataSheet_1.zip › Additional files/Figure production/CiteSpace figure production/project/clusters/7/download_cluster_12.txt]

FN Thomson Reuters Web of Science?
VR 1.0
PT J
AU FUKUOKA, M
   S, YANO
   G, GIACCONE
   T, TAMURA
   K, NAKAGAWA
   JY, DOUILLARD
   Y, NISHIWAKI
   J, VANSTEENKISTE
   S, KUDOH
   D, RISCHIN
   R, EEK
   T, HORAI
   K, NODA
   I, TAKATA
   E, SMIT
   S, AVERBUCH
   A, MACLEOD
   A, FEYEREISLOVA
   RP, DONG
   J, BASELGA
TI Multi-institutional randomized phase II trial of gefitinib for previously treated patients with advanced non-small-cell lung cancer
SO JOURNAL OF CLINICAL ONCOLOGY
DE growth factor receptor;functional assessment;docetaxel;therapy;chemotherapy;care
AB Purpose: To evaluate the efficacy and tolerability of two doses of gefitinib (Iressa [ZD 1839]; AstraZeneca, Wilmington, DE), a novel epidermal growth factor receptor tyrosine kinase inhibitor, in patients with pretreated advanced non-small-cell lung cancer (NSCLC). Patients and Methods: This was a randomized, double-blind, parallel-group, multicenter phase II trial. Two hundred ten patients with advanced NSCIC who were previously treated with one or two chemotherapy regimens (at least one containing platinum) were randomized to receive either 250-mg or 500-mg oral doses of gefitinib once daily. Results: Efficacy was similar for the 250- and 500-mg/d groups. Objective tumor response rates were 18.4% (95% confidence interval [CI], 11.5 to 27.3) and 19.0% (95% CI, 12.1 to 27.9); among evaluable patients, symptom improvement rates were 40.3% (95% CI, 28.5 to 53.0) and 37.0% (95% CI, 26.0 to 49.1); median progression-free survival times were 2.7 and 2.8 months, and median over-all survival times were 7.6 and 8.0 months, respectively. Symptom improvements were recorded for 69.2% (250 mg/d) and 85.79/6 (500 mg/d) of patients with a tumor response. Adverse events (AEs) at both dose levels were generally mild (grade 1 or 2) and consisted mainly of skin reactions and diarrhea. Drug-related toxicities were more frequent in the higher-dose group. Withdrawal due to drug-related AEs was 1.9% and 9.4% for patients receiving gefitinib 250 and 500 mg/d, respectively. Conclusion: Gefitinib showed Clinically meaningful antitumor activity and provided symptom relief as second- and third-line treatment in these patients. At 250 mg/d, gefitinib had a favorable AE profile. Gefitinib 250 mg/d is an important, novel treatment option for patients with pretreated advanced NSCLC.
FU MerckMerck & Company; Genentech/RocheRoche HoldingGenentech;
NR 27
TC 2376
Z9 0
U1 1
U2 138.0
J9 JOURNAL OF CLINICAL ONCOLOGY
PD JUN
PY 2003
VL 21
BP 2237
EP 2246
DI 10.1200/JCO.2003.10.038
PG 10
SC ONCOLOGY
UT WOS:000183564800005
PM 12748244
ER

PT J
AU SHEPHERD, FA
   JR, PEREIRA
   T, CIULEANU
   EH, TAN
   V, HIRSH
   S, THONGPRASERT
   D, CAMPOS
   S, MAOLEEKOONPIROJ
   M, SMYLIE
   R, MARTINS
   M, VAN KOOTEN
   M, DEDIU
   B, FINDLAY
   DS, TU
   D, JOHNSTON
   A, BEZJAK
   G, CLARK
   P, SANTABARBARA
   L, SEYMOUR
   TRIALS, CA NATL CANC INST CANADA CLIN
TI Erlotinib in previously treated non-small-cell lung cancer
SO NEW ENGLAND JOURNAL OF MEDICINE
DE growth factor receptor;phase iii trial;gefitinib;mutation;docetaxel;platinum;responsiveness;sensitivity;combination;expression
AB BACKGROUND We conducted a randomized, placebo-controlled, double-blind trial to determine whether the epidermal growth factor receptor inhibitor erlotinib prolongs survival in non - small-cell lung cancer after the failure of first-line or second-line chemotherapy. METHODS Patients with stage IIIB or IV non - small-cell lung cancer, with performance status from 0 to 3, were eligible if they had received one or two prior chemotherapy regimens. The patients were stratified according to center, performance status, response to prior chemotherapy, number of prior regimens, and prior platinum-based therapy and were randomly assigned in a 2: 1 ratio to receive oral erlotinib, at a dose of 150 mg daily, or placebo. RESULTS The median age of the 731 patients who underwent randomization was 61.4 years; 49 percent had received two prior chemotherapy regimens, and 93 percent had received platinum-based chemotherapy. The response rate was 8.9 percent in the erlotinib group and less than 1 percent in the placebo group (P< 0.001); the median duration of the response was 7.9 months and 3.7 months, respectively. Progression-free survival was 2.2 months and 1.8 months, respectively ( hazard ratio, 0.61, adjusted for stratification categories; P< 0.001). Overall survival was 6.7 months and 4.7 months, respectively ( hazard ratio, 0.70; P< 0.001), in favor of erlotinib. Five percent of patients discontinued erlotinib because of toxic effects. CONCLUSIONS Erlotinib can prolong survival in patients with non - small-cell lung cancer after first-line or second-line chemotherapy.
FU NATIONAL CANCER INSTITUTEUnited States Department of Health & Human
NR 37
TC 4431
Z9 0
U1 5
U2 302.0
J9 NEW ENGLAND JOURNAL OF MEDICINE
PD JUL
PY 2005
VL 353
BP 123
EP 132
DI 10.1056/NEJMoa050753
PG 10
SC GENERAL & INTERNAL MEDICINE
UT WOS:000230438800004
PM 16014882
ER

PT J
AU GARON, EB
   A, RIZVI NAIYER
   RINA, HUI
   NATASHA, LEIGHL
   S, BALMANOUKIAN ANI
   PAUL, EDER JOSEPH
   AMITA, PATNAIK
   CHARU, AGGARWAL
   MATTHEW, GUBENS
   LEORA, HORN
   ENRIC, CARCERENY
   MYUNG-JU, AHN
   ENRIQUETA, FELIP
   JONG-SEOK, LEE
   D, HELLMANN MATTHEW
   OMID, HAMID
   W, GOLDMAN JONATHAN
   JEAN-CHARLES, SORIA
   MARISA, DOLLED-FILHART
   Z, RUTLEDGE RUTH
   JIN, ZHANG
   K, LUNCEFORD JARED
   RESHMA, RANGWALA
   M, LUBINIECKI GREGORY
   CHARLOTTE, ROACH
   KENNETH, EMANCIPATOR
   LEENA, GANDHI
   INVESTIGATORS, CA KEYNOTE-001
TI Pembrolizumab for the Treatment of Non-Small-Cell Lung Cancer
SO NEW ENGLAND JOURNAL OF MEDICINE
DE anti pd l1 antibody;pd l1 expression;blockade;b7 h1;chemotherapy;safety;crizotinib;response;therapy;ligand
AB BACKGROUND We assessed the efficacy and safety of programmed cell death 1 (PD-1) inhibition with pembrolizumab in patients with advanced non-small-cell lung cancer enrolled in a phase 1 study. We also sought to define and validate an expression level of the PD-1 ligand 1 (PD-L1) that is associated with the likelihood of clinical benefit. METHODS We assigned 495 patients receiving pembrolizumab (at a dose of either 2 mg or 10 mg per kilogram of body weight every 3 weeks or 10 mg per kilogram every 2 weeks) to either a training group (182 patients) or a validation group (313 patients). We assessed PD-L1 expression in tumor samples using immunohistochemical analysis, with results reported as the percentage of neoplastic cells with staining for membranous PD-L1 (proportion score). Response was assessed every 9 weeks by central review. RESULTS Common side effects that were attributed to pembrolizumab were fatigue, pruritus, and decreased appetite, with no clear difference according to dose or schedule. Among all the patients, the objective response rate was 19.4%, and the median duration of response was 12.5 months. The median duration of progression-free survival was 3.7 months, and the median duration of overall survival was 12.0 months. PD-L1 expression in at least 50% of tumor cells was selected as the cutoff from the training group. Among patients with a proportion score of at least 50% in the validation group, the response rate was 45.2%. Among all the patients with a proportion score of at least 50%, median progression-free survival was 6.3 months; median overall survival was not reached. CONCLUSIONS Pembrolizumab had an acceptable side-effect profile and showed antitumor activity in patients with advanced non-small-cell lung cancer. PD-L1 expression in at least 50% of tumor cells correlated with improved efficacy of pembrolizumab.
FU Merck Sharp & Dohme, a subsidiary of Merck; NATIONAL CANCER
NR 40
TC 3580
Z9 0
U1 16
U2 369.0
J9 NEW ENGLAND JOURNAL OF MEDICINE
PD MAY
PY 2015
VL 372
BP 2018
EP 2028
DI 10.1056/NEJMoa1501824
PG 11
SC GENERAL & INTERNAL MEDICINE
UT WOS:000354809300008
PM 25891174
ER

PT J
AU KELLY, K
   J, CROWLEY
   PA, BUNN
   CA, PRESANT
   PK, GREVSTAD
   CM, MAINPOUR
   SD, RAMSEY
   AJ, WOZNIAK
   GR, WEISS
   DF, MOORE
   VK, ISRAEL
   RB, LIVINGSTON
   DR, GANDARA
TI Randomized phase III trial of paclitaxel plus carboplatin versus vinorelbine plus cisplatin in the treatment of patients with advanced non-small-cell lung cancer: A Southwest Oncology Group trial
SO JOURNAL OF CLINICAL ONCOLOGY
DE quality of life;functional assessment;comparing cisplatin;untreated patient;i trial;survival;gemcitabine;combination;etoposide;multicenter
AB Purpose: This randomized trial was designed to determine whether paclitaxel plus carboplatin (PC) offered a survival advantage over vinorelbine plus cisplatin (VC) for patients with advanced non-small-cell lung cancer. Secondary objectives were to compare toxicity, tolerability, quality of life (QOL), and resource utilization, Patients and Methods: Two hundred two patients received VC (vinorelbine 25 mg/m(2)/wk and cisplatin 100 mg/m(2)/d, day 1 every 28 days) and 206 patients received PC (paclitaxel 225 mg/m(2) over 3 hours with carboplatin area under the curve of 6, day 1 every 21 days). Patients completed QOL questionnaires at baseline, 13 weeks, and 25 weeks. Resource utilization forms were completed at five time points through 24 months. Results: Patient characteristics were similar between the groups. The objective response rate was 28% in the VC arm and 25% in the PC arm. Median survival was 8 months in both arms, with 1-year survival rates of 36% and 38%, respectively. Grade 3 and 4 leukopenia (P = .002) and neutropenia (P =.008) occurred more frequently on the VC arm, Grade 3 nausea and vomiting were higher on the VC arm (P = .001, P = .007), and grade 3 peripheral neuropathy was higher on the PC arm (P < .001). More patients on the VC arm discontinued therapy because of toxicity (P = .001), No difference in QOL was observed. Overall costs on the PC arm were higher than on the VC arm because of drug costs. Conclusion: PC is equally efficacious as VC for the treatment of advanced non-small-cell lung cancer. PC is less toxic and better tolerated but more expensive than VC. New treatment strategies should be pursued. (C) 2001 by American Society of Clinical Oncology.
FU NCI NIH HHSUnited States Department of Health & Human ServicesNational
NR 40
TC 865
Z9 0
U1 1
U2 14.0
J9 JOURNAL OF CLINICAL ONCOLOGY
PD JUL
PY 2001
VL 19
BP 3210
EP 3218
DI 10.1200/JCO.2001.19.13.3210
PG 9
SC ONCOLOGY
UT WOS:000169605600008
PM 11432888
ER

PT J
AU LANGER, CJ
   M, GADGEEL SHIRISH
   HOSSEIN, BORGHAEI
   A, PAPADIMITRAKOPOULOU VASSILIKI
   AMITA, PATNAIK
   F, POWELL STEVEN
   D, GENTZLER RYAN
   G, MARTINS RENATO
   P, STEVENSON JAMES
   I, JALAL SHADIA
   AMIT, PANWALKAR
   CHIH-HSIN, YANG JAMES
   MATTHEW, GUBENS
   V, SEQUIST LECIA
   M, AWAD MARK
   JOSEPH, FIORE
   YANG, GE
   HARRY, RAFTOPOULOS
   LEENA, GANDHI
   INVESTIGATORS, CA KEYNOTE-021
TI Carboplatin and pemetrexed with or without pembrolizumab for advanced, non-squamous non-small-cell lung cancer: a randomised, phase 2 cohort of the open-label KEYNOTE-021 study
SO LANCET ONCOLOGY
DE 1st line treatment;anticancer agent;controlled trial;nivolumab;bevacizumab;therapy;chemotherapy;docetaxel;cisplatin;survival
AB Background Limited evidence exists to show that adding a third agent to platinum-doublet chemotherapy improves efficacy in the first-line advanced non-small-cell lung cancer (NSCLC) setting. The anti-PD-1 antibody pembrolizumab has shown efficacy as monotherapy in patients with advanced NSCLC and has a non-overlapping toxicity profile with chemotherapy. We assessed whether the addition of pembrolizumab to platinum-doublet chemotherapy improves efficacy in patients with advanced non-squamous NSCLC. Methods In this randomised, open-label, phase 2 cohort of a multicohort study (KEYNOTE-021), patients were enrolled at 26 medical centres in the USA and Taiwan. Patients with chemotherapy-naive, stage IIIB or IV, non-squamous NSCLC without targetable EGFR or ALK genetic aberrations were randomly assigned (1: 1) in blocks of four stratified by PD-L1 tumour proportion score (<1% vs >= 1%) using an interactive voice-response system to 4 cycles of pembrolizumab 200 mg plus carboplatin area under curve 5 mg/mL per min and pemetrexed 500 mg/m(2) every 3 weeks followed by pembrolizumab for 24 months and indefinite pemetrexed maintenance therapy or to 4 cycles of carboplatin and pemetrexed alone followed by indefinite pemetrexed maintenance therapy. The primary endpoint was the proportion of patients who achieved an objective response, defined as the percentage of patients with radiologically confirmed complete or partial response according to Response Evaluation Criteria in Solid Tumors version 1.1 assessed by masked, independent central review, in the intention-to-treat population, defined as all patients who were allocated to study treatment. Significance threshold was p<0.025 (one sided). Safety was assessed in the as-treated population, defined as all patients who received at least one dose of the assigned study treatment. This trial, which is closed for enrolment but continuing for follow-up, is registered with ClinicalTrials.gov, number NCT02039674. Findings Between Nov 25, 2014, and Jan 25, 2016, 123 patients were enrolled; 60 were randomly assigned to the pembrolizumab plus chemotherapy group and 63 to the chemotherapy alone group. 33 (55%; 95% CI 42-68) of 60 patients in the pembrolizumab plus chemotherapy group achieved an objective response compared with 18 (29%; 18-41) of 63 patients in the chemotherapy alone group (estimated treatment difference 26% [95% CI 9-42%]; p=0.0016). The incidence of grade 3 or worse treatment-related adverse events was similar between groups (23 [39%] of 59 patients in the pembrolizumab plus chemotherapy group and 16 [26%] of 62 in the chemotherapy alone group). The most common grade 3 or worse treatment-related adverse events in the pembrolizumab plus chemotherapy group were anaemia (seven [12%] of 59) and decreased neutrophil count (three [5%]); an additional six events each occurred in two (3%) for acute kidney injury, decreased lymphocyte count, fatigue, neutropenia, and sepsis, and thrombocytopenia. In the chemotherapy alone group, the most common grade 3 or worse events were anaemia (nine [15%] of 62) and decreased neutrophil count, pancytopenia, and thrombocytopenia (two [3%] each). One (2%) of 59 patients in the pembrolizumab plus chemotherapy group experienced treatment-related death because of sepsis compared with two (3%) of 62 patients in the chemotherapy group: one because of sepsis and one because of pancytopenia. Interpretation Combination of pembrolizumab, carboplatin, and pemetrexed could be an effective and tolerable first-line treatment option for patients with advanced non-squamous NSCLC. This finding is being further explored in an ongoing international, randomised, double-blind, phase 3 study.
FU Merck Co.Merck & Company; NATIONAL CANCER INSTITUTEUnited States
NR 29
TC 900
Z9 0
U1 4
U2 99.0
J9 LANCET ONCOLOGY
PD NOV
PY 2016
VL 17
BP 1497
EP 1508
DI 10.1016/S1470-2045(16)30498-3
PG 12
SC ONCOLOGY
UT WOS:000389537600043
PM 27745820
ER

PT J
AU WINTON, T
   R, LIVINGSTON
   D, JOHNSON
   J, RIGAS
   M, JOHNSTON
   C, BUTTS
   Y, CORMIER
   G, GOSS
   R, INCULET
   E, VALLIERES
   W, FRY
   D, BETHUNE
   J, AYOUB
   K, DING
   L, SEYMOUR
   B, GRAHAM
   MS, TSAO
   D, GANDARA
   K, KESLER
   T, DEMMY
   F, SHEPHERD
   GRP, CA NATL CANC INST CANADA CLIN TRIALS
   10, NATL CANC INST US INTERGROUP JBR
TI Vinorelbine plus cisplatin vs. observation in resected non-small-cell lung cancer
SO NEW ENGLAND JOURNAL OF MEDICINE
DE ras gene mutation;quality of life;stage ii;adjuvant chemotherapy;survival;trial;therapy
AB Background We undertook to determine whether adjuvant vinorelbine plus cisplatin prolongs overall survival among patients with completely resected early-stage non-small-cell lung cancer. Methods We randomly assigned patients with completely resected stage IB or stage II non-small-cell lung cancer to vinorelbine plus cisplatin or to observation. The primary end point was overall survival; principal secondary end points were recurrence-free survival and the toxicity and safety of the regimen. Results A total of 482 patients underwent randomization to vinorelbine plus cisplatin (242 patients) or observation (240); 45 percent of the patients had pathological stage IB disease and 55 percent had stage II, and all had an Eastern Cooperative Oncology Group performance status score of 0 or 1. In both groups, the median age was 61 years, 65 percent were men, and 53 percent had adenocarcinomas. Chemotherapy caused neutropenia in 88 percent of patients (including grade 3 febrile neutropenia in 7 percent) and death from toxic effects in two patients (0.8 percent). Nonhematologic toxic effects of chemotherapy were fatigue (81 percent of patients), nausea (80 percent), anorexia (55 percent), vomiting (48 percent), neuropathy (48 percent), and constipation (47 percent), but severe (grade 3 or greater) toxic effects were uncommon (<10 percent). Overall survival was significantly prolonged in the chemotherapy group as compared with the observation group (94 vs. 73 months; hazard ratio for death, 0.69; P=0.04), as was relapse-free survival (not reached vs. 46.7 months; hazard ratio for recurrence, 0.60; P<0.001). Five-year survival rates were 69 percent and 54 percent, respectively (P=0.03). Conclusions Adjuvant vinorelbine plus cisplatin has an acceptable level of toxicity and prolongs disease-free and overall survival among patients with completely resected early-stage non-small-cell lung cancer.
FU NATIONAL CANCER INSTITUTEUnited States Department of Health & Human
NR 33
TC 1352
Z9 0
U1 1
U2 38.0
J9 NEW ENGLAND JOURNAL OF MEDICINE
PD JUN
PY 2005
VL 352
BP 2589
EP 2597
DI 10.1056/NEJMoa043623
PG 9
SC GENERAL & INTERNAL MEDICINE
UT WOS:000229953700006
PM 15972865
ER

PT J
AU SORIA, JC
   Y, OHE
   J, VANSTEENKISTE
   T, REUNGWETWATTANA
   B, CHEWASKULYONG
   H, LEE K
   A, DECHAPHUNKUL
   F, IMAMURA
   N, NOGAMI
   T, KURATA
   I, OKAMOTO
   C, ZHOU
   C, CHO B
   Y, CHENG
   K, CHO E
   J, VOON P
   D, PLANCHARD
   -C, SU W
   E, GRAY J
   -M, LEE S
   R, HODGE
   M, MAROTTI
   Y, RUKAZENKOV
   S, RAMALINGAM S
   MICHAEL, BOYER
   CHEE, LEE
   BRETT, HUGHES
   KENNETH, O'BYRNE
   PETER, BRIGGS
   MICHAEL, MILWARD
   THOMAS, JOHN
   INGEL, DEMEDTS
   JOHAN, VANSTEENKISTE
   FREDERIQUE, BUSTIN
   HENRIQUE, BARRIOS CARLOS
   CONSTANTA, TIMCHEVA
   CHARLES, BUTTS
   GLENWOOD, GOSS
   ROSALYN, JUERGENS
   NATASHA, LEIGHL
   SUSANNA, CHENG
   RONALD, BURKES
   CAICUN, ZHOU
   HELONG, ZHANG
   YONGQIAN, SHU
   YING, CHENG
   QING, ZHOU
   WEI, LI
   GUOSHENG, FENG
   YONG, HE
   BUHAI, WANG
   HONGJUN, GAO
   KEJUN, NAN
   XIANGDONG, ZHOU
   YUN, FAN
   AN, HUNAG JIAN
   YI, HU
   YUN-PENG, LIU
   CHUNLING, LIU
   YIPING, ZHANG
   BO, ZHU
   TOMAS, BARTEK
   ISABELLE, MONNET
   CLAUDE, EL KOURI
   MAURICE, PEROL
   HENRI, BERARD
   DAVID, PLANCHARD
   JEANNICK, MADELAINE
   JOACHIM, VON PAWEL
   CHRISTIAN, GROHE
   SABINE, BOHNET
   HELGE, BISCHOFF
   MEYER, ZUM BUESCHENFELDE CHRISTIAN
   ANJA, RUECKERT
   LAZLO, URBAN
   ZSOLT, PAPI-SZEKELY
   ESZTER, CSANKY
   CSABA, BOCSKEI
   SANDOR, TEHENES
   MAYA, GOTTFRIED
   JAIR, BAR
   NIR, PELED
   MIRJANA, WOLLNER
   ALESSANDRO, BERTOLINI
   ANTONIO, ARDIZZOIA
   CATERINA, ACCETTURA
   MICHELE, MITELLA
   RODOLFO, PASSALACQUA
   SILVIA, NOVELLO
   FAUSTO, ROILA
   MARCELLO, TISEO
   AKIMASA, SEKINE
   FUMIO, IMAMURA
   YUICHIRO, OHE
   NAOYUKI, NOGAMI
   TOSHIAKI, TAKAHASHI
   TAKAYASU, KURATA
   KAZUO, KASAHARA
   ISAMU, OKAMOTO
   KIYOTAKA, YOH
   SHUNICHI, SUGAWARA
   NOBUAKI, KOBAYASHI
   TSUNEO, SHIMOKAWA
   CHIYUKI, OKUDA
   TATSUO, FUKUHARA
   MASAFUMI, SATA
   KAZUHIKO, NAGAKAWA
   SHINJI, ATAGI
   YOSHIRO, NAKAHARA
   CHUL, CHO BYOUNG
   JONG-SEOK, LEE
   YOUNG, LEE KYE
   WON, SHIN SANG
   HYEONG, LEE KI
   KYUNG, CHO EUN
   JIN-HYOUNG, KANG
   HIN, HOW SOON
   JYE, VOON PEI
   KEK, PANG YONG
   ANNE, OSORIO-SANCHEZ JEMELA
   IMELDA, LADRERA GUIA ELENA
   PIOTR, SERWATOWSKI
   ALEKSANDRA, SZCZESNA
   KATARZYNA, ZAJDA
   RODRYG, RAMLAU
   DARIUSZ, SAWKA
   ENCARNACAO, TEIXEIRA MARIA
   TERESA, ALMODOVAR
   MARTA, SOARES
   AMELIA, ALMEIDA
   ANA, BARROSO
   MICHAEL, SCHENKER
   CALIN, GIRGORESCU ALEXANDRU
   POLIXENIA, IORGA
   SERGEY, ORLOV
   NINA, KARASEVA
   VLADIMIR, MOISEENKO
   ROSARIO, GARCIA CAMPELO
   DOLORES, ISLA CASADO MARIA
   MANUEL, COBO DOLS
   ERNEST, NADAL
   MARC, CAMPAYO GUILLAUMES
   LUIS, GONZALEZ LARRIBA JOSE
   MARGARITA, MAJEM TARRUELLA
   SERGIO, VAZQUEZ ESTEVEZ
   JOSE, FUENTES PRADERA
   DIEGO, MARQUEZ MEDINA
   ANDERS, VIKSTROM
   OLIVER, GAUTSCHI
   CHRISTIAN, BRITSCHGI
   ANDREAS, MUELLER
   YING-HUANG, TSAI
   MING-FANG, WU
   CHENG-TA, YANG
   CHIH, LIN MENG
   CHAO-HSUN, CHEN
   WU-CHOU, SU
   BUSYAMAS, CHEWASKULONG
   THANYANAN, REUNGWETWATTANA
   VICHIEN, SRIMUNINNIMIT
   ARUNEE, DECHAPHUNKUL
   SUDSAWAT, LAOHAVINIJ
   VIROTE, SRIURANPONG
   RAMAZAN, YILDIZ
   IGOR, BONDARENKO
   IHOR, VYNNYCHENKO
   HRYHORIY, ADAMCHUK
   YAROSLAV, SHPARYK
   MING, LEE SIOW
   ALLAN, PRICE
   YVONNE, SUMMERS
   RIYAZ, SHAH
   KONSTANTIN, DRAGNEV
   AJIT, MANIAM
   STEVEN, MCCUNE
   JIMMY, RUIZ
   SURESH, RAMALINGAM
   PASI, JANNE
   TREVOR, FEINSTEIN
   JOHN, HAMM
   IAN, ANDERSON
   FARRAH, KHAN
   RALPH, BOCCIA
   JHANELLE, GRAY
   NGOC, TRAN
   NHUNG, NGUYEN
   INVESTIGATORS, CA FLAURA
TI Osimertinib in Untreated EGFR-Mutated Advanced Non-Small-Cell Lung Cancer
SO NEW ENGLAND JOURNAL OF MEDICINE
DE open label;acquired resistance;1st line treatment;phase iii;cns response;azd9291;chemotherapy;gefitinib;erlotinib;therapy
AB BACKGROUND Osimertinib is an oral, third-generation, irreversible epidermal growth factor receptor tyrosine kinase inhibitor (EGFR-TKI) that selectively inhibits both EGFR-TKI-sensitizing and EGFR T790M resistance mutations. We compared osimertinib with standard EGFR-TKIs in patients with previously untreated, EGFR mutation-positive advanced non-small-cell lung cancer (NSCLC). METHODS In this double-blind, phase 3 trial, we randomly assigned 556 patients with previously untreated, EGFR mutation-positive (exon 19 deletion or L858R) advanced NSCLC in a 1: 1 ratio to receive either osimertinib (at a dose of 80 mg once daily) or a standard EGFR-TKI (gefitinib at a dose of 250 mg once daily or erlotinib at a dose of 150 mg once daily). The primary end point was investigator-assessed progression-free survival. RESULTS The median progression-free survival was significantly longer with osimertinib than with standard EGFR-TKIs (18.9 months vs. 10.2 months; hazard ratio for disease progression or death, 0.46; 95% confidence interval [CI], 0.37 to 0.57; P<0.001). The objective response rate was similar in the two groups: 80% with osimertinib and 76% with standard EGFR-TKIs (odds ratio, 1.27; 95% CI, 0.85 to 1.90; P = 0.24). The median duration of response was 17.2 months (95% CI, 13.8 to 22.0) with osimertinib versus 8.5 months (95% CI, 7.3 to 9.8) with standard EGFR-TKIs. Data on overall survival were immature at the interim analysis (25% maturity). The survival rate at 18 months was 83% (95% CI, 78 to 87) with osimertinib and 71% (95% CI, 65 to 76) with standard EGFR-TKIs (hazard ratio for death, 0.63; 95% CI, 0.45 to 0.88; P = 0.007 [nonsignificant in the interim analysis]). Adverse events of grade 3 or higher were less frequent with osimertinib than with standard EGFR-TKIs (34% vs. 45%). CONCLUSIONS Osimertinib showed efficacy superior to that of standard EGFR-TKIs in the first-line treatment of EGFR mutation-positive advanced NSCLC, with a similar safety profile and lower rates of serious adverse events.
FU AstraZenecaAstraZeneca
NR 33
TC 1759
Z9 0
U1 19
U2 449.0
J9 NEW ENGLAND JOURNAL OF MEDICINE
PD JAN
PY 2018
VL 378
BP 113
EP 125
DI 10.1056/NEJMoa1713137
PG 13
SC GENERAL & INTERNAL MEDICINE
UT WOS:000419971600005
PM 29151359
ER

PT J
AU MOLINA, JR
   G, YANG PIII
   D, CASSIVI STEPHEN
   E, SCHILD STEVEN
   A, ADJEI ALEX
TI Non-small cell lung cancer: Epidemiology, risk factors, treatment, and survivorship
SO MAYO CLINIC PROCEEDINGS
DE phase iii trial;extended mediastinal lymphadenectomy;positron emission tomography;receptor tyrosine kinase;fine needle aspiration;adjuvant chemotherapy;physical activity;thoracic radiotherapy;susceptibility locus;randomized trial
AB Lung cancer is the leading cause of cancer-related mortality not only in the United States but also around the world. In North America, lung cancer has become more predominant among former than current smokers. Yet in some countries, such as China, which has experienced a dramatic increase in the cigarette smoking rate during the past 2 decades, a peak in lung cancer incidence is still expected. Approximately two-thirds of adult Chinese men are smokers, representing one-third of all smokers worldwide. Non-small cell lung cancer accounts for 85% of all lung cancer cases in the United States. After the initial diagnosis, accurate staging of non-small cell lung cancer using computed tomography or positron emission tomography is crucial for determining appropriate therapy. When feasible, surgical resection remains the single most consistent and successful option for cure. However, close to 70% of patients with lung cancer present with locally advanced or metastatic disease at the time of diagnosis. Chemotherapy is beneficial for patients with metastatic disease, and the administration of concurrent chemotherapy and radiation is indicated for stage III lung cancer. The introduction of angiogenesis, epidermal growth factor receptor inhibitors, and other new anticancer agents is changing the present and future of this disease and will certainly increase the number of lung cancer survivors. We identified studies for this review by searching the MEDLINE and PubMed databases for English-language articles published from January 1, 1980, through January 31, 2008. Key terms used for this search included non-small cell lung cancer, adenocarcinoma, squamous cell carcinoma, bronchioalveolar cell carcinoma, large cell carcinoma, lung cancer epidemiology, genetics, survivorship, surgery, radiation therapy, chemotherapy, targeted therapy, bevacizumab, erlotinib, and epidermal growth factor receptor.
FU NCI NIH HHSUnited States Department of Health & Human ServicesNational
NR 116
TC 2049
Z9 0
U1 17
U2 449.0
J9 MAYO CLINIC PROCEEDINGS
PD MAY
PY 2008
VL 83
BP 584
EP 594
DI 10.4065/83.5.584
PG 11
SC GENERAL & INTERNAL MEDICINE
UT WOS:000255601000015
PM 18452692
ER

PT J
AU HERBST, RS
   PAUL, BAAS
   DONG-WAN, KIM
   ENRIQUETA, FELIP
   L, PEREZ-GRACIA JOSE
   JI-YOUN, HAN
   JULIAN, MOLINA
   JOO-HANG, KIM
   DUBOS, ARVIS CATHERINE
   MYUNG-JU, AHN
   MARGARITA, MAJEM
   J, FIDLER MARY
   JR, DE CASTRO GILBERTO
   MARCELO, GARRIDO
   M, LUBINIECKI GREGORY
   YUE, SHENTU
   ELLIE, IM
   MARISA, DOLLED-FILHART
   B, GARON EDWARD
TI Pembrolizumab versus docetaxel for previously treated, PD-L1-positive, advanced non-small-cell lung cancer (KEYNOTE-010): a randomised controlled trial
SO LANCET
DE anti pd l1 antibody;blockade;therapy;chemotherapy;nivolumab;pd l1
AB Background Despite recent advances in the treatment of advanced non-small-cell lung cancer, there remains a need for effective treatments for progressive disease. We assessed the efficacy of pembrolizumab for patients with previously treated, PD-L1-positive, advanced non-small-cell lung cancer. Methods We did this randomised, open-label, phase 2/3 study at 202 academic medical centres in 24 countries. Patients with previously treated non-small-cell lung cancer with PD-L1 expression on at least 1% of tumour cells were randomly assigned (1:1:1) in blocks of six per stratum with an interactive voice-response system to receive pembrolizumab 2 mg/kg, pembrolizumab 10 mg/kg, or docetaxel 75 mg/m(2) every 3 weeks. The primary endpoints were overall survival and progression-free survival both in the total population and in patients with PD-L1 expression on at least 50% of tumour cells. We used a threshold for significance of p<0.00825 (one-sided) for the analysis of overall survival and a threshold of p<0.001 for progression-free survival. This trial is registered at ClinicalTrials.gov, number NCT01905657. Findings Between Aug 28, 2013, and Feb 27, 2015, we enrolled 1034 patients:345 allocated to pembrolizumab 2 mg/kg, 346 allocated to pembrolizumab 10 mg/kg, and 343 allocated to docetaxel. By Sept 30, 2015, 521 patients had died. In the total population, median overall survival was 10.4 months with pembrolizumab 2 mg/kg, 12.7 months with pembrolizumab 10 mg/kg, and 8.5 months with docetaxel. Overall survival was significantly longer for pembrolizumab 2 mg/kg versus docetaxel (hazard ratio [HR] 0.71, 95% CI 0.58-0.88; p=0.0008) and for pembrolizumab 10 mg/kg versus docetaxel (0.61, 0.49-0.75; p<0.0001). Median progression-free survival was 3.9 months with pembrolizumab 2 mg/kg, 4.0 months with pembrolizumab 10 mg/kg, and 4.0 months with docetaxel, with no significant difference for pembrolizumab 2 mg/kg versus docetaxel (0.88, 0.74-1.05; p=0.07) or for pembrolizumab 10 mg/kg versus docetaxel (HR 0.79, 95% CI 0.66-0.94; p=0.004). Among patients with at least 50% of tumour cells expressing PD-L1, overall survival was significantly longer with pembrolizumab 2 mg/kg than with docetaxel (median 14.9 months vs 8.2 months; HR 0.54, 95% CI 0.38-0.77; p=0.0002) and with pembrolizumab 10 mg/kg than with docetaxel (17.3 months vs 8.2 months; 0.50, 0.36-0.70; p<0.0001). Likewise, for this patient population, progression-free survival was significantly longer with pembrolizumab 2 mg/kg than with docetaxel (median 5.0 months vs 4.1 months; HR 0.59, 95% CI 0.44-0.78; p=0.0001) and with pembrolizumab 10 mg/kg than with docetaxel (5.2 months vs 4.1 months; 0.59, 0.45-0.78; p<0.0001). Grade 3-5 treatment-related adverse events were less common with pembrolizumab than with docetaxel (43 [13%] of 339 patients given 2 mg/kg, 55 [16%] of 343 given 10 mg/kg, and 109 [35%] of 309 given docetaxel). Interpretation Pembrolizumab prolongs overall survival and has a favourable benefit-to-risk profile in patients with previously treated, PD-L1-positive, advanced non-small-cell lung cancer. These data establish pembrolizumab as a new treatment option for this population and validate the use of PD-L1 selection.
FU Merck Co.Merck & Company
NR 33
TC 3003
Z9 0
U1 12
U2 375.0
J9 LANCET
PD APR
PY 2016
VL 387
BP 1540
EP 1550
DI 10.1016/S0140-6736(15)01281-7
PG 11
SC GENERAL & INTERNAL MEDICINE
UT WOS:000373741600030
PM 26712084
ER

PT J
AU SANDLER, A
   ROBERT, GRAY
   C, PERRY MICHAEL
   JULIE, BRAHMER
   H, SCHILLER JOAN
   AFSHIN, DOWLATI
   ROGERIO, LILENBAUM
   H, JOHNSON DAVID
TI Paclitaxel-carboplatin alone or with bevacizumab for non-small-cell lung cancer
SO NEW ENGLAND JOURNAL OF MEDICINE
DE endothelial growth factor;microvessel density;breast cancer;expression;receptor;vegf;antibody;therapy;tumor;trial
AB BACKGROUND: Bevacizumab, a monoclonal antibody against vascular endothelial growth factor, has been shown to benefit patients with a variety of cancers. METHODS: Between July 2001 and April 2004, the Eastern Cooperative Oncology Group (ECOG) conducted a randomized study in which 878 patients with recurrent or advanced non-small-cell lung cancer (stage IIIB or IV) were assigned to chemotherapy with paclitaxel and carboplatin alone (444) or paclitaxel and carboplatin plus bevacizumab (434). Chemotherapy was administered every 3 weeks for six cycles, and bevacizumab was administered every 3 weeks until disease progression was evident or toxic effects were intolerable. Patients with squamous-cell tumors, brain metastases, clinically significant hemoptysis, or inadequate organ function or performance status (ECOG performance status, >1) were excluded. The primary end point was overall survival. RESULTS: The median survival was 12.3 months in the group assigned to chemotherapy plus bevacizumab, as compared with 10.3 months in the chemotherapy-alone group (hazard ratio for death, 0.79; P=0.003). The median progression-free survival in the two groups was 6.2 and 4.5 months, respectively (hazard ratio for disease progression, 0.66; P<0.001), with corresponding response rates of 35% and 15% (P<0.001). Rates of clinically significant bleeding were 4.4% and 0.7%, respectively (P<0.001). There were 15 treatment-related deaths in the chemotherapy-plus-bevacizumab group, including 5 from pulmonary hemorrhage. CONCLUSIONS: The addition of bevacizumab to paclitaxel plus carboplatin in the treatment of selected patients with non-small-cell lung cancer has a significant survival benefit with the risk of increased treatment-related deaths.
FU NATIONAL CANCER INSTITUTEUnited States Department of Health & Human
NR 25
TC 4484
Z9 0
U1 10
U2 392.0
J9 NEW ENGLAND JOURNAL OF MEDICINE
PD DEC
PY 2006
VL 355
BP 2542
EP 2550
DI 10.1056/NEJMoa061884
PG 9
SC GENERAL & INTERNAL MEDICINE
UT WOS:000242778800006
PM 17167137
ER

PT J
AU SCHILLER, JH
   D, HARRINGTON
   CP, BELANI
   C, LANGER
   A, SANDLER
   J, KROOK
   JM, ZHU
   DH, JOHNSON
   GRP, CA EASTERN COOPERATIVE ONCOLOGY
TI Comparison of four chemotherapy regimens for advanced non-small-cell lung cancer
SO NEW ENGLAND JOURNAL OF MEDICINE
DE cooperative oncology group;quality of life;randomized trial;cisplatin;survival;combination;paclitaxel;etoposide
AB Background We conducted a randomized study to determine whether any of three chemotherapy regimens was superior to cisplatin and paclitaxel in patients with advanced non-small-cell lung cancer. Methods A total of 1207 patients with advanced non-small-cell lung cancer were randomly assigned to a reference regimen of cisplatin and paclitaxel or to one of three experimental regimens: cisplatin and gemcitabine, cisplatin and docetaxel, or carboplatin and paclitaxel. Results The response rate for all 1155 eligible patients was 19 percent, with a median survival of 7.9 months (95 percent confidence interval, 7.3 to 8.5), a 1-year survival rate of 33 percent (95 percent confidence interval, 30 to 36 percent), and a 2-year survival rate of 11 percent (95 percent confidence interval, 8 to 12 percent). The response rate and survival did not differ significantly between patients assigned to receive cisplatin and paclitaxel and those assigned to receive any of the three experimental regimens. Treatment with cisplatin and gemcitabine was associated with a significantly longer time to the progression of disease than was treatment with cisplatin and paclitaxel but was more likely to cause grade 3, 4, or 5 renal toxicity (in 9 percent of patients, vs. 3 percent of those treated with cisplatin plus paclitaxel). Patients with a performance status of 2 had a significantly lower rate of survival than did those with a performance status of 0 or 1. Conclusions None of four chemotherapy regimens offered a significant advantage over the others in the treatment of advanced non-small-cell lung cancer. (N Engl J Med 2002;346:92-8.) Copyright (C) 2002 Massachusetts Medical Society.
FU NATIONAL CANCER INSTITUTEUnited States Department of Health & Human
NR 21
TC 4052
Z9 0
U1 8
U2 377.0
J9 NEW ENGLAND JOURNAL OF MEDICINE
PD JAN
PY 2002
VL 346
BP 92
EP 98
DI 10.1056/NEJMoa011954
PG 7
SC GENERAL & INTERNAL MEDICINE
UT WOS:000173133400004
PM 11784875
ER

PT J
AU GANDHI, L
   D, RODRIGUEZ-ABREU
   S, GADGEEL
   E, ESTEBAN
   E, FELIP
   F, DE ANGELIS
   M, DOMINE
   P, CLINGAN
   J, HOCHMAIR M
   F, POWELL S
   -S, CHENG S Y
   G, BISCHOFF H
   N, PELED
   F, GROSSI
   R, JENNENS R
   M, RECK
   R, HUI
   B, GARON E
   M, BOYER
   B, RUBIO-VIQUEIRA
   S, NOVELLO
   T, KURATA
   E, GRAY J
   J, VIDA
   Z, WEI
   J, YANG
   H, RAFTOPOULOS
   C, PIETANZA M
   C, GARASSINO M
   INVESTIGATORS, CA KEYNOTE-189
TI Pembrolizumab plus Chemotherapy in Metastatic Non-Small-Cell Lung Cancer
SO NEW ENGLAND JOURNAL OF MEDICINE
DE randomized controlled trial;pemetrexed plus;open label;induction treatment;phase iii;docetaxel;cisplatin;nivolumab;1st line;therapy
AB BACKGROUND First-line therapy for advanced non-small-cell lung cancer (NSCLC) that lacks targetable mutations is platinum-based chemotherapy. Among patients with a tumor proportion score for programmed death ligand 1 (PD-L1) of 50% or greater, pembrolizumab has replaced cytotoxic chemotherapy as the first-line treatment of choice. The addition of pembrolizumab to chemotherapy resulted in significantly higher rates of response and longer progression-free survival than chemotherapy alone in a phase 2 trial. METHODS In this double-blind, phase 3 trial, we randomly assigned (in a 2: 1 ratio) 616 patients with metastatic nonsquamous NSCLC without sensitizing EGFR or ALK mutations who had received no previous treatment for metastatic disease to receive pemetrexed and a platinum-based drug plus either 200 mg of pembrolizumab or placebo every 3 weeks for 4 cycles, followed by pembrolizumab or placebo for up to a total of 35 cycles plus pemetrexed maintenance therapy. Crossover to pembrolizumab monotherapy was permitted among the patients in the placebo-combination group who had verified disease progression. The primary end points were overall survival and progression-free survival, as assessed by blinded, independent central radiologic review. RESULTS After a median follow-up of 10.5 months, the estimated rate of overall survival at 12 months was 69.2% (95% confidence interval [CI], 64.1 to 73.8) in the pembrolizumab-combination group versus 49.4% (95% CI, 42.1 to 56.2) in the placebocombination group (hazard ratio for death, 0.49; 95% CI, 0.38 to 0.64; P< 0.001). Improvement in overall survival was seen across all PD-L1 categories that were evaluated. Median progression-free survival was 8.8 months (95% CI, 7.6 to 9.2) in the pembrolizumab-combination group and 4.9 months (95% CI, 4.7 to 5.5) in the placebo-combination group (hazard ratio for disease progression or death, 0.52; 95% CI, 0.43 to 0.64; P< 0.001). Adverse events of grade 3 or higher occurred in 67.2% of the patients in the pembrolizumab-combination group and in 65.8% of those in the placebo-combination group. CONCLUSIONS In patients with previously untreated metastatic nonsquamous NSCLC without EGFR or ALK mutations, the addition of pembrolizumab to standard chemotherapy of pemetrexed and a platinum-based drug resulted in significantly longer overall survival and progression-free survival than chemotherapy alone.
FU MerckMerck & Company; Genentech/RocheRoche HoldingGenentech;
NR 31
TC 2390
Z9 0
U1 31
U2 341.0
J9 NEW ENGLAND JOURNAL OF MEDICINE
PD MAY
PY 2018
VL 378
BP 2078
EP 2092
DI 10.1056/NEJMoa1801005
PG 15
SC GENERAL & INTERNAL MEDICINE
UT WOS:000433428000006
PM 29658856
ER

PT J
AU FOSSELLA, F
   JR, PEREIRA
   J, VON PAWEL
   A, PLUZANSKA
   V, GORBOUNOVA
   E, KAUKEL
   KV, MATTSON
   R, RAMLAU
   A, SZCZESNA
   P, FIDIAS
   M, MILLWARD
   CP, BELANI
TI Randomized, multinational, phase III study of docetaxel plus platinum combinations versus vinorelbine plus cisplatin for advanced non-small-cell lung cancer: The TAX 326 study group
SO JOURNAL OF CLINICAL ONCOLOGY
DE trial comparing cisplatin;quality of life;supportive care;stage iiib;carboplatin;chemotherapy;multicenter;paclitaxel;survival;paclitaxel/carboplatin
AB Purpose: To investigate whether docetaxel plus platinum regimens improve survival and affect quality of life (QoL) in advanced non-small-cell lung cancer (NSCLC) compared with vinorelbine plus cisplatin as first-line chemotherapy. Patients and Methods: Patients (n = 1,218) with stage IIIB to IV NSCLC were randomly assigned to receive docetaxel 75 mg/m(2) and cisplatin 75 mg/m(2) every 3 weeks (DC); docetaxel 75 mg/m(2) and carboplatin area under the curve of 6 mg/mL . min every 3 weeks (DCb); or vinorelbine 25 mg/ m(2)/wk and cisplatin 100 mg/m(2) every 4 weeks (VC). Results: Patients treated with DC had a median survival of 11.3 v 10.1 months for VC-treated patients (P =.044; hazard ratio, 1.183 [97.2% confidence interval, 0.989 to 1.416]). The 2-year survival rate was 21% for DC-treated patients and 14% for VC-treated patients. Overall response rate was 31.6% for DC-treated patients v 24.5% for VC-treated patients (P =.029). Median survival (9.4 v 9.9 months [for VC]; P =.657; hazard ratio, 1.048 [97.2 confidence interval, 0.877 to 1.253]) and response (23.9%) with DCb were similar to those results for VC. Neutropenia,. thrombocytopenia, infection, and febrile neutropenia were similar with all three regimens. Grade 3 to 4 anemia, nausea, and vomiting were more common (P <.01) with VC than with DC or DCb. Patients treated with either docetaxel regimen had consistently improved Gal. compared with VC-treated patients, who experienced deterioration in QoL. Conclusion: DC resulted in a more favorable overall response and survival rate than VC. Both DC and DCb were better tolerated and provided patients with consistently improved QoL compared with VC. These findings demonstrate that a docetaxel plus platinum combination is an effective treatment option with a favorable therapeutic index for firstline treatment of advanced or metastatic NSCLC.
FU Accuray Inc; Netherlands Organisation for Health Research and
NR 38
TC 735
Z9 0
U1 0
U2 31.0
J9 JOURNAL OF CLINICAL ONCOLOGY
PD AUG
PY 2003
VL 21
BP 3016
EP 3024
DI 10.1200/JCO.2003.12.046
PG 9
SC ONCOLOGY
UT WOS:000184780300005
PM 12837811
ER

PT J
AU RITTMEYER, A
   FABRICE, BARLESI
   DANIEL, WATERKAMP
   KEUNCHIL, PARK
   FORTUNATO, CIARDIELLO
   JOACHIM, VON PAWEL
   M, GADGEEL SHIRISH
   TOYOAKI, HIDA
   M, KOWALSKI DARIUSZ
   COBO, DOLS MANUEL
   L, CORTINOVIS DIEGO
   JOSEPH, LEACH
   JONATHAN, POLIKOFF
   CARLOS, BARRIOS
   FAIROOZ, KABBINAVAR
   AREN, FRONTERA OSVALDO
   FILIPPO, DE MARINIS
   HANDE, TURNA
   JONG-SEOK, LEE
   MARCUS, BALLINGER
   MARCIN, KOWANETZ
   PEI, HE
   S, CHEN DANIEL
   ALAN, SANDLER
   R, GANDARA DAVID
   GRP, CA OAK STUDY
TI Atezolizumab versus docetaxel in patients with previously treated non-small-cell lung cancer (OAK): a phase 3, open-label, multicentre randomised controlled trial
SO LANCET
DE programmed death 1;antibody mpdl3280a;clinical activity;in vivo;nivolumab;response;therapy;pathway
AB Background Atezolizumab is a humanised antiprogrammed death-ligand 1 (PD-L1) monoclonal antibody that inhibits PD-L1 and programmed death-1 (PD-1) and PD-L1 and B7-1 interactions, reinvigorating anticancer immunity. We assessed its efficacy and safety versus docetaxel in previously treated patients with non-small-cell lung cancer. Methods We did a randomised, open-label, phase 3 trial (OAK) in 194 academic or community oncology centres in 31 countries. We enrolled patients who had squamous or non-squamous non-small-cell lung cancer, were 18 years or older, had measurable disease per Response Evaluation Criteria in Solid Tumors, and had an Eastern Cooperative Oncology Group performance status of 0 or 1. Patients had received one to two previous cytotoxic chemotherapy regimens (one or more platinum based combination therapies) for stage IIIB or IV non-small-cell lung cancer. Patients with a history of autoimmune disease and those who had received previous treatments with docetaxel, CD137 agonists, anti-CTLA4, or therapies targeting the PD-L1 and PD-1 pathway were excluded. Patients were randomly assigned (1:1) to intravenously receive either atezolizumab 1200 mg or docetaxel 75 mg/m(2) every 3 weeks by permuted block randomisation (block size of eight) via an interactive voice or web response system. Coprimary endpoints were overall survival in the intention-to-treat (ITT) and PD-L1-expression population TC1/2/3 or IC1/2/3 (>= 1% PD-L1 on tumour cells or tumour-infiltrating immune cells). The primary efficacy analysis was done in the first 850 of 1225 enrolled patients. This study is registered with ClinicalTrials.gov, number NCT02008227. Findings Between March 11, 2014, and April 29, 2015, 1225 patients were recruited. In the primary population, 425 patients were randomly assigned to receive atezolizumab and 425 patients were assigned to receive docetaxel. Overall survival was significantly longer with atezolizumab in the ITT and PD-L1-expression populations. In the ITT population, overall survival was improved with atezolizumab compared with docetaxel (median overall survival was 13.8 months [95% CI 11.8-15.7] vs 9.6 months [8.6-11.2]; hazard ratio [HR] 0.73 [95% CI 0.62-0.87], p=0.0003). Overall survival in the TC1/2/3 or IC1/2/3 population was improved with atezolizumab (n=241) compared with docetaxel (n=222; median overall survival was 15.7 months [95% CI 12.6-18.0] with atezolizumab vs 10.3 months [8.8-12.0] with docetaxel; HR 0.74 [95% CI 0.58-0.93]; p=0.0102). Patients in the PD-L1 low or undetectable subgroup (TC0 and IC0) also had improved survival with atezolizumab (median overall survival 12.6 months vs 8.9 months; HR 0.75 [95% CI 0.59-0.96]). Overall survival improvement was similar in patients with squamous (HR 0.73 [95% CI 0.54-0.98]; n=112 in the atezolizumab group and n= 110 in the docetaxel group) or non-squamous (0.73 [0.60-0.89]; n=313 and n=315) histology. Fewer patients had treatment-related grade 3 or 4 adverse events with atezolizumab (90 [15%] of 609 patients) versus docetaxel (247 [43%] of 578 patients). One treatment-related death from a respiratory tract infection was reported in the docetaxel group. Interpretation To our knowledge, OAK is the first randomised phase 3 study to report results of a PD-L1-targeted therapy, with atezolizumab treatment resulting in a clinically relevant improvement of overall survival versus docetaxel in previously treated non-small-cell lung cancer, regardless of PD-L1 expression or histology, with a favourable safety profile.PD-L1-targeted
FU RocheRoche Holding; Eli LillyEli Lilly; Bristol-Myers
NR 22
TC 2402
Z9 0
U1 15
U2 338.0
J9 LANCET
PD JAN
PY 2017
VL 389
BP 255
EP 265
DI 10.1016/S0140-6736(16)32517-X
PG 11
SC GENERAL & INTERNAL MEDICINE
UT WOS:000392801200027
PM 27979383
ER

PT J
AU MOK, TS
   YI-LONG, WU
   SUMITRA, THONGPRASERT
   CHIH-HSIN, YANG
   DA-TONG, CHU
   NAGAHIRO, SAIJO
   PATRAPIM, SUNPAWERAVONG
   BAOHUI, HAN
   BENJAMIN, MARGONO
   YUKITO, ICHINOSE
   YUTAKA, NISHIWAKI
   YUICHIRO, OHE
   JIN-JI, YANG
   BUSYAMAS, CHEWASKULYONG
   HAIYI, JIANG
   L, DUFFIELD EMMA
   L, WATKINS CLAIRE
   A, ARMOUR ALISON
   MASAHIRO, FUKUOKA
TI Gefitinib or Carboplatin-Paclitaxel in Pulmonary Adenocarcinoma.
SO NEW ENGLAND JOURNAL OF MEDICINE
DE cell lung cancer;factor receptor gene;prospective phase ii;functional assessment;1st line gefitinib;treated patient;egfr mutation;therapy;multicenter;erlotinib
AB Background: Previous, uncontrolled studies have suggested that first-line treatment with gefitinib would be efficacious in selected patients with non-small-cell lung cancer. Methods: In this phase 3, open-label study, we randomly assigned previously untreated patients in East Asia who had advanced pulmonary adenocarcinoma and who were nonsmokers or former light smokers to receive gefitinib (250 mg per day) (609 patients) or carboplatin (at a dose calculated to produce an area under the curve of 5 or 6 mg per milliliter per minute) plus paclitaxel (200 mg per square meter of body-surface area) (608 patients). The primary end point was progression-free survival. Results: The 12-month rates of progression-free survival were 24.9% with gefitinib and 6.7% with carboplatin-paclitaxel. The study met its primary objective of showing the noninferiority of gefitinib and also showed its superiority, as compared with carboplatin-paclitaxel, with respect to progression-free survival in the intention-to-treat population (hazard ratio for progression or death, 0.74; 95% confidence interval [CI], 0.65 to 0.85; P<0.001). In the subgroup of 261 patients who were positive for the epidermal growth factor receptor gene (EGFR) mutation, progression-free survival was significantly longer among those who received gefitinib than among those who received carboplatin-paclitaxel (hazard ratio for progression or death, 0.48; 95% CI, 0.36 to 0.64; P<0.001), whereas in the subgroup of 176 patients who were negative for the mutation, progression-free survival was significantly longer among those who received carboplatin-paclitaxel (hazard ratio for progression or death with gefitinib, 2.85; 95% CI, 2.05 to 3.98; P<0.001). The most common adverse events were rash or acne (in 66.2% of patients) and diarrhea (46.6%) in the gefitinib group and neurotoxic effects (69.9%), neutropenia (67.1%), and alopecia (58.4%) in the carboplatin-paclitaxel group. Conclusions: Gefitinib is superior to carboplatin-paclitaxel as an initial treatment for pulmonary adenocarcinoma among nonsmokers or former light smokers in East Asia. The presence in the tumor of a mutation of the EGFR gene is a strong predictor of a better outcome with gefitinib. (ClinicalTrials.gov number, NCT00322452.) N Engl J Med 2009;361:947-57.
FU AstraZenecaAstraZeneca
NR 32
TC 5931
Z9 0
U1 19
U2 594.0
J9 NEW ENGLAND JOURNAL OF MEDICINE
PD SEP
PY 2009
VL 361
BP 947
EP 957
DI 10.1056/NEJMoa0810699
PG 11
SC GENERAL & INTERNAL MEDICINE
UT WOS:000269480400004
PM 19692680
ER

PT J
AU SEQUIST, LV
   CHIH-HSIN, YANG JAMES
   NOBUYUKI, YAMAMOTO
   KENNETH, O'BYRNE
   VERA, HIRSH
   TONY, MOK
   LUCIEN, GEATER SARAYUT
   SERGEY, ORLOV
   CHUN-MING, TSAI
   MICHAEL, BOYER
   WU-CHOU, SU
   JAAFAR, BENNOUNA
   TERUFUMI, KATO
   VERA, GORBUNOVA
   HYEONG, LEE KI
   RIYAZ, SHAH
   DAN, MASSEY
   VICTORIA, ZAZULINA
   MEHDI, SHAHIDI
   MARTIN, SCHULER
TI Phase III Study of Afatinib or Cisplatin Plus Pemetrexed in Patients With Metastatic Lung Adenocarcinoma With EGFR Mutations
SO JOURNAL OF CLINICAL ONCOLOGY
DE quality of life;factor receptor mutation;1st line treatment;supportive care;open label;cancer;chemotherapy;gefitinib;erlotinib;multicenter
AB Purpose The LUX-Lung 3 study investigated the efficacy of chemotherapy compared with afatinib, a selective, orally bioavailable ErbB family blocker that irreversibly blocks signaling from epidermal growth factor receptor (EGFR/ErbB1), human epidermal growth factor receptor 2 (HER2/ErbB2), and ErbB4 and has wide-spectrum preclinical activity against EGFR mutations. A phase II study of afatinib in EGFR mutation-positive lung adenocarcinoma demonstrated high response rates and progression-free survival (PFS). Patients and Methods In this phase III study, eligible patients with stage IIIB/IV lung adenocarcinoma were screened for EGFR mutations. Mutation-positive patients were stratified by mutation type (exon 19 deletion, L858R, or other) and race (Asian or non-Asian) before two-to-one random assignment to 40 mg afatinib per day or up to six cycles of cisplatin plus pemetrexed chemotherapy at standard doses every 21 days. The primary end point was PFS by independent review. Secondary end points included tumor response, overall survival, adverse events, and patient-reported outcomes (PROs). Results A total of 1,269 patients were screened, and 345 were randomly assigned to treatment. Median PFS was 11.1 months for afatinib and 6.9 months for chemotherapy (hazard ratio [HR], 0.58; 95% CI, 0.43 to 0.78; P = .001). Median PFS among those with exon 19 deletions and L858R EGFR mutations (n = 308) was 13.6 months for afatinib and 6.9 months for chemotherapy (HR, 0.47; 95% CI, 0.34 to 0.65; P = .001). The most common treatment-related adverse events were diarrhea, rash/acne, and stomatitis for afatinib and nausea, fatigue, and decreased appetite for chemotherapy. PROs favored afatinib, with better control of cough, dyspnea, and pain. Conclusion Afatinib is associated with prolongation of PFS when compared with standard doublet chemotherapy in patients with advanced lung adenocarcinoma and EGFR mutations. (C) 2013 by American Society of Clinical Oncology
FU Boehringer IngelheimBoehringer Ingelheim; AstraZenecaAstraZeneca
NR 36
TC 2068
Z9 0
U1 2
U2 204.0
J9 JOURNAL OF CLINICAL ONCOLOGY
PD SEP
PY 2013
VL 31
BP 3327
EP +
DI 10.1200/JCO.2012.44.2806
PG 11
SC ONCOLOGY
UT WOS:000330538500008
PM 23816960
ER

PT J
AU GRIDELLI, C
   F, PERRONE
   C, GALLO
   S, CIGOLARI
   A, ROSSI
   F, PIANTEDOSI
   S, BARBERA
   F, FERRAU
   E, PIAZZA
   F, ROSETTI
   M, CLERICI
   O, BERTETTO
   SF, ROBBIATI
   L, FRONTINI
   C, SACCO
   F, CASTIGLIONE
   A, FAVARETTO
   S, NOVELLO
   MR, MIGLIORINO
   G, GASPARINI
   D, GALETTA
   RV, IAFFAIOLI
   V, GEBBIA
TI Chemotherapy for elderly patients with advanced non-small-cell lung cancer: The Multicenter Italian Lung Cancer in the Elderly Study (MILES) phase III randomized trial
SO JNCI-JOURNAL OF THE NATIONAL CANCER INSTITUTE
DE quality of life;gemcitabine plus vinorelbine;cisplatin based therapy;instrumental activity;oncology;qlq c30;older;age
AB Background: Vinorelbine prolongs survival and improves quality of life in elderly patients with advanced non-small-cell lung cancer (NSCLC). Some studies have also suggested that gemcitabine is well tolerated and effective in such patients. We compared the effectiveness and toxicity of the combination of vinorelbine plus gemcitabine with those of each drug given alone in an open-label, randomized phase III trial in elderly patients with advanced NSCLC. Methods: Patients aged 70 years and older, enrolled between December 1997 and November 2000, were randomly assigned to receive intravenous vinorelbine (30 mg/m(2) of body surface area), gemcitabine (1200 mg/m(2)), or vinorelbine (25 mg/m(2)) plus gemcitabine (1000 mg/m(2)). All treatments were delivered on days 1 and 8 every 3 weeks for a maximum of six cycles. The primary endpoint was survival. Survival curves were drawn using the Kaplan-Meier method and analyzed by the Mantel-Haenszel test. Secondary endpoints were quality of life and toxicity. Results: Of 698 patients available for intention-to-treat analysis, 233 were assigned to receive vinorelbine, 233 to gemcitabine, and 232 to vinorelbine plus gemcitabine. Compared with each single drug, the combination treatment did not improve survival. The hazard ratio of death for patients receiving the combination treatment was 1.17 (95% confidence interval [CI] = 0.95 to 1.44) that of patients receiving vinorelbine and 1.06 (95% CI = 0.86 to 1.29) that of patients receiving gemcitabine. Although quality of life was similar across the three treatment arms, the combination treatment was more toxic than the two drugs given singly. Conclusion: The combination of vinorelbine plus gemcitabine is not more effective than single-agent vinorelbine or gemcitabine in the treatment of elderly patients with advanced NSCLC.
FU Nordic Cancer Union; Stockholm Cancer Society; Stockholm County
NR 41
TC 625
Z9 0
U1 0
U2 15.0
J9 JNCI-JOURNAL OF THE NATIONAL CANCER INSTITUTE
PD MAR
PY 2003
VL 95
BP 362
EP 372
DI 10.1093/jnci/95.5.362
PG 11
SC ONCOLOGY
UT WOS:000181244500008
PM 12618501
ER

PT J
AU CARBONE, DP
   M, RECK
   L, PAZ-ARES
   B, CREELAN
   L, HORN
   M, STEINS
   E, FELIP
   M, VAN DEN HEUVEL M
   -E, CIULEANU T
   F, BADIN
   N, READY
   N, HILTERMANN T J
   S, NAIR
   R, JUERGENS
   S, PETERS
   E, MINENZA
   M, WRANGLE J
   D, RODRIGUEZ-ABREU
   H, BORGHAEI
   R, BLUMENSCHEIN G
   C, VILLARUZ L
   L, HAVEL
   J, KREJCI
   J, CORRAL JAIME
   H, CHANG
   J, GEESE W
   P, BHAGAVATHEESWARAN
   C, CHEN A
   A, SOCINSKI M
   INVESTIGATORS, CA CHECKMATE 026
TI First-Line Nivolumab in Stage IV or Recurrent Non-Small-Cell Lung Cancer
SO NEW ENGLAND JOURNAL OF MEDICINE
DE paclitaxel plus carboplatin;phase iii;open label;maintenance bevacizumab;therapy;cisplatin;chemotherapy;gemcitabine;docetaxel;trial
AB BACKGROUND Nivolumab has been associated with longer overall survival than docetaxel among patients with previously treated non-small-cell lung cancer (NSCLC). In an open-label phase 3 trial, we compared first-line nivolumab with chemotherapy in patients with programmed death ligand 1 (PD-L1)-positive NSCLC. METHODS We randomly assigned, in a 1:1 ratio, patients with untreated stage IV or recurrent NSCLC and a PD-L1 tumor-expression level of 1% or more to receive nivolumab (administered intravenously at a dose of 3 mg per kilogram of body weight once every 2 weeks) or platinum-based chemotherapy (administered once every 3 weeks for up to six cycles). Patients receiving chemotherapy could cross over to receive nivolumab at the time of disease progression. The primary end point was progression-free survival, as assessed by means of blinded independent central review, among patients with a PD-L1 expression level of 5% or more. RESULTS Among the 423 patients with a PD-L1 expression level of 5% or more, the median progression-free survival was 4.2 months with nivolumab versus 5.9 months with chemotherapy (hazard ratio for disease progression or death, 1.15; 95% confidence interval [CI], 0.91 to 1.45; P = 0.25), and the median overall survival was 14.4 months versus 13.2 months (hazard ratio for death, 1.02; 95% CI, 0.80 to 1.30). A total of 128 of 212 patients (60%) in the chemotherapy group received nivolumab as subsequent therapy. Treatment-related adverse events of any grade occurred in 71% of the patients who received nivolumab and in 92% of those who received chemotherapy. Treatment-related adverse events of grade 3 or 4 occurred in 18% of the patients who received nivolumab and in 51% of those who received chemotherapy. CONCLUSIONS Nivolumab was not associated with significantly longer progression-free survival than chemotherapy among patients with previously untreated stage IV or recurrent NSCLC with a PD-L1 expression level of 5% or more. Overall survival was similar between groups. Nivolumab had a favorable safety profile, as compared with chemotherapy, with no new or unexpected safety signals. (Funded by Bristol-Myers Squibb and others; CheckMate 026 ClinicalTrials.gov number, NCT02041533.)
FU Bristol-Myers SquibbBristol-Myers Squibb; NATIONAL CANCER
NR 20
TC 1323
Z9 0
U1 10
U2 143.0
J9 NEW ENGLAND JOURNAL OF MEDICINE
PD JUN
PY 2017
VL 376
BP 2415
EP 2426
DI 10.1056/NEJMoa1613493
PG 12
SC GENERAL & INTERNAL MEDICINE
UT WOS:000403774400005
PM 28636851
ER

PT J
AU PIRKER, R
   R, PEREIRA JOSE
   ALEKSANDRA, SZCZESNA
   JOACHIM, VON PAWEL
   MACIEJ, KRZAKOWSKI
   RODRYG, RAMLAU
   IHOR, VYNNYCHENKO
   KEUNCHIL, PARK
   CHIH-TENG, YU
   VALENTYN, GANUL
   JAE-KYUNG, ROH
   EMILIO, BAJETTA
   KENNETH, O'BYRNE
   FILIPPO, DE MARINIS
   WILFRIED, EBERHARDT
   THOMAS, GODDEMEIER
   MICHAEL, EMIG
   ULRICH, GATZEMEIER
   R, PIRKER
   N, THATCHER
   P, ARMAND J
   P, CAMUS
   N, VICTOR
   M, EMIG
   M, MUESER
   K, PILZ
   T, GODDEMEIER
   I, MONTANER
   MARTIN, LACHS
   LOAN, HOANG-SAYAG
   A, ALVAREZ
   F, COPPOLA
   G, RECONDO
   E, RICHARDET
   F, KIRSTEN
   C, KARAPETIS
   P, PARENTE
   M, MICHAEL
   S, WHITE
   A, BOYCE
   C, LEWIS
   M, SLANCAR
   N, PAVLAKIS
   E, ABDI
   C, UNDERHILL
   K, PITTMAN
   O, BURGHUBER
   R, PIRKER
   R, RUCKSER
   E, ULSPERGER
   R, KOLB
   Y, HUMBLET
   J-L, CANON
   F, BUSTIN
   C, BARRIOS
   C, GORINI
   MOREIRA, FERREIRA C
   J, PEREIRA
   N, IVANOVA
   A, TOMOVA
   V, TZEKOVA
   P, CHILINGIROV
   M, RACHEVA
   M, GILL
   JAVIER, ORLANDI F
   J, REYES
   P, SALMAN
   M, TOMISKOVA
   J, ROUBEC
   M, PESEK
   J, MUSIL
   P, ZATLOUKAL
   G, ROBINET
   A, RIVIERE
   D, MORO-SIBILOT
   F, BARLESI
   C, CHOUAID
   J-M, TOURANI
   H, LENA
   L, THIBERVILLE
   E, QUOIX
   R, SCHOTT
   E, LEMARIE
   G, SCHLIMOK
   R, LODDENKEMPER
   W, EBERHARDT
   H, WILKE
   U, MARTENS
   C, WALLER
   J, VON PAWEL
   F, GRIESINGER
   U, GATZEMEIER
   W, SCHUETTE
   C, ESCHBACH
   H, BISCHOFF
   A, CHEMAISSANI
   J, WOLF
   J, FISCHER
   S, BOHNET
   H, KLEIN
   C, KORTSIK
   C, PESCHEL
   H, ITTEL T
   W, FETT
   D, CHUA
   P, MAGYAR
   G, OSTOROS
   A, SOMFAY
   I, VINKLER
   Z, PAPAI
   B, SZIMA
   Z, MARK
   S, TEHENES
   K, O'BYRNE
   A, BRANDES
   A, MARTONI
   G, MARINI
   F, ARTIOLI
   E, BAJETTA
   S, SIENA
   F, DE MARINIS
   A, SANTORO
   S, BARNI
   G, BERCHEM
   O, ARRIETA
   J, FIGUEROA
   L, MARTINEZ
   E, LLERENA
   A, BURGERS J
   G, GIACCONE
   H, SCHRAMEL F M N
   H, GOEY S
   A, STIGT J
   G, JAGIELLO
   A, JAGIELLO-GRUSZFELD
   A, SZCZESNA
   R, RAMLAU
   M, KRZAKOWSKI
   J, TOMECZKO
   E, TEIXEIRA
   B, PARENTE
   G, KONONOVA
   M, BIAKHOV
   V, BORISOV
   V, GORBUNOVA
   A, KONEV
   L, MANZUK
   Y, LUKYANOV
   G, MANIKHAS
   S, ORLOV
   D-S, HEO
   S-W, KIM
   K, PARK
   J-K, ROH
   J-H, CHOI
   R, SOO
   J, MAZAL
   P, KASAN
   P, BERZINEC
   M, PROCHAZKA
   A, CARRATO
   BASTUS, PIVLOTS R
   P, LIANES
   J, VILLAR
   L, PAZ-ARES
   M, COBO
   M, TRIGO J
   GURPIDE, AYARRA A
   M, CONSTENLA
   PAREDES, LARIO A
   LOPEZ, BREA M
   A, INSA
   LOPEZ, VIVANCO G
   O, BRODIN
   G, WAGENIUS
   A, OCHSENBEIN
   D, RAUCH
   A, KNUTH
   G-C, CHANG
   P, PERNG R
   C-H, YANG
   C-T, YU
   A, DEMIRKAZIK
   F, DEMIRELLI
   M, NICOLSON
   S, FALK
   A, PRICE
   C, MULATERO
   M, LEE S
   M, O'BRIEN
   J, GARDINER
   V, LAURENCE
   D, FERRY
   V, PARAMONOV
   I, BONDARENKO
   M, PYLYPENKO
   V, GANUL
   P, OLIYNICHENKO
   S, SIMONOV
   Y, SHPARYK
   V, BASHTAN
   I, VYNNYCHENKO
   I, GALAYCHUK
   Y, HOTKO
   TEAM, CA FLEX STUDY
TI Cetuximab plus chemotherapy in patients with advanced non-small-cell lung cancer (FLEX): an open-label randomised phase III trial
SO LANCET
DE growth factor receptor;1st line treatment;carboplatin;combination;cisplatin;gemcitabine;paclitaxel;gefitinib;erlotinib;therapy
AB Background Use of cetuximab, a monoclonal antibody targeting the epidermal growth factor receptor (EGFR), has the potential to increase survival in patients with advanced non-small-cell lung cancer. We therefore compared chemotherapy plus cetuximab with chemotherapy alone in patients with advanced EGFR-positive non-small-cell lung cancer. Methods In a multinational, multicentre, open-label, phase III trial, chemotherapy-naive patients (>= 18 years) with advanced EGFR-expressing histologically or cytologically proven stage wet IIIB or stage IV non-small-cell lung cancer were randomly assigned in a 1:1 ratio to chemotherapy plus cetuximab or just chemotherapy. Chemotherapy was cisplatin 80 mg/m(2) intravenous infusion on day 1, and vinorelbine 25 mg/m(2) intravenous infusion on days 1 and 8 of every 3-week cycle) for up to six cycles. Cetuximab-at a starting dose of 400 mg/m(2) intravenous infusion over 2 h on day 1, and from day 8 onwards at 250 mg/m(2) over 1 h per week-was continued after the end of chemotherapy until disease progression or unacceptable toxicity had occurred. The primary endpoint was overall survival. Analysis was by intention to treat. This study is registered with ClinicalTrials.gov, number NCT00148798. Findings Between October, 2004, and January, 2006, 1125 patients were randomly assigned to chemotherapy plus cetuximab (n=557) or chemotherapy alone (n=568). Patients given chemotherapy plus cetuximab survived longer than those in the chemotherapy-alone group (median 11.3 months vs 10.1 months; hazard ratio for death 0.871 [95% CI 0.762-0.996]; p=0.044). The main cetuximab-related adverse event was acne-like rash (57 [10%] of 548, grade 3). Interpretation Addition of cetuximab to platinum-based chemotherapy represents a new treatment option for patients with advanced non-small-cell lung cancer.
FU Merck KGaAMerck & Company
NR 28
TC 1071
Z9 0
U1 0
U2 88.0
J9 LANCET
PD MAY
PY 2009
VL 373
BP 1525
EP 1531
DI 10.1016/S0140-6736(09)60569-9
PG 7
SC GENERAL & INTERNAL MEDICINE
UT WOS:000265710300031
PM 19410716
ER

PT J
AU RIZVI, NA
   JULIEN, MAZIERES
   DAVID, PLANCHARD
   E, STINCHCOMBE THOMAS
   K, DY GRACE
   J, ANTONIA SCOTT
   LEORA, HORN
   HERVE, LENA
   ELISA, MINENZA
   BERTRAND, MENNECIER
   A, OTTERSON GREGORY
   T, CAMPOS LUIS
   R, GANDARA DAVID
   P, LEVY BENJAMIN
   G, NAIR SURESH
   GERARD, ZALCMAN
   JUERGEN, WOLF
   PIERRE-JEAN, SOUQUET
   EDITTA, BALDINI
   FEDERICO, CAPPUZZO
   CHRISTOS, CHOUAID
   AFSHIN, DOWLATI
   RACHEL, SANBORN
   ARIEL, LOPEZ-CHAVEZ
   CHRISTIAN, GROHE
   M, HUBER RUDOLF
   T, HARBISON CHRISTOPHER
   CHRISTINE, BAUDELET
   J, LESTINI BRIAN
   S, RAMALINGAM SURESH
TI Activity and safety of nivolumab, an anti-PD-1 immune checkpoint inhibitor, for patients with advanced, refractory squamous non-small-cell lung cancer (CheckMate 063): a phase 2, single-arm trial
SO LANCET ONCOLOGY
DE clinical activity;therapy;chemotherapy;confidence;docetaxel;survival;blockade;antibody
AB Background Patients with squamous non-small-cell lung cancer that is refractory to multiple treatments have poor outcomes. We assessed the activity of nivolumab, a fully human IgG4 PD-1 immune checkpoint inhibitor antibody, for patients with advanced, refractory, squamous non-small-cell lung cancer. Methods We did this phase 2, single-arm trial at 27 sites (academic, hospital, and private cancer centres) in France, Germany, Italy, and USA. Patients who had received two or more previous treatments received intravenous nivolumab (3 mg/kg) every 2 weeks until progression or unacceptable toxic effects. The primary endpoint was the proportion of patients with a confirmed objective response as assessed by an independent radiology review committee. We included all treated patients in the analyses. This study is registered with ClinicalTrials. gov, number NCT01721759. Findings Between Nov 16, 2012, and July 22, 2013, we enrolled and treated 117 patients. 17 (14.5%, 95% CI 8.7-22.2) of 117 patients had an objective response as assessed by an independent radiology review committee. Median time to response was 3 . 3 months (IQR 2.2-4.8), and median duration of response was not reached (95% CI 8 . 31-not applicable); 13 (77%) of 17 of responses were ongoing at the time of analysis. 30 (26%) of 117 patients had stable disease (median duration 6 . 0 months, 95% CI 4.7-10.9). 20 (17%) of 117 patients reported grade 3-4 treatmentrelated adverse events, including: fatigue (five [4%] of 117 patients), pneumonitis (four [3%]), and diarrhoea (three [3%]). There were two treatment-associated deaths caused by pneumonia and ischaemic stroke that occurred in patients with multiple comorbidities in the setting of progressive disease. Interpretation Nivolumab has clinically meaningful activity and a manageable safety profile in previously treated patients with advanced, refractory, squamous non-small cell lung cancer. These data support the assessment of nivolumab in randomised, controlled, phase 3 studies of first-line and second-line treatment.
FU Bristol-Myers SquibbBristol-Myers Squibb; NATIONAL CANCER
NR 35
TC 981
Z9 0
U1 1
U2 198.0
J9 LANCET ONCOLOGY
PD MAR
PY 2015
VL 16
BP 257
EP 265
DI 10.1016/S1470-2045(15)70054-9
PG 9
SC ONCOLOGY
UT WOS:000350577900046
PM 25704439
ER

PT J
AU KRIS, MG
   RB, NATALE
   RS, HERBST
   TJ, LYNCH
   D, PRAGER
   CP, BELANI
   JH, SCHILLER
   K, KELLY
   H, SPIRIDONIDIS
   A, SANDLER
   KS, ALBAIN
   D, CELLA
   MK, WOLF
   SD, AVERBUCH
   JJ, OCHS
   AC, KAY
TI Efficacy of gefitinib, an inhibitor of the epidermal growth factor receptor tyrosine kinase, in symptomatic patients with non-small cell lung cancer - A randomized trial
SO JAMA-JOURNAL OF THE AMERICAN MEDICAL ASSOCIATION
DE functional assessment;chemotherapy regimen;imatinib mesylate;zd1839 iressa(tm);therapy;expression;docetaxel;platinum;tumor;egfr
AB Context More persons in the United States die from non-small cell lung cancer (NSCLC) than from breast, colorectal, and prostate cancer combined. In preclinical testing, oral gefitinib inhibited the growth of NSCLC tumors that express the epidermal growth factor receptor (EGFR), a mediator of cell signaling, and phase 1 trials have demonstrated that a fraction of patients with NSCLC progressing after chemotherapy experience both a decrease in lung cancer symptoms and radiographic tumor shrinkages with gefitinib. Objective To assess differences in symptomatic and radiographic response among patients with NSCLC receiving 250-mg and 500-mg daily doses of gefitinib. Design, Setting, and Patients Double-blind, randomized phase 2 trial conducted from November 2000 to April 2001 in 30 US academic and community oncology centers. Patients (N =221) had either stage IIIB or IV NSCLC for which they had received at least 2 chemotherapy regimens. Intervention Daily oral gefitinib, either 500 mg (administered as two 250-mg gefitinib tablets) or 250 mg (administered as one 250-mg gefitinib tablet and 1 matching placebo). Main Outcome Measures Improvement of NSCLC symptoms (2-point or greater increase in score on the summed lung cancer subscale of the Functional Assessment of Cancer Therapy-Lung [FACT-L] instrument) and tumor regression (>50% decrease in lesion size on imaging studies). Results Of 221 patients enrolled, 216 received gefitinib as randomized. Symptoms of NSCLC improved in 43% (95% confidence interval [CI], 33%-53%) of patients receiving 250 mg of gefitinib and in 35% (95% Cl, 26%-45%) of patients receiving 500 mg. These benefits were observed within 3 weeks in 75% of patients. Partial radiographic responses occurred in 12% (95% Cl, 6%-20%) of individuals receiving 250 mg of gefitinib and in 9% (95% Cl, 4%-16%) of those receiving 500 mg. Symptoms improved in 96% of patients with partial radiographic responses. The overall survival at 1 year was 25%. There were no significant differences between the 250-mg and 500-mg doses in rates of symptom improvement (P=.26), radiographic tumor regression (P=.51), and projected 1-year survival (P=.54). The 500-mg dose was associated more frequently with transient acne-like rash (P=.04) and diarrhea (P=.006). Conclusions Gefitinib, a well-tolerated oral EGFR-tyrosine kinase inhibitor, improved disease-related symptoms and induced radiographic tumor regressions in patients with NSCLC persisting after chemotherapy.
NR 50
TC 2109
Z9 0
U1 3
U2 105.0
J9 JAMA-JOURNAL OF THE AMERICAN MEDICAL ASSOCIATION
PD OCT
PY 2003
VL 290
BP 2149
EP 2158
DI 10.1001/jama.290.16.2149
PG 10
SC GENERAL & INTERNAL MEDICINE
UT WOS:000186036700024
PM 14570950
ER

PT J
AU BORGHAEI, H
   L, PAZ-ARES
   L, HORN
   R, SPIGEL D
   M, STEINS
   E, READY N
   Q, CHOW L
   E, VOKES E
   E, FELIP
   E, HOLGADO
   F, BARLESI
   M, KOHLHAEUFL
   O, ARRIETA
   A, BURGIO M
   J, FAYETTE
   H, LENA
   E, PODDUBSKAYA
   E, GERBER D
   N, GETTINGER S
   M, RUDIN C
   N, RIZVI
   L, CRINO
   R, BLUMENSCHEIN G
   J, ANTONIA S
   C, DORANGE
   T, HARBISON C
   GRAF, FINCKENSTEIN F
   R, BRAHMER J
TI Nivolumab versus Docetaxel in Advanced Nonsquamous Non-Small-Cell Lung Cancer
SO NEW ENGLAND JOURNAL OF MEDICINE
DE phase iii trial;anti pd 1 antibody;safety;erlotinib;blockade
AB BACKGROUND Nivolumab, a fully human IgG4 programmed death 1 (PD-1) immune-checkpoint-inhibitor antibody, disrupts PD-1-mediated signaling and may restore antitumor immunity. METHODS In this randomized, open-label, international phase 3 study, we assigned patients with nonsquamous non-small-cell lung cancer (NSCLC) that had progressed during or after platinum-based doublet chemotherapy to receive nivolumab at a dose of 3 mg per kilogram of body weight every 2 weeks or docetaxel at a dose of 75 mg per square meter of body-surface area every 3 weeks. The primary end point was overall survival. RESULTS Overall survival was longer with nivolumab than with docetaxel. The median overall survival was 12.2 months (95% confidence interval [CI], 9.7 to 15.0) among 292 patients in the nivolumab group and 9.4 months (95% CI, 8.1 to 10.7) among 290 patients in the docetaxel group (hazard ratio for death, 0.73; 96% CI, 0.59 to 0.89; P = 0.002). At 1 year, the overall survival rate was 51% (95% CI, 45 to 56) with nivolumab versus 39% (95% CI, 33 to 45) with docetaxel. With additional follow-up, the overall survival rate at 18 months was 39% (95% CI, 34 to 45) with nivolumab versus 23% (95% CI, 19 to 28) with docetaxel. The response rate was 19% with nivolumab versus 12% with docetaxel (P = 0.02). Although progression-free survival did not favor nivolumab over docetaxel (median, 2.3 months and 4.2 months, respectively), the rate of progression-free survival at 1 year was higher with nivolumab than with docetaxel (19% and 8%, respectively). Nivolumab was associated with even greater efficacy than docetaxel across all end points in subgroups defined according to prespecified levels of tumor-membrane expression (>= 1%, >= 5%, and >= 10%) of the PD-1 ligand. Treatment-related adverse events of grade 3 or 4 were reported in 10% of the patients in the nivolumab group, as compared with 54% of those in the docetaxel group. CONCLUSIONS Among patients with advanced nonsquamous NSCLC that had progressed during or after platinum-based chemotherapy, overall survival was longer with nivolumab than with docetaxel. (Funded by Bristol-Myers Squibb; CheckMate 057 ClinicalTrials.gov number, NCT01673867.)
FU Bristol-Myers SquibbBristol-Myers Squibb; NATIONAL CANCER
NR 20
TC 5453
Z9 0
U1 19
U2 410.0
J9 NEW ENGLAND JOURNAL OF MEDICINE
PD OCT
PY 2015
VL 373
BP 1627
EP 1639
DI 10.1056/NEJMoa1507643
PG 13
SC GENERAL & INTERNAL MEDICINE
UT WOS:000363317800008
PM 26412456
ER

PT J
AU SOCINSKI, MA
   M, JOTTE R
   F, CAPPUZZO
   F, ORLANDI
   D, STROYAKOVSKIY
   N, NOGAMI
   D, RODRIGUEZ-ABREU
   D, MORO-SIBILOT
   A, THOMAS C
   F, BARLESI
   G, FINLEY
   C, KELSCH
   A, LEE
   S, COLEMAN
   Y, DENG
   Y, SHEN
   M, KOWANETZ
   A, LOPEZ-CHAVEZ
   A, SANDLER
   M, RECK
   A, AHUALLI
   G, JARCHUM
   L, KAEN D
   S, KAHL
   M, KOTLIAR
   D, KOWALYSZYN R
   G, LERZO
   I, MAGRI
   C, MARTIN
   A, PASTOR
   P, PICON
   G, STREICH
   M, VARELA
   P, BLINMAN
   M, BOYER
   C, CROMBIE
   S, GAUDEN
   S, GILL
   B, HUGHES
   T, JOHN
   A, JOSHI
   S, KOSMIDER
   C, LEWIS
   M, MILLWARD
   I, NORDMAN
   L, NOTT
   K, O'BYRNE
   F, PARNIS
   N, POTASZ
   G, RICHARDSON
   N, SINGHAL
   J, ECKMAYR
   R, GREIL
   C, GOEMINNE J
   A, PAULUS
   B, ARAGAO
   A, BRUNO L
   C, CAMPOS
   RDC, COSTAMILAN
   A, DETTINO
   A, FACCIO
   G, GIROTTO
   D, MATIAS
   M, MURAD A
   G, SCHWARTSMANN
   C, SILVA
   H, TADOKORO
   B, DIMITROV
   R, ILIEVA
   D, KALEV
   V, KANAREV
   M, KOLEVA
   K, KOYNOV
   Z, MIHAYLOVA
   V, COHEN
   G, COURNOYER
   S, RORKE
   J, ROTHENSTEIN
   S, SPADAFORA
   O, AREN
   E, ULUNQUE ORELLANA
   E, YANEZ
   C, VALETTE AUDIGIER
   J, BENNOUNA
   H, BERARD
   B, COUDERT
   C, DAYEN
   F, DENIS
   E, GUILLEVIN FABRE
   C, FOA
   V, GAZAILLE
   S, LE MOULEC
   J, MAZIERES
   F, MORERE J
   R, VEILLON
   J, BARGON
   D, BEHRINGER
   J, DICKGREBER N
   W, ENGEL-RIEDEL
   R, FISCHER J
   B, HACKANSON
   K, KOKOWSKI
   J, KOLLMEIER
   S, LOGES
   C, SCHULZ
   W, SCHUTTE
   M, SERKE
   H, STAUDER
   C, STEPPERT
   T, WEHLER
   F, WEISSINGER
   M, WERMKE
   C, WESSELER
   G, ALLEGRINI
   D, AMOROSO
   C, BARONE
   G, BORRA
   G, CARTENI
   E, DEFRAIA
   A, FALCONE
   F, GROSSI
   M, MENCOBONI
   R, MIGLIORINO M
   A, PAZZOLA
   H, PARRA SOTO
   G, TONINI
   K, AZUMA
   T, FUKUHARA
   M, ICHIKI
   S, IKEDA
   T, KAWAGUCHI
   H, KIM Y
   K, KISHI
   S, OTANI
   T, SETO
   Y, TAKEDA
   H, TANAKA
   N, YAMAMOTO
   S, YOKOTA
   T, YOKOYAMA
   G, PURKALNE
   Z, ZVIRBULE
   S, CICENAS
   J, FILIPAUSKIENE
   A, DOMINGUEZ
   A, GOMEZ
   M, LEON LAZARO J
   Y, LOPEZ
   V, AERTS J G J
   N, BARLO
   B, BIESMA
   M, DINGEMANS A
   S, HASHEMI
   S, KEIZER-VAN'T WESTEINDE
   E, LAMMERS
   K, MANSOUR
   F, SCHRAMEL
   D, SNIJDERS
   M, VAN HAARST J
   A, VAN LINDERT
   F, WILSCHUT
   D, ALEMAN
   R, TIPISMANA CISNEROS
   A, KOBASHIGAWA
   L, MAS
   D, ESCOBAR MORON H
   T, ALMODOVAR
   A, ARAUJO
   I, AZEVEDO
   F, BARATA
   H, QUEIROGA
   U, DE BRITO SATURNINO DUARTE
   E, TEIXEIRA
   M, BIAKHOV
   R, GALIULIN
   V, GORBUNOVA
   N, KARASEVA
   N, KOVALENKO
   K, PENKOV
   A, POLTORATSKIY
   A, VASILIEV
   E, ZHILTSOVA
   S, LEONG S
   D, LIM
   J, BENIAK
   J, CHOVANEC
   R, GODAL
   P, KASAN
   M, PORUBSKA
   R, ALVAREZ
   MDC, MANRIQUE ARESES
   C, ARANDA BARNETO I
   J, CARPENO DE CASTRO
   M, GOMEZ DOMINE J H C N N
   E, FONT FELIP
   Y, GARCIA GARCIA
   P, LOPEZ GARRIDO
   R, SARRIO GIRONES
   L, LARRIBA GONZALEZ J
   A, MOLLA INSA
   B, MUNARRIZ JIMENEZ
   M, PIQUERAS LOPEZ-BREA
   E, NADAL
   S, AIX PONCE
   A, GARCIA TAUS
   J, PONS TERRASA
   S, ESTEVEZ VAZQUEZ
   N, SEGARRA VINOLAS
   A, VIKSTROM
   M, FRUEH
   O, GAUTSCHI
   A, LOHRI
   A, OCHSENBEIN
   C, CHANG G
   H, CHEN C
   T, CHEN W
   M, CHEN Y
   L, HO C
   C, HSIA T
   K, HSIEH R
   S, HUANG M
   T, LI C
   C, LIN Y
   Y, LIU C
   C, SU W
   J, YU C
   H, ADAMCHUK
   O, ANDRUSENKO
   I, BONDARENKO
   A, CHORNOBAI
   Y, HOTKO
   O, IVASHCHUK
   O, KOLESNIK
   A, KRYZHANIVSKA
   S, ODARCHENKO
   N, OGORODNIKOVA
   A, RUSYN
   V, SHAMRAI
   D, SHAPOVALOV
   L, VASYLYEV
   I, VYNNYCHENKO
   N, KARIM ABDEL
   M, ALMUBARAK
   M, AL-NSOUR
   V, ASSIKIS
   S, BAKER
   M, BATUS
   P, BEATTY
   K, BECKER
   N, BELMAN
   E, BERNICKER
   F, BRAITEH
   L, BUI
   L, CARR
   A, CHAUDHRY
   H, CHENG
   S, CHITNENI
   M, COHENURAM
   G, DANIELS
   W, DEAN-COLOMB
   III, DEVORE R
   A, DISTEFANO
   A, DOBRESCU
   Z, DREW D
   P, EISENBERG
   B, ERICKSON
   E, ESKANDER
   J, FABREGAS
   B, FALLER
   J, FIORILLO
   JR, GOLDSCHMIDT J
   B, GOUELI
   S, GURUBHAGAVATULA
   B, HALIBEY
   J, HAMM
   J, HERMAN
   P, HOFFMAN
   A, HOOBERMAN
   H, JHANGIANI
   F, KABBINAVAR
   A, KARNAD
   P, KEOGH G
   E, KIRSHNER
   H, KOH
   S, KONO
   M, KOSTY
   S, KOTIAH
   M, KOZLOFF
   C, KUZMA
   N, LAKHANI
   J, LUKAS
   W, MARTIN
   N, MASOOD
   V, MATTHEWS-SMITH
   J, MCCANN
   M, MENEFEE
   R, MITCHELL B
   S, NAIDU
   M, NARANG
   R, NATALE
   T, NIEDERMAN
   M, NISSENBLATT
   H, OU S
   C, PASCHOLD J
   E, RAEZ L
   S, RAFIYATH
   E, RODRIGUEZ
   J, ROSALES
   J, ROTHMAN
   K, SABBATH
   P, SANZ-ALTAMIRA
   M, SCHNELL F
   M, SHTIVELBAND
   J, SILBERBERG
   M, SOCOTEANU
   I, SPIRA A
   P, STELLA
   J, SUBRAMANIAN
   M, SWANSON P
   B, TELIVALA
   F, TSAI
   M, TUMMALA
   A, VANDERWALDE
   V, VELCHETI
   H, WEST
   R, YANAGIHARA
   D, ZYLLA
   GRP, CA IMPOWER150 STUDY
TI Atezolizumab for First-Line Treatment of Metastatic Nonsquamous NSCLC
SO NEW ENGLAND JOURNAL OF MEDICINE
DE phase iii trial;open label;cancer;bevacizumab;therapy;docetaxel;antibody;cell;chemotherapy;multicenter
AB BACKGROUND The cancer-cell-killing property of atezolizumab may be enhanced by the blockade of vascular endothelial growth factor-mediated immunosuppression with bevacizumab. This open-label, phase 3 study evaluated atezolizumab plus bevacizumab plus chemotherapy in patients with metastatic nonsquamous non-small-cell lung cancer (NSCLC) who had not previously received chemotherapy. METHODS We randomly assigned patients to receive atezolizumab plus carboplatin plus paclitaxel (ACP), bevacizumab plus carboplatin plus paclitaxel (BCP), or atezolizumab plus BCP (ABCP) every 3 weeks for four or six cycles, followed by maintenance therapy with atezolizumab, bevacizumab, or both. The two primary end points were investigator-assessed progression-free survival both among patients in the intention-to-treat population who had a wild-type genotype (WT population; patients with EGFR or ALK genetic alterations were excluded) and among patients in the WT population who had high expression of an effector T-cell (Teff) gene signature in the tumor (Teff-high WT population) and overall survival in the WT population. The ABCP group was compared with the BCP group before the ACP group was compared with the BCP group. RESULTS In the WT population, 356 patients were assigned to the ABCP group, and 336 to the BCP group. The median progression-free survival was longer in the ABCP group than in the BCP group (8.3 months vs. 6.8 months; hazard ratio for disease progression or death, 0.62; 95% confidence interval [CI], 0.52 to 0.74; P<0.001); the corresponding values in the Teff-high WT population were 11.3 months and 6.8 months (hazard ratio, 0.51 [95% CI, 0.38 to 0.68]; P<0.001). Progression-free survival was also longer in the ABCP group than in the BCP group in the entire intention-to-treat population (including those with EGFR or ALK genetic alterations) and among patients with low or negative programmed death ligand 1 (PD-L1) expression, those with low Teff gene-signature expression, and those with liver metastases. Median overall survival among the patients in the WT population was longer in the ABCP group than in the BCP group (19.2 months vs. 14.7 months; hazard ratio for death, 0.78; 95% CI, 0.64 to 0.96; P = 0.02). The safety profile of ABCP was consistent with previously reported safety risks of the individual medicines. CONCLUSIONS The addition of atezolizumab to bevacizumab plus chemotherapy significantly improved progression-free survival and overall survival among patients with metastatic nonsquamous NSCLC, regardless of PD-L1 expression and EGFR or ALK genetic alteration status.
FU F. Hoffmann-La Roche/GenentechHoffmann-La RocheRoche HoldingGenentech
NR 38
TC 1451
Z9 0
U1 8
U2 166.0
J9 NEW ENGLAND JOURNAL OF MEDICINE
PD JUN
PY 2018
VL 378
BP 2288
EP 2301
DI 10.1056/NEJMoa1716948
PG 14
SC GENERAL & INTERNAL MEDICINE
UT WOS:000435099900006
PM 29863955
ER

PT J
AU PAZ-ARES, L
   A, LUFT
   D, VICENTE
   A, TAFRESHI
   M, GUMUS
   J, MAZIERES
   B, HERMES
   CAY, SENLER F
   T, CSOSZI
   A, FULOP
   J, RODRIGUEZ-CID
   J, WILSON
   S, SUGAWARA
   T, KATO
   H, LEE K
   Y, CHENG
   S, NOVELLO
   B, HALMOS
   X, LI
   M, LUBINIECKI G
   B, PIPERDI
   M, KOWALSKI D
   INVESTIGATORS, CA KEYNOTE-407
TI Pembrolizumab plus Chemotherapy for Squamous Non-Small-Cell Lung Cancer
SO NEW ENGLAND JOURNAL OF MEDICINE
DE open label;stage iv;therapy;carboplatin;nivolumab;docetaxel;criteria;phase 3;trend
AB BACKGROUND Standard first-line therapy for metastatic, squamous non-small-cell lung cancer (NSCLC) is platinum-based chemotherapy or pembrolizumab (for patients with programmed death ligand 1 [PD-L1] expression on >= 50% of tumor cells). More recently, pembrolizumab plus chemotherapy was shown to significantly prolong overall survival among patients with nonsquamous NSCLC. METHODS In this double-blind, phase 3 trial, we randomly assigned, in a 1:1 ratio, 559 patients with untreated metastatic, squamous NSCLC to receive 200 mg of pembrolizumab or saline placebo for up to 35 cycles; all the patients also received carboplatin and either paclitaxel or nanoparticle albumin-bound [nab]-paclitaxel for the first 4 cycles. Primary end points were overall survival and progression-free survival. RESULTS After a median follow-up of 7.8 months, the median overall survival was 15.9 months (95% confidence interval [CI], 13.2 to not reached) in the pembrolizumab-combination group and 11.3 months (95% CI, 9.5 to 14.8) in the placebo-combination group (hazard ratio for death, 0.64; 95% CI, 0.49 to 0.85; P<0.001). The overall survival benefit was consistent regardless of the level of PD-Li expression. The median progression-free survival was 6.4 months (95% CI, 6.2 to 8.3) in the pembrolizumabcombination group and 4.8 months (95% CI, 4.3 to 5.7) in the placebo-combination group (hazard ratio for disease progression or death, 0.56; 95% CI, 0.45 to 0.70; P<0.001). Adverse events of grade 3 or higher occurred in 69.8% of the patients in the pembrolizumab-combination group and in 68.2% of the patients in the placebocombination group. Discontinuation of treatment because of adverse events was more frequent in the pembrolizumab-combination group than in the placebo-combination group (13.3% vs. 6.4%). CONCLUSIONS In patients with previously untreated metastatic, squamous NSCLC, the addition of pembrolizumab to chemotherapy with carboplatin plus paclitaxel or nab-paclitaxel resulted in significantly longer overall survival and progression-free survival than chemotherapy alone.
FU Merck Sharp DohmeMerck & Company
NR 25
TC 1296
Z9 0
U1 13
U2 120.0
J9 NEW ENGLAND JOURNAL OF MEDICINE
PD NOV
PY 2018
VL 379
BP 2040
EP 2051
DI 10.1056/NEJMoa1810865
PG 12
SC GENERAL & INTERNAL MEDICINE
UT WOS:000450816900009
PM 30280635
ER

PT J
AU BRAHMER, J
   L, RECKAMP KAREN
   PAUL, BAAS
   LUCIO, CRINO
   E, EBERHARDT WILFRIED E
   ELENA, PODDUBSKAYA
   SCOTT, ANTONIA
   ADAM, PLUZANSKI
   E, VOKES EVERETT
   ESTHER, HOLGADO
   DAVID, WATERHOUSE
   NEAL, READY
   JUSTIN, GAINOR
   OSVALDO, AREN FRONTERA
   LIBOR, HAVEL
   MARTIN, STEINS
   C, GARASSINO MARINA
   G, AERTS JOACHIM
   MANUEL, DOMINE
   LUIS, PAZ-ARES
   MARTIN, RECK
   CHRISTINE, BAUDELET
   T, HARBISON CHRISTOPHER
   BRIAN, LESTINI
   R, SPIGEL DAVID
TI Nivolumab versus Docetaxel in Advanced Squamous-Cell Non-Small-Cell Lung Cancer
SO NEW ENGLAND JOURNAL OF MEDICINE
DE phase iii trial;ligand 1 expression;anti pd 1 antibody;safety;chemotherapy;blockade
AB BACKGROUND Patients with advanced squamous-cell non-small-cell lung cancer (NSCLC) who have disease progression during or after first-line chemotherapy have limited treatment options. This randomized, open-label, international, phase 3 study evaluated the efficacy and safety of nivolumab, a fully human IgG4 programmed death 1 (PD-1) immune-checkpoint-inhibitor antibody, as compared with docetaxel in this patient population. METHODS We randomly assigned 272 patients to receive nivolumab, at a dose of 3 mg per kilogram of body weight every 2 weeks, or docetaxel, at a dose of 75 mg per square meter of body-surface area every 3 weeks. The primary end point was overall survival. RESULTS The median overall survival was 9.2 months (95% confidence interval [CI], 7.3 to 13.3) with nivolumab versus 6.0 months (95% CI, 5.1 to 7.3) with docetaxel. The risk of death was 41% lower with nivolumab than with docetaxel (hazard ratio, 0.59; 95% CI, 0.44 to 0.79; P<0.001). At 1 year, the overall survival rate was 42% (95% CI, 34 to 50) with nivolumab versus 24% (95% CI, 17 to 31) with docetaxel. The response rate was 20% with nivolumab versus 9% with docetaxel (P = 0.008). The median progression-free survival was 3.5 months with nivolumab versus 2.8 months with docetaxel (hazard ratio for death or disease progression, 0.62; 95% CI, 0.47 to 0.81; P<0.001). The expression of the PD-1 ligand (PD-L1) was neither prognostic nor predictive of benefit. Treatment-related adverse events of grade 3 or 4 were reported in 7% of the patients in the nivolumab group as compared with 55% of those in the docetaxel group. CONCLUSIONS Among patients with advanced, previously treated squamous-cell NSCLC, overall survival, response rate, and progression-free survival were significantly better with nivolumab than with docetaxel, regardless of PD-L1 expression level.
FU Bristol-Myers SquibbBristol-Myers Squibb; NATIONAL CANCER
NR 22
TC 4391
Z9 0
U1 12
U2 502.0
J9 NEW ENGLAND JOURNAL OF MEDICINE
PD JUL
PY 2015
VL 373
BP 123
EP 135
DI 10.1056/NEJMoa1504627
PG 13
SC GENERAL & INTERNAL MEDICINE
UT WOS:000357598600005
PM 26028407
ER
