# Supplementary material for: Evolutions in the management of non-small cell lung cancer: A bibliometric study from the 100 most impactful articles in the field
Source: Front Oncol. 2022 Aug 17;12:939838. doi: 10.3389/fonc.2022.939838 (PMC9428518; doi:10.3389/fonc.2022.939838)
Supplement: Supplementary file 1 [file DataSheet_1.zip › Additional files/Figure production/CiteSpace figure production/project/clusters/7/UIDs.txt]

WOS:000183564800005
WOS:000230438800004
WOS:000354809300008
WOS:000169605600008
WOS:000389537600043
WOS:000229953700006
WOS:000419971600005
WOS:000255601000015
WOS:000373741600030
WOS:000242778800006
WOS:000173133400004
WOS:000433428000006
WOS:000184780300005
WOS:000392801200027
WOS:000269480400004
WOS:000330538500008
WOS:000181244500008
WOS:000403774400005
WOS:000265710300031
WOS:000350577900046
WOS:000186036700024
WOS:000363317800008
WOS:000435099900006
WOS:000450816900009
WOS:000357598600005
