# Supplementary material for: Evolutions in the management of non-small cell lung cancer: A bibliometric study from the 100 most impactful articles in the field
Source: Front Oncol. 2022 Aug 17;12:939838. doi: 10.3389/fonc.2022.939838 (PMC9428518; doi:10.3389/fonc.2022.939838)
Supplement: Supplementary file 1 [file DataSheet_1.zip › Additional files/Figure production/CiteSpace figure production/project/clusters/8/download_cluster_6.txt]

FN Thomson Reuters Web of Science?
VR 1.0
PT J
AU OLAUSSEN, KA
   ARIANE, DUNANT
   PIERRE, FOURET
   ELISABETH, BRAMBILLA
   FABRICE, ANDRE
   VINCENT, HADDAD
   ESTELLE, TARANCHON
   MARTIN, FILIPITS
   ROBERT, PIRKER
   H, POPPER HELMUT
   ROLF, STAHEL
   LAURE, SABATIER
   JEAN-PIERRE, PIGNON
   THOMAS, TURSZ
   THIERRY, LE CHEVALIER
   JEAN-CHARLES, SORIA
   INVESTIGATORS, CA IALT BIO
TI DNA repair by ERCC1 in non-small-cell lung cancer and cisplatin-based adjuvant chemotherapy
SO NEW ENGLAND JOURNAL OF MEDICINE
DE nucleotide excision repair;messenger rna level;gene expression;tumor response;survival;polymorphism;association;recombination;resistance;carcinoma
AB Background: Adjuvant cisplatin-based chemotherapy improves survival among patients with completely resected non-small-cell lung cancer, but there is no validated clinical or biologic predictor of the benefit of chemotherapy. Methods: We used immunohistochemical analysis to determine the expression of the excision repair cross-complementation group 1 (ERCC1) protein in operative specimens of non-small-cell lung cancer. The patients had been enrolled in the International Adjuvant Lung Cancer Trial, thereby allowing a comparison of the effect of adjuvant cisplatin-based chemotherapy on survival, according to ERCC1 expression. Overall survival was analyzed with a Cox model adjusted for clinical and pathological factors. Results: Among 761 tumors, ERCC1 expression was positive in 335 (44%) and negative in 426 (56%). A benefit from cisplatin-based adjuvant chemotherapy was associated with the absence of ERCC1 (test for interaction, P=0.009). Adjuvant chemotherapy, as compared with observation, significantly prolonged survival among patients with ERCC1-negative tumors (adjusted hazard ratio for death, 0.65; 95% confidence interval [CI], 0.50 to 0.86; P=0.002) but not among patients with ERCC1-positive tumors (adjusted hazard ratio for death, 1.14; 95% CI, 0.84 to 1.55; P=0.40). Among patients who did not receive adjuvant chemotherapy, those with ERCC1-positive tumors survived longer than those with ERCC1-negative tumors (adjusted hazard ratio for death, 0.66; 95% CI, 0.49 to 0.90; P=0.009). Conclusions: Patients with completely resected non-small-cell lung cancer and ERCC1-negative tumors appear to benefit from adjuvant cisplatin-based chemotherapy, whereas patients with ERCC1-positive tumors do not.
FU Bristol-Myers SquibbBristol-Myers Squibb; Ono Pharmaceutical; NATIONAL
NR 41
TC 1389
Z9 0
U1 1
U2 102.0
J9 NEW ENGLAND JOURNAL OF MEDICINE
PD SEP
PY 2006
VL 355
BP 983
EP 991
DI 10.1056/NEJMoa060570
PG 9
SC GENERAL & INTERNAL MEDICINE
UT WOS:000240273300004
PM 16957145
ER
