# Supplementary material for: Evolutions in the management of non-small cell lung cancer: A bibliometric study from the 100 most impactful articles in the field
Source: Front Oncol. 2022 Aug 17;12:939838. doi: 10.3389/fonc.2022.939838 (PMC9428518; doi:10.3389/fonc.2022.939838)
Supplement: Supplementary file 1 [file DataSheet_1.zip › Additional files/Figure production/CiteSpace figure production/project/clusters/9/download_cluster_5.txt]

FN Thomson Reuters Web of Science?
VR 1.0
PT J
AU SCAGLIOTTI, GV
   F, DE MARINIS
   M, RINALDI
   L, CRINO
   C, GRIDELLI
   S, RICCI
   E, MATANO
   C, BONI
   M, MARANGOLO
   G, FAILLA
   G, ALTAVILLA
   V, ADAMO
   A, CERIBELLI
   M, CLERICI
   F, DI COSTANZO
   L, FRONTINI
   M, TONATO
   PROJECT, CA ITALIAN LUNG CANC
TI Phase III randomized trial comparing three platinum-based doublets in advanced non-small-cell lung cancer
SO JOURNAL OF CLINICAL ONCOLOGY
DE southwest oncology group;plus cisplatin;gemcitabine cisplatin;dose level;paclitaxel;vinorelbine;carboplatin;etoposide
AB Purpose: To evaluate whether two commonly used newer platinum-based regimens offer any advantage over vinorelbine-cisplatin (reference regimen) in response rate for patients with advanced non-small-cell lung cancer (NSCLC). Patients and Methods: Chemotherapy-naive patients were randomized to receive gemcitabine 1,250 mg/m(2) days 1 and 8 plus cisplatin 75 mg/m(2) day 2 every 21 days (GC arm), or paclitaxel 225 mg/m(2) (3-hour infusion) then carboplatin (area under the concentration-time curve of 6 mg/mL(.)min), both on day 1 every 21 days (PCb arm), or vinorelbine 25 mg/m(2)/wk for 12 weeks then every other week plus cisplatin 100 mg/m(2) day 1 every 28 days (VC arm). Results: Six hundred twelve patients were randomized to treatment (205 GC, 204 PCb, and 203 VC). Overall response rates for the GC (30%) anti PCb (32%) arms were not significantly different from that of the VC arm (30%). There were no differences in overall survival, time to disease progression, or time to treatment failure. Median survival for the GC, PCb, and VC groups was 9.8, 9.9, and 9.5 months, respectively. Neutropenia was significantly higher on the VC arm (GC 17% or PCb 35% v VC 43% of cycles, P < .001), as was thrombocytopenia on the GC arm (GC 16% v VC 0.1% of cycles, P < .001). Alopecia and peripheral neurotoxicity were most common on the PCb arm, as was nausea/vomiting an the VC arm (P < .05). Conclusion: Efficacy end points were not significantly different between experimental and reference arms, although toxicities showed differences. These findings suggest that chemotherapy in NSCLC has reached a therapeutic plateau. (C) 2002 by American Society of Clinical Oncology.
FU Bristol-Myers SquibbBristol-Myers Squibb; Ono Pharmaceutical
NR 21
TC 676
Z9 0
U1 2
U2 11.0
J9 JOURNAL OF CLINICAL ONCOLOGY
PD NOV
PY 2002
VL 20
BP 4285
EP 4291
DI 10.1200/JCO.2002.02.068
PG 7
SC ONCOLOGY
UT WOS:000178967000004
PM 12409326
ER
