# Supplementary material for: Evolutions in the management of non-small cell lung cancer: A bibliometric study from the 100 most impactful articles in the field
Source: Front Oncol. 2022 Aug 17;12:939838. doi: 10.3389/fonc.2022.939838 (PMC9428518; doi:10.3389/fonc.2022.939838)
Supplement: Supplementary file 1 [file DataSheet_1.zip › Additional files/Figure production/Excel figure production/Annual_Production.xlsx]

## Sheet: data
Year	Number of Publications
2000	2
2001	1
2002	2
2003	4
2004	8
2005	10
2006	4
2007	2
2008	7
2009	7
2010	7
2011	4
2012	4
2013	2
2014	5
2015	9
2016	6
2017	5
2018	9
2019	2

## Sheet: Figure
	2000	2001	2002	2003	2004	2005	2006	2007	2008	2009	2010	2011	2012	2013	2014	2015	2016	2017	2018	2019
Number of Publications	2	1	2	4	8	10	4	2	7	7	7	4	4	2	5	9	6	5	9	2
