# Supplementary material for: Evolutions in the management of non-small cell lung cancer: A bibliometric study from the 100 most impactful articles in the field
Source: Front Oncol. 2022 Aug 17;12:939838. doi: 10.3389/fonc.2022.939838 (PMC9428518; doi:10.3389/fonc.2022.939838)
Supplement: Supplementary file 1 [file DataSheet_1.zip › Additional files/Figure production/Excel figure production/Journal Source_Dynamics.xlsx]

## Sheet: Sheet1
Year	NEW ENGLAND JOURNAL OF MEDICINE	JOURNAL OF CLINICAL ONCOLOGY	LANCET ONCOLOGY	LANCET	JNCI-JOURNAL OF THE NATIONAL CANCER INSTITUTE	JAMA-JOURNAL OF THE AMERICAN MEDICAL ASSOCIATION	SCIENCE	CANCER	CLINICAL CANCER RESEARCH	JOURNAL OF THORACIC ONCOLOGY	JOURNAL OF TRANSLATIONAL MEDICINE	MAYO CLINIC PROCEEDINGS	NATURE	TRANSLATIONAL LUNG CANCER RESEARCH
2000	0	2	0	0	0	0	0	0	0	0	0	0	0	0
2001	0	3	0	0	0	0	0	0	0	0	0	0	0	0
2002	1	4	0	0	0	0	0	0	0	0	0	0	0	0
2003	1	6	0	0	1	1	0	0	0	0	0	0	0	0
2004	2	11	0	0	1	1	1	1	0	0	0	0	0	0
2005	5	15	0	1	2	1	1	1	0	0	1	0	0	0
2006	7	16	1	1	2	1	1	1	0	0	1	0	0	0
2007	7	17	1	1	2	1	1	1	0	1	1	0	0	0
2008	7	21	1	2	2	1	1	1	1	1	1	1	0	0
2009	9	23	1	5	2	1	1	1	1	1	1	1	0	0
2010	12	24	3	5	2	2	1	1	1	1	1	1	0	0
2011	12	25	5	5	3	2	1	1	1	1	1	1	0	0
2012	12	26	8	5	3	2	1	1	1	1	1	1	0	0
2013	13	27	8	5	3	2	1	1	1	1	1	1	0	0
2014	16	27	9	6	3	2	1	1	1	1	1	1	0	0
2015	20	27	13	6	3	2	2	1	1	1	1	1	0	0
2016	21	27	15	8	3	2	2	1	1	1	1	1	0	1
2017	25	27	15	9	3	2	2	1	1	1	1	1	0	1
2018	32	28	15	9	3	2	2	1	1	1	1	1	1	1
2019	33	28	15	10	3	2	2	1	1	1	1	1	1	1

## Sheet: Sheet3
Journal	Publication
NEW ENGLAND JOURNAL OF MEDICINE	33
JOURNAL OF CLINICAL ONCOLOGY	28
LANCET ONCOLOGY	15
LANCET	10
JNCI-JOURNAL OF THE NATIONAL CANCER INSTITUTE	3
JAMA-JOURNAL OF THE AMERICAN MEDICAL ASSOCIATION	2
SCIENCE	2
CANCER	1
CLINICAL CANCER RESEARCH	1
JOURNAL OF THORACIC ONCOLOGY	1
JOURNAL OF TRANSLATIONAL MEDICINE	1
MAYO CLINIC PROCEEDINGS	1
NATURE	1
TRANSLATIONAL LUNG CANCER RESEARCH	1

## Sheet: Sheet2
	2000	2001	2002	2003	2004	2005	2006	2007	2008	2009	2010	2011	2012	2013	2014	2015	2016	2017	2018	2019
NEW ENGLAND JOURNAL OF MEDICINE	0	0	1	1	2	5	7	7	7	9	12	12	12	13	16	20	21	25	32	33
JOURNAL OF CLINICAL ONCOLOGY	2	3	4	6	11	15	16	17	21	23	24	25	26	27	27	27	27	27	28	28
LANCET ONCOLOGY	0	0	0	0	0	0	1	1	1	1	3	5	8	8	9	13	15	15	15	15
LANCET	0	0	0	0	0	1	1	1	2	5	5	5	5	5	6	6	8	9	9	10
JNCI-JOURNAL OF THE NATIONAL CANCER INSTITUTE	0	0	0	1	1	2	2	2	2	2	2	3	3	3	3	3	3	3	3	3
JAMA-JOURNAL OF THE AMERICAN MEDICAL ASSOCIATION	0	0	0	1	1	1	1	1	1	1	2	2	2	2	2	2	2	2	2	2
SCIENCE	0	0	0	0	1	1	1	1	1	1	1	1	1	1	1	2	2	2	2	2
CANCER	0	0	0	0	1	1	1	1	1	1	1	1	1	1	1	1	1	1	1	1
CLINICAL CANCER RESEARCH	0	0	0	0	0	0	0	0	1	1	1	1	1	1	1	1	1	1	1	1
JOURNAL OF THORACIC ONCOLOGY	0	0	0	0	0	0	0	1	1	1	1	1	1	1	1	1	1	1	1	1
JOURNAL OF TRANSLATIONAL MEDICINE	0	0	0	0	0	1	1	1	1	1	1	1	1	1	1	1	1	1	1	1
MAYO CLINIC PROCEEDINGS	0	0	0	0	0	0	0	0	1	1	1	1	1	1	1	1	1	1	1	1
NATURE	0	0	0	0	0	0	0	0	0	0	0	0	0	0	0	0	0	0	1	1
TRANSLATIONAL LUNG CANCER RESEARCH	0	0	0	0	0	0	0	0	0	0	0	0	0	0	0	0	1	1	1	1
