# Supplementary material for: Evolutions in the management of non-small cell lung cancer: A bibliometric study from the 100 most impactful articles in the field
Source: Front Oncol. 2022 Aug 17;12:939838. doi: 10.3389/fonc.2022.939838 (PMC9428518; doi:10.3389/fonc.2022.939838)
Supplement: Supplementary file 1 [file DataSheet_1.zip › Additional files/Figure production/VOSviewer figure production/VOSviewer author map.csv]

id	label	x	y	cluster	weight<Links>	weight<Total link strength>	weight<Documents>	weight<Citations>	weight<Norm. citations>	score<Avg. pub. year>	score<Avg. citations>	score<Avg. norm. citations>
19	Ahn, Mj	0.6062	0.2159	1	24	5	5	11941	5.5666	2015.2	2388.2	1.1133
116	Barlesi, F	-0.2284	0.2902	1	36	7	7	13738	8.1657	2014.8571	1962.5714	1.1665
187	Bondarenko, I	-0.4327	0.4188	1	29	5	5	6010	4.7256	2015.2	1202	0.9451
191	Borghaei, H	0.5524	0.5076	1	15	5	5	9760	5.2805	2017	1952	1.0561
200	Boyer, M	0.1365	0.1529	3	38	7	7	11271	7.4994	2016	1610.1429	1.0713
234	Camidge, Dr	0.7922	-0.5464	4	21	7	7	10567	5.9028	2013	1509.5714	0.8433
243	Cappuzzo, F	-0.0491	-0.0599	1	32	6	6	7386	4.9041	2012.6667	1231	0.8173
320	Ciuleanu, T	-0.756	-0.291	2	10	5	5	9649	5.8398	2006.6	1929.8	1.168
357	Crino, L	0.1478	-0.0795	1	25	6	6	14967	6.5368	2010.3333	2494.5	1.0895
398	De Marinis, F	-0.6339	0.3502	2	22	6	6	12223	7.6665	2008.6667	2037.1667	1.2778
480	Engelman, Ja	1.1619	-0.2443	4	14	5	5	6690	3.8133	2011	1338	0.7627
504	Felip, E	0.4184	0.2728	1	40	9	9	23891	13.1538	2015.1111	2654.5556	1.4615
556	Fukuoka, M	-0.1602	-0.9458	3	5	5	5	12989	7.4602	2008.2	2597.8	1.492
577	Gandhi, L	0.8406	0.2459	4	24	5	5	11114	5.5768	2014.2	2222.8	1.1154
591	Garon, Eb	0.4934	0.7416	1	15	5	5	14210	7.1219	2015.6	2842	1.4244
618	Giaccone, G	-0.6748	-0.5502	2	23	5	5	7150	3.9241	2006	1430	0.7848
645	Gorbunova, V	-0.2033	0.0735	3	35	6	6	8286	5.1872	2013.8333	1381	0.8645
719	Hellmann, Md	0.7375	0.6287	1	16	5	6	11490	6.0001	2017.1667	1915	1
722	Herbst, R	-1.3176	-0.505	2	7	6	6	8714	5.0771	2004.1667	1452.3333	0.8462
740	Hirsh, V	-0.2496	-0.4047	3	34	9	9	15426	9.2626	2011.6667	1714	1.0292
755	Horn, L	0.365	0.4907	1	33	6	6	14664	6.7952	2015.1667	2444	1.1325
773	Hui, R	0.3139	0.9375	1	15	5	5	13587	7.6577	2016.8	2717.4	1.5315
780	Iafrate, Aj	1.2052	-0.476	4	12	5	5	6754	3.8647	2011	1350.8	0.7729
811	Jaenne, Pa	0.8674	-0.1593	4	25	5	5	8678	4.0208	2011.6	1735.6	0.8042
835	Johnson, D	-1.3919	-0.2717	2	8	6	6	10645	5.6101	2004.1667	1774.1667	0.935
889	Kim, Dw	0.509	-0.1642	4	38	8	8	12351	7.1971	2014.625	1543.875	0.8996
897	Kim, Sw	0.2885	0.0375	3	36	6	6	6422	4.3241	2014.1667	1070.3333	0.7207
1002	Lee, Js	-0.2294	0.6664	1	28	5	6	12322	7.7598	2014.5	2053.6667	1.2933
1003	Lee, Kh	0.01	0.3504	3	27	7	7	9603	5.894	2016.4286	1371.8571	0.842
1072	Lubiniecki, Gm	0.1793	0.76	1	16	5	5	13666	7.6987	2016.8	2733.2	1.5397
1144	Mazieres, J	-0.4625	0.6149	1	22	5	5	8838	5.6548	2015.8	1767.6	1.131
1174	Miller, V	-1.1353	-0.6407	2	7	5	5	6133	3.6576	2003.6	1226.6	0.7315
1188	Mok, T	0.2671	-0.4861	3	31	7	7	10119	5.7459	2013.7143	1445.5714	0.8208
1234	Nakagawa, K	0.0966	-0.7777	3	25	6	6	11421	6.7401	2009.8333	1903.5	1.1233
1242	Natale, R	-0.9835	-0.3357	2	17	5	5	7357	4.6233	2005.8	1471.4	0.9247
1271	O'Byrne, K	-0.3926	-0.0011	3	33	6	6	7989	4.7066	2014.8333	1331.5	0.7844
1293	Orlov, S	-0.1043	-0.2435	3	33	5	5	7883	4.8503	2013.8	1576.6	0.9701
1306	Ou, Shi	0.9685	-0.6621	4	14	5	5	7082	3.9559	2012.8	1416.4	0.7912
1331	Park, K	-0.4285	0.206	2	33	9	9	11706	7.7382	2012.7778	1300.6667	0.8598
1345	Paz-Ares, L	-0.1557	0.4696	1	34	12	12	24529	13.7676	2015.25	2044.0833	1.1473
1350	Pereira, J	-1.0338	0.1659	2	16	5	5	9852	6.194	2005.2	1970.4	1.2388
1381	Planchard, D	0.1532	0.5536	1	25	5	5	6944	4.1628	2016.6	1388.8	0.8326
1421	Ramalingam, Ss	0.2223	0.348	1	29	6	6	7782	5.1112	2017	1297	0.8519
1423	Ramlau, R	-0.7589	0.0795	2	25	7	7	8264	5.9242	2007.4286	1180.5714	0.8463
1432	Reck, M	-0.024	0.6074	1	33	12	12	21128	13.2081	2015.1667	1760.6667	1.1007
1446	Riely, Gj	1.0034	-0.023	4	20	6	6	6860	4.4651	2013.6667	1143.3333	0.7442
1466	Rodriguez-Abreu, D	-0.0898	0.8247	1	21	5	5	13671	8.7333	2016.2	2734.2	1.7467
1475	Rosell, R	-0.4167	-0.2778	2	17	5	6	10290	6.3304	2009.3333	1715	1.0551
1509	Salgia, R	0.949	-0.3845	4	25	5	5	8047	4.9165	2012.2	1609.4	0.9833
1516	Sandler, A	-0.965	-0.0483	2	19	6	7	17042	9.5194	2009.5714	2434.5714	1.3599
1564	Sequist, Lv	0.6614	-0.0526	4	21	5	5	7984	3.6142	2012.4	1596.8	0.7228
1580	Shaw, At	0.6904	-0.7088	4	21	7	7	10567	5.9028	2013	1509.5714	0.8433
1584	Shepherd, F	-1.2475	0.0236	2	7	4	5	10922	7.1008	2003.8	2184.4	1.4202
1627	Solomon, Bj	0.5569	-0.5028	4	26	5	5	7288	4.971	2013.2	1457.6	0.9942
1664	Su, Wc	-0.0339	0.1278	3	34	6	6	8391	4.7735	2015.1667	1398.5	0.7956
1678	Szczesna, A	-0.6316	-0.0824	2	23	5	5	5252	3.8537	2009.4	1050.4	0.7707
1783	Vansteenkiste, J	-0.2658	-0.1349	2	31	8	8	12530	9.156	2011	1566.25	1.1445
1785	Varella-Garcia, M	0.7352	-0.3421	4	14	5	5	7404	4.2331	2010.4	1480.8	0.8466
1813	Von Pawel, J	-0.851	0.291	2	31	10	10	15284	10.2864	2008.4	1528.4	1.0286
1868	Wu, Yl	-0.0307	-0.4731	3	32	11	11	21032	13.9076	2012.7273	1912	1.2643
1882	Yang, Jch	0.311	-0.2424	3	26	7	7	7715	3.8972	2014	1102.1429	0.5567
1928	Zhou, C	0.098	-0.3347	3	30	6	6	9648	7.009	2014	1608	1.1682
