# Supplementary material for: Evolutions in the management of non-small cell lung cancer: A bibliometric study from the 100 most impactful articles in the field
Source: Front Oncol. 2022 Aug 17;12:939838. doi: 10.3389/fonc.2022.939838 (PMC9428518; doi:10.3389/fonc.2022.939838)
Supplement: Supplementary file 1 [file DataSheet_1.zip › Additional files/Figure production/VOSviewer figure production/VOSviewer author net.csv]

19	234	0.0909
19	357	0.0909
19	504	0.4861
19	577	0.125
19	591	0.375
19	719	0.125
19	740	0.0909
19	755	0.2361
19	773	0.125
19	811	0.202
19	889	0.452
19	897	0.1111
19	1002	0.125
19	1072	0.375
19	1188	0.0909
19	1234	0.0909
19	1381	0.1111
19	1421	0.6111
19	1446	0.0909
19	1580	0.0909
19	1627	0.0909
19	1664	0.1111
19	1868	0.5909
19	1882	0.1111
116	187	0.6678
116	191	0.3429
116	200	0.1576
116	243	0.1576
116	357	0.2
116	398	0.2769
116	504	0.2667
116	618	0.0769
116	645	0.2345
116	719	0.1429
116	740	0.0667
116	755	0.2667
116	889	0.0667
116	897	0.2864
116	1002	0.2
116	1144	0.0909
116	1188	0.0667
116	1234	0.0667
116	1242	0.0909
116	1271	0.1678
116	1293	0.1436
116	1331	0.4198
116	1345	0.4198
116	1350	0.0769
116	1421	0.1429
116	1423	0.0769
116	1432	0.7338
116	1466	0.0909
116	1509	0.0667
116	1516	0.2909
116	1627	0.0667
116	1664	0.0909
116	1678	0.0769
116	1813	0.2769
116	1868	0.0667
116	1928	0.0667
187	200	0.1678
187	243	0.0909
187	398	0.0769
187	618	0.0769
187	645	0.1678
187	897	0.0769
187	1002	0.0769
187	1003	0.0769
187	1072	0.5
187	1144	0.0909
187	1242	0.0909
187	1271	0.2448
187	1293	0.1538
187	1331	0.0769
187	1345	0.0769
187	1350	0.0769
187	1381	0.0769
187	1421	0.0769
187	1423	0.1538
187	1432	0.5909
187	1466	0.0909
187	1516	0.0909
187	1664	0.1678
187	1678	0.1538
187	1783	0.0769
187	1813	0.1538
187	1868	0.5
187	1928	0.0769
191	357	0.2
191	504	0.4
191	577	0.3333
191	719	0.3429
191	755	0.4
191	897	0.1429
191	1002	0.2
191	1331	0.1429
191	1345	0.7429
191	1421	0.3429
191	1432	0.5429
191	1466	0.2
191	1564	0.3333
191	1882	0.3333
200	243	0.1576
200	504	0.2333
200	577	0.1667
200	591	0.1667
200	645	0.3596
200	740	0.3798
200	755	0.0667
200	773	0.1667
200	889	0.1778
200	897	0.1778
200	1002	0.0769
200	1003	0.3901
200	1144	0.0909
200	1188	0.3798
200	1234	0.0667
200	1242	0.0909
200	1271	0.481
200	1293	0.3456
200	1331	0.1111
200	1345	0.1111
200	1381	0.0769
200	1421	0.0769
200	1423	0.0769
200	1432	0.2576
200	1466	0.2576
200	1509	0.0667
200	1516	0.0909
200	1564	0.202
200	1627	0.0667
200	1664	0.3699
200	1678	0.0769
200	1783	0.0769
200	1813	0.0769
200	1868	0.1576
200	1882	0.3131
200	1928	0.2345
234	357	0.0909
234	480	0.479
234	504	0.1429
234	577	0.2111
234	740	0.0909
234	780	0.479
234	811	0.302
234	889	0.5338
234	1188	0.2909
234	1234	0.0909
234	1306	0.679
234	1446	0.6016
234	1475	0.2
234	1509	0.479
234	1564	0.1111
234	1580	0.9127
234	1627	0.5016
234	1783	0.1429
234	1785	0.479
234	1868	0.0909
243	320	0.3333
243	357	0.5
243	504	0.0667
243	591	0.25
243	618	0.3333
243	645	0.4076
243	740	0.0667
243	755	0.3167
243	889	0.0667
243	897	0.0667
243	1144	0.3409
243	1188	0.0667
243	1234	0.0667
243	1242	0.0909
243	1271	0.0909
243	1293	0.0667
243	1331	0.25
243	1381	0.25
243	1421	0.25
243	1432	0.3409
243	1466	0.0909
243	1509	0.0667
243	1516	0.0909
243	1627	0.0667
243	1664	0.0909
243	1678	0.3333
243	1785	0.5
243	1868	0.0667
243	1928	0.0667
320	618	0.3333
320	740	0.3333
320	1331	0.5
320	1350	0.8333
320	1584	0.3333
320	1678	0.3333
320	1783	0.5
320	1813	0.5
320	1868	1
357	398	1
357	504	0.2
357	740	0.2576
357	755	0.2
357	811	0.0909
357	889	0.0909
357	897	0.1667
357	1188	0.0909
357	1234	0.0909
357	1331	0.1667
357	1345	0.7
357	1432	0.5
357	1446	0.0909
357	1580	0.0909
357	1627	0.0909
357	1664	0.1667
357	1785	0.5
357	1868	0.0909
357	1882	0.1667
357	1928	0.1667
398	504	0.2
398	618	0.0769
398	645	0.0769
398	897	0.0769
398	1002	0.45
398	1144	0.2
398	1271	0.0769
398	1293	0.0769
398	1331	0.5269
398	1345	0.2769
398	1350	0.4103
398	1423	0.0769
398	1466	0.2
398	1475	0.2
398	1516	0.2
398	1584	0.3333
398	1678	0.0769
398	1783	0.25
398	1813	0.8603
480	504	0.1429
480	577	0.2111
480	780	0.6694
480	811	0.5444
480	889	0.2429
480	1306	0.3361
480	1446	0.3679
480	1509	0.3361
480	1564	0.4444
480	1580	0.479
480	1627	0.2679
480	1783	0.1429
480	1785	0.3361
504	577	0.2917
504	591	0.5417
504	645	0.0667
504	719	0.125
504	740	0.0667
504	755	0.7028
504	773	0.2917
504	811	0.1111
504	889	0.5706
504	897	0.1778
504	1002	0.125
504	1072	0.375
504	1144	0.2
504	1188	0.0667
504	1234	0.0667
504	1293	0.0667
504	1345	0.6
504	1381	0.1111
504	1421	0.1111
504	1432	0.3667
504	1446	0.1429
504	1466	0.5667
504	1475	0.2
504	1509	0.0667
504	1580	0.1429
504	1627	0.2095
504	1664	0.1111
504	1783	0.1429
504	1868	0.0667
504	1882	0.1111
504	1928	0.0667
556	618	0.3333
556	1234	2.6667
556	1783	0.3333
556	1868	1.3333
556	1882	0.3333
577	591	0.2917
577	719	0.125
577	755	0.125
577	773	0.2917
577	780	0.2111
577	811	0.2111
577	889	0.1
577	1002	0.125
577	1072	0.125
577	1306	0.2111
577	1432	0.1667
577	1446	0.1
577	1466	0.1667
577	1509	0.2111
577	1564	0.4444
577	1580	0.2111
577	1785	0.2111
577	1882	0.3333
591	645	0.25
591	719	1.125
591	755	0.125
591	773	0.2917
591	889	0.25
591	1002	0.125
591	1072	0.375
591	1331	0.25
591	1432	0.4167
591	1466	0.1667
618	645	0.0769
618	722	0.5
618	835	0.1667
618	897	0.0769
618	1174	0.5
618	1234	0.3333
618	1242	0.5
618	1271	0.0769
618	1293	0.0769
618	1331	0.0769
618	1345	0.0769
618	1350	0.0769
618	1423	0.0769
618	1475	0.1667
618	1678	0.4103
618	1783	0.3333
618	1813	0.2436
645	740	0.2687
645	755	0.0667
645	889	0.0667
645	897	0.1436
645	1003	0.202
645	1144	0.0909
645	1188	0.2687
645	1234	0.0667
645	1242	0.0909
645	1271	0.3699
645	1293	0.3456
645	1331	0.3269
645	1345	0.0769
645	1350	0.0769
645	1423	0.0769
645	1432	0.3409
645	1466	0.0909
645	1509	0.0667
645	1516	0.0909
645	1564	0.202
645	1627	0.0667
645	1664	0.2929
645	1678	0.0769
645	1813	0.0769
645	1868	0.1576
645	1882	0.202
645	1928	0.1576
719	755	0.125
719	773	0.125
719	897	0.1429
719	1002	0.325
719	1072	0.125
719	1331	0.1429
719	1345	0.3429
719	1421	0.3429
719	1432	0.3429
719	1446	1
722	835	2
722	1174	1.3333
722	1242	1
722	1475	0.1667
722	1516	0.8333
722	1813	0.1667
740	755	0.0667
740	811	0.0909
740	889	0.2687
740	897	0.3444
740	1003	0.3131
740	1188	0.804
740	1234	0.1576
740	1271	0.3131
740	1293	0.2687
740	1331	0.2778
740	1345	0.1111
740	1350	0.3333
740	1423	0.3333
740	1432	0.6667
740	1446	0.0909
740	1509	0.0667
740	1564	0.202
740	1580	0.0909
740	1584	0.3333
740	1627	0.1576
740	1664	0.3687
740	1813	0.3333
740	1868	0.5818
740	1882	0.4798
740	1928	0.3242
755	773	0.125
755	811	0.1111
755	889	0.1778
755	897	0.1778
755	1002	0.125
755	1072	0.125
755	1144	0.25
755	1188	0.0667
755	1234	0.0667
755	1293	0.0667
755	1345	0.4
755	1381	0.3611
755	1421	0.3611
755	1432	0.2
755	1466	0.2
755	1509	0.0667
755	1627	0.0667
755	1664	0.1111
755	1868	0.0667
755	1882	0.1111
755	1928	0.0667
773	1002	0.125
773	1003	0.5333
773	1072	0.4583
773	1345	0.5333
773	1381	0.5333
773	1432	0.7
773	1466	0.5
773	1783	0.2
780	811	0.5444
780	889	0.1
780	1306	0.479
780	1446	0.3679
780	1509	0.479
780	1564	0.4444
780	1580	0.479
780	1627	0.2679
780	1785	0.479
811	889	0.302
811	897	0.1111
811	1188	0.0909
811	1234	0.0909
811	1306	0.2111
811	1381	0.1111
811	1421	0.1111
811	1446	0.1909
811	1509	0.2111
811	1564	0.4444
811	1580	0.302
811	1627	0.0909
811	1664	0.1111
811	1785	0.2111
811	1868	0.0909
811	1882	0.1111
835	1174	1
835	1242	0.1667
835	1475	0.1667
835	1516	1.3333
835	1584	1
835	1813	0.1667
889	897	0.2889
889	1003	0.1111
889	1072	0.25
889	1188	0.4687
889	1234	0.1576
889	1271	0.1111
889	1293	0.0667
889	1306	0.3
889	1331	0.1111
889	1345	0.1111
889	1381	0.1111
889	1421	0.1111
889	1446	0.3338
889	1475	0.2
889	1509	0.1667
889	1580	0.5338
889	1627	0.3004
889	1664	0.1111
889	1783	0.1429
889	1785	0.1
889	1868	0.1576
889	1882	0.2222
889	1928	0.0667
897	1003	0.1111
897	1188	0.1778
897	1234	0.0667
897	1271	0.188
897	1293	0.1436
897	1331	0.4976
897	1345	0.3309
897	1350	0.0769
897	1381	0.1111
897	1421	0.254
897	1423	0.0769
897	1432	0.1429
897	1509	0.0667
897	1627	0.0667
897	1664	0.2778
897	1678	0.0769
897	1813	0.0769
897	1868	0.0667
897	1882	0.3889
897	1928	0.2333
1002	1003	0.0769
1002	1072	0.125
1002	1271	0.0769
1002	1293	0.0769
1002	1331	0.45
1002	1345	0.2
1002	1381	0.0769
1002	1421	0.2769
1002	1423	0.0769
1002	1432	0.2
1002	1516	0.2
1002	1664	0.0769
1002	1678	0.0769
1002	1783	0.3269
1002	1813	0.5269
1002	1928	0.0769
1003	1072	0.3333
1003	1144	0.3333
1003	1188	0.3131
1003	1271	0.3901
1003	1293	0.2789
1003	1331	0.1111
1003	1345	0.9778
1003	1381	0.6103
1003	1421	0.0769
1003	1423	0.0769
1003	1432	0.2
1003	1564	0.202
1003	1664	0.2789
1003	1678	0.0769
1003	1783	0.2769
1003	1813	0.0769
1003	1868	0.0909
1003	1882	0.3131
1003	1928	0.1678
1072	1144	0.3333
1072	1345	0.3333
1072	1432	0.3333
1072	1466	0.3333
1072	1868	0.5
1144	1242	0.0909
1144	1271	0.0909
1144	1331	0.3333
1144	1345	0.5333
1144	1381	0.25
1144	1421	0.25
1144	1432	0.0909
1144	1466	0.2909
1144	1475	0.2
1144	1516	0.4242
1144	1664	0.0909
1144	1783	0.3333
1174	1242	1.5
1174	1475	0.1667
1174	1516	0.3333
1174	1813	0.1667
1188	1234	0.1576
1188	1271	0.3131
1188	1293	0.2687
1188	1306	0.2
1188	1331	0.1111
1188	1345	0.1111
1188	1432	0.3333
1188	1446	0.0909
1188	1475	0.2
1188	1509	0.0667
1188	1564	0.202
1188	1580	0.2909
1188	1627	0.1576
1188	1664	0.202
1188	1868	0.5818
1188	1882	0.3131
1188	1928	0.1576
1234	1293	0.0667
1234	1446	0.0909
1234	1509	0.0667
1234	1580	0.0909
1234	1627	0.1576
1234	1783	0.3333
1234	1868	0.4909
1234	1882	0.3333
1234	1928	0.0667
1242	1271	0.0909
1242	1432	0.0909
1242	1466	0.0909
1242	1475	0.1667
1242	1516	0.5909
1242	1664	0.0909
1242	1813	0.1667
1271	1293	0.3559
1271	1331	0.188
1271	1345	0.188
1271	1350	0.0769
1271	1381	0.0769
1271	1421	0.0769
1271	1423	0.1538
1271	1432	0.0909
1271	1466	0.0909
1271	1516	0.0909
1271	1564	0.202
1271	1664	0.3699
1271	1678	0.1538
1271	1783	0.0769
1271	1813	0.1538
1271	1868	0.0909
1271	1882	0.3131
1271	1928	0.1678
1293	1331	0.0769
1293	1345	0.0769
1293	1350	0.0769
1293	1381	0.0769
1293	1421	0.0769
1293	1423	0.1538
1293	1509	0.0667
1293	1564	0.202
1293	1627	0.0667
1293	1664	0.2789
1293	1678	0.1538
1293	1783	0.0769
1293	1813	0.1538
1293	1868	0.1576
1293	1882	0.202
1293	1928	0.2345
1306	1446	0.3679
1306	1475	0.2
1306	1509	0.479
1306	1564	0.1111
1306	1580	0.679
1306	1627	0.2679
1306	1785	0.479
1331	1345	0.3309
1331	1350	0.0769
1331	1421	0.1429
1331	1423	0.0769
1331	1432	0.3929
1331	1516	0.5333
1331	1664	0.1667
1331	1678	0.0769
1331	1783	1.0833
1331	1813	0.5269
1331	1882	0.2778
1331	1928	0.1667
1345	1350	0.0769
1345	1381	0.5333
1345	1421	0.3429
1345	1423	0.0769
1345	1432	1.2429
1345	1466	0.4
1345	1475	1.2
1345	1678	0.0769
1345	1783	0.2
1345	1813	0.0769
1345	1882	0.1111
1350	1423	0.4103
1350	1584	0.6667
1350	1678	0.4103
1350	1813	1.2436
1381	1421	0.438
1381	1423	0.0769
1381	1432	0.2
1381	1664	0.188
1381	1678	0.0769
1381	1783	0.2769
1381	1813	0.0769
1381	1882	0.1111
1381	1928	0.0769
1421	1423	0.0769
1421	1432	0.3429
1421	1664	0.188
1421	1678	0.0769
1421	1783	0.0769
1421	1813	0.0769
1421	1868	0.5
1421	1882	0.1111
1421	1928	0.0769
1423	1432	0.3333
1423	1475	1
1423	1584	1
1423	1664	0.0769
1423	1678	0.8205
1423	1783	0.4103
1423	1813	1.1538
1423	1928	0.0769
1432	1466	0.7909
1432	1516	0.0909
1432	1664	0.0909
1432	1783	0.2
1432	1813	0.3333
1432	1868	0.3333
1446	1509	0.3679
1446	1580	0.6016
1446	1627	0.5016
1446	1783	0.1429
1446	1785	0.3679
1446	1868	0.0909
1466	1475	0.2
1466	1516	0.0909
1466	1664	0.0909
1475	1580	0.2
1475	1813	0.1667
1509	1564	0.1111
1509	1580	0.479
1509	1627	0.3345
1509	1785	0.479
1509	1868	0.0667
1509	1928	0.0667
1516	1664	0.0909
1516	1783	0.3333
1516	1813	0.2
1564	1580	0.1111
1564	1664	0.202
1564	1785	0.1111
1564	1868	0.0909
1564	1882	0.5354
1564	1928	0.0909
1580	1627	0.5016
1580	1783	0.1429
1580	1785	0.479
1580	1868	0.0909
1584	1813	0.3333
1627	1783	0.1429
1627	1785	0.2679
1627	1868	0.1576
1627	1928	0.0667
1664	1678	0.0769
1664	1783	0.0769
1664	1813	0.0769
1664	1868	0.0909
1664	1882	0.4798
1664	1928	0.3345
1678	1783	0.4103
1678	1813	0.8205
1678	1928	0.0769
1783	1813	0.6603
1783	1928	0.0769
1813	1928	0.0769
1868	1882	0.4242
1868	1928	2.1576
1882	1928	0.2576
