# Supplementary material for: Evolutions in the management of non-small cell lung cancer: A bibliometric study from the 100 most impactful articles in the field
Source: Front Oncol. 2022 Aug 17;12:939838. doi: 10.3389/fonc.2022.939838 (PMC9428518; doi:10.3389/fonc.2022.939838)
Supplement: Supplementary file 1 [file DataSheet_1.zip › Additional files/Figure production/VOSviewer figure production/VOSviewer country map.csv]

id	label	x	y	cluster	weight<Links>	weight<Total link strength>	weight<Documents>	weight<Citations>	weight<Norm. citations>	score<Avg. pub. year>	score<Avg. citations>	score<Avg. norm. citations>
1	Argentina	0.0718	-0.3876	1	23	3	3	5821	4.3813	2012.6667	1940.3333	1.4604
2	Australia	0.2242	-0.1264	4	34	22	22	37781	22.6449	2013.7727	1717.3182	1.0293
3	Austria	-0.6584	0.3951	2	20	4	4	5719	3.622	2010.5	1429.75	0.9055
4	Belgium	0.7268	0.1009	3	27	9	9	14285	10.2431	2011.6667	1587.2222	1.1381
5	Brazil	-0.3506	0.3305	2	34	11	11	20677	13.4395	2009.1818	1879.7273	1.2218
6	Bulgaria	-0.9298	0.2621	2	12	1	1	869	0.4942	2009	869	0.4942
7	Canada	-0.712	-0.1719	4	32	24	24	43607	25.8311	2011.25	1816.9583	1.0763
8	Chile	0.6639	-0.5335	5	18	6	6	14321	7.759	2014.6667	2386.8333	1.2932
9	Croatia	-0.7709	0.116	2	12	1	1	869	0.4942	2009	869	0.4942
10	Czech Republic	-0.6607	-0.7886	1	13	4	4	7588	4.1963	2012	1897	1.0491
11	Denmark	1.0568	-0.0843	5	16	3	3	4126	3.1089	2008.3333	1375.3333	1.0363
12	England	0.5446	0.3855	3	33	25	25	42793	25.392	2012	1711.72	1.0157
13	Finland	-1.0565	-0.2191	4	8	2	2	2468	1.7466	2001.5	1234	0.8733
14	France	0.5681	-0.1543	1	36	33	33	55215	31.2715	2012.6667	1673.1818	0.9476
15	Germany	-0.0955	-0.1636	1	39	34	34	56351	32.8994	2012.6765	1657.3824	0.9676
16	Greece	0.2413	-0.6224	1	21	4	4	3887	2.9944	2014.25	971.75	0.7486
17	Hungary	0.059	0.0741	1	28	8	8	13174	8.5531	2013.625	1646.75	1.0691
18	India	-0.5037	0.1049	2	27	5	5	6468	4.6309	2009.6	1293.6	0.9262
19	Indonesia	0.4238	0.9967	3	4	1	1	5931	3.3732	2009	5931	3.3732
20	Ireland	-0.553	0.8237	4	19	4	4	10316	5.1454	2012.75	2579	1.2863
21	Israel	-0.8222	0.6539	4	11	2	2	7167	4.3594	2017	3583.5	2.1797
22	Italy	-0.0685	-0.6411	1	33	25	27	47501	27.8565	2011.4815	1759.2963	1.0317
23	Japan	0.3702	0.6239	3	34	22	27	56451	33.4206	2012.8148	2090.7778	1.2378
24	Latvia	-0.1732	0.8286	2	10	1	1	1010	1.196	2019	1010	1.196
25	Lithuania	-0.3757	-0.6752	1	11	1	1	960	0.3722	2010	960	0.3722
26	Malaysia	0.7212	0.6934	3	8	1	1	1759	1.3418	2018	1759	1.3418
27	Mexico	0.1329	-0.9018	1	21	4	4	8139	4.4718	2016.5	2034.75	1.1179
28	Netherlands	0.5054	-0.8199	5	27	13	13	26454	14.1083	2012	2034.9231	1.0853
29	Norway	1.1512	-0.2583	5	2	1	1	627	0.3566	2009	627	0.3566
30	Pakistan	-0.0768	0.3225	1	10	1	1	1895	0.9097	2004	1895	0.9097
31	China	0.0339	0.594	3	34	20	21	33728	21.1109	2013.2381	1606.0952	1.0053
32	Poland	-0.4145	-0.1609	2	35	19	19	25773	16.9442	2011.2632	1356.4737	0.8918
33	Romania	-0.2297	-0.3932	1	30	8	8	12098	8.3057	2012.125	1512.25	1.0382
34	Russia	-0.7821	-0.4825	1	31	13	13	21690	12.015	2012.9231	1668.4615	0.9242
35	Singapore	0.2022	0.3373	1	21	7	7	11492	7.5261	2009.5714	1641.7143	1.0752
36	South Africa	0.9232	0.3332	3	12	2	2	4131	2.7131	2010	2065.5	1.3565
37	South Korea	0.381	-0.3545	2	36	31	32	47064	29.2816	2014.1875	1470.75	0.9151
38	Spain	-0.1995	-0.932	1	34	28	29	57259	32.8518	2013.5862	1974.4483	1.1328
39	Sweden	0.9319	-0.3226	5	17	5	5	5160	2.8353	2010.6	1032	0.5671
40	Switzerland	-0.5046	-0.4264	1	26	8	8	9118	5.8989	2011.125	1139.75	0.7374
41	Thailand	0.1706	0.8594	3	23	9	9	20266	13.223	2012.1111	2251.7778	1.4692
42	Turkey	0.3968	0.1095	2	29	8	8	11805	8.5108	2015.125	1475.625	1.0638
43	Ukraine	-0.3416	0.6087	2	16	3	3	2800	2.2769	2013.3333	933.3333	0.759
44	USA	-0.2211	0.0665	4	41	57	76	133584	76.3217	2011.0395	1757.6842	1.0042
