# Supplementary material for: Evolutions in the management of non-small cell lung cancer: A bibliometric study from the 100 most impactful articles in the field
Source: Front Oncol. 2022 Aug 17;12:939838. doi: 10.3389/fonc.2022.939838 (PMC9428518; doi:10.3389/fonc.2022.939838)
Supplement: Supplementary file 1 [file DataSheet_1.zip › Additional files/Figure production/VOSviewer figure production/VOSviewer country net.csv]

1	2	0.0769
1	5	0.1667
1	7	0.1667
1	12	0.0714
1	14	0.1484
1	15	0.1484
1	16	0.1484
1	17	0.0769
1	18	0.0714
1	22	0.0714
1	23	0.0769
1	27	0.1484
1	28	0.0714
1	32	0.1484
1	33	0.315
1	34	0.0714
1	35	0.1667
1	37	0.1484
1	38	0.0769
1	40	0.0769
1	41	0.1667
1	42	0.0714
1	44	0.315
2	3	0.2083
2	4	0.4409
2	5	0.25
2	6	0.0833
2	7	1.1457
2	8	0.0909
2	9	0.0833
2	12	1.083
2	13	0.1667
2	14	1.1572
2	15	1.5544
2	16	0.1678
2	17	0.4504
2	18	0.0833
2	20	0.302
2	21	0.2361
2	22	0.7663
2	23	1.2452
2	27	0.1484
2	28	0.327
2	31	0.8108
2	32	0.4893
2	33	0.2512
2	34	0.429
2	35	0.2361
2	36	0.2159
2	37	3.3278
2	38	1.4536
2	39	0.4444
2	40	0.0769
2	41	0.1909
2	42	0.2623
2	44	3.7445
3	5	0.2083
3	6	0.0833
3	7	0.125
3	9	0.0833
3	14	0.5
3	15	0.3333
3	18	0.0833
3	20	0.125
3	21	0.125
3	22	0.25
3	23	0.125
3	31	0.2083
3	32	0.2083
3	33	0.0833
3	37	0.2083
3	38	0.2083
3	40	0.5
3	43	0.125
3	44	0.2083
4	5	0.0909
4	7	0.2159
4	8	0.3333
4	10	0.1667
4	11	0.0909
4	12	0.6076
4	14	0.9409
4	15	0.7402
4	17	0.3576
4	18	0.0909
4	22	0.2159
4	23	0.4409
4	26	0.125
4	28	0.2159
4	31	0.125
4	32	0.2576
4	34	0.1667
4	35	0.125
4	36	0.2159
4	37	0.6985
4	38	0.6076
4	39	0.3333
4	40	0.1667
4	41	0.125
4	42	0.2818
4	44	0.8235
5	6	0.0833
5	7	0.3576
5	8	0.2667
5	9	0.0833
5	11	0.0909
5	12	0.1667
5	13	0.1667
5	14	0.5667
5	15	0.8326
5	16	0.2
5	17	0.1
5	18	0.3409
5	20	0.125
5	22	0.6159
5	23	0.2
5	24	0.1
5	28	0.2576
5	30	0.1
5	31	0.4083
5	32	0.8659
5	33	0.4167
5	34	0.2667
5	35	0.4333
5	37	0.6659
5	38	0.55
5	40	0.1
5	41	0.4333
5	42	0.2909
5	43	0.225
5	44	0.9742
6	9	0.0833
6	15	0.0833
6	18	0.0833
6	31	0.0833
6	32	0.0833
6	33	0.0833
6	37	0.0833
6	38	0.0833
6	44	0.0833
7	10	0.325
7	11	0.2576
7	12	1.1838
7	13	0.25
7	14	1.583
7	15	1.6282
7	17	0.2825
7	18	0.0909
7	20	0.302
7	21	0.2361
7	22	1.2413
7	23	0.7096
7	27	0.0714
7	28	0.327
7	30	0.1
7	31	0.9941
7	32	0.6123
7	33	0.2917
7	34	0.4623
7	35	0.6456
7	37	1.1433
7	38	1.1187
7	39	0.1111
7	40	0.425
7	41	0.3576
7	42	0.1623
7	44	7.0767
8	10	0.125
8	14	0.8338
8	15	0.4588
8	16	0.0909
8	22	0.4588
8	23	0.2429
8	28	0.3826
8	32	0.3159
8	33	0.0909
8	34	0.2679
8	37	0.3576
8	38	0.6254
8	39	0.3333
8	42	0.1
8	44	0.6254
9	15	0.0833
9	18	0.0833
9	31	0.0833
9	32	0.0833
9	33	0.0833
9	37	0.0833
9	38	0.0833
9	44	0.0833
10	15	0.6167
10	17	0.1667
10	22	0.25
10	28	0.25
10	32	0.4917
10	33	0.125
10	34	0.4917
10	38	0.25
10	40	0.4917
10	44	0.25
11	12	0.1667
11	14	0.1667
11	15	0.2576
11	18	0.0909
11	22	0.0909
11	28	0.0909
11	29	0.5
11	31	0.1667
11	32	0.0909
11	37	0.0909
11	39	0.5
11	42	0.0909
11	44	0.2576
12	14	2.0648
12	15	1.8442
12	16	0.0714
12	17	0.3929
12	18	0.2381
12	19	0.25
12	20	0.302
12	21	0.1111
12	22	1.2758
12	23	1.9302
12	25	0.0909
12	26	0.125
12	27	0.0714
12	28	0.8409
12	31	2.0905
12	32	0.329
12	33	0.329
12	34	0.3532
12	35	0.6706
12	36	0.2159
12	37	1.8528
12	38	1.7219
12	39	0.2778
12	40	0.0909
12	41	1.3159
12	42	0.429
12	44	2.4354
13	14	0.25
13	15	0.1667
13	32	0.4167
13	34	0.1667
13	44	0.4167
14	15	2.3374
14	16	0.4393
14	17	0.5302
14	18	0.2381
14	20	0.1909
14	22	2.3604
14	23	1.4564
14	25	0.0909
14	26	0.125
14	27	0.3864
14	28	0.6207
14	30	0.1
14	31	1.3413
14	32	1.2849
14	33	0.3302
14	34	0.9009
14	35	0.354
14	36	0.2159
14	37	2.1381
14	38	2.9834
14	39	0.6111
14	40	0.9345
14	41	0.3159
14	42	0.6004
14	43	0.1667
14	44	3.7358
15	16	0.2393
15	17	0.8079
15	18	0.579
15	20	0.427
15	21	0.2361
15	22	2.4612
15	23	1.2202
15	25	0.0909
15	27	0.3864
15	28	0.981
15	30	0.1
15	31	1.0596
15	32	1.7925
15	33	0.7052
15	34	1.5592
15	35	0.5028
15	36	0.0909
15	37	1.7056
15	38	2.2695
15	39	0.1111
15	40	0.7595
15	41	0.3576
15	42	0.5247
15	43	0.2917
15	44	3.6561
16	17	0.0769
16	18	0.0714
16	22	0.3623
16	23	0.0769
16	27	0.1484
16	28	0.1623
16	32	0.4393
16	33	0.2393
16	34	0.0714
16	37	0.2393
16	38	0.3678
16	40	0.0769
16	42	0.0714
16	44	0.2393
17	20	0.1111
17	21	0.1111
17	22	0.2623
17	23	0.4504
17	25	0.0909
17	27	0.1484
17	30	0.1
17	31	0.1714
17	32	0.4059
17	33	0.1678
17	34	0.329
17	35	0.1
17	36	0.0909
17	37	0.3393
17	38	0.5413
17	40	0.4345
17	42	0.2623
17	44	0.6413
18	22	0.1623
18	27	0.0714
18	28	0.1623
18	31	0.0833
18	32	0.4123
18	33	0.3214
18	34	0.2381
18	35	0.1667
18	37	0.2457
18	38	0.0833
18	41	0.1667
18	42	0.1623
18	43	0.1667
18	44	0.4123
19	23	0.25
19	31	0.25
19	41	0.25
20	21	0.1111
20	22	0.225
20	23	0.302
20	31	0.3159
20	32	0.125
20	34	0.0909
20	37	0.3159
20	38	0.1111
20	41	0.0909
20	43	0.125
20	44	0.302
21	22	0.125
21	23	0.2361
21	38	0.2361
21	44	0.2361
22	23	0.7933
22	25	0.0909
22	27	0.3095
22	28	0.981
22	30	0.1
22	31	0.7933
22	32	1.1323
22	33	0.3782
22	34	0.6683
22	35	0.3679
22	37	1.1715
22	38	2.6223
22	40	0.3159
22	42	0.3338
22	43	0.125
22	44	3.6219
23	24	0.1
23	26	0.125
23	27	0.1484
23	28	0.4028
23	31	1.508
23	32	0.3484
23	33	0.0769
23	34	0.5052
23	35	0.25
23	36	0.2159
23	37	1.3758
23	38	1.2528
23	39	0.1667
23	40	0.0769
23	41	0.9159
23	42	0.629
23	43	0.1
23	44	4.0464
24	31	0.1
24	32	0.1
24	34	0.1
24	37	0.1
24	41	0.1
24	42	0.1
24	43	0.1
24	44	0.1
25	32	0.0909
25	33	0.0909
25	34	0.0909
25	38	0.0909
25	40	0.0909
25	44	0.0909
26	31	0.125
26	37	0.125
26	41	0.125
26	44	0.125
27	28	0.0714
27	31	0.0714
27	32	0.2198
27	33	0.1484
27	34	0.3095
27	37	0.2198
27	38	0.315
27	40	0.0769
27	42	0.1429
27	44	0.3864
28	31	0.1111
28	32	0.5449
28	33	0.2873
28	34	0.1964
28	36	0.125
28	37	0.531
28	38	0.9992
28	39	0.1667
28	40	0.125
28	42	0.329
28	44	3.4394
29	39	0.5
30	31	0.1
30	35	0.1
30	40	0.1
30	44	0.1
31	32	0.5464
31	33	0.0833
31	34	0.3623
31	35	0.604
31	37	1.9703
31	38	0.7421
31	39	0.1111
31	40	0.2667
31	41	1.2492
31	42	0.1714
31	43	0.225
31	44	2.6675
32	33	0.4135
32	34	1.1588
32	37	0.9766
32	38	1.1718
32	40	0.7012
32	41	0.1
32	42	0.4338
32	43	0.3917
32	44	1.8175
33	34	0.1623
33	35	0.3333
33	37	0.3226
33	38	0.4671
33	40	0.2928
33	41	0.3333
33	42	0.0714
33	44	0.7052
34	37	0.4338
34	38	0.5969
34	40	0.4576
34	41	0.2909
34	42	0.2429
34	43	0.2667
34	44	1.2925
35	37	0.379
35	38	0.2361
35	39	0.1111
35	40	0.1
35	41	0.5833
35	44	0.5345
36	37	0.0909
36	38	0.2159
36	42	0.0909
36	44	0.2159
37	38	1.8591
37	39	0.4444
37	40	0.2436
37	41	0.7492
37	42	0.6247
37	43	0.225
37	44	5.5136
38	39	0.1111
38	40	0.4595
38	42	0.3623
38	44	3.1262
39	42	0.1667
39	44	0.5
40	44	0.5595
41	42	0.1
41	43	0.1
41	44	0.5826
42	43	0.1
42	44	0.7913
43	44	0.2667
