# Supplementary material for: Evolutions in the management of non-small cell lung cancer: A bibliometric study from the 100 most impactful articles in the field
Source: Front Oncol. 2022 Aug 17;12:939838. doi: 10.3389/fonc.2022.939838 (PMC9428518; doi:10.3389/fonc.2022.939838)
Supplement: Supplementary file 1 [file DataSheet_1.zip › Additional files/Figure production/VOSviewer figure production/VOSviewer institution map.csv]

id	label	x	y	cluster	weight<Links>	weight<Total link strength>	weight<Documents>	weight<Citations>	weight<Norm. citations>	score<Avg. pub. year>	score<Avg. citations>	score<Avg. norm. citations>
30	Astrazeneca	-0.6184	0.1539	1	41	12	12	22908	14.3021	2009.5833	1909	1.1918
46	Beth Israel Deaconess Med Ctr	1.0847	0.665	4	10	3	4	6033	3.1512	2009.75	1508.25	0.7878
54	Brigham & Womens Hosp	1.0287	-0.0881	4	12	4	4	9810	5.3395	2006.25	2452.5	1.3349
56	Bristol Myers Squibb Co	-0.112	-0.2245	2	17	4	4	11544	4.6551	2014.25	2886	1.1638
87	Chiang Mai Univ	-0.7184	0.7736	1	18	4	4	13137	8.487	2010.75	3284.25	2.1218
89	Chinese Acad Med Sci	-0.474	0.9511	1	19	4	4	8292	4.9448	2012	2073	1.2362
90	Chinese Univ Hong Kong	-0.2035	0.7677	1	38	10	10	17602	11.1432	2013.9	1760.2	1.1143
106	Chungbuk Natl Univ	-1.0248	-0.3225	3	20	4	4	5895	4.2453	2017.75	1473.75	1.0613
130	Ctr Francois Baclesse	0.1183	0.189	1	20	3	4	9246	5.2797	2012	2311.5	1.3199
151	Dana Farber Canc Inst	0.8668	0.0332	4	43	12	12	31620	15.264	2009.6667	2635	1.272
156	Duke Univ	0.4751	-0.106	2	20	5	6	13520	5.9689	2011.6667	2253.3333	0.9948
162	Eli Lilly & Co	-0.2789	0.2637	1	15	5	5	6609	4.441	2008.6	1321.8	0.8882
164	Emory Univ	-0.1316	-0.6244	2	35	8	8	9645	6.0987	2016	1205.625	0.7623
185	Fox Chase Canc Ctr	0.4226	-0.5614	2	34	9	9	17150	9.1481	2012.8889	1905.5556	1.0165
189	Genentech Inc	0.2393	-0.8915	5	14	6	6	9095	5.6445	2010.8333	1515.8333	0.9407
193	German Ctr Lung Res	-0.4053	-0.8594	3	23	6	6	11787	8.1698	2017.8333	1964.5	1.3616
201	Guangdong Acad Med Sci	-0.9499	0.3734	1	18	5	5	7803	5.7948	2015.2	1560.6	1.159
202	Guangdong Gen Hosp	-0.617	0.5932	1	34	8	8	15151	9.3393	2013.375	1893.875	1.1674
207	H Lee Moffitt Canc Ctr & Res Inst	-0.3517	-0.6514	3	28	6	6	9448	6.3383	2017.1667	1574.6667	1.0564
212	Harvard Univ	0.659	0.1424	4	27	6	6	13192	6.7699	2009.5	2198.6667	1.1283
245	Hosp Grosshansdorf	-0.2548	0.021	1	16	6	6	8331	5.3953	2008.3333	1388.5	0.8992
290	Indiana Univ	0.6889	-0.6826	2	11	4	4	8686	3.8013	2005.5	2171.5	0.9503
303	Inst Gustave Roussy	-0.3381	-0.2226	3	44	8	10	16688	8.2768	2012.1	1668.8	0.8277
330	Istanbul Univ	-0.6566	-0.1533	3	21	4	4	6252	4.5986	2017.75	1563	1.1497
350	Kanagawa Canc Ctr	-0.8558	-0.2627	3	17	4	4	6512	4.5294	2014	1628	1.1324
352	Kansai Med Univ Hosp	-0.9295	-0.5055	3	20	4	4	6989	5.0798	2017.75	1747.25	1.27
360	Kinki Univ	-0.2328	0.9762	1	24	7	7	17352	10.1132	2009.7143	2478.8571	1.4447
378	Kyushu Natl Canc Ctr	-0.0082	0.864	1	23	5	5	13094	6.5673	2010	2618.8	1.3135
413	Massachusetts Gen Hosp	0.7246	0.3264	4	46	15	16	27151	13.9201	2012	1696.9375	0.87
415	Mayo Clin	0.25	-0.6494	2	15	3	4	7128	4.1797	2012	1782	1.0449
421	Mcgill Univ	-0.2709	0.5989	1	31	8	8	13463	7.6839	2011.375	1682.875	0.9605
435	Mem Sloan Kettering Canc Ctr	0.4696	0.1122	4	54	19	20	34943	18.0555	2011.55	1747.15	0.9028
437	Merck	-0.6137	-0.7607	3	22	4	4	12043	6.7316	2016.75	3010.75	1.6829
466	Natl Taiwan Univ	0.0889	0.4467	1	33	5	5	4631	2.205	2014.8	926.2	0.441
467	Natl Taiwan Univ Hosp	-0.0273	0.6127	1	35	7	7	12919	6.7934	2013.5714	1845.5714	0.9705
472	Netherlands Canc Inst	0.0844	-0.0593	2	23	6	6	15447	6.7761	2014.6667	2574.5	1.1293
512	Pavlov State Med Univ	-0.1298	0.4246	1	16	3	4	4761	2.2646	2013	1190.25	0.5662
518	Peter Maccallum Canc Ctr	0.7044	0.7164	4	24	7	7	11532	6.8634	2012.5714	1647.4286	0.9805
522	Pfizer Oncol	0.5345	0.8793	4	20	4	4	6432	4.1808	2013.25	1608	1.0452
530	Prince Songkla Univ	-0.8624	0.611	1	24	5	5	11037	6.9292	2013.4	2207.4	1.3858
532	Princess Alexandra Hosp	-0.4127	0.1392	1	23	4	4	3724	2.5989	2017	931	0.6497
585	Sarah Cannon Res Inst	-0.1802	-0.4174	3	28	5	5	13354	6.246	2014.6	2670.8	1.2492
593	Seoul Natl Univ	0.4745	0.3261	4	30	7	7	12973	6.7983	2012.5714	1853.2857	0.9712
594	Seoul Natl Univ Hosp	0.3146	0.6411	4	38	10	10	13958	8.4361	2013.6	1395.8	0.8436
595	Sgp Natl Canc Ctr	-0.4268	0.7485	1	24	6	6	9597	6.6164	2010.5	1599.5	1.1027
617	St James Hosp	-0.4521	-0.0535	3	24	4	4	10316	5.1454	2012.75	2579	1.2863
624	Sungkyunkwan Univ	-0.0635	0.0404	5	48	12	12	19163	10.6684	2015.0833	1596.9167	0.889
638	Tennessee Oncol	-0.393	-0.4294	3	25	4	4	12684	5.719	2016.25	3171	1.4297
646	Tky Natl Canc Ctr	-0.5699	0.4013	1	24	5	5	12115	7.407	2010.6	2423	1.4814
652	Tongji Univ	-0.7714	0.3458	1	26	4	4	6376	4.3775	2014	1594	1.0944
665	Univ Calif Davis	0.0311	-0.4605	2	14	4	4	5235	3.8401	2008.25	1308.75	0.96
666	Univ Calif Irvine	0.9033	0.8227	4	13	4	4	6391	3.4346	2013.25	1597.75	0.8586
667	Univ Calif Los Angeles	0.0657	-0.257	5	28	7	7	16305	9.4591	2012.5714	2329.2857	1.3513
668	Univ Calif San Francisco	0.4886	-0.7566	2	23	4	4	6733	3.1423	2011.5	1683.25	0.7856
669	Univ Chicago	1.0307	0.4178	4	13	5	5	6712	3.8317	2011	1342.4	0.7663
672	Univ Colorado	0.6197	0.4939	4	34	9	10	15836	9.5475	2009.2	1583.6	0.9547
674	Univ Complutense	-0.729	-0.4857	3	21	5	5	6220	4.7792	2018	1244	0.9558
676	Univ Duisburg Essen	-0.0856	0.2342	1	28	5	5	9637	4.4993	2013.2	1927.4	0.8999
719	Univ Penn	0.6003	-0.464	2	24	4	4	5877	2.9368	2012.5	1469.25	0.7342
720	Univ Pittsburgh	1.0063	-0.4198	2	14	4	4	8219	4.4798	2006.25	2054.75	1.12
727	Univ Sydney	-0.5684	-0.5975	3	26	5	5	13587	7.6577	2016.8	2717.4	1.5315
728	Univ Texas	0.7782	-0.3339	2	20	9	10	12761	8.0263	2003.5	1276.1	0.8026
730	Univ Texas Md Anderson Canc Ctr	0.0979	-0.7074	2	30	8	8	12909	6.2372	2014.375	1613.625	0.7796
734	Univ Toronto	-0.3558	0.4509	1	11	3	5	10620	7.0096	2004.4	2124	1.4019
737	Univ Turin	-0.5921	-0.3378	3	8	3	4	5789	4.2771	2009	1447.25	1.0693
740	Univ Washington	0.6386	-0.1754	2	26	5	5	8973	4.9848	2010.8	1794.6	0.997
752	Vall Dhebron Inst Oncol	0.2507	-0.1995	2	29	4	4	13400	5.6123	2015.25	3350	1.4031
754	Vall Dhebron Univ Hosp	0.2929	0.0023	2	36	6	6	16686	8.0105	2015.3333	2781	1.3351
756	Vanderbilt Ingram Canc Ctr	0.2175	-0.4218	2	29	7	7	15061	6.2484	2011	2151.5714	0.8926
757	Vanderbilt Univ	0.9161	-0.6367	2	18	7	7	15830	8.5389	2006	2261.4286	1.2198
767	Washington Univ	0.5072	-0.9679	2	8	3	4	4690	2.5006	2013.5	1172.5	0.6252
768	Wayne State Univ	0.4153	-0.3514	2	20	4	4	5107	3.5003	2010.75	1276.75	0.8751
770	Weill Cornell Med Coll	0.2606	0.3109	5	21	4	4	9448	4.0787	2015	2362	1.0197
771	Westmead Hosp	-0.8263	-0.7253	3	16	4	4	10007	6.2742	2017.25	2501.75	1.5685
786	Yonsei Univ	-0.8571	-0.0471	3	27	5	5	7264	4.8531	2015.8	1452.8	0.9706
