# Supplementary material for: Evolutions in the management of non-small cell lung cancer: A bibliometric study from the 100 most impactful articles in the field
Source: Front Oncol. 2022 Aug 17;12:939838. doi: 10.3389/fonc.2022.939838 (PMC9428518; doi:10.3389/fonc.2022.939838)
Supplement: Supplementary file 1 [file DataSheet_1.zip › Additional files/Figure production/VOSviewer figure production/VOSviewer institution net.csv]

30	87	0.3472
30	89	0.2361
30	90	0.4861
30	106	0.2714
30	151	0.1
30	164	0.2111
30	193	0.0769
30	202	0.2361
30	207	0.2714
30	245	0.25
30	303	0.2603
30	330	0.1603
30	350	0.4936
30	352	0.2714
30	360	0.5694
30	378	0.1111
30	413	0.1429
30	421	0.25
30	435	0.8095
30	466	0.1
30	467	0.3361
30	530	0.3472
30	585	0.1603
30	594	0.1
30	595	1.125
30	638	0.1603
30	646	0.6556
30	652	0.1111
30	667	0.1429
30	672	0.1429
30	674	0.1603
30	720	0.1429
30	727	0.1603
30	728	0.8095
30	734	0.25
30	752	0.1
30	754	0.1
30	756	0.7667
30	757	0.1429
30	771	0.1603
30	786	0.2714
46	151	0.379
46	413	0.379
46	435	0.379
46	518	0.379
46	522	0.1111
46	593	0.2679
46	594	0.1111
46	666	0.2361
46	669	0.379
46	672	0.379
54	151	0.6667
54	156	0.5
54	189	0.1667
54	212	0.8667
54	413	0.2
54	435	0.1667
54	585	0.2
54	669	0.5
54	719	0.2
54	728	0.1667
54	740	0.2
54	757	0.1667
56	156	0.2667
56	164	0.2
56	185	0.1
56	245	1
56	303	0.2
56	413	0.1667
56	435	0.3
56	472	0.1667
56	585	0.2667
56	638	0.2667
56	665	0.2
56	676	0.1667
56	730	0.1
56	740	0.1
56	752	0.1
56	754	0.1
56	756	0.3
87	89	0.2361
87	90	0.2361
87	106	0.1111
87	164	0.1111
87	202	0.2361
87	207	0.1111
87	352	0.1111
87	360	0.2361
87	378	0.1111
87	421	0.3333
87	467	0.2361
87	530	0.3472
87	595	0.4583
87	646	0.2222
87	652	0.1111
87	734	0.3333
87	786	0.1111
89	90	0.3472
89	130	0.1111
89	202	0.2361
89	360	0.2361
89	378	0.1111
89	421	0.2361
89	435	0.125
89	466	0.2361
89	467	0.3472
89	530	0.2361
89	532	0.1111
89	594	0.2361
89	595	0.3611
89	624	0.2361
89	646	0.1111
89	652	0.125
89	770	0.125
90	130	0.1111
90	151	0.0714
90	164	0.1429
90	201	0.5595
90	202	0.8671
90	212	0.0833
90	245	0.25
90	303	0.0714
90	330	0.3333
90	360	0.5075
90	378	0.1825
90	413	0.3548
90	421	0.5159
90	435	0.0714
90	466	0.1944
90	467	0.4306
90	472	0.1429
90	512	0.0833
90	518	0.2714
90	522	0.2714
90	530	0.3194
90	532	0.1944
90	594	0.5825
90	595	0.2361
90	617	0.0714
90	624	0.5254
90	646	0.1111
90	652	0.0833
90	666	0.2
90	672	0.2714
90	676	0.0833
90	730	0.1429
90	734	0.25
90	754	0.2
90	786	0.1429
106	164	0.1111
106	193	0.0769
106	207	0.2714
106	303	0.1603
106	330	0.1603
106	350	0.4103
106	352	0.2714
106	437	0.25
106	530	0.1111
106	585	0.1603
106	638	0.1603
106	646	0.1111
106	652	0.1111
106	674	0.4103
106	727	0.1603
106	737	0.25
106	771	0.1603
106	786	0.2714
130	162	0.1667
130	245	0.1667
130	290	0.1667
130	415	0.1429
130	421	0.1111
130	466	0.1111
130	467	0.1111
130	472	0.1429
130	532	0.1111
130	594	0.254
130	595	0.1111
130	624	0.254
130	667	0.1429
130	672	0.1667
130	728	0.1667
130	734	0.1667
130	752	0.1429
130	754	0.1429
151	164	0.1
151	185	0.3611
151	189	0.3667
151	202	0.0714
151	212	0.6667
151	290	0.25
151	303	0.2548
151	360	0.0714
151	378	0.0714
151	413	0.5615
151	421	0.0714
151	435	0.9004
151	437	0.0833
151	466	0.2111
151	467	0.2111
151	518	0.4504
151	522	0.1825
151	593	0.3512
151	594	0.2825
151	617	0.0714
151	624	0.1548
151	646	0.1
151	666	0.2361
151	667	0.2
151	668	0.1944
151	669	0.379
151	672	0.4504
151	719	0.1944
151	720	0.25
151	727	0.0833
151	728	0.3667
151	730	0.1111
151	740	0.1111
151	752	0.1833
151	754	0.1833
151	756	0.1833
151	757	1.6167
151	768	0.1111
151	770	0.0833
156	185	0.2667
156	207	0.1667
156	303	0.3333
156	378	0.3333
156	413	0.1667
156	435	0.1
156	472	0.5
156	585	0.2667
156	638	0.2667
156	669	0.5
156	676	0.1667
156	720	0.1667
156	730	0.2667
156	740	0.1
156	752	0.1
156	754	0.2667
156	756	0.1
156	757	0.1667
162	202	1
162	245	0.5
162	290	0.1667
162	360	0.3333
162	378	0.3333
162	512	0.3333
162	624	0.3333
162	646	0.3333
162	665	0.3333
162	667	0.3333
162	672	0.1667
162	728	0.1667
162	734	0.1667
162	737	0.3333
164	185	0.5667
164	193	0.3667
164	201	0.1429
164	202	0.1429
164	207	0.3611
164	303	0.3
164	352	0.1111
164	415	0.25
164	435	0.3667
164	466	0.1
164	467	0.1
164	472	0.1429
164	530	0.1111
164	532	0.3667
164	593	0.2
164	594	0.1
164	624	0.3095
164	646	0.2111
164	652	0.1111
164	665	0.2
164	668	0.2
164	674	0.3667
164	719	0.2
164	730	0.5929
164	752	0.1
164	754	0.1
164	756	0.3
164	767	0.45
164	786	0.254
185	189	0.3333
185	193	0.3667
185	207	0.1667
185	290	0.25
185	413	0.2361
185	435	0.3917
185	466	0.1111
185	467	0.1111
185	518	0.125
185	532	0.3667
185	585	0.1
185	593	0.2
185	594	0.125
185	595	0.125
185	624	0.1667
185	638	0.1
185	668	0.6444
185	672	0.125
185	674	0.3667
185	676	0.125
185	719	0.3111
185	720	0.4167
185	730	0.5778
185	740	0.3361
185	752	0.1
185	754	0.2667
185	756	0.1
185	757	0.75
185	767	0.2
185	768	0.1111
189	193	1
189	212	0.1667
189	330	0.2
189	435	0.3667
189	593	0.2
189	624	1.2
189	667	0.4
189	668	0.3333
189	728	0.3667
189	757	0.7
189	768	0.2
193	207	0.2436
193	303	0.0769
193	330	0.0769
193	350	0.0769
193	352	0.2436
193	435	0.1667
193	437	0.4167
193	532	0.3667
193	585	0.0769
193	593	0.2
193	617	0.25
193	624	0.1667
193	638	0.0769
193	667	0.1667
193	674	0.4436
193	727	0.4936
193	771	0.4936
193	786	0.0769
201	202	1.0595
201	212	0.0833
201	330	0.3333
201	413	0.0833
201	421	0.0833
201	466	0.0833
201	467	0.0833
201	472	0.1429
201	512	0.0833
201	530	0.5833
201	532	0.0833
201	624	0.1429
201	652	1.0833
201	676	0.0833
201	730	0.1429
201	786	0.1429
202	212	0.0833
202	303	0.0714
202	330	0.3333
202	360	0.3075
202	378	0.1825
202	413	0.1548
202	421	0.1548
202	435	0.0714
202	466	0.0833
202	467	0.3194
202	472	0.1429
202	512	0.0833
202	518	0.0714
202	522	0.0714
202	530	0.8194
202	532	0.0833
202	594	0.0714
202	595	0.125
202	617	0.0714
202	624	0.2143
202	646	0.1111
202	652	0.0833
202	672	0.0714
202	676	0.0833
202	730	0.1429
202	786	0.1429
207	303	0.1603
207	330	0.1603
207	350	0.1603
207	352	0.438
207	415	0.25
207	437	0.1667
207	530	0.1111
207	585	0.1603
207	638	0.1603
207	646	0.1111
207	652	0.1111
207	667	0.1667
207	674	0.1603
207	720	0.1667
207	727	0.3269
207	730	0.4167
207	754	0.1667
207	757	0.1667
207	767	0.25
207	771	0.3269
207	786	0.2714
212	413	0.5929
212	421	0.25
212	435	0.3095
212	466	0.0833
212	467	0.25
212	512	0.25
212	518	0.1429
212	522	0.1429
212	530	0.0833
212	532	0.0833
212	585	0.2
212	593	0.1429
212	617	0.1667
212	652	0.0833
212	666	0.1429
212	669	0.1429
212	676	0.25
212	719	0.2
212	728	0.1667
212	740	0.2
212	757	0.1667
245	290	0.1667
245	421	1.25
245	617	0.25
245	624	0.25
245	665	0.3333
245	672	0.1667
245	676	0.25
245	728	0.1667
245	734	0.4167
245	737	0.3333
245	786	0.25
290	672	0.1667
290	720	0.25
290	728	1.1667
290	734	0.1667
290	757	0.25
290	767	1
303	330	0.1603
303	350	0.1603
303	352	0.1603
303	360	0.0714
303	378	0.4048
303	413	0.0714
303	421	0.0714
303	435	0.3548
303	437	0.0833
303	466	0.1
303	467	0.1
303	472	0.3333
303	518	0.0714
303	522	0.0714
303	585	0.1603
303	593	0.0833
303	594	0.1714
303	617	0.0714
303	624	0.1548
303	638	0.1603
303	646	0.1
303	665	0.2
303	668	0.0833
303	672	0.0714
303	674	0.1603
303	719	0.0833
303	727	0.2436
303	737	1
303	752	0.1833
303	754	0.1833
303	756	0.3833
303	770	0.0833
303	771	0.1603
303	786	0.1603
330	350	0.1603
330	352	0.1603
330	585	0.1603
330	593	0.2
330	624	0.2
330	638	0.1603
330	667	0.2
330	674	0.1603
330	727	0.1603
330	768	0.2
330	771	0.1603
330	786	0.1603
350	352	0.1603
350	360	0.3333
350	437	0.25
350	585	0.1603
350	638	0.1603
350	646	0.3333
350	674	0.4103
350	727	0.1603
350	737	0.25
350	771	0.1603
350	786	0.1603
352	437	0.1667
352	530	0.1111
352	585	0.1603
352	638	0.1603
352	646	0.1111
352	652	0.1111
352	667	0.1667
352	674	0.1603
352	727	0.3269
352	771	0.3269
352	786	0.2714
360	378	1.5159
360	413	0.0714
360	421	0.0714
360	435	0.0714
360	467	0.2361
360	518	0.2714
360	522	0.2714
360	530	0.2361
360	594	0.2714
360	595	0.125
360	617	0.0714
360	624	0.0714
360	646	0.7778
360	672	0.0714
360	754	0.2
378	413	0.0714
378	421	0.0714
378	435	0.0714
378	467	0.1111
378	472	0.3333
378	518	0.0714
378	522	0.0714
378	530	0.1111
378	594	0.0714
378	617	0.0714
378	624	0.0714
378	646	0.4444
378	672	0.0714
413	421	0.3214
413	435	1.3611
413	466	0.1944
413	467	0.3611
413	472	0.1667
413	512	0.25
413	518	0.7183
413	522	0.3254
413	530	0.0833
413	532	0.0833
413	585	0.3667
413	593	0.4107
413	594	0.5075
413	595	0.125
413	617	0.2381
413	624	0.2714
413	638	0.1667
413	652	0.0833
413	666	0.579
413	667	0.1429
413	668	0.1111
413	669	0.5218
413	672	0.9183
413	676	0.5417
413	719	0.3111
413	720	0.6429
413	728	0.6429
413	730	0.1111
413	740	0.4361
413	757	0.1429
413	768	0.1111
413	770	0.5
415	435	0.2
415	472	0.1429
415	594	0.1429
415	624	0.1429
415	665	0.2
415	667	0.1429
415	730	0.45
415	752	0.1429
415	754	0.1429
415	756	0.2
415	767	0.25
415	768	0.2
421	435	0.1964
421	466	0.3194
421	467	0.3611
421	512	0.25
421	518	0.0714
421	522	0.0714
421	530	0.0833
421	532	0.1944
421	594	0.3075
421	595	0.5694
421	617	0.2381
421	624	0.3075
421	652	0.2083
421	672	0.0714
421	676	0.25
421	734	0.5833
421	770	0.125
435	437	0.0833
435	466	0.125
435	472	0.3333
435	518	0.7183
435	522	0.3254
435	532	0.1667
435	585	0.1
435	593	0.494
435	594	0.4325
435	595	0.25
435	617	0.0714
435	624	0.4464
435	638	0.1
435	652	0.125
435	665	0.4
435	666	0.379
435	667	0.6762
435	668	0.0833
435	669	0.5218
435	672	0.7183
435	674	0.1667
435	676	0.125
435	719	0.0833
435	720	0.1429
435	727	0.0833
435	728	1.1762
435	730	0.3
435	740	0.225
435	752	0.1833
435	754	0.1833
435	756	1.25
435	757	0.5095
435	768	0.2
435	770	1.0417
437	593	0.0833
437	617	0.25
437	624	0.0833
437	667	0.1667
437	668	0.0833
437	674	0.25
437	719	0.0833
437	727	0.5
437	737	0.25
437	752	0.0833
437	754	0.0833
437	756	0.0833
437	770	0.0833
437	771	0.4167
466	467	0.4056
466	512	0.0833
466	530	0.0833
466	532	0.1944
466	594	0.3361
466	595	0.2361
466	624	0.2361
466	646	0.1
466	652	0.2083
466	668	0.1111
466	676	0.0833
466	719	0.1111
466	730	0.1111
466	740	0.1111
466	752	0.1
466	754	0.1
466	756	0.1
466	768	0.1111
466	770	0.125
467	512	0.25
467	530	0.3194
467	532	0.1944
467	594	0.2111
467	595	0.2361
467	617	0.1667
467	624	0.1111
467	646	0.2111
467	652	0.0833
467	668	0.1111
467	676	0.25
467	719	0.1111
467	730	0.1111
467	740	0.1111
467	752	0.1
467	754	0.1
467	756	0.1
467	768	0.1111
472	585	0.1667
472	594	0.1429
472	624	0.2857
472	638	0.1667
472	667	0.4762
472	676	0.1667
472	730	1.1429
472	752	0.1429
472	754	0.1429
472	770	0.3333
472	786	0.1429
512	530	0.0833
512	532	0.0833
512	617	0.1667
512	624	0.3333
512	652	0.0833
512	667	0.3333
512	676	0.25
518	522	0.5254
518	593	0.4107
518	594	0.5075
518	595	0.125
518	617	0.0714
518	624	0.0714
518	666	0.379
518	669	0.5218
518	672	0.5754
518	676	0.125
518	740	0.125
518	754	0.2
522	593	0.1429
522	594	0.3825
522	617	0.0714
522	624	0.0714
522	666	0.254
522	669	0.254
522	672	0.1825
522	754	0.2
530	532	0.0833
530	595	0.125
530	646	0.2222
530	652	0.1944
530	676	0.0833
530	786	0.1111
532	593	0.2
532	594	0.1111
532	595	0.1111
532	624	0.2778
532	652	0.0833
532	674	0.3667
532	676	0.0833
585	638	0.4269
585	674	0.1603
585	676	0.1667
585	719	0.2
585	727	0.1603
585	730	0.1
585	740	0.3
585	752	0.1
585	754	0.1
585	756	0.1
585	771	0.1603
585	786	0.1603
593	594	1
593	624	0.2833
593	666	0.2679
593	667	0.2
593	668	0.0833
593	669	0.4107
593	672	0.2679
593	674	0.2
593	719	0.0833
593	727	0.0833
593	752	0.0833
593	754	0.0833
593	756	0.0833
593	768	0.2
593	770	0.0833
594	595	0.3611
594	617	0.0714
594	624	0.6504
594	646	0.1
594	652	0.125
594	666	0.3111
594	667	0.1429
594	669	0.1111
594	672	0.5075
594	676	0.125
594	740	0.125
594	752	0.2429
594	754	0.4429
594	756	0.1
594	770	0.125
595	624	0.2361
595	652	0.125
595	672	0.125
595	676	0.125
595	734	0.3333
595	740	0.125
595	770	0.125
617	624	0.3214
617	672	0.0714
617	676	0.4167
617	727	0.25
617	771	0.25
617	786	0.25
624	652	0.125
624	666	0.2
624	667	0.6762
624	668	0.0833
624	672	0.2714
624	674	0.1667
624	676	0.25
624	719	0.0833
624	727	0.0833
624	730	0.1429
624	752	0.2262
624	754	0.2262
624	756	0.0833
624	768	0.2
624	770	0.2083
624	786	0.3929
638	674	0.1603
638	676	0.1667
638	727	0.1603
638	730	0.1
638	740	0.1
638	752	0.1
638	754	0.1
638	756	0.1
638	771	0.1603
638	786	0.1603
646	652	0.1111
646	752	0.1
646	754	0.1
646	756	0.1
646	786	0.1111
652	676	0.0833
652	770	0.125
652	786	0.1111
665	672	0.25
665	728	0.25
665	730	0.2
665	737	0.3333
665	740	0.25
665	756	0.4
665	768	0.45
666	669	0.379
666	672	0.4361
667	672	0.1429
667	720	0.1429
667	727	0.1667
667	728	0.3429
667	752	0.1429
667	754	0.1429
667	757	0.3429
667	768	0.2
667	770	0.3333
667	771	0.1667
668	719	0.3944
668	727	0.0833
668	730	0.3111
668	740	0.1111
668	752	0.0833
668	754	0.0833
668	756	0.0833
668	757	0.3333
668	767	0.2
668	768	0.1111
668	770	0.0833
669	672	0.379
672	676	0.125
672	720	0.1429
672	728	0.5595
672	734	0.1667
672	740	0.375
672	757	0.1429
672	768	0.25
674	727	0.1603
674	737	0.25
674	771	0.1603
674	786	0.1603
676	740	0.125
676	786	0.25
719	727	0.0833
719	730	0.3111
719	740	0.3111
719	752	0.0833
719	754	0.0833
719	756	0.0833
719	767	0.2
719	768	0.1111
719	770	0.0833
720	728	0.6429
720	730	0.1667
720	754	0.1667
720	757	0.5595
727	752	0.0833
727	754	0.0833
727	756	0.0833
727	770	0.0833
727	771	0.5769
727	786	0.1603
728	734	0.1667
728	740	0.25
728	756	0.6667
728	757	0.5095
728	768	0.25
730	740	0.2111
730	752	0.1
730	754	0.2667
730	756	0.3
730	757	0.1667
730	767	0.45
730	768	0.3111
730	786	0.1429
740	752	0.1
740	754	0.1
740	756	0.1
740	768	0.3611
752	754	0.4262
752	756	0.2833
752	770	0.0833
754	756	0.2833
754	757	0.1667
754	770	0.0833
756	768	0.2
756	770	0.0833
771	786	0.1603
