# Supplementary material for: Evolutions in the management of non-small cell lung cancer: A bibliometric study from the 100 most impactful articles in the field
Source: Front Oncol. 2022 Aug 17;12:939838. doi: 10.3389/fonc.2022.939838 (PMC9428518; doi:10.3389/fonc.2022.939838)
Supplement: Supplementary file 1 [file DataSheet_1.zip › Additional files/Figure production/VOSviewer figure production/VOSviewer keywords co-occurrence map.csv]

id	label	x	y	cluster	weight<Links>	weight<Total link strength>	weight<Occurrences>	score<Avg. pub. year>	score<Avg. citations>	score<Avg. norm. citations>
3	1st-line treatment	0.6049	0.3782	2	22	8.0006	8	2014.25	1496.875	0.9389
10	acquired-resistance	0.0621	0.709	1	17	6	6	2014.8333	1161.1667	0.7784
11	activating mutations	-0.7816	0.6774	1	8	2.9999	3	2010	1912.6667	0.93
13	adenocarcinoma	-0.4633	0.7721	2	17	4.0003	4	2012.25	1265.5	0.9386
20	amplification	-1.01	-0.3351	1	15	3.0003	3	2004.3333	3176.3333	1.612
23	angiogenesis	0.2927	-0.9617	3	11	3.0002	3	2009	1128	0.6522
26	antibody	0.6727	-0.5257	4	13	4.0002	4	2013.5	2860.5	1.37
38	bevacizumab	0.7129	-0.2629	4	18	6.0001	6	2014.1667	1246.8333	0.9418
39	blockade	0.9835	-0.435	4	11	5	5	2015.2	3481.6	1.4322
47	carboplatin	0.4365	-0.2131	3	30	14.0003	14	2010.2857	1107.2143	0.8099
56	chemotherapy	0.1473	-0.1161	4	48	34.0001	36	2010.8889	1510.3889	0.8448
60	cisplatin	-0.0421	-0.1456	3	30	14	14	2011.0714	1605.9286	0.8986
63	clinical activity	1.0494	-0.1818	4	9	2.9999	3	2016	1587.6667	0.8665
68	clinical-trials	-0.1875	-0.0118	3	41	27.0004	28	2009.8571	1964.0714	1.1004
70	combination	-0.0986	-0.568	3	31	13.0002	13	2007	2173.6154	1.2616
75	concurrent chemoradiotherapy	0.0003	-1.0015	3	9	3.0002	3	2015	1312.3333	0.78
84	criteria	0.3541	0.8492	2	12	2.9999	3	2016.6667	1554.6667	1.2131
85	crizotinib	0.609	0.1249	4	12	3	3	2016	1891.6667	1.1507
86	ctla-4 blockade	0.5794	0.6431	2	7	2.9998	3	2016	913	0.6709
91	docetaxel	0.1779	-0.2919	1	41	19.0001	19	2011.3684	1717.3158	1.0462
95	efficacy	-0.9016	-0.5497	1	15	7.0003	7	2005.2857	2261.2857	1.1245
96	egfr	-0.5517	0.1902	1	27	14	14	2007.8571	1808.5714	1.0537
99	eml4-alk fusion gene	-0.2022	0.6954	1	12	6	6	2012.6667	1507.1667	0.7819
103	erlotinib	0.0769	0.0998	2	35	14.0005	14	2012.5714	1881.4286	1.0528
105	etoposide	0.4129	-0.5387	3	10	3.0001	3	2001.6667	1864.3333	1
111	expression	-0.3135	-0.6249	1	24	8.0003	8	2006.375	2157.5	1.3391
120	functional assessment	-0.3283	-0.2879	2	16	6.0001	6	2005.6667	2734.1667	1.6413
122	gefitinib	-0.2712	0.3675	1	39	22.0003	22	2011.1364	1766.1364	1.1373
123	gemcitabine	0.3806	0.246	2	21	6.0001	6	2010.5	979.5	0.6325
129	gene-mutations	-0.9803	0.2199	1	18	5.0002	5	2006.4	1359.2	0.8987
130	growth-factor receptor	-0.3354	0.1677	1	32	15.0002	15	2007.7333	1970.2667	1.1425
147	inhibitor	-0.7239	0.3308	1	23	7.0002	7	2007	2089.4286	1.191
195	multicenter	-0.0712	0.2211	2	28	11	11	2011.3636	1828.5455	1.1172
200	mutations	-0.6588	-0.1208	1	21	6.0002	6	2007.6667	2076.6667	1.2135
203	nivolumab	0.8783	0.1822	4	21	9	9	2017	1946.8889	1.1688
209	open-label	0.3537	0.543	2	25	12.0003	12	2016.5	1538.6667	0.9467
213	paclitaxel	0.1166	-0.5531	3	31	14.0003	15	2008.3333	1887.9333	1.0859
225	phase-ii	-0.4634	-0.0666	3	10	3.9999	6	2006.1667	1860.1667	0.9986
227	phase-iii	0.2655	0.0348	4	40	24.0002	24	2013.8333	1877.9583	1.0832
230	platinum	-0.6264	-0.6704	1	16	4	4	2004.5	2222	1.5103
241	previously treated patients	-0.5433	-0.4106	1	16	4.0004	4	2009.75	2143	0.9908
248	qlq-c30	-0.1479	0.9304	2	11	3.0002	3	2009.6667	1105	0.8278
249	quality-of-life	0.1519	0.3381	2	18	7.0003	8	2005.125	1958.25	0.9971
252	radiotherapy	-0.29	-0.8759	3	13	8.0002	11	2010.7273	1131.0909	0.7061
260	receptor tyrosine kinase	-0.7492	-0.3665	1	13	3	3	2006	1644.3333	1.1893
266	resistance	-0.0617	0.4642	2	17	5.0001	5	2013	977.2	0.6014
269	responses	1.2896	-0.2482	4	7	3	3	2015.6667	3502.6667	1.5401
272	safety	1.1509	0.1243	4	8	3.9999	5	2015	3190.6	1.3689
276	sensitivity	-0.9959	-0.0646	1	23	10.0002	10	2006.5	2303.5	1.4237
279	solid tumors	0.1186	0.9962	2	11	3.0002	3	2016.6667	1133	0.8824
281	stage iv	0.6806	0.846	2	11	2.9999	3	2018	1271	0.9696
284	supportive care	-0.4387	0.4682	2	14	4.0001	4	2008.5	1981.75	0.9585
286	survival	-0.0654	-0.3245	2	36	13.0006	13	2007.8462	1879.7692	0.9383
311	tyrosine kinase inhibitor	-0.7802	0.1021	1	28	13.0003	13	2007	1541.4615	0.9028
316	vinorelbine	0.5245	-0.9693	3	10	2.9999	3	2005.6667	976.3333	0.5223
