# Supplementary material for: Evolutions in the management of non-small cell lung cancer: A bibliometric study from the 100 most impactful articles in the field
Source: Front Oncol. 2022 Aug 17;12:939838. doi: 10.3389/fonc.2022.939838 (PMC9428518; doi:10.3389/fonc.2022.939838)
Supplement: Supplementary file 1 [file DataSheet_1.zip › Additional files/Figure production/VOSviewer figure production/VOSviewer keywords co-occurrence net.csv]

3	10	0.3667
3	38	0.3333
3	47	0.2917
3	56	0.6429
3	60	0.2917
3	68	0.1667
3	70	0.2917
3	91	0.1667
3	103	0.7679
3	122	0.7679
3	123	0.2917
3	130	0.4917
3	195	0.4762
3	203	0.1667
3	209	0.8429
3	213	0.2917
3	227	0.5333
3	249	0.1429
3	266	0.1667
3	281	0.2
3	284	0.1429
3	286	0.1667
10	56	0.3333
10	68	0.1667
10	85	0.25
10	96	0.5833
10	99	0.5833
10	103	0.3333
10	122	0.5833
10	123	0.1667
10	130	0.3667
10	147	0.3333
10	200	0.1667
10	209	0.5333
10	227	0.7
10	248	0.1667
10	281	0.2
10	311	0.1667
11	56	0.2
11	96	0.45
11	99	0.5333
11	122	0.7833
11	129	0.25
11	225	0.2
11	227	0.3333
11	311	0.25
13	56	0.3429
13	60	0.2
13	68	0.3095
13	84	0.2
13	96	0.1667
13	103	0.3429
13	122	0.5095
13	129	0.1667
13	147	0.1429
13	195	0.3429
13	227	0.2
13	248	0.2
13	266	0.2
13	276	0.1667
13	279	0.1429
13	286	0.1667
13	311	0.2
20	56	0.1429
20	68	0.2679
20	70	0.125
20	91	0.2
20	95	0.2679
20	96	0.1429
20	111	0.1429
20	122	0.2
20	130	0.325
20	147	0.125
20	200	0.2
20	213	0.125
20	276	0.125
20	286	0.1429
20	311	0.4679
23	38	0.1429
23	47	0.4762
23	56	0.3429
23	70	0.5333
23	91	0.2
23	103	0.1429
23	111	0.2
23	213	0.4762
23	227	0.1429
23	286	0.1429
23	316	0.2
26	38	0.1667
26	39	0.2
26	56	0.3667
26	63	0.2
26	68	0.5
26	91	0.3667
26	111	0.5
26	195	0.1667
26	203	0.5
26	209	0.1667
26	227	0.1667
26	269	0.5
26	286	0.2
38	47	0.7095
38	56	0.6762
38	60	0.1667
38	68	0.1667
38	70	0.3667
38	85	0.2
38	91	0.3333
38	103	0.1429
38	122	0.2
38	195	0.3333
38	203	0.3667
38	209	0.1667
38	213	0.7095
38	227	0.5095
38	286	0.3095
39	56	1.2833
39	63	0.2
39	85	0.25
39	91	0.2
39	103	0.3333
39	203	0.5
39	227	0.6667
39	269	0.25
39	272	0.9167
39	286	0.2
47	56	1.3762
47	60	0.4917
47	68	0.6429
47	70	1.1345
47	75	0.1429
47	84	0.2
47	85	0.2
47	91	0.5095
47	103	0.2679
47	105	0.3333
47	122	0.4917
47	123	0.2917
47	130	0.2917
47	195	0.3333
47	200	0.1667
47	203	0.4
47	209	0.2
47	213	2.1774
47	225	0.3333
47	227	0.6524
47	249	0.1667
47	252	0.3429
47	281	0.2
47	284	0.1667
47	286	0.3095
47	311	0.1667
47	316	0.5333
56	60	1.2333
56	63	0.2
56	68	2.194
56	70	0.9
56	85	0.25
56	91	2.225
56	95	0.7929
56	96	0.7429
56	99	0.2
56	103	1.4202
56	111	0.5429
56	120	0.5333
56	122	1.1524
56	123	0.3333
56	129	0.2917
56	130	1.0667
56	147	0.4679
56	195	1.319
56	200	0.3333
56	203	0.6667
56	209	1.2262
56	213	0.8762
56	225	0.5333
56	227	1.6762
56	230	0.825
56	241	0.4167
56	249	0.3095
56	252	0.7
56	260	0.125
56	266	0.5333
56	269	0.25
56	272	0.5833
56	276	0.2917
56	279	0.3929
56	284	0.3095
56	286	1.069
56	311	0.9095
56	316	0.4
60	68	1.5333
60	70	0.825
60	75	0.5333
60	84	0.2
60	91	0.95
60	95	0.2
60	96	0.2
60	103	0.125
60	105	0.2
60	111	0.2
60	120	0.2
60	122	0.325
60	123	0.4583
60	130	0.325
60	203	0.4167
60	209	0.4167
60	213	0.525
60	227	0.9833
60	248	0.2
60	249	0.4
60	252	1.2333
60	284	0.2
60	286	0.5667
60	311	0.2
60	316	0.2
63	91	0.2
63	203	0.8333
63	227	0.3333
63	269	0.5
63	272	0.3333
63	286	0.2
68	70	0.7679
68	75	0.4762
68	86	1
68	91	0.744
68	95	0.7179
68	96	0.9762
68	99	0.1667
68	103	0.2679
68	111	0.6429
68	120	0.2
68	122	1.4762
68	123	0.3333
68	129	0.2917
68	130	0.6345
68	147	0.5929
68	195	0.5595
68	200	0.1429
68	209	0.5833
68	213	0.5774
68	225	1.1667
68	227	1.7857
68	230	0.125
68	241	0.3929
68	248	0.1667
68	249	0.5333
68	252	1.9762
68	260	0.125
68	276	0.9167
68	279	0.3929
68	284	0.2
68	286	0.9857
68	311	1.1345
70	75	0.1429
70	91	0.6345
70	95	0.125
70	103	0.125
70	105	0.3667
70	111	0.325
70	120	0.1667
70	122	0.5
70	123	0.4583
70	130	0.375
70	147	0.375
70	195	0.3333
70	200	0.375
70	213	1.2929
70	227	0.6345
70	230	0.125
70	249	0.3667
70	252	0.1429
70	260	0.25
70	276	0.25
70	286	0.3667
70	311	0.125
70	316	0.2
75	91	0.3429
75	111	0.2
75	213	0.1429
75	227	0.3429
75	252	0.6762
84	86	0.3333
84	91	0.2
84	122	0.2
84	203	0.2
84	209	0.2
84	227	0.2
84	248	0.2
84	279	0.3333
84	281	0.5333
85	96	0.25
85	99	0.25
85	122	0.45
85	203	0.2
85	213	0.2
85	269	0.25
85	272	0.25
86	91	0.3333
86	203	0.3333
86	266	0.3333
86	279	0.3333
86	281	0.3333
91	96	0.3667
91	99	0.1667
91	103	0.125
91	111	0.725
91	120	0.5333
91	122	0.4917
91	123	0.3333
91	129	0.125
91	130	0.8012
91	147	0.125
91	195	0.1667
91	200	0.4679
91	203	0.95
91	209	0.95
91	213	0.2857
91	227	1.5274
91	230	0.95
91	241	0.1429
91	252	0.3429
91	260	0.125
91	266	0.3333
91	276	0.25
91	281	0.2
91	286	0.5095
91	311	0.2
91	316	0.2
95	96	0.7929
95	111	0.3429
95	130	0.525
95	147	0.525
95	195	0.25
95	213	0.125
95	241	0.25
95	276	0.575
95	286	0.3929
95	311	1.1179
96	99	0.95
96	103	0.3333
96	111	0.7095
96	120	0.5333
96	122	1.2
96	129	0.5833
96	130	0.3667
96	147	0.5333
96	195	0.3333
96	209	0.1667
96	225	0.2
96	227	0.1667
96	230	0.2
96	241	0.25
96	276	1.0333
96	286	0.3095
96	311	1.4595
99	122	0.95
99	147	0.3333
99	209	0.1667
99	225	0.2
99	227	1.5
103	120	0.6667
103	122	1.0774
103	123	0.2917
103	129	0.2917
103	130	0.7917
103	147	0.2679
103	195	0.9857
103	200	0.1667
103	209	0.8095
103	213	0.2679
103	227	0.9762
103	230	0.125
103	241	0.1667
103	249	0.1429
103	260	0.125
103	266	0.5333
103	272	0.3333
103	276	0.2917
103	279	0.1429
103	284	0.4762
103	286	0.1429
103	311	0.2
105	120	0.1667
105	123	0.1667
105	195	0.1667
105	213	0.5333
105	249	0.3667
105	286	0.3667
105	316	0.3333
111	120	0.2
111	122	0.2917
111	129	0.1667
111	130	0.2917
111	147	0.2
111	200	0.125
111	227	0.325
111	230	0.325
111	252	0.2
111	276	0.4917
111	286	0.1429
111	311	0.5095
111	316	0.2
120	123	0.1667
120	130	0.6667
120	195	0.5
120	230	0.2
120	249	0.3667
120	284	0.5333
120	286	0.3667
122	123	0.2917
122	129	0.5833
122	130	0.95
122	147	0.3929
122	195	0.4524
122	200	0.9083
122	203	0.2
122	209	0.9762
122	213	0.4917
122	225	0.2
122	227	1.325
122	230	0.125
122	248	0.2
122	249	0.1429
122	260	0.25
122	266	0.1667
122	276	1.4583
122	279	0.1429
122	284	0.1429
122	286	0.1667
122	311	0.7833
123	130	0.4583
123	195	0.3333
123	209	0.3333
123	213	0.125
123	227	0.5
123	248	0.1667
123	249	0.1667
123	286	0.1667
123	311	0.1667
129	130	0.3333
129	147	0.125
129	230	0.125
129	241	0.1667
129	260	0.125
129	266	0.1667
129	276	0.625
129	286	0.1667
129	311	0.4167
130	147	0.325
130	195	0.1667
130	200	0.6345
130	209	0.3667
130	213	0.5595
130	227	0.6345
130	230	0.125
130	241	0.3095
130	248	0.1667
130	266	0.1667
130	276	0.5833
130	281	0.2
130	284	0.3333
130	286	0.1429
130	311	1.225
147	195	0.1429
147	200	0.25
147	213	0.125
147	230	0.125
147	260	0.375
147	276	0.45
147	279	0.1429
147	311	0.525
195	209	0.7262
195	213	0.3333
195	227	0.1667
195	241	0.25
195	249	0.4762
195	266	0.2
195	279	0.3929
195	284	0.3095
195	286	0.5833
195	311	0.2
200	209	0.1667
200	213	0.3095
200	227	0.4345
200	230	0.125
200	241	0.1429
200	260	0.25
200	276	0.125
200	286	0.1429
200	311	0.3667
203	209	0.45
203	213	0.2
203	227	0.5833
203	266	0.3333
203	269	1
203	272	0.3333
203	281	0.2
203	286	0.1667
209	227	1.45
209	249	0.1429
209	266	0.1667
209	279	0.25
209	281	0.4
209	284	0.1429
213	227	0.6286
213	241	0.1429
213	249	0.3667
213	252	0.3429
213	276	0.125
213	284	0.1667
213	286	0.6524
213	311	0.2917
213	316	0.5333
225	249	0.3333
225	252	0.5
225	286	0.3333
227	230	0.125
227	241	0.1429
227	248	0.3667
227	252	0.8429
227	260	0.5
227	266	0.1667
227	272	1
227	276	0.125
227	281	0.2
227	286	0.2857
227	311	0.1667
230	260	0.125
230	276	0.25
241	266	0.1667
241	276	0.4167
241	286	0.3929
241	311	0.25
248	249	1
248	311	0.1667
249	284	0.5095
249	286	1.0667
252	260	0.5
252	316	0.2
260	276	0.125
266	276	0.1667
266	286	1
266	311	0.2
269	272	0.25
276	286	0.1667
276	311	0.9917
279	281	0.3333
284	286	0.3667
286	311	0.1429
