# Supplementary material for: Evolutions in the management of non-small cell lung cancer: A bibliometric study from the 100 most impactful articles in the field
Source: Front Oncol. 2022 Aug 17;12:939838. doi: 10.3389/fonc.2022.939838 (PMC9428518; doi:10.3389/fonc.2022.939838)
Supplement: Supplementary file 1 [file DataSheet_1.zip › Additional files/Figure production/VOSviewer figure production/VOSviewer publications map.csv]

id	label	description	url	x	y	cluster	weight<Links>	weight<Citations>	weight<Norm. citations>	score<Pub. year>	score<Citations>	score<Norm. citations>
1	Paez (2004)	<table><tr><td>Authors:</td><td>paez, jg; janne, pa; lee, jc; tracy, s; greulich, h; gabriel, s; herman, p; kaye, fj; lindeman, n; boggon, tj; naoki, k; sasaki, h; fujii, y; eck, mj; sellers, wr; johnson, be; meyerson, m</td></tr><tr><td>Title:</td><td>egfr mutations in lung cancer: correlation with clinical response to gefitinib therapy</td></tr><tr><td>Source:</td><td>science, 304(5676), 1497-1…	https://doi.org/10.1126/science.1099314	-0.5944	-0.1239	2	27	7340	3.5236	2004	7340	3.5236
2	Mok (2009)	<table><tr><td>Authors:</td><td>mok, tony s.; wu, yi-long; thongprasert, sumitra; yang, chih-hsin; chu, da-tong; saijo, nagahiro; sunpaweravong, patrapim; han, baohui; margono, benjamin; ichinose, yukito; nishiwaki, yutaka; ohe, yuichiro; yang, jin-ji; chewaskulyong, busyamas; jiang, haiyi; duffield, emma l.; watkins, claire l.; armour, alison a.; fukuoka, masahiro</td></tr><tr><td>Title:</td><td…	https://doi.org/10.1056/nejmoa0810699	0.0031	0.1713	4	28	5931	3.3732	2009	5931	3.3732
3	Borghaei (2015)	<table><tr><td>Authors:</td><td>borghaei, h.; paz-ares, l.; horn, l.; spigel, d. r.; steins, m.; ready, n. e.; chow, l. q.; vokes, e. e.; felip, e.; holgado, e.; barlesi, f.; kohlhaeufl, m.; arrieta, o.; burgio, m. a.; fayette, j.; lena, h.; poddubskaya, e.; gerber, d. e.; gettinger, s. n.; rudin, c. m.; rizvi, n.; crino, l.; blumenschein, g. r.; antonia, s. j.; dorange, c.; harbison, c. t.; finc…	https://doi.org/10.1056/nejmoa1507643	0.3348	0.3296	1	20	5453	2.1073	2015	5453	2.1073
4	Reck (2016)	<table><tr><td>Authors:</td><td>reck, martin; rodriguez-abreu, delvys; robinson, andrew g.; hui, rina; csoszi, tibor; fulop, andrea; gottfried, maya; peled, nir; tafreshi, ali; cuffe, sinead; o'brien, mary; rao, suman; hotta, katsuyuki; leiby, melanie a.; lubiniecki, gregory m.; shentu, yue; rangwala, reshma; brahmer, julie r.</td></tr><tr><td>Title:</td><td>pembrolizumab versus chemotherapy for …	https://doi.org/10.1056/nejmoa1606774	0.9804	-0.0197	1	12	4777	2.5362	2016	4777	2.5362
5	Rizvi (2015A)	<table><tr><td>Authors:</td><td>rizvi, naiyer a.; hellmann, matthew d.; snyder, alexandra; kvistborg, pia; makarov, vladimir; havel, jonathan j.; lee, william; yuan, jianda; wong, phillip; ho, teresa s.; miller, martin l.; rekhtman, natasha; moreira, andre l.; ibrahim, fawzia; bruggeman, cameron; gasmi, billel; zappasodi, roberta; maeda, yuka; sander, chris; garon, edward b.; merghoub, taha; wolc…	https://doi.org/10.1126/science.aaa1348	0.7582	0.5122	1	8	4526	1.7491	2015	4526	1.7491
6	Sandler (2006)	<table><tr><td>Authors:</td><td>sandler, alan; gray, robert; perry, michael c.; brahmer, julie; schiller, joan h.; dowlati, afshin; lilenbaum, rogerio; johnson, david h.</td></tr><tr><td>Title:</td><td>paclitaxel-carboplatin alone or with bevacizumab for non-small-cell lung cancer</td></tr><tr><td>Source:</td><td>new england journal of medicine, 355(24), 2542-2550</td></tr><tr><td>Year:</td><td>2…	https://doi.org/10.1056/nejmoa061884	0.3097	-0.5653	3	14	4484	2.2451	2006	4484	2.2451
7	Shepherd (2005)	<table><tr><td>Authors:</td><td>shepherd, fa; pereira, jr; ciuleanu, t; tan, eh; hirsh, v; thongprasert, s; campos, d; maoleekoonpiroj, s; smylie, m; martins, r; van kooten, m; dediu, m; findlay, b; tu, ds; johnston, d; bezjak, a; clark, g; santabarbara, p; seymour, l</td></tr><tr><td>Title:</td><td>erlotinib in previously treated non-small-cell lung cancer</td></tr><tr><td>Source:</td><td>new en…	https://doi.org/10.1056/nejmoa050753	-0.3968	-0.4758	2	27	4431	3.0055	2005	4431	3.0055
8	Brahmer (2015)	<table><tr><td>Authors:</td><td>brahmer, julie; reckamp, karen l.; baas, paul; crino, lucio; eberhardt, wilfried e. e.; poddubskaya, elena; antonia, scott; pluzanski, adam; vokes, everett e.; holgado, esther; waterhouse, david; ready, neal; gainor, justin; aren frontera, osvaldo; havel, libor; steins, martin; garassino, marina c.; aerts, joachim g.; domine, manuel; paz-ares, luis; reck, martin; b…	https://doi.org/10.1056/nejmoa1504627	0.5051	0.4264	1	16	4391	1.6969	2015	4391	1.6969
9	Temel (2010)	<table><tr><td>Authors:</td><td>temel, jennifer s.; greer, joseph a.; muzikansky, alona; gallagher, emily r.; admane, sonal; jackson, vicki a.; dahlin, constance m.; blinderman, craig d.; jacobsen, juliet; pirl, william f.; billings, j. andrew; lynch, thomas j.</td></tr><tr><td>Title:</td><td>early palliative care for patients with metastatic non-small-cell lung cancer</td></tr><tr><td>Source:</t…	https://doi.org/10.1056/nejmoa1000678	-0.9341	-0.9067	9	0	4074	1.5794	2010	4074	1.5794
10	Schiller (2002)	<table><tr><td>Authors:</td><td>schiller, jh; harrington, d; belani, cp; langer, c; sandler, a; krook, j; zhu, jm; johnson, dh</td></tr><tr><td>Title:</td><td>comparison of four chemotherapy regimens for advanced non-small-cell lung cancer</td></tr><tr><td>Source:</td><td>new england journal of medicine, 346(2), 92-98</td></tr><tr><td>Year:</td><td>2002</td></tr></table>	https://doi.org/10.1056/nejmoa011954	-0.329	-0.316	3	28	4052	1.714	2002	4052	1.714
11	Maemondo (2010)	<table><tr><td>Authors:</td><td>maemondo, makoto; inoue, akira; kobayashi, kunihiko; sugawara, shunichi; oizumi, satoshi; isobe, hiroshi; gemma, akihiko; harada, masao; yoshizawa, hirohisa; kinoshita, ichiro; fujita, yuka; okinaga, shoji; hirano, haruto; yoshimori, kozo; harada, toshiyuki; ogura, takashi; ando, masahiro; miyazawa, hitoshi; tanaka, tomoaki; saijo, yasuo; hagiwara, koichi; morita, …	https://doi.org/10.1056/nejmoa0909530	-0.1038	0.3101	4	25	3905	1.5139	2010	3905	1.5139
12	Rosell (2012)	<table><tr><td>Authors:</td><td>rosell, rafael; carcereny, enric; gervais, radj; vergnenegre, alain; massuti, bartomeu; felip, enriqueta; palmero, ramon; garcia-gomez, ramon; pallares, cinta; miguel sanchez, jose; porta, rut; cobo, manuel; garrido, pilar; longo, flavia; moran, teresa; insa, amelia; de marinis, filippo; corre, romain; bover, isabel; illiano, alfonso; dansin, eric; de castro, javie…	https://doi.org/10.1016/s1470-2045(11)70393-x	0.0097	0.0098	4	19	3730	2.4475	2012	3730	2.4475
13	Garon (2015)	<table><tr><td>Authors:</td><td>garon, edward b.; rizvi, naiyer a.; hui, rina; leighl, natasha; balmanoukian, ani s.; eder, joseph paul; patnaik, amita; aggarwal, charu; gubens, matthew; horn, leora; carcereny, enric; ahn, myung-ju; felip, enriqueta; lee, jong-seok; hellmann, matthew d.; hamid, omid; goldman, jonathan w.; soria, jean-charles; dolled-filhart, marisa; rutledge, ruth z.; zhang, jin;…	https://doi.org/10.1056/nejmoa1501824	0.7928	-0.0698	1	15	3580	1.3835	2015	3580	1.3835
14	Kwak (2010)	<table><tr><td>Authors:</td><td>kwak, eunice l.; bang, yung-jue; camidge, d. ross; shaw, alice t.; solomon, benjamin; maki, robert g.; ou, sai-hong i.; dezube, bruce j.; jaenne, pasi a.; costa, daniel b.; varella-garcia, marileila; kim, woo-ho; lynch, thomas j.; fidias, panos; stubbs, hannah; engelman, jeffrey a.; sequist, lecia v.; tan, weiwei; gandhi, leena; mino-kenudson, mari; wei, greg c.; s…	https://doi.org/10.1056/nejmoa1006448	0.0622	-0.292	6	10	3324	1.2887	2010	3324	1.2887
15	Herbst (2016)	<table><tr><td>Authors:</td><td>herbst, roy s.; baas, paul; kim, dong-wan; felip, enriqueta; perez-gracia, jose l.; han, ji-youn; molina, julian; kim, joo-hang; arvis, catherine dubos; ahn, myung-ju; majem, margarita; fidler, mary j.; de castro, gilberto, jr.; garrido, marcelo; lubiniecki, gregory m.; shentu, yue; im, ellie; dolled-filhart, marisa; garon, edward b.</td></tr><tr><td>Title:</td><td…	https://doi.org/10.1016/s0140-6736(15)01281-7	0.6196	-0.1343	1	18	3003	1.5944	2016	3003	1.5944
16	Mitsudomi (2010)	<table><tr><td>Authors:</td><td>mitsudomi, tetsuya; morita, satoshi; yatabe, yasushi; negoro, shunichi; okamoto, isamu; tsurutani, junji; seto, takashi; satouchi, miyako; tada, hirohito; hirashima, tomonori; asami, kazuhiro; katakami, nobuyuki; takada, minoru; yoshioka, hiroshige; shibata, kazuhiko; kudoh, shinzoh; shimizu, eiji; saito, hiroshi; toyooka, shinichi; nakagawa, kazuhiko; fukuoka, mas…	https://doi.org/10.1016/s1470-2045(09)70364-x	-0.3555	0.1386	4	22	2981	1.1557	2010	2981	1.1557
17	Zhou (2011)	<table><tr><td>Authors:</td><td>zhou, caicun; wu, yi-long; chen, gongyan; feng, jifeng; liu, xiao-qing; wang, changli; zhang, shucai; wang, jie; zhou, songwen; ren, shengxiang; lu, shun; zhang, li; hu, chengping; hu, chunhong; luo, yi; chen, lei; ye, ming; huang, jianan; zhi, xiuyi; zhang, yiping; xiu, qingyu; ma, jun; zhang, li; you, changxuan</td></tr><tr><td>Title:</td><td>erlotinib versus che…	https://doi.org/10.1016/s1470-2045(11)70184-x	-0.1309	-0.3173	4	15	2868	2.1637	2011	2868	2.1637
18	Scagliotti (2008)	<table><tr><td>Authors:</td><td>scagliotti, giorgio vittorio; parikh, purvish; von pawel, joachim; biesma, bonne; vansteenkiste, johan; manegold, christian; serwatowski, piotr; gatzemeier, ulrich; digumarti, raghunadharao; zukin, mauro; lee, jin s.; mellemgaard, anders; park, keunchil; patil, shehkar; rolski, janusz; goksel, tuncay; de marinis, filippo; simms, lorinda; sugarman, katherine p.; gan…	https://doi.org/10.1200/jco.2007.15.0375	-0.2127	-0.4731	3	14	2449	1.9264	2008	2449	1.9264
19	Rittmeyer (2017)	<table><tr><td>Authors:</td><td>rittmeyer, achim; barlesi, fabrice; waterkamp, daniel; park, keunchil; ciardiello, fortunato; von pawel, joachim; gadgeel, shirish m.; hida, toyoaki; kowalski, dariusz m.; dols, manuel cobo; cortinovis, diego l.; leach, joseph; polikoff, jonathan; barrios, carlos; kabbinavar, fairooz; frontera, osvaldo aren; de marinis, filippo; turna, hande; lee, jong-seok; ballin…	https://doi.org/10.1016/s0140-6736(16)32517-x	0.8597	0.1529	1	9	2402	1.4879	2017	2402	1.4879
20	Shaw (2013)	<table><tr><td>Authors:</td><td>shaw, alice t.; kim, dong-wan; nakagawa, kazuhiko; seto, takashi; crino, lucio; ahn, myung-ju; de pas, tommaso; besse, benjamin; solomon, benjamin j.; blackhall, fiona; wu, yi-long; thomas, michael; o'byrne, kenneth j.; moro-sibilot, denis; camidge, d. ross; mok, tony; hirsh, vera; riely, gregory j.; iyer, shrividya; tassell, vanessa; polli, anna; wilner, keith d.;…	https://doi.org/10.1056/nejmoa1214886	0.1771	-0.4355	6	15	2400	1.0743	2013	2400	1.0743
21	Gandhi (2018)	<table><tr><td>Authors:</td><td>gandhi, l.; rodriguez-abreu, d.; gadgeel, s.; esteban, e.; felip, e.; de angelis, f.; domine, m.; clingan, p.; hochmair, m. j.; powell, s. f.; cheng, s. y. -s.; bischoff, h. g.; peled, n.; grossi, f.; jennens, r. r.; reck, m.; hui, r.; garon, e. b.; boyer, m.; rubio-viqueira, b.; novello, s.; kurata, t.; gray, j. e.; vida, j.; wei, z.; yang, j.; raftopoulos, h.; pi…	https://doi.org/10.1056/nejmoa1801005	0.7129	-0.2915	1	13	2390	1.8232	2018	2390	1.8232
22	Fukuoka (2003)	<table><tr><td>Authors:</td><td>fukuoka, m; yano, s; giaccone, g; tamura, t; nakagawa, k; douillard, jy; nishiwaki, y; vansteenkiste, j; kudoh, s; rischin, d; eek, r; horai, t; noda, k; takata, i; smit, e; averbuch, s; macleod, a; feyereislova, a; dong, rp; baselga, j</td></tr><tr><td>Title:</td><td>multi-institutional randomized phase ii trial of gefitinib for previously treated patients with ad…	https://doi.org/10.1200/jco.2003.10.038	-0.9912	-0.0418	2	20	2376	1.626	2003	2376	1.626
23	Kris (2003)	<table><tr><td>Authors:</td><td>kris, mg; natale, rb; herbst, rs; lynch, tj; prager, d; belani, cp; schiller, jh; kelly, k; spiridonidis, h; sandler, a; albain, ks; cella, d; wolf, mk; averbuch, sd; ochs, jj; kay, ac</td></tr><tr><td>Title:</td><td>efficacy of gefitinib, an inhibitor of the epidermal growth factor receptor tyrosine kinase, in symptomatic patients with non-small cell lung cancer -…	https://doi.org/10.1001/jama.290.16.2149	-0.8424	0.0977	2	21	2109	1.4433	2003	2109	1.4433
24	Sequist (2013)	<table><tr><td>Authors:</td><td>sequist, lecia v.; yang, james chih-hsin; yamamoto, nobuyuki; o'byrne, kenneth; hirsh, vera; mok, tony; geater, sarayut lucien; orlov, sergey; tsai, chun-ming; boyer, michael; su, wu-chou; bennouna, jaafar; kato, terufumi; gorbunova, vera; lee, ki hyeong; shah, riyaz; massey, dan; zazulina, victoria; shahidi, mehdi; schuler, martin</td></tr><tr><td>Title:</td><td>p…	https://doi.org/10.1200/jco.2012.44.2806	-0.0505	-0.1573	4	18	2068	0.9257	2013	2068	0.9257
25	Molina (2008)	<table><tr><td>Authors:</td><td>molina, julian r.; yang, piii g.; cassivi, stephen d.; schild, steven e.; adjei, alex a.</td></tr><tr><td>Title:</td><td>non-small cell lung cancer: epidemiology, risk factors, treatment, and survivorship</td></tr><tr><td>Source:</td><td>mayo clinic proceedings, 83(5), 584-594</td></tr><tr><td>Year:</td><td>2008</td></tr></table>	https://doi.org/10.4065/83.5.584	-0.2824	0.6327	5	8	2049	1.6118	2008	2049	1.6118
26	Solomon (2014)	<table><tr><td>Authors:</td><td>solomon, benjamin j.; mok, tony; kim, dong-wan; wu, yi-long; nakagawa, kazuhiko; mekhail, tarek; felip, enriqueta; cappuzzo, federico; paolini, jolanda; usari, tiziana; iyer, shrividya; reisman, arlene; wilner, keith d.; tursi, jennifer; blackhall, fiona; boyer, m.; ganju, v.; hughes, b.; pavlakis, n.; solomon, b.; varma, s.; berghmans, t.; canon, j-l; demedts, i.;…	https://doi.org/10.1056/nejmoa1408440	0.4498	-0.2199	6	15	1963	1.5787	2014	1963	1.5787
27	Hanna (2004)	<table><tr><td>Authors:</td><td>hanna, n; shepherd, fa; fossella, fv; pereira, jr; de marinis, f; von pawel, j; gatzemeier, u; tsao, tcy; pless, m; muller, t; lim, hl; desch, c; szondy, k; gervais, r; shaharyar; manegold, c; paul, s; paoletti, p; einhorn, l; bunn, pa</td></tr><tr><td>Title:</td><td>randomized phase iii trial of pemetrexed versus docetaxel in patients with non-small-cell lung canc…	https://doi.org/10.1200/jco.2004.08.163	0.1741	0.0601	8	15	1895	0.9097	2004	1895	0.9097
28	Soria (2018)	<table><tr><td>Authors:</td><td>soria, j. -c.; ohe, y.; vansteenkiste, j.; reungwetwattana, t.; chewaskulyong, b.; lee, k. h.; dechaphunkul, a.; imamura, f.; nogami, n.; kurata, t.; okamoto, i.; zhou, c.; cho, b. c.; cheng, y.; cho, e. k.; voon, p. j.; planchard, d.; su, w. -c.; gray, j. e.; lee, s. -m.; hodge, r.; marotti, m.; rukazenkov, y.; ramalingam, s. s.; boyer, michael; lee, chee; hughes,…	https://doi.org/10.1056/nejmoa1713137	0.1317	-0.1161	4	8	1759	1.3418	2018	1759	1.3418
29	Antonia (2017)	<table><tr><td>Authors:</td><td>antonia, s. j.; villegas, a.; daniel, d.; vicente, d.; murakami, s.; hui, r.; yokoi, t.; chiappori, a.; lee, k. h.; de wit, m.; cho, b. c.; bourhaba, m.; quantin, x.; tokito, t.; mekhail, t.; planchard, d.; kim, y. -c.; karapetis, c. s.; hiret, s.; ostoros, g.; kubota, k.; gray, j. e.; paz-ares, l.; de castro carpeno, j.; wadsworth, c.; melillo, g.; jiang, h.; huan…	https://doi.org/10.1056/nejmoa1709937	0.831	-0.4659	7	5	1755	1.0871	2017	1755	1.0871
30	Shepherd (2000)	<table><tr><td>Authors:</td><td>shepherd, fa; dancey, j; ramlau, r; mattson, k; gralla, r; o'rourke, m; levitan, n; gressot, l; vincent, m; burkes, r; coughlin, s; kim, y; berille, j</td></tr><tr><td>Title:</td><td>prospective randomized trial of docetaxel versus best supportive care in patients with non-small-cell lung cancer previously treated with platinum-based chemotherapy</td></tr><tr><td>S…	https://doi.org/10.1200/jco.2000.18.10.2095	-0.1831	0.1521	8	15	1733	1.2436	2000	1733	1.2436
31	Rosell (2009)	<table><tr><td>Authors:</td><td>rosell, rafael; moran, teresa; queralt, cristina; porta, rut; cardenal, felipe; camps, carlos; majem, margarita; lopez-vivanco, guillermo; isla, dolores; provencio, mariano; insa, amelia; massuti, bartomeu; luis gonzalez-larriba, jose; paz-ares, luis; bover, isabel; garcia-campelo, rosario; angel moreno, miguel; catot, silvia; rolfo, christian; reguart, noemi; palm…	https://doi.org/10.1056/nejmoa0904554	-0.1723	0.4695	4	13	1723	0.9799	2009	1723	0.9799
32	Thatcher (2005)	<table><tr><td>Authors:</td><td>thatcher, n; chang, a; parikh, p; pereira, jr; ciuleanu, t; von pawel, j; thongprasert, s; tan, eh; pemberton, k; archer, v; carroll, k</td></tr><tr><td>Title:</td><td>gefitinib plus best supportive care in previously treated patients with refractory advanced non-small-cell lung cancer: results from a randomised, placebo-controlled, multicentre study (iressa surviv…	https://doi.org/10.1016/s0140-6736(05)67625-8	-0.8786	0.2856	2	20	1720	1.1667	2005	1720	1.1667
33	Timmerman (2010)	<table><tr><td>Authors:</td><td>timmerman, robert; paulus, rebecca; galvin, james; michalski, jeffrey; straube, william; bradley, jeffrey; fakiris, achilles; bezjak, andrea; videtic, gregory; johnstone, david; fowler, jack; gore, elizabeth; choy, hak</td></tr><tr><td>Title:</td><td>stereotactic body radiation therapy for inoperable early stage lung cancer</td></tr><tr><td>Source:</td><td>jama-jou…	https://doi.org/10.1001/jama.2010.261	0.2285	0.5788	5	3	1715	0.6649	2010	1715	0.6649
34	Le Chevalier (2004)	<table><tr><td>Authors:</td><td>le chevalier, t; arriagada, r; le pechoux, c; grunenwald, d; dunant, a; pignon, jp; tarayre, m; abratt, r; arriagada, r; bergman, b; gralla, r; grunenwald, d; le chevalier, t; orlowski, t; papadakis, e; pinel, mis; araujo, c; della torre, h; de solchaga, mm; abdi, e; blum, r; ball, d; basser, r; de boer, r; bishop, j; brigham, b; davis, s; fox, d; richardson, g; wy…	https://doi.org/10.1056/nejmoa031644	-0.3061	1.0339	5	6	1669	0.8012	2004	1669	0.8012
35	Mok (2017)	<table><tr><td>Authors:</td><td>mok, t. s.; wu, y. -l.; ahn, m. -j.; garassino, m. c.; kim, h. r.; ramalingam, s. s.; shepherd, f. a.; he, y.; akamatsu, h.; theelen, w. s. m. e.; lee, c. k.; sebastian, m.; templeton, a.; mann, h.; marotti, m.; ghiorghiu, s.; papadimitrakopoulou, v. a.</td></tr><tr><td>Title:</td><td>osimertinib or platinum-pemetrexed in egfr t790m-positive lung cancer</td></tr><t…	https://doi.org/10.1056/nejmoa1612674	0.1364	0.2852	4	10	1594	0.9874	2017	1594	0.9874
36	Johnson (2004)	<table><tr><td>Authors:</td><td>johnson, dh; fehrenbacher, l; novotny, wf; herbst, rs; nemunaitis, jj; jablons, dm; langer, cj; devore, rf; gaudreault, j; damico, la; holmgren, e; kabbinavar, f</td></tr><tr><td>Title:</td><td>randomized phase ii trial comparing bevacizumab plus carboplatin and paclitaxel with carboplatin and paclitaxel alone in previously untreated locally advanced or metastatic …	https://doi.org/10.1200/jco.2004.11.022	-0.0942	-0.6015	3	9	1526	0.7326	2004	1526	0.7326
37	Tsao (2005)	<table><tr><td>Authors:</td><td>tsao, ms; sakurada, a; cutz, jc; zhu, cq; kamel-reid, s; squire, j; lorimer, i; zhang, t; liu, n; daneshmand, m; marrano, p; santos, gd; lagarde, a; richardson, f; seymour, l; whitehead, m; ding, ky; pater, j; shepherd, fa</td></tr><tr><td>Title:</td><td>erlotinib in lung cancer - molecular and clinical predictors of outcome</td></tr><tr><td>Source:</td><td>new eng…	https://doi.org/10.1056/nejmoa050736	-0.7319	0.4263	2	11	1511	1.0249	2005	1511	1.0249
38	Socinski (2018)	<table><tr><td>Authors:</td><td>socinski, m. a.; jotte, r. m.; cappuzzo, f.; orlandi, f.; stroyakovskiy, d.; nogami, n.; rodriguez-abreu, d.; moro-sibilot, d.; thomas, c. a.; barlesi, f.; finley, g.; kelsch, c.; lee, a.; coleman, s.; deng, y.; shen, y.; kowanetz, m.; lopez-chavez, a.; sandler, a.; reck, m.; ahualli, a.; jarchum, g.; kaen, d. l.; kahl, s.; kotliar, m.; kowalyszyn, r. d.; lerzo, g.…	https://doi.org/10.1056/nejmoa1716948	0.5686	-0.4161	1	10	1451	1.1069	2018	1451	1.1069
39	Hellmann (2018)	<table><tr><td>Authors:</td><td>hellmann, m. d.; ciuleanu, t. -e.; pluzanski, a.; lee, j. s.; otterson, g. a.; audigier-valette, c.; minenza, e.; linardou, h.; burgers, s.; salman, p.; borghaei, h.; ramalingam, s. s.; brahmer, j.; reck, m.; o'byrne, k. j.; geese, w. j.; green, g.; chang, h.; szustakowski, j.; bhagavatheeswaran, p.; healey, d.; fu, y.; nathan, f.; paz-ares, l.</td></tr><tr><td>Tit…	https://doi.org/10.1056/nejmoa1801946	1.1535	0.3718	1	6	1405	1.0718	2018	1405	1.0718
40	Olaussen (2006)	<table><tr><td>Authors:</td><td>olaussen, ken a.; dunant, ariane; fouret, pierre; brambilla, elisabeth; andre, fabrice; haddad, vincent; taranchon, estelle; filipits, martin; pirker, robert; popper, helmut h.; stahel, rolf; sabatier, laure; pignon, jean-pierre; tursz, thomas; le chevalier, thierry; soria, jean-charles</td></tr><tr><td>Title:</td><td>dna repair by ercc1 in non-small-cell lung canc…	https://doi.org/10.1056/nejmoa060570	-0.4426	0.781	5	3	1389	0.6955	2006	1389	0.6955
41	Fehrenbacher (2016)	<table><tr><td>Authors:</td><td>fehrenbacher, louis; spira, alexander; ballinger, marcus; kowanetz, marcin; vansteenkiste, johan; mazieres, julien; park, keunchil; smith, david; artal-cortes, angel; lewanski, conrad; braiteh, fadi; waterkamp, daniel; he, pei; zou, wei; chen, daniel s.; yi, jing; sandler, alan; rittmeyer, achim</td></tr><tr><td>Title:</td><td>atezolizumab versus docetaxel for pati…	https://doi.org/10.1016/s0140-6736(16)00587-0	0.3428	0.1289	1	11	1380	0.7327	2016	1380	0.7327
42	Giaccone (2004)	<table><tr><td>Authors:</td><td>giaccone, g; herbst, rs; manegold, c; scagliotti, g; rosell, r; miller, v; natale, rb; schiller, jh; von pawel, j; pluzanska, a; gatzemeier, m; grous, j; ochs, js; averbuch, sd; wolf, mk; rennie, p; fandi, a; johnson, dh</td></tr><tr><td>Title:</td><td>gefitinib in combination with gemcitabine and cisplatin in advanced non-small-cell lung cancer: a phase iii trial-…	https://doi.org/10.1200/jco.2004.08.001	-0.7305	-0.6839	2	10	1379	0.662	2004	1379	0.662
43	Pignon (2008)	<table><tr><td>Authors:</td><td>pignon, jean-pierre; tribodet, helene; scagliotti, giorgio v.; douillard, jean-yves; shepherd, frances a.; stephens, richard j.; dunant, ariane; torri, valter; rosell, rafael; seymour, lesley; spiro, stephen g.; rolland, estelle; fossati, roldano; aubert, delphine; ding, keyue; waller, david; le chevalier, thierry</td></tr><tr><td>Title:</td><td>lung adjuvant cispl…	https://doi.org/10.1200/jco.2007.13.9030	-0.0434	0.6992	5	6	1368	1.0761	2008	1368	1.0761
44	Jaenne (2015)	<table><tr><td>Authors:</td><td>jaenne, pasi a.; yang, james chih-hsin; kim, dong-wan; planchard, david; ohe, yuichiro; ramalingam, suresh s.; ahn, myung-ju; kim, sang-we; su, wu-chou; horn, leora; haggstrom, daniel; felip, enriqueta; kim, joo-hang; frewer, paul; cantarini, mireille; brown, kathryn h.; dickinson, paul a.; ghiorghiu, serban; ranson, malcolm</td></tr><tr><td>Title:</td><td>azd9291 …	https://doi.org/10.1056/nejmoa1411817	-0.0032	-0.4504	4	10	1364	0.5271	2015	1364	0.5271
45	Herbst (2004)	<table><tr><td>Authors:</td><td>herbst, rs; giaccone, g; schiller, jh; natale, rb; miller, v</td></tr><tr><td>Title:</td><td>gefitinib in combination with paclitaxel and carboplatin in advanced non-small-cell lung cancer: a phase iii trial - intact 2</td></tr><tr><td>Source:</td><td>journal of clinical oncology, 22(5), 785-794</td></tr><tr><td>Year:</td><td>2004</td></tr></table>	https://doi.org/10.1200/jco.2004.07.215	-0.9435	-0.529	2	11	1364	0.6548	2004	1364	0.6548
46	Winton (2005)	<table><tr><td>Authors:</td><td>winton, t; livingston, r; johnson, d; rigas, j; johnston, m; butts, c; cormier, y; goss, g; inculet, r; vallieres, e; fry, w; bethune, d; ayoub, j; ding, k; seymour, l; graham, b; tsao, ms; gandara, d; kesler, k; demmy, t; shepherd, f</td></tr><tr><td>Title:</td><td>vinorelbine plus cisplatin vs. observation in resected non-small-cell lung cancer</td></tr><tr><td>S…	https://doi.org/10.1056/nejmoa043623	-0.2307	0.8331	5	7	1352	0.917	2005	1352	0.917
47	Carbone (2017)	<table><tr><td>Authors:</td><td>carbone, d. p.; reck, m.; paz-ares, l.; creelan, b.; horn, l.; steins, m.; felip, e.; van den heuvel, m. m.; ciuleanu, t. -e.; badin, f.; ready, n.; hiltermann, t. j. n.; nair, s.; juergens, r.; peters, s.; minenza, e.; wrangle, j. m.; rodriguez-abreu, d.; borghaei, h.; blumenschein, g. r.; villaruz, l. c.; havel, l.; krejci, j.; corral jaime, j.; chang, h.; geese,…	https://doi.org/10.1056/nejmoa1613493	0.6708	0.0839	1	11	1323	0.8195	2017	1323	0.8195
48	Cappuzzo (2005)	<table><tr><td>Authors:</td><td>cappuzzo, f; hirsch, fr; rossi, e; bartolini, s; ceresoli, gl; bemis, l; haney, j; witta, s; danenberg, k; domenichini, i; ludovini, v; magrini, e; gregorc, v; doglioni, c; sidoni, a; tonato, m; franklin, wa; crino, l; bunn, pa; varella-garcia, m</td></tr><tr><td>Title:</td><td>epidermal growth factor receptor gene and protein and gefitinib sensitivity in non-small…	https://doi.org/10.1093/jnci/dji112	-1.0859	0.1828	2	10	1320	0.8953	2005	1320	0.8953
49	Wu (2014)	<table><tr><td>Authors:</td><td>wu, yi-long; zhou, caicun; hu, cheng-ping; feng, jifeng; lu, shun; huang, yunchao; li, wei; hou, mei; shi, jian hua; lee, kye young; xu, chong-rui; massey, dan; kim, miyoung; shi, yang; geater, sarayut l.</td></tr><tr><td>Title:</td><td>afatinib versus cisplatin plus gemcitabine for first-line treatment of asian patients with advanced non-small-cell lung cancer har…	https://doi.org/10.1016/s1470-2045(13)70604-1	-0.677	0.2341	4	11	1309	1.0528	2014	1309	1.0528
50	Paz-Ares (2018)	<table><tr><td>Authors:</td><td>paz-ares, l.; luft, a.; vicente, d.; tafreshi, a.; gumus, m.; mazieres, j.; hermes, b.; senler, f. cay; csoszi, t.; fulop, a.; rodriguez-cid, j.; wilson, j.; sugawara, s.; kato, t.; lee, k. h.; cheng, y.; novello, s.; halmos, b.; li, x.; lubiniecki, g. m.; piperdi, b.; kowalski, d. m.</td></tr><tr><td>Title:</td><td>pembrolizumab plus chemotherapy for squamous non-…	https://doi.org/10.1056/nejmoa1810865	1.1092	0.1483	1	11	1296	0.9886	2018	1296	0.9886
51	Eberhard (2005)	<table><tr><td>Authors:</td><td>eberhard, da; johnson, be; amler, lc; goddard, ad; heldens, sl; herbst, rs; ince, wl; janne, pa; januario, t; johnson, dh; klein, p; miller, va; ostland, ma; ramies, da; sebisanovic, d; stinson, ja; zhang, yr; seshagiri, s; hillan, kj</td></tr><tr><td>Title:</td><td>mutations in the epidermal growth factor receptor and in kras are predictive and prognostic indicato…	https://doi.org/10.1200/jco.2005.02.857	-0.9866	-0.2888	2	9	1172	0.795	2005	1172	0.795
52	Herbst (2005)	<table><tr><td>Authors:</td><td>herbst, rs; prager, d; hermann, r; fehrenbacher, l; johnson, be; sandler, a; kris, mg; tran, ht; klein, p; li, x; ramies, d; johnson, dh; miller, va</td></tr><tr><td>Title:</td><td>tribute: a phase iii trial of erlotinib hydrochloride (osi-774) combined with carboplatin and paclitaxel chemotherapy in advanced non-small-cell lung cancer</td></tr><tr><td>Source:</td>…	https://doi.org/10.1200/jco.2005.02.840	-0.5838	-0.5122	2	10	1164	0.7895	2005	1164	0.7895
53	Shaw (2014A)	<table><tr><td>Authors:</td><td>shaw, alice t.; ou, sai-hong i.; bang, yung-jue; camidge, d. ross; solomon, benjamin j.; salgia, ravi; riely, gregory j.; varella-garcia, marileila; shapiro, geoffrey i.; costa, daniel b.; doebele, robert c.; long phi le; zheng, zongli; tan, weiwei; stephenson, patricia; shreeve, s. martin; tye, lesley m.; christensen, james g.; wilner, keith d.; clark, jeffrey w.;…	https://doi.org/10.1056/nejmoa1406766	0.3144	-0.767	6	5	1149	0.9241	2014	1149	0.9241
54	Reck (2009)	<table><tr><td>Authors:</td><td>reck, martin; von pawel, joachim; zatloukal, petr; ramlau, rodryg; gorbounova, vera; hirsh, vera; leighl, natasha; mezger, joerg; archer, venice; moore, nicola; manegold, christian</td></tr><tr><td>Title:</td><td>phase iii trial of cisplatin plus gemcitabine with either placebo or bevacizumab as first-line therapy for nonsquamous non-small-cell lung cancer: avail</…	https://doi.org/10.1200/jco.2007.14.5466	0.1309	-0.928	3	7	1147	0.6523	2009	1147	0.6523
55	Bradley (2015)	<table><tr><td>Authors:</td><td>bradley, jeffrey d.; paulus, rebecca; komaki, ritsuko; masters, gregory; blumenschein, george; schild, steven; bogart, jeffrey; hu, chen; forster, kenneth; magliocco, anthony; kavadi, vivek; garces, yolanda i.; narayan, samir; iyengar, puneeth; robinson, cliff; wynn, raymond b.; koprowski, christopher; meng, joanne; beitler, jonathan; gaur, rakesh; curran, walter, …	https://doi.org/10.1016/s1470-2045(14)71207-0	0.7624	-0.7794	7	2	1136	0.439	2015	1136	0.439
56	Herbst (2018)	<table><tr><td>Authors:</td><td>herbst, roy s.; morgensztern, daniel; boshoff, chris</td></tr><tr><td>Title:</td><td>the biology and management of non-small cell lung cancer</td></tr><tr><td>Source:</td><td>nature, 553(7689), 446-454</td></tr><tr><td>Year:</td><td>2018</td></tr></table>	https://doi.org/10.1038/nature25183	0.3201	-0.0858	6	35	1112	0.8483	2018	1112	0.8483
57	Auperin (2010)	<table><tr><td>Authors:</td><td>auperin, anne; le pechoux, cecile; rolland, estelle; curran, walter j.; furuse, kiyoyuki; fournel, pierre; belderbos, jose; clamon, gerald; ulutin, hakki cuneyt; paulus, rebecca; yamanaka, takeharu; bozonnat, marie-cecile; uitterhoeve, apollonia; wang, xiaofei; stewart, lesley; arriagada, rodrigo; burdett, sarah; pignon, jean-pierre</td></tr><tr><td>Title:</td><td>…	https://doi.org/10.1200/jco.2009.26.2543	0.9868	-0.6785	7	1	1097	0.4253	2010	1097	0.4253
58	Douillard (2006)	<table><tr><td>Authors:</td><td>douillard, jean-yves; rosell, rafael; de lena, mario; carpagnano, francesco; ramlau, rodryg; gonzales-larriba, jose luis; grodzki, tornasz; pereira, jose rodrigues; le groumellec, alain; lorusso, vito; clary, claude; torres, antonio j.; dahabreh, jabrail; souquet, pierre-jean; astudillo, julio; fournel, pierre; artal-cortes, angel; jassem, jacek; koubkova, leona; h…	https://doi.org/10.1016/s1470-2045(06)70804-x	-0.5266	0.9636	5	4	1092	0.5468	2006	1092	0.5468
59	Antonia (2018)	<table><tr><td>Authors:</td><td>antonia, s. j.; villegas, a.; daniel, d.; vicente, d.; murakami, s.; hui, r.; kurata, t.; chiappori, a.; lee, k. h.; de wit, m.; cho, b. c.; bourhaba, m.; quantin, x.; tokito, t.; mekhail, t.; planchard, d.; kim, y. -c.; karapetis, c. s.; hiret, s.; ostoros, g.; kubota, k.; gray, j. e.; paz-ares, l.; carpeno, j. de castro; faivre-finn, c.; reck, m.; vansteenkiste, …	https://doi.org/10.1056/nejmoa1809697	1.1018	-0.4531	7	1	1085	0.8277	2018	1085	0.8277
60	Shaw (2014B)	<table><tr><td>Authors:</td><td>shaw, alice t.; kim, dong-wan; mehra, ranee; tan, daniel s. w.; felip, enriqueta; chow, laura q. m.; camidge, d. ross; vansteenkiste, johan; sharma, sunil; de pas, tommaso; riely, gregory j.; solomon, benjamin j.; wolf, juergen; thomas, michael; schuler, martin; liu, geoffrey; santoro, armando; lau, yvonne y.; goldwasser, meredith; boral, anthony l.; engelman, jeff…	https://doi.org/10.1056/nejmoa1311107	0.5381	-0.6174	6	5	1085	0.8726	2014	1085	0.8726
61	Pirker (2009)	<table><tr><td>Authors:</td><td>pirker, robert; pereira, jose r.; szczesna, aleksandra; von pawel, joachim; krzakowski, maciej; ramlau, rodryg; vynnychenko, ihor; park, keunchil; yu, chih-teng; ganul, valentyn; roh, jae-kyung; bajetta, emilio; o'byrne, kenneth; de marinis, filippo; eberhardt, wilfried; goddemeier, thomas; emig, michael; gatzemeier, ulrich; pirker, r.; thatcher, n.; armand, j. p.;…	https://doi.org/10.1016/s0140-6736(09)60569-9	-0.5704	-0.9159	2	8	1071	0.6091	2009	1071	0.6091
62	Fossella (2000)	<table><tr><td>Authors:</td><td>fossella, fv; devore, r; kerr, rn; crawford, j; natale, rr; dunphy, f; kalman, l; miller, v; lee, js; moore, m; gandara, d; karp, d; vokes, e; kris, m; kim, y; gamza, f; hammershaimb, l</td></tr><tr><td>Title:</td><td>randomized phase iii trial of docetaxel versus vinorelbine or ifosfamide in patients with advanced non-small-cell lung cancer previously treated with…	https://doi.org/10.1200/jco.2000.18.12.2354	-0.3226	-0.0402	3	12	1054	0.7564	2000	1054	0.7564
63	Kim (2008)	<table><tr><td>Authors:</td><td>kim, edward s.; hirsh, vera; mok, tony; socinski, mark a.; gervais, radj; wu, yi-long; li, long-yun; watkins, claire l.; sellers, mark v.; lowe, elizabeth s.; sun, yan; liao, mei-lin; osterlind, kell; reck, martin; armour, alison a.; shepherd, frances a.; lippman, scott m.; douillard, jean-yves</td></tr><tr><td>Title:</td><td>gefitinib versus docetaxel in previousl…	https://doi.org/10.1016/s0140-6736(08)61758-4	-0.4213	-0.1713	2	16	1050	0.8259	2008	1050	0.8259
64	Timmerman (2006)	<table><tr><td>Authors:</td><td>timmerman, robert; mcgarry, ronald; yiannoutsos, constantin; papiez, lech; tudor, kathy; deluca, jill; ewing, marvene; abdulrahman, ramzi; desrosiers, colleen; williams, mark; fletcher, james</td></tr><tr><td>Title:</td><td>excessive toxicity when treating central tumors in a phase ii study of stereotactic body radiation therapy for medically inoperable early-stage…	https://doi.org/10.1200/jco.2006.07.5937	0.3943	0.7154	5	2	1024	0.5127	2006	1024	0.5127
65	Yang (2015)	<table><tr><td>Authors:</td><td>yang, james chih-hsin; wu, yi-long; schuler, martin; sebastian, martin; popat, sanjay; yamamoto, nobuyuki; zhou, caicun; hu, cheng-ping; o'byrne, kenneth; feng, jifeng; lu, shun; huang, yunchao; geater, sarayut l.; lee, kye young; tsai, chun-ming; gorbunova, vera; hirsh, vera; bennouna, jaafar; orlov, sergey; mok, tony; boyer, michael; su, wu-chou; lee, ki hyeong; …	https://doi.org/10.1016/s1470-2045(14)71173-8	-0.3037	0.3103	4	11	1022	0.395	2015	1022	0.395
66	Fukuoka (2011)	<table><tr><td>Authors:</td><td>fukuoka, masahiro; wu, yi-long; thongprasert, sumitra; sunpaweravong, patrapim; leong, swan-swan; sriuranpong, virote; chao, tsu-yi; nakagawa, kazuhiko; chu, da-tong; saijo, nagahiro; duffield, emma l.; rukazenkov, yuri; speake, georgina; jiang, haiyi; armour, alison a.; to, ka-fai; yang, james chih-hsin; mok, tony s. k.</td></tr><tr><td>Title:</td><td>biomarker an…	https://doi.org/10.1200/jco.2010.33.4235	-0.5267	0.3594	4	18	1016	0.7665	2011	1016	0.7665
67	Mok (2019)	<table><tr><td>Authors:</td><td>mok, tony s. k.; wu, yi-long; kudaba, iveta; kowalski, dariusz m.; cho, byoung chul; turna, hande z.; castro, gilberto, jr.; srimuninnimit, vichien; laktionov, konstantin k.; bondarenko, igor; kubota, kaoru; lubiniecki, gregory m.; zhang, jin; kush, debra; lopes, gilberto</td></tr><tr><td>Title:</td><td>pembrolizumab versus chemotherapy for previously untreated, pd…	https://doi.org/10.1016/s0140-6736(18)32409-7	0.501	-0.0012	1	15	1010	1.196	2019	1010	1.196
68	Peters (2017)	<table><tr><td>Authors:</td><td>peters, solange; camidge, d. ross; shaw, alice t.; gadgeel, shirish; ahn, jin s.; kim, dong-wan; ou, sai-hong i.; perol, maurice; dziadziuszko, rafal; rosell, rafael; zeaiter, ali; mitry, emmanuel; golding, sophie; balas, bogdana; noe, johannes; morcos, peter n.; mok, tony</td></tr><tr><td>Title:</td><td>alectinib versus crizotinib in untreated alk-positive non-sma…	https://doi.org/10.1056/nejmoa1704795	0.9228	-0.2556	6	3	998	0.6182	2017	998	0.6182
69	Rizvi (2015B)	<table><tr><td>Authors:</td><td>rizvi, naiyer a.; mazieres, julien; planchard, david; stinchcombe, thomas e.; dy, grace k.; antonia, scott j.; horn, leora; lena, herve; minenza, elisa; mennecier, bertrand; otterson, gregory a.; campos, luis t.; gandara, david r.; levy, benjamin p.; nair, suresh g.; zalcman, gerard; wolf, juergen; souquet, pierre-jean; baldini, editta; cappuzzo, federico; chouaid,…	https://doi.org/10.1016/s1470-2045(15)70054-9	0.6352	0.7147	1	2	981	0.3791	2015	981	0.3791
70	Cappuzzo (2010)	<table><tr><td>Authors:</td><td>cappuzzo, federico; ciuleanu, tudor; stelmakh, lilia; cicenas, saulius; szczesna, aleksandra; juhasz, erzsebet; esteban, emilio; molinier, olivier; brugger, wolfram; melezinek, ivan; klingelschmitt, gaelle; klughammer, barbara; giaccone, giuseppe</td></tr><tr><td>Title:</td><td>erlotinib as maintenance treatment in advanced non-small-cell lung cancer: a multicentre…	https://doi.org/10.1016/s1470-2045(10)70112-1	-0.2005	-0.9627	3	8	960	0.3722	2010	960	0.3722
71	Albain (2009)	<table><tr><td>Authors:</td><td>albain, kathy s.; swann, r. suzanne; rusch, valerie w.; turrisi, andrew t., iii; shepherd, frances a.; smith, colum; chen, yuhchyau; livingston, robert b.; feins, richard h.; gandara, david r.; fry, willard a.; darling, gail; johnson, david h.; green, mark r.; miller, robert c.; ley, joanne; sause, willliam t.; cox, james d.</td></tr><tr><td>Title:</td><td>radiothe…	https://doi.org/10.1016/s0140-6736(09)60737-6	0.6661	1.0272	10	0	940	0.5346	2009	940	0.5346
72	Camidge (2012)	<table><tr><td>Authors:</td><td>camidge, d. ross; bang, yung-jue; kwak, eunice l.; iafrate, a. john; varella-garcia, marileila; fox, stephen b.; riely, gregory j.; solomon, benjamin; ou, sai-hong i.; kim, dong-wan; salgia, ravi; fidias, panagiotis; engelman, jeffrey a.; gandhi, leena; jaenne, pasi a.; costa, daniel b.; shapiro, geoffrey i.; lorusso, patricia; ruffner, katherine; stephenson, patri…	https://doi.org/10.1016/s1470-2045(12)70344-3	0.2426	-0.2555	6	8	920	0.6037	2012	920	0.6037
73	Langer (2016)	<table><tr><td>Authors:</td><td>langer, corey j.; gadgeel, shirish m.; borghaei, hossein; papadimitrakopoulou, vassiliki a.; patnaik, amita; powell, steven f.; gentzler, ryan d.; martins, renato g.; stevenson, james p.; jalal, shadia i.; panwalkar, amit; yang, james chih-hsin; gubens, matthew; sequist, lecia v.; awad, mark m.; fiore, joseph; ge, yang; raftopoulos, harry; gandhi, leena</td></tr><t…	https://doi.org/10.1016/s1470-2045(16)30498-3	0.6961	0.2859	1	9	900	0.4778	2016	900	0.4778
74	Ciuleanu (2009)	<table><tr><td>Authors:</td><td>ciuleanu, tudor; brodowicz, thomas; zielinski, christoph; kim, joo hang; krzakowski, maciej; laack, eckart; wu, yi-long; bover, isabel; begbie, stephen; tzekova, valentina; cucevic, branka; pereira, jose rodrigues; yang, sung hyun; madhavan, jayaprakash; sugarman, katherine p.; peterson, patrick; john, william j.; krejcy, kurt; belani, chandra p.</td></tr><tr><td>T…	https://doi.org/10.1016/s0140-6736(09)61497-5	-0.0322	-0.7841	3	8	869	0.4942	2009	869	0.4942
75	Perez-Soler (2004)	<table><tr><td>Authors:</td><td>perez-soler, r; chachoua, a; hammond, la; rowinsky, ek; huberman, m; karp, d; rigas, j; clark, gm; santabarbara, p; bonomi, p</td></tr><tr><td>Title:</td><td>determinants of tumor response and survival with erlotinib in patients with non-small-cell lung cancer</td></tr><tr><td>Source:</td><td>journal of clinical oncology, 22(16), 3238-3247</td></tr><tr><td>Year:</t…	https://doi.org/10.1200/jco.2004.11.057	-0.4944	0.0136	2	14	869	0.4172	2004	869	0.4172
76	Kelly (2001)	<table><tr><td>Authors:</td><td>kelly, k; crowley, j; bunn, pa; presant, ca; grevstad, pk; mainpour, cm; ramsey, sd; wozniak, aj; weiss, gr; moore, df; israel, vk; livingston, rb; gandara, dr</td></tr><tr><td>Title:</td><td>randomized phase iii trial of paclitaxel plus carboplatin versus vinorelbine plus cisplatin in the treatment of patients with advanced non-small-cell lung cancer: a southwest …	https://doi.org/10.1200/jco.2001.19.13.3210	-0.5201	0.1889	3	12	865	1	2001	865	1
77	Chang (2015)	<table><tr><td>Authors:</td><td>chang, joe y.; senan, suresh; paul, marinus a.; mehran, reza j.; louie, alexander v.; balter, peter; groen, harry j. m.; mcrae, stephen e.; widder, joachim; feng, lei; van den borne, ben e. e. m.; munsell, mark f.; hurkmans, coen; berry, donald a.; van werkhoven, erik; kresl, john j.; dingemans, anne-marie; dawood, omar; haasbeek, cornelis j. a.; carpenter, larry s…	https://doi.org/10.1016/s1470-2045(15)70168-3	0.3202	0.9267	5	2	836	0.3231	2015	836	0.3231
78	Mitsudomi (2005)	<table><tr><td>Authors:</td><td>mitsudomi, t; kosaka, t; endoh, h; horio, y; hida, t; mori, s; hatooka, s; shinoda, m; takahashi, t; yatabe, y</td></tr><tr><td>Title:</td><td>mutations of the epidermal growth factor receptor gene predict prolonged survival after gefitinib treatment in patients with non-small-cell lung cancer with postoperative recurrence</td></tr><tr><td>Source:</td><td>journal o…	https://doi.org/10.1200/jco.2005.00.992	-0.9308	0.5037	2	8	794	0.5386	2005	794	0.5386
79	Fossella (2003)	<table><tr><td>Authors:</td><td>fossella, f; pereira, jr; von pawel, j; pluzanska, a; gorbounova, v; kaukel, e; mattson, kv; ramlau, r; szczesna, a; fidias, p; millward, m; belani, cp</td></tr><tr><td>Title:</td><td>randomized, multinational, phase iii study of docetaxel plus platinum combinations versus vinorelbine plus cisplatin for advanced non-small-cell lung cancer: the tax 326 study group</…	https://doi.org/10.1200/jco.2003.12.046	-0.8048	-0.0975	3	8	735	0.503	2003	735	0.503
80	Miller (2012)	<table><tr><td>Authors:</td><td>miller, vincent a.; hirsh, vera; cadranel, jacques; chen, yuh-min; park, keunchil; kim, sang-we; zhou, caicun; su, wu-chou; wang, mengzhao; sun, yan; heo, dae seog; crino, lucio; tan, eng-huat; chao, tsu-yi; shahidi, mehdi; cong, xiuyu julie; lorence, robert m.; yang, james chih-hsin</td></tr><tr><td>Title:</td><td>afatinib versus placebo for patients with advanced…	https://doi.org/10.1016/s1470-2045(12)70087-6	-0.2719	-0.7128	4	7	727	0.477	2012	727	0.477
81	Curran (2011)	<table><tr><td>Authors:</td><td>curran, walter j., jr.; paulus, rebecca; langer, corey j.; komaki, ritsuko; lee, jin s.; hauser, stephen; movsas, benjamin; wasserman, todd; rosenthal, seth a.; gore, elizabeth; machtay, mitchell; sause, william; cox, james d.</td></tr><tr><td>Title:</td><td>sequential vs concurrent chemoradiation for stage iii non-small cell lung cancer: randomized phase iii trial…	https://doi.org/10.1093/jnci/djr325	0.5444	-0.8455	7	2	727	0.5485	2011	727	0.5485
82	Gatzemeier (2007)	<table><tr><td>Authors:</td><td>gatzemeier, ulrich; pluzanska, anna; szczesna, aleksandra; kaukel, eckhard; roubec, jaromir; de rosa, flavio; milanowski, janusz; karnicka-mlodkowski, hanna; pesek, milos; serwatowski, piotr; ramlau, rodryg; janaskova, terezie; vansteenkiste, johan; strausz, janos; manikhas, georgy moiseevich; von pawel, joachim</td></tr><tr><td>Title:</td><td>phase iii study of er…	https://doi.org/10.1200/jco.2005.05.1474	-0.4742	-0.7187	3	12	727	1.0276	2007	727	1.0276
83	Lynch (2012)	<table><tr><td>Authors:</td><td>lynch, thomas j.; bondarenko, igor; luft, alexander; serwatowski, piotr; barlesi, fabrice; chacko, raju; sebastian, martin; neal, joel; lu, haolan; cuillerot, jean-marie; reck, martin</td></tr><tr><td>Title:</td><td>ipilimumab in combination with paclitaxel and carboplatin as first-line treatment in stage iiib/iv non-small-cell lung cancer: results from a randomize…	https://doi.org/10.1200/jco.2011.38.4032	0.111	-0.6384	3	4	719	0.4718	2012	719	0.4718
84	Garon (2014)	<table><tr><td>Authors:</td><td>garon, edward b.; ciuleanu, tudor-eliade; arrieta, oscar; prabhash, kumar; syrigos, konstantinos n.; goksel, tuncay; park, keunchil; gorbunova, vera; dario kowalyszyn, ruben; pikiel, joanna; czyzewicz, grzegorz; orlov, sergey v.; lewanski, conrad r.; thomas, michael; bidoli, paolo; dakhil, shaker; gans, steven; kim, joo-hang; grigorescu, alexandru; karaseva, nina; …	https://doi.org/10.1016/s0140-6736(14)60845-x	0.362	-0.3805	8	11	711	0.5718	2014	711	0.5718
85	Shaw (2011)	<table><tr><td>Authors:</td><td>shaw, alice t.; yeap, beow y.; solomon, benjamin j.; riely, gregory j.; gainor, justin; engelman, jeffrey a.; shapiro, geoffrey i.; costa, daniel b.; ou, sai-hong i.; butaney, mohit; salgia, ravi; maki, robert g.; varella-garcia, marileila; doebele, robert c.; bang, yung-jue; kulig, kimary; selaru, paulina; tang, yiyun; wilner, keith d.; kwak, eunice l.; clark, jef…	https://doi.org/10.1016/s1470-2045(11)70232-7	-0.2197	-0.1778	6	6	691	0.5213	2011	691	0.5213
86	Onishi (2007)	<table><tr><td>Authors:</td><td>onishi, hiroshi; shirato, hiroki; nagata, yasushi; hiraoka, masahiro; fujino, masaharu; gomi, kotaro; niibe, yuzuru; karasawa, katsuyuki; hayakawa, kazushige; takai, yoshihiro; kimura, tomoki; takeda, atsuya; ouchi, atsushi; hareyama, masato; kokubo, masaki; hara, ryusuke; itami, jun; yamada, kazunari; araki, tsutomu</td></tr><tr><td>Title:</td><td>hypofractionated…	https://doi.org/10.1097/jto.0b013e318074de34	0.1778	1.1313	5	2	688	0.9724	2007	688	0.9724
87	Forde (2018)	<table><tr><td>Authors:</td><td>forde, p. m.; chaft, j. e.; smith, k. n.; anagnostou, v.; cottrell, t. r.; hellmann, m. d.; zahurak, m.; yang, s. c.; jones, d. r.; broderick, s.; battafarano, r. j.; velez, m. j.; rekhtman, n.; olah, z.; naidoo, j.; marrone, k. a.; verde, f.; guo, h.; zhang, j.; caushi, j. x.; chan, h. y.; sidhom, j. -w.; scharpf, r. b.; white, j.; gabrielson, e.; wang, h.; rosner…	https://doi.org/10.1056/nejmoa1716078	0.5176	0.2081	1	6	685	0.5225	2018	685	0.5225
88	Ohe (2008)	<table><tr><td>Authors:</td><td>ohe, yuichiro; ichinose, yukito; nakagawa, kazuhiko; tamura, tomohicle; kubota, kaoru; yamamoto, nobuyuki; adachi, susumu; nambu, yoshihiro; fujimoto, toshio; nishiwaki, yutaka; saijo, nagahiro; fukuoka, masahiro</td></tr><tr><td>Title:</td><td>efficacy and safety of two doses of pemetrexed supplemented with folic acid and vitamin b-12 in previously treated patient…	https://doi.org/10.1158/1078-0432.ccr-07-5143	0.0529	0.4774	8	2	685	0.5388	2008	685	0.5388
89	Hellmann (2019)	<table><tr><td>Authors:</td><td>hellmann, m. d.; paz-ares, l.; bernabe caro, r.; zurawski, b.; kim, s. -w.; carcereny costa, e.; park, k.; alexandru, a.; lupinacci, l.; de la mora jimenez, e.; sakai, h.; albert, i.; vergnenegre, a.; peters, s.; syrigos, k.; barlesi, f.; reck, m.; borghaei, h.; brahmer, j. r.; o'byrne, k. j.; geese, w. j.; bhagavatheeswaran, p.; rabindran, s. k.; kasinathan, r. s.…	https://doi.org/10.1056/nejmoa1910231	1.1538	-0.1272	1	7	679	0.804	2019	679	0.804
90	Scagliotti (2002)	<table><tr><td>Authors:</td><td>scagliotti, gv; de marinis, f; rinaldi, m; crino, l; gridelli, c; ricci, s; matano, e; boni, c; marangolo, m; failla, g; altavilla, g; adamo, v; ceribelli, a; clerici, m; di costanzo, f; frontini, l; tonato, m</td></tr><tr><td>Title:</td><td>phase iii randomized trial comparing three platinum-based doublets in advanced non-small-cell lung cancer</td></tr><tr><td>So…	https://doi.org/10.1200/jco.2002.02.068	-0.7172	-0.2403	3	8	676	0.286	2002	676	0.286
91	Sequist (2008)	<table><tr><td>Authors:</td><td>sequist, lecia v.; martins, renato g.; spigel, david; grunberg, steven m.; spira, alexander; jaenne, pasi a.; joshi, victoria a.; mccollum, david; evans, tracey l.; muzikansky, alona; kuhlmann, georgiana l.; han, moon; goldberg, jonathan s.; settleman, jeffrey; iafrate, a. john; engelman, jeffrey a.; haber, daniel a.; johnson, bruce e.; lynch, thomas j.</td></tr><t…	https://doi.org/10.1200/jco.2007.14.8494	-0.6641	0.044	2	19	670	0.527	2008	670	0.527
92	Han (2005)	<table><tr><td>Authors:</td><td>han, sw; kim, ty; hwang, pg; jeong, s; kim, j; choi, is; oh, dy; kim, lh; kim, dw; chung, dh; im, sa; kim, yt; lee, js; heo, ds; bang, yj; kim, nk</td></tr><tr><td>Title:</td><td>predictive and prognostic impact of epidermal growth factor receptor mutation in non-small-cell lung cancer patients treated with gefitinib</td></tr><tr><td>Source:</td><td>journal of clin…	https://doi.org/10.1200/jco.2005.01.388	-0.3937	0.4713	2	8	651	0.4416	2005	651	0.4416
93	Strauss (2008)	<table><tr><td>Authors:</td><td>strauss, gary m.; herndon, james e.; maddaus, michael a.; johnstone, david w.; johnson, elizabeth a.; harpole, david h.; gillenwater, heidi h.; watson, dorothy m.; sugarbaker, david j.; schilsky, richard l.; vokes, everett e.; green, mark r.</td></tr><tr><td>Title:</td><td>adjuvant paclitaxel plus carboplatin compared with observation in stage ib non-small-cell lun…	https://doi.org/10.1200/jco.2008.16.4855	-0.5589	0.5688	5	6	628	0.494	2008	628	0.494
94	Morse (2005)	<table><tr><td>Authors:</td><td>morse, ma; garst, j; osada, t; khan, s; hobeika, a; clay, tm; valente, n; shreeniwas, r; sutton, ma; delcayre, a; hsu, dh; le pecq, jb; lyerly, hk</td></tr><tr><td>Title:</td><td>a phase i study of dexosome immunotherapy in patients with advanced non-small cell lung cancer</td></tr><tr><td>Source:</td><td>journal of translational medicine, 3</td></tr><tr><td>Year:<…	https://doi.org/10.1186/1479-5876-3-9	-0.7553	-0.4208	3	2	628	0.426	2005	628	0.426
95	Baumann (2009)	<table><tr><td>Authors:</td><td>baumann, pia; nyman, jan; hoyer, morten; wennberg, berit; gagliardi, giovanna; lax, ingmar; drugge, ninni; ekberg, lars; friesland, signe; johansson, karl-axel; lund, jo-asmund; morhed, elisabeth; nilsson, kristina; levin, nina; paludan, merete; sederholm, christer; traberg, anders; wittgren, lena; lewensohn, rolf</td></tr><tr><td>Title:</td><td>outcome in a prospe…	https://doi.org/10.1200/jco.2008.21.5681	0.1513	0.8287	5	3	627	0.3566	2009	627	0.3566
96	Gridelli (2003)	<table><tr><td>Authors:</td><td>gridelli, c; perrone, f; gallo, c; cigolari, s; rossi, a; piantedosi, f; barbera, s; ferrau, f; piazza, e; rosetti, f; clerici, m; bertetto, o; robbiati, sf; frontini, l; sacco, c; castiglione, f; favaretto, a; novello, s; migliorino, mr; gasparini, g; galetta, d; iaffaioli, rv; gebbia, v</td></tr><tr><td>Title:</td><td>chemotherapy for elderly patients with advanc…	https://doi.org/10.1093/jnci/95.5.362	-0.7469	0.653	3	1	625	0.4277	2003	625	0.4277
97	Zappa (2016)	<table><tr><td>Authors:</td><td>zappa, cecilia; mousa, shaker a.</td></tr><tr><td>Title:</td><td>non-small cell lung cancer: current treatment and future advances</td></tr><tr><td>Source:</td><td>translational lung cancer research, 5(3), 288-300</td></tr><tr><td>Year:</td><td>2016</td></tr></table>	https://doi.org/10.21037/tlcr.2016.06.07	-0.1506	-0.0072	3	10	623	0.3308	2016	623	0.3308
98	Onishi (2004)	<table><tr><td>Authors:</td><td>onishi, h; araki, t; shirato, h; nagata, y; hiraoka, m; gomi, k; yamashita, t; niibe, y; karasawa, k; hayakawa, k; takai, y; kimura, t; hirokawa, y; takeda, a; ouchi, a; hareyama, m; kokubo, m; hara, r; itami, j; yamada, k</td></tr><tr><td>Title:</td><td>stereotactic hypofractionated high-dose irradiation for stage i nonsmall cell lung carcinoma - clinical outcomes…	https://doi.org/10.1002/cncr.20539	0	0.9928	5	3	623	0.2991	2004	623	0.2991
99	Park (2016)	<table><tr><td>Authors:</td><td>park, keunchil; tan, eng-huat; o'byrne, ken; zhang, li; boyer, michael; mok, tony; hirsh, vera; yang, james chih-hsin; lee, ki hyeong; lu, shun; shi, yuankai; kim, sang-we; laskin, janessa; kim, dong-wan; arvis, catherine dubos; kolbeck, arvis karl; laurie, scott a.; tsai, chun-ming; shahidi, mehdi; kim, miyoung; massey, dan; zazulina, victoria; paz-ares, luis</td>…	https://doi.org/10.1016/s1470-2045(16)30033-x	-0.5246	-0.3183	4	13	618	0.3281	2016	618	0.3281
100	Rizvi (2018)	<table><tr><td>Authors:</td><td>rizvi, hira; sanchez-vega, francisco; la, konnor; chatila, walid; jonsson, philip; halpenny, darragh; plodkowski, andrew; long, niamh; sauter, jennifer l.; rekhtman, natasha; hollmann, travis; schalper, kurt a.; gainor, justin f.; shen, ronglai; ni, ai; arbour, kathryn c.; merghoub, taha; wolchok, jedd; snyder, alexandra; chaft, jamie e.; kris, mark g.; rudin, char…	https://doi.org/10.1200/jco.2017.75.3384	0.9227	0.3635	1	10	615	0.4691	2018	615	0.4691
