# Supplementary material for: Evolutions in the management of non-small cell lung cancer: A bibliometric study from the 100 most impactful articles in the field
Source: Front Oncol. 2022 Aug 17;12:939838. doi: 10.3389/fonc.2022.939838 (PMC9428518; doi:10.3389/fonc.2022.939838)
Supplement: Supplementary file 1 [file DataSheet_1.zip › Additional files/Figure production/VOSviewer figure production/VOSviewer publications net.csv]

1	2
1	7
1	11
1	12
1	14
1	16
1	22
1	23
1	25
1	31
1	32
1	37
1	42
1	44
1	45
1	48
1	51
1	52
1	56
1	66
1	75
1	78
1	82
1	91
1	92
1	97
1	99
2	7
2	10
2	11
2	12
2	13
2	14
2	15
2	16
2	17
2	24
2	26
2	28
2	31
2	32
2	35
2	44
2	49
2	56
2	63
2	65
2	66
2	67
2	80
2	85
2	91
2	92
2	99
3	5
3	7
3	8
3	13
3	15
3	19
3	21
3	27
3	30
3	38
3	41
3	47
3	56
3	62
3	67
3	69
3	73
3	84
3	97
3	100
4	13
4	15
4	21
4	38
4	39
4	47
4	50
4	56
4	67
4	87
4	89
4	100
5	8
5	15
5	39
5	47
5	56
5	87
5	100
6	10
6	18
6	24
6	36
6	38
6	54
6	56
6	67
6	70
6	73
6	74
6	83
6	84
6	91
7	11
7	17
7	20
7	22
7	23
7	24
7	30
7	32
7	37
7	41
7	42
7	45
7	56
7	61
7	62
7	63
7	70
7	75
7	80
7	82
7	84
7	85
7	91
7	92
8	15
8	19
8	21
8	27
8	30
8	41
8	47
8	50
8	56
8	63
8	69
8	73
8	84
8	100
10	11
10	16
10	17
10	18
10	26
10	31
10	32
10	36
10	42
10	45
10	48
10	49
10	52
10	54
10	56
10	67
10	72
10	74
10	79
10	82
10	83
10	90
10	91
10	93
10	94
10	97
11	12
11	16
11	17
11	20
11	22
11	23
11	24
11	26
11	28
11	31
11	32
11	35
11	44
11	49
11	56
11	63
11	65
11	66
11	67
11	78
11	99
12	16
12	17
12	20
12	24
12	26
12	28
12	31
12	35
12	44
12	49
12	56
12	65
12	66
12	67
12	91
12	99
13	15
13	20
13	21
13	26
13	27
13	41
13	50
13	56
13	67
13	73
13	87
13	100
14	20
14	26
14	53
14	56
14	72
14	85
14	91
14	97
15	19
15	20
15	21
15	38
15	44
15	50
15	56
15	60
15	67
15	73
15	84
15	100
16	17
16	22
16	23
16	24
16	26
16	28
16	31
16	32
16	35
16	49
16	51
16	56
16	63
16	65
16	66
16	78
16	99
17	24
17	28
17	31
17	35
17	49
17	56
17	65
17	70
17	99
18	24
18	26
18	27
18	36
18	47
18	56
18	70
18	74
18	76
18	79
18	80
18	90
19	21
19	38
19	41
19	50
19	56
19	87
20	26
20	27
20	30
20	53
20	56
20	60
20	66
20	72
20	85
21	38
21	47
21	50
21	67
21	73
21	74
21	89
22	23
22	30
22	32
22	37
22	42
22	45
22	48
22	51
22	56
22	62
22	63
22	66
22	75
22	78
22	91
22	92
23	25
23	30
23	32
23	37
23	42
23	45
23	48
23	52
23	56
23	62
23	63
23	66
23	75
23	78
23	91
23	92
24	26
24	27
24	28
24	32
24	35
24	44
24	49
24	65
24	80
24	99
25	32
25	34
25	46
25	56
25	75
25	98
26	56
26	67
26	68
26	72
26	97
27	30
27	41
27	52
27	62
27	63
27	74
27	84
27	85
27	88
28	35
28	99
29	55
29	56
29	57
29	59
29	87
30	32
30	36
30	41
30	63
30	75
30	79
30	84
30	88
31	65
31	66
31	72
31	78
31	91
31	92
32	37
32	48
32	63
32	66
32	75
32	76
32	78
32	90
32	91
33	64
33	77
33	97
34	40
34	43
34	46
34	58
34	93
35	44
35	49
35	56
36	38
36	54
36	62
36	76
36	84
37	48
37	63
37	66
37	75
37	91
37	92
38	41
38	54
38	89
39	47
39	50
39	89
39	100
40	43
40	46
41	62
41	73
41	100
42	45
42	51
42	61
42	74
42	82
43	46
43	58
43	87
43	95
44	56
44	80
44	99
45	51
45	52
45	61
45	76
45	82
46	58
46	76
46	93
47	50
47	56
47	67
47	100
48	66
48	75
48	76
48	91
49	65
49	66
49	99
50	67
50	73
50	89
51	52
51	63
51	75
51	91
52	61
52	75
52	76
52	82
53	56
53	60
53	72
54	70
54	82
54	83
55	81
56	60
56	65
56	66
56	68
56	73
56	81
56	84
58	93
60	72
61	63
61	70
61	80
61	82
62	63
62	75
62	79
62	84
62	94
63	66
63	84
64	95
65	66
65	99
66	91
66	99
67	68
67	89
70	74
70	82
72	85
74	82
75	82
75	91
76	79
76	90
76	93
76	96
76	97
77	98
78	91
79	90
79	91
79	97
80	99
82	90
83	97
86	95
86	98
89	100
90	93
90	97
91	92
