# Supplementary material for: Evolutions in the management of non-small cell lung cancer: A bibliometric study from the 100 most impactful articles in the field
Source: Front Oncol. 2022 Aug 17;12:939838. doi: 10.3389/fonc.2022.939838 (PMC9428518; doi:10.3389/fonc.2022.939838)
Supplement: Supplementary file 1 [file DataSheet_1.zip › Additional files/Source data/Edited data.txt]

FN Clarivate Analytics Web of Science
VR 1.0
PT J
AU Paez, JG
   Janne, PA
   Lee, JC
   Tracy, S
   Greulich, H
   Gabriel, S
   Herman, P
   Kaye, FJ
   Lindeman, N
   Boggon, TJ
   Naoki, K
   Sasaki, H
   Fujii, Y
   Eck, MJ
   Sellers, WR
   Johnson, BE
   Meyerson, M
AF Paez, JG
   Janne, PA
   Lee, JC
   Tracy, S
   Greulich, H
   Gabriel, S
   Herman, P
   Kaye, FJ
   Lindeman, N
   Boggon, TJ
   Naoki, K
   Sasaki, H
   Fujii, Y
   Eck, MJ
   Sellers, WR
   Johnson, BE
   Meyerson, M
TI EGFR mutations in lung cancer: Correlation with clinical response to
   gefitinib therapy
SO SCIENCE
LA English
DT Article
ID GROWTH-FACTOR RECEPTOR; TYROSINE KINASE; BRAF GENE; INHIBITOR;
   SENSITIVITY; TRIAL; AMPLIFICATION; COMBINATION; PACLITAXEL; EFFICACY
AB Receptor tyrosine kinase genes were sequenced in non - small cell lung cancer (NSCLC) and matched normal tissue. Somatic mutations of the epidermal growth factor receptor gene EGFR were found in 15 of 58 unselected tumors from Japan and 1 of 61 from the United States. Treatment with the EGFR kinase inhibitor gefitinib (Iressa) causes tumor regression in some patients with NSCLC, more frequently in Japan. EGFR mutations were found in additional lung cancer samples from U. S. patients who responded to gefitinib therapy and in a lung adenocarcinoma cell line that was hypersensitive to growth inhibition by gefitinib, but not in gefitinib-insensitive tumors or cell lines. These results suggest that EGFR mutations may predict sensitivity to gefitinib.
C1 Dana Farber Canc Inst, Dept Med Oncol, Boston, MA 02115 USA.
   Dana Farber Canc Inst, Dept Canc Biol, Boston, MA 02115 USA.
   Brigham & Womens Hosp, Dept Med, Boston, MA 02115 USA.
   Harvard Univ, Sch Med, Dept Pathol, Boston, MA 02115 USA.
   Harvard Univ, Sch Med, Dept Biol Chem, Boston, MA 02115 USA.
   Harvard Univ, Sch Med, Dept Mol Pharmacol, Boston, MA 02115 USA.
   MIT & Harvard, Broad Inst, Cambridge, MA 02142 USA.
   Natl Naval Med Res Inst, Genet Branch, NCI, Bethesda, MD 20889 USA.
   Brigham & Womens Hosp, Dept Pathol, Boston, MA 02115 USA.
   Nagoya City Univ, Sch Med, Dept Surg 2, Nagoya, Aichi 4678601, Japan.
RP Sellers, WR (corresponding author), Dana Farber Canc Inst, Dept Med Oncol, Boston, MA 02115 USA.
EM William_Sellers@dfci.harvard.edu; Bruce_Johnson@dfci.harvard.edu;
   Matthew_Meyerson@dfci.harvard.edu
RI Meyerson, Matthew L/E-7123-2012; Naoki, Katsuhiko/J-5937-2019; kaye,
   frederic/E-2437-2011
OI Naoki, Katsuhiko/0000-0002-9637-1388; 
FU NATIONAL CANCER INSTITUTEUnited States Department of Health & Human
   ServicesNational Institutes of Health (NIH) - USANIH National Cancer
   Institute (NCI) [Z01SC007256, ZIASC007256] Funding Source: NIH RePORTER
CR Bailey R, 2003, LUNG CANCER, V41, pS71, DOI DOI 10.1016/S0169-5002(03)91900-3
   Bardelli A, 2003, SCIENCE, V300, P949, DOI 10.1126/science.1082596
   Breathnach OS, 2001, J CLIN ONCOL, V19, P1734, DOI 10.1200/JCO.2001.19.6.1734
   Davies H, 2002, NATURE, V417, P949, DOI 10.1038/nature00766
   Demetri GD, 2002, NEW ENGL J MED, V347, P472, DOI 10.1056/NEJMoa020461
   Druker BJ, 2001, NEW ENGL J MED, V344, P1038, DOI 10.1056/NEJM200104053441402
   Fujishita T, 2003, ONCOLOGY-BASEL, V64, P399, DOI 10.1159/000070299
   Fukuoka M, 2003, J CLIN ONCOL, V21, P2237, DOI 10.1200/JCO.2003.10.038
   Giaccone G, 2004, J CLIN ONCOL, V22, P777, DOI 10.1200/JCO.2004.08.001
   Gorre ME, 2001, SCIENCE, V293, P876, DOI 10.1126/science.1062538
   Heinrich MC, 2003, J CLIN ONCOL, V21, P4342, DOI 10.1200/JCO.2003.04.190
   Herbst RS, 2004, J CLIN ONCOL, V22, P785, DOI 10.1200/JCO.2004.07.215
   Huse M, 2002, CELL, V109, P275, DOI 10.1016/S0092-8674(02)00741-9
   Janne PA, 2004, LUNG CANCER-J IASLC, V44, P221, DOI 10.1016/j.lungcan.2003.12.014
   Jemal A, 2004, CA-CANCER J CLIN, V54, P8, DOI 10.3322/canjclin.54.1.8
   Kris MG, 2003, JAMA-J AM MED ASSOC, V290, P2149, DOI 10.1001/jama.290.16.2149
   Lynch TJ, 2004, NEW ENGL J MED, V350, P2129, DOI 10.1056/NEJMoa040938
   Miller VA, 2004, J CLIN ONCOL, V22, P1103, DOI 10.1200/JCO.2004.08.158
   Naoki K, 2002, CANCER RES, V62, P7001
   Ono M, 2004, MOL CANCER THER, V3, P465
   RUSCH V, 1993, CANCER RES, V53, P2379
   Samuels Y, 2004, SCIENCE, V304, P554, DOI 10.1126/science.1096502
   Sawyers CL, 2003, GENE DEV, V17, P2998, DOI 10.1101/gad.1152403
   Slamon DJ, 2001, NEW ENGL J MED, V344, P783, DOI 10.1056/NEJM200103153441101
   Stamos J, 2002, J BIOL CHEM, V277, P46265, DOI 10.1074/jbc.M207135200
   YAMAZAKI H, 1988, MOL CELL BIOL, V8, P1816, DOI 10.1128/MCB.8.4.1816
NR 26
TC 7340
Z9 7719
U1 29
U2 865
PU AMER ASSOC ADVANCEMENT SCIENCE
PI WASHINGTON
PA 1200 NEW YORK AVE, NW, WASHINGTON, DC 20005 USA
SN 0036-8075
J9 SCIENCE
JI Science
PD JUN 4
PY 2004
VL 304
IS 5676
BP 1497
EP 1500
DI 10.1126/science.1099314
PG 4
WC Multidisciplinary Sciences
SC Science & Technology - Other Topics
GA 825YR
UT WOS:000221795800043
PM 15118125
DA 2021-12-02
ER

PT J
AU Mok, TS
   Wu, YL
   Thongprasert, S
   Yang, CH
   Chu, DT
   Saijo, N
   Sunpaweravong, P
   Han, BH
   Margono, B
   Ichinose, Y
   Nishiwaki, Y
   Ohe, Y
   Yang, JJ
   Chewaskulyong, B
   Jiang, HY
   Duffield, EL
   Watkins, CL
   Armour, AA
   Fukuoka, M
AF Mok, Tony S.
   Wu, Yi-Long
   Thongprasert, Sumitra
   Yang, Chih-Hsin
   Chu, Da-Tong
   Saijo, Nagahiro
   Sunpaweravong, Patrapim
   Han, Baohui
   Margono, Benjamin
   Ichinose, Yukito
   Nishiwaki, Yutaka
   Ohe, Yuichiro
   Yang, Jin-Ji
   Chewaskulyong, Busyamas
   Jiang, Haiyi
   Duffield, Emma L.
   Watkins, Claire L.
   Armour, Alison A.
   Fukuoka, Masahiro
TI Gefitinib or Carboplatin-Paclitaxel in Pulmonary Adenocarcinoma.
SO NEW ENGLAND JOURNAL OF MEDICINE
LA English
DT Article
ID CELL LUNG-CANCER; FACTOR-RECEPTOR GENE; PROSPECTIVE PHASE-II; FUNCTIONAL
   ASSESSMENT; 1ST-LINE GEFITINIB; TREATED PATIENTS; EGFR MUTATIONS;
   THERAPY; MULTICENTER; ERLOTINIB
AB Background: Previous, uncontrolled studies have suggested that first-line treatment with gefitinib would be efficacious in selected patients with non-small-cell lung cancer.
   Methods: In this phase 3, open-label study, we randomly assigned previously untreated patients in East Asia who had advanced pulmonary adenocarcinoma and who were nonsmokers or former light smokers to receive gefitinib (250 mg per day) (609 patients) or carboplatin (at a dose calculated to produce an area under the curve of 5 or 6 mg per milliliter per minute) plus paclitaxel (200 mg per square meter of body-surface area) (608 patients). The primary end point was progression-free survival.
   Results: The 12-month rates of progression-free survival were 24.9% with gefitinib and 6.7% with carboplatin-paclitaxel. The study met its primary objective of showing the noninferiority of gefitinib and also showed its superiority, as compared with carboplatin-paclitaxel, with respect to progression-free survival in the intention-to-treat population (hazard ratio for progression or death, 0.74; 95% confidence interval [CI], 0.65 to 0.85; P<0.001). In the subgroup of 261 patients who were positive for the epidermal growth factor receptor gene (EGFR) mutation, progression-free survival was significantly longer among those who received gefitinib than among those who received carboplatin-paclitaxel (hazard ratio for progression or death, 0.48; 95% CI, 0.36 to 0.64; P<0.001), whereas in the subgroup of 176 patients who were negative for the mutation, progression-free survival was significantly longer among those who received carboplatin-paclitaxel (hazard ratio for progression or death with gefitinib, 2.85; 95% CI, 2.05 to 3.98; P<0.001). The most common adverse events were rash or acne (in 66.2% of patients) and diarrhea (46.6%) in the gefitinib group and neurotoxic effects (69.9%), neutropenia (67.1%), and alopecia (58.4%) in the carboplatin-paclitaxel group.
   Conclusions: Gefitinib is superior to carboplatin-paclitaxel as an initial treatment for pulmonary adenocarcinoma among nonsmokers or former light smokers in East Asia. The presence in the tumor of a mutation of the EGFR gene is a strong predictor of a better outcome with gefitinib. (ClinicalTrials.gov number, NCT00322452.)
   N Engl J Med 2009;361:947-57.
C1 [Mok, Tony S.] Chinese Univ Hong Kong, Sir YK Pao Ctr Canc, Dept Clin Oncol, State Key Lab Oncol S China, Hong Kong, Hong Kong, Peoples R China.
   [Wu, Yi-Long; Yang, Jin-Ji] Guangdong Gen Hosp, Guangzhou, Guangdong, Peoples R China.
   [Chu, Da-Tong] Chinese Acad Med Sci, Canc Hosp, Beijing 100037, Peoples R China.
   [Han, Baohui] Shanghai Chest Hosp, Shanghai, Peoples R China.
   [Thongprasert, Sumitra; Chewaskulyong, Busyamas] Chiang Mai Univ, Maharaj Nakorn Chiang Mai Hosp, Chiang Mai 50000, Thailand.
   [Sunpaweravong, Patrapim] Prince Songkla Univ, Hat Yai, Thailand.
   [Yang, Chih-Hsin] Natl Taiwan Univ Hosp, Taipei, Taiwan.
   [Saijo, Nagahiro; Nishiwaki, Yutaka] Chiba Natl Canc Ctr Hosp E, Chiba, Japan.
   [Ichinose, Yukito] Kyushu Natl Canc Ctr, Fukuoka, Japan.
   [Ohe, Yuichiro] TKY Natl Canc Ctr, Tokyo, Japan.
   [Jiang, Haiyi] AstraZeneca, Osaka, Japan.
   [Fukuoka, Masahiro] Kinki Univ, Sch Med, Osaka 589, Japan.
   [Margono, Benjamin] Dr Soetomo Hosp, Surabaya, Indonesia.
   [Duffield, Emma L.; Watkins, Claire L.; Armour, Alison A.] AstraZeneca, Macclesfield, Cheshire, England.
RP Mok, TS (corresponding author), Chinese Univ Hong Kong, Prince Wales Hosp, Dept Clin Oncol, Shatin, Hong Kong, Peoples R China.
EM tony@clo.cuhk.edu.hk
RI Wu, Yi-Long/C-3396-2008; Yang, James Chih-Hsin/W-1587-2019; Mok, Tony
   Shu Kam/B-2310-2019; Wu, Yi-Long/AAW-9832-2020
OI Wu, Yi-Long/0000-0002-3611-0258; Mok, Tony Shu Kam/0000-0002-8251-0551;
   Wu, Yi-Long/0000-0002-3611-0258; Yang, James
   Chih-Hsin/0000-0002-5586-5138
FU AstraZenecaAstraZeneca
FX We thank the patients and investigators for their participation in this
   study and Annette Smith, Ph. D., from Complete Medical Communications,
   who provided editing support funded by AstraZeneca.
CR Cella D, 2002, J CLIN EPIDEMIOL, V55, P285, DOI 10.1016/S0895-4356(01)00477-2
   CELLA DF, 1995, LUNG CANCER-J IASLC, V12, P199, DOI 10.1016/0169-5002(95)00450-F
   Chang GC, 2005, INVEST NEW DRUG, V23, P73, DOI 10.1023/B:DRUG.0000047108.39129.7c
   Han SW, 2005, J CLIN ONCOL, V23, P2493, DOI 10.1200/JCO.2005.01.388
   Hirsch FR, 2006, J CLIN ONCOL, V24, P5034, DOI 10.1200/JCO.2006.06.3958
   Inoue A, 2006, J CLIN ONCOL, V24, P3340, DOI 10.1200/JCO.2005.05.4692
   Kim ES, 2008, LANCET, V372, P1809, DOI 10.1016/S0140-6736(08)61758-4
   Kimura H, 2006, J THORAC ONCOL, V1, P260, DOI 10.1016/S1556-0864(15)31577-X
   Kosaka T, 2004, CANCER RES, V64, P8919, DOI 10.1158/0008-5472.CAN-04-2818
   Lee DH, 2005, CLIN CANCER RES, V11, P3032, DOI 10.1158/1078-0432.CCR-04-2149
   Lynch TJ, 2004, NEW ENGL J MED, V350, P2129, DOI 10.1056/NEJMoa040938
   Maheswaran S, 2008, NEW ENGL J MED, V359, P366, DOI 10.1056/NEJMoa0800668
   Morikawa T, 1995, J Biopharm Stat, V5, P297, DOI 10.1080/10543409508835115
   NEWTON CR, 1989, NUCLEIC ACIDS RES, V17, P2503, DOI 10.1093/nar/17.7.2503
   Paez JG, 2004, SCIENCE, V304, P1497, DOI 10.1126/science.1099314
   Pao W, 2004, P NATL ACAD SCI USA, V101, P13306, DOI 10.1073/pnas.0405220101
   Park K, 2006, CURR MED RES OPIN, V22, P561, DOI 10.1185/030079906X89847
   Pfister DG, 2004, J CLIN ONCOL, V22, P330, DOI 10.1200/JCO.2004.09.053
   POCOCK SJ, 1975, BIOMETRICS, V31, P103, DOI 10.2307/2529712
   Rosell R, 2009, NEW ENGL J MED, V361, P958, DOI 10.1056/NEJMoa0904554
   Schiller JH, 2002, NEW ENGL J MED, V346, P92, DOI 10.1056/NEJMoa011954
   Sequist, 2008, J CLIN ONCOL, V26, P3472, DOI 10.1200/JCO.2008.18.4747
   Sequist LV, 2008, J CLIN ONCOL, V26, P2442, DOI 10.1200/JCO.2007.14.8494
   Shepherd FA, 2005, NEW ENGL J MED, V353, P123, DOI 10.1056/NEJMoa050753
   Shigematsu H, 2005, JNCI-J NATL CANCER I, V97, P339, DOI 10.1093/jnci/dji055
   Tamura K, 2008, BRIT J CANCER, V98, P907, DOI 10.1038/sj.bjc.6604249
   Thatcher N, 2005, LANCET, V366, P1527, DOI 10.1016/S0140-6736(05)67625-8
   Therasse P, 2000, J NATL CANCER I, V92, P205, DOI 10.1093/jnci/92.3.205
   Westfall P, 1993, RESAMPLING BASED MUL, V1st ed.
   Whitcombe D, 1999, NAT BIOTECHNOL, V17, P804, DOI 10.1038/11751
   Yang CH, 2008, J CLIN ONCOL, V26, P2745, DOI 10.1200/JCO.2007.15.6695
   Zhu CQ, 2008, J CLIN ONCOL, V26, P4268, DOI 10.1200/JCO.2007.14.8924
NR 32
TC 5931
Z9 6322
U1 19
U2 594
PU MASSACHUSETTS MEDICAL SOC
PI WALTHAM
PA WALTHAM WOODS CENTER, 860 WINTER ST,, WALTHAM, MA 02451-1413 USA
SN 0028-4793
EI 1533-4406
J9 NEW ENGL J MED
JI N. Engl. J. Med.
PD SEP 3
PY 2009
VL 361
IS 10
BP 947
EP 957
DI 10.1056/NEJMoa0810699
PG 11
WC Medicine, General & Internal
SC General & Internal Medicine
GA 490EI
UT WOS:000269480400004
PM 19692680
DA 2021-12-02
ER

PT J
AU Borghaei, H
   Paz-Ares, L
   Horn, L
   Spigel, DR
   Steins, M
   Ready, NE
   Chow, LQ
   Vokes, EE
   Felip, E
   Holgado, E
   Barlesi, F
   Kohlhaufl, M
   Arrieta, O
   Burgio, MA
   Fayette, J
   Lena, H
   Poddubskaya, E
   Gerber, DE
   Gettinger, SN
   Rudin, CM
   Rizvi, N
   Crino, L
   Blumenschein, GR
   Antonia, SJ
   Dorange, C
   Harbison, CT
   Finckenstein, FG
   Brahmer, JR
AF Borghaei, H.
   Paz-Ares, L.
   Horn, L.
   Spigel, D. R.
   Steins, M.
   Ready, N. E.
   Chow, L. Q.
   Vokes, E. E.
   Felip, E.
   Holgado, E.
   Barlesi, F.
   Kohlhaeufl, M.
   Arrieta, O.
   Burgio, M. A.
   Fayette, J.
   Lena, H.
   Poddubskaya, E.
   Gerber, D. E.
   Gettinger, S. N.
   Rudin, C. M.
   Rizvi, N.
   Crino, L.
   Blumenschein, G. R.
   Antonia, S. J.
   Dorange, C.
   Harbison, C. T.
   Finckenstein, F. Graf
   Brahmer, J. R.
TI Nivolumab versus Docetaxel in Advanced Nonsquamous Non-Small-Cell Lung
   Cancer
SO NEW ENGLAND JOURNAL OF MEDICINE
LA English
DT Article
ID PHASE-III TRIAL; ANTI-PD-1 ANTIBODY; SAFETY; ERLOTINIB; BLOCKADE
AB BACKGROUND
   Nivolumab, a fully human IgG4 programmed death 1 (PD-1) immune-checkpoint-inhibitor antibody, disrupts PD-1-mediated signaling and may restore antitumor immunity.
   METHODS
   In this randomized, open-label, international phase 3 study, we assigned patients with nonsquamous non-small-cell lung cancer (NSCLC) that had progressed during or after platinum-based doublet chemotherapy to receive nivolumab at a dose of 3 mg per kilogram of body weight every 2 weeks or docetaxel at a dose of 75 mg per square meter of body-surface area every 3 weeks. The primary end point was overall survival.
   RESULTS
   Overall survival was longer with nivolumab than with docetaxel. The median overall survival was 12.2 months (95% confidence interval [CI], 9.7 to 15.0) among 292 patients in the nivolumab group and 9.4 months (95% CI, 8.1 to 10.7) among 290 patients in the docetaxel group (hazard ratio for death, 0.73; 96% CI, 0.59 to 0.89; P = 0.002). At 1 year, the overall survival rate was 51% (95% CI, 45 to 56) with nivolumab versus 39% (95% CI, 33 to 45) with docetaxel. With additional follow-up, the overall survival rate at 18 months was 39% (95% CI, 34 to 45) with nivolumab versus 23% (95% CI, 19 to 28) with docetaxel. The response rate was 19% with nivolumab versus 12% with docetaxel (P = 0.02). Although progression-free survival did not favor nivolumab over docetaxel (median, 2.3 months and 4.2 months, respectively), the rate of progression-free survival at 1 year was higher with nivolumab than with docetaxel (19% and 8%, respectively). Nivolumab was associated with even greater efficacy than docetaxel across all end points in subgroups defined according to prespecified levels of tumor-membrane expression (>= 1%, >= 5%, and >= 10%) of the PD-1 ligand. Treatment-related adverse events of grade 3 or 4 were reported in 10% of the patients in the nivolumab group, as compared with 54% of those in the docetaxel group.
   CONCLUSIONS
   Among patients with advanced nonsquamous NSCLC that had progressed during or after platinum-based chemotherapy, overall survival was longer with nivolumab than with docetaxel. (Funded by Bristol-Myers Squibb; CheckMate 057 ClinicalTrials.gov number, NCT01673867.)
C1 [Borghaei, H.] Fox Chase Canc Ctr, Philadelphia, PA 19111 USA.
   [Paz-Ares, L.] Hosp Univ Virgen del Rocio, Seville, Spain.
   [Felip, E.] Vall dHebron Univ Hosp, Barcelona, Spain.
   [Felip, E.] Vall dHebron Inst Oncol, Barcelona, Spain.
   [Holgado, E.] Hosp Madrid, Madrid, Spain.
   [Horn, L.] Vanderbilt Ingram Canc Ctr, Nashville, TN USA.
   [Spigel, D. R.] Sarah Cannon Res Inst, Nashville, TN USA.
   [Spigel, D. R.] Tennessee Oncol, Nashville, TN USA.
   [Steins, M.] Univ Heidelberg Hosp, Thoraxklin, Heidelberg, Germany.
   [Kohlhaeufl, M.] Robert Bosch Krankenhaus Stuttgart, Gerlingen, Germany.
   [Ready, N. E.] Duke Univ, Med Ctr, Durham, NC USA.
   [Chow, L. Q.] Univ Washington, Seattle, WA 98195 USA.
   [Vokes, E. E.] Univ Chicago Med & Biol Sci, Chicago, IL USA.
   [Barlesi, F.] Aix Marseille Univ, Assistance Publ Hop Marseille, Marseille, France.
   [Fayette, J.] Ctr Leon Berard, F-69373 Lyon, France.
   [Lena, H.] Ctr Hosp Univ Rennes, Rennes, France.
   [Arrieta, O.] Inst Nacl Cancerol, Mexico City, DF, Mexico.
   [Burgio, M. A.] Ist Sci Romagnolo Studio Cura Tumori IRCCS, Meldola, Forli Cesena, Italy.
   [Crino, L.] Osped Perugia, Perugia, Italy.
   [Poddubskaya, E.] NN Blokhin Russian Canc Res Ctr, Moscow, Russia.
   [Gerber, D. E.] Univ Texas SW Med Ctr Dallas, Dallas, TX 75390 USA.
   [Gettinger, S. N.] Yale Comprehens Canc Ctr, New Haven, CT USA.
   [Rudin, C. M.; Rizvi, N.] Mem Sloan Kettering Canc Ctr, New York, NY 10021 USA.
   [Blumenschein, G. R.] Univ Texas MD Anderson Canc Ctr, Houston, TX 77030 USA.
   [Antonia, S. J.] Univ S Florida, Coll Med, H Lee Moffitt Canc Ctr & Res Inst, Tampa, FL 33612 USA.
   [Dorange, C.; Harbison, C. T.; Finckenstein, F. Graf] Bristol Myers Squibb Co, Princeton, NJ USA.
   [Brahmer, J. R.] Johns Hopkins, Sidney Kimmel Comprehens Canc Ctr, Baltimore, MD USA.
RP Borghaei, H (corresponding author), Fox Chase Canc Ctr, 333 Cottman Ave, Philadelphia, PA 19111 USA.
EM hossein.borghaei@fccc.edu
RI Arrieta, Oscar/ABH-6022-2020; Poddubskaya, Elena/AAU-9664-2020; FELIP,
   ENRIQUETA/AAG-6316-2019; Paz-Ares, Luis/AAH-2750-2019; Miquel, Josep
   Maria/AAG-3508-2019; Rudin, Charles/R-2530-2019; Vokes,
   Everett/Q-2146-2019; Poddubskaya, Elena/AAK-7600-2021
OI Rudin, Charles/0000-0001-5204-3465; Balmana, Judith/0000-0002-0762-6415;
   FELIP, ENRIQUETA/0000-0002-7620-0098; Arrieta,
   Oscar/0000-0002-1164-3779; Poddubskaya, Elena/0000-0001-6476-6337;
   Gerber, David/0000-0002-7812-6741
FU Bristol-Myers SquibbBristol-Myers Squibb; NATIONAL CANCER
   INSTITUTEUnited States Department of Health & Human ServicesNational
   Institutes of Health (NIH) - USANIH National Cancer Institute (NCI)
   [P30CA008748] Funding Source: NIH RePORTER
FX Funded by Bristol-Myers Squibb; CheckMate 057 ClinicalTrials.gov number,
   NCT01673867.
CR Brahmer J, 2015, NEW ENGL J MED, V373, P123, DOI 10.1056/NEJMoa1504627
   Brahmer JR, 2010, J CLIN ONCOL, V28, P3167, DOI 10.1200/JCO.2009.26.7609
   Champiat S, 2014, ONCOIMMUNOLOGY, V3, DOI 10.4161/onci.27817
   Eisenhauer EA, 2009, EUR J CANCER, V45, P228, DOI 10.1016/j.ejca.2008.10.026
   Fossella FV, 2000, J CLIN ONCOL, V18, P2354, DOI 10.1200/JCO.2000.18.12.2354
   Garassino MC, 2013, LANCET ONCOL, V14, P981, DOI 10.1016/S1470-2045(13)70310-3
   Garon EB, 2015, NEW ENGL J MED, V372, P2018, DOI 10.1056/NEJMoa1501824
   Garon EB, 2014, LANCET, V384, P665, DOI 10.1016/S0140-6736(14)60845-X
   Gettinger SN, 2015, J CLIN ONCOL, V33, P2004, DOI 10.1200/JCO.2014.58.3708
   Hanna N, 2004, J CLIN ONCOL, V22, P1589, DOI 10.1200/JCO.2004.08.163
   Hodi FS, 2010, NEW ENGL J MED, V363, P711, DOI 10.1056/NEJMoa1003466
   Khozin S, 2015, CLIN CANCER RES, V21, P2436, DOI 10.1158/1078-0432.CCR-14-3157
   Pardoll DM, 2012, NAT REV CANCER, V12, P252, DOI 10.1038/nrc3239
   Reck M, 2014, LANCET ONCOL, V15, P143, DOI 10.1016/S1470-2045(13)70586-2
   Rizvi NA, 2015, SCIENCE, V348, P124, DOI 10.1126/science.aaa1348
   Rizvi NA, 2015, LANCET ONCOL, V16, P257, DOI 10.1016/S1470-2045(15)70054-9
   Shepherd FA, 2005, NEW ENGL J MED, V353, P123, DOI 10.1056/NEJMoa050753
   Shepherd FA, 2000, J CLIN ONCOL, V18, P2095, DOI 10.1200/JCO.2000.18.10.2095
   Topalian SL, 2012, NEW ENGL J MED, V366, P2443, DOI 10.1056/NEJMoa1200690
   Wang CY, 2014, CANCER IMMUNOL RES, V2, P846, DOI 10.1158/2326-6066.CIR-14-0040
NR 20
TC 5453
Z9 5655
U1 19
U2 410
PU MASSACHUSETTS MEDICAL SOC
PI WALTHAM
PA WALTHAM WOODS CENTER, 860 WINTER ST,, WALTHAM, MA 02451-1413 USA
SN 0028-4793
EI 1533-4406
J9 NEW ENGL J MED
JI N. Engl. J. Med.
PD OCT 22
PY 2015
VL 373
IS 17
BP 1627
EP 1639
DI 10.1056/NEJMoa1507643
PG 13
WC Medicine, General & Internal
SC General & Internal Medicine
GA CU1YH
UT WOS:000363317800008
PM 26412456
OA Green Accepted, Bronze
HC Y
HP N
DA 2021-12-02
ER

PT J
AU Reck, M
   Rodriguez-Abreu, D
   Robinson, AG
   Hui, RN
   Csoszi, T
   Fulop, A
   Gottfried, M
   Peled, N
   Tafreshi, A
   Cuffe, S
   O'Brien, M
   Rao, S
   Hotta, K
   Leiby, MA
   Lubiniecki, GM
   Shentu, Y
   Rangwala, R
   Brahmer, JR
AF Reck, Martin
   Rodriguez-Abreu, Delvys
   Robinson, Andrew G.
   Hui, Rina
   Csoszi, Tibor
   Fulop, Andrea
   Gottfried, Maya
   Peled, Nir
   Tafreshi, Ali
   Cuffe, Sinead
   O'Brien, Mary
   Rao, Suman
   Hotta, Katsuyuki
   Leiby, Melanie A.
   Lubiniecki, Gregory M.
   Shentu, Yue
   Rangwala, Reshma
   Brahmer, Julie R.
CA KEYNOTE-024 Investigators
TI Pembrolizumab versus Chemotherapy for PD-L1-Positive Non-Small-Cell Lung
   Cancer
SO NEW ENGLAND JOURNAL OF MEDICINE
LA English
DT Article
ID KEYNOTE-012; IPILIMUMAB; MELANOMA; TRIAL
AB BACKGROUND
   Pembrolizumab is a humanized monoclonal antibody against programmed death 1 (PD-1) that has antitumor activity in advanced non-small-cell lung cancer (NSCLC), with increased activity in tumors that express programmed death ligand 1 (PD-L1).
   METHODS
   In this open-label, phase 3 trial, we randomly assigned 305 patients who had previously untreated advanced NSCLC with PD-L1 expression on at least 50% of tumor cells and no sensitizing mutation of the epidermal growth factor receptor gene or translocation of the anaplastic lymphoma kinase gene to receive either pembrolizumab (at a fixed dose of 200 mg every 3 weeks) or the investigator's choice of platinum-based chemotherapy. Crossover from the chemotherapy group to the pembrolizumab group was permitted in the event of disease progression. The primary end point, progression-free survival, was assessed by means of blinded, independent, central radiologic review. Secondary end points were overall survival, objective response rate, and safety.
   RESULTS
   Median progression-free survival was 10.3 months (95% confidence interval [CI], 6.7 to not reached) in the pembrolizumab group versus 6.0 months (95% CI, 4.2 to 6.2) in the chemotherapy group (hazard ratio for disease progression or death, 0.50; 95% CI, 0.37 to 0.68; P<0.001). The estimated rate of overall survival at 6 months was 80.2% in the pembrolizumab group versus 72.4% in the chemotherapy group (hazard ratio for death, 0.60; 95% CI, 0.41 to 0.89; P=0.005). The response rate was higher in the pembrolizumab group than in the chemotherapy group (44.8% vs. 27.8%), the median duration of response was longer (not reached [range, 1.9+ to 14.5+ months] vs. 6.3 months [range, 2.1+ to 12.6+]), and treatment-related adverse events of any grade were less frequent (occurring in 73.4% vs. 90.0% of patients), as were grade 3, 4, or 5 treatment-related adverse events (26.6% vs. 53.3%).
   CONCLUSIONS
   In patients with advanced NSCLC and PD-L1 expression on at least 50% of tumor cells, pembrolizumab was associated with significantly longer progression-free and overall survival and with fewer adverse events than was platinum-based chemotherapy.
C1 [Reck, Martin] German Ctr Lung Res, Lung Clin Grosshansdorf, Airway Res Ctr North, Grosshansdorf, Germany.
   [Rodriguez-Abreu, Delvys] Hosp Univ Insular Gran Canaria, Las Palmas Gran Canaria, Spain.
   [Robinson, Andrew G.] Kingston Gen Hosp, Canc Ctr Southeastern Ontario, Kingston, ON, Canada.
   [Hui, Rina] Westmead Hosp, Sydney, NSW, Australia.
   [Hui, Rina] Univ Sydney, Sydney, NSW, Australia.
   [Tafreshi, Ali] Southern Med Day Care Ctr, Wollongong, NSW, Australia.
   [Csoszi, Tibor] Jasz Nagykun Szolnok Cty Hosp, Szolnok, Hungary.
   [Fulop, Andrea] Orszagos Koranyi TBC & Pulmonol Int, Budapest, Hungary.
   [Gottfried, Maya] Meir Med Ctr, Kefar Sava, Israel.
   [Peled, Nir] Tel Aviv Univ, Davidoff Canc Ctr, Petah Tiqwa, Israel.
   [Cuffe, Sinead] St James Hosp, Dublin, Ireland.
   [Cuffe, Sinead] Canc Trials Ireland, Dublin, Ireland.
   [O'Brien, Mary] Royal Marsden Hosp, Sutton, Surrey, England.
   [Rao, Suman] MedStar Franklin Sq Hosp, Baltimore, MD USA.
   [Brahmer, Julie R.] Sidney Kimmel Comprehens Canc Ctr Johns Hopkins, Bunting Blaustein Canc Res Bldg,1650 Orleans St, Baltimore, MD 21287 USA.
   [Hotta, Katsuyuki] Okayama Univ Hosp, Okayama, Japan.
   [Leiby, Melanie A.; Lubiniecki, Gregory M.; Shentu, Yue; Rangwala, Reshma] Merck, Kenilworth, NJ USA.
RP Brahmer, JR (corresponding author), Sidney Kimmel Comprehens Canc Ctr Johns Hopkins, Bunting Blaustein Canc Res Bldg,1650 Orleans St, Baltimore, MD 21287 USA.
RI FELIP, ENRIQUETA/AAG-6316-2019; Tiseo, Marcello/K-6119-2016; Reck,
   Martin/ABF-5721-2020; Hui, Rina/L-6114-2019
OI Tiseo, Marcello/0000-0002-9553-8465; Reck, Martin/0000-0002-5348-4462;
   Juan, Oscar/0000-0002-7772-9030; FELIP, ENRIQUETA/0000-0002-7620-0098;
   Rodriguez-Abreu, Delvys/0000-0003-0506-1366; Bennouna,
   Jaafar/0000-0002-5034-1108; Balmana, Judith/0000-0002-0762-6415
FU Merck (Kenilworth, NJ)Merck & Company
FX Supported by Merck (Kenilworth, NJ).
CR Chatterjee M, 2016, ANN ONCOL, V27, P1291, DOI 10.1093/annonc/mdw174
   Eisenhauer EA, 2009, EUR J CANCER, V45, P228, DOI 10.1016/j.ejca.2008.10.026
   Freshwater T, 2015, 6 AM C PHARM ARL VA
   Garon EB, 2015, NEW ENGL J MED, V372, P2018, DOI 10.1056/NEJMoa1501824
   Herbst RS, 2016, LANCET, V387, P1540, DOI 10.1016/S0140-6736(15)01281-7
   Hui R, 2016, J CLIN ONCOL, V34, DOI 10.1200/JCO.2016.34.15_suppl.9026
   Muro K, 2016, LANCET ONCOL, V17, P717, DOI 10.1016/S1470-2045(16)00175-3
   Nanda R, 2016, J CLIN ONCOL, V34, P2460, DOI 10.1200/JCO.2015.64.8931
   Pilkington G, 2015, THORAX, V70, P359, DOI 10.1136/thoraxjnl-2014-205914
   Ribas A, 2015, LANCET ONCOL, V16, P908, DOI 10.1016/S1470-2045(15)00083-2
   Roach C, 2016, APPL IMMUNOHISTO M M, V24, P392, DOI 10.1097/PAI.0000000000000408
   Robert C, 2015, NEW ENGL J MED, V372, P2521, DOI 10.1056/NEJMoa1503093
   Seiwert TY, 2016, LANCET ONCOL, V17, P956, DOI 10.1016/S1470-2045(16)30066-3
   Tan PS, 2015, EUR J CANCER, V51, P2330, DOI 10.1016/j.ejca.2015.07.007
   Xiao HQ, 2016, ONCOTARGETS THER, V9, P1471, DOI 10.2147/OTT.S96160
NR 15
TC 4777
Z9 4940
U1 20
U2 352
PU MASSACHUSETTS MEDICAL SOC
PI WALTHAM
PA WALTHAM WOODS CENTER, 860 WINTER ST,, WALTHAM, MA 02451-1413 USA
SN 0028-4793
EI 1533-4406
J9 NEW ENGL J MED
JI N. Engl. J. Med.
PD NOV 10
PY 2016
VL 375
IS 19
BP 1823
EP 1833
DI 10.1056/NEJMoa1606774
PG 11
WC Medicine, General & Internal
SC General & Internal Medicine
GA EB6ZK
UT WOS:000387534200006
PM 27718847
OA Bronze, Green Published
HC Y
HP N
DA 2021-12-02
ER

PT J
AU Rizvi, NA
   Hellmann, MD
   Snyder, A
   Kvistborg, P
   Makarov, V
   Havel, JJ
   Lee, W
   Yuan, JD
   Wong, P
   Ho, TS
   Miller, ML
   Rekhtman, N
   Moreira, AL
   Ibrahim, F
   Bruggeman, C
   Gasmi, B
   Zappasodi, R
   Maeda, Y
   Sander, C
   Garon, EB
   Merghoub, T
   Wolchok, JD
   Schumacher, TN
   Chan, TA
AF Rizvi, Naiyer A.
   Hellmann, Matthew D.
   Snyder, Alexandra
   Kvistborg, Pia
   Makarov, Vladimir
   Havel, Jonathan J.
   Lee, William
   Yuan, Jianda
   Wong, Phillip
   Ho, Teresa S.
   Miller, Martin L.
   Rekhtman, Natasha
   Moreira, Andre L.
   Ibrahim, Fawzia
   Bruggeman, Cameron
   Gasmi, Billel
   Zappasodi, Roberta
   Maeda, Yuka
   Sander, Chris
   Garon, Edward B.
   Merghoub, Taha
   Wolchok, Jedd D.
   Schumacher, Ton N.
   Chan, Timothy A.
TI Mutational landscape determines sensitivity to PD-1 blockade in
   non-small cell lung cancer
SO SCIENCE
LA English
DT Article
ID EXOME ANALYSIS REVEALS; TUMOR; IPILIMUMAB; NIVOLUMAB; MPDL3280A;
   RESPONSES; ANTIGENS; ANTIBODY; EPITOPE
AB Immune checkpoint inhibitors, which unleash a patient's own T cells to kill tumors, are revolutionizing cancer treatment. To unravel the genomic determinants of response to this therapy, we used whole-exome sequencing of non-small cell lung cancers treated with pembrolizumab, an antibody targeting programmed cell death-1 (PD-1). In two independent cohorts, higher nonsynonymous mutation burden in tumors was associated with improved objective response, durable clinical benefit, and progression-free survival. Efficacy also correlated with the molecular smoking signature, higher neoantigen burden, and DNA repair pathway mutations; each factor was also associated with mutation burden. In one responder, neoantigen-specific CD8+ T cell responses paralleled tumor regression, suggesting that anti-PD-1 therapy enhances neoantigen-specific T cell reactivity. Our results suggest that the genomic landscape of lung cancers shapes response to anti-PD-1 therapy.
C1 [Rizvi, Naiyer A.; Hellmann, Matthew D.; Snyder, Alexandra; Ibrahim, Fawzia; Merghoub, Taha; Wolchok, Jedd D.] Mem Sloan Kettering Canc Ctr, Dept Med, New York, NY 10065 USA.
   [Rizvi, Naiyer A.; Hellmann, Matthew D.; Snyder, Alexandra; Wolchok, Jedd D.; Chan, Timothy A.] Weill Cornell Med Coll, New York, NY 10065 USA.
   [Snyder, Alexandra; Makarov, Vladimir; Havel, Jonathan J.; Chan, Timothy A.] Mem Sloan Kettering Canc Ctr, Human Oncol & Pathogenesis Program, New York, NY 10065 USA.
   [Kvistborg, Pia; Schumacher, Ton N.] Netherlands Canc Inst, Div Immunol, NL-1066 CX Amsterdam, Netherlands.
   [Lee, William; Chan, Timothy A.] Mem Sloan Kettering Canc Ctr, Dept Radiat Oncol, New York, NY 10065 USA.
   [Yuan, Jianda; Wong, Phillip; Ho, Teresa S.] Mem Sloan Kettering Canc Ctr, Ludwig Ctr Canc Immunotherapy, Immune Monitoring Core, New York, NY 10065 USA.
   [Miller, Martin L.; Sander, Chris] Mem Sloan Kettering Canc Ctr, Computat Biol Program, New York, NY 10065 USA.
   [Rekhtman, Natasha; Moreira, Andre L.] Mem Sloan Kettering Canc Ctr, Dept Pathol, New York, NY 10065 USA.
   [Bruggeman, Cameron] Columbia Univ, Dept Math, New York, NY 10027 USA.
   [Gasmi, Billel; Zappasodi, Roberta; Maeda, Yuka; Merghoub, Taha; Wolchok, Jedd D.] Mem Sloan Kettering Canc Ctr, Ludwig Collaborat Lab, New York, NY 10065 USA.
   [Garon, Edward B.] Univ Calif Los Angeles, David Geffen Sch Med, Santa Monica, CA 90404 USA.
RP Chan, TA (corresponding author), Weill Cornell Med Coll, New York, NY 10065 USA.
EM chant@mskcc.org
RI Chan, Timothy A/ABD-5850-2021; Merghoub, Taha/ABD-8362-2021; Schumacher,
   Ton/Y-2432-2019
OI Schumacher, Ton/0000-0003-0517-8804; Zappasodi,
   Roberta/0000-0002-7031-6671; Snyder Charen,
   Alexandra/0000-0002-2606-3523; Miller, Martin L/0000-0003-3161-8690;
   Havel, Jonathan/0000-0003-0951-510X; Wong, Phillip/0000-0002-6360-849X
FU Geoffrey Beene Cancer Research Center; Society for Memorial Sloan
   Kettering Cancer Center; Lung Cancer Research Foundation; Frederick
   Adler Chair Fund; One Ball Matt Memorial Golf Tournament; Queen
   Wilhelmina Cancer Research Award; STARR Foundation; Ludwig Trust; Stand
   Up To Cancer-Cancer Research Institute Cancer Immunology Translational
   Cancer Research Grant; NATIONAL CANCER INSTITUTEUnited States Department
   of Health & Human ServicesNational Institutes of Health (NIH) - USANIH
   National Cancer Institute (NCI) [K23CA149079, P30CA008748] Funding
   Source: NIH RePORTER; Versus ArthritisVersus Arthritis [21141] Funding
   Source: researchfish
FX We thank the members of the Thoracic Oncology Service and the Chan and
   Wolchok laboratories at Memorial Sloan Kettering Cancer Center (MSKCC)
   for helpful discussions. We thank the Immune Monitoring Core at MSKCC,
   including L. Caro, R. Ramsawak, and Z. Mu, for exceptional support with
   processing and banking peripheral blood lymphocytes. We thank P. Worrell
   and E. Brzostowski for help in identifying tumor specimens for analysis.
   We thank A. Viale for superb technical assistance. We thank D. Philips,
   M. van Buuren, and M. Toebes for help performing the combinatorial
   coding screens. The data presented in this paper are tabulated in the
   main paper and in the supplementary materials. Data are publicly
   available at the Cancer Genome Atlas (TCGA) cBio portal and database
   (www.cbioportal.org; study ID: Rizvi lung cancer). T.A.C. is the
   inventor on a patent (provisional application number 62/083,088). The
   application is directed toward methods for identifying patients who will
   benefit from treatment with immunotherapy. This work was supported by
   the Geoffrey Beene Cancer Research Center (M.D.H., N.A.R., T.A.C.,
   J.D.W., and A.S.), the Society for Memorial Sloan Kettering Cancer
   Center (M.D.H.), Lung Cancer Research Foundation (W.L.), Frederick Adler
   Chair Fund (T.A.C.), The One Ball Matt Memorial Golf Tournament
   (E.B.G.), Queen Wilhelmina Cancer Research Award (T.N.S.), The STARR
   Foundation (T.A.C. and J.D.W.), the Ludwig Trust (J.D.W.), and a Stand
   Up To Cancer-Cancer Research Institute Cancer Immunology Translational
   Cancer Research Grant (J.D.W., T.N.S., and T.A.C.). Stand Up To Cancer
   is a program of the Entertainment Industry Foundation administered by
   the American Association for Cancer Research.
CR Abaan OD, 2013, CANCER RES, V73, P4372, DOI 10.1158/0008-5472.CAN-12-3342
   Alexandrov LB, 2013, NATURE, V500, P415, DOI 10.1038/nature12477
   Andersen RS, 2012, NAT PROTOC, V7, P891, DOI 10.1038/nprot.2012.037
   Ansell SM, 2015, NEW ENGL J MED, V372, P311, DOI 10.1056/NEJMoa1411087
   Castle JC, 2012, CANCER RES, V72, P1081, DOI 10.1158/0008-5472.CAN-11-3722
   COLEY WB, 1991, CLIN ORTHOP RELAT R, P3
   Collisson EA, 2014, NATURE, V511, P543, DOI 10.1038/nature13385
   Dogan S, 2012, CLIN CANCER RES, V18, P6169, DOI 10.1158/1078-0432.CCR-11-3265
   Duan F, 2014, J EXP MED, V211, P2231, DOI 10.1084/jem.20141308
   Garon EB, 2014, ANN ONCOL, V25
   Goodwin JF, 2014, CANCER DISCOV, V4, P1126, DOI 10.1158/2159-8290.CD-14-0358
   Govindan R, 2012, CELL, V150, P1121, DOI 10.1016/j.cell.2012.08.024
   Gubin MM, 2014, NATURE, V515, P577, DOI 10.1038/nature13988
   Hammerman PS, 2012, NATURE, V489, P519, DOI 10.1038/nature11404
   Herbst RS, 2014, NATURE, V515, P563, DOI 10.1038/nature14011
   Hindges R, 1997, BIOL CHEM, V378, P345
   Hodi FS, 2010, NEW ENGL J MED, V363, P711, DOI 10.1056/NEJMoa1003466
   Hoffmann D, 2001, CHEM RES TOXICOL, V14, P767, DOI 10.1021/tx000260u
   Lawrence MS, 2013, NATURE, V499, P214, DOI 10.1038/nature12213
   Linnemann C, 2015, NAT MED, V21, P81, DOI 10.1038/nm.3773
   Lundegaard C, 2008, NUCLEIC ACIDS RES, V36, pW509, DOI 10.1093/nar/gkn202
   Matsushita H, 2012, NATURE, V482, P400, DOI 10.1038/nature10755
   Matsutake T, 2001, P NATL ACAD SCI USA, V98, P3992, DOI 10.1073/pnas.071523398
   Nielsen M, 2003, PROTEIN SCI, V12, P1007, DOI 10.1110/ps.0239403
   Palles C, 2013, NAT GENET, V45, P136, DOI 10.1038/ng.2503
   Pfeifer GP, 2005, MUTAT RES-FUND MOL M, V571, P19, DOI 10.1016/j.mrfmmm.2004.06.057
   Pfeifer GP, 2002, ONCOGENE, V21, P7435, DOI 10.1038/sj.onc.1205803
   Powles T, 2014, NATURE, V515, P558, DOI 10.1038/nature13904
   Rajasagi M, 2014, BLOOD, V124, P453, DOI 10.1182/blood-2014-04-567933
   Robbins PF, 2013, NAT MED, V19, P747, DOI 10.1038/nm.3161
   Robert C, 2014, LANCET, V384, P1109, DOI 10.1016/S0140-6736(14)60958-2
   Rodenko B, 2006, NAT PROTOC, V1, P1120, DOI 10.1038/nprot.2006.121
   Rooney MS, 2015, CELL, V160, P48, DOI 10.1016/j.cell.2014.12.033
   Schreiber RD, 2011, SCIENCE, V331, P1565, DOI 10.1126/science.1203486
   Schumacher T, 2014, NATURE, V512, P324, DOI 10.1038/nature13387
   Snyder A, 2014, NEW ENGL J MED, V371, P2189, DOI 10.1056/NEJMoa1406498
   Taube JM, 2014, CLIN CANCER RES, V20, P5064, DOI 10.1158/1078-0432.CCR-13-3271
   Topalian SL, 2012, NEW ENGL J MED, V366, P2443, DOI 10.1056/NEJMoa1200690
   Tran E, 2014, SCIENCE, V344, P641, DOI 10.1126/science.1251102
   Tumeh PC, 2014, NATURE, V515, P568, DOI 10.1038/nature13954
   van Rooij N, 2013, J CLIN ONCOL, V31, pE439, DOI 10.1200/JCO.2012.47.7521
   Vogelstein B, 2013, SCIENCE, V339, P1546, DOI 10.1126/science.1235122
   Wang X, 2003, GENE DEV, V17, P965, DOI 10.1101/gad.1065103
   Wolchok JD, 2013, NEW ENGL J MED, V369, P122, DOI 10.1056/NEJMoa1302369
   Yadav M, 2014, NATURE, V515, P572, DOI 10.1038/nature14001
NR 45
TC 4526
Z9 4642
U1 27
U2 892
PU AMER ASSOC ADVANCEMENT SCIENCE
PI WASHINGTON
PA 1200 NEW YORK AVE, NW, WASHINGTON, DC 20005 USA
SN 0036-8075
EI 1095-9203
J9 SCIENCE
JI Science
PD APR 3
PY 2015
VL 348
IS 6230
BP 124
EP 128
DI 10.1126/science.aaa1348
PG 5
WC Multidisciplinary Sciences
SC Science & Technology - Other Topics
GA CE8GJ
UT WOS:000352079500041
PM 25765070
OA Green Accepted
HC Y
HP N
DA 2021-12-02
ER

PT J
AU Sandler, A
   Gray, R
   Perry, MC
   Brahmer, J
   Schiller, JH
   Dowlati, A
   Lilenbaum, R
   Johnson, DH
AF Sandler, Alan
   Gray, Robert
   Perry, Michael C.
   Brahmer, Julie
   Schiller, Joan H.
   Dowlati, Afshin
   Lilenbaum, Rogerio
   Johnson, David H.
TI Paclitaxel-carboplatin alone or with bevacizumab for non-small-cell lung
   cancer
SO NEW ENGLAND JOURNAL OF MEDICINE
LA English
DT Article; Proceedings Paper
CT 41st Annual Meeting of the American-Society-of-Clinical-Oncology
CY MAY 13-17, 2005
CL Orlando, FL
SP Amer Soc Clin Oncol
ID ENDOTHELIAL GROWTH-FACTOR; MICROVESSEL DENSITY; BREAST-CANCER;
   EXPRESSION; RECEPTORS; VEGF; ANTIBODY; THERAPY; TUMORS; TRIAL
AB BACKGROUND:
   Bevacizumab, a monoclonal antibody against vascular endothelial growth factor, has been shown to benefit patients with a variety of cancers.
   METHODS:
   Between July 2001 and April 2004, the Eastern Cooperative Oncology Group (ECOG) conducted a randomized study in which 878 patients with recurrent or advanced non-small-cell lung cancer (stage IIIB or IV) were assigned to chemotherapy with paclitaxel and carboplatin alone (444) or paclitaxel and carboplatin plus bevacizumab (434). Chemotherapy was administered every 3 weeks for six cycles, and bevacizumab was administered every 3 weeks until disease progression was evident or toxic effects were intolerable. Patients with squamous-cell tumors, brain metastases, clinically significant hemoptysis, or inadequate organ function or performance status (ECOG performance status, >1) were excluded. The primary end point was overall survival.
   RESULTS:
   The median survival was 12.3 months in the group assigned to chemotherapy plus bevacizumab, as compared with 10.3 months in the chemotherapy-alone group (hazard ratio for death, 0.79; P=0.003). The median progression-free survival in the two groups was 6.2 and 4.5 months, respectively (hazard ratio for disease progression, 0.66; P<0.001), with corresponding response rates of 35% and 15% (P<0.001). Rates of clinically significant bleeding were 4.4% and 0.7%, respectively (P<0.001). There were 15 treatment-related deaths in the chemotherapy-plus-bevacizumab group, including 5 from pulmonary hemorrhage.
   CONCLUSIONS:
   The addition of bevacizumab to paclitaxel plus carboplatin in the treatment of selected patients with non-small-cell lung cancer has a significant survival benefit with the risk of increased treatment-related deaths.
C1 Vanderbilt Univ, Nashville, TN USA.
   Dana Farber Canc Inst, Boston, MA 02115 USA.
   Univ Missouri, Ellis Fischel Canc Ctr, Columbia, MO USA.
   Johns Hopkins Univ, Baltimore, MD USA.
   Univ Wisconsin, Madison, WI USA.
   Univ Hosp Cleveland, Cleveland, OH 44106 USA.
   Mt Sinai Hosp, Miami, FL USA.
RP Sandler, A (corresponding author), Vanderbilt Ingram Canc Ctr, 2220 Pierce Ave, Nashville, TN 37232 USA.
EM alan.sandler@vanderbilt.edu
RI Johnson, David H./A-7437-2009
FU NATIONAL CANCER INSTITUTEUnited States Department of Health & Human
   ServicesNational Institutes of Health (NIH) - USANIH National Cancer
   Institute (NCI) [U10CA023318, U10CA012046, U10CA049957, U10CA031946,
   U10CA016116, U10CA021115, U10CA066636, U10CA014548, U10CA021076] Funding
   Source: NIH RePORTER; NCI NIH HHSUnited States Department of Health &
   Human ServicesNational Institutes of Health (NIH) - USANIH National
   Cancer Institute (NCI) [CA31946, CA21115, CA21076, CA16116, CA66636,
   CA23318, CA49957, CA12046, CA14548] Funding Source: Medline
CR Borgstrom P, 1999, ANTICANCER RES, V19, P4203
   BROWN LF, 1995, HUM PATHOL, V26, P86, DOI 10.1016/0046-8177(95)90119-1
   BROWN LF, 1993, CANCER RES, V53, P4727
   Ferrara N, 2003, NAT MED, V9, P669, DOI 10.1038/nm0603-669
   FERRARA N, 1995, BREAST CANCER RES TR, V36, P127, DOI 10.1007/BF00666035
   FOLKMAN J, 1990, JNCI-J NATL CANCER I, V82, P4, DOI 10.1093/jnci/82.1.4
   Giantonio BJ, 2005, J CLIN ONCOL, V23, p1S
   Hanahan D, 2000, CELL, V100, P57, DOI 10.1016/S0092-8674(00)81683-9
   Hurwitz H, 2004, NEW ENGL J MED, V350, P2335, DOI 10.1056/NEJMoa032691
   Jain RK, 2001, NAT MED, V7, P987, DOI 10.1038/nm0901-987
   James K, 1999, J NATL CANCER I, V91, P523, DOI 10.1093/jnci/91.6.523
   Jemal A, 2005, CA-CANCER J CLIN, V55, P259
   Jemal A, 2005, CA-CANCER J CLIN, V55, P10, DOI 10.3322/canjclin.55.1.10
   JENNISON C, 1989, J R STAT SOC B, V51, P305
   Johnson DH, 2004, J CLIN ONCOL, V22, P2184, DOI 10.1200/JCO.2004.11.022
   Jubb AM, 2006, J CLIN ONCOL, V24, P217, DOI 10.1200/JCO.2005.01.5388
   Kabbinavar F. F., 1995, Proceedings of the American Association for Cancer Research Annual Meeting, V36, P488
   KIM KJ, 1993, NATURE, V362, P841, DOI 10.1038/362841a0
   KOZLOFF M, 2005, J CLIN ONCOL S, V23, p16S
   Mattern J, 1996, BRIT J CANCER, V73, P931, DOI 10.1038/bjc.1996.166
   Miller KD, 2005, BREAST CANCER RES TR, V94, pS6
   Schiller JH, 2002, NEW ENGL J MED, V346, P92, DOI 10.1056/NEJMoa011954
   Seto T, 2006, LUNG CANCER-J IASLC, V53, P91, DOI 10.1016/j.lungcan.2006.02.009
   Willett CG, 2004, NAT MED, V10, P649, DOI 10.1038/nm0604-649c
   Willett CG, 2004, NAT MED, V10, P145, DOI 10.1038/nm988
NR 25
TC 4484
Z9 4662
U1 10
U2 392
PU MASSACHUSETTS MEDICAL SOC
PI WALTHAM
PA WALTHAM WOODS CENTER, 860 WINTER ST,, WALTHAM, MA 02451-1413 USA
SN 0028-4793
EI 1533-4406
J9 NEW ENGL J MED
JI N. Engl. J. Med.
PD DEC 14
PY 2006
VL 355
IS 24
BP 2542
EP 2550
DI 10.1056/NEJMoa061884
PG 9
WC Medicine, General & Internal
SC General & Internal Medicine
GA 116BZ
UT WOS:000242778800006
PM 17167137
DA 2021-12-02
ER

PT J
AU Shepherd, FA
   Pereira, JR
   Ciuleanu, T
   Tan, EH
   Hirsh, V
   Thongprasert, S
   Campos, D
   Maoleekoonpiroj, S
   Smylie, M
   Martins, R
   van Kooten, M
   Dediu, M
   Findlay, B
   Tu, DS
   Johnston, D
   Bezjak, A
   Clark, G
   Santabarbara, P
   Seymour, L
AF Shepherd, FA
   Pereira, JR
   Ciuleanu, T
   Tan, EH
   Hirsh, V
   Thongprasert, S
   Campos, D
   Maoleekoonpiroj, S
   Smylie, M
   Martins, R
   van Kooten, M
   Dediu, M
   Findlay, B
   Tu, DS
   Johnston, D
   Bezjak, A
   Clark, G
   Santabarbara, P
   Seymour, L
CA Natl Canc Inst Canada Clin Trials
TI Erlotinib in previously treated non-small-cell lung cancer
SO NEW ENGLAND JOURNAL OF MEDICINE
LA English
DT Article
ID GROWTH-FACTOR RECEPTOR; PHASE-III TRIAL; GEFITINIB; MUTATIONS;
   DOCETAXEL; PLATINUM; RESPONSIVENESS; SENSITIVITY; COMBINATION;
   EXPRESSION
AB BACKGROUND
   We conducted a randomized, placebo-controlled, double-blind trial to determine whether the epidermal growth factor receptor inhibitor erlotinib prolongs survival in non - small-cell lung cancer after the failure of first-line or second-line chemotherapy.
   METHODS
   Patients with stage IIIB or IV non - small-cell lung cancer, with performance status from 0 to 3, were eligible if they had received one or two prior chemotherapy regimens. The patients were stratified according to center, performance status, response to prior chemotherapy, number of prior regimens, and prior platinum-based therapy and were randomly assigned in a 2: 1 ratio to receive oral erlotinib, at a dose of 150 mg daily, or placebo.
   RESULTS
   The median age of the 731 patients who underwent randomization was 61.4 years; 49 percent had received two prior chemotherapy regimens, and 93 percent had received platinum-based chemotherapy. The response rate was 8.9 percent in the erlotinib group and less than 1 percent in the placebo group (P< 0.001); the median duration of the response was 7.9 months and 3.7 months, respectively. Progression-free survival was 2.2 months and 1.8 months, respectively ( hazard ratio, 0.61, adjusted for stratification categories; P< 0.001). Overall survival was 6.7 months and 4.7 months, respectively ( hazard ratio, 0.70; P< 0.001), in favor of erlotinib. Five percent of patients discontinued erlotinib because of toxic effects.
   CONCLUSIONS
   Erlotinib can prolong survival in patients with non - small-cell lung cancer after first-line or second-line chemotherapy.
C1 Univ Hlth Network, Dept Med Oncol & Hematol, Princess Margaret Site, Toronto, ON, Canada.
   Univ Hlth Network, Dept Radiat Oncol, Toronto, ON, Canada.
   Univ Toronto, Toronto, ON, Canada.
   Inst Canc Arnaldo Vieira de Carvalho, Sao Paulo, Brazil.
   Oncol Inst Ion Chiricuta, Cluj Napoca, Romania.
   SGP Natl Canc Ctr, Dept Med Oncol, Singapore, Singapore.
   McGill Univ, Dept Oncol, Montreal, PQ, Canada.
   Chiang Mai Univ, Fac Med, Chiang Mai 50000, Thailand.
   Confidence Med Ctr, San Isidro, Argentina.
   Pramongkutklao Hosp, Bangkok, Thailand.
   Cross Canc Inst, Edmonton, AB T6G 1Z2, Canada.
   Inst Nacl Canc, Rio De Janeiro, Brazil.
   Inst Med Alexander Fleming, Buenos Aires, DF, Argentina.
   Inst Oncol, Bucharest, Romania.
   Hop Hotel Dieu, Hlth Sci Hosp, St Catharines, ON, Canada.
   Natl Canc Inst Canada Clin Trials Grp, Kingston, ON, Canada.
   OSI Pharmaceut, Boulder, CO USA.
RP Shepherd, FA (corresponding author), Univ Hlth Network, Dept Med Oncol & Hematol, Princess Margaret Site, Toronto, ON, Canada.
RI Ciuleanu, Tudor-Eliade/ABH-8452-2020; Dediu, Mircea/AAN-3089-2020;
   Ciuleanu, Tudor Eliade/C-3996-2011
OI Ciuleanu, Tudor Eliade/0000-0003-0958-5597
CR ALBERTI W, 1995, BRIT MED J, V311, P899
   Brabender J, 2001, CLIN CANCER RES, V7, P1850
   Fontanini G, 1998, CLIN CANCER RES, V4, P241
   Fossella, 2004, J CLIN ONCOL, V22, P209, DOI 10.1200/JCO.2004.10.966
   Fossella FV, 2000, J CLIN ONCOL, V18, P2354, DOI 10.1200/JCO.2000.18.12.2354
   Fukuoka M, 2003, J CLIN ONCOL, V21, P2237, DOI 10.1200/JCO.2003.10.038
   GATZEMEIER U, 2004, P AN M AM SOC CLIN, V23, P617
   Giaccone G, 2004, J CLIN ONCOL, V22, P777, DOI 10.1200/JCO.2004.08.001
   Grunwald V, 2003, JNCI-J NATL CANCER I, V95, P851, DOI 10.1093/jnci/95.12.851
   Han SW, 2005, J CLIN ONCOL, V23, P2493, DOI 10.1200/JCO.2005.01.388
   Herbst RS, 2004, J CLIN ONCOL, V22, P785, DOI 10.1200/JCO.2004.07.215
   HERBST RS, 2004, P AN M AM SOC CLIN, V23, P617
   HOCHBERG Y, 1988, BIOMETRIKA, V75, P800, DOI 10.1093/biomet/75.4.800
   Huang SF, 2004, CLIN CANCER RES, V10, P8195, DOI 10.1158/1078-0432.CCR-04-1245
   Inoue A, 2003, LANCET, V361, P137, DOI 10.1016/S0140-6736(03)12190-3
   Isomura M, 2004, J CLIN ONCOL, V22, p200S
   Jemal A, 2004, CA-CANCER J CLIN, V54, P8, DOI 10.3322/canjclin.54.1.8
   Kris MG, 2003, JAMA-J AM MED ASSOC, V290, P2149, DOI 10.1001/jama.290.16.2149
   Lynch TJ, 2004, NEW ENGL J MED, V350, P2129, DOI 10.1056/NEJMoa040938
   Massarelli E, 2003, LUNG CANCER-J IASLC, V39, P55, DOI 10.1016/S0169-5002(02)00308-2
   Miller VA, 2004, J CLIN ONCOL, V22, P1103, DOI 10.1200/JCO.2004.08.158
   Osoba D, 1998, J CLIN ONCOL, V16, P139, DOI 10.1200/JCO.1998.16.1.139
   Paez JG, 2004, SCIENCE, V304, P1497, DOI 10.1126/science.1099314
   Pao W, 2004, P NATL ACAD SCI USA, V101, P13306, DOI 10.1073/pnas.0405220101
   Perez-Soler R, 2004, J CLIN ONCOL, V22, P3238, DOI 10.1200/JCO.2004.11.057
   Perez-Soler Roman, 2003, Oncology (Williston Park), V17, P23
   Pfister DG, 2004, J CLIN ONCOL, V22, P330, DOI 10.1200/JCO.2004.09.053
   RUSCH V, 1993, CANCER RES, V53, P2379
   Rusch V, 1997, CLIN CANCER RES, V3, P515
   SALOMON DS, 1995, CRIT REV ONCOL HEMAT, V19, P183, DOI 10.1016/1040-8428(94)00144-I
   Shepherd FA, 2000, J CLIN ONCOL, V18, P2095, DOI 10.1200/JCO.2000.18.10.2095
   SHEPHERD FA, 2001, CLASSIC PAP CURR COM, V6, P87
   Sridhar SS, 2003, LANCET ONCOL, V4, P397, DOI 10.1016/S1470-2045(03)01137-9
   THATCHER N, 2005, P 96 ANN M AM ASS CA, P4
   Therasse P, 2000, J NATL CANCER I, V92, P205, DOI 10.1093/jnci/92.3.205
   Tsao MS, 2005, NEW ENGL J MED, V353, P133, DOI 10.1056/NEJMoa050736
   TU D, 2003, ENCY BIOPHARMACEUTIC, P614
NR 37
TC 4431
Z9 4645
U1 5
U2 302
PU MASSACHUSETTS MEDICAL SOC
PI WALTHAM
PA WALTHAM WOODS CENTER, 860 WINTER ST,, WALTHAM, MA 02451-1413 USA
SN 0028-4793
EI 1533-4406
J9 NEW ENGL J MED
JI N. Engl. J. Med.
PD JUL 14
PY 2005
VL 353
IS 2
BP 123
EP 132
DI 10.1056/NEJMoa050753
PG 10
WC Medicine, General & Internal
SC General & Internal Medicine
GA 944OP
UT WOS:000230438800004
PM 16014882
DA 2021-12-02
ER

PT J
AU Brahmer, J
   Reckamp, KL
   Baas, P
   Crino, L
   Eberhardt, WEE
   Poddubskaya, E
   Antonia, S
   Pluzanski, A
   Vokes, EE
   Holgado, E
   Waterhouse, D
   Ready, N
   Gainor, J
   Frontera, OA
   Havel, L
   Steins, M
   Garassino, MC
   Aerts, JG
   Domine, M
   Paz-Ares, L
   Reck, M
   Baudelet, C
   Harbison, CT
   Lestini, B
   Spigel, DR
AF Brahmer, Julie
   Reckamp, Karen L.
   Baas, Paul
   Crino, Lucio
   Eberhardt, Wilfried E. E.
   Poddubskaya, Elena
   Antonia, Scott
   Pluzanski, Adam
   Vokes, Everett E.
   Holgado, Esther
   Waterhouse, David
   Ready, Neal
   Gainor, Justin
   Aren Frontera, Osvaldo
   Havel, Libor
   Steins, Martin
   Garassino, Marina C.
   Aerts, Joachim G.
   Domine, Manuel
   Paz-Ares, Luis
   Reck, Martin
   Baudelet, Christine
   Harbison, Christopher T.
   Lestini, Brian
   Spigel, David R.
TI Nivolumab versus Docetaxel in Advanced Squamous-Cell Non-Small-Cell Lung
   Cancer
SO NEW ENGLAND JOURNAL OF MEDICINE
LA English
DT Article
ID PHASE-III TRIAL; LIGAND-1 EXPRESSION; ANTI-PD-1 ANTIBODY; SAFETY;
   CHEMOTHERAPY; BLOCKADE
AB BACKGROUND
   Patients with advanced squamous-cell non-small-cell lung cancer (NSCLC) who have disease progression during or after first-line chemotherapy have limited treatment options. This randomized, open-label, international, phase 3 study evaluated the efficacy and safety of nivolumab, a fully human IgG4 programmed death 1 (PD-1) immune-checkpoint-inhibitor antibody, as compared with docetaxel in this patient population.
   METHODS
   We randomly assigned 272 patients to receive nivolumab, at a dose of 3 mg per kilogram of body weight every 2 weeks, or docetaxel, at a dose of 75 mg per square meter of body-surface area every 3 weeks. The primary end point was overall survival.
   RESULTS
   The median overall survival was 9.2 months (95% confidence interval [CI], 7.3 to 13.3) with nivolumab versus 6.0 months (95% CI, 5.1 to 7.3) with docetaxel. The risk of death was 41% lower with nivolumab than with docetaxel (hazard ratio, 0.59; 95% CI, 0.44 to 0.79; P<0.001). At 1 year, the overall survival rate was 42% (95% CI, 34 to 50) with nivolumab versus 24% (95% CI, 17 to 31) with docetaxel. The response rate was 20% with nivolumab versus 9% with docetaxel (P = 0.008). The median progression-free survival was 3.5 months with nivolumab versus 2.8 months with docetaxel (hazard ratio for death or disease progression, 0.62; 95% CI, 0.47 to 0.81; P<0.001). The expression of the PD-1 ligand (PD-L1) was neither prognostic nor predictive of benefit. Treatment-related adverse events of grade 3 or 4 were reported in 7% of the patients in the nivolumab group as compared with 55% of those in the docetaxel group.
   CONCLUSIONS
   Among patients with advanced, previously treated squamous-cell NSCLC, overall survival, response rate, and progression-free survival were significantly better with nivolumab than with docetaxel, regardless of PD-L1 expression level.
C1 [Brahmer, Julie] Sidney Kimmel Comprehens Canc Ctr Johns Hopkins, Baltimore, MD 21287 USA.
   [Reckamp, Karen L.] City Hope Comprehens Canc Ctr, Duarte, CA USA.
   [Baas, Paul] Netherlands Canc Inst, Amsterdam, Netherlands.
   [Baas, Paul] Antoni van Leeuwenhoek Hosp, Amsterdam, Netherlands.
   [Aerts, Joachim G.] Erasmus MC Canc Inst, Rotterdam, Netherlands.
   [Aerts, Joachim G.] Ziekenhuis Amphia, Breda, Netherlands.
   [Crino, Lucio] Univ Hosp Perugia, Perugia, Italy.
   [Garassino, Marina C.] Fdn IRCCS Ist Nazl Tumori, Milan, Italy.
   [Eberhardt, Wilfried E. E.] Univ Duisburg Essen, Univ Klinikum Essen, West German Canc Ctr, Dept Med Oncol, Essen, Germany.
   [Eberhardt, Wilfried E. E.] Univ Duisburg Essen, Ruhrlandklin, Essen, Germany.
   [Steins, Martin] Univ Heidelberg Hosp, Thoraxklin, Heidelberg, Germany.
   [Reck, Martin] LungenClin Grosshansdorf, Grosshansdorf, Germany.
   [Poddubskaya, Elena] NN Blokhin Russian Canc Res Ctr, Moscow, Russia.
   [Antonia, Scott] Univ S Florida, Coll Med, H Lee Moffitt Canc Ctr & Res Inst, Tampa, FL 33612 USA.
   [Pluzanski, Adam] Inst Marii Sklodowskiej Curie, Ctr Onkol, Warsaw, Poland.
   [Vokes, Everett E.] Univ Chicago Med & Biol Sci, Chicago, IL USA.
   [Holgado, Esther] Hosp Madrid Norte Sanchinarro, Madrid, Spain.
   [Domine, Manuel] Hosp Univ Fdn Jimenez Diaz, Madrid, Spain.
   [Paz-Ares, Luis] Hosp Univ Virgen Rocio, Seville, Spain.
   [Waterhouse, David] Oncol Hematol Care, Cincinnati, OH USA.
   [Ready, Neal] Duke Univ, Med Ctr, Durham, NC USA.
   [Gainor, Justin] Massachusetts Gen Hosp, Boston, MA 02114 USA.
   [Aren Frontera, Osvaldo] Ctr Int Estudios Clin, Santiago, Chile.
   [Havel, Libor] Nemocnice Bulovce, Prague, Czech Republic.
   [Baudelet, Christine; Harbison, Christopher T.; Lestini, Brian] Bristol Myers Squibb Co, Princeton, NJ USA.
   [Spigel, David R.] Sarah Cannon Res Inst, Nashville, TN USA.
   [Spigel, David R.] Tennessee Oncol, Nashville, TN USA.
RP Brahmer, J (corresponding author), Sidney Kimmel Comprehens Canc Ctr Johns Hopkins, Bunting Blaustein Canc Res Bldg,1650 Orleans St, Baltimore, MD 21287 USA.
EM brahmju@jhmi.edu
RI Poddubskaya, Elena/AAK-7600-2021; Pluzanski, Adam/AAF-9531-2021; Aerts,
   Joachim GJV/I-7885-2018; Vokes, Everett/Q-2146-2019; Gainor,
   Justin/T-5411-2019; Garassino, Marina C/D-7128-2017; Poddubskaya,
   Elena/AAU-9664-2020; Paz-Ares, Luis/AAH-2750-2019
OI Pluzanski, Adam/0000-0002-3710-6445; Garassino, Marina
   C/0000-0002-3821-5598; Eberhardt, Wilfried Ernst
   Erich/0000-0003-4284-3586; Poddubskaya, Elena/0000-0001-6476-6337;
   Reckamp, Karen/0000-0002-9213-0325
FU Bristol-Myers SquibbBristol-Myers Squibb; NATIONAL CANCER
   INSTITUTEUnited States Department of Health & Human ServicesNational
   Institutes of Health (NIH) - USANIH National Cancer Institute (NCI)
   [P30CA076292] Funding Source: NIH RePORTER
FX Funded by Bristol-Myers Squibb; CheckMate 017 ClinicalTrials.gov number,
   NCT01642004.
CR [Anonymous], 2010, TAX DOC US PRESCR IN
   [Anonymous], 2014, CYR RAM US PRESCR IN
   Brahmer JR, 2010, J CLIN ONCOL, V28, P3167, DOI 10.1200/JCO.2009.26.7609
   Chen YB, 2012, TUMORI, V98, P751, DOI 10.1700/1217.13499
   Eisenhauer EA, 2009, EUR J CANCER, V45, P228, DOI 10.1016/j.ejca.2008.10.026
   Garon EB, 2014, ANN ONCOL S5, V25
   Garon EB, 2014, LANCET, V384, P665, DOI 10.1016/S0140-6736(14)60845-X
   Gettinger SN, 2015, J CLIN ONCOL
   Hanna N, 2004, J CLIN ONCOL, V22, P1589, DOI 10.1200/JCO.2004.08.163
   Herbst RS, 2014, NATURE, V515, P563, DOI 10.1038/nature14011
   Kim ES, 2008, LANCET, V372, P1809, DOI 10.1016/S0140-6736(08)61758-4
   National Comprehensive Cancer Network (NCCN), 2015, NONSM CELL LUNG CANC
   Pardoll DM, 2012, NAT REV CANCER, V12, P252, DOI 10.1038/nrc3239
   Penrod JR, 2014, J CLIN ONCOL S, V32, P15
   Rizvi NA, 2015, SCIENCE, V348, P124, DOI 10.1126/science.aaa1348
   Rizvi NA, 2015, LANCET ONCOL, V16, P257, DOI 10.1016/S1470-2045(15)70054-9
   Shepherd FA, 2000, J CLIN ONCOL, V18, P2095, DOI 10.1200/JCO.2000.18.10.2095
   Soria JC, 2013, EUR J CANC S2, V49
   Topalian SL, 2012, NEW ENGL J MED, V366, P2443, DOI 10.1056/NEJMoa1200690
   Travis WD, 2011, CLIN CHEST MED, V32, P669, DOI 10.1016/j.ccm.2011.08.005
   Velcheti V, 2014, LAB INVEST, V94, P107, DOI 10.1038/labinvest.2013.130
   Wang CY, 2014, CANCER IMMUNOL RES, V2, P846, DOI 10.1158/2326-6066.CIR-14-0040
NR 22
TC 4391
Z9 4562
U1 12
U2 502
PU MASSACHUSETTS MEDICAL SOC
PI WALTHAM
PA WALTHAM WOODS CENTER, 860 WINTER ST,, WALTHAM, MA 02451-1413 USA
SN 0028-4793
EI 1533-4406
J9 NEW ENGL J MED
JI N. Engl. J. Med.
PD JUL 9
PY 2015
VL 373
IS 2
BP 123
EP 135
DI 10.1056/NEJMoa1504627
PG 13
WC Medicine, General & Internal
SC General & Internal Medicine
GA CM3QP
UT WOS:000357598600005
PM 26028407
OA Bronze, Green Accepted
HC Y
HP N
DA 2021-12-02
ER

PT J
AU Temel, JS
   Greer, JA
   Muzikansky, A
   Gallagher, ER
   Admane, S
   Jackson, VA
   Dahlin, CM
   Blinderman, CD
   Jacobsen, J
   Pirl, WF
   Billings, JA
   Lynch, TJ
AF Temel, Jennifer S.
   Greer, Joseph A.
   Muzikansky, Alona
   Gallagher, Emily R.
   Admane, Sonal
   Jackson, Vicki A.
   Dahlin, Constance M.
   Blinderman, Craig D.
   Jacobsen, Juliet
   Pirl, William F.
   Billings, J. Andrew
   Lynch, Thomas J.
TI Early Palliative Care for Patients with Metastatic Non-Small-Cell Lung
   Cancer
SO NEW ENGLAND JOURNAL OF MEDICINE
LA English
DT Article
ID QUALITY-OF-LIFE; FUNCTIONAL ASSESSMENT; ELDERLY-PATIENTS; SUPPORTIVE
   CARE; THERAPY-LUNG; DEPRESSION; SURVIVAL; CISPLATIN; TRIAL; INTERVENTION
AB BACKGROUND
   Patients with metastatic non-small-cell lung cancer have a substantial symptom burden and may receive aggressive care at the end of life. We examined the effect of introducing palliative care early after diagnosis on patient-reported outcomes and end-of-life care among ambulatory patients with newly diagnosed disease.
   METHODS
   We randomly assigned patients with newly diagnosed metastatic non-small-cell lung cancer to receive either early palliative care integrated with standard oncologic care or standard oncologic care alone. Quality of life and mood were assessed at baseline and at 12 weeks with the use of the Functional Assessment of Cancer Therapy-Lung (FACT-L) scale and the Hospital Anxiety and Depression Scale, respectively. The primary outcome was the change in the quality of life at 12 weeks. Data on end-of-life care were collected from electronic medical records.
   RESULTS
   Of the 151 patients who underwent randomization, 27 died by 12 weeks and 107 (86% of the remaining patients) completed assessments. Patients assigned to early palliative care had a better quality of life than did patients assigned to standard care (mean score on the FACT-L scale [in which scores range from 0 to 136, with higher scores indicating better quality of life], 98.0 vs. 91.5; P = 0.03). In addition, fewer patients in the palliative care group than in the standard care group had depressive symptoms (16% vs. 38%, P = 0.01). Despite the fact that fewer patients in the early palliative care group than in the standard care group received aggressive end-of-life care (33% vs. 54%, P = 0.05), median survival was longer among patients receiving early palliative care (11.6 months vs. 8.9 months, P = 0.02).
   CONCLUSIONS
   Among patients with metastatic non-small-cell lung cancer, early palliative care led to significant improvements in both quality of life and mood. As compared with patients receiving standard care, patients receiving early palliative care had less aggressive care at the end of life but longer survival. (Funded by an American Society of Clinical Oncology Career Development Award and philanthropic gifts; ClinicalTrials.gov number, NCT01038271.)
C1 [Temel, Jennifer S.; Greer, Joseph A.; Muzikansky, Alona; Gallagher, Emily R.; Jackson, Vicki A.; Dahlin, Constance M.; Jacobsen, Juliet; Pirl, William F.; Billings, J. Andrew] Massachusetts Gen Hosp, Boston, MA 02114 USA.
   [Admane, Sonal] SUNY Buffalo, Buffalo, NY 14260 USA.
   [Blinderman, Craig D.] Columbia Univ, Med Ctr, Dept Anesthesiol, New York, NY USA.
   [Lynch, Thomas J.] Yale Univ, New Haven, CT USA.
RP Temel, JS (corresponding author), Massachusetts Gen Hosp, 55 Fruit St,Yawkey 7B, Boston, MA 02114 USA.
EM jtemel@partners.org
RI Admane, Sonal/K-7486-2019
OI admane, sonal/0000-0002-1616-5462; Pirl, William/0000-0001-5226-9886
FU American Society of Clinical Oncology; Joanne Hill Monahan Cancer Fund
   and Golf Fights Cancer; RocheRoche Holding; Boehringer
   IngelheimBoehringer Ingelheim; MerckMerck & Company;
   AstraZenecaAstraZeneca; Bristol-Myers SquibbBristol-Myers Squibb;
   Sanofi-AventisSanofi-Aventis
FX Supported by an American Society of Clinical Oncology Career Development
   Award and philanthropic gifts from the Joanne Hill Monahan Cancer Fund
   and Golf Fights Cancer.; Dr. Temel reports receiving payment for
   developing continuing medical education (CME) programs from
   InforMEDical; and Dr. Lynch, serving on the board of Infinity
   Pharmaceuticals, receiving consulting fees from Roche, Boehringer
   Ingelheim, Merck, AstraZeneca, Bristol-Myers Squibb, and Sanofi-Aventis,
   royalties from Partners HealthCare, and payment for developing CME
   programs from InforMEDical. No other potential conflict of interest
   relevant to this article was reported.
CR ALBERTI W, 1995, BRIT MED J, V311, P899
   *AM SOC CLIN ONC Q, 2009, ASCO QOPI SUMM MEAS
   Bakitas M, 2009, JAMA-J AM MED ASSOC, V302, P741, DOI 10.1001/jama.2009.1198
   Bonomi P, 2000, J CLIN ONCOL, V18, P623, DOI 10.1200/JCO.2000.18.3.623
   Brown J, 2005, J CLIN ONCOL, V23, P7417, DOI 10.1200/JCO.2005.09.158
   Cella D, 2004, SEMIN ONCOL, V31, P11, DOI 10.1053/j.seminoncol.2004.04.008
   Cella D, 2002, J CLIN EPIDEMIOL, V55, P285, DOI 10.1016/S0895-4356(01)00477-2
   CELLA DF, 1995, LUNG CANCER-J IASLC, V12, P199, DOI 10.1016/0169-5002(95)00450-F
   Earle CC, 2008, J CLIN ONCOL, V26, P3860, DOI 10.1200/JCO.2007.15.8253
   Emanuel EJ, 2002, ARCH INTERN MED, V162, P1722, DOI 10.1001/archinte.162.15.1722
   Ferris FD, 2009, J CLIN ONCOL, V27, P3052, DOI 10.1200/JCO.2008.20.1558
   Follwell M, 2009, J CLIN ONCOL, V27, P206, DOI 10.1200/JCO.2008.17.7568
   HOPWOOD P, 1995, BRIT J CANCER, V71, P633, DOI 10.1038/bjc.1995.124
   Hopwood P, 2000, J CLIN ONCOL, V18, P893, DOI 10.1200/JCO.2000.18.4.893
   JACKSON VA, 2009, J CLIN ONCOL S, V27, P20635
   Jemal A, 2009, CA-CANCER J CLIN, V59, P225, DOI 10.3322/caac.20006
   Jordhoy MS, 2001, J CLIN ONCOL, V19, P3884, DOI 10.1200/JCO.2001.19.18.3884
   Kroenke K, 2001, J GEN INTERN MED, V16, P606, DOI 10.1046/j.1525-1497.2001.016009606.x
   Langer CJ, 2002, JNCI-J NATL CANCER I, V94, P173
   Levy MH, 2009, J NATL COMPR CANC NE, V7, P436, DOI 10.6004/jnccn.2009.0031
   Lutz S, 2001, J Palliat Med, V4, P157, DOI 10.1089/109662101750290191
   Maione P, 2005, J CLIN ONCOL, V23, P6865, DOI 10.1200/JCO.2005.02.527
   Mongan JJ, 2008, NEW ENGL J MED, V358, P1509, DOI 10.1056/NEJMsb0707912
   Morita T, 2005, J CLIN ONCOL, V23, P2637, DOI 10.1200/JCO.2005.12.107
   Movsas B, 2009, J CLIN ONCOL, V27, P5816, DOI 10.1200/JCO.2009.23.7420
   National Consensus Project, 2009, CLIN PRACT GUID QUAL
   OKEN MM, 1982, AM J CLIN ONCOL-CANC, V5, P649, DOI 10.1097/00000421-198212000-00014
   Pirl WF, 2008, PSYCHOSOMATICS, V49, P218, DOI 10.1176/appi.psy.49.3.218
   Rabow MW, 2004, ARCH INTERN MED, V164, P83, DOI 10.1001/archinte.164.1.83
   Rummans TA, 2006, J CLIN ONCOL, V24, P635, DOI 10.1200/JCO.2006.06.209
   Sandler AB, 2000, J CLIN ONCOL, V18, P122, DOI 10.1200/JCO.2000.18.1.122
   Spiro SG, 2004, THORAX, V59, P828, DOI 10.1136/thx.2003.020164
   Tang ST, 2009, J CLIN ONCOL, V27, P4613, DOI 10.1200/JCO.2008.20.5096
   Temel JS, 2007, J CLIN ONCOL, V25, P2377, DOI 10.1200/JCO.2006.09.2627
   Temel JS, 2010, J GEN INTERN MED, V25, P150, DOI 10.1007/s11606-009-1161-z
   Walling A, 2008, J CLIN ONCOL, V26, P3896, DOI 10.1200/JCO.2007.15.9509
   Weinstein MC, 2010, NEW ENGL J MED, V362, P460, DOI 10.1056/NEJMsb0911104
   ZIGMOND AS, 1983, ACTA PSYCHIAT SCAND, V67, P361, DOI 10.1111/j.1600-0447.1983.tb09716.x
   Zimmermann C, 2008, JAMA-J AM MED ASSOC, V299, P1698, DOI 10.1001/jama.299.14.1698
NR 39
TC 4074
Z9 4124
U1 11
U2 429
PU MASSACHUSETTS MEDICAL SOC
PI WALTHAM
PA WALTHAM WOODS CENTER, 860 WINTER ST,, WALTHAM, MA 02451-1413 USA
SN 0028-4793
EI 1533-4406
J9 NEW ENGL J MED
JI N. Engl. J. Med.
PD AUG 19
PY 2010
VL 363
IS 8
BP 733
EP 742
DI 10.1056/NEJMoa1000678
PG 10
WC Medicine, General & Internal
SC General & Internal Medicine
GA 639TE
UT WOS:000280996600007
PM 20818875
DA 2021-12-02
ER

PT J
AU Schiller, JH
   Harrington, D
   Belani, CP
   Langer, C
   Sandler, A
   Krook, J
   Zhu, JM
   Johnson, DH
AF Schiller, JH
   Harrington, D
   Belani, CP
   Langer, C
   Sandler, A
   Krook, J
   Zhu, JM
   Johnson, DH
CA Eastern Cooperative Oncology Grp
TI Comparison of four chemotherapy regimens for advanced non-small-cell
   lung cancer
SO NEW ENGLAND JOURNAL OF MEDICINE
LA English
DT Article
ID COOPERATIVE-ONCOLOGY-GROUP; QUALITY-OF-LIFE; RANDOMIZED TRIAL;
   CISPLATIN; SURVIVAL; COMBINATION; PACLITAXEL; ETOPOSIDE
AB Background We conducted a randomized study to determine whether any of three chemotherapy regimens was superior to cisplatin and paclitaxel in patients with advanced non-small-cell lung cancer.
   Methods A total of 1207 patients with advanced non-small-cell lung cancer were randomly assigned to a reference regimen of cisplatin and paclitaxel or to one of three experimental regimens: cisplatin and gemcitabine, cisplatin and docetaxel, or carboplatin and paclitaxel.
   Results The response rate for all 1155 eligible patients was 19 percent, with a median survival of 7.9 months (95 percent confidence interval, 7.3 to 8.5), a 1-year survival rate of 33 percent (95 percent confidence interval, 30 to 36 percent), and a 2-year survival rate of 11 percent (95 percent confidence interval, 8 to 12 percent). The response rate and survival did not differ significantly between patients assigned to receive cisplatin and paclitaxel and those assigned to receive any of the three experimental regimens. Treatment with cisplatin and gemcitabine was associated with a significantly longer time to the progression of disease than was treatment with cisplatin and paclitaxel but was more likely to cause grade 3, 4, or 5 renal toxicity (in 9 percent of patients, vs. 3 percent of those treated with cisplatin plus paclitaxel). Patients with a performance status of 2 had a significantly lower rate of survival than did those with a performance status of 0 or 1.
   Conclusions None of four chemotherapy regimens offered a significant advantage over the others in the treatment of advanced non-small-cell lung cancer. (N Engl J Med 2002;346:92-8.) Copyright (C) 2002 Massachusetts Medical Society.
C1 Univ Wisconsin Hosp & Clin, Madison, WI 53792 USA.
   Dana Farber Canc Inst, Boston, MA 02115 USA.
   Univ Pittsburgh, Inst Canc, Pittsburgh, PA USA.
   Fox Chase Canc Ctr, Philadelphia, PA 19111 USA.
   Indiana Univ, Indianapolis, IN 46204 USA.
   Duluth Clin, Duluth, MN USA.
   Vanderbilt Univ, Nashville, TN USA.
RP Schiller, JH (corresponding author), Univ Wisconsin Hosp & Clin, Madison, WI 53792 USA.
RI Johnson, David H./A-7437-2009
OI Belani, Chandra/0000-0001-5049-5329
FU NATIONAL CANCER INSTITUTEUnited States Department of Health & Human
   ServicesNational Institutes of Health (NIH) - USANIH National Cancer
   Institute (NCI) [U10CA023318] Funding Source: NIH RePORTER; NCI NIH
   HHSUnited States Department of Health & Human ServicesNational
   Institutes of Health (NIH) - USANIH National Cancer Institute (NCI)
   [CA-23318] Funding Source: Medline
CR Abratt RP, 1995, P AN M AM SOC CLIN, V14, P375
   ALBERTI W, 1995, BRIT MED J, V311, P899
   Bonomi P, 2000, J CLIN ONCOL, V18, P623, DOI 10.1200/JCO.2000.18.3.623
   BONOMI PD, 1989, J CLIN ONCOL, V7, P1602, DOI 10.1200/JCO.1989.7.11.1602
   Cox D.R., 1989, ANAL BINARY DATA, V2nd ed.
   CRINO L, 1995, P AN M AM SOC CLIN, V14, P352
   Cullen MH, 1999, J CLIN ONCOL, V17, P3188, DOI 10.1200/JCO.1999.17.10.3188
   GANDARA DR, 1993, J CLIN ONCOL, V11, P873, DOI 10.1200/JCO.1993.11.5.873
   GRILLI R, 1993, J CLIN ONCOL, V11, P1866, DOI 10.1200/JCO.1993.11.10.1866
   JOHNSON DH, 1999, P AN M AM SOC CLIN, V18, pA461
   KAPLAN EL, 1958, J AM STAT ASSOC, V53, P457, DOI 10.2307/2281868
   KLASTERSKY J, 1989, J CLIN ONCOL, V7, P1087, DOI 10.1200/JCO.1989.7.8.1087
   LANGER CJ, 1995, J CLIN ONCOL, V13, P1860, DOI 10.1200/JCO.1995.13.8.1860
   LECHEVALIER T, 1995, P AN M AM SOC CLIN, V14, P350
   MANTEL NATHAN, 1966, CANCERCHEMOTHERAP REP, V50, P163
   MARINO P, 1994, CHEST, V106, P861, DOI 10.1378/chest.106.3.861
   OBRIEN PC, 1979, BIOMETRICS, V35, P549, DOI 10.2307/2530245
   RAMSEY SD, 2000, P AN M AM SOC CLIN, V19, pA489
   RAPP E, 1988, J CLIN ONCOL, V6, P633, DOI 10.1200/JCO.1988.6.4.633
   RUCKDESCHEL JC, 1986, J CLIN ONCOL, V4, P14, DOI 10.1200/JCO.1986.4.1.14
   SANDLER AB, 1995, P AN M AM SOC CLIN, V14, P357
NR 21
TC 4052
Z9 4363
U1 8
U2 377
PU MASSACHUSETTS MEDICAL SOC
PI WALTHAM
PA WALTHAM WOODS CENTER, 860 WINTER ST,, WALTHAM, MA 02451-1413 USA
SN 0028-4793
EI 1533-4406
J9 NEW ENGL J MED
JI N. Engl. J. Med.
PD JAN 10
PY 2002
VL 346
IS 2
BP 92
EP 98
DI 10.1056/NEJMoa011954
PG 7
WC Medicine, General & Internal
SC General & Internal Medicine
GA 509EM
UT WOS:000173133400004
PM 11784875
DA 2021-12-02
ER

PT J
AU Maemondo, M
   Inoue, A
   Kobayashi, K
   Sugawara, S
   Oizumi, S
   Isobe, H
   Gemma, A
   Harada, M
   Yoshizawa, H
   Kinoshita, I
   Fujita, Y
   Okinaga, S
   Hirano, H
   Yoshimori, K
   Harada, T
   Ogura, T
   Ando, M
   Miyazawa, H
   Tanaka, T
   Saijo, Y
   Hagiwara, K
   Morita, S
   Nukiwa, T
AF Maemondo, Makoto
   Inoue, Akira
   Kobayashi, Kunihiko
   Sugawara, Shunichi
   Oizumi, Satoshi
   Isobe, Hiroshi
   Gemma, Akihiko
   Harada, Masao
   Yoshizawa, Hirohisa
   Kinoshita, Ichiro
   Fujita, Yuka
   Okinaga, Shoji
   Hirano, Haruto
   Yoshimori, Kozo
   Harada, Toshiyuki
   Ogura, Takashi
   Ando, Masahiro
   Miyazawa, Hitoshi
   Tanaka, Tomoaki
   Saijo, Yasuo
   Hagiwara, Koichi
   Morita, Satoshi
   Nukiwa, Toshihiro
CA NE Japan Study Grp
TI Gefitinib or Chemotherapy for Non-Small-Cell Lung Cancer with Mutated
   EGFR.
SO NEW ENGLAND JOURNAL OF MEDICINE
LA English
DT Article
ID GROWTH-FACTOR-RECEPTOR; PREVIOUSLY TREATED PATIENTS; RANDOMIZED
   PHASE-III; JAPANESE PATIENTS; MUTATIONS; SURVIVAL; PACLITAXEL;
   DOCETAXEL; DISEASE; TRIAL
AB Background: Non-small-cell lung cancer with sensitive mutations of the epidermal growth factor receptor (EGFR) is highly responsive to EGFR tyrosine kinase inhibitors such as gefitinib, but little is known about how its efficacy and safety profile compares with that of standard chemotherapy.
   Methods: We randomly assigned 230 patients with metastatic, non-small-cell lung cancer and EGFR mutations who had not previously received chemotherapy to receive gefitinib or carboplatin-paclitaxel. The primary end point was progression-free survival; secondary end points included overall survival, response rate, and toxic effects.
   Results: In the planned interim analysis of data for the first 200 patients, progression-free survival was significantly longer in the gefitinib group than in the standard-chemotherapy group (hazard ratio for death or disease progression with gefitinib, 0.36; P<0.001), resulting in early termination of the study. The gefitinib group had a significantly longer median progression-free survival (10.8 months, vs. 5.4 months in the chemotherapy group; hazard ratio, 0.30; 95% confidence interval, 0.22 to 0.41; P<0.001), as well as a higher response rate (73.7% vs. 30.7%, P<0.001). The median overall survival was 30.5 months in the gefitinib group and 23.6 months in the chemotherapy group (P=0.31). The most common adverse events in the gefitinib group were rash (71.1%) and elevated aminotransferase levels (55.3%), and in the chemotherapy group, neutropenia (77.0%), anemia (64.6%), appetite loss (56.6%), and sensory neuropathy (54.9%). One patient receiving gefitinib died from interstitial lung disease.
   Conclusions: First-line gefitinib for patients with advanced non-small-cell lung cancer who were selected on the basis of EGFR mutations improved progression-free survival, with acceptable toxicity, as compared with standard chemotherapy. (UMIN-CTR number, C000000376.)
   N Engl J Med 2010;362:2380-8.
C1 [Inoue, Akira] Tohoku Univ Hosp, Dept Resp Med, Aoba Ku, Sendai, Miyagi 9808574, Japan.
   [Maemondo, Makoto] Miyagi Canc Ctr, Sendai, Miyagi, Japan.
   [Sugawara, Shunichi] Sendai Kousei Hosp, Sendai, Miyagi, Japan.
   [Nukiwa, Toshihiro] Tohoku Univ, Grad Sch Med, Sendai, Miyagi 980, Japan.
   [Kobayashi, Kunihiko] Saitama Med Univ, Int Med Ctr, Saitama, Japan.
   [Oizumi, Satoshi] Hokkaido Univ, Sch Med, Sapporo, Hokkaido 060, Japan.
   [Isobe, Hiroshi] Kokka Komuin Kyosai Kumiai Rengokai Sapporo Med C, Sapporo, Hokkaido, Japan.
   [Harada, Masao] Natl Hosp Org, Hokkaido Canc Ctr, Sapporo, Hokkaido, Japan.
   [Kinoshita, Ichiro] Hokkaido Univ, Grad Sch Med, Sapporo, Hokkaido, Japan.
   [Harada, Toshiyuki] Hokkaido Social Insurance Hosp, Sapporo, Hokkaido, Japan.
   [Gemma, Akihiko] Nippon Med Sch, Tokyo 113, Japan.
   [Yoshimori, Kozo] Fukujuji Hosp, AntiTB Assoc, Tokyo, Japan.
   [Yoshizawa, Hirohisa] Niigata Univ, Med & Dent Hosp, Niigata, Japan.
   [Fujita, Yuka] Dohoku Natl Hosp, Natl Hosp Org, Asahikawa, Hokkaido, Japan.
   [Hirano, Haruto] Iwate Cent Prefectural Hosp, Morioka, Iwate, Japan.
   [Ogura, Takashi] Kanagawa Cardiovasc & Resp Ctr, Yokohama, Kanagawa, Japan.
   [Morita, Satoshi] Yokohama City Univ, Med Ctr, Yokohama, Kanagawa 232, Japan.
   [Ando, Masahiro] Tsuboi Canc Ctr Hosp, Koriyama, Fukushima, Japan.
   [Saijo, Yasuo] Hirosaki Univ, Grad Sch Med, Hirosaki, Aomori, Japan.
RP Inoue, A (corresponding author), Tohoku Univ Hosp, Dept Resp Med, Aoba Ku, 1-1 Seiryomachi, Sendai, Miyagi 9808574, Japan.
EM akinoue@idac.tohoku.ac.jp
RI Oizumi, Satoshi/G-6717-2012
OI Usui, Kazuhiro/0000-0002-4492-9327
FU Japan Society for Promotion of ScienceMinistry of Education, Culture,
   Sports, Science and Technology, Japan (MEXT)Japan Society for the
   Promotion of Science; Japanese Foundation for the Multidisciplinary
   Treatment of Cancer; Tokyo Cooperative Oncology Group; Grants-in-Aid for
   Scientific ResearchMinistry of Education, Culture, Sports, Science and
   Technology, Japan (MEXT)Japan Society for the Promotion of
   ScienceGrants-in-Aid for Scientific Research (KAKENHI) [22659160,
   21591006] Funding Source: KAKEN
FX Supported by grants-in-aid from the Japan Society for Promotion of
   Science and the Japanese Foundation for the Multidisciplinary Treatment
   of Cancer and a grant from the Tokyo Cooperative Oncology Group.
CR Ando M, 2006, J CLIN ONCOL, V24, P2549, DOI 10.1200/JCO.2005.04.9866
   Asahina H, 2006, BRIT J CANCER, V95, P998, DOI 10.1038/sj.bjc.6603393
   Bell DW, 2005, J CLIN ONCOL, V23, P8081, DOI 10.1200/JCO.2005.02.7078
   Cohen MH, 2003, ONCOLOGIST, V8, P303, DOI 10.1634/theoncologist.8-4-303
   Fukuoka M, 2003, J CLIN ONCOL, V21, P2237, DOI 10.1200/JCO.2003.10.038
   Inoue, 2009, J CLIN ONCOL, V27, P3071, DOI 10.1200/JCO.2009.23.6935
   Inoue A, 2003, LANCET, V361, P137, DOI 10.1016/S0140-6736(03)12190-3
   Inoue A, 2006, J CLIN ONCOL, V24, P3340, DOI 10.1200/JCO.2005.05.4692
   Inoue A, 2009, J CLIN ONCOL, V27, P1394, DOI 10.1200/JCO.2008.18.7658
   Isomura M, 2004, J CLIN ONCOL, V22, p200S
   Kim ES, 2008, LANCET, V372, P1809, DOI 10.1016/S0140-6736(08)61758-4
   KOBAYASHI K, 2009, J CLIN ONCOL S, V27, pS411, DOI DOI 10.1056/NEJMOA0904554
   Kris MG, 2003, JAMA-J AM MED ASSOC, V290, P2149, DOI 10.1001/jama.290.16.2149
   Kudoh S, 2008, AM J RESP CRIT CARE, V177, P1348, DOI 10.1164/rccm.200710-1501OC
   Lynch TJ, 2004, NEW ENGL J MED, V350, P2129, DOI 10.1056/NEJMoa040938
   Maruyama R, 2008, J CLIN ONCOL, V26, P4244, DOI 10.1200/JCO.2007.15.0185
   Mitsudomi T, 2005, J CLIN ONCOL, V23, P2513, DOI 10.1200/JCO.2005.00.992
   Mitsudomi T, 2010, LANCET ONCOL, V11, P121, DOI 10.1016/S1470-2045(09)70364-X
   Mok TS, 2009, NEW ENGL J MED, V361, P947, DOI 10.1056/NEJMoa0810699
   Morita S, 2009, CLIN CANCER RES, V15, P4493, DOI 10.1158/1078-0432.CCR-09-0391
   Nagai Y, 2005, CANCER RES, V65, P7276, DOI 10.1158/0008-5472.CAN-05-0331
   Ohe Y, 2007, ANN ONCOL, V18, P317, DOI 10.1093/annonc/mdl377
   OKEN MM, 1982, AM J CLIN ONCOL-CANC, V5, P649, DOI 10.1097/00000421-198212000-00014
   Paez JG, 2004, SCIENCE, V304, P1497, DOI 10.1126/science.1099314
   Rosell R, 2009, NEW ENGL J MED, V361, P958, DOI 10.1056/NEJMoa0904554
   Schiller JH, 2002, NEW ENGL J MED, V346, P92, DOI 10.1056/NEJMoa011954
   Shepherd FA, 2005, NEW ENGL J MED, V353, P123, DOI 10.1056/NEJMoa050753
   Sutani A, 2006, BRIT J CANCER, V95, P1483, DOI 10.1038/sj.bjc.6603466
   Tanaka T, 2010, INT J CANCER, V126, P651, DOI 10.1002/ijc.24746
   Thatcher N, 2005, LANCET, V366, P1527, DOI 10.1016/S0140-6736(05)67625-8
   Therasse P, 2000, J NATL CANCER I, V92, P205, DOI 10.1093/jnci/92.3.205
   Toyooka S, 2008, CANCER SCI, V99, P303, DOI 10.1111/j.1349-7006.2007.00688.x
NR 32
TC 3905
Z9 4121
U1 12
U2 335
PU MASSACHUSETTS MEDICAL SOC
PI WALTHAM
PA WALTHAM WOODS CENTER, 860 WINTER ST,, WALTHAM, MA 02451-1413 USA
SN 0028-4793
EI 1533-4406
J9 NEW ENGL J MED
JI N. Engl. J. Med.
PD JUN 24
PY 2010
VL 362
IS 25
BP 2380
EP 2388
DI 10.1056/NEJMoa0909530
PG 9
WC Medicine, General & Internal
SC General & Internal Medicine
GA 614GO
UT WOS:000279043800007
PM 20573926
OA Bronze
DA 2021-12-02
ER

PT J
AU Rosell, R
   Carcereny, E
   Gervais, R
   Vergnenegre, A
   Massuti, B
   Felip, E
   Palmero, R
   Garcia-Gomez, R
   Pallares, C
   Sanchez, JM
   Porta, R
   Cobo, M
   Garrido, P
   Longo, F
   Moran, T
   Insa, A
   De Marinis, F
   Corre, R
   Bover, I
   Illiano, A
   Dansin, E
   de Castro, J
   Milella, M
   Reguart, N
   Altavilla, G
   Jimenez, U
   Provencio, M
   Moreno, MA
   Terrasa, J
   Munoz-Langa, J
   Valdivia, J
   Isla, D
   Domine, M
   Molinier, O
   Mazieres, J
   Baize, N
   Garcia-Campelo, R
   Robinet, G
   Rodriguez-Abreu, D
   Lopez-Vivanco, G
   Gebbia, V
   Ferrera-Delgado, L
   Bombaron, P
   Bernabe, R
   Bearz, A
   Artal, A
   Cortesi, E
   Rolfo, C
   Sanchez-Ronco, M
   Drozdowskyj, A
   Queralt, C
   de Aguirre, I
   Ramirez, JL
   Sanchez, JJ
   Molina, MA
   Taron, M
   Paz-Ares, L
AF Rosell, Rafael
   Carcereny, Enric
   Gervais, Radj
   Vergnenegre, Alain
   Massuti, Bartomeu
   Felip, Enriqueta
   Palmero, Ramon
   Garcia-Gomez, Ramon
   Pallares, Cinta
   Miguel Sanchez, Jose
   Porta, Rut
   Cobo, Manuel
   Garrido, Pilar
   Longo, Flavia
   Moran, Teresa
   Insa, Amelia
   De Marinis, Filippo
   Corre, Romain
   Bover, Isabel
   Illiano, Alfonso
   Dansin, Eric
   de Castro, Javier
   Milella, Michele
   Reguart, Noemi
   Altavilla, Giuseppe
   Jimenez, Ulpiano
   Provencio, Mariano
   Angel Moreno, Miguel
   Terrasa, Josefa
   Munoz-Langa, Jose
   Valdivia, Javier
   Isla, Dolores
   Domine, Manuel
   Molinier, Olivier
   Mazieres, Julien
   Baize, Nathalie
   Garcia-Campelo, Rosario
   Robinet, Gilles
   Rodriguez-Abreu, Delvys
   Lopez-Vivanco, Guillermo
   Gebbia, Vittorio
   Ferrera-Delgado, Lioba
   Bombaron, Pierre
   Bernabe, Reyes
   Bearz, Alessandra
   Artal, Angel
   Cortesi, Enrico
   Rolfo, Christian
   Sanchez-Ronco, Maria
   Drozdowskyj, Ana
   Queralt, Cristina
   de Aguirre, Itziar
   Luis Ramirez, Jose
   Javier Sanchez, Jose
   Angel Molina, Miguel
   Taron, Miquel
   Paz-Ares, Luis
CA Grp Francais Pneumocancerologie
   Assoc Italiana Oncologia Toracica
TI Erlotinib versus standard chemotherapy as first-line treatment for
   European patients with advanced EGFR mutation-positive non-small-cell
   lung cancer (EURTAC): a multicentre, open-label, randomised phase 3
   trial
SO LANCET ONCOLOGY
LA English
DT Article
ID GEFITINIB; CARBOPLATIN/PACLITAXEL; SENSITIVITY; THERAPY; TUMORS; IPASS
AB Background Erlotinib has been shown to improve progression-free survival compared with chemotherapy when given as first-line treatment for Asian patients with non-small-cell lung cancer (NSCLC) with activating EGFR mutations. We aimed to assess the safety and efficacy of erlotinib compared with standard chemo therapy for first-line treatment of European patients with advanced EGFR-mutation positive NSCLC.
   Methods We undertook the open-label, randomised phase 3 EURTAC trial at 42 hospitals in France, Italy, and Spain. Eligible participants were adults (>18 years) with NSCLC and EGFR mutations (exon 19 deletion or L858R mutation in exon 21) with no history of chemotherapy for metastatic disease (neoadjuvant or adjuvant chemotherapy ending >= 6 months before study entry was allowed). We randomly allocated participants (1: 1) according to a computer-generated allocation schedule to receive oral erlotinib 150 mg per day or 3 week cycles of standard intravenous chemotherapy of cisplatin 75 mg/m(2) on day 1 plus docetaxel (75 mg/m(2) on day 1) or gemcitabine (1250 mg/m(2) on days 1 and 8). Carboplatin (AUC 6 with docetaxel 75 mg/m(2) or AUC 5 with gemcitabine 1000 mg/m(2)) was allowed in patients unable to have cisplatin. Patients were stratified by EGFR mutation type and Eastern Cooperative Oncology Group performance status (0 vs 1 vs 2). The primary endpoint was progression-free survival (PFS) in the intention-to-treat population. We assessed safety in all patients who received study drug (>= 1 dose). This study is registered with ClinicalTrials.gov, number NCT00446225.
   Findings Between Feb 15, 2007, and Jan 4, 2011, 174 patients with EGFR mutations were enrolled. One patient received treatment before randomisation and was thus withdrawn from the study; of the remaining patients, 86 were randomly assigned to receive erlotinib and 87 to receive standard chemotherapy. The preplanned interim analysis showed that the study met its primary endpoint; enrolment was halted, and full evaluation of the results was recommended. At data cutoff (Jan 26, 2011), median PFS was 9.7 months (95% CI 8.4-12.3) in the erlotinib group, compared with 5.2 months (4.5-5.8) in the standard chemotherapy group (hazard ratio 0.37, 95% CI 0.25-0.54; p<0.0001). Main grade 3 or 4 toxicities were rash (11 [13%] of 84 patients given erlotinib vs none of 82 patients in the chemotherapy group), neutropenia (none vs 18 [22%]), anaemia (one [1%] vs three [4%]), and increased aminotransferase concentrations (two [2%] vs 0). Five (6%) patients on erlotinib had treatment-related severe adverse events compared with 16 patients (20%) on chemotherapy. One patient in the erlotinib group and two in the standard chemotherapy group died from treatment-related causes.
   Interpretation Our findings strengthen the rationale for routine baseline tissue-based assessment of EGFR mutations in patients with NSCLC and for treatment of mutation-positive patients with EGFR tyrosine-kinase inhibitors.
C1 [Rosell, Rafael; Angel Molina, Miguel; Taron, Miquel] USP Dexeus Univ Inst, Barcelona, Spain.
   [Gervais, Radj] Ctr Francois Baclesse, F-14021 Caen, France.
   [Vergnenegre, Alain] Hop Cluzeau, Limoges, France.
   [Massuti, Bartomeu] Hosp Gen Alicante, Alicante, Spain.
   [Felip, Enriqueta] Hosp Valle De Hebron, Barcelona, Spain.
   [Palmero, Ramon] Catalan Inst Oncol, Bellvitge, Spain.
   [Garcia-Gomez, Ramon] Hosp Gregorio Maranon, Madrid, Spain.
   [Pallares, Cinta] Hosp Santa Creu & Sant Pau, Barcelona, Spain.
   [Miguel Sanchez, Jose] Hosp 12 Octubre, E-28041 Madrid, Spain.
   [Miguel Sanchez, Jose] MD Anderson, Madrid, Spain.
   [Porta, Rut] Catalan Inst Oncol, Girona, Spain.
   [Cobo, Manuel] Hosp Carlos Haya, Malaga, Spain.
   [Garrido, Pilar] Hosp Ramon & Cajal, E-28034 Madrid, Spain.
   [Longo, Flavia] Azienda Policlin Umberto I, Rome, Italy.
   [Insa, Amelia] Hosp Clin, Valencia, Spain.
   [De Marinis, Filippo] Azienda Osped Camillo Forlanini, Rome, Italy.
   [Corre, Romain] CHU Rennes Hop Ponchaillou, Rennes, France.
   [Bover, Isabel] Hosp Son Llatzer, Mallorca, Spain.
   [Illiano, Alfonso] Osped Colli, Naples, Italy.
   [Dansin, Eric] Ctr Oscar Lambret, F-59020 Lille, France.
   [de Castro, Javier] Hosp La Paz, Madrid, Spain.
   [Milella, Michele] Hosp Regina Elena, Rome, Italy.
   [Reguart, Noemi] Hosp Clin Barcelona, Barcelona, Spain.
   [Altavilla, Giuseppe] Azienda Osped Policlin G Martino, Messina, Italy.
   [Jimenez, Ulpiano] Hosp Princesa, Madrid, Spain.
   [Provencio, Mariano] Hosp Puerta de Hierro, Madrid, Spain.
   [Angel Moreno, Miguel] Complejo Hospitalario Jaen, Jaen, Spain.
   [Terrasa, Josefa] Hosp Son Dureta, Mallorca, Spain.
   [Munoz-Langa, Jose] Hosp Dr Peset, Valencia, Spain.
   [Valdivia, Javier] Hosp Virgen de las Nieves, Granada, Spain.
   [Isla, Dolores] Hosp Lozano Blesa, Zaragoza, Spain.
   [Domine, Manuel] Fdn Jimenez Diaz, E-28040 Madrid, Spain.
   [Molinier, Olivier] Le Mans Hosp, Le Mans, France.
   [Mazieres, Julien] Hosp Larrey, Toulouse, France.
   [Baize, Nathalie] CHU Angers, Angers, France.
   [Garcia-Campelo, Rosario] Hosp Teresa Herrera, La Coruna, Spain.
   [Robinet, Gilles] Ctr Hosp Univ Morvan, Brest, France.
   [Rodriguez-Abreu, Delvys] Hosp Insular Gran Canaria, Las Palmas Gran Canaria, Spain.
   [Lopez-Vivanco, Guillermo] Hosp Cruces, Bilbao, Spain.
   [Gebbia, Vittorio] Casa Cura La Maddalena, Palermo, Italy.
   [Ferrera-Delgado, Lioba] Hosp La Candelaria, Tenerife, Spain.
   [Bombaron, Pierre] Ctr Hosp Emile Muller, Mulhouse, France.
   [Bernabe, Reyes] Hosp Nuestra Senora Valme, Seville, Spain.
   [Bearz, Alessandra] Ctr Riferimento Oncol, Aviano Pordenone, Italy.
   [Artal, Angel] Hosp Miguel Servet, Zaragoza, Spain.
   [Cortesi, Enrico] Univ Roma La Sapienza, Rome, Italy.
   [Rolfo, Christian] Clin Rotger, Palma De Mallorca, Spain.
   [Sanchez-Ronco, Maria] Univ Alcala de Henares, Madrid, Spain.
   [Drozdowskyj, Ana] Pivotal, Madrid, Spain.
   [Javier Sanchez, Jose] Autonomous Univ Madrid, E-28049 Madrid, Spain.
   [Paz-Ares, Luis] Hosp Virgen del Rocio, Seville, Spain.
   [Rosell, Rafael; Carcereny, Enric; Moran, Teresa; Queralt, Cristina; de Aguirre, Itziar; Luis Ramirez, Jose; Taron, Miquel] Catalan Inst Oncol, Badalona, Spain.
RP Rosell, R (corresponding author), Hosp Badalona Germans Trias & Pujol, Catalan Inst Oncol, Med Oncol Serv, Barcelona 08916, Spain.
EM rrosell@iconcologia.net
RI bearz, alessandra/ABE-2497-2020; Lopez, Guillermo/F-3435-2012; GARRIDO,
   PILAR/D-5187-2017; Provencio, Mariano/ABE-8586-2020; Ramirez, Jose
   Luis/E-5161-2018; Insa, Amelia/G-2709-2016; Cortesi,
   Enrico/AAA-2983-2019; Rolfo, Christian/M-8935-2016; de Marinis,
   Filippo/AAR-2826-2020; VERGNENEGRE, Alain/AAG-5795-2019; MAZIERES,
   JULIEN/M-3986-2014; Garrido, Pilar/C-8677-2012; Molina, Miguel
   Angel/AAB-8582-2020; Palmero, Ramon/C-4711-2008; Paz-Ares,
   Luis/AAH-2750-2019; Valdivia Bautista, Javier/ABD-4463-2021; Milella,
   Michele/ABH-8606-2020; Rolfo, Christian/AAW-5173-2021; ,
   Ivan/D-6804-2012
OI bearz, alessandra/0000-0003-1020-2338; GARRIDO,
   PILAR/0000-0002-5899-6125; Provencio, Mariano/0000-0001-9053-9197;
   Ramirez, Jose Luis/0000-0003-1447-2941; Rolfo,
   Christian/0000-0002-5109-0267; Garrido, Pilar/0000-0002-5899-6125;
   Molina, Miguel Angel/0000-0001-8866-9881; Valdivia Bautista,
   Javier/0000-0002-3738-0655; , Ivan/0000-0002-3108-058X; Rodriguez-Abreu,
   Delvys/0000-0003-0506-1366; ALTAVILLA, Giuseppe/0000-0003-3129-7030;
   Rolfo, Christian/0000-0002-7860-8417; Massuti,
   Bartomeu/0000-0002-6247-4493; FELIP, ENRIQUETA/0000-0002-7620-0098;
   Isla, Dolores/0000-0002-2483-198X; De Castro,
   Javier/0000-0002-3622-6306; MUNOZ LANGA, JOSE/0000-0002-6942-8916;
   MAZIERES, JULIEN/0000-0002-5921-7613; Queralt,
   Cristina/0000-0001-9875-0173; Artal Cortes, Angel/0000-0002-3662-7660;
   Palmero, Ramon/0000-0002-0189-6692; INSA, AMELIA/0000-0002-3438-6170;
   Provencio Pulla, Mariano/0000-0001-6315-7919; Artal,
   Angel/0000-0002-9778-706X; Balmana, Judith/0000-0002-0762-6415; Gebbia,
   Vittorio/0000-0001-8848-5951
FU Spanish Lung Cancer Group; Roche Farma; Hoffmann-La RocheHoffmann-La
   Roche; Red Tematica de Investigacion Cooperativa en Cancer
   [RD06/0020/0056]
FX Spanish Lung Cancer Group, Roche Farma, Hoffmann-La Roche, and Red
   Tematica de Investigacion Cooperativa en Cancer.; Hoffmann-La Roche
   provided erlotinib to eligible patients for free. The study was
   partially funded by Roche Farma, Hoffmann-La Roche, and Red Tematica de
   Investigacion Cooperativa en Cancer (grant RD06/0020/0056). We thank the
   medical oncologists, biologists, nurses, data managers, and
   administrative staff who helped make this study possible (especially
   Margarita Majem, Joaquim Bosch-Barrera, Mariacarmela Santarpia, Dinesh
   Lalchandani, Cristina Buges, Erika Mijangos, and Jose Antonio
   Lopez-Vilarino); Daniel Costa, Caicun Zhou, and Ilze Bara for helpful
   comments on early versions of the manuscript; Alain Vergnenegre, Filippo
   De Marinis, and Bartomeu Massuti for their key role as coordinators of
   their respective national lung cancer groups; and representatives of
   Roche Farma and Hoffmann-La Roche who contributed time and effort to
   this study (especially Nils Eckardt, Mariette Schlegel, Alberto
   Fittipaldo, Ilze Bara, Maximo Carreras, Ali Zeaiter, and Gaelle
   Klingelschmitt).
CR [Anonymous], MED DICT REG ACT MED
   *CANC THER EV PROG, CANC THER EV PROGR C
   Chmielecki J, 2011, SCI TRANSL MED, V3, DOI 10.1126/scitranslmed.3002356
   Costa DB, 2007, LUNG CANCER, V58, P95, DOI 10.1016/j.lungcan.2007.05.017
   Fukuoka M, 2011, J CLIN ONCOL, V29, P2866, DOI 10.1200/JCO.2010.33.4235
   Goldstraw P, 2011, LANCET, V378, P1727, DOI 10.1016/S0140-6736(10)62101-0
   Goto K, 2012, J THORAC ONCOL, V7, P115, DOI 10.1097/JTO.0b013e3182307f98
   Hirsch FR, 2011, J CLIN ONCOL, V29, P3567, DOI 10.1200/JCO.2010.34.4929
   Ji HB, 2006, CANCER CELL, V9, P485, DOI 10.1016/j.ccr.2006.04.022
   LAN KKG, 1990, BIOMETRICS, V46, P759, DOI 10.2307/2532094
   Lynch TJ, 2004, NEW ENGL J MED, V350, P2129, DOI 10.1056/NEJMoa040938
   Maemondo M, 2010, NEW ENGL J MED, V362, P2380, DOI 10.1056/NEJMoa0909530
   Mitsudomi T, 2010, LANCET ONCOL, V11, P121, DOI 10.1016/S1470-2045(09)70364-X
   Mok TS, 2009, NEW ENGL J MED, V361, P947, DOI 10.1056/NEJMoa0810699
   Paez JG, 2004, SCIENCE, V304, P1497, DOI 10.1126/science.1099314
   Pao W, 2004, P NATL ACAD SCI USA, V101, P13306, DOI 10.1073/pnas.0405220101
   Pao W, 2010, NAT REV CANCER, V10, P760, DOI 10.1038/nrc2947
   Politi K, 2006, GENE DEV, V20, P1496, DOI 10.1101/gad.1417406
   Rosell R, 2011, CLIN CANCER RES, V17, P1160, DOI 10.1158/1078-0432.CCR-10-2158
   Rosell R, 2009, NEW ENGL J MED, V361, P958, DOI 10.1056/NEJMoa0904554
   Sequist LV, 2008, J CLIN ONCOL, V26, P2442, DOI 10.1200/JCO.2007.14.8494
   Sequist LV, 2011, SCI TRANSL MED, V3, DOI 10.1126/scitranslmed.3002003
   Therasse P, 2000, J NATL CANCER I, V92, P205, DOI 10.1093/jnci/92.3.205
   Zhou CC, 2011, LANCET ONCOL, V12, P735, DOI 10.1016/S1470-2045(11)70184-X
NR 24
TC 3730
Z9 3914
U1 11
U2 428
PU ELSEVIER SCIENCE INC
PI NEW YORK
PA 360 PARK AVE SOUTH, NEW YORK, NY 10010-1710 USA
SN 1470-2045
J9 LANCET ONCOL
JI Lancet Oncol.
PD MAR
PY 2012
VL 13
IS 3
BP 239
EP 246
DI 10.1016/S1470-2045(11)70393-X
PG 8
WC Oncology
SC Oncology
GA 900IO
UT WOS:000300880600031
PM 22285168
HC Y
HP N
DA 2021-12-02
ER

PT J
AU Garon, EB
   Rizvi, NA
   Hui, RN
   Leighl, N
   Balmanoukian, AS
   Eder, JP
   Patnaik, A
   Aggarwal, C
   Gubens, M
   Horn, L
   Carcereny, E
   Ahn, MJ
   Felip, E
   Lee, JS
   Hellmann, MD
   Hamid, O
   Goldman, JW
   Soria, JC
   Dolled-Filhart, M
   Rutledge, RZ
   Zhang, J
   Lunceford, JK
   Rangwala, R
   Lubiniecki, GM
   Roach, C
   Emancipator, K
   Gandhi, L
AF Garon, Edward B.
   Rizvi, Naiyer A.
   Hui, Rina
   Leighl, Natasha
   Balmanoukian, Ani S.
   Eder, Joseph Paul
   Patnaik, Amita
   Aggarwal, Charu
   Gubens, Matthew
   Horn, Leora
   Carcereny, Enric
   Ahn, Myung-Ju
   Felip, Enriqueta
   Lee, Jong-Seok
   Hellmann, Matthew D.
   Hamid, Omid
   Goldman, Jonathan W.
   Soria, Jean-Charles
   Dolled-Filhart, Marisa
   Rutledge, Ruth Z.
   Zhang, Jin
   Lunceford, Jared K.
   Rangwala, Reshma
   Lubiniecki, Gregory M.
   Roach, Charlotte
   Emancipator, Kenneth
   Gandhi, Leena
CA KEYNOTE-001 Investigators
TI Pembrolizumab for the Treatment of Non-Small-Cell Lung Cancer
SO NEW ENGLAND JOURNAL OF MEDICINE
LA English
DT Article
ID ANTI-PD-L1 ANTIBODY; PD-L1 EXPRESSION; BLOCKADE; B7-H1; CHEMOTHERAPY;
   SAFETY; CRIZOTINIB; RESPONSES; THERAPY; LIGANDS
AB BACKGROUND
   We assessed the efficacy and safety of programmed cell death 1 (PD-1) inhibition with pembrolizumab in patients with advanced non-small-cell lung cancer enrolled in a phase 1 study. We also sought to define and validate an expression level of the PD-1 ligand 1 (PD-L1) that is associated with the likelihood of clinical benefit.
   METHODS
   We assigned 495 patients receiving pembrolizumab (at a dose of either 2 mg or 10 mg per kilogram of body weight every 3 weeks or 10 mg per kilogram every 2 weeks) to either a training group (182 patients) or a validation group (313 patients). We assessed PD-L1 expression in tumor samples using immunohistochemical analysis, with results reported as the percentage of neoplastic cells with staining for membranous PD-L1 (proportion score). Response was assessed every 9 weeks by central review.
   RESULTS
   Common side effects that were attributed to pembrolizumab were fatigue, pruritus, and decreased appetite, with no clear difference according to dose or schedule. Among all the patients, the objective response rate was 19.4%, and the median duration of response was 12.5 months. The median duration of progression-free survival was 3.7 months, and the median duration of overall survival was 12.0 months. PD-L1 expression in at least 50% of tumor cells was selected as the cutoff from the training group. Among patients with a proportion score of at least 50% in the validation group, the response rate was 45.2%. Among all the patients with a proportion score of at least 50%, median progression-free survival was 6.3 months; median overall survival was not reached.
   CONCLUSIONS
   Pembrolizumab had an acceptable side-effect profile and showed antitumor activity in patients with advanced non-small-cell lung cancer. PD-L1 expression in at least 50% of tumor cells correlated with improved efficacy of pembrolizumab.
C1 [Garon, Edward B.; Goldman, Jonathan W.] UCLA, David Geffen Sch Med, Santa Monica, CA 90404 USA.
   [Balmanoukian, Ani S.; Hamid, Omid] Angeles Clin & Res Inst, Los Angeles, CA USA.
   [Gubens, Matthew] Univ Calif San Francisco, San Francisco, CA 94143 USA.
   [Roach, Charlotte] Dako, Carpinteria, CA USA.
   [Rizvi, Naiyer A.] Columbia Univ, New York, NY USA.
   [Hellmann, Matthew D.] Mem Sloan Kettering Canc Ctr, New York, NY 10021 USA.
   [Hellmann, Matthew D.] Weill Cornell Med Coll, New York, NY USA.
   [Hui, Rina] Univ Sydney, Westmead Hosp, Westmead, NSW 2145, Australia.
   [Leighl, Natasha] Princess Margaret Canc Ctr, Toronto, ON, Canada.
   [Eder, Joseph Paul] Yale Univ, New Haven, CT USA.
   [Patnaik, Amita] South Texas Accelerated Res Therapeut, San Antonio, TX USA.
   [Aggarwal, Charu] Univ Penn, Abramson Canc Ctr, Philadelphia, PA 19104 USA.
   [Horn, Leora] Vanderbilt Ingram Canc Ctr, Nashville, TN USA.
   [Carcereny, Enric] Catalan Inst Oncol Badalona, Badalona, Spain.
   [Felip, Enriqueta] Vall dHebron Univ Hosp, Barcelona, Spain.
   [Felip, Enriqueta] Vall dHebron Inst Oncol, Barcelona, Spain.
   [Ahn, Myung-Ju] Sungkyunkwan Univ, Sch Med, Samsung Med Ctr, Seoul, South Korea.
   [Lee, Jong-Seok] Seoul Natl Univ, Seoul, South Korea.
   [Soria, Jean-Charles] Inst Gustave Roussy, Villejuif, France.
   [Soria, Jean-Charles] Univ Paris 11, Villejuif, France.
   [Dolled-Filhart, Marisa; Rutledge, Ruth Z.; Zhang, Jin; Lunceford, Jared K.; Rangwala, Reshma; Lubiniecki, Gregory M.; Emancipator, Kenneth] Merck, Kenilworth, NJ USA.
   [Gandhi, Leena] Dana Farber Canc Inst, Boston, MA 02115 USA.
RP Garon, EB (corresponding author), UCLA, David Geffen Sch Med, Translat Oncol Res Lab, 2825 Santa Monica Blvd,Suite 200, Santa Monica, CA 90404 USA.
EM egaron@mednet.ucla.edu
RI Zhang, Jin/E-8298-2017; Soria, Jean-Charles/F-3619-2014; Garassino,
   Marina/D-7128-2017
OI Garassino, Marina/0000-0002-3821-5598; Santini,
   Daniele/0000-0002-9118-3337; FELIP, ENRIQUETA/0000-0002-7620-0098;
   Balmana, Judith/0000-0002-0762-6415; Gandhi, Leena/0000-0002-2398-9179;
   INSA, AMELIA/0000-0002-3438-6170
FU Merck Sharp & Dohme, a subsidiary of Merck; NATIONAL CANCER
   INSTITUTEUnited States Department of Health & Human ServicesNational
   Institutes of Health (NIH) - USANIH National Cancer Institute (NCI)
   [P30CA016672] Funding Source: NIH RePORTER
FX Supported by Merck Sharp & Dohme, a subsidiary of Merck.
CR Ahamadi M, 2014, 23 M POP APPR GROUP
   Alexandrov LB, 2013, NATURE, V500, P415, DOI 10.1038/nature12477
   Bald T, 2014, CANCER DISCOV, V4, P674, DOI 10.1158/2159-8290.CD-13-0458
   Brahmer JR, 2012, NEW ENGL J MED, V366, P2455, DOI 10.1056/NEJMoa1200694
   D'Incecco A, 2015, BRIT J CANCER, V112, P95, DOI 10.1038/bjc.2014.555
   Dong HD, 2002, NAT MED, V8, P793, DOI 10.1038/nm730
   Eisenhauer EA, 2009, EUR J CANCER, V45, P228, DOI 10.1016/j.ejca.2008.10.026
   Ferlay J, 2012, GLOBOCAN 2012 VERSIO
   Freeman GJ, 2000, J EXP MED, V192, P1027, DOI 10.1084/jem.192.7.1027
   Gandhi L, 2014, CANCER RES, V74, DOI 10.1158/1538-7445.AM2014-CT105
   Gerber DE, 2013, J CLIN ONCOL, V31, P1009, DOI 10.1200/JCO.2012.43.7459
   Gettinger S, 2014, CANCER J, V20, P281, DOI 10.1097/PPO.0000000000000063
   Hamid O, 2013, NEW ENGL J MED, V369, P134, DOI 10.1056/NEJMoa1305133
   Hanahan D, 2011, CELL, V144, P646, DOI 10.1016/j.cell.2011.02.013
   Hanna N, 2004, J CLIN ONCOL, V22, P1589, DOI 10.1200/JCO.2004.08.163
   Herbst RS, 2014, NATURE, V515, P563, DOI 10.1038/nature14011
   Keir ME, 2008, ANNU REV IMMUNOL, V26, P677, DOI 10.1146/annurev.immunol.26.021607.090331
   Kondo A, 2010, BLOOD, V116, P1124, DOI 10.1182/blood-2009-12-255125
   Leighl NB, 2012, CURR ONCOL, V19, pS52, DOI 10.3747/co.19.1114
   Lindauer A, 2014, 23 M POP APPR GROUP
   Liu JZ, 2007, BLOOD, V110, P296, DOI 10.1182/blood-2006-10-051482
   Mok TS, 2009, NEW ENGL J MED, V361, P947, DOI 10.1056/NEJMoa0810699
   Pardoll DM, 2012, NAT REV CANCER, V12, P252, DOI 10.1038/nrc3239
   Parsa AT, 2007, NAT MED, V13, P84, DOI 10.1038/nm1517
   Robert C, 2014, ANN ONCOL, V25, pLBA34
   Robert C, 2014, LANCET, V384, P1109, DOI 10.1016/S0140-6736(14)60958-2
   Schreiber RD, 2011, SCIENCE, V331, P1565, DOI 10.1126/science.1203486
   Sharpe AH, 2002, NAT REV IMMUNOL, V2, P116, DOI 10.1038/nri727
   Shaw AT, 2013, NEW ENGL J MED, V368, P2385, DOI 10.1056/NEJMoa1214886
   Siegel RL, 2015, CA-CANCER J CLIN, V65, P5, DOI [10.3322/caac.21254, 10.1001/jamaoto.2014.2530, 10.3322/caac.21208, 10.1136/bmj.g1502]
   Snyder A, 2014, NEW ENGL J MED, V371, P2189, DOI 10.1056/NEJMoa1406498
   Solomon BJ, 2014, NEW ENGL J MED, V371, P2167, DOI [10.1056/NEJMoa1408440, 10.1056/NEJMx150034]
   Sorensen S, 2014, ANN ONCOL         S4, V25, p1328P
   Sun JM, 2014, J CLIN ONCOL, V32, DOI 10.1200/jco.2014.32.15_suppl.8066
   Taube JM, 2012, SCI TRANSL MED, V4, DOI 10.1126/scitranslmed.3003689
   Topalian SL, 2012, NEW ENGL J MED, V366, P2443, DOI 10.1056/NEJMoa1200690
   Tumeh PC, 2014, NATURE, V515, P568, DOI 10.1038/nature13954
   Vesely MD, 2011, ANNU REV IMMUNOL, V29, P235, DOI 10.1146/annurev-immunol-031210-101324
   Wang A, 2015, EJSO-EUR J SURG ONC, V41, P450, DOI 10.1016/j.ejso.2015.01.020
   Wolchok JD, 2009, CLIN CANCER RES, V15, P7412, DOI 10.1158/1078-0432.CCR-09-1624
NR 40
TC 3580
Z9 3715
U1 16
U2 369
PU MASSACHUSETTS MEDICAL SOC
PI WALTHAM
PA WALTHAM WOODS CENTER, 860 WINTER ST,, WALTHAM, MA 02451-1413 USA
SN 0028-4793
EI 1533-4406
J9 NEW ENGL J MED
JI N. Engl. J. Med.
PD MAY 21
PY 2015
VL 372
IS 21
BP 2018
EP 2028
DI 10.1056/NEJMoa1501824
PG 11
WC Medicine, General & Internal
SC General & Internal Medicine
GA CI5PD
UT WOS:000354809300008
PM 25891174
HC Y
HP N
DA 2021-12-02
ER

PT J
AU Kwak, EL
   Bang, YJ
   Camidge, DR
   Shaw, AT
   Solomon, B
   Maki, RG
   Ou, SHI
   Dezube, BJ
   Janne, PA
   Costa, DB
   Varella-Garcia, M
   Kim, WH
   Lynch, TJ
   Fidias, P
   Stubbs, H
   Engelman, JA
   Sequist, LV
   Tan, WW
   Gandhi, L
   Mino-Kenudson, M
   Wei, GC
   Shreeve, SM
   Ratain, MJ
   Settleman, J
   Christensen, JG
   Haber, DA
   Wilner, K
   Salgia, R
   Shapiro, GI
   Clark, JW
   Iafrate, AJ
AF Kwak, Eunice L.
   Bang, Yung-Jue
   Camidge, D. Ross
   Shaw, Alice T.
   Solomon, Benjamin
   Maki, Robert G.
   Ou, Sai-Hong I.
   Dezube, Bruce J.
   Jaenne, Pasi A.
   Costa, Daniel B.
   Varella-Garcia, Marileila
   Kim, Woo-Ho
   Lynch, Thomas J.
   Fidias, Panos
   Stubbs, Hannah
   Engelman, Jeffrey A.
   Sequist, Lecia V.
   Tan, WeiWei
   Gandhi, Leena
   Mino-Kenudson, Mari
   Wei, Greg C.
   Shreeve, S. Martin
   Ratain, Mark J.
   Settleman, Jeffrey
   Christensen, James G.
   Haber, Daniel A.
   Wilner, Keith
   Salgia, Ravi
   Shapiro, Geoffrey I.
   Clark, Jeffrey W.
   Iafrate, A. John
TI Anaplastic Lymphoma Kinase Inhibition in Non-Small-Cell Lung Cancer
SO NEW ENGLAND JOURNAL OF MEDICINE
LA English
DT Article
ID EML4-ALK FUSION GENE; ACTIVATING MUTATIONS; 2ND-LINE TREATMENT;
   PHASE-II; GEFITINIB; ALK; IDENTIFICATION; TUMORS; EGFR; CHEMOTHERAPY
AB BACKGROUND
   Oncogenic fusion genes consisting of EML4 and anaplastic lymphoma kinase (ALK) are present in a subgroup of non-small-cell lung cancers, representing 2 to 7% of such tumors. We explored the therapeutic efficacy of inhibiting ALK in such tumors in an early-phase clinical trial of crizotinib (PF-02341066), an orally available small-molecule inhibitor of the ALK tyrosine kinase.
   METHODS
   After screening tumor samples from approximately 1500 patients with non-small-cell lung cancer for the presence of ALK rearrangements, we identified 82 patients with advanced ALK-positive disease who were eligible for the clinical trial. Most of the patients had received previous treatment. These patients were enrolled in an expanded cohort study instituted after phase 1 dose escalation had established a recommended crizotinib dose of 250 mg twice daily in 28-day cycles. Patients were assessed for adverse events and response to therapy.
   RESULTS
   Patients with ALK rearrangements tended to be younger than those without the rearrangements, and most of the patients had little or no exposure to tobacco and had adenocarcinomas. At a mean treatment duration of 6.4 months, the overall response rate was 57% (47 of 82 patients, with 46 confirmed partial responses and 1 confirmed complete response); 27 patients (33%) had stable disease. A total of 63 of 82 patients (77%) were continuing to receive crizotinib at the time of data cutoff, and the estimated probability of 6-month progression-free survival was 72%, with no median for the study reached. The drug resulted in grade 1 or 2 (mild) gastrointestinal side effects.
   CONCLUSIONS
   The inhibition of ALK in lung tumors with the ALK rearrangement resulted in tumor shrinkage or stable disease in most patients.
C1 [Kwak, Eunice L.; Shaw, Alice T.; Lynch, Thomas J.; Fidias, Panos; Stubbs, Hannah; Engelman, Jeffrey A.; Sequist, Lecia V.; Mino-Kenudson, Mari; Settleman, Jeffrey; Haber, Daniel A.; Clark, Jeffrey W.; Iafrate, A. John] Massachusetts Gen Hosp, Ctr Canc, Boston, MA 02114 USA.
   [Dezube, Bruce J.; Costa, Daniel B.] Beth Israel Deaconess Med Ctr, Boston, MA 02215 USA.
   [Jaenne, Pasi A.; Gandhi, Leena; Shapiro, Geoffrey I.] Dana Farber Canc Inst, Boston, MA 02115 USA.
   [Bang, Yung-Jue; Kim, Woo-Ho] Seoul Natl Univ, Coll Med, Seoul, South Korea.
   [Camidge, D. Ross; Varella-Garcia, Marileila] Univ Colorado, Ctr Canc, Aurora, CO USA.
   [Solomon, Benjamin] Peter MacCallum Canc Ctr, Melbourne, Vic, Australia.
   [Maki, Robert G.] Mem Sloan Kettering Canc Ctr, New York, NY 10021 USA.
   [Ou, Sai-Hong I.] Univ Calif Irvine, Irvine, CA USA.
   [Tan, WeiWei; Wei, Greg C.; Shreeve, S. Martin; Christensen, James G.; Wilner, Keith] Pfizer Pharmaceut Inc, La Jolla, CA USA.
   [Ratain, Mark J.; Salgia, Ravi] Univ Chicago, Chicago, IL 60637 USA.
RP Kwak, EL (corresponding author), Massachusetts Gen Hosp, Ctr Canc, 55 Fruit St,Profess Off Bldg,Rm 238, Boston, MA 02114 USA.
EM ekwak@partners.org
RI Ou, Sai-Hong/AAA-3389-2020; Bang, Yung Jue/J-2759-2012; Camidge, David
   Ross/AAG-9144-2019; Maki, Robert G./AAI-2793-2020; Maki, Robert
   G/J-9145-2019
OI Bang, Yung Jue/0000-0001-6000-4597; Maki, Robert G/0000-0002-9853-2528;
   Solomon, Benjamin/0000-0003-3059-5730; Costa,
   Daniel/0000-0002-0689-395X; Gandhi, Leena/0000-0002-2398-9179
FU PfizerPfizer; Massachusetts General Hospital (MGH) Cancer Center; Aid
   for Cancer Research Foundation; National Cancer InstituteUnited States
   Department of Health & Human ServicesNational Institutes of Health (NIH)
   - USANIH National Cancer Institute (NCI) [CA090578, CA58187, CA46934];
   National Institutes of HealthUnited States Department of Health & Human
   ServicesNational Institutes of Health (NIH) - USA [R01CA136851];
   American Society of Clinical Oncology (ASCO) Cancer Foundation; NCI-ASCO
   Cancer Foundation [CA47179, CA06516]; John and Carol Barry Award;
   NATIONAL CANCER INSTITUTEUnited States Department of Health & Human
   ServicesNational Institutes of Health (NIH) - USANIH National Cancer
   Institute (NCI) [P30CA006516, P30CA046934, P20CA090578, P30CA062203,
   R01CA136851, P01CA047179, P50CA090578, P50CA058187] Funding Source: NIH
   RePORTER
FX Supported by Pfizer; by grants from the Massachusetts General Hospital
   (MGH) Cancer Center, the Aid for Cancer Research Foundation, and from an
   anonymous donor (to MGH); grants from the National Cancer Institute
   (CA090578, to MGH, Dana-Farber Cancer Institute [DFCI], and Beth Israel
   Deaconess Medical Center [BIDMC]) and the National Institutes of Health
   (R01CA136851, to DFCI); a Career Development Award from the American
   Society of Clinical Oncology (ASCO) Cancer Foundation (to BIDMC);
   Clinical Investigator Team Leadership Awards from the NCI-ASCO Cancer
   Foundation (CA47179, to Memorial Sloan-Kettering Cancer Center; and
   CA06516, to DFCI); a John and Carol Barry Award (to Dr. Kwak); and
   grants from the National Cancer Institute (CA58187 and CA46934, to the
   University of Colorado Cancer Center).
CR Asahina H, 2006, BRIT J CANCER, V95, P998, DOI 10.1038/sj.bjc.6603393
   Choi YL, 2008, CANCER RES, V68, P4971, DOI 10.1158/0008-5472.CAN-07-6158
   Christensen JG, 2007, MOL CANCER THER, V6, P3314, DOI 10.1158/1535-7163.MCT-07-0365
   Di Maio M, 2009, J CLIN ONCOL, V27, P1836, DOI 10.1200/JCO.2008.17.5844
   George RE, 2008, NATURE, V455, P975, DOI 10.1038/nature07397
   Gridelli C, 2008, J THORAC ONCOL, V3, P430, DOI 10.1097/JTO.0b013e318168c815
   Inoue A, 2006, J CLIN ONCOL, V24, P3340, DOI 10.1200/JCO.2005.05.4692
   Koivunen JP, 2008, CLIN CANCER RES, V14, P4275, DOI 10.1158/1078-0432.CCR-08-0168
   Kutok JL, 2002, J CLIN ONCOL, V20, P3691, DOI 10.1200/JCO.2002.12.033
   Kwak EL, 2009, J CLIN ONCOL, V27
   Lynch TJ, 2004, NEW ENGL J MED, V350, P2129, DOI 10.1056/NEJMoa040938
   Mano H, 2008, CANCER SCI, V99, P2349, DOI 10.1111/j.1349-7006.2008.00972.x
   McDermott U, 2008, CANCER RES, V68, P3389, DOI 10.1158/0008-5472.CAN-07-6186
   Mino-Kenudson M, 2010, CLIN CANCER RES, V16, P1561, DOI 10.1158/1078-0432.CCR-09-2845
   Mok TS, 2009, NEW ENGL J MED, V361, P947, DOI 10.1056/NEJMoa0810699
   Mosse YP, 2008, NATURE, V455, P930, DOI 10.1038/nature07261
   OKEN MM, 1982, AM J CLIN ONCOL-CANC, V5, P649, DOI 10.1097/00000421-198212000-00014
   Paez JG, 2004, SCIENCE, V304, P1497, DOI 10.1126/science.1099314
   Pao W, 2004, P NATL ACAD SCI USA, V101, P13306, DOI 10.1073/pnas.0405220101
   Perner S, 2008, NEOPLASIA, V10, P298, DOI 10.1593/NEO.07878
   Pulford K, 2004, CELL MOL LIFE SCI, V61, P2939, DOI 10.1007/s00018-004-4275-9
   Rodig SJ, 2009, CLIN CANCER RES, V15, P5216, DOI 10.1158/1078-0432.CCR-09-0802
   Sequist LV, 2008, J CLIN ONCOL, V26, P2442, DOI 10.1200/JCO.2007.14.8494
   Shaw AT, 2009, J CLIN ONCOL, V27, P4247, DOI 10.1200/JCO.2009.22.6993
   Soda M, 2007, NATURE, V448, P561, DOI 10.1038/nature05945
   Takeuchi K, 2008, CLIN CANCER RES, V14, P6618, DOI 10.1158/1078-0432.CCR-08-1018
   Takeuchi K, 2009, CLIN CANCER RES, V15, P3143, DOI 10.1158/1078-0432.CCR-08-3248
   Wong DWS, 2009, CANCER-AM CANCER SOC, V115, P1723, DOI 10.1002/cncr.24181
NR 28
TC 3324
Z9 3455
U1 6
U2 332
PU MASSACHUSETTS MEDICAL SOC
PI WALTHAM
PA WALTHAM WOODS CENTER, 860 WINTER ST,, WALTHAM, MA 02451-1413 USA
SN 0028-4793
EI 1533-4406
J9 NEW ENGL J MED
JI N. Engl. J. Med.
PD OCT 28
PY 2010
VL 363
IS 18
BP 1693
EP 1703
DI 10.1056/NEJMoa1006448
PG 11
WC Medicine, General & Internal
SC General & Internal Medicine
GA 671XF
UT WOS:000283546400004
PM 20979469
OA Green Accepted, Bronze
DA 2021-12-02
ER

PT J
AU Herbst, RS
   Baas, P
   Kim, DW
   Felip, E
   Perez-Gracia, JL
   Han, JY
   Molina, J
   Kim, JH
   Arvis, CD
   Ahn, MJ
   Majem, M
   Fidler, MJ
   de Castro, G
   Garrido, M
   Lubiniecki, GM
   Shentu, Y
   Im, E
   Dolled-Filhart, M
   Garon, EB
AF Herbst, Roy S.
   Baas, Paul
   Kim, Dong-Wan
   Felip, Enriqueta
   Perez-Gracia, Jose L.
   Han, Ji-Youn
   Molina, Julian
   Kim, Joo-Hang
   Arvis, Catherine Dubos
   Ahn, Myung-Ju
   Majem, Margarita
   Fidler, Mary J.
   de Castro, Gilberto, Jr.
   Garrido, Marcelo
   Lubiniecki, Gregory M.
   Shentu, Yue
   Im, Ellie
   Dolled-Filhart, Marisa
   Garon, Edward B.
TI Pembrolizumab versus docetaxel for previously treated, PD-L1-positive,
   advanced non-small-cell lung cancer (KEYNOTE-010): a randomised
   controlled trial
SO LANCET
LA English
DT Article
ID ANTI-PD-L1 ANTIBODY; BLOCKADE; THERAPY; CHEMOTHERAPY; NIVOLUMAB; PD-L1
AB Background Despite recent advances in the treatment of advanced non-small-cell lung cancer, there remains a need for effective treatments for progressive disease. We assessed the efficacy of pembrolizumab for patients with previously treated, PD-L1-positive, advanced non-small-cell lung cancer.
   Methods We did this randomised, open-label, phase 2/3 study at 202 academic medical centres in 24 countries. Patients with previously treated non-small-cell lung cancer with PD-L1 expression on at least 1% of tumour cells were randomly assigned (1:1:1) in blocks of six per stratum with an interactive voice-response system to receive pembrolizumab 2 mg/kg, pembrolizumab 10 mg/kg, or docetaxel 75 mg/m(2) every 3 weeks. The primary endpoints were overall survival and progression-free survival both in the total population and in patients with PD-L1 expression on at least 50% of tumour cells. We used a threshold for significance of p<0.00825 (one-sided) for the analysis of overall survival and a threshold of p<0.001 for progression-free survival. This trial is registered at ClinicalTrials.gov, number NCT01905657.
   Findings Between Aug 28, 2013, and Feb 27, 2015, we enrolled 1034 patients:345 allocated to pembrolizumab 2 mg/kg, 346 allocated to pembrolizumab 10 mg/kg, and 343 allocated to docetaxel. By Sept 30, 2015, 521 patients had died. In the total population, median overall survival was 10.4 months with pembrolizumab 2 mg/kg, 12.7 months with pembrolizumab 10 mg/kg, and 8.5 months with docetaxel. Overall survival was significantly longer for pembrolizumab 2 mg/kg versus docetaxel (hazard ratio [HR] 0.71, 95% CI 0.58-0.88; p=0.0008) and for pembrolizumab 10 mg/kg versus docetaxel (0.61, 0.49-0.75; p<0.0001). Median progression-free survival was 3.9 months with pembrolizumab 2 mg/kg, 4.0 months with pembrolizumab 10 mg/kg, and 4.0 months with docetaxel, with no significant difference for pembrolizumab 2 mg/kg versus docetaxel (0.88, 0.74-1.05; p=0.07) or for pembrolizumab 10 mg/kg versus docetaxel (HR 0.79, 95% CI 0.66-0.94; p=0.004). Among patients with at least 50% of tumour cells expressing PD-L1, overall survival was significantly longer with pembrolizumab 2 mg/kg than with docetaxel (median 14.9 months vs 8.2 months; HR 0.54, 95% CI 0.38-0.77; p=0.0002) and with pembrolizumab 10 mg/kg than with docetaxel (17.3 months vs 8.2 months; 0.50, 0.36-0.70; p<0.0001). Likewise, for this patient population, progression-free survival was significantly longer with pembrolizumab 2 mg/kg than with docetaxel (median 5.0 months vs 4.1 months; HR 0.59, 95% CI 0.44-0.78; p=0.0001) and with pembrolizumab 10 mg/kg than with docetaxel (5.2 months vs 4.1 months; 0.59, 0.45-0.78; p<0.0001). Grade 3-5 treatment-related adverse events were less common with pembrolizumab than with docetaxel (43 [13%] of 339 patients given 2 mg/kg, 55 [16%] of 343 given 10 mg/kg, and 109 [35%] of 309 given docetaxel).
   Interpretation Pembrolizumab prolongs overall survival and has a favourable benefit-to-risk profile in patients with previously treated, PD-L1-positive, advanced non-small-cell lung cancer. These data establish pembrolizumab as a new treatment option for this population and validate the use of PD-L1 selection.
C1 [Herbst, Roy S.] Yale Univ, Sch Med, Yale Canc Ctr, New Haven, CT USA.
   [Herbst, Roy S.] Smilow Canc Hosp, New Haven, CT USA.
   [Baas, Paul] Netherlands Canc Inst, Amsterdam, Netherlands.
   [Baas, Paul] Acad Med Hosp Amsterdam, Amsterdam, Netherlands.
   [Kim, Dong-Wan] Seoul Natl Univ Hosp, Seoul 110744, South Korea.
   [Felip, Enriqueta] Vall DHebron Univ Hosp, Barcelona, Spain.
   [Felip, Enriqueta] Vall dHebron Inst Oncol, Barcelona, Spain.
   [Perez-Gracia, Jose L.] Univ Navarra Clin, Pamplona, Spain.
   [Han, Ji-Youn] Goyang Natl Canc Ctr, Goyang, South Korea.
   [Molina, Julian] Mayo Clin, Rochester, MN USA.
   [Kim, Joo-Hang] CHA Univ, CHA Bundang Med Ctr, Gyeonggi Do, South Korea.
   [Arvis, Catherine Dubos] Ctr Francois Baclesse, Caen, France.
   [Ahn, Myung-Ju] Sungkyunkwan Univ, Sch Med, Samsung Med Ctr, Seoul, South Korea.
   [Majem, Margarita] Hosp Santa Creu & Sant Pau, Barcelona, Spain.
   [Fidler, Mary J.] Rush Univ, Med Ctr, Chicago, IL 60612 USA.
   [de Castro, Gilberto, Jr.] Inst Canc Estado Sao Paulo, Sao Paulo, Brazil.
   [Garrido, Marcelo] Pontificia Univ Catolica Chile, Alameda 340, Santiago, Chile.
   [Lubiniecki, Gregory M.; Shentu, Yue; Im, Ellie; Dolled-Filhart, Marisa] Merck & Co Inc, Kenilworth, NJ USA.
   [Garon, Edward B.] Univ Calif Los Angeles, David Geffen Sch Med, Los Angeles, CA 90095 USA.
RP Herbst, RS (corresponding author), Yale Univ, Sch Med, Yale Comprehens Canc Ctr, Thorac Oncol Res Program,Smilow Canc Hosp, 333 Cedar St,WWW221, New Haven, CT 06520 USA.
EM roy.herbst@yale.edu
RI Kim, Dong-Wan/J-5391-2012; de Castro, Gilberto/C-1627-2013; Miquel,
   Josep Maria/AAG-3508-2019; FELIP, ENRIQUETA/AAG-6316-2019; Perez-Gracia,
   Jose Luis/I-8372-2017
OI de Castro, Gilberto/0000-0001-8765-3044; Perez-Gracia, Jose
   Luis/0000-0003-4941-9075; Balmana, Judith/0000-0002-0762-6415; FELIP,
   ENRIQUETA/0000-0002-7620-0098
FU Merck Co.Merck & Company
FX Merck & Co.
CR Ascierto PA, 2013, J TRANSL MED, V11, DOI 10.1186/1479-5876-11-54
   Borghaei H, 2015, NEW ENGL J MED, V373, P1627, DOI 10.1056/NEJMoa1507643
   Brahmer JR, 2014, J CLIN ONCOL, V32, P8021, DOI DOI 10.1200/jco.2014.32.15_suppl.8021
   Brahmer J, 2015, NEW ENGL J MED, V373, P123, DOI 10.1056/NEJMoa1504627
   Camidge DR, 2014, NAT REV CLIN ONCOL, V11, P473, DOI 10.1038/nrclinonc.2014.104
   Dong HD, 1999, NAT MED, V5, P1365
   Dong HD, 2002, NAT MED, V8, P793, DOI 10.1038/nm730
   EFRON B, 1977, J AM STAT ASSOC, V72, P557, DOI 10.2307/2286217
   Eisenhauer EA, 2009, EUR J CANCER, V45, P228, DOI 10.1016/j.ejca.2008.10.026
   Flotten O, 2015, J THORAC ONCOL S2, V10, P3024
   Francisco LM, 2010, IMMUNOL REV, V236, P219, DOI 10.1111/j.1600-065X.2010.00923.x
   Freeman GJ, 2000, J EXP MED, V192, P1027, DOI 10.1084/jem.192.7.1027
   Garon EB, 2015, NEW ENGL J MED, V372, P2018, DOI 10.1056/NEJMoa1501824
   Garon EB, 2014, LANCET, V384, P665, DOI 10.1016/S0140-6736(14)60845-X
   Gettinger S, 2014, CANCER J, V20, P281, DOI 10.1097/PPO.0000000000000063
   Greenwald RJ, 2005, ANNU REV IMMUNOL, V23, P515, DOI 10.1146/annurev.immunol.23.021704.115611
   Herbst RS, 2014, NATURE, V515, P563, DOI 10.1038/nature14011
   Iwai Y, 2002, P NATL ACAD SCI USA, V99, P12293, DOI 10.1073/pnas.192461099
   Janne PA, 2015, NEW ENGL J MED, V372, P1689, DOI 10.1056/NEJMoa1411817
   McLaughlin J, 2016, JAMA ONCOL, V2, P46, DOI 10.1001/jamaoncol.2015.3638
   Messina JL, 2012, SCI REP-UK, V2, DOI 10.1038/srep00765
   MIETTINEN O, 1985, STAT MED, V4, P213, DOI 10.1002/sim.4780040211
   Mok TS, 2009, NEW ENGL J MED, V361, P947, DOI 10.1056/NEJMoa0810699
   Papadimitrakopoulou V, 2015, J CLIN ONCOL, V33
   Pardoll DM, 2012, NAT REV CANCER, V12, P252, DOI 10.1038/nrc3239
   Patnaik A, 2015, ASCO M, V33, P8011, DOI DOI 10.1200/JC0.2015.33.15_
   Rizvi NA, 2015, SCIENCE, V348, P124, DOI 10.1126/science.aaa1348
   Schalper KA, 2014, CLIN CANCER RES, V20, P2773, DOI 10.1158/1078-0432.CCR-13-2702
   Sequist LV, 2015, NEW ENGL J MED, V372, P1700, DOI 10.1056/NEJMoa1413654
   Shaw AT, 2014, NEW ENGL J MED, V370, P2537, DOI [10.1056/NEJMoa1311107, 10.1056/NEJMc1404894]
   Shaw AT, 2013, NEW ENGL J MED, V368, P2385, DOI 10.1056/NEJMoa1214886
   Spira AI, 2015, J CLIN ONCOL, V33, DOI [10.1200/jco.2015.33.15_suppl.8010, DOI 10.1200/JCO.2015.33.15_SUPPL.8010, DOI 10.HTTPS://D0I.0RG/10.1200/JC0.2015.33.15_]
   Wolchok JD, 2009, CLIN CANCER RES, V15, P7412, DOI 10.1158/1078-0432.CCR-09-1624
NR 33
TC 3003
Z9 3122
U1 12
U2 375
PU ELSEVIER SCIENCE INC
PI NEW YORK
PA STE 800, 230 PARK AVE, NEW YORK, NY 10169 USA
SN 0140-6736
EI 1474-547X
J9 LANCET
JI Lancet
PD APR 9
PY 2016
VL 387
IS 10027
BP 1540
EP 1550
DI 10.1016/S0140-6736(15)01281-7
PG 11
WC Medicine, General & Internal
SC General & Internal Medicine
GA DI8HH
UT WOS:000373741600030
PM 26712084
HC Y
HP N
DA 2021-12-02
ER

PT J
AU Mitsudomi, T
   Morita, S
   Yatabe, Y
   Negoro, S
   Okamoto, I
   Tsurutani, J
   Seto, T
   Satouchi, M
   Tada, H
   Hirashima, T
   Asami, K
   Katakami, N
   Takada, M
   Yoshioka, H
   Shibata, K
   Kudoh, S
   Shimizu, E
   Saito, H
   Toyooka, S
   Nakagawa, K
   Fukuoka, M
AF Mitsudomi, Tetsuya
   Morita, Satoshi
   Yatabe, Yasushi
   Negoro, Shunichi
   Okamoto, Isamu
   Tsurutani, Junji
   Seto, Takashi
   Satouchi, Miyako
   Tada, Hirohito
   Hirashima, Tomonori
   Asami, Kazuhiro
   Katakami, Nobuyuki
   Takada, Minoru
   Yoshioka, Hiroshige
   Shibata, Kazuhiko
   Kudoh, Shinzoh
   Shimizu, Eiji
   Saito, Hiroshi
   Toyooka, Shinichi
   Nakagawa, Kazuhiko
   Fukuoka, Masahiro
CA W Japan Oncology Grp
TI Gefitinib versus cisplatin plus docetaxel in patients with
   non-small-cell lung cancer harbouring mutations of the epidermal growth
   factor receptor (WJTOG3405): an open label, randomised phase 3 trial
SO LANCET ONCOLOGY
LA English
DT Article
ID PREVIOUSLY TREATED PATIENTS; JAPANESE PATIENTS; II TRIAL; SURVIVAL;
   GENE; CHEMOTHERAPY; MULTICENTER; EFFICACY; DISEASE; ASSAY
AB Background Patients with non-small-cell lung cancer harbouring mutations in the epidermal growth factor receptor (EGFR) gene respond well to the EGFR-specific tyrosine kinase inhibitor gefitinib. However, whether gefitinib is better than standard platinum doublet chemotherapy in patients selected by EGFR mutation is uncertain.
   Methods We did an open label, phase 3 study (WJTOG3405) with recruitment between March 31, 2006, and June 22, 2009, at 36 centres in Japan. 177 chemotherapy-naive patients aged 75 years or younger and diagnosed with stage IIIB/IV non-small-cell lung cancer or postoperative recurrence harbouring EGFR mutations (either the exon 19 deletion or L858R point mutation) were randomly assigned, using a minimisation technique, to receive either gefitinib (250 mg/day orally; n=88) or cisplatin (80 mg/m(2), intravenously) plus docetaxel (60 mg/m(2), intravenously; n=89), administered every 21 days for three to six cycles. The primary endpoint was progression-free survival. Survival analysis was done with the modified intention-to-treat population. This study is registered with UMIN (University Hospital Medical Information Network in Japan), number 000000539.
   Findings Five patients were excluded (two patients were found to have thyroid and colon cancer after randomisation, one patient had an exon 18 mutation, one patient had insufficient consent, and one patient showed acute allergic reaction to docetaxel). Thus, 172 patients (86 in each group) were included in the survival analyses. The gefitinib group had significantly longer progression-free survival compared with the cisplatin plus docetaxel goup, with a median progression-free survival compared with the cisplatin plus docetaxel goup, with a median progression-free survival time of 9.2 months (95% CI 8.0-13.9) versus 6.3 months (5.8-7.8; HR 0.489, 95% CI 0.336-0.710, log-rank p<0.0001). Myelosuppression, alopecia, and fatigue were more frequent in the cisplatin plus docetaxel group, but skin toxicity, liver dysfunction, and diarrhoea were more frequent in the gefitinib group. Two patients in the gefitinib group developed interstitial lung disease (incidence 2.3%), one of whom died.
   Interpretation Patients with lung cancer who are selected by EGFR mutations have longer progression-free survival if they are treated with gefitinib than if they are treated with cisplatin plus docetaxel.
C1 [Mitsudomi, Tetsuya] Aichi Canc Ctr Hosp, Dept Thorac Surg, Chikusa Ku, Nagoya, Aichi 4648681, Japan.
   [Morita, Satoshi] Yokohama City Univ, Med Ctr, Dept Biostat & Epidemiol, Yokohama, Kanagawa 232, Japan.
   [Yatabe, Yasushi] Aichi Canc Ctr Hosp, Dept Pathol & Mol Genet, Nagoya, Aichi 4648681, Japan.
   [Negoro, Shunichi] Hyogo Canc Ctr, Dept Med Oncol, Akashi, Hyogo, Japan.
   [Satouchi, Miyako] Hyogo Canc Ctr, Dept Thorac Oncol, Akashi, Hyogo, Japan.
   [Okamoto, Isamu; Tsurutani, Junji; Nakagawa, Kazuhiko] Kinki Univ, Sch Med, Dept Med Oncol, Osaka 589, Japan.
   [Seto, Takashi] Kyushu Natl Canc Ctr, Dept Thorac Oncol, Fukuoka, Japan.
   [Tada, Hirohito] Osaka City Gen Hosp, Dept Gen Thorac Surg, Osaka, Japan.
   [Hirashima, Tomonori] Osaka Prefectural Med Ctr Resp & Allerg Dis, Dept Thorac Oncol, Habikino, Japan.
   [Asami, Kazuhiro] Natl Hosp Org Kinki Chuo Chest Med Ctr, Dept Resp Med, Sakai, Osaka, Japan.
   [Katakami, Nobuyuki] Med Kobe City Med Ctr Gen Hosp, Div Pulm, Clin Res Ctr, Kobe, Hyogo, Japan.
   [Takada, Minoru; Fukuoka, Masahiro] Kinki Univ, Sch Med, Sakai Hosp, Dept Med Oncol, Sakai, Osaka, Japan.
   [Yoshioka, Hiroshige] Kurashiki Cent Hosp, Dept Resp Med, Kurashiki, Okayama, Japan.
   [Shibata, Kazuhiko] Koseiren Takaoka Hosp, Dept Med Oncol, Takaoka, Toyama, Japan.
   [Kudoh, Shinzoh] Osaka City Univ, Grad Sch Med, Dept Resp Med, Osaka 558, Japan.
   [Shimizu, Eiji] Tottori Univ, Fac Med, Div Med Oncol & Mol Respirol, Tottori 680, Japan.
   [Saito, Hiroshi] Aichi Hosp, Aichi Canc Ctr, Dept Resp Med, Okazaki, Aichi, Japan.
   [Toyooka, Shinichi] Okayama Univ, Grad Sch Med Dent & Pharmaceut Sci, Dept Canc & Thorac Surg, Okayama 7008530, Japan.
RP Mitsudomi, T (corresponding author), Aichi Canc Ctr Hosp, Dept Thorac Surg, Chikusa Ku, 1-1 Kanokoden, Nagoya, Aichi 4648681, Japan.
EM mitsudom@aichi-cc.jp
RI Yatabe, Yasushi/J-6461-2014
OI Yatabe, Yasushi/0000-0003-1788-559X; Mitsudomi,
   Tetsuya/0000-0001-9860-8505
FU several pharmaceutical companies; West Japan Oncology Group;
   pharmaceutical companies
FX This study was supported by the West Japan Oncology Group, a non-profit
   organisation supported by unrestricted donations from several
   pharmaceutical companies. We thank patients and their families for their
   support and participation in this trial. We are also grateful to data
   managers and other support staff of WJOG, especially Shinichiro Nakamura
   and Naomi Ohzumi.
CR Ando M, 2006, J CLIN ONCOL, V24, P2549, DOI 10.1200/JCO.2005.04.9866
   [Anonymous], 1999, STAT MED, V18, P1905
   Cappuzzo F, 2009, J THORAC ONCOL S, V4
   Eberhard DA, 2005, J CLIN ONCOL, V23, P5900, DOI 10.1200/JCO.2005.02.857
   Fukuoka M, 2003, J CLIN ONCOL, V21, P2237, DOI 10.1200/JCO.2003.10.038
   Herbst RS, 2008, NEW ENGL J MED, V359, P1367, DOI 10.1056/NEJMra0802714
   Jackman DM, 2009, CLIN CANCER RES, V15, P5267, DOI 10.1158/1078-0432.CCR-09-0888
   Jemal A, 2009, CA-CANCER J CLIN, V59, P225, DOI 10.3322/caac.20006
   Kim ES, 2008, LANCET, V372, P1809, DOI 10.1016/S0140-6736(08)61758-4
   KOBAYASHI K, 2009, J CLIN ONCOL S, V27, pNI190
   Kosaka T, 2004, CANCER RES, V64, P8919, DOI 10.1158/0008-5472.CAN-04-2818
   KRIS M, 2009, EUR J CANC S, V7
   Kris MG, 2003, JAMA-J AM MED ASSOC, V290, P2149, DOI 10.1001/jama.290.16.2149
   Kudoh S, 2008, AM J RESP CRIT CARE, V177, P1348, DOI 10.1164/rccm.200710-1501OC
   LEE JS, 2009, J THORAC ONCOL S, V4
   Lynch TJ, 2004, NEW ENGL J MED, V350, P2129, DOI 10.1056/NEJMoa040938
   Maruyama R, 2008, J CLIN ONCOL, V26, P4244, DOI 10.1200/JCO.2007.15.0185
   Mast Andrea, 2006, V335, P173
   Mitsudomi T, 2005, J CLIN ONCOL, V23, P2513, DOI 10.1200/JCO.2005.00.992
   Mok TS, 2009, NEW ENGL J MED, V361, P947, DOI 10.1056/NEJMoa0810699
   Mok TSK, 2009, J CLIN ONCOL, V27, P5080, DOI 10.1200/JCO.2008.21.5541
   MOK TS, 2009, J THORAC ONCOL S, V4
   Morita S, 2009, CLIN CANCER RES, V15, P4493, DOI 10.1158/1078-0432.CCR-09-0391
   Nagai Y, 2005, CANCER RES, V65, P7276, DOI 10.1158/0008-5472.CAN-05-0331
   Paez JG, 2004, SCIENCE, V304, P1497, DOI 10.1126/science.1099314
   POCOCK SJ, 1975, BIOMETRICS, V31, P103, DOI 10.2307/2529712
   Rosell R, 2009, NEW ENGL J MED, V361, P958, DOI 10.1056/NEJMoa0904554
   Scagliotti G, 2009, ONCOLOGIST, V14, P253, DOI 10.1634/theoncologist.2008-0232
   Schiller JH, 2002, NEW ENGL J MED, V346, P92, DOI 10.1056/NEJMoa011954
   Takano T, 2005, J CLIN ONCOL, V23, P6829, DOI 10.1200/JCO.2005.01.0793
   Tamura K, 2008, BRIT J CANCER, V98, P907, DOI 10.1038/sj.bjc.6604249
   Thatcher N, 2005, LANCET, V366, P1527, DOI 10.1016/S0140-6736(05)67625-8
   Yatabe Y, 2006, J MOL DIAGN, V8, P335, DOI 10.2353/jmoldx.2006.050104
NR 33
TC 2981
Z9 3125
U1 5
U2 275
PU ELSEVIER SCIENCE INC
PI NEW YORK
PA STE 800, 230 PARK AVE, NEW YORK, NY 10169 USA
SN 1470-2045
EI 1474-5488
J9 LANCET ONCOL
JI Lancet Oncol.
PD FEB
PY 2010
VL 11
IS 2
BP 121
EP 128
DI 10.1016/S1470-2045(09)70364-X
PG 8
WC Oncology
SC Oncology
GA 563SC
UT WOS:000275152900019
PM 20022809
DA 2021-12-02
ER

PT J
AU Zhou, CC
   Wu, YL
   Chen, GY
   Feng, JF
   Liu, XQ
   Wang, CL
   Zhang, SC
   Wang, J
   Zhou, SW
   Ren, SX
   Lu, S
   Zhang, L
   Hu, CP
   Hu, CH
   Luo, Y
   Chen, L
   Ye, M
   Huang, JN
   Zhi, XY
   Zhang, YP
   Xiu, QY
   Ma, J
   Zhang, L
   You, CX
AF Zhou, Caicun
   Wu, Yi-Long
   Chen, Gongyan
   Feng, Jifeng
   Liu, Xiao-Qing
   Wang, Changli
   Zhang, Shucai
   Wang, Jie
   Zhou, Songwen
   Ren, Shengxiang
   Lu, Shun
   Zhang, Li
   Hu, Chengping
   Hu, Chunhong
   Luo, Yi
   Chen, Lei
   Ye, Ming
   Huang, Jianan
   Zhi, Xiuyi
   Zhang, Yiping
   Xiu, Qingyu
   Ma, Jun
   Zhang, Li
   You, Changxuan
TI Erlotinib versus chemotherapy as first-line treatment for patients with
   advanced EGFR mutation-positive non-small-cell lung cancer (OPTIMAL,
   CTONG-0802): a multicentre, open-label, randomised, phase 3 study
SO LANCET ONCOLOGY
LA English
DT Article
ID FACTOR RECEPTOR MUTATIONS; GEFITINIB; MANAGEMENT; TRIAL
AB Background Activating mutations in EGFR are important markers of response to tyrosine kinase inhibitor (TKI) therapy in non-small-cell lung cancer (NSCLC). The OPTIMAL study compared efficacy and tolerability of the TKI erlotinib versus standard chemotherapy in the first-line treatment of patients with advanced EGFR mutation-positive NSCLC.
   Methods We undertook an open-label, randomised, phase 3 trial at 22 centres in China. Patients older than 18 years with histologically confirmed stage IIIB or IV NSCLC and a confirmed activating mutation of EGFR (exon 19 deletion or exon 21 L858R point mutation) received either oral erlotinib (150 mg/day) until disease progression or unacceptable toxic effects, or up to four cycles of gemcitabine plus carboplatin. Patients were randomly assigned (1:1) with a minimisation procedure and were stratified according to EGFR mutation type, histological subtype (adenocarcinoma vs non-adenocarcinoma), and smoking status. The primary outcome was progression-free survival, analysed in patients with confirmed disease who received at least one dose of study treatment. The trial is registered at ClinicalTrials.gov, number NCT00874419, and has completed enrolment; patients are still in follow-up.
   Findings 83 patients were randomly assigned to receive erlotinib and 82 to receive gemcitabine plus carboplatin; 82 in the erlotinib group and 72 in the chemotherapy group were included in analysis of the primary endpoint. Median progression-free survival was significantly longer in erlotinib-treated patients than in those on chemotherapy (13.1 [95% CI 10.58-16.53] vs 4.6 [4.21-5.42] months; hazard ratio 0.16, 95% CI 0.10-0.26; p<0.0001). Chemotherapy was associated with more grade 3 or 4 toxic effects than was erlotinib (including neutropenia in 30 [42%] of 72 patients and thrombocytopenia in 29 [40%] patients on chemotherapy vs no patients with either event on erlotinib); the most common grade 3 or 4 toxic effects with erlotinib were increased alanine aminotransferase concentrations (three [4%] of 83 patients) and skin rash (two [2%] patients). Chemotherapy was also associated with increased treatment-related serious adverse events (ten [14%] of 72 patients [decreased platelet count, n=8; decreased neutrophil count, n=1; hepatic dysfunction, n=1] vs two [2%] of 83 patients [both hepatic dysfunction]).
   Interpretation Compared with standard chemotherapy, erlotinib conferred a significant progression-free survival benefit in patients with advanced EGFR mutation-positive NSCLC and was associated with more favourable tolerability. These findings suggest that erlotinib is important for first-line treatment of patients with advanced EGFR mutation-positive NSCLC.
C1 [Zhou, Caicun; Zhou, Songwen; Ren, Shengxiang] Tongji Univ, Sch Med, Shanghai Pulm Hosp, Dept Oncol, Shanghai 200092, Peoples R China.
   [Wu, Yi-Long] Guangdong Acad Med Sci, Guangdong Gen Hosp, Guangdong Lung Canc Inst, Guangzhou, Guangdong, Peoples R China.
   [Chen, Gongyan] Harbin Med Univ, Canc Hosp, Harbin, Peoples R China.
   [Feng, Jifeng] Jiangsu Prov Canc Hosp, Nanjing, Peoples R China.
   [Liu, Xiao-Qing] Acad Mil Med Sci, Hosp 307, Ctr Canc, Dept Pulm Oncol, Beijing, Peoples R China.
   [Wang, Changli] Tianjin Canc Hosp, Tianjin, Peoples R China.
   [Zhang, Shucai] Capital Med Univ, Beijing Chest Hosp, Beijing, Peoples R China.
   [Zhi, Xiuyi] Capital Med Univ, Xuanwu Hosp, Beijing, Peoples R China.
   [Wang, Jie] Peking Univ, Sch Oncol, Beijing Canc Hosp, Beijing 100871, Peoples R China.
   [Ye, Ming] Shanghai Jiao Tong Univ, Renji Hosp, Sch Med, Shanghai 200030, Peoples R China.
   [Lu, Shun] Shanghai Jiao Tong Univ, Shanghai Chest Hosp, Shanghai 200030, Peoples R China.
   [Zhang, Li] Sun Yat Sen Univ, Ctr Canc, Guangzhou 510275, Guangdong, Peoples R China.
   [Hu, Chengping] Cent S Univ, Xiangya Hosp, Changsha, Hunan, Peoples R China.
   [Hu, Chunhong] Cent S Univ, Xiangya Hosp 2, Changsha, Hunan, Peoples R China.
   [Luo, Yi] Hunan Prov Canc Hosp, Changsha, Hunan, Peoples R China.
   [Chen, Lei] Shantou Univ, Coll Med, Canc Hosp, Shantou, Peoples R China.
   [Huang, Jianan] Suzhou Univ, Affiliated Hosp 1, Suzhou 215006, Peoples R China.
   [Zhang, Yiping] Zhejiang Canc Hosp, Hangzhou, Zhejiang, Peoples R China.
   [Xiu, Qingyu] Second Mil Med Univ, Changzhen Hosp, Shanghai, Peoples R China.
   [Ma, Jun] Harbin Inst Hematol & Oncol, Harbin, Peoples R China.
   [Zhang, Li] Beijing Union Med Coll Hosp, Beijing, Peoples R China.
   [You, Changxuan] So Med Univ, Nanfang Hosp, Guangzhou, Guangdong, Peoples R China.
RP Zhou, CC (corresponding author), Tongji Univ, Sch Med, Shanghai Pulm Hosp, Dept Oncol, Shanghai 200092, Peoples R China.
EM caicunzhou@yahoo.com.cn
RI Wu, Yi-Long/AAW-9832-2020; Wu, Yi-Long/C-3396-2008
OI Wu, Yi-Long/0000-0002-3611-0258; Wu, Yi-Long/0000-0002-3611-0258; Zhou,
   Caicun/0000-0002-2246-5541
FU F Hoffmann-La Roche (China)Hoffmann-La Roche; Science and Technology
   Commission of Shanghai MunicipalityScience & Technology Commission of
   Shanghai Municipality (STCSM) [06DZ19502]
FX We thank patients, investigators, and members of CTONG who participated
   in this study, as well as the central laboratory that did all EGFR
   mutation testing, Takara Biotechnology (Dalian, China). The study was
   supported by partial research grants from F Hoffmann-La Roche (China)
   and a grant from the Science and Technology Commission of Shanghai
   Municipality (No 06DZ19502). Support for third-party writing assistance
   for this Article, by Rhiannon Owen of Gardiner-Caldwell Communications,
   was provided by F Hoffmann-La Roche.
CR Cappuzzo F, 2010, LANCET ONCOL, V11, P521, DOI 10.1016/S1470-2045(10)70112-1
   Ferlay J, 2010, INT J CANCER, V127, P2893, DOI 10.1002/ijc.25516
   Giaccone G, 2006, CLIN CANCER RES, V12, P6049, DOI 10.1158/1078-0432.CCR-06-0260
   Jackman DM, 2007, J CLIN ONCOL, V25, P760, DOI 10.1200/JCO.2006.07.5754
   JANNE A, 2010, P AM SOC CLIN ONCO S, V28
   Jemal A, 2010, CA-CANCER J CLIN, V60, P277, DOI 10.3322/caac.20073
   LEE JS, 2009, J THORAC ONCOL S, V4
   Lynch TJ, 2007, ONCOLOGIST, V12, P610, DOI 10.1634/theoncologist.12-5-610
   Maemondo M, 2010, NEW ENGL J MED, V362, P2380, DOI 10.1056/NEJMoa0909530
   Mitsudomi T, 2010, LANCET ONCOL, V11, P121, DOI 10.1016/S1470-2045(09)70364-X
   Mok TS, 2009, NEW ENGL J MED, V361, P947, DOI 10.1056/NEJMoa0810699
   *NAT COMPR CANC NE, 2011, NCCN CLIN PRACT GUID
   Park JO, 2007, J CLIN ONCOL, V25, P5233, DOI 10.1200/JCO.2007.10.8134
   Reck M, 2010, ONKOLOGIE, V33, P470, DOI 10.1159/000317132
   Rosell R, 2011, P AM SOC CLIN ONCO S, V29, p476s
   Rosell R, 2009, NEW ENGL J MED, V361, P958, DOI 10.1056/NEJMoa0904554
   Schiller JH, 2002, NEW ENGL J MED, V346, P92, DOI 10.1056/NEJMoa011954
   Shepherd FA, 2005, NEW ENGL J MED, V353, P123, DOI 10.1056/NEJMoa050753
   Shigematsu H, 2005, JNCI-J NATL CANCER I, V97, P339, DOI 10.1093/jnci/dji055
   Wu YL, 2007, J THORAC ONCOL, V2, P430, DOI 10.1097/01.JTO.0000268677.87496.4c
   Zhu CQ, 2008, J CLIN ONCOL, V26, P4268, DOI 10.1200/JCO.2007.14.8924
NR 21
TC 2868
Z9 3087
U1 49
U2 693
PU ELSEVIER SCIENCE INC
PI NEW YORK
PA 360 PARK AVE SOUTH, NEW YORK, NY 10010-1710 USA
SN 1470-2045
EI 1474-5488
J9 LANCET ONCOL
JI Lancet Oncol.
PD AUG
PY 2011
VL 12
IS 8
BP 735
EP 742
DI 10.1016/S1470-2045(11)70184-X
PG 8
WC Oncology
SC Oncology
GA 799FY
UT WOS:000293272100024
PM 21783417
HC Y
HP N
DA 2021-12-02
ER

PT J
AU Scagliotti, GV
   Parikh, P
   von Pawel, J
   Biesma, B
   Vansteenkiste, J
   Manegold, C
   Serwatowski, P
   Gatzemeier, U
   Digumarti, R
   Zukin, M
   Lee, JS
   Mellemgaard, A
   Park, K
   Patil, S
   Rolski, J
   Goksel, T
   de Marinis, F
   Simms, L
   Sugarman, KP
   Gandara, D
AF Scagliotti, Giorgio Vittorio
   Parikh, Purvish
   von Pawel, Joachim
   Biesma, Bonne
   Vansteenkiste, Johan
   Manegold, Christian
   Serwatowski, Piotr
   Gatzemeier, Ulrich
   Digumarti, Raghunadharao
   Zukin, Mauro
   Lee, Jin S.
   Mellemgaard, Anders
   Park, Keunchil
   Patil, Shehkar
   Rolski, Janusz
   Goksel, Tuncay
   de Marinis, Filippo
   Simms, Lorinda
   Sugarman, Katherine P.
   Gandara, David
TI Phase III study comparing cisplatin plus gemcitabine with cisplatin plus
   pemetrexed in chemotherapy-naive patients with advanced-stage
   non-small-cell lung cancer
SO JOURNAL OF CLINICAL ONCOLOGY
LA English
DT Article; Proceedings Paper
CT 14th European Cancer Conference (ECCO 14)
CY SEP 23-27, 2007
CL Barcelona, SPAIN
SP European Canc Org
ID MULTITARGETED ANTIFOLATE; THYMIDYLATE SYNTHASE; 1ST-LINE TREATMENT;
   MESSENGER-RNA; CARBOPLATIN; TRIAL; MULTICENTER; PACLITAXEL; BEVACIZUMAB;
   COMBINATION
AB Purpose
   Cisplatin plus gemcitabine is a standard regimen for first-line treatment of advanced non-small-cell lung cancer (NSCLC). Phase II studies of pemetrexed plus platinum compounds have also shown activity in this setting.
   Patients and Methods
   This noninferiority, phase III, randomized study compared the overall survival between treatment arms using a fixed margin method (hazard ratio [HR] < 1.176) in 1,725 chemotherapy-naive patients with stage IIIB or IV NSCLC and an Eastern Cooperative Oncology Group performance status of 0 to 1. Patients received cisplatin 75 mg/m(2) on day 1 and gemcitabine 1,250 mg/m(2) on days 1 and 8 (n = 863) or cisplatin 75 mg/m(2) and pemetrexed 500 mg/m(2) on day 1 (n = 862) every 3 weeks for up to six cycles.
   Results
   Overall survival for cisplatin/pemetrexed was noninferior to cisplatin/ gemcitabine (median survival, 10.3 v 10.3 months, respectively; HR = 0.94; 95% CI, 0.84 to 1.05). Overall survival was statistically superior for cisplatin/ pemetrexed versus cisplatin/ gemcitabine in patients with adenocarcinoma (n = 847; 12.6 v 10.9 months, respectively) and large-cell carcinoma histology (n = 153; 10.4 v 6.7 months, respectively). In contrast, in patients with squamous cell histology, there was a significant improvement in survival with cisplatin/ gemcitabine versus cisplatin/pemetrexed (n = 473; 10.8 v 9.4 months, respectively). For cisplatin/pemetrexed, rates of grade 3 or 4 neutropenia, anemia, and thrombocytopenia (P <= .001); febrile neutropenia (P = .002); and alopecia (P < .001) were significantly lower, whereas grade 3 or 4 nausea (P = .004) was more common.
   Conclusion
   In advanced NSCLC, cisplatin/pemetrexed provides similar efficacy with better tolerability and more convenient administration than cisplatin/gemcitabine. This is the first prospective phase III study in NSCLC to show survival differences based on histologic type.
C1 Univ Turin, Orbasano, Italy.
   San Camillo Forlanini Hosp, Rome, Italy.
   Tata Mem Hosp, Mumbai 400012, Maharashtra, India.
   Nizams Inst Med Sci, Hyderabad, Andhra Pradesh, India.
   Bangalore Inst Oncol, Bangalore, Karnataka, India.
   Asklepios Fachklin Munchen, Gauting, Germany.
   Heidelberg Univ, Med Ctr, D-6800 Mannheim, Germany.
   Hosp Grosshansdorf, Grosshansdorf, Germany.
   Jeroen Bosch Ziekenhuis, sHertogenbosch, Netherlands.
   Univ Hosp Gasthuisberg, B-3000 Leuven, Belgium.
   Specjalistyczny Szpital Im, Szczecin, Poland.
   Maria Sklodowska Curie Mem Inst Oncol, Krakow, Poland.
   Natl Canc Inst, Rio De Janeiro, Brazil.
   Goyang Natl Canc Ctr, Goyang, South Korea.
   Samsung Med Ctr, Seoul, South Korea.
   Herlev Univ Hosp, DK-2730 Herlev, Denmark.
   Ege Univ, Izmir, Turkey.
   Eli Lilly & Co, Toronto, ON, Canada.
   Eli Lilly & Co, Indianapolis, IN 46285 USA.
   Univ Calif Davis, Ctr Canc, Sacramento, CA 95817 USA.
RP Scagliotti, GV (corresponding author), Univ Turin, S Luigi Hosp, Dept Clin & Biol Sci, Reg Gonzole 10, I-10043 Turin, Italy.
EM giorgio.scagliotti@unito.it
RI Vansteenkiste, Johan F/B-8191-2014; de Marinis, Filippo/AAR-2826-2020;
   Zukin, Mauro/J-3053-2013; Park, Keunchil/ABD-7072-2021; Digumarti,
   Raghunadharao/H-4075-2019
OI Vansteenkiste, Johan F/0000-0002-6721-2775; Digumarti,
   Raghunadharao/0000-0003-2876-3475
CR Arbuck SG, REVISED COMMON TOXIC
   Ceppi P, 2006, CANCER-AM CANCER SOC, V107, P1589, DOI 10.1002/cncr.22208
   COCKCROFT DW, 1976, NEPHRON, V16, P31, DOI 10.1159/000180580
   Cox D.R., 1989, ANAL BINARY DATA, V2nd ed.
   Fossella F, 2003, J CLIN ONCOL, V21, P3016, DOI 10.1200/JCO.2003.12.046
   Georgoulias V, 2001, LANCET, V357, P1478, DOI 10.1016/S0140-6736(00)04644-4
   Giovannetti E, 2005, MOL PHARMACOL, V68, P110, DOI 10.1124/mol.104.009373
   Hanna N, 2004, J CLIN ONCOL, V22, P1589, DOI 10.1200/JCO.2004.08.163
   Huang C, 2007, J CLIN ONCOL S, V25, p426s
   *ICH EFF GUID, E6R1 ICH EFF GUID
   Johnson DH, 2004, J CLIN ONCOL, V22, P2184, DOI 10.1200/JCO.2004.11.022
   KAPLAN EL, 1958, J AM STAT ASSOC, V53, P457, DOI 10.2307/2281868
   Kelly K, 2001, J CLIN ONCOL, V19, P3210, DOI 10.1200/JCO.2001.19.13.3210
   Le Chevalier T, 2005, LUNG CANCER, V47, P69, DOI 10.1016/j.lungcan.2004.10.014
   Manegold C, 2007, J CLIN ONCOL, V25
   Manegold C, 2000, ANN ONCOL, V11, P435, DOI 10.1023/A:1008336931378
   OKEN MM, 1982, AM J CLIN ONCOL-CANC, V5, P649, DOI 10.1097/00000421-198212000-00014
   Ozer H, 2000, J CLIN ONCOL, V18, P3558, DOI 10.1200/JCO.2000.18.20.3558
   Pfister DG, 2004, J CLIN ONCOL, V22, P330, DOI 10.1200/JCO.2004.09.053
   POCOCK SJ, 1975, BIOMETRICS, V31, P103, DOI 10.2307/2529712
   Salon C, 2007, ONCOGENE, V26, P6927, DOI 10.1038/sj.onc.1210499
   Sandler A, 2006, NEW ENGL J MED, V355, P2542, DOI 10.1056/NEJMoa061884
   Scagliotti GV, 2005, CLIN CANCER RES, V11, P690
   Scagliotti GV, 2002, J CLIN ONCOL, V20, P4285, DOI 10.1200/JCO.2002.02.068
   Schiller JH, 2002, NEW ENGL J MED, V346, P92, DOI 10.1056/NEJMoa011954
   Schultz RM, 1999, ANTICANCER RES, V19, P437
   Shepherd FA, 2001, CANCER, V92, P595, DOI 10.1002/1097-0142(20010801)92:3<595::AID-CNCR1359>3.0.CO;2-D
   Shih C, 1998, ADV ENZYME REGUL, V38, P135, DOI 10.1016/S0065-2571(97)00017-4
   Sigmond J, 2003, BIOCHEM PHARMACOL, V66, P431, DOI 10.1016/S0006-2952(03)00287-9
   Sowers R, 2003, MOL CANCER THER, V2, P535
   TAYLOR EC, 1992, J MED CHEM, V35, P4450, DOI 10.1021/jm00101a023
   Therasse P, 2000, J NATL CANCER I, V92, P205, DOI 10.1093/jnci/92.3.205
   Vogelzang NJ, 2003, J CLIN ONCOL, V21, P2636, DOI 10.1200/JCO.2003.11.136
   Weiss GJ, 2006, ONCOLOGY-NY, V20, P1515
   Zinner RG, 2005, CANCER-AM CANCER SOC, V104, P2449, DOI 10.1002/cncr.21480
NR 35
TC 2449
Z9 2584
U1 3
U2 148
PU AMER SOC CLINICAL ONCOLOGY
PI ALEXANDRIA
PA 2318 MILL ROAD, STE 800, ALEXANDRIA, VA 22314 USA
SN 0732-183X
EI 1527-7755
J9 J CLIN ONCOL
JI J. Clin. Oncol.
PD JUL 20
PY 2008
VL 26
IS 21
BP 3543
EP 3551
DI 10.1200/JCO.2007.15.0375
PG 9
WC Oncology
SC Oncology
GA 331ZF
UT WOS:000258050500015
PM 18506025
DA 2021-12-02
ER

PT J
AU Rittmeyer, A
   Barlesi, F
   Waterkamp, D
   Park, K
   Ciardiello, F
   von Pawel, J
   Gadgeel, SM
   Hida, T
   Kowalski, DM
   Dols, MC
   Cortinovis, DL
   Leach, J
   Polikoff, J
   Barrios, C
   Kabbinavar, F
   Frontera, OA
   De Marinis, F
   Turna, H
   Lee, JS
   Ballinger, M
   Kowanetz, M
   He, P
   Chen, DS
   Sandler, A
   Gandara, DR
AF Rittmeyer, Achim
   Barlesi, Fabrice
   Waterkamp, Daniel
   Park, Keunchil
   Ciardiello, Fortunato
   von Pawel, Joachim
   Gadgeel, Shirish M.
   Hida, Toyoaki
   Kowalski, Dariusz M.
   Dols, Manuel Cobo
   Cortinovis, Diego L.
   Leach, Joseph
   Polikoff, Jonathan
   Barrios, Carlos
   Kabbinavar, Fairooz
   Frontera, Osvaldo Aren
   De Marinis, Filippo
   Turna, Hande
   Lee, Jong-Seok
   Ballinger, Marcus
   Kowanetz, Marcin
   He, Pei
   Chen, Daniel S.
   Sandler, Alan
   Gandara, David R.
CA OAK Study Grp
TI Atezolizumab versus docetaxel in patients with previously treated
   non-small-cell lung cancer (OAK): a phase 3, open-label, multicentre
   randomised controlled trial
SO LANCET
LA English
DT Article
ID PROGRAMMED DEATH-1; ANTIBODY MPDL3280A; CLINICAL ACTIVITY; IN-VIVO;
   NIVOLUMAB; RESPONSES; THERAPY; PATHWAY
AB Background Atezolizumab is a humanised antiprogrammed death-ligand 1 (PD-L1) monoclonal antibody that inhibits PD-L1 and programmed death-1 (PD-1) and PD-L1 and B7-1 interactions, reinvigorating anticancer immunity. We assessed its efficacy and safety versus docetaxel in previously treated patients with non-small-cell lung cancer.
   Methods We did a randomised, open-label, phase 3 trial (OAK) in 194 academic or community oncology centres in 31 countries. We enrolled patients who had squamous or non-squamous non-small-cell lung cancer, were 18 years or older, had measurable disease per Response Evaluation Criteria in Solid Tumors, and had an Eastern Cooperative Oncology Group performance status of 0 or 1. Patients had received one to two previous cytotoxic chemotherapy regimens (one or more platinum based combination therapies) for stage IIIB or IV non-small-cell lung cancer. Patients with a history of autoimmune disease and those who had received previous treatments with docetaxel, CD137 agonists, anti-CTLA4, or therapies targeting the PD-L1 and PD-1 pathway were excluded. Patients were randomly assigned (1:1) to intravenously receive either atezolizumab 1200 mg or docetaxel 75 mg/m(2) every 3 weeks by permuted block randomisation (block size of eight) via an interactive voice or web response system. Coprimary endpoints were overall survival in the intention-to-treat (ITT) and PD-L1-expression population TC1/2/3 or IC1/2/3 (>= 1% PD-L1 on tumour cells or tumour-infiltrating immune cells). The primary efficacy analysis was done in the first 850 of 1225 enrolled patients. This study is registered with ClinicalTrials.gov, number NCT02008227.
   Findings Between March 11, 2014, and April 29, 2015, 1225 patients were recruited. In the primary population, 425 patients were randomly assigned to receive atezolizumab and 425 patients were assigned to receive docetaxel. Overall survival was significantly longer with atezolizumab in the ITT and PD-L1-expression populations. In the ITT population, overall survival was improved with atezolizumab compared with docetaxel (median overall survival was 13.8 months [95% CI 11.8-15.7] vs 9.6 months [8.6-11.2]; hazard ratio [HR] 0.73 [95% CI 0.62-0.87], p=0.0003). Overall survival in the TC1/2/3 or IC1/2/3 population was improved with atezolizumab (n=241) compared with docetaxel (n=222; median overall survival was 15.7 months [95% CI 12.6-18.0] with atezolizumab vs 10.3 months [8.8-12.0] with docetaxel; HR 0.74 [95% CI 0.58-0.93]; p=0.0102). Patients in the PD-L1 low or undetectable subgroup (TC0 and IC0) also had improved survival with atezolizumab (median overall survival 12.6 months vs 8.9 months; HR 0.75 [95% CI 0.59-0.96]). Overall survival improvement was similar in patients with squamous (HR 0.73 [95% CI 0.54-0.98]; n=112 in the atezolizumab group and n= 110 in the docetaxel group) or non-squamous (0.73 [0.60-0.89]; n=313 and n=315) histology. Fewer patients had treatment-related grade 3 or 4 adverse events with atezolizumab (90 [15%] of 609 patients) versus docetaxel (247 [43%] of 578 patients). One treatment-related death from a respiratory tract infection was reported in the docetaxel group.
   Interpretation To our knowledge, OAK is the first randomised phase 3 study to report results of a PD-L1-targeted therapy, with atezolizumab treatment resulting in a clinically relevant improvement of overall survival versus docetaxel in previously treated non-small-cell lung cancer, regardless of PD-L1 expression or histology, with a favourable safety profile.PD-L1-targeted
C1 [Rittmeyer, Achim] Lungenfachklin Immenhausen, Immenhausen, Germany.
   [Barlesi, Fabrice] Marseille Univ, AP HP, Marseille, France.
   [Park, Keunchil] Sungkyunkwan Univ, Sch Med, Samsung Med Ctr, Seoul, South Korea.
   [Ciardiello, Fortunato] Seconda Univ Napoli, Naples, Italy.
   [von Pawel, Joachim] Asklepios Fachkliniken Munchen Gauting, Gauting, Germany.
   [Gadgeel, Shirish M.] Wayne State Univ, Karmanos Canc Inst, Detroit, MI USA.
   [Hida, Toyoaki] Aichi Canc Ctr Hosp, Nagoya, Aichi, Japan.
   [Kowalski, Dariusz M.] Inst M Sklodowska Curie, Ctr Oncol, Warsaw, Poland.
   [Dols, Manuel Cobo] Hosp Reg Univ Carlos Haya, Med Oncol Sect, Malaga, Spain.
   [Cortinovis, Diego L.] AOU San Gerardo, Med Oncol Unit, Monza, Italy.
   [Leach, Joseph] Minnesota Oncol, Minneapolis, MN USA.
   [Polikoff, Jonathan] Southern Calif Permanente Med Grp, San Diego, CA 92120 USA.
   [Barrios, Carlos] PUCRS Sch Med, Porto Alegre, RS, Brazil.
   [Kabbinavar, Fairooz] Univ Calif Los Angeles, Los Angeles, CA USA.
   [Frontera, Osvaldo Aren] Ctr Int Estudios Clin, Santiago, Chile.
   [De Marinis, Filippo] European Inst Oncol, Milan, Italy.
   [Turna, Hande] Istanbul Univ, Cerrahpasa Med Fac Hosp, Med Oncol, Istanbul, Turkey.
   [Lee, Jong-Seok] Seoul Natl Univ, Bundang Hosp, Coll Med, Seongnam, South Korea.
   [Waterkamp, Daniel; Ballinger, Marcus; Kowanetz, Marcin; He, Pei; Chen, Daniel S.; Sandler, Alan] Genentech Inc, San Francisco, CA 94080 USA.
   [Gandara, David R.] UC Davis Comprehens Canc Ctr, Sacramento, CA 95817 USA.
RP Gandara, DR (corresponding author), UC Davis Comprehens Canc Ctr, Sacramento, CA 95817 USA.
EM drgandara@ucdavis.edu
RI Turna, Hande/AAA-2972-2020; Park, Keunchil/ABD-5852-2021; de Azevedo,
   Sergio Jobim/P-5115-2015; Rittmeyer, Achim/W-2405-2019; de Marinis,
   Filippo/AAR-2826-2020; Park, Keunchil/ABD-7072-2021
OI Turna, Hande/0000-0003-0558-9371; Park, Keunchil/0000-0002-4846-7449;
   cortinovis, diego/0000-0001-7611-7369; Kowalski,
   Dariusz/0000-0002-9452-3229; Chen, Daniel/0000-0001-5085-3579;
   Rittmeyer, Achim/0000-0002-5280-6052
FU RocheRoche Holding; Eli LillyEli Lilly; Bristol-Myers
   SquibbBristol-Myers Squibb; AstraZenecaAstraZeneca; MSD; Boehringer
   IngelheimBoehringer Ingelheim; PfizerPfizer; AstellasAstellas
   Pharmaceuticals; AVEO; Clovis; Hanmi; KHK NovartisNovartis; Ono; Merck
   SeronoMerck & Company; BayerBayer AG; Daiichi SankyoDaiichi Sankyo
   Company Limited; VertexVertex Pharmaceuticals; NovartisNovartis;
   Roche/GenentechRoche HoldingGenentech; Ariad; Chugai; Taiho
   Pharmaceutical; Nippon Boehringer IngelheimBoehringer Ingelheim;
   EisaiEisai Co Ltd; TakedaTakeda Pharmaceutical Company Ltd; Dainippon
   Sumitomo PharmaDainippon Sumitomo Pharma Co., Ltd.; AbbvieAbbVie;
   MerckMerck & Company; Kyowa Hakko KirinKyowa Kirin Ltd; AmgenAmgen;
   GlaxoSmithKlineGlaxoSmithKline; Sanofi; Mylan; Merrimack; BioMarin;
   Abraxis BioScience; AB Science; Asana Biosciences; Medivation; Exelixis;
   ImClone SystemsEli Lilly; LEO PharmaLEO Pharma; MillenniumTakeda
   Pharmaceutical Company Ltd; Roche (Genentech)Roche HoldingGenentech;
   Bioepis; NATIONAL CANCER INSTITUTEUnited States Department of Health &
   Human ServicesNational Institutes of Health (NIH) - USANIH National
   Cancer Institute (NCI) [P30CA022453] Funding Source: NIH RePORTER
FX AR received grants and personal fees from Roche, Eli Lilly,
   Bristol-Myers Squibb, AstraZeneca, MSD, Boehringer Ingelheim, and
   Pfizer. FB received personal fees from Roche. DW, MB, and AS are
   Genentech employees and holders of Roche stock. KP received personal
   fees and research funding from AstraZeneca, and personal fees from
   Astellas, AVEO, Boehringer Ingelheim, Clovis, Eli Lilly, Hanmi, KHK
   Novartis, Ono, and Roche. FC received personal fees from Merck Serono,
   AstraZeneca, Eli Lilly, Roche, and Bayer. JvP received advisory board
   fees paid to institution from Daiichi Sankyo, Clovis, Roche, Vertex, and
   Novartis. SMG received personal fees from Roche/Genentech, Pfizer,
   Bristol-Myers Squibb, Ariad, Boehringer Ingelheim, and AstraZeneca. TH
   received grants and personal fees from Chugai, Eli Lilly, Ono, Novartis,
   Taiho Pharmaceutical, Nippon Boehringer Ingelheim, Pfizer, Bristol-Myers
   Squibb, Clovis, and AstraZeneca, and grants from Eisai, Takeda,
   Dainippon Sumitomo Pharma, Abbvie, Merck, Kyowa Hakko Kirin, Daiichi
   Sankyo, and Astellas. DMK, MCD, DLC, JL, JP, FK, OAF, FDM, HT, J-SL
   declare no competing interests. CB received clinical research fees from
   Pfizer, Novartis, Amgen, AstraZeneca, Boehringer Ingelheim,
   GlaxoSmithKline, Roche/Genentech, Eli Lilly, Sanofi, Taiho
   Pharmaceutical, Mylan, Merrimack, Merck, Abbvie, Astellas, BioMarin,
   Bristol-Myers Squibb, Daiichi Sankyo, Abraxis BioScience, AB Science,
   Asana Biosciences, Medivation, Exelixis, ImClone Systems, LEO Pharma,
   Millennium, and personal fees from Boehringer Ingelheim,
   GlaxoSmithKline, Novartis, Pfizer, Roche (Genentech), Eisai, and
   Bioepis. MK and DSC are Genentech employees, holders of Roche stock, and
   have a Genentech patent pending for biomarkers and methods treating
   PD-1-related and PD-L1-related conditions. PH is a Genentech employee,
   holder of Roche and Amgen stock, and reports that a family member holds
   Gilead and Allergan stock. DRG received grants for serving as a
   consultant to Bristol-Myers Squibb, Genentech, and Merck.
CR Akbari O, 2010, MUCOSAL IMMUNOL, V3, P81, DOI 10.1038/mi.2009.112
   Borghaei H, 2015, NEW ENGL J MED, V373, P1627, DOI 10.1056/NEJMoa1507643
   Brahmer J, 2015, NEW ENGL J MED, V373, P123, DOI 10.1056/NEJMoa1504627
   Butte MJ, 2007, IMMUNITY, V27, P111, DOI 10.1016/j.immuni.2007.05.016
   Chen DS, 2013, IMMUNITY, V39, P1, DOI 10.1016/j.immuni.2013.07.012
   Chen DS, 2012, CLIN CANCER RES, V18, P6580, DOI 10.1158/1078-0432.CCR-12-1362
   Fehrenbacher L, 2016, LANCET, V387, P1837, DOI 10.1016/S0140-6736(16)00587-0
   Gandara DR, 2016, JAMA ONCOL, V2, P300, DOI 10.1001/jamaoncol.2015.4920
   Herbst RS, 2016, LANCET, V387, P1540, DOI 10.1016/S0140-6736(15)01281-7
   Herbst RS, 2014, NATURE, V515, P563, DOI 10.1038/nature14011
   Horn L, 2015, J CLIN ONCOL, V33
   Kim JU, 2016, J NANOMATER, V2016, DOI 10.1155/2016/7602395
   Matsumoto K, 2008, BIOCHEM BIOPH RES CO, V365, P170, DOI 10.1016/j.bbrc.2007.10.156
   National Cancer Institute, 2009, COMM TERM CRIT ADV E
   Park JJ, 2010, BLOOD, V116, P1291, DOI 10.1182/blood-2010-01-265975
   Paterson AM, 2011, J IMMUNOL, V187, P1097, DOI 10.4049/jimmunol.1003496
   Powles T, 2014, NATURE, V515, P558, DOI 10.1038/nature13904
   Smith DA, 2016, J CLIN ONCOL, V34, DOI 10.1200/JCO.2016.34.15_suppl.9028
   Stinchcombe TE, 2008, ONCOLOGIST, V13, P28, DOI 10.1634/theoncologist.13-S1-28
   Wolchok JD, 2009, CLIN CANCER RES, V15, P7412, DOI 10.1158/1078-0432.CCR-09-1624
   Yang J, 2011, J IMMUNOL, V187, P1113, DOI 10.4049/jimmunol.1100056
   Zou WP, 2008, NAT REV IMMUNOL, V8, P467, DOI 10.1038/nri2326
NR 22
TC 2402
Z9 2516
U1 15
U2 338
PU ELSEVIER SCIENCE INC
PI NEW YORK
PA 360 PARK AVE SOUTH, NEW YORK, NY 10010-1710 USA
SN 0140-6736
EI 1474-547X
J9 LANCET
JI Lancet
PD JAN 21
PY 2017
VL 389
IS 10066
BP 255
EP 265
DI 10.1016/S0140-6736(16)32517-X
PG 11
WC Medicine, General & Internal
SC General & Internal Medicine
GA EI9BC
UT WOS:000392801200027
PM 27979383
OA Green Accepted
HC Y
HP N
DA 2021-12-02
ER

PT J
AU Shaw, AT
   Kim, DW
   Nakagawa, K
   Seto, T
   Crino, L
   Ahn, MJ
   De Pas, T
   Besse, B
   Solomon, BJ
   Blackhall, F
   Wu, YL
   Thomas, M
   O'Byrne, KJ
   Moro-Sibilot, D
   Camidge, DR
   Mok, T
   Hirsh, V
   Riely, GJ
   Iyer, S
   Tassell, V
   Polli, A
   Wilner, KD
   Janne, PA
AF Shaw, Alice T.
   Kim, Dong-Wan
   Nakagawa, Kazuhiko
   Seto, Takashi
   Crino, Lucio
   Ahn, Myung-Ju
   De Pas, Tommaso
   Besse, Benjamin
   Solomon, Benjamin J.
   Blackhall, Fiona
   Wu, Yi-Long
   Thomas, Michael
   O'Byrne, Kenneth J.
   Moro-Sibilot, Denis
   Camidge, D. Ross
   Mok, Tony
   Hirsh, Vera
   Riely, Gregory J.
   Iyer, Shrividya
   Tassell, Vanessa
   Polli, Anna
   Wilner, Keith D.
   Jaenne, Pasi A.
TI Crizotinib versus Chemotherapy in Advanced ALK-Positive Lung Cancer
SO NEW ENGLAND JOURNAL OF MEDICINE
LA English
DT Article
ID EML4-ALK FUSION GENE; CLINICAL-TRIALS; OPEN-LABEL; PHASE-III; LYMPHOMA;
   ONCOLOGY; EGFR; REARRANGEMENT; GEFITINIB; DOCETAXEL
AB Background
   In single-group studies, chromosomal rearrangements of the anaplastic lymphoma kinase gene (ALK) have been associated with marked clinical responses to crizotinib, an oral tyrosine kinase inhibitor targeting ALK. Whether crizotinib is superior to standard chemotherapy with respect to efficacy is unknown.
   Methods
   We conducted a phase 3, open-label trial comparing crizotinib with chemotherapy in 347 patients with locally advanced or metastatic ALK-positive lung cancer who had received one prior platinum-based regimen. Patients were randomly assigned to receive oral treatment with crizotinib (250 mg) twice daily or intravenous chemotherapy with either pemetrexed (500 mg per square meter of body-surface area) or docetaxel (75 mg per square meter) every 3 weeks. Patients in the chemotherapy group who had disease progression were permitted to cross over to crizotinib as part of a separate study. The primary end point was progression-free survival.
   Results
   The median progression-free survival was 7.7 months in the crizotinib group and 3.0 months in the chemotherapy group (hazard ratio for progression or death with crizotinib, 0.49; 95% confidence interval [CI], 0.37 to 0.64; P<0.001). The response rates were 65% (95% CI, 58 to 72) with crizotinib, as compared with 20% (95% CI, 14 to 26) with chemotherapy (P<0.001). An interim analysis of overall survival showed no significant improvement with crizotinib as compared with chemotherapy (hazard ratio for death in the crizotinib group, 1.02; 95% CI, 0.68 to 1.54; P = 0.54). Common adverse events associated with crizotinib were visual disorder, gastrointestinal side effects, and elevated liver aminotransferase levels, whereas common adverse events with chemotherapy were fatigue, alopecia, and dyspnea. Patients reported greater reductions in symptoms of lung cancer and greater improvement in global quality of life with crizotinib than with chemotherapy.
   Conclusions
   Crizotinib is superior to standard chemotherapy in patients with previously treated, advanced non-small-cell lung cancer with ALK rearrangement.
C1 [Shaw, Alice T.] Massachusetts Gen Hosp, Boston, MA 02114 USA.
   [Jaenne, Pasi A.] Dana Farber Canc Inst, Lowe Ctr Thorac Oncol, Boston, MA 02115 USA.
   [Jaenne, Pasi A.] Dana Farber Canc Inst, Belfer Inst Appl Canc Sci, Boston, MA 02115 USA.
   [Kim, Dong-Wan] Seoul Natl Univ Hosp, Seoul 110744, South Korea.
   [Ahn, Myung-Ju] Sungkyunkwan Univ, Sch Med, Samsung Med Ctr, Seoul, South Korea.
   [Nakagawa, Kazuhiko] Kinki Univ, Fac Med, Osakasayama City, Osaka, Japan.
   [Seto, Takashi] Kyushu Natl Canc Ctr, Fukuoka, Japan.
   [Crino, Lucio] Azienda Osped Perugia, Perugia, Italy.
   [De Pas, Tommaso] European Inst Oncol, Milan, Italy.
   [Polli, Anna] Pfizer Italia, Milan, Italy.
   [Besse, Benjamin] Inst Gustave Roussy, Villejuif, France.
   [Moro-Sibilot, Denis] CHU Grenoble, Thorac Oncol Unit, F-38043 Grenoble, France.
   [Solomon, Benjamin J.] Peter MacCallum Canc Ctr, Melbourne, Vic, Australia.
   [Blackhall, Fiona] Christie Natl Hlth Serv Fdn Trust, Manchester, Lancs, England.
   [Wu, Yi-Long] Guangdong Gen Hosp, Guangdong Lung Canc Inst, Guangzhou, Guangdong, Peoples R China.
   [Thomas, Michael] Univ Klinikum Heidelberg, Thoraxklinik, Heidelberg, Germany.
   [Thomas, Michael] Translat Lung Res Ctr Heidelberg, Heidelberg, Germany.
   [O'Byrne, Kenneth J.] St James Hosp, Dublin, Ireland.
   [Camidge, D. Ross] Univ Colorado, Aurora, CO USA.
   [Mok, Tony] Chinese Univ Hong Kong, Shatin, Hong Kong, Peoples R China.
   [Hirsh, Vera] McGill Univ, Ctr Hlth, Montreal, PQ, Canada.
   [Riely, Gregory J.] Mem Sloan Kettering Canc Ctr, New York, NY 10021 USA.
   [Iyer, Shrividya] Pfizer Oncol, New York, NY USA.
   [Tassell, Vanessa; Wilner, Keith D.] Pfizer Oncol, La Jolla, CA USA.
RP Shaw, AT (corresponding author), Massachusetts Gen Hosp, Ctr Canc, Yawkey 7B,32 Fruit St, Boston, MA 02114 USA.
EM ashaw1@partners.org
RI MORO-SIBILOT, denis L/N-6493-2013; Blackhall, Fiona H/N-2186-2015; Wu,
   Yi-Long/C-3396-2008; Wu, Yi-Long/AAW-9832-2020; Kim,
   Dong-Wan/J-5391-2012; Camidge, David Ross/AAG-9144-2019; Besse,
   Benjamin/V-1523-2019; Mok, Tony Shu Kam/B-2310-2019; Riely,
   Gregory/AAF-4300-2019; De Pas, tommaso/K-4879-2018
OI Blackhall, Fiona H/0000-0001-8716-3395; Wu, Yi-Long/0000-0002-3611-0258;
   Wu, Yi-Long/0000-0002-3611-0258; Besse, Benjamin/0000-0001-5090-8189;
   Mok, Tony Shu Kam/0000-0002-8251-0551; Solomon,
   Benjamin/0000-0003-3059-5730; MORO-SIBILOT, Denis/0000-0001-6776-8610;
   Iyer, shrividya/0000-0002-1770-2311
FU PfizerPfizer
FX Funded by Pfizer; ClinicalTrials.gov number, NCT00932893.
CR AARONSON NK, 1993, J NATL CANCER I, V85, P365, DOI 10.1093/jnci/85.5.365
   Bergethon K, 2012, J CLIN ONCOL, V30, P863, DOI 10.1200/JCO.2011.35.6345
   BERGMAN B, 1994, EUR J CANCER, V30A, P635, DOI 10.1016/0959-8049(94)90535-5
   Blackhall F, 2012, ANN ONCOL, V23, P73
   Bray F, 2013, INT J CANCER, V132, P1133, DOI 10.1002/ijc.27711
   Camidge DR, 2012, LANCET ONCOL, V13, P1011, DOI 10.1016/S1470-2045(12)70344-3
   Camidge DR, 2012, NAT REV CLIN ONCOL, V9, P268, DOI 10.1038/nrclinonc.2012.43
   Camidge DR, 2011, J THORAC ONCOL, V6, P774, DOI 10.1097/JTO.0b013e31820cf053
   Eisenhauer EA, 2009, EUR J CANCER, V45, P228, DOI 10.1016/j.ejca.2008.10.026
   Fukuoka M, 2011, J CLIN ONCOL, V29, P2866, DOI 10.1200/JCO.2010.33.4235
   Gambacorti-Passerini C, 2011, NEW ENGL J MED, V364, P775, DOI 10.1056/NEJMc1013224
   Hanna N, 2004, J CLIN ONCOL, V22, P1589, DOI 10.1200/JCO.2004.08.163
   Kim DW, 2012, ANN M AM SOC CLIN ON
   Kwak EL, 2010, NEW ENGL J MED, V363, P1693, DOI 10.1056/NEJMoa1006448
   Lee JO, 2011, J THORAC ONCOL, V6, P1474, DOI 10.1097/JTO.0b013e3182208fc2
   Maemondo M, 2010, NEW ENGL J MED, V362, P2380, DOI 10.1056/NEJMoa0909530
   Mosse YP, 2012, ANN M AM SOC CLIN ON
   OKEN MM, 1982, AM J CLIN ONCOL-CANC, V5, P649, DOI 10.1097/00000421-198212000-00014
   Ou SHI, 2011, J THORAC ONCOL, V6, P942, DOI 10.1097/JTO.0b013e31821528d3
   Peerzada Maajid Mumtaz, 2011, Clin Adv Hematol Oncol, V9, P824
   Reuben A, 2004, HEPATOLOGY, V39, P574, DOI 10.1002/hep.20081
   Rikova K, 2007, CELL, V131, P1190, DOI 10.1016/j.cell.2007.11.025
   Rosell R, 2012, LANCET ONCOL, V13, P239, DOI 10.1016/S1470-2045(11)70393-X
   Scagliotti G, 2009, ONCOLOGIST, V14, P253, DOI 10.1634/theoncologist.2008-0232
   Shaw AT, 2011, LANCET ONCOL, V12, P1004, DOI 10.1016/S1470-2045(11)70232-7
   Shaw AT, 2009, J CLIN ONCOL, V27, P4247, DOI 10.1200/JCO.2009.22.6993
   Shepherd FA, 2005, NEW ENGL J MED, V353, P123, DOI 10.1056/NEJMoa050753
   Shepherd FA, 2000, J CLIN ONCOL, V18, P2095, DOI 10.1200/JCO.2000.18.10.2095
   Soda M, 2007, NATURE, V448, P561, DOI 10.1038/nature05945
   Wong DWS, 2009, CANCER-AM CANCER SOC, V115, P1723, DOI 10.1002/cncr.24181
NR 30
TC 2400
Z9 2511
U1 7
U2 258
PU MASSACHUSETTS MEDICAL SOC
PI WALTHAM
PA WALTHAM WOODS CENTER, 860 WINTER ST,, WALTHAM, MA 02451-1413 USA
SN 0028-4793
EI 1533-4406
J9 NEW ENGL J MED
JI N. Engl. J. Med.
PD JUN 20
PY 2013
VL 368
IS 25
BP 2385
EP 2394
DI 10.1056/NEJMoa1214886
PG 10
WC Medicine, General & Internal
SC General & Internal Medicine
GA 167AE
UT WOS:000320601700008
PM 23724913
OA Green Published
HC Y
HP N
DA 2021-12-02
ER

PT J
AU Gandhi, L
   Rodriguez-Abreu, D
   Gadgeel, S
   Esteban, E
   Felip, E
   De Angelis, F
   Domine, M
   Clingan, P
   Hochmair, MJ
   Powell, SF
   Cheng, SYS
   Bischoff, HG
   Peled, N
   Grossi, F
   Jennens, RR
   Reck, M
   Hui, R
   Garon, EB
   Boyer, M
   Rubio-Viqueira, B
   Novello, S
   Kurata, T
   Gray, JE
   Vida, J
   Wei, Z
   Yang, J
   Raftopoulos, H
   Pietanza, MC
   Garassino, MC
AF Gandhi, L.
   Rodriguez-Abreu, D.
   Gadgeel, S.
   Esteban, E.
   Felip, E.
   De Angelis, F.
   Domine, M.
   Clingan, P.
   Hochmair, M. J.
   Powell, S. F.
   Cheng, S. Y. -S.
   Bischoff, H. G.
   Peled, N.
   Grossi, F.
   Jennens, R. R.
   Reck, M.
   Hui, R.
   Garon, E. B.
   Boyer, M.
   Rubio-Viqueira, B.
   Novello, S.
   Kurata, T.
   Gray, J. E.
   Vida, J.
   Wei, Z.
   Yang, J.
   Raftopoulos, H.
   Pietanza, M. C.
   Garassino, M. C.
CA KEYNOTE-189 Investigators
TI Pembrolizumab plus Chemotherapy in Metastatic Non-Small-Cell Lung Cancer
SO NEW ENGLAND JOURNAL OF MEDICINE
LA English
DT Article
ID RANDOMIZED CONTROLLED-TRIAL; PEMETREXED PLUS; OPEN-LABEL; INDUCTION
   TREATMENT; PHASE-III; DOCETAXEL; CISPLATIN; NIVOLUMAB; 1ST-LINE; THERAPY
AB BACKGROUND
   First-line therapy for advanced non-small-cell lung cancer (NSCLC) that lacks targetable mutations is platinum-based chemotherapy. Among patients with a tumor proportion score for programmed death ligand 1 (PD-L1) of 50% or greater, pembrolizumab has replaced cytotoxic chemotherapy as the first-line treatment of choice. The addition of pembrolizumab to chemotherapy resulted in significantly higher rates of response and longer progression-free survival than chemotherapy alone in a phase 2 trial.
   METHODS
   In this double-blind, phase 3 trial, we randomly assigned (in a 2: 1 ratio) 616 patients with metastatic nonsquamous NSCLC without sensitizing EGFR or ALK mutations who had received no previous treatment for metastatic disease to receive pemetrexed and a platinum-based drug plus either 200 mg of pembrolizumab or placebo every 3 weeks for 4 cycles, followed by pembrolizumab or placebo for up to a total of 35 cycles plus pemetrexed maintenance therapy. Crossover to pembrolizumab monotherapy was permitted among the patients in the placebo-combination group who had verified disease progression. The primary end points were overall survival and progression-free survival, as assessed by blinded, independent central radiologic review.
   RESULTS
   After a median follow-up of 10.5 months, the estimated rate of overall survival at 12 months was 69.2% (95% confidence interval [CI], 64.1 to 73.8) in the pembrolizumab-combination group versus 49.4% (95% CI, 42.1 to 56.2) in the placebocombination group (hazard ratio for death, 0.49; 95% CI, 0.38 to 0.64; P< 0.001). Improvement in overall survival was seen across all PD-L1 categories that were evaluated. Median progression-free survival was 8.8 months (95% CI, 7.6 to 9.2) in the pembrolizumab-combination group and 4.9 months (95% CI, 4.7 to 5.5) in the placebo-combination group (hazard ratio for disease progression or death, 0.52; 95% CI, 0.43 to 0.64; P< 0.001). Adverse events of grade 3 or higher occurred in 67.2% of the patients in the pembrolizumab-combination group and in 65.8% of those in the placebo-combination group.
   CONCLUSIONS
   In patients with previously untreated metastatic nonsquamous NSCLC without EGFR or ALK mutations, the addition of pembrolizumab to standard chemotherapy of pemetrexed and a platinum-based drug resulted in significantly longer overall survival and progression-free survival than chemotherapy alone.
C1 [Gandhi, L.] NYU, Perlmutter Canc Ctr, New York, NY USA.
   [Rodriguez-Abreu, D.] Univ Las Palmas Gran Canaria, Univ Insular Maternoinfantil Gran Canaria, Complejo Hosp, Las Palmas Gran Canaria, Spain.
   [Esteban, E.] Hosp Univ Cent Asturias, Oviedo, Spain.
   [Felip, E.] Vall dHebron Univ, Vall dHebron Inst Oncol, Barcelona, Spain.
   [Domine, M.] Fdn Jimenez Diaz, Madrid, Spain.
   [Rubio-Viqueira, B.] Hosp Univ Quiron Madrid, Madrid, Spain.
   [Gadgeel, S.] Karmanos Canc Inst, Detroit, MI USA.
   [De Angelis, F.] Monteregie Ctr, Integrated Hlth & Social Serv Ctr, Greenfield Pk, PQ, Canada.
   [Cheng, S. Y. -S.] Sunnybrook Hlth Sci Ctr, Toronto, ON, Canada.
   [Clingan, P.] Southern Med Day Care Ctr, Wollongong, NSW, Australia.
   [Jennens, R. R.] Epworth Healthcare, Richmond, Vic, Australia.
   [Hui, R.] Westmead Hosp, Sydney, NSW, Australia.
   [Hui, R.] Univ Sydney, Sydney, NSW, Australia.
   [Boyer, M.] Chris OBrien Lifehouse, Camperdown, NSW, Australia.
   [Hochmair, M. J.] Otto Wagner Hosp, Vienna, Austria.
   [Powell, S. F.] Sanford Hlth, Sioux Falls, SD USA.
   [Bischoff, H. G.] Thoraxklin, Heidelberg, Germany.
   [Reck, M.] German Ctr Lung Res, Airway Res Ctr North, Lungen Clin, Grosshansdorf, Germany.
   [Peled, N.] Tel Aviv Univ, Davidoff Canc Ctr, Petah Tiqwa, Israel.
   [Grossi, F.] Osped Policlin San Martino, Genoa, Italy.
   [Novello, S.] Univ San Luigi, Univ Turin, Azienda Osped, Orbassano, Italy.
   [Garassino, M. C.] Fdn IRCCS Ist Nazl Tumori, Milan, Italy.
   [Garon, E. B.] Univ Calif Los Angeles, David Geffen Sch Med, Los Angeles, CA 90095 USA.
   [Kurata, T.] Kansai Med Univ Hosp, Osaka, Japan.
   [Gray, J. E.] H Lee Moffitt Canc Ctr & Res Inst, Tampa, FL USA.
   [Vida, J.; Wei, Z.; Yang, J.; Raftopoulos, H.; Pietanza, M. C.] Merck, Kenilworth, NJ USA.
RP Gandhi, L (corresponding author), New York Univ Langone Hlth, Laura & Isaac Perlmutter Canc Ctr, 160 E 34th St, New York, NY 10016 USA.
EM leena.gandhi@nyumc.org
RI Hui, Rina/L-6114-2019; Esteban, Emilio/AAB-2188-2019; Reck,
   Martin/ABF-5721-2020; Grossi, Francesco/AAL-5024-2021; Powell,
   Steven/ABD-1472-2021; Miquel, Josep Maria/AAG-3508-2019; Blackhall,
   Fiona/N-2186-2015
OI Esteban, Emilio/0000-0002-2980-5254; Reck, Martin/0000-0002-5348-4462;
   Grossi, Francesco/0000-0001-8412-3136; FELIP,
   ENRIQUETA/0000-0002-7620-0098; Zer, Alona/0000-0001-6597-5261; Gandhi,
   Leena/0000-0002-2398-9179; Blackhall, Fiona/0000-0001-8716-3395; Bray,
   Victoria/0000-0002-6357-3899; Castonguay, Vincent/0000-0001-8053-4026;
   Rybkin, Igor/0000-0002-8434-1093; Kollmeier, Jens/0000-0002-8048-3895;
   Rodriguez-Abreu, Delvys/0000-0003-0506-1366; Myllarniemi, L
   Marjukka/0000-0001-9343-0867
FU MerckMerck & Company; Genentech/RocheRoche HoldingGenentech;
   PfizerPfizer; Ignyta; Syndax; AbbVieAbbVie; AstraZenecaAstraZeneca;
   Bristol-Myers SquibbBristol-Myers Squibb; Merck Sharp DohmeMerck &
   Company; Roche/GenentechRoche HoldingGenentech; Boehringer
   IngelheimBoehringer Ingelheim; Ariad/Takeda; Eli LillyEli Lilly;
   RocheRoche Holding; NovartisNovartis; RegeneronRegeneron; Incyte;
   Vyriad; GenentechRoche HoldingGenentech; Foundation Medicine;
   Guardant360; NovellusDx; TakedaTakeda Pharmaceutical Company Ltd; Pierre
   Fabre; AmgenAmgen; Hoffmann-La RocheHoffmann-La Roche;
   CelgeneBristol-Myers SquibbCelgene Corporation; Mirati; Dynavax;
   Peregrine Pharmaceuticals; Array
FX Supported by Merck.; Dr. Gandhi reports receiving grant support and
   advisory board fees from Merck, advisory board fees from
   Genentech/Roche, Pfizer, Ignyta, Syndax, AbbVie, and AstraZeneca, and
   grant support from Bristol-Myers Squibb; Dr. Rodriguez-Abreu, receiving
   lecture fees, advisory board fees, and travel support from Merck Sharp &
   Dohme, Bristol-Myers Squibb, Roche/Genentech, and Boehringer Ingelheim;
   Dr. Gadgeel, receiving advisory fees from AbbVie, AstraZeneca,
   Genentech/Roche, and Ariad/Takeda; Dr. Felip, receiving consulting fees
   from Boehringer Ingelheim, Eli Lilly, Pfizer, Roche, Merck Sharp &
   Dohme, and AbbVie and lecture fees from AstraZeneca, Bristol-Myers
   Squibb, and Novartis; Dr. Clingan, receiving funding for study patient
   visits from Merck Sharp & Dohme, AbbVie, Regeneron, and Bristol- Myers
   Squibb; Dr. Powell, receiving grant support, paid to his institution,
   from Merck Sharp & Dohme, Bristol-Myers Squibb, Incyte, Pfizer, Vyriad,
   and Genentech; Dr. Peled, receiving grant support, advisory fees, and
   honoraria from AstraZeneca, Bristol-Myers Squibb, Merck Sharp & Dohme,
   and Roche and advisory fees and honoraria from Boehringer Ingelheim, Eli
   Lilly, Foundation Medicine, Guardant360, Novartis, NovellusDx, Pfizer,
   and Takeda; Dr. Grossi, receiving lecture fees and advisory board fees
   from Merck, Pierre Fabre, Pfizer, Novartis, and Boehringer Ingelheim,
   grant support, lecture fees, and advisory board fees from Bristol-Myers
   Squibb, and lecture fees from AstraZeneca, Amgen, and Roche; Dr. Reck,
   receiving lecture fees and consulting fees from Hoffmann-La Roche, Eli
   Lilly, AstraZeneca, Celgene, Bristol-Myers Squibb, Merck, Boehringer
   Ingelheim, Pfizer, Novartis, and Merck Sharp & Dohme; Dr. Hui, receiving
   advisory board fees and lecture fees from Merck Sharp & Dohme,
   AstraZeneca, and Novartis, advisory board fees from Roche, and lecture
   fees from Bristol-Myers Squibb and Boehringer Ingelheim; Dr. Garon,
   receiving grant support, paid to his institution, from AstraZeneca,
   Bristol-Myers Squibb, Eli Lilly, Genentech, Boehringer Ingelheim,
   Pfizer, Novartis, Mirati, Dynavax, and Merck; Dr. Boyer, receiving grant
   support and travel support from AstraZeneca, Bristol-Myers Squibb, and
   Pfizer and grant support from Genentech/Roche, Amgen, Novartis, and
   Peregrine Pharmaceuticals; Dr. Rubio-Viqueira, receiving advisory board
   fees and lecture fees from Eli Lilly and lecture fees from Roche and
   Pfizer; Dr. Novello, receiving lecture fees from Boehringer Ingelheim,
   AstraZeneca, Pfizer, Merck Sharp & Dohme, Bristol-Myers Squibb, Roche,
   and Eli Lilly; Dr. Kurata, receiving honoraria from Merck Sharp & Dohme,
   Eli Lilly, Chugai, Ono, Bristol-Myers Squibb, AstraZeneca, and
   Boehringer Ingelheim; Dr. Gray, receiving grant support from Merck,
   Bristol-Myers Squibb, and Array, grant support and honoraria from
   AstraZeneca, Genentech, and Boehringer Ingelheim, and honoraria from
   Celgene and Eli Lilly; Drs. Vida, Wei, Yang, and Pietanza, being
   employed by Merck; Dr. Rafto-poulos, being employed by Bayer and being
   employed by Merck during the conduct of the study; and Dr. Garassino,
   receiving consulting fees and lecture fees from AstraZeneca, Roche, and
   Boehringer Ingelheim. No other potential conflict of interest relevant
   to this article was reported.
CR Ahn MJ, 2015, ANN ONCOL, V26, P140
   Borghaei H, 2015, NEW ENGL J MED, V373, P1627, DOI 10.1056/NEJMoa1507643
   Bracci L, 2014, CELL DEATH DIFFER, V21, P15, DOI 10.1038/cdd.2013.67
   Brahmer J, 2015, NEW ENGL J MED, V373, P123, DOI 10.1056/NEJMoa1504627
   Brahmer JR, 2017, J CLIN ONCOL, V35, DOI 10.1200/JCO.2017.35.15_suppl.9000
   Carbone DP, 2017, NEW ENGL J MED, V376, P2415, DOI 10.1056/NEJMoa1613493
   Ciuleanu T, 2009, LANCET, V374, P1432, DOI 10.1016/S0140-6736(09)61497-5
   Cutica I, 2014, EUR J INTERN MED, V25, P685, DOI 10.1016/j.ejim.2014.07.002
   Davies J, 2017, PLOS ONE, V12, DOI 10.1371/journal.pone.0175679
   Eisenhauer EA, 2009, EUR J CANCER, V45, P228, DOI 10.1016/j.ejca.2008.10.026
   Garon EB, 2015, NEW ENGL J MED, V372, P2018, DOI 10.1056/NEJMoa1501824
   Hartmann JT, 2003, EXPERT OPIN PHARMACO, V4, P889, DOI 10.1517/14656566.4.6.889
   Herbst RS, 2016, LANCET, V387, P1540, DOI 10.1016/S0140-6736(15)01281-7
   Langer CJ, 2016, LANCET ONCOL, V17, P1497, DOI 10.1016/S1470-2045(16)30498-3
   Lazzari C, 2017, FRONT MED-LAUSANNE, V4, DOI 10.3389/fmed.2017.00004
   Lesterhuis WJ, 2011, J CLIN INVEST, V121, P3100, DOI 10.1172/JCI43656
   Li GZ, 2017, ONCOIMMUNOLOGY, V6, DOI 10.1080/2162402X.2017.1328339
   OKEN MM, 1982, AM J CLIN ONCOL-CANC, V5, P649, DOI 10.1097/00000421-198212000-00014
   Paz-Ares L, 2012, LANCET ONCOL, V13, P247, DOI 10.1016/S1470-2045(12)70063-3
   Paz-Ares LG, 2013, J CLIN ONCOL, V31, P2895, DOI 10.1200/JCO.2012.47.1102
   Perol M, 2017, J CLIN ONCOL S, V35
   Peters S, 2017, J CLIN ONCOL, V35, P2781, DOI 10.1200/JCO.2016.71.9476
   Reck M, 2017, ANN ONCOL, V28, P31
   Reck M, 2016, NEW ENGL J MED, V375, P1823, DOI 10.1056/NEJMoa1606774
   Rittmeyer A, 2017, LANCET, V389, P255, DOI 10.1016/S0140-6736(16)32517-X
   Roach C, 2016, APPL IMMUNOHISTO M M, V24, P392, DOI 10.1097/PAI.0000000000000408
   Roselli M, 2013, ONCOIMMUNOLOGY, V2, DOI 10.4161/onci.27025
   Scagliotti GV, 2014, LUNG CANCER, V85, P408, DOI 10.1016/j.lungcan.2014.07.005
   Tomasini P, 2016, THER ADV MED ONCOL, V8, P198, DOI 10.1177/1758834016644155
   Zattera Tito, 2017, J Nephropathol, V6, P43, DOI 10.15171/jnp.2017.07
   Zinner RG, 2015, J THORAC ONCOL, V10, P134, DOI 10.1097/JTO.0000000000000366
NR 31
TC 2390
Z9 2461
U1 31
U2 341
PU MASSACHUSETTS MEDICAL SOC
PI WALTHAM
PA WALTHAM WOODS CENTER, 860 WINTER ST,, WALTHAM, MA 02451-1413 USA
SN 0028-4793
EI 1533-4406
J9 NEW ENGL J MED
JI N. Engl. J. Med.
PD MAY 31
PY 2018
VL 378
IS 22
BP 2078
EP 2092
DI 10.1056/NEJMoa1801005
PG 15
WC Medicine, General & Internal
SC General & Internal Medicine
GA GH5AL
UT WOS:000433428000006
PM 29658856
OA Green Published, Bronze
HC Y
HP N
DA 2021-12-02
ER

PT J
AU Fukuoka, M
   Yano, S
   Giaccone, G
   Tamura, T
   Nakagawa, K
   Douillard, JY
   Nishiwaki, Y
   Vansteenkiste, J
   Kudoh, S
   Rischin, D
   Eek, R
   Horai, T
   Noda, K
   Takata, I
   Smit, E
   Averbuch, S
   Macleod, A
   Feyereislova, A
   Dong, RP
   Baselga, J
AF Fukuoka, M
   Yano, S
   Giaccone, G
   Tamura, T
   Nakagawa, K
   Douillard, JY
   Nishiwaki, Y
   Vansteenkiste, J
   Kudoh, S
   Rischin, D
   Eek, R
   Horai, T
   Noda, K
   Takata, I
   Smit, E
   Averbuch, S
   Macleod, A
   Feyereislova, A
   Dong, RP
   Baselga, J
TI Multi-institutional randomized phase II trial of gefitinib for
   previously treated patients with advanced non-small-cell lung cancer
SO JOURNAL OF CLINICAL ONCOLOGY
LA English
DT Article
ID GROWTH-FACTOR RECEPTOR; FUNCTIONAL ASSESSMENT; DOCETAXEL; THERAPY;
   CHEMOTHERAPY; CARE
AB Purpose: To evaluate the efficacy and tolerability of two doses of gefitinib (Iressa [ZD 1839]; AstraZeneca, Wilmington, DE), a novel epidermal growth factor receptor tyrosine kinase inhibitor, in patients with pretreated advanced non-small-cell lung cancer (NSCLC).
   Patients and Methods: This was a randomized, double-blind, parallel-group, multicenter phase II trial. Two hundred ten patients with advanced NSCIC who were previously treated with one or two chemotherapy regimens (at least one containing platinum) were randomized to receive either 250-mg or 500-mg oral doses of gefitinib once daily.
   Results: Efficacy was similar for the 250- and 500-mg/d groups. Objective tumor response rates were 18.4% (95% confidence interval [CI], 11.5 to 27.3) and 19.0% (95% CI, 12.1 to 27.9); among evaluable patients, symptom improvement rates were 40.3% (95% CI, 28.5 to 53.0) and 37.0% (95% CI, 26.0 to 49.1); median progression-free survival times were 2.7 and 2.8 months, and median over-all survival times were 7.6 and 8.0 months, respectively. Symptom improvements were recorded for 69.2% (250 mg/d) and 85.79/6 (500 mg/d) of patients with a tumor response. Adverse events (AEs) at both dose levels were generally mild (grade 1 or 2) and consisted mainly of skin reactions and diarrhea. Drug-related toxicities were more frequent in the higher-dose group. Withdrawal due to drug-related AEs was 1.9% and 9.4% for patients receiving gefitinib 250 and 500 mg/d, respectively.
   Conclusion: Gefitinib showed Clinically meaningful antitumor activity and provided symptom relief as second- and third-line treatment in these patients. At 250 mg/d, gefitinib had a favorable AE profile. Gefitinib 250 mg/d is an important, novel treatment option for patients with pretreated advanced NSCLC.
C1 Kinki Univ, Sch Med, Dept Internal Med 4, Osaka 589, Japan.
   Osaka City Univ, Sch Med, Osaka 545, Japan.
   AstraZeneca, Osaka, Japan.
   Univ Tokushima, Sch Med, Tokushima 770, Japan.
   TKY Natl Canc Ctr, Tokyo 104, Japan.
   Cent Hosp, Tokyo, Japan.
   Japanese Fdn Canc Res, Tokyo, Japan.
   East Hosp, Chiba, Japan.
   Kanagawa Canc Ctr, Yokohama, Kanagawa, Japan.
   Natl Shikoku Canc Ctr, Matsuyama, Ehime, Japan.
   CRLCC Rene Gauducheau, St Herblain, France.
   Univ Hosp Gasthuisberg, B-3000 Louvain, Belgium.
   Ctr Dev Canc Therapeut, Melbourne, Vic, Australia.
   Mary Potter Oncol Ctr, Pretoria, South Africa.
   Free Univ Amsterdam, Acad Hosp, Amsterdam, Netherlands.
   AstraZeneca, Wilmington, DE USA.
   AstraZeneca, Alderley Pk, England.
   Vall Hebron Univ Hosp, Barcelona, Spain.
RP Fukuoka, M (corresponding author), Kinki Univ, Sch Med, Dept Internal Med 4, 377-2 Ohnohigashi Osakasayama, Osaka 589, Japan.
EM mfukuoka@med.kindai.ac.jp
RI Giaccone, Giuseppe/E-8297-2017; Vansteenkiste, Johan F/B-8191-2014
OI Giaccone, Giuseppe/0000-0002-5023-7562; Vansteenkiste, Johan
   F/0000-0002-6721-2775
CR ALBERTI W, 1995, BRIT MED J, V311, P899
   Baselga J, 2002, J CLIN ONCOL, V20, P4292, DOI 10.1200/JCO.2002.03.100
   Cella D, 2002, J CLIN EPIDEMIOL, V55, P285, DOI 10.1016/S0895-4356(01)00477-2
   CELLA DF, 1995, LUNG CANCER-J IASLC, V12, P199, DOI 10.1016/0169-5002(95)00450-F
   FERLAY J, 2001, 5 IARC
   Fossella FV, 1997, SEMIN ONCOL, V24, P455
   Fossella FV, 2000, J CLIN ONCOL, V18, P2354, DOI 10.1200/JCO.2000.18.12.2354
   Fujino S, 1996, EUR J CANCER, V32A, P2070, DOI 10.1016/S0959-8049(96)00243-2
   GREEN S, 1992, INVEST NEW DRUG, V10, P239, DOI 10.1007/BF00944177
   Huisman C, 2000, J CLIN ONCOL, V18, P3722, DOI 10.1200/JCO.2000.18.21.3722
   Klastersky J, 2001, LUNG CANCER-J IASLC, V34, pS95
   KRIS M, 2001, LUNG CANCER S1, V29, P72
   KRIS MG, 2002, P AN M AM SOC CLIN, V21, P292
   Lawrence DS, 1998, PHARMACOL THERAPEUT, V77, P81, DOI 10.1016/S0163-7258(97)00052-1
   NEGORO S, 2001, P AN M AM SOC CLIN, V20, pA324
   PAVELIC K, 1993, ANTICANCER RES, V13, P1133
   POCOCK SJ, 1975, BIOMETRICS, V31, P103, DOI 10.2307/2529712
   Ries LAG, 2001, SEER CANC STAT REV 1
   Rowinsky EK, 2000, DRUGS, V60, P1, DOI 10.2165/00003495-200060001-00001
   RUSCH V, 1993, CANCER RES, V53, P2379
   Rusch V, 1997, CLIN CANCER RES, V3, P515
   SALOMON DS, 1995, CRIT REV ONCOL HEMAT, V19, P183, DOI 10.1016/1040-8428(94)00144-I
   Schiller JH, 2001, ONCOLOGY-BASEL, V61, P3, DOI 10.1159/000055386
   Shepherd FA, 2000, J CLIN ONCOL, V18, P2095, DOI 10.1200/JCO.2000.18.10.2095
   Shepherd FA, 2001, SEMIN ONCOL, V28, P4, DOI 10.1053/sonc.2001.18389
   Somerfield MR, 1997, J CLIN ONCOL, V15, P2996
   Volm M, 1998, BRIT J CANCER, V77, P663, DOI 10.1038/bjc.1998.106
NR 27
TC 2376
Z9 2557
U1 1
U2 138
PU AMER SOC CLINICAL ONCOLOGY
PI ALEXANDRIA
PA 2318 MILL ROAD, STE 800, ALEXANDRIA, VA 22314 USA
SN 0732-183X
EI 1527-7755
J9 J CLIN ONCOL
JI J. Clin. Oncol.
PD JUN 15
PY 2003
VL 21
IS 12
BP 2237
EP 2246
DI 10.1200/JCO.2003.10.038
PG 10
WC Oncology
SC Oncology
GA 690TG
UT WOS:000183564800005
PM 12748244
DA 2021-12-02
ER

PT J
AU Kris, MG
   Natale, RB
   Herbst, RS
   Lynch, TJ
   Prager, D
   Belani, CP
   Schiller, JH
   Kelly, K
   Spiridonidis, H
   Sandler, A
   Albain, KS
   Cella, D
   Wolf, MK
   Averbuch, SD
   Ochs, JJ
   Kay, AC
AF Kris, MG
   Natale, RB
   Herbst, RS
   Lynch, TJ
   Prager, D
   Belani, CP
   Schiller, JH
   Kelly, K
   Spiridonidis, H
   Sandler, A
   Albain, KS
   Cella, D
   Wolf, MK
   Averbuch, SD
   Ochs, JJ
   Kay, AC
TI Efficacy of gefitinib, an inhibitor of the epidermal growth factor
   receptor tyrosine kinase, in symptomatic patients with non-small cell
   lung cancer - A randomized trial
SO JAMA-JOURNAL OF THE AMERICAN MEDICAL ASSOCIATION
LA English
DT Article
ID FUNCTIONAL ASSESSMENT; CHEMOTHERAPY REGIMENS; IMATINIB MESYLATE; ZD1839
   IRESSA(TM); THERAPY; EXPRESSION; DOCETAXEL; PLATINUM; TUMORS; EGFR
AB Context More persons in the United States die from non-small cell lung cancer (NSCLC) than from breast, colorectal, and prostate cancer combined. In preclinical testing, oral gefitinib inhibited the growth of NSCLC tumors that express the epidermal growth factor receptor (EGFR), a mediator of cell signaling, and phase 1 trials have demonstrated that a fraction of patients with NSCLC progressing after chemotherapy experience both a decrease in lung cancer symptoms and radiographic tumor shrinkages with gefitinib.
   Objective To assess differences in symptomatic and radiographic response among patients with NSCLC receiving 250-mg and 500-mg daily doses of gefitinib.
   Design, Setting, and Patients Double-blind, randomized phase 2 trial conducted from November 2000 to April 2001 in 30 US academic and community oncology centers. Patients (N =221) had either stage IIIB or IV NSCLC for which they had received at least 2 chemotherapy regimens.
   Intervention Daily oral gefitinib, either 500 mg (administered as two 250-mg gefitinib tablets) or 250 mg (administered as one 250-mg gefitinib tablet and 1 matching placebo).
   Main Outcome Measures Improvement of NSCLC symptoms (2-point or greater increase in score on the summed lung cancer subscale of the Functional Assessment of Cancer Therapy-Lung [FACT-L] instrument) and tumor regression (>50% decrease in lesion size on imaging studies).
   Results Of 221 patients enrolled, 216 received gefitinib as randomized. Symptoms of NSCLC improved in 43% (95% confidence interval [CI], 33%-53%) of patients receiving 250 mg of gefitinib and in 35% (95% Cl, 26%-45%) of patients receiving 500 mg. These benefits were observed within 3 weeks in 75% of patients. Partial radiographic responses occurred in 12% (95% Cl, 6%-20%) of individuals receiving 250 mg of gefitinib and in 9% (95% Cl, 4%-16%) of those receiving 500 mg. Symptoms improved in 96% of patients with partial radiographic responses. The overall survival at 1 year was 25%. There were no significant differences between the 250-mg and 500-mg doses in rates of symptom improvement (P=.26), radiographic tumor regression (P=.51), and projected 1-year survival (P=.54). The 500-mg dose was associated more frequently with transient acne-like rash (P=.04) and diarrhea (P=.006).
   Conclusions Gefitinib, a well-tolerated oral EGFR-tyrosine kinase inhibitor, improved disease-related symptoms and induced radiographic tumor regressions in patients with NSCLC persisting after chemotherapy.
C1 Mem Sloan Kettering Canc Ctr, Dept Med, Div Solid Tumor Oncol, Thorac Oncol Serv, New York, NY 10021 USA.
   Cornell Univ, Weil Med Coll, New York, NY USA.
   Cedars Sinai Comprehens Canc Ctr, Los Angeles, CA USA.
   Univ Texas, MD Anderson Canc Ctr, Houston, TX 77030 USA.
   Massachusetts Gen Hosp, Ctr Canc, Boston, MA USA.
   Univ Calif Los Angeles, Med Ctr, Los Angeles, CA 90024 USA.
   Univ Pittsburgh, Inst Canc, Pittsburgh, PA USA.
   Univ Wisconsin Hosp, Madison, WI USA.
   Univ Colorado, Hlth Sci Ctr, Denver, CO USA.
   Hematol Oncol Consultants Inc, Columbus, OH USA.
   Vanderbilt Univ, Nashville, TN USA.
   Loyola Univ, Med Ctr, Maywood, IL 60153 USA.
   Northwestern Univ, Evanston, IL USA.
   AstraZeneca, Wilmington, DE USA.
RP Kris, MG (corresponding author), Mem Sloan Kettering Canc Ctr, Dept Med, Div Solid Tumor Oncol, Thorac Oncol Serv, 1275 York Ave, New York, NY 10021 USA.
OI Kris, Mark/0000-0002-7317-5341; Kelly, Karen/0000-0002-2235-6636;
   Belani, Chandra/0000-0001-5049-5329
CR Al Hazaa A, 2000, CLIN CANCER RES, V6, p4542S
   Albanell J, 2002, J CLIN ONCOL, V20, P110, DOI 10.1200/JCO.2002.20.1.110
   Allen LF, 2000, CLIN CANCER RES, V6, p4543S
   Arteaga CL, 2001, J CLIN ONCOL, V19, p32S
   BAILEY R, 2003, P AM ASSOC CANC RES, P1362
   Baselga J, 2002, J CLIN ONCOL, V20, P4292, DOI 10.1200/JCO.2002.03.100
   Bergeron A, 2002, J CLIN ONCOL, V20, P4271, DOI 10.1200/JCO.2002.99.179
   Brabender J, 2001, CLIN CANCER RES, V7, P1850
   Cella D, 2002, J CLIN EPIDEMIOL, V55, P285, DOI 10.1016/S0895-4356(01)00477-2
   CELLA DF, 1995, LUNG CANCER-J IASLC, V12, P199, DOI 10.1016/0169-5002(95)00450-F
   CELLA DF, 1993, J CLIN ONCOL, V11, P570, DOI 10.1200/JCO.1993.11.3.570
   Ciardiello F, 2000, CLIN CANCER RES, V6, P2053
   COOPER JAD, 1986, AM REV RESPIR DIS, V133, P321
   Eton DT, 2003, J CLIN ONCOL, V21, P1536, DOI 10.1200/JCO.2003.07.128
   Fleiss J.L., 1981, STAT METHODS RATES P
   Fossella FV, 2000, J CLIN ONCOL, V18, P2354, DOI 10.1200/JCO.2000.18.12.2354
   Fujino S, 1996, EUR J CANCER, V32A, P2070, DOI 10.1016/S0959-8049(96)00243-2
   Fukuoka M, 2003, J CLIN ONCOL, V21, P2237, DOI 10.1200/JCO.2003.10.038
   GREEN S, 1992, INVEST NEW DRUG, V10, P239, DOI 10.1007/BF00944177
   Hainaut P, 2001, CARCINOGENESIS, V22, P367, DOI 10.1093/carcin/22.3.367
   Heinrich MC, 2002, J CLIN ONCOL, V20, P1692, DOI 10.1200/JCO.2002.20.6.1692
   Heinrich MC, 2003, SCIENCE, V299, P708, DOI 10.1126/science.1079666
   HEINRICH MC, 2002, P AN M AM SOC CLIN, V21, pA2
   Herbst RS, 2002, J CLIN ONCOL, V20, P3815, DOI 10.1200/JCO.2002.03.038
   HIRSCH FR, IN PRESS J CLIN ONCO
   Inoue A, 2003, LANCET, V361, P137, DOI 10.1016/S0140-6736(03)12190-3
   Jemal A, 2003, CA-CANCER J CLIN, V53, P5, DOI 10.3322/canjclin.53.1.5
   Kris MG, 2000, LUNG CANCER S1, V29, P72
   Kusaba H, 2000, CLIN CANCER RES, V6, p4543S
   Massarelli E, 2003, LUNG CANCER-J IASLC, V39, P55, DOI 10.1016/S0169-5002(02)00308-2
   Mauro MJ, 2002, J CLIN ONCOL, V20, P325, DOI 10.1200/JCO.20.1.325
   Mendelsohn J, 2000, CLIN CANCER RES, V6, P747
   Mountain CF, 1997, CHEST, V111, P1710, DOI 10.1378/chest.111.6.1710
   Moyer JD, 1997, CANCER RES, V57, P4838
   NATALE RB, 2002, P AN M AM SOC CLIN, V21, pA292
   OCONNELL JP, 1986, J CLIN ONCOL, V4, P1604, DOI 10.1200/JCO.1986.4.11.1604
   PEREZSOLER R, 2001, AM SOC CLIN ONC ANN
   Pfeiffer P, 1996, BRIT J CANCER, V74, P86, DOI 10.1038/bjc.1996.320
   RUSCH V, 1993, CANCER RES, V53, P2379
   Rusch V, 1997, CLIN CANCER RES, V3, P515
   Saltz L, 2001, CLIN CANCER RES, V7, p3766S
   Savage DG, 2002, NEW ENGL J MED, V346, P683, DOI 10.1056/NEJMra013339
   Schindler T, 2000, SCIENCE, V289, P1938, DOI 10.1126/science.289.5486.1938
   SHAH NT, 2003, P AN M AM SOC CLIN, V2, P628
   Shepherd FA, 2000, J CLIN ONCOL, V18, P2095, DOI 10.1200/JCO.2000.18.10.2095
   Singh B, 2002, GENE DEV, V16, P984, DOI 10.1101/gad.973602
   Sirotnak FM, 2000, CLIN CANCER RES, V6, P4885
   Soria JC, 2002, CLIN CANCER RES, V8, P1178
   STALLINGSMANN M, 2002, P AN M AM SOC CLIN, V21, pA19
   Wakeling AE, 2002, CANCER RES, V62, P5749
NR 50
TC 2109
Z9 2257
U1 3
U2 105
PU AMER MEDICAL ASSOC
PI CHICAGO
PA 330 N WABASH AVE, STE 39300, CHICAGO, IL 60611-5885 USA
SN 0098-7484
EI 1538-3598
J9 JAMA-J AM MED ASSOC
JI JAMA-J. Am. Med. Assoc.
PD OCT 22
PY 2003
VL 290
IS 16
BP 2149
EP 2158
DI 10.1001/jama.290.16.2149
PG 10
WC Medicine, General & Internal
SC General & Internal Medicine
GA 734CB
UT WOS:000186036700024
PM 14570950
OA Bronze
DA 2021-12-02
ER

PT J
AU Sequist, LV
   Yang, JCH
   Yamamoto, N
   O'Byrne, K
   Hirsh, V
   Mok, T
   Geater, SL
   Orlov, S
   Tsai, CM
   Boyer, M
   Su, WC
   Bennouna, J
   Kato, T
   Gorbunova, V
   Lee, KH
   Shah, R
   Massey, D
   Zazulina, V
   Shahidi, M
   Schuler, M
AF Sequist, Lecia V.
   Yang, James Chih-Hsin
   Yamamoto, Nobuyuki
   O'Byrne, Kenneth
   Hirsh, Vera
   Mok, Tony
   Geater, Sarayut Lucien
   Orlov, Sergey
   Tsai, Chun-Ming
   Boyer, Michael
   Su, Wu-Chou
   Bennouna, Jaafar
   Kato, Terufumi
   Gorbunova, Vera
   Lee, Ki Hyeong
   Shah, Riyaz
   Massey, Dan
   Zazulina, Victoria
   Shahidi, Mehdi
   Schuler, Martin
TI Phase III Study of Afatinib or Cisplatin Plus Pemetrexed in Patients
   With Metastatic Lung Adenocarcinoma With EGFR Mutations
SO JOURNAL OF CLINICAL ONCOLOGY
LA English
DT Article
ID QUALITY-OF-LIFE; FACTOR RECEPTOR MUTATIONS; 1ST-LINE TREATMENT;
   SUPPORTIVE CARE; OPEN-LABEL; CANCER; CHEMOTHERAPY; GEFITINIB; ERLOTINIB;
   MULTICENTER
AB Purpose
   The LUX-Lung 3 study investigated the efficacy of chemotherapy compared with afatinib, a selective, orally bioavailable ErbB family blocker that irreversibly blocks signaling from epidermal growth factor receptor (EGFR/ErbB1), human epidermal growth factor receptor 2 (HER2/ErbB2), and ErbB4 and has wide-spectrum preclinical activity against EGFR mutations. A phase II study of afatinib in EGFR mutation-positive lung adenocarcinoma demonstrated high response rates and progression-free survival (PFS).
   Patients and Methods
   In this phase III study, eligible patients with stage IIIB/IV lung adenocarcinoma were screened for EGFR mutations. Mutation-positive patients were stratified by mutation type (exon 19 deletion, L858R, or other) and race (Asian or non-Asian) before two-to-one random assignment to 40 mg afatinib per day or up to six cycles of cisplatin plus pemetrexed chemotherapy at standard doses every 21 days. The primary end point was PFS by independent review. Secondary end points included tumor response, overall survival, adverse events, and patient-reported outcomes (PROs).
   Results
   A total of 1,269 patients were screened, and 345 were randomly assigned to treatment. Median PFS was 11.1 months for afatinib and 6.9 months for chemotherapy (hazard ratio [HR], 0.58; 95% CI, 0.43 to 0.78; P = .001). Median PFS among those with exon 19 deletions and L858R EGFR mutations (n = 308) was 13.6 months for afatinib and 6.9 months for chemotherapy (HR, 0.47; 95% CI, 0.34 to 0.65; P = .001). The most common treatment-related adverse events were diarrhea, rash/acne, and stomatitis for afatinib and nausea, fatigue, and decreased appetite for chemotherapy. PROs favored afatinib, with better control of cough, dyspnea, and pain.
   Conclusion
   Afatinib is associated with prolongation of PFS when compared with standard doublet chemotherapy in patients with advanced lung adenocarcinoma and EGFR mutations. (C) 2013 by American Society of Clinical Oncology
C1 [Sequist, Lecia V.] Massachusetts Gen Hosp, Boston, MA 02114 USA.
   [Sequist, Lecia V.] Harvard Univ, Sch Med, Boston, MA USA.
   [Yang, James Chih-Hsin] Natl Taiwan Univ Hosp, Taipei, Taiwan.
   [Tsai, Chun-Ming] Taipei Vet Gen Hosp, Taipei, Taiwan.
   [Su, Wu-Chou] Natl Cheng Kung Univ Hosp, Tainan 70428, Taiwan.
   [Yamamoto, Nobuyuki] Shizuoka Canc Ctr, Shizuoka, Japan.
   [Kato, Terufumi] Kanagawa Cardiovasc & Resp Ctr, Yokohama, Kanagawa, Japan.
   [O'Byrne, Kenneth] St James Hosp, Dublin 8, Ireland.
   [Hirsh, Vera] McGill Univ, Montreal, PQ, Canada.
   [Mok, Tony] Prince Wales Hosp, Hong Kong, Hong Kong, Peoples R China.
   [Geater, Sarayut Lucien] Songklanagarind Hosp, Songkhla, Thailand.
   [Orlov, Sergey] Pavlov State Med Univ, St Petersburg, Russia.
   [Gorbunova, Vera] GU Russian Oncol Res Ctr, Moscow, Russia.
   [Boyer, Michael] Royal Prince Alfred Hosp, Camperdown, NSW 2050, Australia.
   [Bennouna, Jaafar] Inst Cancerol Ouest Site Rene Gauducheau, Nantes, France.
   [Lee, Ki Hyeong] Chungbuk Natl Univ Hosp, Cheongju, South Korea.
   [Shah, Riyaz] Maidstone Hlth Author, Maidstone & Tunbridge Wells Natl Hlth Serv Trust, Maidstone, Kent, England.
   [Massey, Dan; Zazulina, Victoria; Shahidi, Mehdi] Boehringer Ingelheim GmbH & Co KG, Bracknell, Berks, England.
   [Schuler, Martin] Univ Duisburg Essen, West German Canc Ctr, Essen, Germany.
RP Yang, JCH (corresponding author), Natl Taiwan Univ, Taipei 10764, Taiwan.
EM chihyang@ntu.edu.tw
RI Yang, James Chih-Hsin/W-1587-2019; bennouna, jaafar/K-9350-2015; Mok,
   Tony Shu Kam/B-2310-2019
OI Mok, Tony Shu Kam/0000-0002-8251-0551; Boyer,
   Michael/0000-0002-0452-2987; Yang, James Chih-Hsin/0000-0002-5586-5138;
   Orlov, Sergey/0000-0001-6080-8042; Su, Wu-Chou/0000-0003-2953-4105;
   Bennouna, Jaafar/0000-0002-5034-1108
FU Boehringer IngelheimBoehringer Ingelheim; AstraZenecaAstraZeneca
FX Research Funding: Lecia V. Sequist, Boehringer Ingelheim; Tony Mok,
   AstraZeneca; Michael Boyer, Boehringer Ingelheim; Terufumi Kato,
   Boehringer Ingelheim; Martin Schuler, Boehringer Ingelheim
CR AARONSON NK, 1993, J NATL CANCER I, V85, P365, DOI 10.1093/jnci/85.5.365
   Al-Saleh K, 2012, CURR ONCOL, V19, pE9, DOI 10.3747/co.19.891
   BERGMAN B, 1994, EUR J CANCER, V30A, P635, DOI 10.1016/0959-8049(94)90535-5
   Eisenhauer EA, 2009, EUR J CANCER, V45, P228, DOI 10.1016/j.ejca.2008.10.026
   Fallowfield LJ, 2012, NAT REV CLIN ONCOL, V9, P41, DOI 10.1038/nrclinonc.2011.156
   Fayers PM., 2001, EORTC QLQ C30 SCORIN, V3rd edn
   Gazdar AF, 2009, ONCOGENE, V28, pS24, DOI 10.1038/onc.2009.198
   Hanna N, 2004, J CLIN ONCOL, V22, P1589, DOI 10.1200/JCO.2004.08.163
   Kobayashi S, 2005, NEW ENGL J MED, V352, P786, DOI 10.1056/NEJMoa044238
   Li D, 2008, ONCOGENE, V27, P4702, DOI 10.1038/onc.2008.109
   Maemondo M, 2010, NEW ENGL J MED, V362, P2380, DOI 10.1056/NEJMoa0909530
   Maheswaran S, 2008, NEW ENGL J MED, V359, P366, DOI 10.1056/NEJMoa0800668
   Miller VA, 2012, LANCET ONCOL, V13, P528, DOI 10.1016/S1470-2045(12)70087-6
   Mitsudomi T, 2010, LANCET ONCOL, V11, P121, DOI 10.1016/S1470-2045(09)70364-X
   Mok TS, 2009, NEW ENGL J MED, V361, P947, DOI 10.1056/NEJMoa0810699
   National Cancer Institute, CANC THER EV PROGR C
   OKEN MM, 1982, AM J CLIN ONCOL-CANC, V5, P649, DOI 10.1097/00000421-198212000-00014
   Osoba D, 1998, J CLIN ONCOL, V16, P139, DOI 10.1200/JCO.1998.16.1.139
   Pao W, 2005, PLOS MED, V2, P225, DOI 10.1371/journal.pmed.0020073
   Pao W, 2009, CLIN CANCER RES, V15, P5317, DOI 10.1158/1078-0432.CCR-09-0913
   Paz-Ares L, 2012, LANCET ONCOL, V13, P247, DOI 10.1016/S1470-2045(12)70063-3
   Rosell R, 2012, LANCET ONCOL, V13, P239, DOI 10.1016/S1470-2045(11)70393-X
   Rosell R, 2011, CLIN CANCER RES, V17, P1160, DOI 10.1158/1078-0432.CCR-10-2158
   Sandler A, 2006, NEW ENGL J MED, V355, P2542, DOI 10.1056/NEJMoa061884
   Scagliotti G, 2009, ONCOLOGIST, V14, P253, DOI 10.1634/theoncologist.2008-0232
   Scagliotti GV, 2008, J CLIN ONCOL, V26, P3543, DOI 10.1200/JCO.2007.15.0375
   Sequist LV, 2011, SCI TRANSL MED, V3, DOI 10.1126/scitranslmed.3002003
   Sharma SV, 2007, NAT REV CANCER, V7, P169, DOI 10.1038/nrc2088
   Shepherd FA, 2005, NEW ENGL J MED, V353, P123, DOI 10.1056/NEJMoa050753
   Solca F, 2012, J PHARMACOL EXP THER, V343, P342, DOI 10.1124/jpet.112.197756
   Su KY, 2012, J CLIN ONCOL, V30, P433, DOI 10.1200/JCO.2011.38.3224
   Thatcher N, 2005, LANCET, V366, P1527, DOI 10.1016/S0140-6736(05)67625-8
   Yang JCH, 2013, J CLIN ONCOL, V31, P3342, DOI 10.1200/JCO.2012.46.1764
   Yang JCH, 2012, LANCET ONCOL, V13, P539, DOI 10.1016/S1470-2045(12)70086-4
   Zhou CC, 2011, LANCET ONCOL, V12, P735, DOI 10.1016/S1470-2045(11)70184-X
   Zhou Q, 2011, J CLIN ONCOL, V29, P3316, DOI 10.1200/JCO.2010.33.3757
NR 36
TC 2068
Z9 2159
U1 2
U2 204
PU AMER SOC CLINICAL ONCOLOGY
PI ALEXANDRIA
PA 2318 MILL ROAD, STE 800, ALEXANDRIA, VA 22314 USA
SN 0732-183X
EI 1527-7755
J9 J CLIN ONCOL
JI J. Clin. Oncol.
PD SEP 20
PY 2013
VL 31
IS 27
BP 3327
EP +
DI 10.1200/JCO.2012.44.2806
PG 11
WC Oncology
SC Oncology
GA 301NH
UT WOS:000330538500008
PM 23816960
HC Y
HP N
DA 2021-12-02
ER

PT J
AU Molina, JR
   Yang, PG
   Cassivi, SD
   Schild, SE
   Adjei, AA
AF Molina, Julian R.
   Yang, Piii G.
   Cassivi, Stephen D.
   Schild, Steven E.
   Adjei, Alex A.
TI Non-small cell lung cancer: Epidemiology, risk factors, treatment, and
   survivorship
SO MAYO CLINIC PROCEEDINGS
LA English
DT Review
ID PHASE-III TRIAL; EXTENDED MEDIASTINAL LYMPHADENECTOMY;
   POSITRON-EMISSION-TOMOGRAPHY; RECEPTOR TYROSINE KINASE;
   FINE-NEEDLE-ASPIRATION; ADJUVANT CHEMOTHERAPY; PHYSICAL-ACTIVITY;
   THORACIC RADIOTHERAPY; SUSCEPTIBILITY LOCUS; RANDOMIZED-TRIAL
AB Lung cancer is the leading cause of cancer-related mortality not only in the United States but also around the world. In North America, lung cancer has become more predominant among former than current smokers. Yet in some countries, such as China, which has experienced a dramatic increase in the cigarette smoking rate during the past 2 decades, a peak in lung cancer incidence is still expected. Approximately two-thirds of adult Chinese men are smokers, representing one-third of all smokers worldwide. Non-small cell lung cancer accounts for 85% of all lung cancer cases in the United States. After the initial diagnosis, accurate staging of non-small cell lung cancer using computed tomography or positron emission tomography is crucial for determining appropriate therapy. When feasible, surgical resection remains the single most consistent and successful option for cure. However, close to 70% of patients with lung cancer present with locally advanced or metastatic disease at the time of diagnosis. Chemotherapy is beneficial for patients with metastatic disease, and the administration of concurrent chemotherapy and radiation is indicated for stage III lung cancer. The introduction of angiogenesis, epidermal growth factor receptor inhibitors, and other new anticancer agents is changing the present and future of this disease and will certainly increase the number of lung cancer survivors. We identified studies for this review by searching the MEDLINE and PubMed databases for English-language articles published from January 1, 1980, through January 31, 2008. Key terms used for this search included non-small cell lung cancer, adenocarcinoma, squamous cell carcinoma, bronchioalveolar cell carcinoma, large cell carcinoma, lung cancer epidemiology, genetics, survivorship, surgery, radiation therapy, chemotherapy, targeted therapy, bevacizumab, erlotinib, and epidermal growth factor receptor.
C1 [Molina, Julian R.] Mayo Clin, Dept Oncol, Rochester, MN 55905 USA.
   [Yang, Piii G.] Mayo Clin, Dept Hlth Sci Res, Rochester, MN 55905 USA.
   [Cassivi, Stephen D.] Mayo Clin, Div Gen Thorac Surg, Rochester, MN 55905 USA.
   [Schild, Steven E.] Mayo Clin, Dept Radiat Oncol, Scottsdale, AZ USA.
   [Adjei, Alex A.] Roswell Pk Canc Inst, Dept Med, Buffalo, NY 14263 USA.
RP Molina, JR (corresponding author), Mayo Clin, Dept Oncol, 200 1st St SW, Rochester, MN 55905 USA.
EM molina.julian@mayo.edu
OI schild, steven/0000-0002-2850-4126
FU NCI NIH HHSUnited States Department of Health & Human ServicesNational
   Institutes of Health (NIH) - USANIH National Cancer Institute (NCI) [K12
   CA090628, K12 CA090628-08] Funding Source: Medline; NATIONAL CANCER
   INSTITUTEUnited States Department of Health & Human ServicesNational
   Institutes of Health (NIH) - USANIH National Cancer Institute (NCI)
   [K12CA090628] Funding Source: NIH RePORTER
CR Alberg AJ, 2005, J CLIN ONCOL, V23, P3175, DOI 10.1200/JCO.2005.10.462
   ALBERTI W, 1995, BRIT MED J, V311, P899
   Alfano CM, 2004, CANCER EPIDEM BIOMAR, V13, P2233
   Allen MS, 2006, ANN THORAC SURG, V81, P1013, DOI 10.1016/j.athoracsur.2005.06.066
   Amos CI, 2008, NAT GENET, V40, P616, DOI 10.1038/ng.109
   ARITA T, 1995, THORAX, V50, P1267, DOI 10.1136/thx.50.12.1267
   Bailey-Wilson JE, 2004, AM J HUM GENET, V75, P460, DOI 10.1086/423857
   Barlesi F, 2005, J CLIN ONCOL, V23, p673S
   Berg AO, 2004, ANN INTERN MED, V140, P738, DOI 10.7326/0003-4819-140-9-200405040-00014
   Boffetta P, 2004, ONCOGENE, V23, P6392, DOI 10.1038/sj.onc.1207715
   Boffetta P, 2006, MUTAT RES-GEN TOX EN, V608, P157, DOI 10.1016/j.mrgentox.2006.02.015
   Bonner JA, 1998, CANCER-AM CANCER SOC, V82, P1037, DOI 10.1002/(SICI)1097-0142(19980315)82:6<1037::AID-CNCR5>3.3.CO;2-4
   Bradley J, 2005, INT J RADIAT ONCOL, V61, P318, DOI 10.1016/j.ijrobp.2004.06.260
   Bush DA, 2004, CHEST, V126, P1198, DOI 10.1378/chest.126.4.1198
   Calvo E, 2006, J CLIN ONCOL, V24, P2158, DOI 10.1200/JCO.2006.06.5961
   Connell PP, 2004, DNA REPAIR, V3, P1245, DOI 10.1016/j.dnarep.2004.04.004
   D'Addario G, 2005, J CLIN ONCOL, V23, P2926, DOI 10.1200/JCO.2005.03.045
   Dominguez-Ventura A, 2006, ANN THORAC SURG, V82, P1175, DOI 10.1016/j.athoracsur.2006.04.052
   Douillard JY, 2005, J CLIN ONCOL, V23, p624S
   Ebbert JO, 2003, J CLIN ONCOL, V21, P921, DOI 10.1200/JCO.2003.05.085
   Eloubeidi MA, 2005, ANN THORAC SURG, V79, P263, DOI 10.1016/j.athoracsur.2004.06.089
   Endo C, 2003, LUNG CANCER-J IASLC, V40, P181, DOI 10.1016/S0169-5002(03)00032-1
   Freudenheim JL, 2005, AM J CLIN NUTR, V82, P657, DOI 10.1093/ajcn/82.3.657
   Friedenreich CM, 2002, J NUTR, V132, p3456S, DOI 10.1093/jn/132.11.3456S
   Fuertes MA, 2003, CURR MED CHEM, V10, P257, DOI 10.2174/0929867033368484
   Furuse K, 1999, J CLIN ONCOL, V17, P2692, DOI 10.1200/JCO.1999.17.9.2692
   Gurubhagavatula S, 2004, J CLIN ONCOL, V22, P2594, DOI 10.1200/JCO.2004.08.067
   Hackshaw AK, 1997, BMJ-BRIT MED J, V315, P980, DOI 10.1136/bmj.315.7114.980
   Hanna NH, 2005, J CLIN ONCOL, V23, p622S
   Henley SJ, 2004, JNCI-J NATL CANCER I, V96, P853, DOI 10.1093/jnci/djh144
   Henschke CI, 1999, LANCET, V354, P99, DOI 10.1016/S0140-6736(99)06093-6
   Henschke CI, 2006, NEW ENGL J MED, V355, P1763, DOI 10.1056/NEJMoa060476
   Hung RJ, 2008, NATURE, V452, P633, DOI 10.1038/nature06885
   Hwang SJ, 2003, HUM GENET, V113, P238, DOI 10.1007/s00439-003-0968-7
   Imaizumi M, 2005, LUNG CANCER, V49, P85, DOI 10.1016/j.lungcan.2004.11.025
   Janne PA, 2005, J CLIN ONCOL, V23, P3227, DOI 10.1200/JCO.2005.09.985
   Jemal A, 2008, CA-CANCER J CLIN, V58, P71, DOI 10.3322/CA.2007.0010
   Kato H, 2004, NEW ENGL J MED, V350, P1713, DOI 10.1056/NEJMoa032792
   Kelly K, 2005, J CLIN ONCOL, V23, p634S
   Kim K, 2004, J THORAC CARDIOV SUR, V127, P850, DOI 10.1016/j.jtcvs.2003.11.020
   Ko CY, 2003, J SURG RES, V114, P1, DOI 10.1016/S0022-4804(03)00167-7
   Komaki R, 1997, INT J RADIAT ONCOL, V39, P537, DOI 10.1016/S0360-3016(97)00365-9
   Krinsky Norman I., 2005, Molecular Aspects of Medicine, V26, P459
   Kris MG, 2003, JAMA-J AM MED ASSOC, V290, P2149, DOI 10.1001/jama.290.16.2149
   Kunzli N, 2005, SWISS MED WKLY, V135, P697
   Kuzdzal J, 2005, EUR J CARDIO-THORAC, V27, P384, DOI 10.1016/j.ejcts.2004.12.008
   Kuzdzal J, 2007, EUR J CARDIO-THORAC, V31, P88, DOI 10.1016/j.ejcts.2006.10.026
   Lam WK, 2005, RESPIROLOGY, V10, P408, DOI 10.1111/j.1440-1843.2005.00723.x
   Le Chevalier T, 2004, NEW ENGL J MED, V350, P351, DOI 10.1056/nejmoa031644
   LECHEVALIER T, 1992, J NATL CANCER I, V84, P58
   Lee IM, 2003, MED SCI SPORT EXER, V35, P1823, DOI 10.1249/01.MSS.0000093620.27893.23
   Li XJ, 2004, INT J CANCER, V112, P451, DOI 10.1002/ijc.20436
   Little AG, 2006, ANN THORAC SURG, V82, P4, DOI 10.1016/j.athoracsur.2006.03.051
   Lynch TJ, 2004, NEW ENGL J MED, V350, P2129, DOI 10.1056/NEJMoa040938
   Marom EM, 1999, RADIOLOGY, V212, P803, DOI 10.1148/radiology.212.3.r99se21803
   McKenna RJ, 2006, ANN THORAC SURG, V81, P421, DOI 10.1016/j.athoracsur.2005.07.078
   Mendelsohn J, 2003, J CLIN ONCOL, V21, P2787, DOI 10.1200/JCO.2003.01.504
   Miller DL, 2002, ANN THORAC SURG, V73, P1545, DOI 10.1016/S0003-4975(02)03525-7
   Mineo TC, 2001, EUR J CARDIO-THORAC, V20, P378, DOI 10.1016/S1010-7940(01)00779-5
   Miyamoto T, 2003, RADIOTHER ONCOL, V66, P127, DOI 10.1016/S0167-8140(02)00367-5
   Nakagawa T, 2005, NAT CLIN PRACT NEPHR, V1, P80, DOI 10.1038/ncpneph0019
   *NAT CANC I, 1973, SEER CANC STAT REV
   Navada S, 2006, J CLIN ONCOL, V24, p384S
   Okada M, 2005, J THORAC CARDIOV SUR, V129, P87, DOI 10.1016/j.jtcvs.2004.04.030
   Onaitis MW, 2006, ANN SURG, V244, P420, DOI 10.1097/01.sla.0000234892.79056.63
   Onishi H, 2004, CANCER-AM CANCER SOC, V101, P1623, DOI 10.1002/cncr.20539
   Paez JG, 2004, SCIENCE, V304, P1497, DOI 10.1126/science.1099314
   Pao W, 2004, P NATL ACAD SCI USA, V101, P13306, DOI 10.1073/pnas.0405220101
   PEREZ C A, 1985, Cancer Treatment Symposia, V2, P131
   Perez-Soler R, 2004, J CLIN ONCOL, V22, P3238, DOI 10.1200/JCO.2004.11.057
   Pfister DG, 2004, J CLIN ONCOL, V22, P330, DOI 10.1200/JCO.2004.09.053
   Pieterman RM, 2000, NEW ENGL J MED, V343, P254, DOI 10.1056/NEJM200007273430404
   Qiao Tian-kui, 2004, Zhonghua Jiehe He Huxi Zazhi, V27, P237
   Rosell R, 2003, DRUGS TODAY, V39, P775, DOI 10.1358/dot.2003.39.10.799471
   ROSWIT B, 1976, NEW YORK STATE J MED, V76, P560
   Ruano-Ravina A, 2006, CURR PHARM DESIGN, V12, P599, DOI 10.2174/138161206775474396
   Rubinstein LV, 1995, ANN THORAC SURG, V60, P615, DOI [10.1016/0003-4975(95)00537-U, DOI 10.1016/0003-4975(95)00537-U, 10.1016/0003-4975]
   Sandler AB, 2005, J CLIN ONCOL, V23, p2S
   SAUSE WT, 1995, J NATL CANCER I, V87, P198, DOI 10.1093/jnci/87.3.198
   SCHAAKEKONING C, 1992, NEW ENGL J MED, V326, P524, DOI 10.1056/NEJM199202203260805
   Schild SE, 2005, CANCER, V103, P2349, DOI 10.1002/cncr.21034
   Schild SE, 2002, INT J RADIAT ONCOL, V54, P370, DOI 10.1016/S0360-3016(02)02930-9
   Sellers T, 2002, GENETIC BASIS COMMON, P700
   Shaper AG, 2003, INT J EPIDEMIOL, V32, P802, DOI 10.1093/ije/dyg206
   Shepherd FA, 2004, J CLIN ONCOL, V22, p622S
   Sher T, 2008, MAYO CLIN PROC, V83, P355, DOI 10.4065/83.3.355
   Shigematsu H, 2006, INT J CANCER, V118, P257, DOI 10.1002/ijc.21496
   Siems W, 2005, J NUTR BIOCHEM, V16, P385, DOI 10.1016/j.jnutbio.2005.01.009
   Smith RA, 2001, CA-CANCER J CLIN, V51, P38, DOI 10.3322/canjclin.51.1.38
   Smith RA, 2001, CA-CANCER J CLIN, V51, P150
   Sordella R, 2004, SCIENCE, V305, P1163, DOI 10.1126/science.1101637
   Strauss GM, 2006, J CLIN ONCOL, V24, p365S
   Sugimura H, 2006, CHEST, V129, P1088, DOI 10.1378/chest.129.4.1088
   Sun ZF, 2006, J THORAC CARDIOV SUR, V131, P1014, DOI 10.1016/j.jtcvs.2005.12.057
   Tada H, 2004, LUNG CANCER, V43, P167, DOI 10.1016/j.lungcan.2003.08.028
   TADA H, 2002, P AN M AM SOC CLIN, V21, P313
   Tardon A, 2005, CANCER CAUSE CONTROL, V16, P389, DOI 10.1007/s10552-004-5026-9
   Thatcher N, 2005, LANCET, V366, P1527, DOI 10.1016/S0140-6736(05)67625-8
   THOMAS PA, 1993, J THORAC CARDIOV SUR, V106, P1053, DOI 10.1016/S0022-5223(19)33977-7
   Thorgeirsson TE, 2008, NATURE, V452, P638, DOI 10.1038/nature06846
   Tucker MA, 1997, J NATL CANCER I, V89, P1782, DOI 10.1093/jnci/89.23.1782
   United States Census Bureau, US INT PROJ AG SEX R
   Valk PE, 1995, ANN THORAC SURG, V60, P1573, DOI 10.1016/0003-4975(95)00752-0
   Vilmann P, 2005, ENDOSCOPY, V37, P833, DOI 10.1055/s-2005-870276
   Vineis P, 2005, CARCINOGENESIS, V26, P1846, DOI 10.1093/carcin/bgi216
   Vineis P, 2005, BRIT MED J, V330, P277, DOI 10.1136/bmj.38327.648472.82
   Visbal AL, 2004, ANN THORAC SURG, V78, P209, DOI 10.1016/j.athoracsur.2003.11.021
   Weder W, 1998, ANN THORAC SURG, V66, P886, DOI 10.1016/S0003-4975(98)00675-4
   Whitrow MJ, 2003, RESPIROLOGY, V8, P513, DOI 10.1046/j.1440-1843.2003.00497.x
   Willers H, 2004, BRIT J CANCER, V90, P1297, DOI 10.1038/sj.bjc.6601729
   Winton T, 2005, NEW ENGL J MED, V352, P2589, DOI 10.1056/NEJMoa043623
   WOLF J, 1966, AM J MED, V40, P360, DOI 10.1016/0002-9343(66)90131-8
   Xu GC, 2000, CHINESE MED J-PEKING, V113, P617
   Yamato Y, 2001, ANN THORAC SURG, V71, P971, DOI 10.1016/S0003-4975(00)02507-8
   Yang P, 2005, CHEST, V128, P452, DOI 10.1378/chest.128.1.452
   Zhang H, 2003, RESPIROLOGY, V8, P17, DOI 10.1046/j.1440-1843.2003.00433.x
NR 116
TC 2049
Z9 2146
U1 17
U2 449
PU ELSEVIER SCIENCE INC
PI NEW YORK
PA STE 800, 230 PARK AVE, NEW YORK, NY 10169 USA
SN 0025-6196
EI 1942-5546
J9 MAYO CLIN PROC
JI Mayo Clin. Proc.
PD MAY
PY 2008
VL 83
IS 5
BP 584
EP 594
DI 10.4065/83.5.584
PG 11
WC Medicine, General & Internal
SC General & Internal Medicine
GA 297EX
UT WOS:000255601000015
PM 18452692
OA Green Accepted
DA 2021-12-02
ER

PT J
AU Solomon, BJ
   Mok, T
   Kim, DW
   Wu, YL
   Nakagawa, K
   Mekhail, T
   Felip, E
   Cappuzzo, F
   Paolini, J
   Usari, T
   Iyer, S
   Reisman, A
   Wilner, KD
   Tursi, J
   Blackhall, F
   Boyer, M
   Ganju, V
   Hughes, B
   Pavlakis, N
   Solomon, B
   Varma, S
   Berghmans, T
   Canon, JL
   Demedts, I
   Janssens, A
   Louis, R
   Pieters, T
   Schallier, D
   Surmont, V
   da Silva, CM
   Ferreira, CGM
   Hirsh, V
   Joy, A
   Laberge, F
   Morzycki, W
   Wierzbicki, R
   Han, B
   Liu, X
   Qin, S
   Shi, Y
   Wang, Y
   Wu, G
   Wu, YL
   Zhou, C
   Ahvonen, J
   Barlesi, F
   Cadranel, J
   Dansin, E
   Fayette, J
   Morere, JF
   Moro-Sibilot, D
   Pujol, JL
   Quoix, E
   Zalcman, G
   Frickhofen, N
   Schneider, CP
   Wehler, T
   Mok, T
   So, P
   Cuffe, S
   Bearz, A
   Boni, C
   Cappuzzo, F
   Cognetti, F
   De Braud, F
   De Pas, T
   Galetta, D
   Migliorino, M
   Rocco, D
   Scagliotti, G
   Tagliaferri, P
   Tiseo, M
   Aoe, K
   Hida, T
   Kato, T
   Kozuki, T
   Nakagawa, K
   Niho, S
   Nishio, M
   Nokihara, H
   Satouchi, M
   Seto, T
   Takahashi, T
   Ahn, JS
   Kim, DW
   Kim, SW
   Berchem, G
   Rodriguez, OA
   Biesma, B
   Dingemans, AM
   Smit, E
   Helland, A
   Barata, F
   Gorbunova, V
   Manikhas, G
   Orlov, S
   Leong, S
   Lim, HL
   Soo, R
   Tan, EH
   Nosworthy, A
   Villena, MC
   Felip, E
   Lopez, PG
   Casado, DI
   Banaclocha, NM
   Aix, SP
   Aransay, NR
   Abreu, DR
   Perez, JT
   Gautschi, O
   Pless, M
   Zippelius, A
   Chang, GC
   Tsai, YH
   Shparyk, Y
   Blackhall, F
   Steele, N
   Armenio, V
   Dragnev, K
   Dugan, M
   Gadgeel, S
   Gerber, D
   Graziano, S
   Gurubhagavatula, S
   Horn, L
   Jalal, S
   Lauer, R
   Mehra, R
   Mekhail, T
   Mirshahidi, H
   Pakkala, S
   Polikoff, J
   Raftopoulos, H
   Saleh, M
   Salgia, R
   Waqar, S
AF Solomon, Benjamin J.
   Mok, Tony
   Kim, Dong-Wan
   Wu, Yi-Long
   Nakagawa, Kazuhiko
   Mekhail, Tarek
   Felip, Enriqueta
   Cappuzzo, Federico
   Paolini, Jolanda
   Usari, Tiziana
   Iyer, Shrividya
   Reisman, Arlene
   Wilner, Keith D.
   Tursi, Jennifer
   Blackhall, Fiona
   Boyer, M.
   Ganju, V.
   Hughes, B.
   Pavlakis, N.
   Solomon, B.
   Varma, S.
   Berghmans, T.
   Canon, J-L
   Demedts, I.
   Janssens, A.
   Louis, R.
   Pieters, T.
   Schallier, D.
   Surmont, V.
   da Silva, C. Maciel
   Ferreira, C-G Moreira
   Hirsh, V.
   Joy, A.
   Laberge, F.
   Morzycki, W.
   Wierzbicki, R.
   Han, B.
   Liu, X.
   Qin, S.
   Shi, Y.
   Wang, Y.
   Wu, G.
   Wu, Y-L
   Zhou, C.
   Ahvonen, J.
   Barlesi, F.
   Cadranel, J.
   Dansin, E.
   Fayette, J.
   Morere, J-F
   Moro-Sibilot, D.
   Pujol, J-L
   Quoix, E.
   Zalcman, G.
   Frickhofen, N.
   Schneider, C-P
   Wehler, T.
   Mok, T.
   So, P.
   Cuffe, S.
   Bearz, A.
   Boni, C.
   Cappuzzo, F.
   Cognetti, F.
   De Braud, F.
   De Pas, T.
   Galetta, D.
   Migliorino, M.
   Rocco, D.
   Scagliotti, G.
   Tagliaferri, P.
   Tiseo, M.
   Aoe, K.
   Hida, T.
   Kato, T.
   Kozuki, T.
   Nakagawa, K.
   Niho, S.
   Nishio, M.
   Nokihara, H.
   Satouchi, M.
   Seto, T.
   Takahashi, T.
   Ahn, J-S
   Kim, D-W
   Kim, S-W
   Berchem, G.
   Rodriguez, O. Arrieta
   Biesma, B.
   Dingemans, A-M
   Smit, E.
   Helland, A.
   Barata, F.
   Gorbunova, V.
   Manikhas, G.
   Orlov, S.
   Leong, S.
   Lim, H-L
   Soo, R.
   Tan, E-H
   Nosworthy, A.
   Villena, M. Codes
   Felip, E.
   Lopez, P. Garrido
   Casado, D. Isla
   Banaclocha, N. Martinez
   Aix, S. Ponce
   Aransay, N. Reguart
   Abreu, D. Rodriguez
   Perez, J. Trigo
   Gautschi, O.
   Pless, M.
   Zippelius, A.
   Chang, G-C
   Tsai, Y-H
   Shparyk, Y.
   Blackhall, F.
   Steele, N.
   Armenio, V.
   Dragnev, K.
   Dugan, M.
   Gadgeel, S.
   Gerber, D.
   Graziano, S.
   Gurubhagavatula, S.
   Horn, L.
   Jalal, S.
   Lauer, R.
   Mehra, R.
   Mekhail, T.
   Mirshahidi, H.
   Pakkala, S.
   Polikoff, J.
   Raftopoulos, H.
   Saleh, M.
   Salgia, R.
   Waqar, S.
CA PROFILE 1014 Investigators
TI First-Line Crizotinib versus Chemotherapy in ALK-Positive Lung Cancer
SO NEW ENGLAND JOURNAL OF MEDICINE
LA English
DT Article
ID ANAPLASTIC LYMPHOMA; PHASE-III; CISPLATIN; PLUS; ADENOCARCINOMA;
   GEFITINIB; CRITERIA; THERAPY; QLQ-C30; KINASE
AB BACKGROUND
   The efficacy of the ALK inhibitor crizotinib as compared with standard chemotherapy as first-line treatment for advanced ALK-positive non-small-cell lung cancer (NSCLC) is unknown.
   METHODS
   We conducted an open-label, phase 3 trial comparing crizotinib with chemotherapy in 343 patients with advanced ALK-positive nonsquamous NSCLC who had received no previous systemic treatment for advanced disease. Patients were randomly assigned to receive oral crizotinib at a dose of 250 mg twice daily or to receive intravenous chemotherapy (pemetrexed, 500 mg per square meter of body-surface area, plus either cisplatin, 75 mg per square meter, or carboplatin, target area under the curve of 5 to 6 mg per milliliter per minute) every 3 weeks for up to six cycles. Crossover to crizotinib treatment after disease progression was permitted for patients receiving chemotherapy. The primary end point was progression-free survival as assessed by independent radiologic review.
   RESULTS
   Progression-free survival was significantly longer with crizotinib than with chemotherapy (median, 10.9 months vs. 7.0 months; hazard ratio for progression or death with crizotinib, 0.45; 95% confidence interval [CI], 0.35 to 0.60; P<0.001). Objective response rates were 74% and 45%, respectively (P<0.001). Median overall survival was not reached in either group (hazard ratio for death with crizotinib, 0.82; 95% CI, 0.54 to 1.26; P = 0.36); the probability of 1-year survival was 84% with crizotinib and 79% with chemotherapy. The most common adverse events with crizotinib were vision disorders, diarrhea, nausea, and edema, and the most common events with chemotherapy were nausea, fatigue, vomiting, and decreased appetite. As compared with chemotherapy, crizotinib was associated with greater reduction in lung cancer symptoms and greater improvement in quality of life.
   CONCLUSIONS
   Crizotinib was superior to standard first-line pemetrexed-plus-platinum chemotherapy in patients with previously untreated advanced ALK-positive NSCLC.
C1 [Solomon, Benjamin J.] Peter MacCallum Canc Ctr, Melbourne, Vic, Australia.
   [Mok, Tony] Chinese Univ Hong Kong, State Key Lab South China, Hong Kong Canc Inst, Dept Clin Oncol, Shatin, Hong Kong, Peoples R China.
   [Wu, Yi-Long] Guangdong Lung Canc Inst, Guangzhou, Guangdong, Peoples R China.
   [Kim, Dong-Wan] Seoul Natl Univ Hosp, Seoul 110744, South Korea.
   [Nakagawa, Kazuhiko] Kinki Univ, Osaka, Japan.
   [Mekhail, Tarek] Florida Hosp, Inst Canc, Orlando, FL USA.
   [Felip, Enriqueta] Vall dHebron Univ Hosp, Vall dHebron Inst Oncol, Barcelona, Spain.
   [Cappuzzo, Federico] Ist Toscano Tumori, Livorno, Italy.
   [Paolini, Jolanda; Usari, Tiziana; Tursi, Jennifer] Pfizer Oncol, Milan, Italy.
   [Iyer, Shrividya] Pfizer Oncol, New York, NY USA.
   [Reisman, Arlene] Pfizer Global Innovat Pharma Business, New York, NY USA.
   [Wilner, Keith D.] Pfizer Oncol, La Jolla, CA USA.
   [Blackhall, Fiona] Univ Manchester, Christie Hosp, Manchester, Lancs, England.
   [Blackhall, Fiona] Univ Manchester, Inst Canc Sci, Manchester, Lancs, England.
RP Solomon, BJ (corresponding author), Peter MacCallum Canc Ctr, Dept Med Oncol, St Andrews Pl, East Melbourne, Vic 3002, Australia.
EM ben.solomon@petermac.org
RI Wu, Yi-Long/C-3396-2008; FELIP, ENRIQUETA/AAG-6316-2019; Kim,
   Dong-Wan/J-5391-2012; Galetta, Domenico/J-4082-2018; Blackhall, Fiona
   H/N-2186-2015; Berchem, Guy/C-9364-2014; Tiseo, Marcello/K-6119-2016;
   Cognetti, Francesco/AAC-2637-2019; Cappuzzo, federico/R-2827-2016;
   ZALCMAN, Gerard/M-8113-2019; Helland, Aslaug/H-3910-2015; Wehler,
   Thomas/AAY-6362-2020; Wu, Yi-Long/AAW-9832-2020; Tagliaferri,
   Pierosandro/K-9546-2016; Mok, Tony Shu Kam/B-2310-2019; De Pas,
   tommaso/K-4879-2018
OI Wu, Yi-Long/0000-0002-3611-0258; Galetta, Domenico/0000-0002-4878-5906;
   Blackhall, Fiona H/0000-0001-8716-3395; Berchem,
   Guy/0000-0003-0157-2257; Tiseo, Marcello/0000-0002-9553-8465; Cappuzzo,
   federico/0000-0002-6295-6767; Helland, Aslaug/0000-0002-5520-0275; Wu,
   Yi-Long/0000-0002-3611-0258; Mok, Tony Shu Kam/0000-0002-8251-0551;
   Balmana, Judith/0000-0002-0762-6415; Boyer, Michael/0000-0002-0452-2987;
   Rodriguez-Abreu, Delvys/0000-0003-0506-1366; Iyer,
   shrividya/0000-0002-1770-2311; FELIP, ENRIQUETA/0000-0002-7620-0098;
   Solomon, Benjamin/0000-0003-3059-5730
FU PfizerPfizer
FX Supported by Pfizer.
CR AARONSON NK, 1993, J NATL CANCER I, V85, P365, DOI 10.1093/jnci/85.5.365
   *ABB MOL, 2011, VYS ALK BREAK AP FIS
   BERGMAN B, 1994, EUR J CANCER, V30A, P635, DOI 10.1016/0959-8049(94)90535-5
   Blackhall FH, 2014, J CLIN ONCOL, V32, P2780, DOI 10.1200/JCO.2013.54.5921
   Camidge DR, 2012, LANCET ONCOL, V13, P1011, DOI 10.1016/S1470-2045(12)70344-3
   Camidge DR, 2012, NAT REV CLIN ONCOL, V9, P268, DOI 10.1038/nrclinonc.2012.43
   Camidge DR, 2011, J THORAC ONCOL, V6, P774, DOI 10.1097/JTO.0b013e31820cf053
   Christensen JG, 2007, MOL CANCER THER, V6, P3314, DOI 10.1158/1535-7163.MCT-07-0365
   Cortes JE, 2012, J CLIN ONCOL, V30
   Eisenhauer EA, 2009, EUR J CANCER, V45, P228, DOI 10.1016/j.ejca.2008.10.026
   Fayers P, 2002, EUR J CANCER, V38, pS125
   Kwak EL, 2010, NEW ENGL J MED, V363, P1693, DOI 10.1056/NEJMoa1006448
   Maemondo M, 2010, NEW ENGL J MED, V362, P2380, DOI 10.1056/NEJMoa0909530
   Mitsudomi T, 2010, LANCET ONCOL, V11, P121, DOI 10.1016/S1470-2045(09)70364-X
   Mok T, 2013, J CLIN ONCOL, V31, P1081, DOI 10.1200/JCO.2012.43.0652
   Mok TS, 2009, NEW ENGL J MED, V361, P947, DOI 10.1056/NEJMoa0810699
   OKEN MM, 1982, AM J CLIN ONCOL-CANC, V5, P649, DOI 10.1097/00000421-198212000-00014
   Paz-Ares L, 2012, LANCET ONCOL, V13, P247, DOI 10.1016/S1470-2045(12)70063-3
   Rikova K, 2007, CELL, V131, P1190, DOI 10.1016/j.cell.2007.11.025
   ROBINS JM, 1991, COMMUN STAT THEORY, V20, P2609, DOI 10.1080/03610929108830654
   ROBINS JM, 1992, EPIDEMIOLOGY, V3, P319, DOI 10.1097/00001648-199207000-00007
   Rosell R, 2012, LANCET ONCOL, V13, P239, DOI 10.1016/S1470-2045(11)70393-X
   Scagliotti GV, 2008, J CLIN ONCOL, V26, P3543, DOI 10.1200/JCO.2007.15.0375
   Schiller JH, 2002, NEW ENGL J MED, V346, P92, DOI 10.1056/NEJMoa011954
   Sequist LV, 2013, J CLIN ONCOL, V31, P3327, DOI 10.1200/JCO.2012.44.2806
   Shaw AT, 2013, ANN ONCOL, V24, P59, DOI 10.1093/annonc/mds242
   Shaw AT, 2013, NEW ENGL J MED, V368, P2385, DOI 10.1056/NEJMoa1214886
   Shaw AT, 2009, J CLIN ONCOL, V27, P4247, DOI 10.1200/JCO.2009.22.6993
   SHAW AT, 2013, 15 WORLD C LUNG CANC
   Soda M, 2007, NATURE, V448, P561, DOI 10.1038/nature05945
   Temple R, 2006, PHARMACOEPIDEM DR S, V15, P241, DOI 10.1002/pds.1211
   White IR, 1999, STAT MED, V18, P2617, DOI 10.1002/(SICI)1097-0258(19991015)18:19<2617::AID-SIM187>3.0.CO;2-E
   WILLIAMS A, 1990, HEALTH POLICY, V16, P199
NR 33
TC 1963
Z9 2073
U1 4
U2 174
PU MASSACHUSETTS MEDICAL SOC
PI WALTHAM
PA WALTHAM WOODS CENTER, 860 WINTER ST,, WALTHAM, MA 02451-1413 USA
SN 0028-4793
EI 1533-4406
J9 NEW ENGL J MED
JI N. Engl. J. Med.
PD DEC 4
PY 2014
VL 371
IS 23
BP 2167
EP 2177
DI 10.1056/NEJMoa1408440
PG 11
WC Medicine, General & Internal
SC General & Internal Medicine
GA AW0IY
UT WOS:000345976700005
PM 25470694
OA Green Published
HC Y
HP N
DA 2021-12-02
ER

PT J
AU Hanna, N
   Shepherd, FA
   Fossella, FV
   Pereira, JR
   De Marinis, F
   von Pawel, J
   Gatzemeier, U
   Tsao, TCY
   Pless, M
   Muller, T
   Lim, HL
   Desch, C
   Szondy, K
   Gervais, R
   Shaharyar
   Manegold, C
   Paul, S
   Paoletti, P
   Einhorn, L
   Bunn, PA
AF Hanna, N
   Shepherd, FA
   Fossella, FV
   Pereira, JR
   De Marinis, F
   von Pawel, J
   Gatzemeier, U
   Tsao, TCY
   Pless, M
   Muller, T
   Lim, HL
   Desch, C
   Szondy, K
   Gervais, R
   Shaharyar
   Manegold, C
   Paul, S
   Paoletti, P
   Einhorn, L
   Bunn, PA
TI Randomized phase III trial of pemetrexed versus docetaxel in patients
   with non-small-cell lung cancer previously treated with chemotherapy
SO JOURNAL OF CLINICAL ONCOLOGY
LA English
DT Article; Proceedings Paper
CT 39th Annual Meeting of the American-Society-of-Clinical-Oncology (ASCO)
CY MAY 31-JUN 03, 2003
CL Chicago, IL
SP Amer Soc Clin Oncol (ASCO)
ID QUALITY-OF-LIFE; ONCOLOGY
AB Purpose To compare the efficacy and toxicity of pemetrexed versus docetaxel in patients with advanced non-small-cell lung cancer (NSCLC) previously treated with chemotherapy.
   Patients and Methods Eligible patients had a performance status 0 to 2, previous treatment with one prior chemotherapy regimen for advanced NSCLC and adequate organ function. Patients received pemetrexed 500 mg/m(2) intravenously (IV) day 1 with vitamin B-12, folic acid, and dexamethasone or docetaxel 75 mg/m(2) IV day 1 with dexamethasone every 21 days. The primary end point was overall survival.
   Results Five hundred seventy-one patients were randomly assigned. Overall response rates were 9.1% and 8.8% (analysis of variance P =.105) for pemetrexed and docetaxel, respectively. Median progression-free survival was 2.9 months for each arm, and median survival time was 8.3 versus 7.9 months (P = not significant) for pemetrexed and docetaxel, respectively. The 1-year survival rate for each arm was 29.7%. Patients receiving docetaxel were more likely to have grade 3 or 4 neutropenia (40.2% v 5.3%; P <.001), febrile neutropenia (12.7% v 1.9%; P <.001), neutropenia with infections (3.3% v 0.0%; P -.004), hospitalizations for neutropenic fever (13.4% v 1.5%; P <.001), hospitalizations due to other drug related adverse events (10.5% v 6.4%; P =.092), use of granulocyte colony-stimulating factor support (19.2% v 2.6%, P <.001) and all grade alopecia (37.7% v 6.4%; P <.001) compared with patients receiving pemetrexed.
   Conclusion Treatment with pemetrexed resulted in clinically equivalent efficacy outcomes, but with significantly fewer side effects compared with docetaxel in the second-line treatment of patients with advanced NSCLC and should be considered a standard treatment option for second-line NSCLC when available.
C1 Indiana Univ, Indianapolis, IN 46202 USA.
   Eli Lilly & Co, Hoosier Oncol Grp, Indianapolis, IN 46285 USA.
   Univ Texas, MD Anderson Canc Ctr, Houston, TX 77030 USA.
   Univ Colorado, Ctr Canc, Denver, CO 80262 USA.
   Virginia Canc Inst, Richmond, VA USA.
   Univ Toronto, Toronto, ON, Canada.
   Inst Arnaldo Vieira de Carvalho, Sao Paulo, Brazil.
   San Camillo Hosp, Rome, Italy.
   Forlanini Hosp, Rome, Italy.
   Chang Gung Mem Hosp, Tao Yuan, Taiwan.
   Univ Basel Hosp, Petersgraben, Switzerland.
   Fachklin Munchen, Gauting, Germany.
   Hosp Grosshansdorf, Grosshansdorf, Germany.
   Krankenhaus Hofheim Taunus, Hofheim, Germany.
   Thoraxklin Heidelberg, Heidelberg, Germany.
   Natl Univ Singapore Hosp, Singapore 117548, Singapore.
   Semmelweis Univ, H-1085 Budapest, Hungary.
   Ctr Francois Baclesse, F-14021 Caen, France.
   Mayo Hosp, Lahore, Pakistan.
RP Hanna, N (corresponding author), Indiana Univ, 535 Barnhill Dr,Room 473, Indianapolis, IN 46202 USA.
EM nhanna@iupui.edu
RI Pless, Miklos/ABC-4054-2021; de Marinis, Filippo/AAR-2826-2020
CR Adjei Alex A, 2003, Clin Lung Cancer, V4 Suppl 2, pS64, DOI 10.3816/CLC.2003.s.006
   ALBERTI W, 1995, BRIT MED J, V311, P899
   BUNN P, 2001, P AN M AM SOC CLIN, V20, pA76
   CLARKE S, 1997, P AN M AM SOC CLIN, V16, P465
   Fossella FV, 2000, J CLIN ONCOL, V18, P2354, DOI 10.1200/JCO.2000.18.12.2354
   GREEN S, 1992, INVEST NEW DRUG, V10, P239, DOI 10.1007/BF00944177
   GRILLI R, 1993, J CLIN ONCOL, V11, P1866, DOI 10.1200/JCO.1993.11.10.1866
   HOLLEN PJ, 1994, CANCER-AM CANCER SOC, V73, P2087, DOI 10.1002/1097-0142(19940415)73:8<2087::AID-CNCR2820730813>3.0.CO;2-X
   Leemis LM, 1996, AM STAT, V50, P63, DOI 10.2307/2685046
   MANTEL N, 1959, J NATL CANCER I, V22, P719
   Norman GR, 2003, MED CARE, V41, P582, DOI 10.1097/00005650-200305000-00004
   Parkin DM, 2001, EUR J CANCER, V37, pS4, DOI 10.1016/S0959-8049(01)00267-2
   Rothmann M, 2003, STAT MED, V22, P239, DOI 10.1002/sim.1400
   Rusthoven JJ, 1999, J CLIN ONCOL, V17, P1194, DOI 10.1200/JCO.1999.17.4.1194
   Shepherd FA, 2000, J CLIN ONCOL, V18, P2095, DOI 10.1200/JCO.2000.18.10.2095
   Smit EF, 2003, ANN ONCOL, V14, P455, DOI 10.1093/annonc/mdg099
   STEPHENS RJ, 2002, P AN M AM SOC CLIN, V21, pA291
   Vogelzang NJ, 2003, J CLIN ONCOL, V21, P2636, DOI 10.1200/JCO.2003.11.136
NR 18
TC 1895
Z9 2022
U1 1
U2 62
PU AMER SOC CLINICAL ONCOLOGY
PI ALEXANDRIA
PA 2318 MILL ROAD, STE 800, ALEXANDRIA, VA 22314 USA
SN 0732-183X
EI 1527-7755
J9 J CLIN ONCOL
JI J. Clin. Oncol.
PD MAY 1
PY 2004
VL 22
IS 9
BP 1589
EP 1597
DI 10.1200/JCO.2004.08.163
PG 9
WC Oncology
SC Oncology
GA 817VS
UT WOS:000221205600010
PM 15117980
DA 2021-12-02
ER

PT J
AU Soria, JC
   Ohe, Y
   Vansteenkiste, J
   Reungwetwattana, T
   Chewaskulyong, B
   Lee, KH
   Dechaphunkul, A
   Imamura, F
   Nogami, N
   Kurata, T
   Okamoto, I
   Zhou, C
   Cho, BC
   Cheng, Y
   Cho, EK
   Voon, PJ
   Planchard, D
   Su, WC
   Gray, JE
   Lee, SM
   Hodge, R
   Marotti, M
   Rukazenkov, Y
   Ramalingam, SS
   Boyer, M
   Lee, C
   Hughes, B
   O'Byrne, K
   Briggs, P
   Milward, M
   John, T
   Demedts, I
   Vansteenkiste, J
   Bustin, F
   Barrios, CH
   Timcheva, C
   Butts, C
   Goss, G
   Juergens, R
   Leighl, N
   Cheng, S
   Burkes, R
   Zhou, CC
   Zhang, HL
   Shu, YQ
   Cheng, Y
   Zhou, Q
   Li, W
   Feng, GS
   He, Y
   Wang, BH
   Gao, HJ
   Nan, KJ
   Zhou, XD
   Fan, Y
   Hunag, JA
   Hu, Y
   Liu, YP
   Liu, CL
   Zhang, YP
   Zhu, B
   Bartek, T
   Monnet, I
   El Kouri, C
   Perol, M
   Berard, H
   Planchard, D
   Madelaine, J
   von Pawel, J
   Grohe, C
   Bohnet, S
   Bischoff, H
   zum Buschenfelde, CM
   Ruckert, A
   Urban, L
   Papi-Szekely, Z
   Csanky, E
   Bocskei, C
   Tehenes, S
   Gottfried, M
   Bar, J
   Peled, N
   Wollner, M
   Bertolini, A
   Ardizzoia, A
   Accettura, C
   Mitella, M
   Passalacqua, R
   Novello, S
   Roila, F
   Tiseo, M
   Sekine, A
   Imamura, F
   Ohe, Y
   Nogami, N
   Takahashi, T
   Kurata, T
   Kasahara, K
   Okamoto, I
   Yoh, K
   Sugawara, S
   Kobayashi, N
   Shimokawa, T
   Okuda, C
   Fukuhara, T
   Sata, M
   Nagakawa, K
   Atagi, S
   Nakahara, Y
   Cho, BC
   Lee, JS
   Lee, KY
   Shin, SW
   Lee, KH
   Cho, EK
   Kang, JH
   How, SH
   Voon, PJ
   Pang, YK
   Osorio-Sanchez, JA
   Ladrera, GEI
   Serwatowski, P
   Szczesna, A
   Zajda, K
   Ramlau, R
   Sawka, D
   Teixeira, ME
   Almodovar, T
   Soares, M
   Almeida, A
   Barroso, A
   Schenker, M
   Girgorescu, AC
   Iorga, P
   Orlov, S
   Karaseva, N
   Moiseenko, V
   Campelo, RG
   Casado, MDI
   Dols, MC
   Nadal, E
   Guillaumes, MC
   Larriba, JLG
   Tarruella, MM
   Estevez, S
   Pradera, JF
   Medina, DM
   Vikstrom, A
   Gautschi, O
   Britschgi, C
   Mueller, A
   Tsai, YH
   Wu, MF
   Yang, CT
   Lin, MC
   Chen, CH
   Su, WC
   Chewaskulong, B
   Reungwetwattana, T
   Srimuninnimit, V
   Dechaphunkul, A
   Laohavinij, S
   Sriuranpong, V
   Yildiz, R
   Bondarenko, I
   Vynnychenko, I
   Adamchuk, H
   Shparyk, Y
   Lee, SM
   Price, A
   Summers, Y
   Shah, R
   Dragnev, K
   Maniam, A
   McCune, S
   Ruiz, J
   Ramalingam, S
   Junne, P
   Feinstein, T
   Hamm, J
   Anderson, I
   Khan, F
   Boccia, R
   Gray, J
   Tran, N
   Nguyen, N
AF Soria, J. -C.
   Ohe, Y.
   Vansteenkiste, J.
   Reungwetwattana, T.
   Chewaskulyong, B.
   Lee, K. H.
   Dechaphunkul, A.
   Imamura, F.
   Nogami, N.
   Kurata, T.
   Okamoto, I.
   Zhou, C.
   Cho, B. C.
   Cheng, Y.
   Cho, E. K.
   Voon, P. J.
   Planchard, D.
   Su, W. -C.
   Gray, J. E.
   Lee, S. -M.
   Hodge, R.
   Marotti, M.
   Rukazenkov, Y.
   Ramalingam, S. S.
   Boyer, Michael
   Lee, Chee
   Hughes, Brett
   O'Byrne, Kenneth
   Briggs, Peter
   Milward, Michael
   John, Thomas
   Demedts, Ingel
   Vansteenkiste, Johan
   Bustin, Frederique
   Barrios, Carlos Henrique
   Timcheva, Constanta
   Butts, Charles
   Goss, Glenwood
   Juergens, Rosalyn
   Leighl, Natasha
   Cheng, Susanna
   Burkes, Ronald
   Zhou, Caicun
   Zhang, Helong
   Shu, Yongqian
   Cheng, Ying
   Zhou, Qing
   Li, Wei
   Feng, Guosheng
   He, Yong
   Wang, Buhai
   Gao, Hongjun
   Nan, Kejun
   Zhou, Xiangdong
   Fan, Yun
   Hunag, Jian an
   Hu, Yi
   Liu, Yun-Peng
   Liu, Chunling
   Zhang, Yiping
   Zhu, Bo
   Bartek, Tomas
   Monnet, Isabelle
   El Kouri, Claude
   Perol, Maurice
   Berard, Henri
   Planchard, David
   Madelaine, Jeannick
   von Pawel, Joachim
   Grohe, Christian
   Bohnet, Sabine
   Bischoff, Helge
   zum Bueschenfelde, Christian Meyer
   Rueckert, Anja
   Urban, Lazlo
   Papi-Szekely, Zsolt
   Csanky, Eszter
   Bocskei, Csaba
   Tehenes, Sandor
   Gottfried, Maya
   Bar, Jair
   Peled, Nir
   Wollner, Mirjana
   Bertolini, Alessandro
   Ardizzoia, Antonio
   Accettura, Caterina
   Mitella, Michele
   Passalacqua, Rodolfo
   Novello, Silvia
   Roila, Fausto
   Tiseo, Marcello
   Sekine, Akimasa
   Imamura, Fumio
   Ohe, Yuichiro
   Nogami, Naoyuki
   Takahashi, Toshiaki
   Kurata, Takayasu
   Kasahara, Kazuo
   Okamoto, Isamu
   Yoh, Kiyotaka
   Sugawara, Shunichi
   Kobayashi, Nobuaki
   Shimokawa, Tsuneo
   Okuda, Chiyuki
   Fukuhara, Tatsuo
   Sata, Masafumi
   Nagakawa, Kazuhiko
   Atagi, Shinji
   Nakahara, Yoshiro
   Cho, Byoung Chul
   Lee, Jong-Seok
   Lee, Kye Young
   Shin, Sang Won
   Lee, Ki Hyeong
   Cho, Eun Kyung
   Kang, Jin-Hyoung
   How, Soon Hin
   Voon, Pei Jye
   Pang, Yong Kek
   Osorio-Sanchez, Jemela Anne
   Ladrera, Guia Elena Imelda
   Serwatowski, Piotr
   Szczesna, Aleksandra
   Zajda, Katarzyna
   Ramlau, Rodryg
   Sawka, Dariusz
   Teixeira, Maria Encarnacao
   Almodovar, Teresa
   Soares, Marta
   Almeida, Amelia
   Barroso, Ana
   Schenker, Michael
   Girgorescu, Alexandru Calin
   Iorga, Polixenia
   Orlov, Sergey
   Karaseva, Nina
   Moiseenko, Vladimir
   Garcia Campelo, Rosario
   Isla Casado, Maria Dolores
   Cobo Dols, Manuel
   Nadal, Ernest
   Campayo Guillaumes, Marc
   Gonzalez Larriba, Jose Luis
   Majem Tarruella, Margarita
   Vazquez Estevez, Sergio
   Fuentes Pradera, Jose
   Marquez Medina, Diego
   Vikstrom, Anders
   Gautschi, Oliver
   Britschgi, Christian
   Mueller, Andreas
   Tsai, Ying-Huang
   Wu, Ming-Fang
   Yang, Cheng-Ta
   Lin, Meng Chih
   Chen, Chao-Hsun
   Su, Wu-Chou
   Chewaskulong, Busyamas
   Reungwetwattana, Thanyanan
   Srimuninnimit, Vichien
   Dechaphunkul, Arunee
   Laohavinij, Sudsawat
   Sriuranpong, Virote
   Yildiz, Ramazan
   Bondarenko, Igor
   Vynnychenko, Ihor
   Adamchuk, Hryhoriy
   Shparyk, Yaroslav
   Lee, Siow Ming
   Price, Allan
   Summers, Yvonne
   Shah, Riyaz
   Dragnev, Konstantin
   Maniam, Ajit
   McCune, Steven
   Ruiz, Jimmy
   Ramalingam, Suresh
   Janne, Pasi
   Feinstein, Trevor
   Hamm, John
   Anderson, Ian
   Khan, Farrah
   Boccia, Ralph
   Gray, Jhanelle
   Tran, Ngoc
   Nguyen, Nhung
CA FLAURA Investigators
TI Osimertinib in Untreated EGFR-Mutated Advanced Non-Small-Cell Lung
   Cancer
SO NEW ENGLAND JOURNAL OF MEDICINE
LA English
DT Article
ID OPEN-LABEL; ACQUIRED-RESISTANCE; 1ST-LINE TREATMENT; PHASE-III; CNS
   RESPONSE; AZD9291; CHEMOTHERAPY; GEFITINIB; ERLOTINIB; THERAPY
AB BACKGROUND
   Osimertinib is an oral, third-generation, irreversible epidermal growth factor receptor tyrosine kinase inhibitor (EGFR-TKI) that selectively inhibits both EGFR-TKI-sensitizing and EGFR T790M resistance mutations. We compared osimertinib with standard EGFR-TKIs in patients with previously untreated, EGFR mutation-positive advanced non-small-cell lung cancer (NSCLC).
   METHODS
   In this double-blind, phase 3 trial, we randomly assigned 556 patients with previously untreated, EGFR mutation-positive (exon 19 deletion or L858R) advanced NSCLC in a 1: 1 ratio to receive either osimertinib (at a dose of 80 mg once daily) or a standard EGFR-TKI (gefitinib at a dose of 250 mg once daily or erlotinib at a dose of 150 mg once daily). The primary end point was investigator-assessed progression-free survival.
   RESULTS
   The median progression-free survival was significantly longer with osimertinib than with standard EGFR-TKIs (18.9 months vs. 10.2 months; hazard ratio for disease progression or death, 0.46; 95% confidence interval [CI], 0.37 to 0.57; P<0.001). The objective response rate was similar in the two groups: 80% with osimertinib and 76% with standard EGFR-TKIs (odds ratio, 1.27; 95% CI, 0.85 to 1.90; P = 0.24). The median duration of response was 17.2 months (95% CI, 13.8 to 22.0) with osimertinib versus 8.5 months (95% CI, 7.3 to 9.8) with standard EGFR-TKIs. Data on overall survival were immature at the interim analysis (25% maturity). The survival rate at 18 months was 83% (95% CI, 78 to 87) with osimertinib and 71% (95% CI, 65 to 76) with standard EGFR-TKIs (hazard ratio for death, 0.63; 95% CI, 0.45 to 0.88; P = 0.007 [nonsignificant in the interim analysis]). Adverse events of grade 3 or higher were less frequent with osimertinib than with standard EGFR-TKIs (34% vs. 45%).
   CONCLUSIONS
   Osimertinib showed efficacy superior to that of standard EGFR-TKIs in the first-line treatment of EGFR mutation-positive advanced NSCLC, with a similar safety profile and lower rates of serious adverse events.
C1 [Soria, J. -C.; Planchard, D.] Gustave Roussy Canc Campus, Orsay, France.
   [Soria, J. -C.; Planchard, D.] Univ Paris Sud, Orsay, France.
   [Ohe, Y.] TKY Natl Canc Ctr, Dept Thorac Oncol, Tokyo, Japan.
   [Imamura, F.] Kansai Med Univ Hosp, Dept Thorac Oncol, Osaka Int Canc Inst, Osaka, Japan.
   [Kurata, T.] Kansai Med Univ Hosp, Dept Thorac Oncol, Osaka, Japan.
   [Nogami, N.] Natl Hosp Org, Shikoku Canc Ctr, Dept Thorac Oncol, Matsuyama, Ehime, Japan.
   [Okamoto, I.] Kyushu Univ, Grad Sch Med Sci, Res Inst Dis Chest, Fukuoka, Japan.
   [Vansteenkiste, J.] Katholieke Univ Leuven, Univ Hosp, Resp Oncol Unit, Leuven, Belgium.
   [Reungwetwattana, T.] Mahidol Univ, Ramathibodi Hosp, Fac Med, Bangkok, Thailand.
   [Chewaskulyong, B.] Chiang Mai Univ, Dept Med, Oncol Unit, Chiang Mai, Thailand.
   [Dechaphunkul, A.] Prince Songkla Univ, Div Med Oncol, Dept Internal Med, Fac Med, Hat Yai, Thailand.
   [Lee, K. H.] Chungbuk Natl Univ, Coll Med, Chungbuk Natl Univ Hosp, Div Med Oncol, Cheongju, South Korea.
   [Cho, B. C.] Yonsei Univ, Coll Med, Yonsei Canc Ctr, Dept Internal Med,Div Med Oncol, Seoul, South Korea.
   [Cho, E. K.] Gachon Univ, Gil Med Ctr, Dept Internal Med, Div Hematol & Oncol, Incheon, South Korea.
   [Zhou, C.] Tongji Univ, Pulm Hosp, Shanghai, Peoples R China.
   [Cheng, Y.] Jilin Prov Canc Hosp, Changchun, Jilin, Peoples R China.
   [Voon, P. J.] Hosp Umum Sarawak, Kuching, Malaysia.
   [Su, W. -C.] Natl Cheng Kung Univ, Tainan, Taiwan.
   [Gray, J. E.] H Lee Moffitt Canc Ctr & Res Inst, Dept Thorac Oncol, Tampa, FL USA.
   [Lee, S. -M.] Univ Coll London Hosp, Biomed Res Ctr, Dept Oncol, London, England.
   [Lee, S. -M.] Canc Res UK Lung Canc Ctr Excellence, London, England.
   [Hodge, R.; Marotti, M.; Rukazenkov, Y.] AstraZeneca, Cambridge, England.
   [Ramalingam, S. S.] Emory Univ, Sch Med, Winship Canc Inst, Atlanta, GA 30322 USA.
RP Ramalingam, SS (corresponding author), Emory Univ, Winship Canc Inst, 1365 Clifton Rd NE,C 4014E, Atlanta, GA 30322 USA.
EM ssramal@emory.edu
RI Bondarenko, Igor/W-9412-2019; Tiseo, Marcello/K-6119-2016; kobayashi,
   nobuaki/AAO-8465-2020; Shu, Yongqian/ABD-5698-2021; Bar,
   Jair/AAS-5743-2021; Soria, Jean-Charles/F-3619-2014; Vansteenkiste,
   Johan F/B-8191-2014; Ramalingam, Suresh/AAV-7478-2020
OI Bondarenko, Igor/0000-0002-7071-2471; Tiseo,
   Marcello/0000-0002-9553-8465; Bar, Jair/0000-0002-1224-3646;
   Vansteenkiste, Johan F/0000-0002-6721-2775; Campayo,
   Marc/0000-0002-9874-4707; Vikstrom, Anders/0000-0003-3549-3944; Lee,
   Siow Ming/0000-0002-1741-6235; Cho, Byoung Chul/0000-0002-5562-270X;
   Nadal, Ernest/0000-0002-9674-5554; Lee, Ki Hyeong/0000-0002-7830-5950;
   Zhou, Caicun/0000-0002-2246-5541; Su, Wu-Chou/0000-0003-2953-4105;
   Boyer, Michael/0000-0002-0452-2987
FU AstraZenecaAstraZeneca
FX Supported by AstraZeneca.
CR Ballard P, 2016, CLIN CANCER RES, V22, P5130, DOI 10.1158/1078-0432.CCR-16-0399
   Batson S, 2017, ONCOTARGETS THER, V10, P2473, DOI 10.2147/OTT.S134382
   Bhatt VR, 2017, J GLOB ONCOL, V3, P208, DOI 10.1200/JGO.2016.003392
   Chen Kai, 2017, J Thorac Oncol, V12, pe65, DOI 10.1016/j.jtho.2016.12.024
   Cross DAE, 2014, CANCER DISCOV, V4, P1046, DOI 10.1158/2159-8290.CD-14-0337
   Eberlein CA, 2015, CANCER RES, V75, P2489, DOI 10.1158/0008-5472.CAN-14-3167
   Goss G, 2017, J THORAC ONCOL, V12, pS440, DOI 10.1016/j.jtho.2016.11.514
   Goss G, 2016, LANCET ONCOL, V17, P1643, DOI 10.1016/S1470-2045(16)30508-3
   Hanna N, 2017, J CLIN ONCOL, V35, P3484, DOI 10.1200/JCO.2017.74.6065
   Heon S, 2012, CLIN CANCER RES, V18, P4406, DOI 10.1158/1078-0432.CCR-12-0357
   Kim TM, 2015, J THORAC ONCOL, V10, P1736, DOI 10.1097/JTO.0000000000000688
   Lee CK, 2017, JNCI-J NATL CANCER I, V109, DOI 10.1093/jnci/djw279
   Maemondo M, 2010, NEW ENGL J MED, V362, P2380, DOI 10.1056/NEJMoa0909530
   Meador CB, 2015, MOL CANCER THER, V14, P542, DOI 10.1158/1535-7163.MCT-14-0723
   Mitsudomi T, 2010, LANCET ONCOL, V11, P121, DOI 10.1016/S1470-2045(09)70364-X
   Mok TS, 2017, NEW ENGL J MED, V376, P629, DOI 10.1056/NEJMoa1612674
   Mok T, 2017, J CLIN ONCOL, V35, DOI 10.1200/JCO.2017.35.15_suppl.9005
   Mok TS, 2009, NEW ENGL J MED, V361, P947, DOI 10.1056/NEJMoa0810699
   Novello S, 2016, ANN ONCOL, V27, pv1, DOI 10.1093/annonc/mdw326
   Oxnard GR, 2011, CLIN CANCER RES, V17, P1616, DOI 10.1158/1078-0432.CCR-10-2692
   Park K, 2016, LANCET ONCOL, V17, P577, DOI 10.1016/S1470-2045(16)30033-X
   Park SJ, 2012, LUNG CANCER, V77, P556, DOI 10.1016/j.lungcan.2012.05.092
   Planchard D, 2015, ANN ONCOL, V26, P2073, DOI 10.1093/annonc/mdv319
   Ramalingam SS, 2017, J CLIN ONCOL
   Rosell R, 2012, LANCET ONCOL, V13, P239, DOI 10.1016/S1470-2045(11)70393-X
   Sequist LV, 2013, J CLIN ONCOL, V31, P3327, DOI 10.1200/JCO.2012.44.2806
   Stewart EL, 2015, TRANSL LUNG CANCER R, V4, P67, DOI 10.3978/j.issn.2218-6751.2014.11.06
   Thress KS, 2015, NAT MED, V21, P560, DOI 10.1038/nm.3854
   Wu YL, 2015, ANN ONCOL, V26, P1883, DOI 10.1093/annonc/mdv270
   Wu YL, 2017, LANCET ONCOL
   Yang JCH, 2017, J CLIN ONCOL, V35, P1288, DOI 10.1200/JCO.2016.70.3223
   Yu HA, 2013, CLIN CANCER RES, V19, P2240, DOI 10.1158/1078-0432.CCR-12-2246
   Zhou CC, 2011, LANCET ONCOL, V12, P735, DOI 10.1016/S1470-2045(11)70184-X
NR 33
TC 1759
Z9 1839
U1 19
U2 449
PU MASSACHUSETTS MEDICAL SOC
PI WALTHAM
PA WALTHAM WOODS CENTER, 860 WINTER ST,, WALTHAM, MA 02451-1413 USA
SN 0028-4793
EI 1533-4406
J9 NEW ENGL J MED
JI N. Engl. J. Med.
PD JAN 11
PY 2018
VL 378
IS 2
BP 113
EP 125
DI 10.1056/NEJMoa1713137
PG 13
WC Medicine, General & Internal
SC General & Internal Medicine
GA FS7IR
UT WOS:000419971600005
PM 29151359
OA Green Accepted, Green Published, Bronze
HC Y
HP N
DA 2021-12-02
ER

PT J
AU Antonia, SJ
   Villegas, A
   Daniel, D
   Vicente, D
   Murakami, S
   Hui, R
   Yokoi, T
   Chiappori, A
   Lee, KH
   de Wit, M
   Cho, BC
   Bourhaba, M
   Quantin, X
   Tokito, T
   Mekhail, T
   Planchard, D
   Kim, YC
   Karapetis, CS
   Hiret, S
   Ostoros, G
   Kubota, K
   Gray, JE
   Paz-Ares, L
   Carpeno, JD
   Wadsworth, C
   Melillo, G
   Jiang, H
   Huang, Y
   Dennis, PA
   Ozguroglu, M
AF Antonia, S. J.
   Villegas, A.
   Daniel, D.
   Vicente, D.
   Murakami, S.
   Hui, R.
   Yokoi, T.
   Chiappori, A.
   Lee, K. H.
   de Wit, M.
   Cho, B. C.
   Bourhaba, M.
   Quantin, X.
   Tokito, T.
   Mekhail, T.
   Planchard, D.
   Kim, Y. -C.
   Karapetis, C. S.
   Hiret, S.
   Ostoros, G.
   Kubota, K.
   Gray, J. E.
   Paz-Ares, L.
   de Castro Carpeno, J.
   Wadsworth, C.
   Melillo, G.
   Jiang, H.
   Huang, Y.
   Dennis, P. A.
   Ozguroglu, M.
CA PACIFIC Investigators
TI Durvalumab after Chemoradiotherapy in Stage III Non-Small-Cell Lung
   Cancer
SO NEW ENGLAND JOURNAL OF MEDICINE
LA English
DT Article
ID RANDOMIZED PHASE-III; CONCURRENT CHEMORADIOTHERAPY; CONSOLIDATION
   CHEMOTHERAPY; DOCETAXEL; TRIAL; RADIOTHERAPY; CARBOPLATIN; COMBINATION;
   TECEMOTIDE; PACLITAXEL
AB BACKGROUND
   Most patients with locally advanced, unresectable, non-small-cell lung cancer (NSCLC) have disease progression despite definitive chemoradiotherapy (chemotherapy plus concurrent radiation therapy). This phase 3 study compared the anti-programmed death ligand 1 antibody durvalumab as consolidation therapy with placebo in patients with stage III NSCLC who did not have disease progression after two or more cycles of platinum-based chemoradiotherapy.
   METHODS
   We randomly assigned patients, in a 2: 1 ratio, to receive durvalumab (at a dose of 10 mg per kilogram of body weight intravenously) or placebo every 2 weeks for up to 12 months. The study drug was administered 1 to 42 days after the patients had received chemoradiotherapy. The coprimary end points were progression-free survival (as assessed by means of blinded independent central review) and overall survival (unplanned for the interim analysis). Secondary end points included 12-month and 18-month progression-free survival rates, the objective response rate, the duration of response, the time to death or distant metastasis, and safety.
   RESULTS
   Of 713 patients who underwent randomization, 709 received consolidation therapy (473 received durvalumab and 236 received placebo). The median progression-free survival from randomization was 16.8 months (95% confidence interval [CI], 13.0 to 18.1) with durvalumab versus 5.6 months (95% CI, 4.6 to 7.8) with placebo (stratified hazard ratio for disease progression or death, 0.52; 95% CI, 0.42 to 0.65; P<0.001); the 12-month progression-free survival rate was 55.9% versus 35.3%, and the 18-month progression-free survival rate was 44.2% versus 27.0%. The response rate was higher with durvalumab than with placebo (28.4% vs. 16.0%; P<0.001), and the median duration of response was longer (72.8% vs. 46.8% of the patients had an ongoing response at 18 months). The median time to death or distant metastasis was longer with durvalumab than with placebo (23.2 months vs. 14.6 months; P<0.001). Grade 3 or 4 adverse events occurred in 29.9% of the patients who received durvalumab and 26.1% of those who received placebo; the most common adverse event of grade 3 or 4 was pneumonia (4.4% and 3.8%, respectively). A total of 15.4% of patients in the durvalumab group and 9.8% of those in the placebo group discontinued the study drug because of adverse events.
   CONCLUSIONS
   Progression-free survival was significantly longer with durvalumab than with placebo. The secondary end points also favored durvalumab, and safety was similar between the groups.
C1 [Antonia, S. J.; Chiappori, A.; Gray, J. E.] H Lee Moffitt Canc Ctr & Res Inst, 12902 Magnolia Dr,MRC 3-E, Tampa, FL 33612 USA.
   [Villegas, A.] Canc Specialists North Florida, Jacksonville, FL USA.
   [Mekhail, T.] Florida Hosp, Inst Canc, Orlando, FL USA.
   [Daniel, D.] Tennessee Oncol, Chattanooga, TN USA.
   [Daniel, D.] Sarah Cannon Res Inst, Nashville, TN USA.
   [Vicente, D.] Hosp Univ Virgen Macarena, Seville, Spain.
   [Paz-Ares, L.] Univ Complutense, Hosp Univ Octubre 12, Ctr Invest Biomed Red Canc, Madrid, Spain.
   [Paz-Ares, L.] Spanish Natl Canc Res Ctr, Madrid, Spain.
   [de Castro Carpeno, J.] Hosp Univ La Paz, Madrid, Spain.
   [Murakami, S.] Kanagawa Canc Ctr, Yokohama, Kanagawa, Japan.
   [Yokoi, T.] Kansai Med Univ Hosp, Hirakata, Osaka, Japan.
   [Tokito, T.] Kurume Univ Hosp, Kurume, Fukuoka, Japan.
   [Kubota, K.] Nippon Med Coll Hosp, Tokyo, Japan.
   [Hui, R.] Westmead Hosp, Sydney, NSW, Australia.
   [Hui, R.] Univ Sydney, Sydney, NSW, Australia.
   [Karapetis, C. S.] Flinders Univ S Australia, Bedford Pk, SA, Australia.
   [Karapetis, C. S.] Flinders Med Ctr, Bedford Pk, SA, Australia.
   [Lee, K. H.] Chungbuk Natl Univ, Coll Med, Chungbuk Natl Univ Hosp, Cheongju, South Africa.
   [Cho, B. C.] Yonsei Univ, Coll Med, Yonsei Canc Ctr, Seoul, South Korea.
   [Kim, Y. -C.] Chonnam Natl Univ, Med Sch, Hwasun Hosp, Gwangju, South Korea.
   [de Wit, M.] Vivantes Klinikum Neukolln, Berlin, Germany.
   [Bourhaba, M.] Ctr Hosp Univ Liege, Liege, Belgium.
   [Quantin, X.] CHU Montpellier, Montpellier, France.
   [Quantin, X.] Canc Inst Montpellier Val Aurelle, Montpellier, France.
   [Planchard, D.] Inst Gustave Roussy, Villejuif, France.
   [Hiret, S.] Inst Cancerol Ouest, Site Rene Gauducheau, St Herblain, France.
   [Ostoros, G.] Natl Koranyi Inst Pulmonol, Budapest, Hungary.
   [Wadsworth, C.] AstraZeneca, Alderley Pk, England.
   [Melillo, G.; Jiang, H.; Huang, Y.; Dennis, P. A.] AstraZeneca, Gaithersburg, MD USA.
   [Ozguroglu, M.] Istanbul Univ, Cerrahpasa Med Sch, Istanbul, Turkey.
RP Antonia, SJ (corresponding author), H Lee Moffitt Canc Ctr & Res Inst, 12902 Magnolia Dr,MRC 3-E, Tampa, FL 33612 USA.
EM scott.antonia@moffitt.org
RI Paz-Ares, Luis/AAH-2750-2019; MUSTAFA, OZGUROGLU/A-8234-2016; Hui,
   Rina/L-6114-2019; bearz, alessandra/ABE-2497-2020; van den Heuvel,
   Michel M/D-9491-2017; Cortot, Alexis B/F-7006-2019
OI MUSTAFA, OZGUROGLU/0000-0002-8417-8628; bearz,
   alessandra/0000-0003-1020-2338; van den Heuvel, Michel
   M/0000-0002-6372-2153; Cortot, Alexis B/0000-0003-0098-2238; Haigentz,
   Missak/0000-0002-3610-2266; Karapetis, Christos/0000-0003-1741-996X;
   Kowalski, Dariusz/0000-0002-9452-3229; Cho, Byoung
   Chul/0000-0002-5562-270X; De Castro, Javier/0000-0002-3622-6306; Juan,
   Oscar/0000-0002-7772-9030; ALVAREZ, ROSA/0000-0003-0935-8298; Gomez,
   Jorge/0000-0001-6859-363X; Faivre-Finn, Corinne/0000-0001-5617-9781;
   Lee, Ki Hyeong/0000-0002-7830-5950; Mandziuk,
   Slawomir/0000-0002-9812-0777; Belda Iniesta,
   Cristobal/0000-0003-3254-7492; Blasco Cordellat, Ana/0000-0001-5889-0382
FU AstraZenecaAstraZeneca; NATIONAL CANCER INSTITUTEUnited States
   Department of Health & Human ServicesNational Institutes of Health (NIH)
   - USANIH National Cancer Institute (NCI) [P30CA076292] Funding Source:
   NIH RePORTER; Cancer Research UKCancer Research UK [20465] Funding
   Source: researchfish
FX Funded by AstraZeneca; PACIFIC ClinicalTrials.gov number, NCT02125461.
CR Ahn JS, 2015, J CLIN ONCOL, V33, P2660, DOI 10.1200/JCO.2014.60.0130
   Antonia SJ, 41 EUR SOC MED ONC A
   Auperin A, 2010, J CLIN ONCOL, V28, P2181, DOI 10.1200/JCO.2009.26.2543
   Bradley JD, 2015, LANCET ONCOL, V16, P187, DOI 10.1016/S1470-2045(14)71207-0
   Butts C, 2014, LANCET ONCOL, V15, P59, DOI 10.1016/S1470-2045(13)70510-2
   Deng LF, 2014, J CLIN INVEST, V124, P687, DOI 10.1172/JCI67313
   Dovedi SJ, 2014, CANCER RES, V74, P5458, DOI 10.1158/0008-5472.CAN-14-1258
   Ettinger DS, 2017, J NATL COMPR CANC NE, V15, P504, DOI 10.6004/jnccn.2017.0050
   Gandara David R, 2003, J Clin Oncol, V21, P2004, DOI 10.1200/JCO.2003.04.197
   Goldstraw P, 2010, STAGING MANUAL THORA
   Hanna N, 2008, J CLIN ONCOL, V26, P5755, DOI 10.1200/JCO.2008.17.7840
   Hoang T, 2012, J CLIN ONCOL, V30, P616, DOI 10.1200/JCO.2011.36.9116
   Kelly K, 2008, J CLIN ONCOL, V26, P2450, DOI 10.1200/JCO.2007.14.4824
   Mitchell P, 2015, ANN ONCOL, V26, P1134, DOI 10.1093/annonc/mdv104
   Pardoll DM, 2012, NAT REV CANCER, V12, P252, DOI 10.1038/nrc3239
   Postow MA, 2015, J CLIN ONCOL, V33, P1974, DOI 10.1200/JCO.2014.59.4358
   Stewart R, 2015, CANCER IMMUNOL RES, V3, P1052, DOI 10.1158/2326-6066.CIR-14-0191
   Tsujino K, 2013, J THORAC ONCOL, V8, P1181, DOI 10.1097/JTO.0b013e3182988348
   Vansteenkiste J, 2013, ANN ONCOL, V24, P89, DOI 10.1093/annonc/mdt241
   Vokes EE, 2007, J CLIN ONCOL, V25, P1698, DOI 10.1200/JCO.2006.07.3569
   Wozniak AJ, 2015, CLIN LUNG CANCER, V16, P340, DOI 10.1016/j.cllc.2014.12.014
   Yoon SM, 2017, WORLD J CLIN ONCOL, V8, P1, DOI 10.5306/wjco.v8.i1.1
   Zhang P, 2008, MOL IMMUNOL, V45, P1470, DOI 10.1016/j.molimm.2007.08.013
NR 23
TC 1755
Z9 1814
U1 4
U2 215
PU MASSACHUSETTS MEDICAL SOC
PI WALTHAM
PA WALTHAM WOODS CENTER, 860 WINTER ST,, WALTHAM, MA 02451-1413 USA
SN 0028-4793
EI 1533-4406
J9 NEW ENGL J MED
JI N. Engl. J. Med.
PD NOV 16
PY 2017
VL 377
IS 20
BP 1919
EP 1929
DI 10.1056/NEJMoa1709937
PG 11
WC Medicine, General & Internal
SC General & Internal Medicine
GA FM7CU
UT WOS:000415228800005
PM 28885881
OA Green Submitted, Green Published
HC Y
HP N
DA 2021-12-02
ER

PT J
AU Shepherd, FA
   Dancey, J
   Ramlau, R
   Mattson, K
   Gralla, R
   O'Rourke, M
   Levitan, N
   Gressot, L
   Vincent, M
   Burkes, R
   Coughlin, S
   Kim, Y
   Berille, J
AF Shepherd, FA
   Dancey, J
   Ramlau, R
   Mattson, K
   Gralla, R
   O'Rourke, M
   Levitan, N
   Gressot, L
   Vincent, M
   Burkes, R
   Coughlin, S
   Kim, Y
   Berille, J
TI Prospective randomized trial of docetaxel versus best supportive care in
   patients with non-small-cell lung cancer previously treated with
   platinum-based chemotherapy
SO JOURNAL OF CLINICAL ONCOLOGY
LA English
DT Article
ID PHASE-II; MANAGEMENT
AB Purpose: To evaluate whether treatment with single-agent docetaxel would result in longer survival than would best supportive care in patients with nonsmall-cell lung cancer who had previously been treated with platinum-based chemotherapy. Secondary end points included assessment of response (docetaxel arm only), toxicity, and quality of life.
   Patients and Methods: Patients with performance statuses of 0 to 2 and stage IIIB/IV non-small-cell lung cancer with either measurable or evaluable lesions were eligible for entry onto the study if they had undergone one or more platinum-based chemotherapy regimens and if they had adequate hematology and biochemistry parameters. They were excluded if they had symptomatic brain metastases or if they had previously been heated with paclitaxel. Patients were stratified by performance status and best response to cisplatin chemotherapy and were then randomized to treatment with docetaxel 100 mg/m(2) (49 patients) or 75 mg/m(2) (55 patients) or best supportive care. Patients in both arms were assessed every 3 weeks.
   Results: One hundred four patients (103 of whom were eligible for entry onto the study) were well balanced for prognostic factors, Of 84 patients with measurable lesions, six (7.1%) achieved partial responses (three patients at each dose level). Time to progression was longer for docetaxel patients than for best supportive care patients (10.6 v 6.7 weeks, respectively; P <.001), as was median survival (7.0 v 4.6 months; log-rank test, P =.047). The difference was more significant for docetaxel 75 mg/m(2) patients, compared with corresponding best supportive care patients (7.5 v 4.6 months; log-rank test, P =.010; 1-year survival, 37% v 11%; chi(2) test, P =.003). Febrile neutropenia occurred in 11 patients treated with docetaxel 100 mg/m(2), three of whom died, and in one patient treated with docetaxel 75 mg/m(2). Grade 3 or 4 nonhematologic toxicity, with the exception of diarrhea, occurred at a similar rate in both the docetaxel and best supportive care groups.
   Conclusion: Treatment with docetaxel is associated with significant prolongation of survival, and at a dose of 75 mg/m(2), the benefits of docetaxel therapy outweigh the risks. J Clin Oncol 18:2095-2103. (C) 2000 by American Society of Clinical Oncology.
C1 Univ Toronto, Toronto, ON, Canada.
   London Reg Canc Ctr, London, ON N6A 4L6, Canada.
   Reg Hosp Lung Dis & TB, Poznan, Poland.
   Univ Helsinki, Helsinki, Finland.
   Alton Ochsner Med Fdn & Ochsner Clin, New Orleans, LA 70121 USA.
   Greenville Mem Med Ctr, Greenville, SC USA.
   Univ Hosp Cleveland, Cleveland, OH 44106 USA.
   Vet Affairs Med Ctr, Houston, TX 77030 USA.
   Rhone Poulenc Rorer, Collegeville, PA USA.
   Rhone Poulenc Rorer, Paris, France.
RP Shepherd, FA (corresponding author), Princess Margaret Hosp, 610 Univ Ave,Ste 5-104, Toronto, ON M5G 2M9, Canada.
OI Ramlau, Rodryg/0000-0002-3199-2298
CR ALBERTI W, 1995, BRIT MED J, V311, P899
   BURRIS H, 1993, P AN M AM SOC CLIN, V12, P335
   ELLIS PA, 1995, BRIT J CANCER, V71, P366, DOI 10.1038/bjc.1995.74
   FOSSELLA F, 1998, P AN M AM SOC CLIN, V17, pA483
   Fossella FV, 1997, SEMIN ONCOL, V24, P455
   FOSSELLA FV, 1995, J CLIN ONCOL, V13, P645, DOI 10.1200/JCO.1995.13.3.645
   GANDARA DR, 1997, P AN M AM SOC CLIN, V16, pA454
   HAINSWORTH JD, 1995, J CLIN ONCOL, V13, P1609, DOI 10.1200/JCO.1995.13.7.1609
   LeChevalier T, 1995, ANTI-CANCER DRUG, V6, P13, DOI 10.1097/00001813-199507004-00003
   MATTSON K, 1996, ANN ONCOL, V7, pA429
   MURPHY WK, 1994, P AN M AM SOC CLIN, V13, P363
   PRONZATO P, 1994, ANTICANCER RES, V14, P1413
   RINALDI M, 1994, P AN M AM SOC CLIN, V13, P360
   Robinet G, 1996, ANN ONCOL, V7, P96
   ROBINET G, 1997, P AN M AM SOC CLIN, V16, pA480
   ROSSI A, 1999, P AN M AM SOC CLIN, V18, pA484
   RUCKDESCHEL J, 1994, P AN M AM SOC CLIN, V13, P357
   Salminen E, 1999, J CLIN ONCOL, V17, P1127, DOI 10.1200/JCO.1999.17.4.1127
   Sandoro A, 1994, LUNG CANCER S1, V11, P130
   Shepherd FA, 1999, SEMIN ONCOL, V26, P3
   SOCINSKI MA, 1997, P AN M AM SOC CLIN, V16, pA482
   YOKOYAMA A, 1994, JPN J CANC CHEMOTHER, V21, P2609
NR 22
TC 1733
Z9 1827
U1 0
U2 78
PU LIPPINCOTT WILLIAMS & WILKINS
PI PHILADELPHIA
PA 530 WALNUT ST, PHILADELPHIA, PA 19106-3621 USA
SN 0732-183X
J9 J CLIN ONCOL
JI J. Clin. Oncol.
PD MAY
PY 2000
VL 18
IS 10
BP 2095
EP 2103
DI 10.1200/JCO.2000.18.10.2095
PG 9
WC Oncology
SC Oncology
GA 315YE
UT WOS:000087139900013
PM 10811675
DA 2021-12-02
ER

PT J
AU Rosell, R
   Moran, T
   Queralt, C
   Porta, R
   Cardenal, F
   Camps, C
   Majem, M
   Lopez-Vivanco, G
   Isla, D
   Provencio, M
   Insa, A
   Massuti, B
   Gonzalez-Larriba, JL
   Paz-Ares, L
   Bover, I
   Garcia-Campelo, R
   Moreno, MA
   Catot, S
   Rolfo, C
   Reguart, N
   Palmero, R
   Sanchez, JM
   Bastus, R
   Mayo, C
   Bertran-Alamillo, J
   Molina, MA
   Sanchez, JJ
   Taron, M
AF Rosell, Rafael
   Moran, Teresa
   Queralt, Cristina
   Porta, Rut
   Cardenal, Felipe
   Camps, Carlos
   Majem, Margarita
   Lopez-Vivanco, Guillermo
   Isla, Dolores
   Provencio, Mariano
   Insa, Amelia
   Massuti, Bartomeu
   Luis Gonzalez-Larriba, Jose
   Paz-Ares, Luis
   Bover, Isabel
   Garcia-Campelo, Rosario
   Angel Moreno, Miguel
   Catot, Silvia
   Rolfo, Christian
   Reguart, Noemi
   Palmero, Ramon
   Miguel Sanchez, Jose
   Bastus, Roman
   Mayo, Clara
   Bertran-Alamillo, Jordi
   Angel Molina, Miguel
   Javier Sanchez, Jose
   Taron, Miquel
CA Spanish Lung Canc Grp
TI Screening for Epidermal Growth Factor Receptor Mutations in Lung Cancer.
SO NEW ENGLAND JOURNAL OF MEDICINE
LA English
DT Article
ID TYROSINE KINASE INHIBITOR; ACTIVATING MUTATIONS; EGFR MUTATIONS;
   GENE-MUTATIONS; PROLONGED SURVIVAL; SENSITIVE METHOD; GEFITINIB;
   TRANSFORMATION; MUTANTS; EXON-19
AB Background: Activating mutations in the epidermal growth factor receptor gene (EGFR) confer hypersensitivity to the tyrosine kinase inhibitors gefitinib and erlotinib in patients with advanced non-small-cell lung cancer. We evaluated the feasibility of large-scale screening for EGFR mutations in such patients and analyzed the association between the mutations and the outcome of erlotinib treatment.
   Methods: From April 2005 through November 2008, lung cancers from 2105 patients in 129 institutions in Spain were screened for EGFR mutations. The analysis was performed in a central laboratory. Patients with tumors carrying EGFR mutations were eligible for erlotinib treatment.
   Results: EGFR mutations were found in 350 of 2105 patients (16.6%). Mutations were more frequent in women (69.7%), in patients who had never smoked (66.6%), and in those with adenocarcinomas (80.9%) (P<0.001 for all comparisons). The mutations were deletions in exon 19 (62.2%) and L858R (37.8%). Median progression-free survival and overall survival for 217 patients who received erlotinib were 14 months and 27 months, respectively. The adjusted hazard ratios for the duration of progression-free survival were 2.94 for men (P<0.001); 1.92 for the presence of the L858R mutation, as compared with a deletion in exon 19 (P=0.02); and 1.68 for the presence of the L858R mutation in paired serum DNA, as compared with the absence of the mutation (P=0.02). The most common adverse events were mild rashes and diarrhea; grade 3 cutaneous toxic effects were recorded in 16 patients (7.4%) and grade 3 diarrhea in 8 patients (3.7%).
   Conclusions: Large-scale screening of patients with lung cancer for EGFR mutations is feasible and can have a role in decisions about treatment.
   N Engl J Med 2009;361:958-67.
C1 [Cardenal, Felipe; Palmero, Ramon] Hosp Duran & Reynals, Catalan Inst Oncol, Barcelona, Spain.
   [Rosell, Rafael; Moran, Teresa; Queralt, Cristina; Taron, Miquel] Autonomous Univ Barcelona, Hosp Germans Trias & Pujol, Barcelona, Spain.
   [Rosell, Rafael; Mayo, Clara; Bertran-Alamillo, Jordi; Angel Molina, Miguel; Taron, Miquel] USP Inst Univ Dexeus, Barcelona, Spain.
   [Porta, Rut] Hosp Josep Trueta, Catalan Inst Oncol, Girona, Spain.
   [Camps, Carlos] Hosp Gen Univ Valencia, Valencia, Spain.
   [Majem, Margarita] Hosp Sant Pau, Barcelona, Spain.
   [Lopez-Vivanco, Guillermo] Hosp Cruces, Baracaldo, Vizcaya, Spain.
   [Isla, Dolores] Hosp Lozano Blesa, Zaragoza, Spain.
   [Provencio, Mariano] Clin Puerta Hierro, Madrid, Spain.
   [Insa, Amelia] Hosp Clin Univ Valencia, Valencia, Spain.
   [Massuti, Bartomeu] Hosp Gen Univ Alicante, Alicante, Spain.
   [Luis Gonzalez-Larriba, Jose] Hosp Clin San Carlos, Madrid, Spain.
   [Paz-Ares, Luis] Hosp Univ Virgen Rocio, Seville, Spain.
   [Bover, Isabel] Hosp Son Llatzer, Palma de Mallorca, Spain.
   [Garcia-Campelo, Rosario] Hosp Juan Canalejo, La Coruna, Spain.
   [Angel Moreno, Miguel] Complejo Hosp Jaen, Jaen, Spain.
   [Catot, Silvia] Hosp Althaia, Manresa, Spain.
   [Rolfo, Christian] Clin Rotger, Palma de Mallorca, Spain.
   [Reguart, Noemi] Hosp Clin Barcelona, Barcelona, Spain.
   [Miguel Sanchez, Jose] Hosp 12 Octubre, E-28041 Madrid, Spain.
   [Bastus, Roman] Hosp Mutua Terrassa, Barcelona, Spain.
   [Javier Sanchez, Jose] Autonomous Univ Madrid, E-28049 Madrid, Spain.
RP Rosell, R (corresponding author), Hosp Badalona Germans Trias & Pujol, Catalan Inst Oncol, Badalona 08916, Spain.
EM rrosell@ico.scs.es
RI Remon, Jordi/H-4405-2014; Provencio, Mariano/ABE-8586-2020; Lopez,
   Guillermo/F-3435-2012; Palmero, Ramon/C-4711-2008; Insa,
   Amelia/G-2709-2016; Paz-Ares, Luis/AAH-2750-2019; Romero, Jose Luis
   Alonso/AAC-3782-2020; Valdivia Bautista, Javier/ABD-4463-2021; Herrero,
   Carlos Camps/L-3073-2017; MORALES, SERAFIN/L-7216-2019; Molina, Miguel
   Angel/AAB-8582-2020; Rolfo, Christian/M-8935-2016; Rolfo,
   Christian/AAW-5173-2021; Larriba, Jose Luis Gonzalez/G-6177-2016
OI Provencio, Mariano/0000-0001-9053-9197; Romero, Jose Luis
   Alonso/0000-0001-8746-2096; Valdivia Bautista,
   Javier/0000-0002-3738-0655; Herrero, Carlos Camps/0000-0002-0648-5403;
   MORALES, SERAFIN/0000-0001-7445-4193; Molina, Miguel
   Angel/0000-0001-8866-9881; Rolfo, Christian/0000-0002-5109-0267;
   Larriba, Jose Luis Gonzalez/0000-0003-2631-0309; Isla,
   Dolores/0000-0002-2483-198X; Roig, Jordi/0000-0002-5593-7090; INSA,
   AMELIA/0000-0002-3438-6170; Sanz Rubiales, Alvaro/0000-0003-0594-3844;
   Rolfo, Christian/0000-0002-7860-8417; Juan, Oscar/0000-0002-7772-9030;
   FELIP, ENRIQUETA/0000-0002-7620-0098; Balmana,
   Judith/0000-0002-0762-6415; GUILLEN PONCE, CARMEN/0000-0002-3594-1084;
   Palmero, Ramon/0000-0002-0189-6692; Massuti,
   Bartomeu/0000-0002-6247-4493; Provencio Pulla,
   Mariano/0000-0001-6315-7919; Queralt, Cristina/0000-0001-9875-0173
FU Spanish Ministry of Science and InnovationSpanish Government
   [RD06/0020/0056]; Fundacion Badalona Contra el Cancer; Bonnie J. Addario
   Lung Cancer Foundation
FX Supported by a grant from the Spanish Ministry of Science and Innovation
   (RD06/0020/0056), by the Fundacion Badalona Contra el Cancer, and by the
   Bonnie J. Addario Lung Cancer Foundation.
CR Carey KD, 2006, CANCER RES, V66, P8163, DOI 10.1158/0008-5472.CAN-06-0453
   Cortes-Funes H, 2005, ANN ONCOL, V16, P1081, DOI 10.1093/annonc/mdi221
   Costa DB, 2007, LUNG CANCER, V58, P95, DOI 10.1016/j.lungcan.2007.05.017
   Ding L, 2008, NATURE, V455, P1069, DOI 10.1038/nature07423
   Greulich H, 2005, PLOS MED, V2, P1167, DOI 10.1371/journal.pmed.0020313
   Han SW, 2005, J CLIN ONCOL, V23, P2493, DOI 10.1200/JCO.2005.01.388
   Jackman DM, 2006, CLIN CANCER RES, V12, P3908, DOI 10.1158/1078-0432.CCR-06-0462
   Ji HB, 2006, CANCER CELL, V9, P485, DOI 10.1016/j.ccr.2006.04.022
   Jiang JR, 2005, CANCER RES, V65, P8968, DOI 10.1158/0008-5472.CAN-05-1829
   Kosaka T, 2004, CANCER RES, V64, P8919, DOI 10.1158/0008-5472.CAN-04-2818
   López-Abente G., 2004, Anales Sis San Navarra, V27, P165, DOI 10.4321/s1137-66272004000300001
   Lynch TJ, 2004, NEW ENGL J MED, V350, P2129, DOI 10.1056/NEJMoa040938
   Marchetti A, 2005, J CLIN ONCOL, V23, P857, DOI 10.1200/JCO.2005.08.043
   Mitsudomi T, 2005, J CLIN ONCOL, V23, P2513, DOI 10.1200/JCO.2005.00.992
   Molina-Vila MA, 2008, J THORAC ONCOL, V3, P1224, DOI 10.1097/JTO.0b013e318189f579
   Paez JG, 2004, SCIENCE, V304, P1497, DOI 10.1126/science.1099314
   Pao W, 2004, P NATL ACAD SCI USA, V101, P13306, DOI 10.1073/pnas.0405220101
   Politi K, 2006, GENE DEV, V20, P1496, DOI 10.1101/gad.1417406
   Riely GJ, 2006, CLIN CANCER RES, V12, P839, DOI 10.1158/1078-0432.CCR-05-1846
   Rikova K, 2007, CELL, V131, P1190, DOI 10.1016/j.cell.2007.11.025
   Schiller JH, 2002, NEW ENGL J MED, V346, P92, DOI 10.1056/NEJMoa011954
   Sequist, 2008, J CLIN ONCOL, V26, P3472, DOI 10.1200/JCO.2008.18.4747
   Sequist LV, 2008, J CLIN ONCOL, V26, P2442, DOI 10.1200/JCO.2007.14.8494
   Shigematsu H, 2005, JNCI-J NATL CANCER I, V97, P339, DOI 10.1093/jnci/dji055
   Takano T, 2005, J CLIN ONCOL, V23, P6829, DOI 10.1200/JCO.2005.01.0793
   Tamura K, 2008, BRIT J CANCER, V98, P907, DOI 10.1038/sj.bjc.6604249
   Taron M, 2005, CLIN CANCER RES, V11, P5878, DOI 10.1158/1078-0432.CCR-04-2618
   Yun CH, 2007, CANCER CELL, V11, P217, DOI 10.1016/j.ccr.2006.12.017
NR 28
TC 1723
Z9 1826
U1 3
U2 235
PU MASSACHUSETTS MEDICAL SOC
PI WALTHAM
PA WALTHAM WOODS CENTER, 860 WINTER ST,, WALTHAM, MA 02451-1413 USA
SN 0028-4793
EI 1533-4406
J9 NEW ENGL J MED
JI N. Engl. J. Med.
PD SEP 3
PY 2009
VL 361
IS 10
BP 958
EP U38
DI 10.1056/NEJMoa0904554
PG 10
WC Medicine, General & Internal
SC General & Internal Medicine
GA 490EI
UT WOS:000269480400005
PM 19692684
DA 2021-12-02
ER

PT J
AU Thatcher, N
   Chang, A
   Parikh, P
   Pereira, JR
   Ciuleanu, T
   von Pawel, J
   Thongprasert, S
   Tan, EH
   Pemberton, K
   Archer, V
   Carroll, K
AF Thatcher, N
   Chang, A
   Parikh, P
   Pereira, JR
   Ciuleanu, T
   von Pawel, J
   Thongprasert, S
   Tan, EH
   Pemberton, K
   Archer, V
   Carroll, K
TI Gefitinib plus best supportive care in previously treated patients with
   refractory advanced non-small-cell lung cancer: results from a
   randomised, placebo-controlled, multicentre study (Iressa Survival
   Evaluation in Lung Cancer)
SO LANCET
LA English
DT Article
ID RECEPTOR TYROSINE KINASE; CHEMOTHERAPY REGIMENS; GENE-MUTATIONS; TRIAL;
   INHIBITOR; SENSITIVITY; ERLOTINIB; PLATINUM; ZD1839; DOCETAXEL
AB Background This placebo-controlled phase III study investigated the effect on survival of gefitinib as second-line or third-line treatment for patients with locally advanced or metastatic non-small-cell lung cancer.
   Methods 1692 patients who were refractory to or intolerant of their latest chemotherapy regimen were randomly assigned in a ratio of two to one either gefitinib (250 mg/day) or placebo, plus best supportive care. The primary endpoint was survival in the overall population of patients and those with adenocarcinoma. The primary analysis of the population for survival was by intention to treat. This study has been submitted for registration with ClinicalTrials.gov, number 1839IL/709.
   Findings 1129 patients were assigned gefitinib and 563 placebo. At median follow-up of 7.2 months, median survival did not differ significantly between the groups in the overall population (5.6 months for gefitinib and 5.1 months for placebo; hazard ratio 0.89 [95% CI 0.77-1.02], p=0.087) or among the 812 patients with adenocarcinoma (6.3 months vs 5.4 months; 0.84 [0.68-1.03], p=0.089). Preplanned subgroup analyses showed significantly longer survival in the gefitinib group than the placebo group for never-smokers (n=375; 0.67 [0.49-0.92], p=0.012; median survival 8.9 vs 6.1 months) and patients of Asian origin (n=342; 0.66 [0.48-0.91], p=0.01; median survival 9.5 vs 5.5 months). Gefitinib was well tolerated, as in previous studies.
   Interpretation Treatment with gefitinib was not associated with significant improvement in survival in either coprimary population. There was pronounced heterogeneity in survival outcomes between groups of patients, with some evidence of benefit among never-smokers and patients of Asian origin.
C1 Christie Hosp NHS Trust, Manchester M20 4BX, Lancs, England.
   Johns Hopkins NUH Int Med Ctr, Singapore, Singapore.
   Tata Mem Hosp, Bombay 400012, Maharashtra, India.
   Arnaldo Vieira de Carvalho Canc Inst, Sao Paulo, Brazil.
   Oncol Inst Ion Chiricuta, Cluj Napoca, Romania.
   Asklepios Fachkliniken, Gauting, Germany.
   Maharaj Nakorn Chiang Mai Hosp, Chiang Mai, Thailand.
   SGP Natl Canc Ctr, Singapore, Singapore.
   AstraZeneca, Macclesfield, Cheshire, England.
RP Thatcher, N (corresponding author), Christie Hosp NHS Trust, Manchester M20 4BX, Lancs, England.
EM nick.thatcher@christie-tr.nwest.nhs.uk
RI Ciuleanu, Tudor-Eliade/ABH-8452-2020; Ciuleanu, Tudor Eliade/C-3996-2011
OI Ciuleanu, Tudor Eliade/0000-0003-0958-5597
CR Bailey L. Renee, 2003, Proceedings of the American Association for Cancer Research Annual Meeting, V44, P1362
   Baselga J, 2002, J CLIN ONCOL, V20, P4292, DOI 10.1200/JCO.2002.03.100
   Cappuzzo F, 2005, JNCI-J NATL CANCER I, V97, P643, DOI 10.1093/jnci/dji112
   Cella D, 2002, J CLIN EPIDEMIOL, V55, P285, DOI 10.1016/S0895-4356(01)00477-2
   Forsythe B, 2004, DRUG SAFETY, V27, P1081, DOI 10.2165/00002018-200427140-00002
   Fukuoka M, 2003, J CLIN ONCOL, V21, P2237, DOI 10.1200/JCO.2003.10.038
   Herbst RS, 2002, J CLIN ONCOL, V20, P3815, DOI 10.1200/JCO.2002.03.038
   Kelly K, 2001, J CLIN ONCOL, V19, P3210, DOI 10.1200/JCO.2001.19.13.3210
   Kris MG, 2003, JAMA-J AM MED ASSOC, V290, P2149, DOI 10.1001/jama.290.16.2149
   Lynch TJ, 2005, J CLIN ONCOL, V23, p622S
   Lynch TJ, 2004, NEW ENGL J MED, V350, P2129, DOI 10.1056/NEJMoa040938
   Massarelli E, 2003, LUNG CANCER-J IASLC, V39, P55, DOI 10.1016/S0169-5002(02)00308-2
   Miller VA, 2004, J CLIN ONCOL, V22, P1103, DOI 10.1200/JCO.2004.08.158
   Mitsudomi T, 2005, J CLIN ONCOL, V23, P2513, DOI 10.1200/JCO.2005.00.992
   Nakagawa K, 2003, ANN ONCOL, V14, P922, DOI 10.1093/annonc/mdg250
   *NAT CANC I CANC T, COMM TOX CRIT MAN CO
   *NORTHR GRUMM CORP, 2004, MED DICT REG ACT VER
   OCHS J, 2004, P AN M AM SOC CLIN, V23, P628
   Paez JG, 2004, SCIENCE, V304, P1497, DOI 10.1126/science.1099314
   Pao W, 2004, P NATL ACAD SCI USA, V101, P13306, DOI 10.1073/pnas.0405220101
   Parkin DM, 2005, CA-CANCER J CLIN, V55, P74, DOI 10.3322/canjclin.55.2.74
   Perez-Soler R, 2004, J CLIN ONCOL, V22, P3238, DOI 10.1200/JCO.2004.11.057
   POCOCK SJ, 1975, BIOMETRICS, V31, P103, DOI 10.2307/2529712
   Scagliotti GV, 2002, J CLIN ONCOL, V20, P4285, DOI 10.1200/JCO.2002.02.068
   Schiller JH, 2002, NEW ENGL J MED, V346, P92, DOI 10.1056/NEJMoa011954
   Schulz KF, 2005, LANCET, V365, P1657, DOI 10.1016/S0140-6736(05)66516-6
   Shepherd FA, 2005, NEW ENGL J MED, V353, P123, DOI 10.1056/NEJMoa050753
   Shepherd FA, 2000, J CLIN ONCOL, V18, P2095, DOI 10.1200/JCO.2000.18.10.2095
   SHEPHERD FA, 2004, P AN M AM SOC CLIN, V23, P18
   Shigematsu H, 2005, JNCI-J NATL CANCER I, V97, P339, DOI 10.1093/jnci/dji055
   Therasse P, 2000, J NATL CANCER I, V92, P205, DOI 10.1093/jnci/92.3.205
   Tsao MS, 2005, NEW ENGL J MED, V353, P133, DOI 10.1056/NEJMoa050736
   1997, J AM MED ASS, V277, P925
NR 33
TC 1720
Z9 1828
U1 3
U2 110
PU ELSEVIER SCIENCE INC
PI NEW YORK
PA STE 800, 230 PARK AVE, NEW YORK, NY 10169 USA
SN 0140-6736
EI 1474-547X
J9 LANCET
JI Lancet
PD OCT-NOV
PY 2005
VL 366
IS 9496
BP 1527
EP 1537
DI 10.1016/S0140-6736(05)67625-8
PG 11
WC Medicine, General & Internal
SC General & Internal Medicine
GA 979ZX
UT WOS:000232984800021
PM 16257339
DA 2021-12-02
ER

PT J
AU Timmerman, R
   Paulus, R
   Galvin, J
   Michalski, J
   Straube, W
   Bradley, J
   Fakiris, A
   Bezjak, A
   Videtic, G
   Johnstone, D
   Fowler, J
   Gore, E
   Choy, H
AF Timmerman, Robert
   Paulus, Rebecca
   Galvin, James
   Michalski, Jeffrey
   Straube, William
   Bradley, Jeffrey
   Fakiris, Achilles
   Bezjak, Andrea
   Videtic, Gregory
   Johnstone, David
   Fowler, Jack
   Gore, Elizabeth
   Choy, Hak
TI Stereotactic Body Radiation Therapy for Inoperable Early Stage Lung
   Cancer
SO JAMA-JOURNAL OF THE AMERICAN MEDICAL ASSOCIATION
LA English
DT Article
ID PHASE-II; CLINICAL-TRIALS; RADIOTHERAPY; CARCINOMA; MANAGEMENT;
   ONCOLOGY; OUTCOMES; TUMORS
AB Context Patients with early stage but medically inoperable lung cancer have a poor rate of primary tumor control (30%-40%) and a high rate of mortality (3-year survival, 20%-35%) with current management.
   Objective To evaluate the toxicity and efficacy of stereotactic body radiation therapy in a high-risk population of patients with early stage but medically inoperable lung cancer.
   Design, Setting, and Patients Phase 2 North American multicenter study of patients aged 18 years or older with biopsy-proven peripheral T1-T2N0M0 non-small cell tumors (measuring <5 cm in diameter) and medical conditions precluding surgical treatment. The prescription dose was 18 Gy per fraction x 3 fractions (54 Gy total) with entire treatment lasting between 11/2 and 2 weeks. The study opened May 26, 2004, and closed October 13, 2006; data were analyzed through August 31, 2009.
   Main Outcome Measures The primary end point was 2-year actuarial primary tumor control; secondary end points were disease-free survival (ie, primary tumor, involved lobe, regional, and disseminated recurrence), treatment-related toxicity, and overall survival.
   Results A total of 59 patients accrued, of which 55 were evaluable (44 patients with T1 tumors and 11 patients with T2 tumors) with a median follow-up of 34.4 months (range, 4.8-49.9 months). Only 1 patient had a primary tumor failure; the estimated 3-year primary tumor control rate was 97.6% (95% confidence interval [CI], 84.3%-99.7%). Three patients had recurrence within the involved lobe; the 3-year primary tumor and involved lobe (local) control rate was 90.6% (95% CI, 76.0%-96.5%). Two patients experienced regional failure; the local-regional control rate was 87.2% (95% CI, 71.0%-94.7%). Eleven patients experienced disseminated recurrence; the 3-year rate of disseminated failure was 22.1% (95% CI, 12.3%-37.8%). The rates for disease-free survival and overall survival at 3 years were 48.3% (95% CI, 34.4%-60.8%) and 55.8% (95% CI, 41.6%-67.9%), respectively. The median overall survival was 48.1 months (95% CI, 29.6 months to not reached). Protocol-specified treatment-related grade 3 adverse events were reported in 7 patients (12.7%; 95% CI, 9.6%-15.8%); grade 4 adverse events were reported in 2 patients (3.6%; 95% CI, 2.7%-4.5%). No grade 5 adverse events were reported.
   Conclusion Patients with inoperable non-small cell lung cancer who received stereotactic body radiation therapy had a survival rate of 55.8% at 3 years, high rates of local tumor control, and moderate treatment-related morbidity. JAMA. 2010; 303(11): 1070-1076
C1 [Timmerman, Robert; Choy, Hak] Univ Texas SW Med Ctr Dallas, Dept Radiat Oncol, Dallas, TX 75390 USA.
   [Paulus, Rebecca] Radiat Therapy Oncol Grp, Philadelphia, PA USA.
   [Galvin, James] Thomas Jefferson Univ, Dept Radiat Oncol, Philadelphia, PA 19107 USA.
   [Michalski, Jeffrey; Straube, William; Bradley, Jeffrey] Washington Univ, Dept Radiat Oncol, St Louis, MO USA.
   [Fakiris, Achilles] Indiana Univ, Dept Radiat Oncol, Indianapolis, IN 46204 USA.
   [Bezjak, Andrea] Princess Margaret Hosp, Dept Radiat Oncol, Toronto, ON M4X 1K9, Canada.
   [Videtic, Gregory] Cleveland Clin Fdn, Dept Radiat Oncol, Cleveland, OH 44195 USA.
   [Johnstone, David] Dartmouth Hitchcock Med Ctr, Div Thorac Surg, Lebanon, NH 03766 USA.
   [Fowler, Jack] Univ Wisconsin, Dept Radiat Oncol, Sch Med & Publ Hlth, Madison, WI 53706 USA.
   [Gore, Elizabeth] Med Coll Wisconsin, Dept Radiat Oncol, Milwaukee, WI 53226 USA.
RP Timmerman, R (corresponding author), Univ Texas SW Med Ctr Dallas, Dept Radiat Oncol, 5801 Forest Pk Rd, Dallas, TX 75390 USA.
EM robert.timmerman@utsouthwestern.edu
RI Timmerman, Robert D/C-2222-2013
OI Paulus, Rebecca/0000-0001-7312-1194
FU Varian Medical Systems (Palo Alto, California); Elekta Oncology
   (Stockholm, Sweden); US National Institutes of HealthUnited States
   Department of Health & Human ServicesNational Institutes of Health (NIH)
   - USA; Department of DefenseUnited States Department of Defense;
   National Cancer InstituteUnited States Department of Health & Human
   ServicesNational Institutes of Health (NIH) - USANIH National Cancer
   Institute (NCI) [RTOG U10 CA21661, CCOP U10 CA37422, Stat U10 CA32115];
   Advanced Technology Consortium [U24 CA 81647]; NATIONAL CANCER
   INSTITUTEUnited States Department of Health & Human ServicesNational
   Institutes of Health (NIH) - USANIH National Cancer Institute (NCI)
   [U10CA032115, U10CA021661, U24CA081647, U10CA037422] Funding Source: NIH
   RePORTER
FX Financial Disclosures: Dr Timmerman reported receiving a research grant
   for technology development from both Varian Medical Systems (Palo Alto,
   California) and Elekta Oncology (Stockholm, Sweden). Both of these
   companies manufacture equipment used in the performance of stereotactic
   body radiation therapy. In addition, he reported receiving grants from
   the US National Institutes of Health and Department of Defense to carry
   out separate protocols using stereotactic radiotherapy in both lung and
   prostate cancer. None of the other authors reported any financial
   disclosures. Funding/Support: This work was funded by grants RTOG U10
   CA21661, CCOP U10 CA37422, and Stat U10 CA32115 from the National Cancer
   Institute and grant U24 CA 81647 from the Advanced Technology
   Consortium.
CR ARMSTRONG JG, 1989, CANCER TREAT REV, V16, P247, DOI 10.1016/0305-7372(89)90044-3
   DOSORETZ DE, 1992, INT J RADIAT ONCOL, V24, P3, DOI 10.1016/0360-3016(92)91013-D
   DOSORETZ DE, 1993, INT J RADIAT ONCOL, V27, P507, DOI 10.1016/0360-3016(93)90373-4
   Dosoretz DE, 1996, SEMIN RADIAT ONCOL, V6, P98, DOI 10.1016/S1053-4296(96)80006-3
   Fakiris AJ, 2009, INT J RADIAT ONCOL, V75, P677, DOI 10.1016/j.ijrobp.2008.11.042
   FLEMING TR, 1982, BIOMETRICS, V38, P143, DOI 10.2307/2530297
   HAFFTY BG, 1988, INT J RADIAT ONCOL, V15, P69, DOI 10.1016/0360-3016(88)90348-3
   KAPLAN EL, 1958, J AM STAT ASSOC, V53, P457, DOI 10.2307/2281868
   KASKOWITZ L, 1993, INT J RADIAT ONCOL, V27, P517, DOI 10.1016/0360-3016(93)90374-5
   Lagerwaard FJ, 2008, INT J RADIAT ONCOL, V70, P685, DOI 10.1016/j.ijrobp.2007.10.053
   McGarry RC, 2002, CHEST, V121, P1155, DOI 10.1378/chest.121.4.1155
   Nagata Y, 2005, INT J RADIAT ONCOL, V63, P1427, DOI 10.1016/j.ijrobp.2005.05.034
   Potters L, 2004, INT J RADIAT ONCOL, V60, P1026, DOI 10.1016/j.ijrobp.2004.07.701
   Raz DJ, 2007, CHEST, V132, P193, DOI 10.1378/chest.06-3096
   Therasse P, 2000, J NATL CANCER I, V92, P205, DOI 10.1093/jnci/92.3.205
   Timmerman R, 2006, J CLIN ONCOL, V24, P4833, DOI 10.1200/JCO.2006.07.5937
   Timmerman R, 2006, ACTA ONCOL, V45, P779, DOI 10.1080/02841860600902213
   Timmerman RD, 2007, J CLIN ONCOL, V25, P947, DOI 10.1200/JCO.2006.09.7469
   Trotti A, 2003, SEMIN RADIAT ONCOL, V13, P176, DOI 10.1016/S1053-4296(03)00031-6
   Xiao Y, 2009, INT J RADIAT ONCOL, V73, P1235, DOI 10.1016/j.ijrobp.2008.11.019
NR 20
TC 1715
Z9 1765
U1 3
U2 83
PU AMER MEDICAL ASSOC
PI CHICAGO
PA 330 N WABASH AVE, STE 39300, CHICAGO, IL 60611-5885 USA
SN 0098-7484
EI 1538-3598
J9 JAMA-J AM MED ASSOC
JI JAMA-J. Am. Med. Assoc.
PD MAR 17
PY 2010
VL 303
IS 11
BP 1070
EP 1076
DI 10.1001/jama.2010.261
PG 7
WC Medicine, General & Internal
SC General & Internal Medicine
GA 569KC
UT WOS:000275594100020
PM 20233825
OA Green Accepted, Bronze
DA 2021-12-02
ER

PT J
AU Le Chevalier, T
   Arriagada, R
   Le Pechoux, C
   Grunenwald, D
   Dunant, A
   Pignon, JP
   Tarayre, M
   Abratt, R
   Arriagada, R
   Bergman, B
   Gralla, R
   Grunenwald, D
   Le Chevalier, T
   Orlowski, T
   Papadakis, E
   Pinel, MIS
   Araujo, C
   Della Torre, H
   de Solchaga, MM
   Abdi, E
   Blum, R
   Ball, D
   Basser, R
   De Boer, R
   Bishop, J
   Brigham, B
   Davis, S
   Fox, D
   Richardson, G
   Wyld, D
   Pirker, R
   Humblet, Y
   Delaunois, L
   Van Meerbeeck, JP
   Germonpre, P
   Vansteenkiste, J
   Nackaerts, K
   Pinel, MIS
   Vauthier, G
   Younes, RN
   Arriagada, R
   Baeza, R
   Carvajal, P
   Kleinman, S
   Orlandi, L
   Castro, C
   Godoy, J
   Kosatova, K
   Gaafar, R
   Azarian, R
   Benichou, M
   Boudoux, L
   Boyer, G
   Chirat, E
   Chomy, F
   Coetmeur, D
   Couderc, LJ
   Coudert, B
   Crequit, J
   David, P
   Delaval, P
   Dohollou, N
   Foucher, P
   Gonzalez, G
   Jeanfaivre, T
   Joveniaux, A
   Kanoui, AA
   Le Chevalier, T
   Le Pechoux, C
   Baldeyrou, P
   Debrosse, D
   Girard, P
   Grunenwald, D
   Ruffie, P
   Leclerc, P
   Milleron, B
   Monnet, I
   Monnot, H
   Morere, JF
   Naman, H
   Dides, S
   Noel, JP
   Otto, J
   Ozanne, F
   Ozenne, G
   Parent, F
   Peureux, M
   Picon, B
   Pujol, JL
   Quoix, E
   Rabut, H
   Riviere, A
   Gervais, R
   Icard, P
   Rixe, O
   Deplanque, G
   Sevin, D
   Spaeth, D
   Tourani, JM
   Toussaint, C
   Tuchais, C
   Vannetzel, JM
   VArflet, F
   Virally, J
   Zaegel, M
   Zalcman, G
   Livatorwski, A
   Eberhardt, W
   Alexopoulos, C
   Apostolopoulou, F
   Bachlitzanakis, N
   Bellenis, I
   Christaki, P
   Dosios, T
   Georgoulias, V
   Iliadis, K
   Kardamakis, D
   Konstantinou, M
   Kotsovoulou, V
   Pouliou, M
   Michalopoulou, P
   Papadakis, E
   Agelidou, A
   Zarogoulidis, K
   Gottfried, M
   Kovner, F
   Agostara, B
   Ascoli, M
   Brigandi, A
   Cigolari, S
   Colucci, G
   De Braud, F
   Dirosa, T
   Giglio, A
   Maiorino, A
   Masotti, A
   Rusca, M
   Ogawara, M
   Osada, H
   Park, K
   Jackevicius, A
   Smickoska, S
   El Gueddari, BE
   Aaesebo, U
   Desales, R
   Furman, M
   Kozlowski, M
   Laudansk, J
   Grodzki, T
   Orlowski, T
   Chabowski, M
   Pluzanska, A
   Gaspar, L
   Ciuleanu, T
   Baumohl, J
   Cerna, M
   Bitenc, M
   Abratt, R
   Chasen, M
   Alberola, V
   Azagra, P
   Garcia, PB
   CArdenal, F
   Curto, CP
   Salinas, J
   Serrate, RS
   Bergman, B
   Andersson, L
   Hero, U
   Mansson, T
   Martinsson, JE
   Hillerdal, G
   Agrenius, V
   Sederholm, C
   Arvidsson, I
   Ydreborg, SO
   Thaning, L
   Sjogren, A
   Jonsson, P
   Grip, H
   Singer, J
   Lundgren, R
   Brodin, O
   Andejani, D
   Branden, E
   Lamberg, K
   Riska, H
   Egli, E
   Joss, R
   Martinelli, G
   Roth, A
   Stahel, R
   Stupp, R
   El Kamel, A
   Gralla, R
   Cole, JT
   Jahanzeb, M
   Wiznitzer, I
   Masters, GA
   Radosavljevic, G
   Babiker, A
   Green, M
   Osterlind, K
   Taube, A
   Wedel, H
AF Le Chevalier, T
   Arriagada, R
   Le Pechoux, C
   Grunenwald, D
   Dunant, A
   Pignon, JP
   Tarayre, M
   Abratt, R
   Arriagada, R
   Bergman, B
   Gralla, R
   Grunenwald, D
   Le Chevalier, T
   Orlowski, T
   Papadakis, E
   Pinel, MIS
   Araujo, C
   Della Torre, H
   de Solchaga, MM
   Abdi, E
   Blum, R
   Ball, D
   Basser, R
   De Boer, R
   Bishop, J
   Brigham, B
   Davis, S
   Fox, D
   Richardson, G
   Wyld, D
   Pirker, R
   Humblet, Y
   Delaunois, L
   Van Meerbeeck, JP
   Germonpre, P
   Vansteenkiste, J
   Nackaerts, K
   Pinel, MIS
   Vauthier, G
   Younes, RN
   Arriagada, R
   Baeza, R
   Carvajal, P
   Kleinman, S
   Orlandi, L
   Castro, C
   Godoy, J
   Kosatova, K
   Gaafar, R
   Azarian, R
   Benichou, M
   Boudoux, L
   Boyer, G
   Chirat, E
   Chomy, F
   Coetmeur, D
   Couderc, LJ
   Coudert, B
   Crequit, J
   David, P
   Delaval, P
   Dohollou, N
   Foucher, P
   Gonzalez, G
   Jeanfaivre, T
   Joveniaux, A
   Kanoui, AA
   Le Chevalier, T
   Le Pechoux, C
   Baldeyrou, P
   Debrosse, D
   Girard, P
   Grunenwald, D
   Ruffie, P
   Leclerc, P
   Milleron, B
   Monnet, I
   Monnot, H
   Morere, JF
   Naman, H
   Dides, S
   Noel, JP
   Otto, J
   Ozanne, F
   Ozenne, G
   Parent, F
   Peureux, M
   Picon, B
   Pujol, JL
   Quoix, E
   Rabut, H
   Riviere, A
   Gervais, R
   Icard, P
   Rixe, O
   Deplanque, G
   Sevin, D
   Spaeth, D
   Tourani, JM
   Toussaint, C
   Tuchais, C
   Vannetzel, JM
   VArflet, F
   Virally, J
   Zaegel, M
   Zalcman, G
   Livatorwski, A
   Eberhardt, W
   Alexopoulos, C
   Apostolopoulou, F
   Bachlitzanakis, N
   Bellenis, I
   Christaki, P
   Dosios, T
   Georgoulias, V
   Iliadis, K
   Kardamakis, D
   Konstantinou, M
   Kotsovoulou, V
   Pouliou, M
   Michalopoulou, P
   Papadakis, E
   Agelidou, A
   Zarogoulidis, K
   Gottfried, M
   Kovner, F
   Agostara, B
   Ascoli, M
   Brigandi, A
   Cigolari, S
   Colucci, G
   De Braud, F
   Dirosa, T
   Giglio, A
   Maiorino, A
   Masotti, A
   Rusca, M
   Ogawara, M
   Osada, H
   Park, K
   Jackevicius, A
   Smickoska, S
   El Gueddari, BE
   Aaesebo, U
   Desales, R
   Furman, M
   Kozlowski, M
   Laudansk, J
   Grodzki, T
   Orlowski, T
   Chabowski, M
   Pluzanska, A
   Gaspar, L
   Ciuleanu, T
   Baumohl, J
   Cerna, M
   Bitenc, M
   Abratt, R
   Chasen, M
   Alberola, V
   Azagra, P
   Garcia, PB
   CArdenal, F
   Curto, CP
   Salinas, J
   Serrate, RS
   Bergman, B
   Andersson, L
   Hero, U
   Mansson, T
   Martinsson, JE
   Hillerdal, G
   Agrenius, V
   Sederholm, C
   Arvidsson, I
   Ydreborg, SO
   Thaning, L
   Sjogren, A
   Jonsson, P
   Grip, H
   Singer, J
   Lundgren, R
   Brodin, O
   Andejani, D
   Branden, E
   Lamberg, K
   Riska, H
   Egli, E
   Joss, R
   Martinelli, G
   Roth, A
   Stahel, R
   Stupp, R
   El Kamel, A
   Gralla, R
   Cole, JT
   Jahanzeb, M
   Wiznitzer, I
   Masters, GA
   Radosavljevic, G
   Babiker, A
   Green, M
   Osterlind, K
   Taube, A
   Wedel, H
CA Int Adjuvant Lung Canc Trial Colla
TI Cisplatin-based adjuvant chemotherapy in patients with completely
   resected non-small-cell lung cancer
SO NEW ENGLAND JOURNAL OF MEDICINE
LA English
DT Article
ID STAGE-II; PREOPERATIVE CHEMOTHERAPY; TRIALS
AB BACKGROUND:
   On the basis of a previous meta-analysis, the International Adjuvant Lung Cancer Trial was designed to evaluate the effect of cisplatin-based adjuvant chemotherapy on survival after complete resection of non-small-cell lung cancer.
   METHODS:
   We randomly assigned patients either to three or four cycles of cisplatin-based chemotherapy or to observation. Before randomization, each center determined the pathological stages to include, its policy for chemotherapy (the dose of cisplatin and the drug to be combined with cisplatin), and its postoperative radiotherapy policy. The main end point was overall survival.
   RESULTS:
   A total of 1867 patients underwent randomization; 36.5 percent had pathological stage I disease, 24.2 percent stage II, and 39.3 percent stage III. The drug allocated with cisplatin was etoposide in 56.5 percent of patients, vinorelbine in 26.8 percent, vinblastine in 11.0 percent, and vindesine in 5.8 percent. Of the 932 patients assigned to chemotherapy, 73.8 percent received at least 240 mg of cisplatin per square meter of body-surface area. The median duration of follow-up was 56 months. Patients assigned to chemotherapy had a significantly higher survival rate than those assigned to observation (44.5 percent vs. 40.4 percent at five years [469 deaths vs. 504]; hazard ratio for death, 0.86; 95 percent confidence interval, 0.76 to 0.98; P<0.03). Patients assigned to chemotherapy also had a significantly higher disease-free survival rate than those assigned to observation (39.4 percent vs. 34.3 percent at five years [518 events vs. 577]; hazard ratio, 0.83; 95 percent confidence interval, 0.74 to 0.94; P<0.003). There were no significant interactions with prespecified factors. Seven patients (0.8 percent) died of chemotherapy-induced toxic effects.
   CONCLUSIONS: Cisplatin-based adjuvant chemotherapy improves survival among patients with completely resected non-small-cell lung cancer.
C1 Inst Radiomed, Santiago, Chile.
   Sahlgrenska Hosp, Gothenburg, Sweden.
   Univ Hosp Gasthuisberg, B-3000 Louvain, Belgium.
   Inst Gustave Roussy, Dept Biostat & Epidemiol, IALT Secretariat, F-94805 Villejuif, France.
RP Le Chevalier, T (corresponding author), Inst Gustave Roussy, Dept Biostat & Epidemiol, IALT Secretariat, Rue Camille Desmoulins, F-94805 Villejuif, France.
RI Ciuleanu, Tudor-Eliade/ABH-8452-2020; Vansteenkiste, Johan
   F/B-8191-2014; ICARD, Philippe/K-6510-2015; Ciuleanu, Tudor
   Eliade/C-3996-2011; Stupp, Roger/L-3303-2019; Nackaerts,
   Kristiaan/B-6596-2015; Chabowski, Mariusz/H-9847-2019; Wyld, David
   K/B-8893-2015; ZALCMAN, Gerard/M-8113-2019; ZALCMAN, Gerard/L-7809-2015;
   Cole, John/A-5803-2011; van Meerbeeck, Jan/ABA-5109-2020
OI Vansteenkiste, Johan F/0000-0002-6721-2775; Chabowski,
   Mariusz/0000-0002-9232-4525; Wyld, David K/0000-0001-9523-4333; ZALCMAN,
   Gerard/0000-0002-0343-9575; PIGNON, Jean-Pierre/0000-0003-2047-1582;
   Arriagada, Rodrigo/0000-0002-3134-1735
CR ALBERTI W, 1995, BRIT MED J, V311, P899
   [Anonymous], 1988, LANCET, V2, P349
   [Anonymous], 1992, Lancet, V339, P1
   Auperin A, 1999, NEW ENGL J MED, V341, P476, DOI 10.1056/NEJM199908123410703
   Burdett S, 1998, LANCET, V352, P257
   COX DR, 1972, J R STAT SOC B, V34, P187
   Depierre A, 2001, CANCER TREAT REV, V27, P119, DOI 10.1053/ctrv.2001.0218
   Depierre A, 2002, J CLIN ONCOL, V20, P247, DOI 10.1200/JCO.20.1.247
   FERLAY J., 2001, GLOBOCAN 2000 CANC I
   HAYBITTLE JL, 1971, BRIT J RADIOL, V44, P793, DOI 10.1259/0007-1285-44-526-793
   KATO H, 2003, P AN M AM SOC CLIN, V22, P621
   Keller SM, 2000, NEW ENGL J MED, V343, P1217, DOI 10.1056/NEJM200010263431703
   LABIANCA R, 1995, LANCET, V345, P939
   MILLER AB, 1981, CANCER, V47, P207, DOI 10.1002/1097-0142(19810101)47:1<207::AID-CNCR2820470134>3.0.CO;2-6
   MOUNTAIN CF, 1986, CHEST, V89, pS225, DOI 10.1378/chest.89.4.225S
   PETO R, 1994, MORTALITY SMOKING DE
   PIGNON JP, 1992, NEW ENGL J MED, V327, P1618, DOI 10.1056/NEJM199212033272302
   POCOCK SJ, 1975, BIOMETRICS, V31, P103, DOI 10.2307/2529712
   Rea D, 1998, BRIT MED J, V316, P1518, DOI 10.1136/bmj.316.7143.1518
   Scagliotti GV, 2003, JNCI-J NATL CANCER I, V95, P1453, DOI 10.1093/jnci/djg059
   Schemper M, 1996, CONTROL CLIN TRIALS, V17, P343, DOI 10.1016/0197-2456(96)00075-X
   Trimbos JB, 2003, JNCI-J NATL CANCER I, V95, P105
   Wartelle M., 1983, Proceedings of the Second International Workshop on Statistical Database Management, P124
NR 23
TC 1669
Z9 1758
U1 2
U2 105
PU MASSACHUSETTS MEDICAL SOC
PI WALTHAM
PA WALTHAM WOODS CENTER, 860 WINTER ST,, WALTHAM, MA 02451-1413 USA
SN 0028-4793
EI 1533-4406
J9 NEW ENGL J MED
JI N. Engl. J. Med.
PD JAN 22
PY 2004
VL 350
IS 4
BP 351
EP 360
DI 10.1056/nejmoa031644
PG 10
WC Medicine, General & Internal
SC General & Internal Medicine
GA 765EU
UT WOS:000188254800007
PM 14736927
OA Green Published
DA 2021-12-02
ER

PT J
AU Mok, TS
   Wu, YL
   Ahn, MJ
   Garassino, MC
   Kim, HR
   Ramalingam, SS
   Shepherd, FA
   He, Y
   Akamatsu, H
   Theelen, WSME
   Lee, CK
   Sebastian, M
   Templeton, A
   Mann, H
   Marotti, M
   Ghiorghiu, S
   Papadimitrakopoulou, VA
AF Mok, T. S.
   Wu, Y. -L.
   Ahn, M. -J.
   Garassino, M. C.
   Kim, H. R.
   Ramalingam, S. S.
   Shepherd, F. A.
   He, Y.
   Akamatsu, H.
   Theelen, W. S. M. E.
   Lee, C. K.
   Sebastian, M.
   Templeton, A.
   Mann, H.
   Marotti, M.
   Ghiorghiu, S.
   Papadimitrakopoulou, V. A.
CA AURA3 Investigators
TI Osimertinib or Platinum-Pemetrexed in EGFR T790M-Positive Lung Cancer
SO NEW ENGLAND JOURNAL OF MEDICINE
LA English
DT Article
ID OPEN-LABEL; 1ST-LINE TREATMENT; T790M MUTATION; PATIENTS PTS; PHASE-III;
   RESISTANCE; CHEMOTHERAPY; GEFITINIB; ERLOTINIB; AZD9291
AB BACKGROUND
   Osimertinib is an epidermal growth factor receptor tyrosine kinase inhibitor (EGFR-TKI) that is selective for both EGFR-TKI sensitizing and T790M resistance mutations in patients with non-small-cell lung cancer. The efficacy of osimertinib as compared with platinum-based therapy plus pemetrexed in such patients is unknown.
   METHODS
   In this randomized, international, open-label, phase 3 trial, we assigned 419 patients with T790M-positive advanced non-small-cell lung cancer, who had disease progression after first-line EGFR-TKI therapy, in a 2: 1 ratio to receive either oral osimertinib (at a dose of 80 mg once daily) or intravenous pemetrexed (500 mg per square meter of body-surface area) plus either carboplatin (target area under the curve, 5 [AUC5]) or cisplatin (75 mg per square meter) every 3 weeks for up to six cycles; maintenance pemetrexed was allowed. In all the patients, disease had progressed during receipt of first-line EGFR-TKI therapy. The primary end point was investigator-assessed progression-free survival.
   RESULTS
   The median duration of progression-free survival was significantly longer with osimertinib than with platinum therapy plus pemetrexed (10.1 months vs. 4.4 months; hazard ratio; 0.30; 95% confidence interval [CI], 0.23 to 0.41; P< 0.001). The objective response rate was significantly better with osimertinib (71%; 95% CI, 65 to 76) than with platinum therapy plus pemetrexed (31%; 95% CI, 24 to 40) (odds ratio for objective response, 5.39; 95% CI, 3.47 to 8.48; P< 0.001). Among 144 patients with metastases to the central nervous system (CNS), the median duration of progression-free survival was longer among patients receiving osimertinib than among those receiving platinum therapy plus pemetrexed (8.5 months vs. 4.2 months; hazard ratio, 0.32; 95% CI, 0.21 to 0.49). The proportion of patients with adverse events of grade 3 or higher was lower with osimertinib (23%) than with platinum therapy plus pemetrexed (47%). CONCLUSIONS
   Osimertinib had significantly greater efficacy than platinum therapy plus pemetrexed in patients with T790M-positive advanced non-small-cell lung cancer (including those with CNS metastases) in whom disease had progressed during first-line EGFR-TKI therapy.
C1 [Mok, T. S.] Chinese Univ Hong Kong, Dept Clin Oncol, State Key Lab Oncol South China, Sir YK Pao Ctr Canc, Hong Kong, Hong Kong, Peoples R China.
   [Wu, Y. -L.] Guangdong Gen Hosp, Div Pulm Oncol, Guangdong Lung Canc Inst, Guangzhou, Guangdong, Peoples R China.
   [Wu, Y. -L.] Guangdong Acad Med Sci, Guangzhou, Guangdong, Peoples R China.
   [He, Y.] Third Mil Med Univ, Dept Resp Dis, Daping Hosp, Chongqing, Peoples R China.
   [Ahn, M. -J.] Sungkyunkwan Univ, Sch Med, Samsung Med Ctr, Div Hematol Oncol,Dept Med, Seoul, South Korea.
   [Kim, H. R.] Yonsei Univ, Coll Med, Yonsei Canc Ctr, Dept Internal Med,Div Med Oncol, Seoul, South Korea.
   [Garassino, M. C.] Fdn Ist Ricovero & Cura Carattere Sci, Ist Nazl Tumori, Thorac Oncol Unit, Dept Med Oncol, Milan, Italy.
   [Ramalingam, S. S.] Emory Univ, Sch Med, Dept Hematol & Med Oncol, Winship Canc Inst, Atlanta, GA USA.
   [Shepherd, F. A.] Princess Margaret Canc Ctr, Dept Med Oncol & Haematol, Toronto, ON, Canada.
   [Akamatsu, H.] Wakayama Med Univ, Dept Internal Med, Wakayama, Japan.
   [Theelen, W. S. M. E.] Netherlands Canc Inst, Dept Thorac Oncol, Amsterdam, Netherlands.
   [Lee, C. K.] St George Hosp, Clin Res Unit, Div Canc Serv, Kogarah, NSW, Australia.
   [Sebastian, M.] Goethe Univ Frankfurt, Med Ctr, Dept Hematol Oncol, Frankfurt, Germany.
   [Templeton, A.; Mann, H.; Marotti, M.; Ghiorghiu, S.] Astra Zeneca, Cambridge, England.
   [Papadimitrakopoulou, V. A.] Univ Texas MD Anderson Canc Ctr, Dept Thorac Head & Neck Med Oncol, Houston, TX 77030 USA.
RP Mok, TS (corresponding author), Chinese Univ Hong Kong, Prince Wales Hosp, Dept Clin Oncol, Hong Kong, Hong Kong, Peoples R China.
EM tony@clo.cuhk.edu.hk
RI Mok, Tony Shu Kam/B-2310-2019; Ramalingam, Suresh/AAV-7478-2020;
   Theelen, Willemijn/AAL-1378-2020; Wu, Yi-Long/AAW-9832-2020; Wu,
   Yi-Long/C-3396-2008; Garassino, Marina/D-7128-2017
OI Mok, Tony Shu Kam/0000-0002-8251-0551; Theelen,
   Willemijn/0000-0001-9772-0511; Wu, Yi-Long/0000-0002-3611-0258; Wu,
   Yi-Long/0000-0002-3611-0258; Ostoros, Gyula/0000-0001-5339-7257;
   Coudert, Bruno/0000-0001-9445-2216; Deschler-Baier,
   Barbara/0000-0001-5831-5150; Delmonte, Angelo/0000-0001-9065-6123;
   Garassino, Marina/0000-0002-3821-5598; Kim, Hye Ryun/0000-0002-1842-9070
FU AstraZenecaAstraZeneca [NCT02151981]; NATIONAL CANCER INSTITUTEUnited
   States Department of Health & Human ServicesNational Institutes of
   Health (NIH) - USANIH National Cancer Institute (NCI) [P30CA016672]
   Funding Source: NIH RePORTER; Cancer Research UKCancer Research UK
   [20465] Funding Source: researchfish
FX Funded by AstraZeneca; AURA3 ClinicalTrials.gov number, NCT02151981.
CR Ballard P, 2016, CLIN CANCER RES, V22, P5130, DOI 10.1158/1078-0432.CCR-16-0399
   Cross DAE, 2014, CANCER DISCOV, V4, P1046, DOI 10.1158/2159-8290.CD-14-0337
   Janne PA, 2015, NEW ENGL J MED, V372, P1689, DOI 10.1056/NEJMoa1411817
   Jenkins S, 2016, J THORAC ONCOL, V11, pS153, DOI 10.1016/S1556-0864(16)30327-6
   Kobayashi S, 2005, NEW ENGL J MED, V352, P786, DOI 10.1056/NEJMoa044238
   Maemondo M, 2010, NEW ENGL J MED, V362, P2380, DOI 10.1056/NEJMoa0909530
   Masters GA, 2015, J CLIN ONCOL, V33, P3488, DOI 10.1200/JCO.2015.62.1342
   Mitsudomi T, 2010, LANCET ONCOL, V11, P121, DOI 10.1016/S1470-2045(09)70364-X
   Mok TS, 2009, NEW ENGL J MED, V361, P947, DOI 10.1056/NEJMoa0810699
   National Comprehensive Cancer Network (NCCN), 2020, NCCN CLIN PRACT GUID
   Novello S, 2016, ANN ONCOL, V27, pv1, DOI 10.1093/annonc/mdw326
   Oxnard GR, 2016, J CLIN ONCOL, V34, P3375, DOI 10.1200/JCO.2016.66.7162
   Oxnard GR, 2011, CLIN CANCER RES, V17, P1616, DOI 10.1158/1078-0432.CCR-10-2692
   Rosell R, 2012, LANCET ONCOL, V13, P239, DOI 10.1016/S1470-2045(11)70393-X
   Sequist LV, 2013, J CLIN ONCOL, V31, P3327, DOI 10.1200/JCO.2012.44.2806
   Sequist LV, 2011, SCI TRANSL MED, V3, DOI 10.1126/scitranslmed.3002003
   Soria JC, 2015, J THORAC ONCOL, V10, pS207
   Soria JC, 2015, LANCET ONCOL, V16, P990, DOI 10.1016/S1470-2045(15)00121-7
   Sos ML, 2010, CANCER RES, V70, P868, DOI 10.1158/0008-5472.CAN-09-3106
   Tan DSW, 2016, J THORAC ONCOL, V11, P946, DOI 10.1016/j.jtho.2016.05.008
   Wu YL, 2015, ANN ONCOL, V26, P1883, DOI 10.1093/annonc/mdv270
   Wu YL, 2014, LANCET ONCOL, V15, P213, DOI 10.1016/S1470-2045(13)70604-1
   Yang J, 2016, J THORAC ONCOL, V11, pS152, DOI 10.1016/S1556-0864(16)30325-2
   Yang JCH, 2016, J CLIN ONCOL, V34, DOI 10.1200/JCO.2016.34.15_suppl.9002
   Yu HA, 2013, CLIN CANCER RES, V19, P2240, DOI 10.1158/1078-0432.CCR-12-2246
   Yun CH, 2008, P NATL ACAD SCI USA, V105, P2070, DOI 10.1073/pnas.0709662105
   Zhou CC, 2011, LANCET ONCOL, V12, P735, DOI 10.1016/S1470-2045(11)70184-X
NR 27
TC 1594
Z9 1678
U1 16
U2 260
PU MASSACHUSETTS MEDICAL SOC
PI WALTHAM
PA WALTHAM WOODS CENTER, 860 WINTER ST,, WALTHAM, MA 02451-1413 USA
SN 0028-4793
EI 1533-4406
J9 NEW ENGL J MED
JI N. Engl. J. Med.
PD FEB 16
PY 2017
VL 376
IS 7
BP 629
EP 640
DI 10.1056/NEJMoa1612674
PG 12
WC Medicine, General & Internal
SC General & Internal Medicine
GA EO0QJ
UT WOS:000396402700014
PM 27959700
OA Green Accepted, Green Published
HC Y
HP N
DA 2021-12-02
ER

PT J
AU Johnson, DH
   Fehrenbacher, L
   Novotny, WF
   Herbst, RS
   Nemunaitis, JJ
   Jablons, DM
   Langer, CJ
   DeVore, RF
   Gaudreault, J
   Damico, LA
   Holmgren, E
   Kabbinavar, F
AF Johnson, DH
   Fehrenbacher, L
   Novotny, WF
   Herbst, RS
   Nemunaitis, JJ
   Jablons, DM
   Langer, CJ
   DeVore, RF
   Gaudreault, J
   Damico, LA
   Holmgren, E
   Kabbinavar, F
TI Randomized phase II trial comparing bevacizumab plus carboplatin and
   paclitaxel with carboplatin and paclitaxel alone in previously untreated
   locally advanced or metastatic non-small-cell lung cancer
SO JOURNAL OF CLINICAL ONCOLOGY
LA English
DT Article
ID ENDOTHELIAL GROWTH-FACTOR; MONOCLONAL-ANTIBODY; CHEMOTHERAPY REGIMENS;
   IN-VIVO; ANGIOGENESIS; COMBINATION; THERAPY; VINORELBINE; EXPRESSION;
   DOCETAXEL
AB Purpose. To investigate the efficacy and safety of bevacizumab plus carboplatin and paclitaxel in patients with advanced or recurrent non-small-cell lung cancer.
   Patients and Methods. In a phase 11 trial, 99 patients were randomly assigned to bevacizumab 7.5 (n = 32) or 15 mg/kg (n = 35) plus carboplatin (area under the curve = 6) and paclitaxel (200 mg/m(2)) every 3 weeks or carboplatin and paclitaxel alone (n = 32). Primary efficacy end points were time to disease progression and best confirmed response rate. On disease progression, patients in the control arm had the option to receive single-agent bevacizumab 15 mg/kg every 3 weeks,
   Results. Compared with the control arm, treatment with carboplatin and paclitaxel plus bevacizumab (15 mg/kg) resulted in a higher response rate (31.5% v 18.8%), longer median time to progression (7.4 v 4.2 months) and a modest increase in survival (17.7 v 14.9 months). Of the 19 control patients that crossed over to single-agent bevacizumab, five experienced stable disease, and 1-year survival was 47%. Bleeding was the most prominent adverse event and was manifested in two distinct clinical patterns; minor mucocutaneous hemorrhage and major hemoptysis. Major hemoptysis was associated with squamous cell histology, tumor necrosis and cavitation, and disease location close to major blood vessels.
   Conclusion. Bevacizumab in combination with carboplatin and paclitaxel improved overall response and time to progression in patients with advanced or recurrent non-small-cell lung cancer. Patients with nonsquamous cell histology appear to be a subpopulation with improved outcome and acceptable safety risks. (C) 2004 by American Society of Clinical Oncology.
C1 Vanderbilt Univ, Div Hematol & Oncol, Sch Med, Nashville, TN 37240 USA.
   MD Anderson Canc Ctr, Dept Thorac Head & Neck Med Oncol, Houston, TX USA.
   Baylor Univ, Med Ctr, Sammons Canc Ctr, US Oncol,Mary Crowley Med Res Ctr, Dallas, TX USA.
   Kaiser Permanente, Vallejo, CA USA.
   Univ Calif San Francisco, Mt Zion Med Ctr, Thorac Oncol Program, San Francisco, CA USA.
   Genentech Inc, San Francisco, CA 94080 USA.
   Fox Chase Canc Ctr, Philadelphia, PA 19111 USA.
RP Johnson, DH (corresponding author), Vanderbilt Univ, Div Hematol & Oncol, Sch Med, 777 Preston Res Bldg, Nashville, TN 37240 USA.
EM david.johnson@vanderbilt.edu
RI Johnson, David H./A-7437-2009
CR Borgstrom P, 1999, ANTICANCER RES, V19, P4203
   CALVERT AH, 1989, J CLIN ONCOL, V7, P1748, DOI 10.1200/JCO.1989.7.11.1748
   FERRARA N, 1989, BIOCHEM BIOPH RES CO, V161, P851, DOI 10.1016/0006-291X(89)92678-8
   Ferrara N, 2003, NAT MED, V9, P669, DOI 10.1038/nm0603-669
   FERRARA N, 1993, J CLIN INVEST, V91, P160, DOI 10.1172/JCI116166
   Fossella FV, 2000, J CLIN ONCOL, V18, P2354, DOI 10.1200/JCO.2000.18.12.2354
   Gordon MS, 2001, J CLIN ONCOL, V19, P843, DOI 10.1200/JCO.2001.19.3.843
   HAUNG X, 1997, SCIENCE, V275, P547
   Herbst RS, 1998, CANCER CHEMOTH PHARM, V41, P497, DOI 10.1007/s002800050773
   HURWITZ H, 2003, P AM SOC CLIN ONCOL, V22
   Jain RK, 2001, NAT MED, V7, P987, DOI 10.1038/nm0901-987
   Jung YD, 2002, EUR J CANCER, V38, P1133, DOI 10.1016/S0959-8049(02)00013-8
   Kabbinavar F, 2003, J CLIN ONCOL, V21, P60, DOI 10.1200/JCO.2003.10.066
   Kabbinavar F. F., 1995, Proceedings of the American Association for Cancer Research Annual Meeting, V36, P488
   Kelly K, 2001, J CLIN ONCOL, V19, P3210, DOI 10.1200/JCO.2001.19.13.3210
   Kerbel R, 2002, NAT REV CANCER, V2, P727, DOI 10.1038/nrc905
   KIM KJ, 1993, NATURE, V362, P841, DOI 10.1038/362841a0
   LEUNG DW, 1989, SCIENCE, V246, P1306, DOI 10.1126/science.2479986
   Margolin K, 2001, J CLIN ONCOL, V19, P851, DOI 10.1200/JCO.2001.19.3.851
   MININBERG ED, 2003, P AN M AM SOC CLIN, V22, P627
   Presta LG, 1997, CANCER RES, V57, P4593
   Schiller JH, 2002, NEW ENGL J MED, V346, P92, DOI 10.1056/NEJMoa011954
   SENGER DR, 1983, SCIENCE, V219, P983, DOI 10.1126/science.6823562
   Shepherd FA, 2000, J CLIN ONCOL, V18, P2095, DOI 10.1200/JCO.2000.18.10.2095
   Volm M, 1997, INT J CANCER, V74, P64, DOI 10.1002/(SICI)1097-0215(19970220)74:1<64::AID-IJC11>3.0.CO;2-I
   Yang JC, 2003, NEW ENGL J MED, V349, P427, DOI 10.1056/NEJMoa021491
   Yuan A, 2001, J CLIN ONCOL, V19, P432, DOI 10.1200/JCO.2001.19.2.432
NR 27
TC 1526
Z9 1592
U1 0
U2 47
PU AMER SOC CLINICAL ONCOLOGY
PI ALEXANDRIA
PA 330 JOHN CARLYLE ST, STE 300, ALEXANDRIA, VA 22314 USA
SN 0732-183X
J9 J CLIN ONCOL
JI J. Clin. Oncol.
PD JUN 1
PY 2004
VL 22
IS 11
BP 2184
EP 2191
DI 10.1200/JCO.2004.11.022
PG 8
WC Oncology
SC Oncology
GA 826DG
UT WOS:000221808800022
PM 15169807
DA 2021-12-02
ER

PT J
AU Tsao, MS
   Sakurada, A
   Cutz, JC
   Zhu, CQ
   Kamel-Reid, S
   Squire, J
   Lorimer, I
   Zhang, T
   Liu, N
   Daneshmand, M
   Marrano, P
   Santos, GD
   Lagarde, A
   Richardson, F
   Seymour, L
   Whitehead, M
   Ding, KY
   Pater, J
   Shepherd, FA
AF Tsao, MS
   Sakurada, A
   Cutz, JC
   Zhu, CQ
   Kamel-Reid, S
   Squire, J
   Lorimer, I
   Zhang, T
   Liu, N
   Daneshmand, M
   Marrano, P
   Santos, GD
   Lagarde, A
   Richardson, F
   Seymour, L
   Whitehead, M
   Ding, KY
   Pater, J
   Shepherd, FA
TI Erlotinib in lung cancer - Molecular and clinical predictors of outcome
SO NEW ENGLAND JOURNAL OF MEDICINE
LA English
DT Article
ID GROWTH-FACTOR-RECEPTOR; TYROSINE KINASE; POOR-PROGNOSIS; EGFR MUTATIONS;
   GENE-MUTATIONS; FACTOR-ALPHA; GEFITINIB; EXPRESSION; SENSITIVITY;
   OVEREXPRESSION
AB BACKGROUND
   A clinical trial that compared erlotinib with a placebo for non - small- cell lung cancer demonstrated a survival benefit for erlotinib. We used tumor- biopsy samples from participants in this trial to investigate whether responsiveness to erlotinib and its impact on survival were associated with expression by the tumor of epidermal growth factor receptor ( EGFR) and EGFR gene amplification and mutations.
   METHODS
   EGFR expression was evaluated immunohistochemically in non - small- cell lung cancer specimens from 325 of 731 patients in the trial; 197 samples were analyzed for EGFR mutations; and 221 samples were analyzed for the number of EGFR genes.
   RESULTS
   In univariate analyses, survival was longer in the erlotinib group than in the placebo group when EGFR was expressed ( hazard ratio for death, 0.68; P= 0.02) or there was a high number of copies of EGFR ( hazard ratio, 0.44; P= 0.008). In multivariate analyses, adenocarcinoma ( P= 0.01), never having smoked ( P< 0.001), and expression of EGFR ( P= 0.03) were associated with an objective response. In multivariate analysis, survival after treatment with erlotinib was not influenced by the status of EGFR expression, the number of EGFR copies, or EGFR mutation.
   CONCLUSIONS
   Among patients with non - small- cell lung cancer who receive erlotinib, the presence of an EGFR mutation may increase responsiveness to the agent, but it is not indicative of a survival benefit.
C1 Univ Hlth Network, Toronto, ON, Canada.
   Univ Toronto, Ontario Canc Inst, Toronto, ON, Canada.
   Univ Ottawa, Ottawa Hlth Res Inst, Ottawa, ON, Canada.
   OSI Pharmaceut, Boulder, CO USA.
   Natl Canc Inst Canada Clin Trials Grp, Kingston, ON, Canada.
   Queens Univ, Kingston, ON, Canada.
RP Tsao, MS (corresponding author), Univ Hlth Network, Princess Margaret Hosp Site, Toronto, ON, Canada.
RI Squire, Jeremy A/A-9352-2012; Tsao, Ming-Sound/M-3503-2017; da Cunha
   Santos, Gilda/A-5851-2010
OI Squire, Jeremy A/0000-0002-9863-468X; Tsao, Ming/0000-0002-9160-5405;
   Zhu, ChangQi/0000-0002-9992-0258; da Cunha Santos,
   Gilda/0000-0001-5577-7464; Kamel-Reid, Suzanne/0000-0002-4386-0292
CR Arteaga CL, 2002, SEMIN ONCOL, V29, P3, DOI 10.1053/sonc.2002.35642
   Brabender J, 2001, CLIN CANCER RES, V7, P1850
   Cappuzzo F, 2005, JNCI-J NATL CANCER I, V97, P643, DOI 10.1093/jnci/dji112
   Dancey JE, 2004, CANCER CELL, V5, P411, DOI 10.1016/S1535-6108(04)00122-9
   Fontanini G, 1998, CLIN CANCER RES, V4, P241
   Fukuoka M, 2003, J CLIN ONCOL, V21, P2237, DOI 10.1200/JCO.2003.10.038
   Han SW, 2005, J CLIN ONCOL, V23, P2493, DOI 10.1200/JCO.2005.01.388
   Herbst RS, 2003, CLIN CANCER RES, V9, P5813
   Hirsch FR, 2003, J CLIN ONCOL, V21, P3798, DOI 10.1200/JCO.2003.11.069
   Hsieh ETK, 2000, LUNG CANCER, V29, P151, DOI 10.1016/S0169-5002(00)00116-1
   Huang SF, 2004, CLIN CANCER RES, V10, P8195, DOI 10.1158/1078-0432.CCR-04-1245
   Isomura M, 2004, J CLIN ONCOL, V22, p200S
   Janne PA, 2004, LUNG CANCER-J IASLC, V44, P221, DOI 10.1016/j.lungcan.2003.12.014
   Kim KS, 2005, CLIN CANCER RES, V11, P2244, DOI 10.1158/1078-0432.CCR-04-2081
   Kosaka T, 2004, CANCER RES, V64, P8919, DOI 10.1158/0008-5472.CAN-04-2818
   Kris MG, 2003, JAMA-J AM MED ASSOC, V290, P2149, DOI 10.1001/jama.290.16.2149
   Lynch TJ, 2004, NEW ENGL J MED, V350, P2129, DOI 10.1056/NEJMoa040938
   Marchetti A, 2005, J CLIN ONCOL, V23, P857, DOI 10.1200/JCO.2005.08.043
   Meert AP, 2002, EUR RESPIR J, V20, P975, DOI 10.1183/09031936.02.00296502
   Miller VA, 2004, J CLIN ONCOL, V22, P1103, DOI 10.1200/JCO.2004.08.158
   Nagahara H, 2005, CLIN CANCER RES, V11, P1368, DOI 10.1158/1078-0432.CCR-04-1894
   Nicholson RI, 2001, EUR J CANCER, V37, pS9, DOI 10.1016/s0959-8049(01)00231-3
   Paez JG, 2004, SCIENCE, V304, P1497, DOI 10.1126/science.1099314
   Pao W, 2004, P NATL ACAD SCI USA, V101, P13306, DOI 10.1073/pnas.0405220101
   Parra HS, 2004, BRIT J CANCER, V91, P208, DOI 10.1038/sj.bjc.6601923
   Pedersen MW, 2001, ANN ONCOL, V12, P745, DOI 10.1023/A:1011177318162
   Perez-Soler R, 2004, J CLIN ONCOL, V22, P3238, DOI 10.1200/JCO.2004.11.057
   Rusch V, 1997, CLIN CANCER RES, V3, P515
   SALOMON DS, 2001, SIGNAL, V2, P4
   Schlessinger J, 2002, CELL, V110, P669, DOI 10.1016/S0092-8674(02)00966-2
   Selvaggi G, 2004, ANN ONCOL, V15, P28, DOI 10.1093/annonc/mdh011
   Shepherd FA, 2005, NEW ENGL J MED, V353, P123, DOI 10.1056/NEJMoa050753
   Shigematsu H, 2005, JNCI-J NATL CANCER I, V97, P339, DOI 10.1093/jnci/dji055
   Sridhar SS, 2003, LANCET ONCOL, V4, P397, DOI 10.1016/S1470-2045(03)01137-9
   Stephens P, 2004, NATURE, V431, P525, DOI 10.1038/431525b
   Swinson DEB, 2004, BRIT J CANCER, V91, P1301, DOI 10.1038/sj.bjc.6602149
   Therasse P, 2000, J NATL CANCER I, V92, P205, DOI 10.1093/jnci/92.3.205
   Tokumo M, 2005, CLIN CANCER RES, V11, P1167
   VEALE D, 1993, BRIT J CANCER, V68, P162, DOI 10.1038/bjc.1993.306
   Weber F, 2005, BRIT J CANCER, V92, P1922, DOI 10.1038/sj.bjc.6602557
   Yang SH, 2005, CLIN CANCER RES, V11, P2106, DOI 10.1158/1078-0432.CCR-04-1853
NR 41
TC 1511
Z9 1571
U1 0
U2 62
PU MASSACHUSETTS MEDICAL SOC
PI WALTHAM
PA WALTHAM WOODS CENTER, 860 WINTER ST,, WALTHAM, MA 02451-1413 USA
SN 0028-4793
EI 1533-4406
J9 NEW ENGL J MED
JI N. Engl. J. Med.
PD JUL 14
PY 2005
VL 353
IS 2
BP 133
EP 144
DI 10.1056/NEJMoa050736
PG 12
WC Medicine, General & Internal
SC General & Internal Medicine
GA 944OP
UT WOS:000230438800005
PM 16014883
DA 2021-12-02
ER

PT J
AU Socinski, MA
   Jotte, RM
   Cappuzzo, F
   Orlandi, F
   Stroyakovskiy, D
   Nogami, N
   Rodriguez-Abreu, D
   Moro-Sibilot, D
   Thomas, CA
   Barlesi, F
   Finley, G
   Kelsch, C
   Lee, A
   Coleman, S
   Deng, Y
   Shen, Y
   Kowanetz, M
   Lopez-Chavez, A
   Sandler, A
   Reck, M
   Ahualli, A
   Jarchum, G
   Kaen, DL
   Kahl, S
   Kotliar, M
   Kowalyszyn, RD
   Lerzo, G
   Magri, I
   Martin, C
   Pastor, A
   Picon, P
   Streich, G
   Varela, M
   Blinman, P
   Boyer, M
   Crombie, C
   Gauden, S
   Gill, S
   Hughes, B
   John, T
   Joshi, A
   Kosmider, S
   Lewis, C
   Millward, M
   Nordman, I
   Nott, L
   O'Byrne, K
   Parnis, F
   Potasz, N
   Richardson, G
   Singhal, N
   Eckmayr, J
   Greil, R
   Goeminne, JC
   Paulus, A
   Aragao, B
   Bruno, LA
   Campos, C
   Costamilan, RD
   Dettino, A
   Faccio, A
   Girotto, G
   Matias, D
   Murad, AM
   Schwartsmann, G
   Silva, C
   Tadokoro, H
   Dimitrov, B
   Ilieva, R
   Kalev, D
   Kanarev, V
   Koleva, M
   Koynov, K
   Mihaylova, Z
   Cohen, V
   Cournoyer, G
   Rorke, S
   Rothenstein, J
   Spadafora, S
   Aren, O
   Ulunque, EO
   Yanez, E
   Valette, CA
   Bennouna, J
   Berard, H
   Coudert, B
   Dayen, C
   Denis, F
   Guillevin, EF
   Foa, C
   Gazaille, V
   Le Moulec, S
   Mazieres, J
   Morere, JF
   Veillon, R
   Bargon, J
   Behringer, D
   Dickgreber, NJ
   Engel-Riedel, W
   Fischer, JR
   Hackanson, B
   Kokowski, K
   Kollmeier, J
   Loges, S
   Schulz, C
   Schutte, W
   Serke, M
   Stauder, H
   Steppert, C
   Wehler, T
   Weissinger, F
   Wermke, M
   Wesseler, C
   Allegrini, G
   Amoroso, D
   Barone, C
   Borra, G
   Carteni, G
   Defraia, E
   Falcone, A
   Grossi, F
   Mencoboni, M
   Migliorino, MR
   Pazzola, A
   Parra, HS
   Tonini, G
   Azuma, K
   Fukuhara, T
   Ichiki, M
   Ikeda, S
   Kawaguchi, T
   Kim, YH
   Kishi, K
   Otani, S
   Seto, T
   Takeda, Y
   Tanaka, H
   Yamamoto, N
   Yokota, S
   Yokoyama, T
   Purkalne, G
   Zvirbule, Z
   Cicenas, S
   Filipauskiene, J
   Dominguez, A
   Gomez, A
   Leon, JML
   Lopez, Y
   Aerts, JGJV
   Barlo, N
   Biesma, B
   Dingemans, AM
   Hashemi, S
   Keizer-van't Westeinde, S
   Lammers, E
   Mansour, K
   Schramel, F
   Snijders, D
   van Haarst, JM
   van Lindert, A
   Wilschut, F
   Aleman, D
   Tipismana, RC
   Kobashigawa, A
   Mas, L
   Escobar, HDM
   Almodovar, T
   Araujo, A
   Azevedo, I
   Barata, F
   Queiroga, H
   de Brito, USD
   Teixeira, E
   Biakhov, M
   Galiulin, R
   Gorbunova, V
   Karaseva, N
   Kovalenko, N
   Penkov, K
   Poltoratskiy, A
   Vasiliev, A
   Zhiltsova, E
   Leong, SS
   Lim, D
   Beniak, J
   Chovanec, J
   Godal, R
   Kasan, P
   Porubska, M
   Alvarez, R
   Manrique, MDA
   Aranda, ICB
   Carpeno, JD
   Gomez, JHCNNMD
   Font, EF
   Garcia, YG
   Lopez, PG
   Sarrio, RG
   Larriba, JLG
   Molla, AI
   Munarriz, BJ
   Piqueras, MLB
   Nadal, E
   Aix, SP
   Garcia, AT
   Pons, JT
   Estevez, SV
   Segarra, NV
   Vikstrom, A
   Frueh, M
   Gautschi, O
   Lohri, A
   Ochsenbein, A
   Chang, GC
   Chen, CH
   Chen, WT
   Chen, YM
   Ho, CL
   Hsia, TC
   Hsieh, RK
   Huang, MS
   Li, CT
   Lin, YC
   Liu, CY
   Su, WC
   Yu, CJ
   Adamchuk, H
   Andrusenko, O
   Bondarenko, I
   Chornobai, A
   Hotko, Y
   Ivashchuk, O
   Kolesnik, O
   Kryzhanivska, A
   Odarchenko, S
   Ogorodnikova, N
   Rusyn, A
   Shamrai, V
   Shapovalov, D
   Vasylyev, L
   Vynnychenko, I
   Karim, NA
   Almubarak, M
   Al-Nsour, M
   Assikis, V
   Baker, S
   Batus, M
   Beatty, P
   Becker, K
   Belman, N
   Bernicker, E
   Braiteh, F
   Bui, L
   Carr, L
   Chaudhry, A
   Cheng, H
   Chitneni, S
   Cohenuram, M
   Daniels, G
   Dean-Colomb, W
   DeVore, R
   DiStefano, A
   Dobrescu, A
   Drew, DZ
   Eisenberg, P
   Erickson, B
   Eskander, E
   Fabregas, J
   Faller, B
   Fiorillo, J
   Goldschmidt, J
   Goueli, B
   Gurubhagavatula, S
   Halibey, B
   Hamm, J
   Herman, J
   Hoffman, P
   Hooberman, A
   Jhangiani, H
   Kabbinavar, F
   Karnad, A
   Keogh, GP
   Kirshner, E
   Koh, H
   Kono, S
   Kosty, M
   Kotiah, S
   Kozloff, M
   Kuzma, C
   Lakhani, N
   Lukas, J
   Martin, W
   Masood, N
   Matthews-Smith, V
   McCann, J
   Menefee, M
   Mitchell, BR
   Naidu, S
   Narang, M
   Natale, R
   Niederman, T
   Nissenblatt, M
   Ou, SH
   Paschold, JC
   Raez, LE
   Rafiyath, S
   Rodriguez, E
   Rosales, J
   Rothman, J
   Sabbath, K
   Sanz-Altamira, P
   Schnell, FM
   Shtivelband, M
   Silberberg, J
   Socoteanu, M
   Spira, AI
   Stella, P
   Subramanian, J
   Swanson, PM
   Telivala, B
   Tsai, F
   Tummala, M
   VanderWalde, A
   Velcheti, V
   West, H
   Yanagihara, R
   Zylla, D
AF Socinski, M. A.
   Jotte, R. M.
   Cappuzzo, F.
   Orlandi, F.
   Stroyakovskiy, D.
   Nogami, N.
   Rodriguez-Abreu, D.
   Moro-Sibilot, D.
   Thomas, C. A.
   Barlesi, F.
   Finley, G.
   Kelsch, C.
   Lee, A.
   Coleman, S.
   Deng, Y.
   Shen, Y.
   Kowanetz, M.
   Lopez-Chavez, A.
   Sandler, A.
   Reck, M.
   Ahualli, A.
   Jarchum, G.
   Kaen, D. L.
   Kahl, S.
   Kotliar, M.
   Kowalyszyn, R. D.
   Lerzo, G.
   Magri, I
   Martin, C.
   Pastor, A.
   Picon, P.
   Streich, G.
   Varela, M.
   Blinman, P.
   Boyer, M.
   Crombie, C.
   Gauden, S.
   Gill, S.
   Hughes, B.
   John, T.
   Joshi, A.
   Kosmider, S.
   Lewis, C.
   Millward, M.
   Nordman, I
   Nott, L.
   O'Byrne, K.
   Parnis, F.
   Potasz, N.
   Richardson, G.
   Singhal, N.
   Eckmayr, J.
   Greil, R.
   Goeminne, J. C.
   Paulus, A.
   Aragao, B.
   Bruno, L. A.
   Campos, C.
   Costamilan, RdC
   Dettino, A.
   Faccio, A.
   Girotto, G.
   Matias, D.
   Murad, A. M.
   Schwartsmann, G.
   Silva, C.
   Tadokoro, H.
   Dimitrov, B.
   Ilieva, R.
   Kalev, D.
   Kanarev, V
   Koleva, M.
   Koynov, K.
   Mihaylova, Z.
   Cohen, V
   Cournoyer, G.
   Rorke, S.
   Rothenstein, J.
   Spadafora, S.
   Aren, O.
   Ulunque, Orellana E.
   Yanez, E.
   Valette, Audigier C.
   Bennouna, J.
   Berard, H.
   Coudert, B.
   Dayen, C.
   Denis, F.
   Guillevin, Fabre E.
   Foa, C.
   Gazaille, V
   Le Moulec, S.
   Mazieres, J.
   Morere, J. F.
   Veillon, R.
   Bargon, J.
   Behringer, D.
   Dickgreber, N. J.
   Engel-Riedel, W.
   Fischer, J. R.
   Hackanson, B.
   Kokowski, K.
   Kollmeier, J.
   Loges, S.
   Schulz, C.
   Schutte, W.
   Serke, M.
   Stauder, H.
   Steppert, C.
   Wehler, T.
   Weissinger, F.
   Wermke, M.
   Wesseler, C.
   Allegrini, G.
   Amoroso, D.
   Barone, C.
   Borra, G.
   Carteni, G.
   Defraia, E.
   Falcone, A.
   Grossi, F.
   Mencoboni, M.
   Migliorino, M. R.
   Pazzola, A.
   Parra, Soto H.
   Tonini, G.
   Azuma, K.
   Fukuhara, T.
   Ichiki, M.
   Ikeda, S.
   Kawaguchi, T.
   Kim, Y. H.
   Kishi, K.
   Otani, S.
   Seto, T.
   Takeda, Y.
   Tanaka, H.
   Yamamoto, N.
   Yokota, S.
   Yokoyama, T.
   Purkalne, G.
   Zvirbule, Z.
   Cicenas, S.
   Filipauskiene, J.
   Dominguez, A.
   Gomez, A.
   Leon, Lazaro J. M.
   Lopez, Y.
   Aerts, J. G. J., V
   Barlo, N.
   Biesma, B.
   Dingemans, A. M.
   Hashemi, S.
   Keizer-van't Westeinde, S.
   Lammers, E.
   Mansour, K.
   Schramel, F.
   Snijders, D.
   van Haarst, J. M.
   van Lindert, A.
   Wilschut, F.
   Aleman, D.
   Tipismana, Cisneros R.
   Kobashigawa, A.
   Mas, L.
   Escobar, Moron H. D.
   Almodovar, T.
   Araujo, A.
   Azevedo, I
   Barata, F.
   Queiroga, H.
   de Brito, Saturnino Duarte U.
   Teixeira, E.
   Biakhov, M.
   Galiulin, R.
   Gorbunova, V
   Karaseva, N.
   Kovalenko, N.
   Penkov, K.
   Poltoratskiy, A.
   Vasiliev, A.
   Zhiltsova, E.
   Leong, S. S.
   Lim, D.
   Beniak, J.
   Chovanec, J.
   Godal, R.
   Kasan, P.
   Porubska, M.
   Alvarez, R.
   Manrique, Areses MdC
   Aranda, Barneto I. C.
   Carpeno, De Castro J.
   Gomez, Domine J. H. C. N. N. M.
   Font, Felip E.
   Garcia, Garcia Y.
   Lopez, Garrido P.
   Sarrio, Girones R.
   Larriba, Gonzalez J. L.
   Molla, Insa A.
   Munarriz, Jimenez B.
   Piqueras, Lopez-Brea M.
   Nadal, E.
   Aix, Ponce S.
   Garcia, Taus A.
   Pons, Terrasa J.
   Estevez, Vazquez S.
   Segarra, Vinolas N.
   Vikstrom, A.
   Frueh, M.
   Gautschi, O.
   Lohri, A.
   Ochsenbein, A.
   Chang, G. C.
   Chen, C. H.
   Chen, W. T.
   Chen, Y. M.
   Ho, C. L.
   Hsia, T. C.
   Hsieh, R. K.
   Huang, M. S.
   Li, C. T.
   Lin, Y. C.
   Liu, C. Y.
   Su, W. C.
   Yu, C. J.
   Adamchuk, H.
   Andrusenko, O.
   Bondarenko, I
   Chornobai, A.
   Hotko, Y.
   Ivashchuk, O.
   Kolesnik, O.
   Kryzhanivska, A.
   Odarchenko, S.
   Ogorodnikova, N.
   Rusyn, A.
   Shamrai, V
   Shapovalov, D.
   Vasylyev, L.
   Vynnychenko, I
   Karim, Abdel N.
   Almubarak, M.
   Al-Nsour, M.
   Assikis, V
   Baker, S.
   Batus, M.
   Beatty, P.
   Becker, K.
   Belman, N.
   Bernicker, E.
   Braiteh, F.
   Bui, L.
   Carr, L.
   Chaudhry, A.
   Cheng, H.
   Chitneni, S.
   Cohenuram, M.
   Daniels, G.
   Dean-Colomb, W.
   DeVore, R., III
   DiStefano, A.
   Dobrescu, A.
   Drew, D. Z.
   Eisenberg, P.
   Erickson, B.
   Eskander, E.
   Fabregas, J.
   Faller, B.
   Fiorillo, J.
   Goldschmidt, J., Jr.
   Goueli, B.
   Gurubhagavatula, S.
   Halibey, B.
   Hamm, J.
   Herman, J.
   Hoffman, P.
   Hooberman, A.
   Jhangiani, H.
   Kabbinavar, F.
   Karnad, A.
   Keogh, G. P.
   Kirshner, E.
   Koh, H.
   Kono, S.
   Kosty, M.
   Kotiah, S.
   Kozloff, M.
   Kuzma, C.
   Lakhani, N.
   Lukas, J.
   Martin, W.
   Masood, N.
   Matthews-Smith, V
   McCann, J.
   Menefee, M.
   Mitchell, B. R.
   Naidu, S.
   Narang, M.
   Natale, R.
   Niederman, T.
   Nissenblatt, M.
   Ou, S. H.
   Paschold, J. C.
   Raez, L. E.
   Rafiyath, S.
   Rodriguez, E.
   Rosales, J.
   Rothman, J.
   Sabbath, K.
   Sanz-Altamira, P.
   Schnell, F. M.
   Shtivelband, M.
   Silberberg, J.
   Socoteanu, M.
   Spira, A., I
   Stella, P.
   Subramanian, J.
   Swanson, P. M.
   Telivala, B.
   Tsai, F.
   Tummala, M.
   VanderWalde, A.
   Velcheti, V.
   West, H.
   Yanagihara, R.
   Zylla, D.
CA IMpower150 Study Grp
TI Atezolizumab for First-Line Treatment of Metastatic Nonsquamous NSCLC
SO NEW ENGLAND JOURNAL OF MEDICINE
LA English
DT Article
ID PHASE-III TRIAL; OPEN-LABEL; CANCER; BEVACIZUMAB; THERAPY; DOCETAXEL;
   ANTIBODY; CELLS; CHEMOTHERAPY; MULTICENTER
AB BACKGROUND
   The cancer-cell-killing property of atezolizumab may be enhanced by the blockade of vascular endothelial growth factor-mediated immunosuppression with bevacizumab. This open-label, phase 3 study evaluated atezolizumab plus bevacizumab plus chemotherapy in patients with metastatic nonsquamous non-small-cell lung cancer (NSCLC) who had not previously received chemotherapy.
   METHODS
   We randomly assigned patients to receive atezolizumab plus carboplatin plus paclitaxel (ACP), bevacizumab plus carboplatin plus paclitaxel (BCP), or atezolizumab plus BCP (ABCP) every 3 weeks for four or six cycles, followed by maintenance therapy with atezolizumab, bevacizumab, or both. The two primary end points were investigator-assessed progression-free survival both among patients in the intention-to-treat population who had a wild-type genotype (WT population; patients with EGFR or ALK genetic alterations were excluded) and among patients in the WT population who had high expression of an effector T-cell (Teff) gene signature in the tumor (Teff-high WT population) and overall survival in the WT population. The ABCP group was compared with the BCP group before the ACP group was compared with the BCP group.
   RESULTS
   In the WT population, 356 patients were assigned to the ABCP group, and 336 to the BCP group. The median progression-free survival was longer in the ABCP group than in the BCP group (8.3 months vs. 6.8 months; hazard ratio for disease progression or death, 0.62; 95% confidence interval [CI], 0.52 to 0.74; P<0.001); the corresponding values in the Teff-high WT population were 11.3 months and 6.8 months (hazard ratio, 0.51 [95% CI, 0.38 to 0.68]; P<0.001). Progression-free survival was also longer in the ABCP group than in the BCP group in the entire intention-to-treat population (including those with EGFR or ALK genetic alterations) and among patients with low or negative programmed death ligand 1 (PD-L1) expression, those with low Teff gene-signature expression, and those with liver metastases. Median overall survival among the patients in the WT population was longer in the ABCP group than in the BCP group (19.2 months vs. 14.7 months; hazard ratio for death, 0.78; 95% CI, 0.64 to 0.96; P = 0.02). The safety profile of ABCP was consistent with previously reported safety risks of the individual medicines.
   CONCLUSIONS
   The addition of atezolizumab to bevacizumab plus chemotherapy significantly improved progression-free survival and overall survival among patients with metastatic nonsquamous NSCLC, regardless of PD-L1 expression and EGFR or ALK genetic alteration status.
C1 [Socinski, M. A.] Florida Hosp Canc Inst, Orlando, FL USA.
   [Jotte, R. M.] Rocky Mt Canc Ctr, Denver, CO USA.
   [Jotte, R. M.] US Oncol, Houston, TX USA.
   [Cappuzzo, F.] Azienda Unita Sanit Locale Romagna, Ravenna, Italy.
   [Orlandi, F.] Inst Nacl Torax, Santiago, Chile.
   [Stroyakovskiy, D.] Moscow City Oncol Hosp, Moscow, Russia.
   [Nogami, N.] Shikoku Canc Ctr, Natl Hosp Org, Matsuyama, Ehime, Japan.
   [Rodriguez-Abreu, D.] Univ Las Palmas Gran Canaria, Complejo Hosp Univ Insular Maternoinfantil Gran, Las Palmas Gran Canaria, Spain.
   [Moro-Sibilot, D.] Ctr Hosp Univ Grenoble Alpes, Grenoble, France.
   [Barlesi, F.] Aix Marseille Univ, AP HM, Marseille, France.
   [Thomas, C. A.] New England Canc Specialists, Scarborough, ME USA.
   [Finley, G.] Allegheny Hlth Network Canc Inst, Pittsburgh, PA USA.
   [Kelsch, C.; Lee, A.; Coleman, S.; Deng, Y.; Shen, Y.; Kowanetz, M.; Lopez-Chavez, A.; Sandler, A.] Genentech Inc, San Francisco, CA USA.
   [Reck, M.] German Ctr Lung Res, Airway Res Ctr North, Lung Clin Grosshansdorf, Grosshansdorf, Germany.
RP Reck, M (corresponding author), German Ctr Lung Res, Airway Res Ctr North, Lung Clin Grosshansdorf, Dept Thorac Oncol, Wohrendamm 80, D-22927 Grosshansdorf, Germany.
EM m.reck@lungenclinic.de
RI Kosty, Michael/AAR-6169-2021; Cappuzzo, federico/R-2827-2016; Raez,
   Luis/AAL-8829-2020; Wehler, Thomas/AAY-6362-2020; Grossi,
   Francesco/AAL-5024-2021; Thomas, Christian/AAI-6276-2020; Reck,
   Martin/ABF-5721-2020; LA DETTINO, Aldo/A-1288-2014; Kovalenko,
   Nadezhda/AAG-6298-2021; soto parra, Hector/ABC-6273-2021; Hotko,
   Yevhen/F-9068-2019
OI Cappuzzo, federico/0000-0002-6295-6767; Raez, Luis/0000-0003-2669-5771;
   Grossi, Francesco/0000-0001-8412-3136; Reck, Martin/0000-0002-5348-4462;
   LA DETTINO, Aldo/0000-0002-1186-941X; Hotko, Yevhen/0000-0002-4533-4210;
   Vikstrom, Anders/0000-0003-3549-3944; Stroyakovskiy,
   Daniil/0000-0003-1973-1092; Nadal, Ernest/0000-0002-9674-5554; INSA,
   AMELIA/0000-0002-3438-6170; Bennouna, Jaafar/0000-0002-5034-1108;
   Kollmeier, Jens/0000-0002-8048-3895; Ochsenbein,
   Adrian/0000-0003-1773-5436; MORO-SIBILOT, Denis/0000-0001-6776-8610;
   Rodriguez-Abreu, Delvys/0000-0003-0506-1366
FU F. Hoffmann-La Roche/GenentechHoffmann-La RocheRoche HoldingGenentech
FX Funded by F. Hoffmann-La Roche/Genentech; IMpower150 ClinicalTrials.gov
   number, NCT02366143.
CR Borghaei H, 2015, NEW ENGL J MED, V373, P1627, DOI 10.1056/NEJMoa1507643
   Chen DS, 2013, IMMUNITY, V39, P1, DOI 10.1016/j.immuni.2013.07.012
   Chen DS, 2012, CLIN CANCER RES, V18, P6580, DOI 10.1158/1078-0432.CCR-12-1362
   Dmitrienko A, 2013, STAT MED, V32, P5172, DOI 10.1002/sim.5990
   Dmitrienko A, 2013, STAT MED, V32, P1079, DOI 10.1002/sim.5642
   Facciabene A, 2011, NATURE, V475, P226, DOI 10.1038/nature10169
   Fehrenbacher L, 2016, LANCET, V387, P1837, DOI 10.1016/S0140-6736(16)00587-0
   Ferrara N, 2004, NAT REV DRUG DISCOV, V3, P391, DOI 10.1038/nrd1381
   Gabrilovich DI, 1996, CELL IMMUNOL, V170, P101, DOI 10.1006/cimm.1996.0139
   Gabrilovich DI, 2009, NAT REV IMMUNOL, V9, P162, DOI 10.1038/nri2506
   Gadgeel S, 2017, ANN ONCOL, V28, pv460, DOI DOI 10.1093/annonc/mdx380.001
   Gandhi L, 2018, NEW ENGL J MED, V378, P2078, DOI 10.1056/NEJMoa1801005
   Goel S, 2011, PHYSIOL REV, V91, P1071, DOI 10.1152/physrev.00038.2010
   Hegde PS, 2017, SEMIN CANC BIOL
   Herbst RS, 2016, LANCET, V387, P1540, DOI 10.1016/S0140-6736(15)01281-7
   Herbst RS, 2014, NATURE, V515, P563, DOI 10.1038/nature14011
   Hodi FS, 2014, CANCER IMMUNOL RES, V2, P632, DOI 10.1158/2326-6066.CIR-14-0053
   Johnson DH, 2004, J CLIN ONCOL, V22, P2184, DOI 10.1200/JCO.2004.11.022
   Kim JM, 2016, ANN ONCOL, V27, P1492, DOI 10.1093/annonc/mdw217
   Kowanetz M, 2017, J THORAC ONCOL, V12, pS1817, DOI 10.1016/j.jtho.2017.09.485
   Liu SV, 2017, J CLIN ONCOL, V35, DOI 10.1200/JCO.2017.35.15_suppl.9092
   Motz GT, 2014, NAT MED, V20, P607, DOI 10.1038/nm.3541
   National Comprehensive Cancer Net-work, 2018, NCCN CLIN PRACT GUID, V2
   Novello S, 2016, ANN ONCOL, V27, pv1, DOI 10.1093/annonc/mdw326
   Oyama T, 1998, J IMMUNOL, V160, P1224
   Paz-Ares LG, 2017, J CLIN ONCOL, V35, DOI 10.1200/JCO.2017.35.15_suppl.3038
   Peters S, 2017, J CLIN ONCOL, V35, P2781, DOI 10.1200/JCO.2016.71.9476
   Pillai RN, 2016, J CLIN ONCOL, V34, DOI 10.1200/JCO.2016.34.15_supll.e20665
   Reck M, 2010, ANN ONCOL, V21, P1804, DOI 10.1093/annonc/mdq020
   Reck M, 2016, NEW ENGL J MED, V375, P1823, DOI 10.1056/NEJMoa1606774
   Reck M, 2009, J CLIN ONCOL, V27, P1227, DOI 10.1200/JCO.2007.14.5466
   Rittmeyer A, 2017, LANCET, V389, P255, DOI 10.1016/S0140-6736(16)32517-X
   Roland CL, 2009, PLOS ONE, V4, DOI 10.1371/journal.pone.0007669
   Sandler A, 2006, NEW ENGL J MED, V355, P2542, DOI 10.1056/NEJMoa061884
   Syrigos K, 2017, ANN ONCOL          S, V28, P468
   Tumeh PC, 2017, CANCER IMMUNOL RES, V5, P417, DOI 10.1158/2326-6066.CIR-16-0325
   Voron T, 2015, J EXP MED, V212, P139, DOI 10.1084/jem.20140559
   Wallin JJ, 2016, NAT COMMUN, V7, DOI 10.1038/ncomms12624
NR 38
TC 1451
Z9 1509
U1 8
U2 166
PU MASSACHUSETTS MEDICAL SOC
PI WALTHAM
PA WALTHAM WOODS CENTER, 860 WINTER ST,, WALTHAM, MA 02451-1413 USA
SN 0028-4793
EI 1533-4406
J9 NEW ENGL J MED
JI N. Engl. J. Med.
PD JUN 14
PY 2018
VL 378
IS 24
BP 2288
EP 2301
DI 10.1056/NEJMoa1716948
PG 14
WC Medicine, General & Internal
SC General & Internal Medicine
GA GJ2KR
UT WOS:000435099900006
PM 29863955
OA Bronze
HC Y
HP N
DA 2021-12-02
ER

PT J
AU Hellmann, MD
   Ciuleanu, TE
   Pluzanski, A
   Lee, JS
   Otterson, GA
   Audigier-Valette, C
   Minenza, E
   Linardou, H
   Burgers, S
   Salman, P
   Borghaei, H
   Ramalingam, SS
   Brahmer, J
   Reck, M
   O'Byrne, KJ
   Geese, WJ
   Green, G
   Chang, H
   Szustakowski, J
   Bhagavatheeswaran, P
   Healey, D
   Fu, Y
   Nathan, F
   Paz-Ares, L
AF Hellmann, M. D.
   Ciuleanu, T. -E.
   Pluzanski, A.
   Lee, J. S.
   Otterson, G. A.
   Audigier-Valette, C.
   Minenza, E.
   Linardou, H.
   Burgers, S.
   Salman, P.
   Borghaei, H.
   Ramalingam, S. S.
   Brahmer, J.
   Reck, M.
   O'Byrne, K. J.
   Geese, W. J.
   Green, G.
   Chang, H.
   Szustakowski, J.
   Bhagavatheeswaran, P.
   Healey, D.
   Fu, Y.
   Nathan, F.
   Paz-Ares, L.
TI Nivolumab plus Ipilimumab in Lung Cancer with a High Tumor Mutational
   Burden
SO NEW ENGLAND JOURNAL OF MEDICINE
LA English
DT Article
ID CTLA-4 BLOCKADE; PD-1 BLOCKADE; SOLID TUMORS; STAGE IV; ONCOLOGY;
   LANDSCAPE; MELANOMA; CRITERIA
AB BACKGROUND
   Nivolumab plus ipilimumab showed promising efficacy for the treatment of nonsmall- cell lung cancer (NSCLC) in a phase 1 trial, and tumor mutational burden has emerged as a potential biomarker of benefit. In this part of an open-label, multipart, phase 3 trial, we examined progression-free survival with nivolumab plus ipilimumab versus chemotherapy among patients with a high tumor mutational burden (>= 10 mutations per megabase).
   METHODS
   We enrolled patients with stage IV or recurrent NSCLC that was not previously treated with chemotherapy. Those with a level of tumor programmed death ligand 1 (PD-L1) expression of at least 1% were randomly assigned, in a 1: 1: 1 ratio, to receive nivolumab plus ipilimumab, nivolumab monotherapy, or chemotherapy; those with a tumor PD-L1 expression level of less than 1% were randomly assigned, in a 1: 1: 1 ratio, to receive nivolumab plus ipilimumab, nivolumab plus chemotherapy, or chemotherapy. Tumor mutational burden was determined by the FoundationOne CDx assay.
   RESULTS
   Progression-free survival among patients with a high tumor mutational burden was significantly longer with nivolumab plus ipilimumab than with chemotherapy. The 1-year progression-free survival rate was 42.6% with nivolumab plus ipilimumab versus 13.2% with chemotherapy, and the median progression-free survival was 7.2 months (95% confidence interval [CI], 5.5 to 13.2) versus 5.5 months (95% CI, 4.4 to 5.8) (hazard ratio for disease progression or death, 0.58; 97.5% CI, 0.41 to 0.81; P<0.001). The objective response rate was 45.3% with nivolumab plus ipilimumab and 26.9% with chemotherapy. The benefit of nivolumab plus ipilimumab over chemotherapy was broadly consistent within subgroups, including patients with a PD-L1 expression level of at least 1% and those with a level of less than 1%. The rate of grade 3 or 4 treatment-related adverse events was 31.2% with nivolumab plus ipilimumab and 36.1% with chemotherapy.
   CONCLUSIONS
   Progression-free survival was significantly longer with first-line nivolumab plus ipilimumab than with chemotherapy among patients with NSCLC and a high tumor mutational burden, irrespective of PD-L1 expression level. The results validate the benefit of nivolumab plus ipilimumab in NSCLC and the role of tumor mutational burden as a biomarker for patient selection.
C1 [Hellmann, M. D.] Mem Sloan Kettering Canc Ctr Hosp, New York, NY USA.
   [Ciuleanu, T. -E.] Ion Chiricuta Inst Oncol, Cluj Napoca, Romania.
   [Ciuleanu, T. -E.] Univ Med Farm Iuliu Hatieganu, Cluj Napoca, Romania.
   [Pluzanski, A.] Inst Marii Sklodowskiej Curie, Ctr Onkol, Warsaw, Poland.
   [Lee, J. S.] Seoul Natl Univ, Bundang Hosp, Seoul, South Korea.
   [Otterson, G. A.] Ohio State Univ, Columbus, OH 43210 USA.
   [Audigier-Valette, C.] Hop St Mussee, Toulon, France.
   [Minenza, E.] Osped Santa Maria Misericordia, Perugia, Italy.
   [Minenza, E.] Metropolitan Hosp, Dept Oncol 1, Athens, Greece.
   [Burgers, S.] Antoni van Leeuwenhoek Ziekenhuis, Amsterdam, Netherlands.
   [Salman, P.] Fdn Arturo Lopez Perez, Santiago, Chile.
   [Borghaei, H.] Fox Chase Canc Ctr, 7701 Burholme Ave, Philadelphia, PA 19111 USA.
   [Ramalingam, S. S.] Emory Univ, Winship Canc Inst, Atlanta, GA 30322 USA.
   [Brahmer, J.] Sidney Kimmel Comprehens Canc Ctr Johns Hopkins, Baltimore, MD USA.
   [Reck, M.] German Ctr Lung Res, Airway Res Ctr North, LungenClin Grosshansdorf, Grosshansdorf, Germany.
   [O'Byrne, K. J.] Princess Alexandra Hosp, Brisbane, Qld, Australia.
   [Geese, W. J.; Green, G.; Chang, H.; Szustakowski, J.; Bhagavatheeswaran, P.; Healey, D.; Fu, Y.; Nathan, F.] Bristol Myers Squibb, Princeton, NJ USA.
   [Paz-Ares, L.] Univ Complutense, Ctr Nacl Invest Oncol, Hosp Univ Octubre 12, Madrid, Spain.
   [Paz-Ares, L.] CiberOnc, Madrid, Spain.
RP Hellmann, MD (corresponding author), Mem Sloan Kettering Canc Ctr, Thorac Oncol Serv, Div Solid Tumor Oncol, Dept Med, 885 2nd Ave, New York, NY 10017 USA.; Paz-Ares, L (corresponding author), Hosp Univ 12 Octubre, Med Oncol Dept, Av Cordoba SN, Madrid 280141, Spain.
EM hellmanm@mskcc.org; lpazaresr@seom.org
RI Paz-Ares, Luis/AAH-2750-2019; Ramalingam, Suresh/AAV-7478-2020; Reck,
   Martin/ABF-5721-2020; Pluzanski, Adam/AAF-9531-2021; Ciuleanu,
   Tudor-Eliade/ABH-8452-2020
OI Reck, Martin/0000-0002-5348-4462; Pluzanski, Adam/0000-0002-3710-6445;
   Ciuleanu, Tudor Eliade/0000-0003-0958-5597
FU Bristol-Myers SquibbBristol-Myers Squibb; Ono Pharmaceutical; NATIONAL
   CANCER INSTITUTEUnited States Department of Health & Human
   ServicesNational Institutes of Health (NIH) - USANIH National Cancer
   Institute (NCI) [P30CA008748, P30CA016058] Funding Source: NIH RePORTER
FX Supported by Bristol-Myers Squibb and Ono Pharmaceutical.
CR Aguiar PN, 2017, ESMO OPEN, V2, DOI 10.1136/esmoopen-2017-000200
   [Anonymous], 2016, LAB PD L1 IHC 28 8 P
   Carbone DP, 2017, NEW ENGL J MED, V376, P2415, DOI 10.1056/NEJMoa1613493
   Chalmers ZR, 2017, GENOME MED, V9, DOI 10.1186/s13073-017-0424-2
   Eisenhauer EA, 2009, EUR J CANCER, V45, P228, DOI 10.1016/j.ejca.2008.10.026
   Ettinger DS, 2017, J NATL COMPR CANC NE, V15, P504, DOI 10.6004/jnccn.2017.0050
   Hanna N, 2017, J ONCOL PRACT, V13, P832, DOI 10.1200/JOP.2017.026716
   Hellmann MD, 2017, LANCET ONCOL, V18, P31, DOI [10.1016/S1470-2045(16)30624-6, 10.1016/s1470-2045(16)30624-6]
   Hellmann MD, CANC CELL
   Le DT, 2017, SCIENCE, V357, P409, DOI 10.1126/science.aan6733
   OKEN MM, 1982, AM J CLIN ONCOL-CANC, V5, P649, DOI 10.1097/00000421-198212000-00014
   Powles T, 2018, 2018 GEN CANC S SAN
   Ramalingam S.S., 2018, AM ASS CANC RES 2018
   Reck M, 2016, NEW ENGL J MED, V375, P1823, DOI 10.1056/NEJMoa1606774
   Rizvi H, 2018, J CLIN ONCOL, V36, P633, DOI 10.1200/JCO.2017.75.3384
   Rizvi NA, 2015, SCIENCE, V348, P124, DOI 10.1126/science.aaa1348
   Rosenberg JE, 2016, LANCET, V387, P1909, DOI 10.1016/S0140-6736(16)00561-4
   Snyder A, 2014, NEW ENGL J MED, V371, P2189, DOI 10.1056/NEJMoa1406498
   Sun JX, 2018, PLOS COMPUT BIOL, V14, DOI 10.1371/journal.pcbi.1005965
   Szustakowski J.G.G., 2018, AM ASS CANC RES 2018
   Van Allen EM, 2015, SCIENCE, V350, P207, DOI 10.1126/science.aad0095
   Yarchoan M, 2017, NEW ENGL J MED, V377, P2500, DOI 10.1056/NEJMc1713444
NR 22
TC 1405
Z9 1454
U1 13
U2 158
PU MASSACHUSETTS MEDICAL SOC
PI WALTHAM
PA WALTHAM WOODS CENTER, 860 WINTER ST,, WALTHAM, MA 02451-1413 USA
SN 0028-4793
EI 1533-4406
J9 NEW ENGL J MED
JI N. Engl. J. Med.
PD MAY 31
PY 2018
VL 378
IS 22
BP 2093
EP 2104
DI 10.1056/NEJMoa1801946
PG 12
WC Medicine, General & Internal
SC General & Internal Medicine
GA GH5AL
UT WOS:000433428000007
OA Green Accepted, Bronze
HC Y
HP N
DA 2021-12-02
ER

PT J
AU Olaussen, KA
   Dunant, A
   Fouret, P
   Brambilla, E
   Andre, F
   Haddad, V
   Taranchon, E
   Filipits, M
   Pirker, R
   Popper, HH
   Stahel, R
   Sabatier, L
   Pignon, J
   Tursz, T
   Le Chevalier, T
   Soria, JC
AF Olaussen, Ken A.
   Dunant, Ariane
   Fouret, Pierre
   Brambilla, Elisabeth
   Andre, Fabrice
   Haddad, Vincent
   Taranchon, Estelle
   Filipits, Martin
   Pirker, Robert
   Popper, Helmut H.
   Stahel, Rolf
   Sabatier, Laure
   Pignon, Jean-Pierre
   Tursz, Thomas
   Le Chevalier, Thierry
   Soria, Jean-Charles
CA IALT Bio Investigators
TI DNA repair by ERCC1 in non-small-cell lung cancer and cisplatin-based
   adjuvant chemotherapy
SO NEW ENGLAND JOURNAL OF MEDICINE
LA English
DT Article
ID NUCLEOTIDE EXCISION-REPAIR; MESSENGER-RNA LEVELS; GENE-EXPRESSION; TUMOR
   RESPONSE; SURVIVAL; POLYMORPHISM; ASSOCIATION; RECOMBINATION;
   RESISTANCE; CARCINOMA
AB Background:
   Adjuvant cisplatin-based chemotherapy improves survival among patients with completely resected non-small-cell lung cancer, but there is no validated clinical or biologic predictor of the benefit of chemotherapy.
   Methods:
   We used immunohistochemical analysis to determine the expression of the excision repair cross-complementation group 1 (ERCC1) protein in operative specimens of non-small-cell lung cancer. The patients had been enrolled in the International Adjuvant Lung Cancer Trial, thereby allowing a comparison of the effect of adjuvant cisplatin-based chemotherapy on survival, according to ERCC1 expression. Overall survival was analyzed with a Cox model adjusted for clinical and pathological factors.
   Results:
   Among 761 tumors, ERCC1 expression was positive in 335 (44%) and negative in 426 (56%). A benefit from cisplatin-based adjuvant chemotherapy was associated with the absence of ERCC1 (test for interaction, P=0.009). Adjuvant chemotherapy, as compared with observation, significantly prolonged survival among patients with ERCC1-negative tumors (adjusted hazard ratio for death, 0.65; 95% confidence interval [CI], 0.50 to 0.86; P=0.002) but not among patients with ERCC1-positive tumors (adjusted hazard ratio for death, 1.14; 95% CI, 0.84 to 1.55; P=0.40). Among patients who did not receive adjuvant chemotherapy, those with ERCC1-positive tumors survived longer than those with ERCC1-negative tumors (adjusted hazard ratio for death, 0.66; 95% CI, 0.49 to 0.90; P=0.009).
   Conclusions: Patients with completely resected non-small-cell lung cancer and ERCC1-negative tumors appear to benefit from adjuvant cisplatin-based chemotherapy, whereas patients with ERCC1-positive tumors do not.
C1 Inst Gustave Roussy, Dept Med, F-94805 Villejuif, France.
   Commissariat Energie Atom, Lab Radiobiol & Oncol, Fontenay Aux Roses, France.
   Univ Paris 11, Paris, France.
   Inst Gustave Roussy, Biostat & Epidemiol Unit, F-94805 Villejuif, France.
   Inst Gustave Roussy, Dept Pathol & Translat Res, F-94805 Villejuif, France.
   Ctr Hosp Univ Albert Michallon, Dept Pathol, Grenoble, France.
   Univ Paris 06, Paris, France.
   Med Univ Vienna, Dept Internal Med, Vienna, Austria.
   Univ Med Sch Graz, Inst Pathol, Graz, Austria.
   Univ Spital Zurich, Klin & Poliklin Onkol, Zurich, Switzerland.
RP Soria, JC (corresponding author), Inst Gustave Roussy, Dept Med, 39 Rue Camille Desmoulins, F-94805 Villejuif, France.
EM soria@igr.fr
RI Le Discorde, Magali/A-5127-2009; ANDRE, Francois/E-5555-2015; ANDRE,
   Fabrice/AAL-2683-2020
OI Le Discorde, Magali/0000-0001-5126-0900; ANDRE,
   Fabrice/0000-0001-5795-8357; Sabatier, Laure/0000-0003-0552-6549;
   Olaussen, Ken/0000-0002-3115-8914; PIGNON,
   Jean-Pierre/0000-0003-2047-1582
CR Al-Haddad S, 1999, AM J PATHOL, V155, P2057, DOI 10.1016/S0002-9440(10)65524-1
   Altaha R, 2004, INT J MOL MED, V14, P959
   Brambilla E, 2005, LUNG CANCER-J IASLC, V49, pS44, DOI 10.1016/S0169-5002(05)80261-2
   Chen PC, 2000, CANCER EPIDEM BIOMAR, V9, P843
   DABHOLKAR M, 1992, J NATL CANCER I, V84, P1512, DOI 10.1093/jnci/84.19.1512
   DABHOLKAR M, 1994, J CLIN INVEST, V94, P703, DOI 10.1172/JCI117388
   De Silva IU, 2000, MOL CELL BIOL, V20, P7980, DOI 10.1128/MCB.20.21.7980-7990.2000
   DOUILLARD JY, 2005, J CLIN ONCOL, V23, pA7013
   Gurublihagavatula S, 2005, SEMIN RESP CRIT CARE, V26, P298, DOI 10.1055/s-2005-871988
   Handra-Luca A, 2003, AM J PATHOL, V163, P957, DOI 10.1016/S0002-9440(10)63455-4
   Jemal A, 2005, CA-CANCER J CLIN, V55, P259
   Jemal A, 2005, CA-CANCER J CLIN, V55, P10, DOI 10.3322/canjclin.55.1.10
   Joshi MBM, 2005, CLIN CANCER RES, V11, P2215
   KIM DY, 2003, P AN M AM SOC CLIN, V22, P1079
   Langer R, 2005, CLIN CANCER RES, V11, P7462, DOI 10.1158/1078-0432.CCR-05-0042
   Le Chevalier T, 2004, NEW ENGL J MED, V350, P351, DOI 10.1056/nejmoa031644
   Lord RVN, 2002, CLIN CANCER RES, V8, P2286
   McShane LM, 2005, J CLIN ONCOL, V23, P9067, DOI 10.1200/JCO.2004.01.0454
   Metzger R, 1998, J CLIN ONCOL, V16, P309, DOI 10.1200/JCO.1998.16.1.309
   Mountain CF, 1997, CHEST, V111, P1710, DOI 10.1378/chest.111.6.1710
   Mu D, 1996, J BIOL CHEM, V271, P8285, DOI 10.1074/jbc.271.14.8285
   Murray David, 2003, Am J Clin Oncol, V26, pe169, DOI 10.1097/01.coc.0000091359.11281.f4
   Niedernhofer LJ, 2004, MOL CELL BIOL, V24, P5776, DOI 10.1128/MCB.24.13.5776-5787.2004
   Nix P, 2004, CANC THERAPY, V2, P47
   Park David J, 2003, Clin Adv Hematol Oncol, V1, P162
   Reed E, 1998, CANCER TREAT REV, V24, P331, DOI 10.1016/S0305-7372(98)90056-1
   Reed E, 2000, ONCOL REP, V7, P1123
   Rosell R, 2002, LUNG CANCER, V38, P217, DOI 10.1016/S0169-5002(02)00224-6
   SANCAR A, 1994, SCIENCE, V266, P1954, DOI 10.1126/science.7801120
   Sargent RG, 2000, NUCLEIC ACIDS RES, V28, P3771, DOI 10.1093/nar/28.19.3771
   Shirota Y, 2001, J CLIN ONCOL, V19, P4298, DOI 10.1200/JCO.2001.19.23.4298
   Simon GR, 2005, CHEST, V127, P978, DOI 10.1378/chest.127.3.978
   Strauss GM, 2004, J CLIN ONCOL, V22, p621S
   Sturgis EM, 2002, ARCH OTOLARYNGOL, V128, P1084, DOI 10.1001/archotol.128.9.1084
   Viguier J, 2005, CLIN CANCER RES, V11, P6212, DOI 10.1158/1078-0432.CCR-04-2216
   Wachters FM, 2005, LUNG CANCER-J IASLC, V50, P211, DOI 10.1016/j.lungcan.2005.06.013
   Warnecke-Eberz U, 2004, CLIN CANCER RES, V10, P3794, DOI 10.1158/1078-0432.CCR-03-0079
   Winton T, 2005, NEW ENGL J MED, V352, P2589, DOI 10.1056/NEJMoa043623
   Yu JJ, 1997, MUTAT RES-GENOMICS, V382, P13, DOI 10.1016/S1383-5726(97)00004-6
   Zamble DB, 1996, BIOCHEMISTRY-US, V35, P10004, DOI 10.1021/bi960453+
   Zhou W, 2004, CLIN CANCER RES, V10, P4939, DOI 10.1158/1078-0432.CCR-04-0247
NR 41
TC 1389
Z9 1491
U1 1
U2 102
PU MASSACHUSETTS MEDICAL SOC
PI WALTHAM
PA WALTHAM WOODS CENTER, 860 WINTER ST,, WALTHAM, MA 02451-1413 USA
SN 0028-4793
EI 1533-4406
J9 NEW ENGL J MED
JI N. Engl. J. Med.
PD SEP 7
PY 2006
VL 355
IS 10
BP 983
EP 991
DI 10.1056/NEJMoa060570
PG 9
WC Medicine, General & Internal
SC General & Internal Medicine
GA 080UF
UT WOS:000240273300004
PM 16957145
DA 2021-12-02
ER

PT J
AU Fehrenbacher, L
   Spira, A
   Ballinger, M
   Kowanetz, M
   Vansteenkiste, J
   Mazieres, J
   Park, K
   Smith, D
   Artal-Cortes, A
   Lewanski, C
   Braiteh, F
   Waterkamp, D
   He, P
   Zou, W
   Chen, DS
   Yi, J
   Sandler, A
   Rittmeyer, A
AF Fehrenbacher, Louis
   Spira, Alexander
   Ballinger, Marcus
   Kowanetz, Marcin
   Vansteenkiste, Johan
   Mazieres, Julien
   Park, Keunchil
   Smith, David
   Artal-Cortes, Angel
   Lewanski, Conrad
   Braiteh, Fadi
   Waterkamp, Daniel
   He, Pei
   Zou, Wei
   Chen, Daniel S.
   Yi, Jing
   Sandler, Alan
   Rittmeyer, Achim
CA POPLAR Study Grp
TI Atezolizumab versus docetaxel for patients with previously treated
   non-small-cell lung cancer (POPLAR): a multicentre, open-label, phase 2
   randomised controlled trial
SO LANCET
LA English
DT Article
ID CLINICAL ACTIVITY; TRANSCRIPTION FACTOR; MPDL3280A ANTI-PDL1; ANTIBODY
   MPDL3280A; III TRIAL; LIGAND; NIVOLUMAB; SAFETY; 2ND
AB Background Outcomes are poor for patients with previously treated, advanced or metastatic non-small-cell lung cancer (NSCLC). The anti-programmed death ligand 1 (PD-L1) antibody atezolizumab is clinically active against cancer, including NSCLC, especially cancers expressing PD-L1 on tumour cells, tumour-infiltrating immune cells, or both. We assessed efficacy and safety of atezolizumab versus docetaxel in previously treated NSCLC, analysed by PD-L1 expression levels on tumour cells and tumour-infiltrating immune cells and in the intention-to-treat population.
   Methods In this open-label, phase 2 randomised controlled trial, patients with NSCLC who progressed on post-platinum chemotherapy were recruited in 61 academic medical centres and community oncology practices across 13 countries in Europe and North America. Key inclusion criteria were Eastern Cooperative Oncology Group performance status 0 or 1, measurable disease by Response Evaluation Criteria In Solid Tumors version 1.1 (RECIST v1.1), and adequate haematological and end-organ function. Patients were stratified by PD-L1 tumour-infiltrating immune cell status, histology, and previous lines of therapy, and randomly assigned (1: 1) by permuted block randomisation (with a block size of four) using an interactive voice or web system to receive intravenous atezolizumab 1200 mg or docetaxel 75 mg/m(2) once every 3 weeks. Baseline PD-L1 expression was scored by immunohistochemistry in tumour cells (as percentage of PD-L1-expressing tumour cells TC3 >= 50%, TC2 >= 5% and <50%, TC1 >= 1% and <5%, and TC0<1%) and tumour-infiltrating immune cells (as percentage of tumour area: IC3 >= 10%, IC2 >= 5% and <10%, IC1 >= 1% and <5%, and IC0<1%). The primary endpoint was overall survival in the intention-to-treat population and PD-L1 subgroups at 173 deaths. Biomarkers were assessed in an exploratory analysis. We assessed safety in all patients who received at least one dose of study drug. This study is registered with ClinicalTrials.gov, number NCT01903993.
   Findings Patients were enrolled between Aug 5, 2013, and March 31, 2014. 144 patients were randomly allocated to the atezolizumab group, and 143 to the docetaxel group. 142 patients received at least one dose of atezolizumab and 135 received docetaxel. Overall survival in the intention-to-treat population was 12.6 months (95% CI 9.7-16.4) for atezolizumab versus 9.7 months (8.6-12.0) for docetaxel (hazard ratio [HR] 0.73 [95% CI 0.53-0.99]; p=0.04). Increasing improvement in overall survival was associated with increasing PD-L1 expression (TC3 or IC3 HR 0.49 [0.22-1.07; p=0.068], TC2/3 or IC2/3 HR 0.54 [0.33-0.89; p=0.014], TC1/2/3 or IC1/2/3 HR 0.59 [0.40-0.85; p=0.005], TC0 and IC0 HR 1.04 [0.62-1.75; p=0.871]). In our exploratory analysis, patients with pre-existing immunity, defined by high T-effector-interferon-gamma-associated gene expression, had improved overall survival with atezolizumab. 11 (8%) patients in the atezolizumab group discontinued because of adverse events versus 30 (22%) patients in the docetaxel group. 16 (11%) patients in the atezolizumab group versus 52 (39%) patients in the docetaxel group had treatment-related grade 3-4 adverse events, and one (<1%) patient in the atezolizumab group versus three (2%) patients in the docetaxel group died from a treatment-related adverse event.
   Interpretation Atezolizumab significantly improved survival compared with docetaxel in patients with previously treated NSCLC. Improvement correlated with PD-L1 immunohistochemistry expression on tumour cells and tumour-infiltrating immune cells, suggesting that PD-L1 expression is predictive for atezolizumab benefit. Atezolizumab was well tolerated, with a safety profile distinct from chemotherapy.
C1 [Fehrenbacher, Louis] Kaiser Permanente Med Ctr, Vallejo, CA USA.
   [Spira, Alexander; Smith, David; Braiteh, Fadi] US Oncol Res, The Woodlands, TX USA.
   [Spira, Alexander] Virginia Canc Specialists Res Inst, Fairfax, VA USA.
   [Ballinger, Marcus; Kowanetz, Marcin; Waterkamp, Daniel; He, Pei; Zou, Wei; Chen, Daniel S.; Yi, Jing; Sandler, Alan] Genentech Inc, San Francisco, CA 94080 USA.
   [Vansteenkiste, Johan] Univ Hosp KU Leuven, Leuven, Belgium.
   [Mazieres, Julien] Univ Toulouse 3, Toulouse Univ Hosp, F-31062 Toulouse, France.
   [Park, Keunchil] Sungkyunkwan Univ, Sch Med, Samsung Med Ctr, Seoul, South Korea.
   [Smith, David] Compass Oncol, Vancouver, WA USA.
   [Artal-Cortes, Angel] Hosp Univ Miguel Servet, Serv Oncol Med, Zaragoza, Spain.
   [Lewanski, Conrad] Charing Cross Hosp, Dept Oncol, London, England.
   [Braiteh, Fadi] Comprehens Canc Ctr Nevada, Las Vegas, NV USA.
   [Rittmeyer, Achim] Lungenfachklin Immenhausen, Immenhausen, Germany.
   Kaiser Permanente Med Ctr, Dept Oncol, Vallejo, CA 94589 USA.
RP Fehrenbacher, L (corresponding author), Kaiser Permanente Med Ctr, Dept Oncol, Vallejo, CA 94589 USA.
EM Lou.Fehrenbacher@kp.org
RI Rittmeyer, Achim/W-2405-2019; MAZIERES, JULIEN/M-3986-2014; Park,
   Keunchil/ABD-7072-2021; Park, Keunchil/ABD-5852-2021; Vansteenkiste,
   Johan F/B-8191-2014; Gridelli, Cesare/K-7909-2016
OI Park, Keunchil/0000-0002-4846-7449; Vansteenkiste, Johan
   F/0000-0002-6721-2775; Chen, Daniel/0000-0001-5085-3579; MAZIERES,
   JULIEN/0000-0002-5921-7613; Artal, Angel/0000-0002-9778-706X; Vikstrom,
   Anders/0000-0003-3549-3944; Rittmeyer, Achim/0000-0002-5280-6052;
   Kowalski, Dariusz/0000-0002-9452-3229; MORO-SIBILOT,
   Denis/0000-0001-6776-8610
FU F Hoffmann-La Roche Ltd/Genentech IncHoffmann-La RocheRoche
   HoldingGenentech; Genentech, Inc.Roche HoldingGenentech
FX This study was supported by F Hoffmann-La Roche Ltd/Genentech Inc, a
   member of the Roche Group. We thank Gregg Fine and Cathi Ahearn of
   Genentech, Inc, for their contributions to the design of this study, and
   Dustin Smith, Natasha Miley, Susan Flynn, and Priti Hegde of Genentech,
   Inc, for contributions to the biomarker analyses. Ventana Medical
   Systems, Inc (Tucson, AZ, USA) did central PD-L1 testing. Daniel Clyde
   (Health Interactions, Manchester, UK) provided third-party writing
   assistance, with funding from Genentech, Inc.
CR Akbari O, 2010, MUCOSAL IMMUNOL, V3, P81, DOI 10.1038/mi.2009.112
   Al-Farsi A, 2014, FRONT ONCOL, V4, DOI 10.3389/fonc.2014.00157
   Borghaei H, 2015, NEW ENGL J MED, V373, P1627, DOI 10.1056/NEJMoa1507643
   Boyd ZS, 2016, CANC IMMUNOL RES S, V4
   Brahmer J, 2015, NEW ENGL J MED, V373, P123, DOI 10.1056/NEJMoa1504627
   Brown JA, 2003, J IMMUNOL, V170, P1257, DOI 10.4049/jimmunol.170.3.1257
   Butte MJ, 2007, IMMUNITY, V27, P111, DOI 10.1016/j.immuni.2007.05.016
   Chen DS, 2013, IMMUNITY, V39, P1, DOI 10.1016/j.immuni.2013.07.012
   Chen DS, 2012, CLIN CANCER RES, V18, P6580, DOI 10.1158/1078-0432.CCR-12-1362
   Fossella FV, 2000, J CLIN ONCOL, V18, P2354, DOI 10.1200/JCO.2000.18.12.2354
   Garon EB, 2015, NEW ENGL J MED, V372, P2018, DOI 10.1056/NEJMoa1501824
   Hanna N, 2004, J CLIN ONCOL, V22, P1589, DOI 10.1200/JCO.2004.08.163
   Herbst R., 2015, LANCET
   Herbst RS, 2014, NATURE, V515, P563, DOI 10.1038/nature14011
   Horn L, 2015, J CLIN ONCOL S, V33, P8029
   Johnson BJ, 2003, P NATL ACAD SCI USA, V100, P2657, DOI 10.1073/pnas.0538056100
   Kohrt H, 2013, J IMMUNOTHER CANC S1, V1, pO12
   Latchman Y, 2001, NAT IMMUNOL, V2, P261, DOI 10.1038/85330
   Matsumoto K, 2008, BIOCHEM BIOPH RES CO, V365, P170, DOI 10.1016/j.bbrc.2007.10.156
   NCI NIH DHHS, 2009, NIH PUBL
   PAESMANS M, 1995, J CLIN ONCOL, V13, P1221, DOI 10.1200/JCO.1995.13.5.1221
   Pearce EL, 2003, SCIENCE, V302, P1041, DOI 10.1126/science.1090148
   Powles T, 2014, NATURE, V515, P558, DOI 10.1038/nature13904
   Ramlau R, 2012, J CLIN ONCOL, V30, P3640, DOI 10.1200/JCO.2012.42.6932
   Rooney MS, 2015, CELL, V160, P48, DOI 10.1016/j.cell.2014.12.033
   Shepherd FA, 2005, NEW ENGL J MED, V353, P123, DOI 10.1056/NEJMoa050753
   Shepherd FA, 2000, J CLIN ONCOL, V18, P2095, DOI 10.1200/JCO.2000.18.10.2095
   Spigel DR, 2015, J CLIN ONCOL S, V33, P8028
   Szabo SJ, 2000, CELL, V100, P655, DOI 10.1016/S0092-8674(00)80702-3
   Taube JM, 2012, SCI TRANSL MED, V4, DOI 10.1126/scitranslmed.3003689
   Yang J, 2011, J IMMUNOL, V187, P1113, DOI 10.4049/jimmunol.1100056
   Zou WP, 2008, NAT REV IMMUNOL, V8, P467, DOI 10.1038/nri2326
NR 32
TC 1380
Z9 1446
U1 15
U2 183
PU ELSEVIER SCIENCE INC
PI NEW YORK
PA STE 800, 230 PARK AVE, NEW YORK, NY 10169 USA
SN 0140-6736
EI 1474-547X
J9 LANCET
JI Lancet
PD APR 30
PY 2016
VL 387
IS 10030
BP 1837
EP 1846
DI 10.1016/S0140-6736(16)00587-0
PG 10
WC Medicine, General & Internal
SC General & Internal Medicine
GA DK6SS
UT WOS:000375056100032
PM 26970723
HC Y
HP N
DA 2021-12-02
ER

PT J
AU Giaccone, G
   Herbst, RS
   Manegold, C
   Scagliotti, G
   Rosell, R
   Miller, V
   Natale, RB
   Schiller, JH
   von Pawel, J
   Pluzanska, A
   Gatzemeier, M
   Grous, J
   Ochs, JS
   Averbuch, SD
   Wolf, MK
   Rennie, P
   Fandi, A
   Johnson, DH
AF Giaccone, G
   Herbst, RS
   Manegold, C
   Scagliotti, G
   Rosell, R
   Miller, V
   Natale, RB
   Schiller, JH
   von Pawel, J
   Pluzanska, A
   Gatzemeier, M
   Grous, J
   Ochs, JS
   Averbuch, SD
   Wolf, MK
   Rennie, P
   Fandi, A
   Johnson, DH
TI Gefitinib in combination with gemcitabine and cisplatin in advanced
   non-small-cell lung cancer: A phase III trial-INTACT1
SO JOURNAL OF CLINICAL ONCOLOGY
LA English
DT Article
ID GROWTH-FACTOR RECEPTOR; TYROSINE KINASE; TRIAL; INHIBITOR; CHEMOTHERAPY;
   EFFICACY; TUMORS; IRESSA
AB Purpose The purpose of this study was to determine whether the addition of the epidermal growth factor receptor tyrosine kinase inhibitor gefitinib (Iressa, ZD1839; AstraZeneca, Wilmington, DE) to standard first-line gemcitabine and cisplatin provides clinical benefit over gemcitabine and cisplatin alone in patients with advanced or metastatic non-small-cell lung cancer (NSCLC). Gefitinib has demonstrated encouraging efficacy in advanced NSCLC in phase 11 trials in pretreated patients, and a phase I trial of gefitinib in combination with gemcitabine and cisplatin showed favorable tolerability.
   Patients and Methods This was a phase III randomized, double-blind, placebo-controlled, multicenter trial in chemotherapy-naive patients with unresectable stage III or IV NSCLC. All patients received up to six cycles of chemotherapy (cisplatin 80 mg/m(2) on day 1 and gemcitabine 1,250 mg/m(2) on days 1 and 8 of the 3-week cycle) plus either gefitinib 500 mg/d, gefitinib 250 mg/d, or placebo. Daily gefitinib or placebo was continued until disease progression. End points included overall survival (primary), time to progression, response rates, and safety evaluation.
   Results A total of 1,093 patients were enrolled. There was no difference in efficacy end points between the treatment groups: for the gefitinib 500 mg/d, gefitinib 250 mg/d, and placebo groups, respectively, median survival times were 9.9, 9.9, and 10.9 months (global ordered log-rank [GOLrank] P =.4560), median times to progression were 5.5, 5.8, and 6.0 months (GOLrank; P =.7633), and response rates were 49.7%, 50.3%, and 44.8%. No significant unexpected adverse events were seen.
   (C) 2004 by American Society of Clinical Oncology.
   Conclusion Gefitinib in combination with gemcitabine and cisplatin in chemotherapy-naive patients with advanced NSCLC did not have improved efficacy over gemcitabine and cisplatin alone. The reasons for this remain obscure and require further preclinical testing.
C1 Vrije Univ Amsterdam, Med Ctr, Dept Oncol, NL-1081 Amsterdam, Netherlands.
   Asklepios Fachkliniken, Munich, Germany.
   Thoraxklin, Heidelberg, Germany.
   Krankenhaus Grosshansdorf, Grosshansdorf, Germany.
   S Luigi Gonzaga Hosp, Turin, Italy.
   Hosp Germans Trias & Pujol, Barcelona, Spain.
   Reg Ctr Oncol, Lodz, Poland.
   AstraZeneca, Alderley Pk, England.
   Univ Texas, MD Anderson Canc Ctr, Houston, TX 77030 USA.
   Mem Sloan Kettering Canc Ctr, New York, NY 10021 USA.
   Cedars Sinai Comprenhens Canc Ctr, Beverly Hills, CA USA.
   Univ Wisconsin Hosp & Clin, Madison, WI 53792 USA.
   AstraZeneca Pharmaceut, Wilmington, DE USA.
   Vanderbilt Ingram Canc Ctr, Nashville, TN USA.
RP Giaccone, G (corresponding author), Vrije Univ Amsterdam, Med Ctr, Dept Oncol, De Boelelaan 1117, NL-1081 Amsterdam, Netherlands.
EM g.giaccone@nl.vumc
RI GONULLU, UGUR/F-4494-2015; Giaccone, Giuseppe/E-8297-2017; Johnson,
   David H./A-7437-2009
OI GONULLU, UGUR/0000-0002-4360-7297; Giaccone,
   Giuseppe/0000-0002-5023-7562; 
CR ALBERTI W, 1995, BRIT MED J, V311, P899
   Arteaga CL, 2002, ONCOLOGIST, V7, P31
   Bailey L. Renee, 2003, Proceedings of the American Association for Cancer Research Annual Meeting, V44, P1362
   Baselga J., 2000, SIGNAL, V1, P12
   Cardenal F, 1999, J CLIN ONCOL, V17, P12, DOI 10.1200/JCO.1999.17.1.12
   Ciardiello F, 2000, CLIN CANCER RES, V6, P2053
   DOUILLARD JY, 2002, P AN M AM SOC CLIN, V21, P298
   Fukuoka M, 2003, J CLIN ONCOL, V21, P2237, DOI 10.1200/JCO.2003.10.038
   GONZALEZLARRIBA JL, 2002, P AN M AM SOC CLIN, V21, pA95
   Herbst RS, 2004, J CLIN ONCOL, V22, P785, DOI 10.1200/JCO.2004.07.215
   HERBST RS, 2003, P AN M AM SOC CLIN, V22, P627
   Inoue A, 2003, LANCET, V361, P137, DOI 10.1016/S0140-6736(03)12190-3
   Kris MG, 2003, JAMA-J AM MED ASSOC, V290, P2149, DOI 10.1001/jama.290.16.2149
   NATALE RB, 2002, P AN M AM SOC CLIN, V21, pA292
   POCOCK SJ, 1975, BIOMETRICS, V31, P103, DOI 10.2307/2529712
   ROM DM, 1994, STAT MED, V13, P1583, DOI 10.1002/sim.4780131509
   Sandler AB, 2000, J CLIN ONCOL, V18, P122, DOI 10.1200/JCO.2000.18.1.122
   Schiller JH, 2002, NEW ENGL J MED, V346, P92, DOI 10.1056/NEJMoa011954
   Sirotnak FM, 2000, CLIN CANCER RES, V6, P4885
   Therasse P, 2000, J NATL CANCER I, V92, P205, DOI 10.1093/jnci/92.3.205
   Wells A., 2000, SIGNAL, V1, P4
   *WHO, 1997, JAMA-J AM MED ASSOC, V277, P925
   Woodburn JR, 1999, PHARMACOL THERAPEUT, V82, P241, DOI 10.1016/S0163-7258(98)00045-X
NR 23
TC 1379
Z9 1465
U1 4
U2 58
PU AMER SOC CLINICAL ONCOLOGY
PI ALEXANDRIA
PA 330 JOHN CARLYLE ST, STE 300, ALEXANDRIA, VA 22314 USA
SN 0732-183X
J9 J CLIN ONCOL
JI J. Clin. Oncol.
PD MAR 1
PY 2004
VL 22
IS 5
BP 777
EP 784
DI 10.1200/JCO.2004.08.001
PG 8
WC Oncology
SC Oncology
GA 780KY
UT WOS:000189380900006
PM 14990632
OA Green Published
DA 2021-12-02
ER

PT J
AU Pignon, JP
   Tribodet, H
   Scagliotti, GV
   Douillard, JY
   Shepherd, FA
   Stephens, RJ
   Dunant, A
   Torri, V
   Rosell, R
   Seymour, L
   Spiro, SG
   Rolland, E
   Fossati, R
   Aubert, D
   Ding, K
   Waller, D
   Le Chevalier, T
AF Pignon, Jean-Pierre
   Tribodet, Helene
   Scagliotti, Giorgio V.
   Douillard, Jean-Yves
   Shepherd, Frances A.
   Stephens, Richard J.
   Dunant, Ariane
   Torri, Valter
   Rosell, Rafael
   Seymour, Lesley
   Spiro, Stephen G.
   Rolland, Estelle
   Fossati, Roldano
   Aubert, Delphine
   Ding, Keyue
   Waller, David
   Le Chevalier, Thierry
TI Lung Adjuvant Cisplatin Evaluation: A pooled analysis by the LACE
   collaborative group
SO JOURNAL OF CLINICAL ONCOLOGY
LA English
DT Article; Proceedings Paper
CT 42nd Annual Meeting of the American-Society-of-Clinical-Oncology
CY JUN 02-06, 2006
CL Atlanta, GA
SP Amer Soc Clin Oncol
ID VINORELBINE PLUS CISPLATIN; STAGE-II; POSTOPERATIVE RADIOTHERAPY; CANCER
   NSCLC; CHEMOTHERAPY; METAANALYSIS; PATIENT; TRIAL; CARBOPLATIN;
   INFARCTION
AB Purpose
   Several recent trials have shown a significant overall survival (OS) benefit from postoperative cisplatin-based chemotherapy in patients with non-small-cell lung cancer (NSCLC). The aim of the Lung Adjuvant Cisplatin Evaluation was to identify treatment options associated with a higher benefit or groups of patients who particularly benefit from postoperative chemotherapy.
   Patients and Methods
   Individual patient data were collected and pooled from the five largest trials (4,584 patients) of cisplatin-based chemotherapy in completely resected patients that were conducted after the 1995 NSCLC meta-analysis. The interactions between patient subgroups or treatment types and chemotherapy effect on OS were analyzed using hazard ratios (HRs) and log-rank tests stratified by trial.
   Results
   With a median follow-up time of 5.2 years, the overall HR of death was 0.89 (95% CI, 0.82 to 0.96; P=.005), corresponding to a 5-year absolute benefit of 5.4% from chemotherapy. There was no heterogeneity of chemotherapy effect among trials. The benefit varied with stage (test for trend, P=.04; HR for stage IA = 1.40; 95% CI, 0.95 to 2.06; HR for stage IB = 0.93; 95% CI, 0.78 to 1.10; HR for stage II = 0.83; 95% CI, 0.73 to 0.95; and HR for stage III = 0.83; 95% CI, 0.72 to 0.94). The effect of chemotherapy did not vary significantly (test for interaction, P=.11) with the associated drugs, including vinorelbine (HR = 0.80; 95% CI, 0.70 to 0.91), etoposide or vinca alkaloid (HR = 0.92; 95% CI, 0.80 to 1.07), or other (HR = 0.97; 95% CI, 0.84 to 1.13). Chemotherapy effect was higher in patients with better performance status. There was no interaction between chemotherapy effect and sex, age, histology, type of surgery, planned radiotherapy, or planned total dose of cisplatin.
   Conclusion
   Postoperative cisplatin-based chemotherapy significantly improves survival in patients with NSCLC.
C1 Inst Gustave Roussy, F-94805 Villejuif, France.
   Univ Turin, Turin, Italy.
   Mario Negri Inst Pharmacol Res, Milan, Italy.
   Princess Margaret Hosp, Univ Hlth Network, Toronto, ON M4X 1K9, Canada.
   Natl Canc Inst, Kingston, ON, Canada.
   UCL Hosp, London, England.
   Glenfield Gen Hosp, Leicester LE3 9QP, Leics, England.
   Catalan Inst Oncol, Badalona, Spain.
RP Pignon, J (corresponding author), Inst Gustave Roussy, 39 Rue Camille Desmoulins, F-94805 Villejuif, France.
EM jppignon@igr.fr
RI Torri, Valter/H-7550-2015; Fossati, Roldano/ABF-2460-2020
OI Torri, Valter/0000-0001-9541-9354; PIGNON,
   Jean-Pierre/0000-0003-2047-1582
CR ABE O, 1995, NEW ENGL J MED, V333, P1444
   ALBERTI W, 1995, BRIT MED J, V311, P899
   Anders JC, 2006, RADIAT ONCOL, V1, DOI 10.1186/1748-717X-1-14
   [Anonymous], 1992, Lancet, V339, P1
   Ardizzoni A, 2007, J NATL CANCER I, V99, P847, DOI 10.1093/jnci/djk196
   Berghmans T, 2005, LUNG CANCER, V49, P13, DOI 10.1016/j.lungcan.2005.01.002
   Burdett S, 1998, LANCET, V352, P257
   Burdett S, 2005, J THORAC CARDIOV SUR, V129, P1205, DOI 10.1016/j.jtcvs.2004.12.032
   Burdett S, 2006, J THORAC ONCOL, V1, P611
   DOLL DC, 1986, J CLIN ONCOL, V4, P1405, DOI 10.1200/JCO.1986.4.9.1405
   Douillard JY, 2006, LANCET ONCOL, V7, P719, DOI 10.1016/S1470-2045(06)70804-X
   FERLAY J., 2001, GLOBOCAN 2000 CANC I
   Filipits M, 2007, J CLIN ONCOL, V25, P2735, DOI 10.1200/JCO.2006.08.2867
   Gilligan D, 2007, LANCET, V369, P1929, DOI 10.1016/S0140-6736(07)60714-4
   Higgins JPT, 2002, STAT MED, V21, P1539, DOI 10.1002/sim.1186
   Hotta K, 2004, J CLIN ONCOL, V22, P3852, DOI 10.1200/JCO.2004.02.109
   Hotta K, 2004, J CLIN ONCOL, V22, P3860, DOI 10.1200/JCO.2004.01.153
   Keller SM, 2000, NEW ENGL J MED, V343, P1217, DOI 10.1056/NEJM200010263431703
   Lally BE, 2006, J CLIN ONCOL, V24, P2998, DOI 10.1200/JCO.2005.04.6110
   Le Chevalier T, 2004, NEW ENGL J MED, V350, P351, DOI 10.1056/nejmoa031644
   Le Pechoux C, 2007, J CLIN ONCOL, V25, pE10, DOI 10.1200/JCO.2006.09.6263
   LEPECHOUX C, 2007, J CLIN ONCOL S, V25, pS389
   Numico G, 2005, CANCER, V103, P994, DOI 10.1002/cncr.20893
   Ohashi S, 2006, INTERNAL MED, V45, P1049, DOI 10.2169/internalmedicine.45.1720
   Olaussen KA, 2006, NEW ENGL J MED, V355, P983, DOI 10.1056/NEJMoa060570
   Pignon JP, 2006, ONCOLOGY-NY, V20, P1669
   PONN RB, 2005, GEN THORACIC SURG, P1548
   *PORT MET AN TRIAL, 2003, COCHRANE DB SYST REV, V1, P2142
   Scagliotti GV, 2003, JNCI-J NATL CANCER I, V95, P1453, DOI 10.1093/jnci/djg059
   Schemper M, 1996, CONTROL CLIN TRIALS, V17, P343, DOI 10.1016/0197-2456(96)00075-X
   Schimmel KJM, 2004, CANCER TREAT REV, V30, P181, DOI 10.1016/j.ctrv.2003.07.003
   Sedrakyan A, 2004, J THORAC CARDIOV SUR, V128, P414, DOI 10.1016/j.jtcvs.2004.04.027
   Shepherd F, 2007, EJC SUPPL, V5, P361, DOI 10.1016/S1359-6349(07)71344-7
   STEWART LA, 2007, J CLIN ONCOL, V25, pS397
   Strauss GM, 2006, J CLIN ONCOL, V24, p365S
   Waller D, 2004, EUR J CARDIO-THORAC, V26, P173, DOI 10.1016/j.ejcts.2004.03.041
   Winton T, 2005, NEW ENGL J MED, V352, P2589, DOI 10.1056/NEJMoa043623
   YUSUF S, 1985, PROG CARDIOVASC DIS, V27, P335, DOI 10.1016/S0033-0620(85)80003-7
NR 38
TC 1368
Z9 1427
U1 2
U2 43
PU AMER SOC CLINICAL ONCOLOGY
PI ALEXANDRIA
PA 2318 MILL ROAD, STE 800, ALEXANDRIA, VA 22314 USA
SN 0732-183X
EI 1527-7755
J9 J CLIN ONCOL
JI J. Clin. Oncol.
PD JUL 20
PY 2008
VL 26
IS 21
BP 3552
EP 3559
DI 10.1200/JCO.2007.13.9030
PG 8
WC Oncology
SC Oncology
GA 331ZF
UT WOS:000258050500016
PM 18506026
DA 2021-12-02
ER

PT J
AU Janne, PA
   Yang, JCH
   Kim, DW
   Planchard, D
   Ohe, Y
   Ramalingam, SS
   Ahn, MJ
   Kim, SW
   Su, WC
   Horn, L
   Haggstrom, D
   Felip, E
   Kim, JH
   Frewer, P
   Cantarini, M
   Brown, KH
   Dickinson, PA
   Ghiorghiu, S
   Ranson, M
AF Jaenne, Pasi A.
   Yang, James Chih-Hsin
   Kim, Dong-Wan
   Planchard, David
   Ohe, Yuichiro
   Ramalingam, Suresh S.
   Ahn, Myung-Ju
   Kim, Sang-We
   Su, Wu-Chou
   Horn, Leora
   Haggstrom, Daniel
   Felip, Enriqueta
   Kim, Joo-Hang
   Frewer, Paul
   Cantarini, Mireille
   Brown, Kathryn H.
   Dickinson, Paul A.
   Ghiorghiu, Serban
   Ranson, Malcolm
TI AZD9291 in EGFR Inhibitor-Resistant Non-Small-Cell Lung Cancer
SO NEW ENGLAND JOURNAL OF MEDICINE
LA English
DT Article
ID ACQUIRED-RESISTANCE; IRREVERSIBLE EGFR; OPEN-LABEL; PHASE-III;
   GEFITINIB; CHEMOTHERAPY; MUTATIONS; ERLOTINIB; AFATINIB; PLACEBO
AB BACKGROUND
   The EGFR T790M mutation is the most common mechanism of drug resistance to epidermal growth factor receptor (EGFR) tyrosine kinase inhibitors in patients who have lung cancer with an EGFR mutation (EGFR-mutated lung cancer). In preclinical models, the EGFR inhibitor AZD9291 has been shown to be effective against both EGFR tyrosine kinase inhibitor-sensitizing and T790M resistance mutations.
   METHODS
   We administered AZD9291 at doses of 20 to 240 mg once daily in patients with advanced lung cancer who had radiologically documented disease progression after previous treatment with EGFR tyrosine kinase inhibitors. The study included dose-escalation cohorts and dose-expansion cohorts. In the expansion cohorts, prestudy tumor biopsies were required for central determination of EGFR T790M status. Patients were assessed for safety, pharmacokinetics, and efficacy.
   RESULTS
   A total of 253 patients were treated. Among 31 patients enrolled in the dose-escalation cohorts, no dose-limiting toxic effects occurred at the doses evaluated. An additional 222 patients were treated in five expansion cohorts. The most common all-cause adverse events were diarrhea, rash, nausea, and decreased appetite. The overall objective tumor response rate was 51% (95% confidence interval [CI], 45 to 58). Among 127 patients with centrally confirmed EGFR T790M who could be evaluated for response, the response rate was 61% (95% CI, 52 to 70). In contrast, among 61 patients without centrally detectable EGFR T790M who could be evaluated for response, the response rate was 21% (95% CI, 12 to 34). The median progression-free survival was 9.6 months (95% CI, 8.3 to not reached) in EGFR T790M-positive patients and 2.8 months (95% CI, 2.1 to 4.3) in EGFR T790M-negative patients.
   CONCLUSIONS
   AZD9291 was highly active in patients with lung cancer with the EGFR T790M mutation who had had disease progression during prior therapy with EGFR tyrosine kinase inhibitors.
C1 [Jaenne, Pasi A.] Dana Farber Canc Inst, Lowe Ctr Thorac Oncol, Boston, MA 02215 USA.
   [Jaenne, Pasi A.] Dana Farber Canc Inst, Belfer Inst Appl Canc Sci, Boston, MA 02215 USA.
   [Yang, James Chih-Hsin] Natl Taiwan Univ, Taipei 10764, Taiwan.
   [Yang, James Chih-Hsin] Natl Taiwan Univ Hosp, Taipei, Taiwan.
   [Su, Wu-Chou] Cheng Kung Univ Hosp, Taipei, Taiwan.
   [Kim, Dong-Wan] Seoul Natl Univ Hosp, Seoul 110744, South Korea.
   [Ahn, Myung-Ju] Yonsei Univ Hlth Syst, Samsung Med Ctr, Seoul, South Korea.
   [Kim, Sang-We] Yonsei Univ Hlth Syst, Asan Med Ctr, Seoul, South Korea.
   [Kim, Joo-Hang] Yonsei Univ Hlth Syst, Yonsei Canc Ctr, Seoul, South Korea.
   [Planchard, David] Inst Gustave Roussy, Villejuif, France.
   [Ohe, Yuichiro] TKY Natl Canc Ctr, Tokyo, Japan.
   [Ramalingam, Suresh S.] Emory Univ, Winship Canc Inst, Atlanta, GA 30322 USA.
   [Horn, Leora] Vanderbilt Ingram Canc Ctr, Nashville, TN USA.
   [Haggstrom, Daniel] Carolinas Healthcare Syst, Levine Canc Inst, Charlotte, NC USA.
   [Felip, Enriqueta] Vall dHebron Univ Hosp, Barcelona, Spain.
   [Felip, Enriqueta] Vall dHebron Inst Oncol, Barcelona, Spain.
   [Frewer, Paul; Cantarini, Mireille; Brown, Kathryn H.; Dickinson, Paul A.; Ghiorghiu, Serban] AstraZeneca, Macclesfield, Cheshire, England.
   [Ranson, Malcolm] Univ Manchester, Christie Hosp, Manchester, Lancs, England.
RP Janne, PA (corresponding author), Dana Farber Canc Inst, Lowe Ctr Thorac Oncol, 450 Brookline Ave,HIM 223, Boston, MA 02215 USA.
EM pasi_janne@dfci.harvard.edu
RI Kim, Dong-Wan/J-5391-2012; Yang, James Chih-Hsin/W-1587-2019;
   Ramalingam, Suresh/AAV-7478-2020; FELIP, ENRIQUETA/AAG-6316-2019
OI Balmana, Judith/0000-0002-0762-6415; Yang, James
   Chih-Hsin/0000-0002-5586-5138; Su, Wu-Chou/0000-0003-2953-4105; FELIP,
   ENRIQUETA/0000-0002-7620-0098
FU AstraZenecaAstraZeneca; Boehringer IngelheimBoehringer Ingelheim; Chugai
   Pharmaceuticals; PfizerPfizer; Merrimack Pharmaceuticals; Clovis
   Oncology; RocheRoche Holding; NovartisNovartis; Merck Sharp DohmeMerck &
   Company; Roche-GenentechRoche HoldingGenentech; Eli LillyEli Lilly;
   Merck SeronoMerck & Company; Astellas PharmaAstellas Pharmaceuticals;
   CelgeneBristol-Myers SquibbCelgene Corporation; InnoPharma;
   GenentechRoche HoldingGenentech; AmgenAmgen; Biodesix; Ariad
   Pharmaceuticals; Bristol-Myers SquibbBristol-Myers Squibb; MerckMerck &
   Company
FX Supported by AstraZeneca.; Dr. Janne reports receiving consulting fees
   from AstraZeneca, Boehringer Ingelheim, Chugai Pharmaceuticals, Pfizer,
   Merrimack Pharmaceuticals, and Clovis Oncology and lecture fees from
   Roche and owning stock in Gatekeeper Pharmaceuticals. He also reports
   receiving royalties from patents related to a method of determining
   responsiveness of cancer to epidermal growth factor receptor
   (EGFR)-targeting treatments from LabCorp (U.S. patent numbers,
   7,294,468; 8,465,916; 7,964,349; and 8,105,769; licensed to LabCorp) and
   a pending patent related to EGFR inhibitors and methods of treating
   disorders (U.S. patent application number, 13/319,079; licensed to
   Gatekeeper Pharmaceuticals). Dr. Yang reports receiving fees for serving
   on advisory boards from AstraZeneca, Clovis Oncology, Novartis,
   Boehringer Ingelheim, Merck Sharp & Dohme, Roche-Genentech, Eli Lilly,
   Pfizer, Merck Serono, Astellas Pharma, Celgene, and InnoPharma, lecture
   fees from AstraZeneca, Boehringer Ingelheim, and Eli Lilly, travel
   support from AstraZeneca, Boehringer Ingelheim, Roche-Genentech, and Eli
   Lilly, grant support from Boehringer Ingelheim, and supplies for
   preclinical laboratory work from AstraZeneca and Boehringer Ingelheim.
   Dr. D.-W. Kim reports receiving consulting fees from Novartis and
   honoraria from Pfizer. Dr. Planchard reports receiving fees for serving
   on advisory boards from AstraZeneca, Roche, and Boehringer Ingelheim.
   Dr. Ramalingam reports receiving fees for serving on advisory boards
   from Genentech, Boehringer Ingelheim, Amgen, Biodesix, Ariad
   Pharmaceuticals, Eli Lilly, Bristol-Myers Squibb, Celgene, and Novartis.
   Dr. Horn reports serving on a steering committee for Bayer, acting as an
   unpaid consultant for Xcovery, and receiving fees for serving on
   advisory boards from Clovis Oncology, Genentech, and Merck, lecture fees
   from Boehringer Ingelheim, and grant support from Astellas Pharma. Dr.
   Felip reports receiving consulting fees from Eli Lilly, Pfizer, Roche,
   and Boehringer Ingelheim and lecture fees from AstraZeneca and Novartis.
   Mr. Frewer and Drs. Cantarini, Brown, Dickinson, and Ghiorghiu report
   being employees of and holding stock in AstraZeneca. Dr. Ranson reports
   serving on an independent data and safety monitoring committee for
   AstraZeneca. No other potential conflict of interest relevant to this
   article was reported.
CR Cross DAE, 2014, CANCER DISCOV, V4, P1046, DOI 10.1158/2159-8290.CD-14-0337
   Ellis PM, 2014, ASCO M, V32, P8036
   Engelman JA, 2007, CANCER RES, V67, P11924, DOI 10.1158/0008-5472.CAN-07-1885
   Engelman JA, 2007, SCIENCE, V316, P1039, DOI 10.1126/science.1141478
   Goldberg SB, 2013, ONCOLOGIST, V18, P1214, DOI 10.1634/theoncologist.2013-0168
   Greulich H, 2005, PLOS MED, V2, P1167, DOI 10.1371/journal.pmed.0020313
   Jackman D, 2010, J CLIN ONCOL, V28, P357, DOI 10.1200/JCO.2009.24.7049
   Janne PA, 2011, CLIN CANCER RES, V17, P1131, DOI 10.1158/1078-0432.CCR-10-1220
   Janjigian YY, 2014, CANCER DISCOV, V4, P1036, DOI 10.1158/2159-8290.CD-14-0326
   Ji HB, 2006, CANCER CELL, V9, P485, DOI 10.1016/j.ccr.2006.04.022
   Kobayashi S, 2005, NEW ENGL J MED, V352, P786, DOI 10.1056/NEJMoa044238
   Li D, 2008, ONCOGENE, V27, P4702, DOI 10.1038/onc.2008.109
   Lynch TJ, 2004, NEW ENGL J MED, V350, P2129, DOI 10.1056/NEJMoa040938
   Maemondo M, 2010, NEW ENGL J MED, V362, P2380, DOI 10.1056/NEJMoa0909530
   Miller VA, 2012, LANCET ONCOL, V13, pE186
   Miller VA, 2012, LANCET ONCOL, V13, P528, DOI 10.1016/S1470-2045(12)70087-6
   Mok TS, 2009, NEW ENGL J MED, V361, P947, DOI 10.1056/NEJMoa0810699
   Oh IJ, 2012, LUNG CANCER, V77, P121, DOI 10.1016/j.lungcan.2012.01.012
   Paez JG, 2004, SCIENCE, V304, P1497, DOI 10.1126/science.1099314
   Rosell R, 2012, LANCET ONCOL, V13, P239, DOI 10.1016/S1470-2045(11)70393-X
   Sequist LV, 2013, J CLIN ONCOL, V31, P3327, DOI 10.1200/JCO.2012.44.2806
   Shigematsu H, 2005, JNCI-J NATL CANCER I, V97, P339, DOI 10.1093/jnci/dji055
   Tracy S, 2004, CANCER RES, V64, P7241, DOI 10.1158/0008-5472.CAN-04-1905
   Wakelee HA, 2010, J CLIN ONCOL, V28, P3017
   Yap TA, 2010, J CLIN ONCOL, V28, P3965, DOI 10.1200/JCO.2009.26.7278
   Yu HA, 2013, CLIN CANCER RES, V19, P2240, DOI 10.1158/1078-0432.CCR-12-2246
   Yun CH, 2008, P NATL ACAD SCI USA, V105, P2070, DOI 10.1073/pnas.0709662105
NR 27
TC 1364
Z9 1439
U1 9
U2 259
PU MASSACHUSETTS MEDICAL SOC
PI WALTHAM
PA WALTHAM WOODS CENTER, 860 WINTER ST,, WALTHAM, MA 02451-1413 USA
SN 0028-4793
EI 1533-4406
J9 NEW ENGL J MED
JI N. Engl. J. Med.
PD APR 30
PY 2015
VL 372
IS 18
BP 1689
EP 1699
DI 10.1056/NEJMoa1411817
PG 11
WC Medicine, General & Internal
SC General & Internal Medicine
GA CG9RF
UT WOS:000353655000004
PM 25923549
HC Y
HP N
DA 2021-12-02
ER

PT J
AU Herbst, RS
   Giaccone, G
   Schiller, JH
   Natale, RB
   Miller, V
AF Herbst, RS
   Giaccone, G
   Schiller, JH
   Natale, RB
   Miller, V
TI Gefitinib in combination with paclitaxel and carboplatin in advanced
   non-small-cell lung cancer: A phase III trial - INTACT 2
SO JOURNAL OF CLINICAL ONCOLOGY
LA English
DT Article
ID GROWTH-FACTOR RECEPTOR; TYROSINE KINASE INHIBITOR; CHEMOTHERAPY
   REGIMENS; PLUS CARBOPLATIN; ZD1839 IRESSA; CISPLATIN; EFFICACY; TUMORS;
   EGFR
AB Purpose Preclinical studies indicate that gefitinib (Iressa, ZD1839; AstraZeneca, Wilmington, DE), an orally active epidermal growth factor receptor tyrosine kinase inhibitor, may enhance antitumor efficacy of cytotoxics, and combination with paclitaxel and carboplatin had acceptable tolerability in a phase I trial. Gefitinib monotherapy demonstrated unparalleled antitumor activity for a biologic agent, with less toxicity than docetaxel, in phase II trials in refractory, advanced non-small-cell lung cancer (NSCLC). This phase III, randomized, placebo-controlled, double-blind trial evaluated gefitinib plus paclitaxel and carboplatin in chemotherapy-naive patients with advanced NSCLC.
   Patients and Methods Patients received paclitaxel 225 mg/m(2) and carboplatin area under concentration/time curve of 6 mg/min/mL (day 1 every 3 weeks) plus gefitinib 500 mg/d, gefitinib 250 mg/d, or placebo. After a maximum of six cycles, daily gefitinib or placebo continued until disease progression. End points included overall survival, time to progression (TTP), response rate (RR), and safety evaluation.
   Results A total of 1,037 patients were recruited. Baseline demographic characteristics were well balanced. There was no difference in overall survival (median, 8.7, 9.8, and 9.9 months for gefitinib 500 mg/d, 250 mg/d, and placebo, respectively; P = .64), TTP, or RR between arms. Expected dose-related diarrhea and skin toxicity were observed in gefitinib-treated patients, with no new significant/unexpected safety findings from combination with chemotherapy. Subset analysis of patients with adenocarcinoma who received greater than or equal to 90 days' chemotherapy demonstrated statistically significant prolonged survival, suggesting a gefitinib maintenance effect.
   Conclusion Gefitinib showed no added benefit in survival, TTP, or RR compared with standard chemotherapy alone. This large, placebo-controlled trial confirmed the favorable gefitinib safety profile observed in phase I and II monotherapy trials.
   (C) 2004 by American Society of Clinical Oncology.
C1 Univ Texas, MD Anderson Canc Ctr, Dept Thorac Head & Neck Med Oncol, Unit 432, Houston, TX 77030 USA.
   Univ Wisconsin Hosp & Clin, Madison, WI 53792 USA.
   Cedars Sinai Comprehens Canc Ctr, Beverly Hills, CA USA.
   Mem Sloan Kettering Canc Ctr, New York, NY 10021 USA.
   Midw Canc Res Grp, Skokie, IL USA.
   Florida Canc Specialists, Ft Myers, FL USA.
   AstraZeneca, Wilmington, DE USA.
   Vanderbilt Ingram Canc Ctr, Nashville, TN USA.
   Free Univ Amsterdam, Med Ctr, NL-1081 HV Amsterdam, Netherlands.
   Thoraxklin, Heidelberg, Germany.
   S Luigi Gonzage Hosp, Turin, Italy.
   Hosp Badalona Germans Trias & Pujol, Barcelona, Spain.
   AstraZeneca, Alderley Pk, England.
RP Herbst, RS (corresponding author), Univ Texas, MD Anderson Canc Ctr, Dept Thorac Head & Neck Med Oncol, Unit 432, 1515 Holcombe Blvd, Houston, TX 77030 USA.
EM rherbst@mail.mdanderson.org
RI Giaccone, Giuseppe/E-8297-2017
OI Giaccone, Giuseppe/0000-0002-5023-7562
CR Arteaga CL, 2002, ONCOLOGIST, V7, P31
   Bailey L. Renee, 2003, Proceedings of the American Association for Cancer Research Annual Meeting, V44, P1362
   Baselga J, 2002, J CLIN ONCOL, V20, P4292, DOI 10.1200/JCO.2002.03.100
   BUDILLON A, 2001, P AM ASSOC CANC RES, V42, pR20
   Ciardiello F, 2000, CLIN CANCER RES, V6, P2053
   Fukuoka M, 2003, J CLIN ONCOL, V21, P2237, DOI 10.1200/JCO.2003.10.038
   Giaccone G, 2004, J CLIN ONCOL, V22, P777, DOI 10.1200/JCO.2004.08.001
   GOLDMAN CK, 1993, MOL BIOL CELL, V4, P121, DOI 10.1091/mbc.4.1.121
   Herbst RS, 2002, J CLIN ONCOL, V20, P3815, DOI 10.1200/JCO.2002.03.038
   Inoue A, 2003, LANCET, V361, P137, DOI 10.1016/S0140-6736(03)12190-3
   JANAS MS, 2003, P AM ASSOC CANC RES, V44, pR20
   JANMAAT ML, 2002, P AM ASSOC CANC RES, V43, pR20
   Kataki A, 2002, J LAB CLIN MED, V140, P320, DOI 10.1067/mlc.2002.128317
   Kelly K, 2001, J CLIN ONCOL, V19, P3210, DOI 10.1200/JCO.2001.19.13.3210
   Kris MG, 2003, JAMA-J AM MED ASSOC, V290, P2149, DOI 10.1001/jama.290.16.2149
   Massarelli E, 2003, LUNG CANCER-J IASLC, V39, P55, DOI 10.1016/S0169-5002(02)00308-2
   Meye Axel, 2001, Proceedings of the American Association for Cancer Research Annual Meeting, V42, P805
   Miller VA, 2003, J CLIN ONCOL, V21, P2094, DOI 10.1200/JCO.2003.12.008
   Moasser MM, 2001, CANCER RES, V61, P7184
   MORIKAWA K, 1988, CANCER RES, V48, P6863
   Nakagawa K, 2003, ANN ONCOL, V14, P922, DOI 10.1093/annonc/mdg250
   NATALE RB, 2002, P AN M AM SOC CLIN, V21, pA292
   Nicholson RI, 2001, EUR J CANCER, V37, pS9, DOI 10.1016/s0959-8049(01)00231-3
   Parkin DM, 2001, EUR J CANCER, V37, pS4, DOI 10.1016/S0959-8049(01)00267-2
   Ravindranath N, 2001, J ANDROL, V22, P432
   ROM DM, 1994, STAT MED, V13, P1583, DOI 10.1002/sim.4780131509
   Schiller JH, 2002, NEW ENGL J MED, V346, P92, DOI 10.1056/NEJMoa011954
   Sirotnak FM, 2000, CLIN CANCER RES, V6, P4885
   Slamon DJ, 2001, NEW ENGL J MED, V344, P783, DOI 10.1056/NEJM200103153441101
   Therasse P, 2000, J NATL CANCER I, V92, P205, DOI 10.1093/jnci/92.3.205
   VANWARMERDAM LJC, 1995, J CANCER RES CLIN, V121, P478, DOI 10.1007/BF01218365
   Woodburn JR, 1999, PHARMACOL THERAPEUT, V82, P241, DOI 10.1016/S0163-7258(98)00045-X
   1997, J AM MED ASS, V277, P925
NR 33
TC 1364
Z9 1441
U1 3
U2 51
PU AMER SOC CLINICAL ONCOLOGY
PI ALEXANDRIA
PA 2318 MILL ROAD, STE 800, ALEXANDRIA, VA 22314 USA
SN 0732-183X
EI 1527-7755
J9 J CLIN ONCOL
JI J. Clin. Oncol.
PD MAR 1
PY 2004
VL 22
IS 5
BP 785
EP 794
DI 10.1200/JCO.2004.07.215
PG 10
WC Oncology
SC Oncology
GA 780KY
UT WOS:000189380900007
PM 14990633
OA Green Published
DA 2021-12-02
ER

PT J
AU Winton, T
   Livingston, R
   Johnson, D
   Rigas, J
   Johnston, M
   Butts, C
   Cormier, Y
   Goss, G
   Inculet, R
   Vallieres, E
   Fry, W
   Bethune, D
   Ayoub, J
   Ding, K
   Seymour, L
   Graham, B
   Tsao, MS
   Gandara, D
   Kesler, K
   Demmy, T
   Shepherd, F
AF Winton, T
   Livingston, R
   Johnson, D
   Rigas, J
   Johnston, M
   Butts, C
   Cormier, Y
   Goss, G
   Inculet, R
   Vallieres, E
   Fry, W
   Bethune, D
   Ayoub, J
   Ding, K
   Seymour, L
   Graham, B
   Tsao, MS
   Gandara, D
   Kesler, K
   Demmy, T
   Shepherd, F
CA Natl Canc Inst Canada Clin Trials Grp
   Natl Canc Inst US Intergroup JBR 10
TI Vinorelbine plus cisplatin vs. observation in resected non-small-cell
   lung cancer
SO NEW ENGLAND JOURNAL OF MEDICINE
LA English
DT Article
ID RAS GENE-MUTATIONS; QUALITY-OF-LIFE; STAGE-II; ADJUVANT CHEMOTHERAPY;
   SURVIVAL; TRIAL; THERAPY
AB Background
   We undertook to determine whether adjuvant vinorelbine plus cisplatin prolongs overall survival among patients with completely resected early-stage non-small-cell lung cancer.
   Methods
   We randomly assigned patients with completely resected stage IB or stage II non-small-cell lung cancer to vinorelbine plus cisplatin or to observation. The primary end point was overall survival; principal secondary end points were recurrence-free survival and the toxicity and safety of the regimen.
   Results
   A total of 482 patients underwent randomization to vinorelbine plus cisplatin (242 patients) or observation (240); 45 percent of the patients had pathological stage IB disease and 55 percent had stage II, and all had an Eastern Cooperative Oncology Group performance status score of 0 or 1. In both groups, the median age was 61 years, 65 percent were men, and 53 percent had adenocarcinomas. Chemotherapy caused neutropenia in 88 percent of patients (including grade 3 febrile neutropenia in 7 percent) and death from toxic effects in two patients (0.8 percent). Nonhematologic toxic effects of chemotherapy were fatigue (81 percent of patients), nausea (80 percent), anorexia (55 percent), vomiting (48 percent), neuropathy (48 percent), and constipation (47 percent), but severe (grade 3 or greater) toxic effects were uncommon (<10 percent). Overall survival was significantly prolonged in the chemotherapy group as compared with the observation group (94 vs. 73 months; hazard ratio for death, 0.69; P=0.04), as was relapse-free survival (not reached vs. 46.7 months; hazard ratio for recurrence, 0.60; P<0.001). Five-year survival rates were 69 percent and 54 percent, respectively (P=0.03).
   Conclusions
   Adjuvant vinorelbine plus cisplatin has an acceptable level of toxicity and prolongs disease-free and overall survival among patients with completely resected early-stage non-small-cell lung cancer.
C1 Natl Canc Inst Canada Clin Trials Grp, Kingston, ON, Canada.
   SW Oncol Grp, San Antonio, TX USA.
   Eastern Cooperat Oncol Grp, Boston, MA USA.
   Canc & Leukemia Grp B, Chicago, IL USA.
RP Winton, T (corresponding author), Univ Alberta Hosp, Walter Mackenzie Hlth Sci Ctr 2D2 09, 8440 112th St, Edmonton, AB T6G 2B7, Canada.
EM twinton@cha.ab.ca
RI Tsao, Ming-Sound/M-3503-2017
OI Tsao, Ming/0000-0002-9160-5405; Vallieres, Eric/0000-0003-1732-2658
FU NATIONAL CANCER INSTITUTEUnited States Department of Health & Human
   ServicesNational Institutes of Health (NIH) - USANIH National Cancer
   Institute (NCI) [U10CA031946, U10CA004326] Funding Source: NIH RePORTER;
   NCI NIH HHSUnited States Department of Health & Human ServicesNational
   Institutes of Health (NIH) - USANIH National Cancer Institute (NCI)
   [CA31946, CA04326] Funding Source: Medline
CR Alam N, 2005, LUNG CANCER, V47, P385, DOI 10.1016/j.lungcan.2004.08.016
   ALBERTI W, 1995, BRIT MED J, V311, P899
   BEZIAK A, 2003, LUNG CANCER S4, V41, pS20
   Bonomi P, 2000, J CLIN ONCOL, V18, P623, DOI 10.1200/JCO.2000.18.3.623
   BROOKMEYER R, 1982, BIOMETRICS, V38, P29, DOI 10.2307/2530286
   Bunn PA, 1998, CLIN CANCER RES, V4, P1087
   Burdett S, 1998, LANCET, V352, P257
   COX DR, 1972, J R STAT SOC B, V34, P187
   Cullen M, 2003, THORAX, V58, P352, DOI 10.1136/thorax.58.4.352
   Giaccone G, 1998, J CLIN ONCOL, V16, P2133, DOI 10.1200/JCO.1998.16.6.2133
   Jemal A, 2004, CA-CANCER J CLIN, V54, P8, DOI 10.3322/canjclin.54.1.8
   KAPLAN EL, 1958, J AM STAT ASSOC, V53, P457, DOI 10.2307/2281868
   Keller SM, 2000, NEW ENGL J MED, V343, P1217, DOI 10.1056/NEJM200010263431703
   Keller SM, 2002, LUNG CANCER, V37, P303, DOI 10.1016/S0169-5002(02)00103-4
   Kelly K, 2001, J CLIN ONCOL, V19, P3210, DOI 10.1200/JCO.2001.19.13.3210
   Le Chevalier T, 2004, NEW ENGL J MED, V350, P351, DOI 10.1056/nejmoa031644
   LECHEVALIER T, 1994, J CLIN ONCOL, V12, P360, DOI 10.1200/JCO.1994.12.2.360
   MITSUDOMI T, 1991, CANCER RES, V51, P4999
   Mountain CF, 1997, CHEST, V111, P1710, DOI 10.1378/chest.111.6.1710
   POCOCK SJ, 1975, BIOMETRICS, V31, P103, DOI 10.2307/2529712
   PONN RB, 2005, GEN THORACIC SURG, P1548
   ROILA F, 1992, LANCET, V340, P96
   ROSELL R, 1993, ONCOGENE, V8, P2407
   Scagliotti GV, 2003, JNCI-J NATL CANCER I, V95, P1453, DOI 10.1093/jnci/djg059
   SHEPHERD FA, 2002, THORACIC SURG, P859
   Socinski MA, 2003, CHEST, V123, p226S, DOI 10.1378/chest.123.1_suppl.226S
   Soria JC, 2002, ANN ONCOL, V13, P1515, DOI 10.1093/annonc/mdf331
   Strauss GM, 2004, J CLIN ONCOL, V22, P7019
   SUGIO K, 1992, CANCER RES, V52, P2903
   Tsao MS, 1997, CLIN CANCER RES, V3, P1807
   TSIATIS AA, 1984, BIOMETRICS, V40, P797, DOI 10.2307/2530924
   Waller D, 2004, EUR J CARDIO-THORAC, V26, P173, DOI 10.1016/j.ejcts.2004.03.041
   Zojwalla NJ, 2004, J CLIN ONCOL, V22, p633S
NR 33
TC 1352
Z9 1414
U1 1
U2 38
PU MASSACHUSETTS MEDICAL SOC
PI WALTHAM
PA WALTHAM WOODS CENTER, 860 WINTER ST,, WALTHAM, MA 02451-1413 USA
SN 0028-4793
EI 1533-4406
J9 NEW ENGL J MED
JI N. Engl. J. Med.
PD JUN 23
PY 2005
VL 352
IS 25
BP 2589
EP 2597
DI 10.1056/NEJMoa043623
PG 9
WC Medicine, General & Internal
SC General & Internal Medicine
GA 937VJ
UT WOS:000229953700006
PM 15972865
DA 2021-12-02
ER

PT J
AU Carbone, DP
   Reck, M
   Paz-Ares, L
   Creelan, B
   Horn, L
   Steins, M
   Felip, E
   van den Heuvel, MM
   Ciuleanu, TE
   Badin, F
   Ready, N
   Hiltermann, TJN
   Nair, S
   Juergens, R
   Peters, S
   Minenza, E
   Wrangle, JM
   Rodriguez-Abreu, D
   Borghaei, H
   Blumenschein, GR
   Villaruz, LC
   Havel, L
   Krejci, J
   Jaime, JC
   Chang, H
   Geese, WJ
   Bhagavatheeswaran, P
   Chen, AC
   Socinski, MA
AF Carbone, D. P.
   Reck, M.
   Paz-Ares, L.
   Creelan, B.
   Horn, L.
   Steins, M.
   Felip, E.
   van den Heuvel, M. M.
   Ciuleanu, T. -E.
   Badin, F.
   Ready, N.
   Hiltermann, T. J. N.
   Nair, S.
   Juergens, R.
   Peters, S.
   Minenza, E.
   Wrangle, J. M.
   Rodriguez-Abreu, D.
   Borghaei, H.
   Blumenschein, G. R.
   Villaruz, L. C.
   Havel, L.
   Krejci, J.
   Corral Jaime, J.
   Chang, H.
   Geese, W. J.
   Bhagavatheeswaran, P.
   Chen, A. C.
   Socinski, M. A.
CA CheckMate 026 Investigators
TI First-Line Nivolumab in Stage IV or Recurrent Non-Small-Cell Lung Cancer
SO NEW ENGLAND JOURNAL OF MEDICINE
LA English
DT Article
ID PACLITAXEL PLUS CARBOPLATIN; PHASE-III; OPEN-LABEL; MAINTENANCE
   BEVACIZUMAB; THERAPY; CISPLATIN; CHEMOTHERAPY; GEMCITABINE; DOCETAXEL;
   TRIAL
AB BACKGROUND
   Nivolumab has been associated with longer overall survival than docetaxel among patients with previously treated non-small-cell lung cancer (NSCLC). In an open-label phase 3 trial, we compared first-line nivolumab with chemotherapy in patients with programmed death ligand 1 (PD-L1)-positive NSCLC.
   METHODS
   We randomly assigned, in a 1:1 ratio, patients with untreated stage IV or recurrent NSCLC and a PD-L1 tumor-expression level of 1% or more to receive nivolumab (administered intravenously at a dose of 3 mg per kilogram of body weight once every 2 weeks) or platinum-based chemotherapy (administered once every 3 weeks for up to six cycles). Patients receiving chemotherapy could cross over to receive nivolumab at the time of disease progression. The primary end point was progression-free survival, as assessed by means of blinded independent central review, among patients with a PD-L1 expression level of 5% or more.
   RESULTS
   Among the 423 patients with a PD-L1 expression level of 5% or more, the median progression-free survival was 4.2 months with nivolumab versus 5.9 months with chemotherapy (hazard ratio for disease progression or death, 1.15; 95% confidence interval [CI], 0.91 to 1.45; P = 0.25), and the median overall survival was 14.4 months versus 13.2 months (hazard ratio for death, 1.02; 95% CI, 0.80 to 1.30). A total of 128 of 212 patients (60%) in the chemotherapy group received nivolumab as subsequent therapy. Treatment-related adverse events of any grade occurred in 71% of the patients who received nivolumab and in 92% of those who received chemotherapy. Treatment-related adverse events of grade 3 or 4 occurred in 18% of the patients who received nivolumab and in 51% of those who received chemotherapy.
   CONCLUSIONS
   Nivolumab was not associated with significantly longer progression-free survival than chemotherapy among patients with previously untreated stage IV or recurrent NSCLC with a PD-L1 expression level of 5% or more. Overall survival was similar between groups. Nivolumab had a favorable safety profile, as compared with chemotherapy, with no new or unexpected safety signals. (Funded by Bristol-Myers Squibb and others; CheckMate 026 ClinicalTrials.gov number, NCT02041533.)
C1 [Carbone, D. P.] Ohio State Univ, Ctr Comprehens Canc, Columbus, OH 43210 USA.
   [Reck, M.] LungenClin Grosshansdorf, German Ctr Lung Res, Airway Res Ctr North, Grosshansdorf, Germany.
   [Steins, M.] Heidelberg Univ Hosp, Thoraxklin, Heidelberg, Germany.
   [Paz-Ares, L.; Corral Jaime, J.] Hosp Univ Doce Octubre, Ctr Nacl Invest Oncol, Madrid, Spain.
   [Paz-Ares, L.; Corral Jaime, J.] Univ Complutense Madrid, Madrid, Spain.
   [Felip, E.] Vall Dhebron Univ Hosp, Barcelona, Spain.
   [Rodriguez-Abreu, D.] Hosp Univ Insular Gran Canaria, Las Palmas Gran Canaria, Spain.
   [Creelan, B.] H Lee Moffitt Canc Ctr & Res Inst, Tampa, FL USA.
   [Horn, L.] Vanderbilt Univ, Med Ctr, Nashville, TN USA.
   [van den Heuvel, M. M.] Antoni Van Leeuwenhoek Ziekenhuis, Amsterdam, Netherlands.
   [Hiltermann, T. J. N.] Univ Groningen, Univ Med Ctr Groningen, Groningen, Netherlands.
   [Ciuleanu, T. -E.] Prof Dr Ion Chiricuta Inst Oncol, Cluj Napoca, Romania.
   [Ciuleanu, T. -E.] Univ Med & Pharm Iuliu Hatieganu, Cluj Napoca, Romania.
   [Badin, F.] Baptist Hlth Lexington, Lexington, KY USA.
   [Ready, N.] Duke Univ, Durham, NC USA.
   [Nair, S.] Lehigh Valley Hlth Network, Allentown, PA USA.
   [Borghaei, H.] Fox Chase Canc Ctr, 7701 Burholme Ave, Philadelphia, PA 19111 USA.
   [Villaruz, L. C.; Socinski, M. A.] Univ Pittsburgh, Med Ctr, Ctr Canc, Pittsburgh, PA USA.
   [Juergens, R.] Juravinski Canc Ctr, Hamilton, ON, Canada.
   [Peters, S.] Lausanne Univ Hosp, Oncol Dept, Lausanne, Switzerland.
   [Minenza, E.] Santa Maria Hosp, Terni, Italy.
   [Wrangle, J. M.] Hollings Canc Ctr, Charleston, SC USA.
   [Blumenschein, G. R.] Univ Texas MD Anderson Canc Ctr, Dept Thorac Head & Neck Med Oncol, Houston, TX 77030 USA.
   [Havel, L.; Krejci, J.] Nemocnice Na Bulovce, Klin Pneumol & Hrudni Chirurg, Prague, Czech Republic.
   [Chang, H.; Geese, W. J.; Bhagavatheeswaran, P.; Chen, A. C.] Bristol Myers Squibb, Princeton, NJ USA.
RP Carbone, DP (corresponding author), 488 Biomed Res Tower,460 W 12th Ave, Columbus, OH 43210 USA.
EM david.carbone@osumc.edu
RI , HiltermannTJN/ABA-9144-2021; Curioni-Fontecedro,
   Alessandra/R-4950-2018; van den Heuvel, Michel M/D-9491-2017; Paz-Ares,
   Luis/AAH-2750-2019; Reck, Martin/ABF-5721-2020; FELIP,
   ENRIQUETA/AAG-6316-2019; Ciuleanu, Tudor-Eliade/ABH-8452-2020
OI van den Heuvel, Michel M/0000-0002-6372-2153; Reck,
   Martin/0000-0002-5348-4462; Boyer, Michael/0000-0002-0452-2987;
   Rodriguez-Abreu, Delvys/0000-0003-0506-1366; FELIP,
   ENRIQUETA/0000-0002-7620-0098; Ostoros, Gyula/0000-0001-5339-7257;
   Arrieta, Oscar/0000-0002-1164-3779; Ciuleanu, Tudor
   Eliade/0000-0003-0958-5597; Decoster, Lore/0000-0001-7563-0179; Balmana,
   Judith/0000-0002-0762-6415; Blasco Cordellat, Ana/0000-0001-5889-0382;
   Fujita, Shiro/0000-0002-2629-0152
FU Bristol-Myers SquibbBristol-Myers Squibb; NATIONAL CANCER
   INSTITUTEUnited States Department of Health & Human ServicesNational
   Institutes of Health (NIH) - USANIH National Cancer Institute (NCI)
   [K12CA157688, P30CA016672, P30CA016058, UG1CA233259] Funding Source: NIH
   RePORTER
FX Funded by Bristol-Myers Squibb and others; CheckMate 026
   ClinicalTrials.gov number, NCT02041533.
CR BARLESI F, 2016, ANN ONCOL SUPPL 6, V27
   Borghaei H, 2015, NEW ENGL J MED, V373, P1627, DOI 10.1056/NEJMoa1507643
   Brahmer J, 2015, NEW ENGL J MED, V373, P123, DOI 10.1056/NEJMoa1504627
   Eisenhauer EA, 2009, EUR J CANCER, V45, P228, DOI 10.1016/j.ejca.2008.10.026
   Ettinger DS, 2016, J NATL COMPR CANC NE, V14, P255, DOI 10.6004/jnccn.2016.0031
   Gettinger S, 2014, AM SOC CLIN ONC ANN
   Gettinger S, 2016, J CLIN ONCOL, V34, P2980, DOI 10.1200/JCO.2016.66.9929
   Hellmann M., 2016, 14 INT C TARG ANT TH
   Kowanetz M, 2017, J THORAC ONCOL, V12, pS321, DOI 10.1016/j.jtho.2016.11.343
   Masters GA, 2015, J CLIN ONCOL, V33, P3488, DOI 10.1200/JCO.2015.62.1342
   Patel JD, 2013, J CLIN ONCOL, V31, P4349, DOI 10.1200/JCO.2012.47.9626
   Paz-Ares L, 2015, LANCET ONCOL, V16, P328, DOI 10.1016/S1470-2045(15)70046-X
   Reck M, 2016, NEW ENGL J MED, V375, P1823, DOI 10.1056/NEJMoa1606774
   Remon J, 2017, BMC MED, V15, DOI 10.1186/s12916-017-0819-3
   Rizvi NA, 2015, SCIENCE, V348, P124, DOI 10.1126/science.aaa1348
   Scagliotti GV, 2008, J CLIN ONCOL, V26, P3543, DOI 10.1200/JCO.2007.15.0375
   Socinski MA, 2012, J CLIN ONCOL, V30, P2055, DOI 10.1200/JCO.2011.39.5848
   Thatcher N, 2015, LANCET ONCOL, V16, P763, DOI 10.1016/S1470-2045(15)00021-2
   Wakelee HA, 2006, J THORAC ONCOL, V1, P441, DOI 10.1097/01243894-200606000-00011
   Zinner RG, 2015, J THORAC ONCOL, V10, P134, DOI 10.1097/JTO.0000000000000366
NR 20
TC 1323
Z9 1400
U1 10
U2 143
PU MASSACHUSETTS MEDICAL SOC
PI WALTHAM
PA WALTHAM WOODS CENTER, 860 WINTER ST,, WALTHAM, MA 02451-1413 USA
SN 0028-4793
EI 1533-4406
J9 NEW ENGL J MED
JI N. Engl. J. Med.
PD JUN 22
PY 2017
VL 376
IS 25
BP 2415
EP 2426
DI 10.1056/NEJMoa1613493
PG 12
WC Medicine, General & Internal
SC General & Internal Medicine
GA EY2BW
UT WOS:000403774400005
PM 28636851
OA Green Accepted, Green Published, Bronze
HC Y
HP N
DA 2021-12-02
ER

PT J
AU Cappuzzo, F
   Hirsch, FR
   Rossi, E
   Bartolini, S
   Ceresoli, GL
   Bemis, L
   Haney, J
   Witta, S
   Danenberg, K
   Domenichini, I
   Ludovini, V
   Magrini, E
   Gregorc, V
   Doglioni, C
   Sidoni, A
   Tonato, M
   Franklin, WA
   Crino, L
   Bunn, PA
   Varella-Garcia, M
AF Cappuzzo, F
   Hirsch, FR
   Rossi, E
   Bartolini, S
   Ceresoli, GL
   Bemis, L
   Haney, J
   Witta, S
   Danenberg, K
   Domenichini, I
   Ludovini, V
   Magrini, E
   Gregorc, V
   Doglioni, C
   Sidoni, A
   Tonato, M
   Franklin, WA
   Crino, L
   Bunn, PA
   Varella-Garcia, M
TI Epidermal growth factor receptor gene and protein and gefitinib
   sensitivity in non-small-cell lung cancer
SO JNCI-JOURNAL OF THE NATIONAL CANCER INSTITUTE
LA English
DT Article
ID TYROSINE KINASE INHIBITORS; EGFR MUTATIONS; ONCOLOGY-GROUP; EXPRESSION;
   SURVIVAL; EFFICACY; TRIAL; AMPLIFICATION; CHEMOTHERAPY; APOPTOSIS
AB Background: Gefitinib is a selective inhibitor of the epidermal growth factor (EGFR) tyrosine kinase, which is overexpressed in many cancers, including non-small-cell lung cancer (NSCLC). We carried out a clinical study to compare the relationship between EGFR gene copy number, EGFR protein expression, EGFR mutations, and Akt activation status as predictive markers for gefitinib therapy in advanced NSCLC. Methods: Tumors from 102 NSCLC patients treated daily with 250 mg of gefitinib were evaluated for EGFR status by fluorescence in situ hybridization (FISH), DNA sequencing, and immunohistochemistry and for Akt activation status (phospho-Akt [P-Akt]) by immunohistochemistry. Time to progression, overall survival, and 95% confidence intervals (CIs) were calculated and evaluated by the Kaplan-Meier method; groups were compared using the log-rank test. Risk factors associated with survival were evaluated using Cox proportional hazards regression modeling and multivariable analysis. All statistical tests were two-sided. Results: Amplification or high polysomy of the EGFR gene (seen in 33 of 102 patients) and high protein expression (seen in 58 of 98 patients) were statistically significantly associated with better response (36% versus 3%, mean difference = 34%, 95% CI = 16.6 to 50.3; P <.001), disease control rate (67% versus 26%, mean difference = 40.6%, 95% CI = 21.5 to 59.7; P <.001), time to progression (9.0 versus 2.5 months, mean difference = 6.5 months, 95% CI = 2.8 to 10.3; P <.001), and survival (18.7 versus 7.0 months, mean difference = 11.7 months, 95% CI = 2.1 to 21.4; P =.03). EGFR mutations (seen in 15 of 89 patients) were also statistically significantly related to response and time to progression, but the association with survival was not statistically significant, and 40% of the patients with mutation had progressive disease. In multivariable analysis, only high EGFR gene copy number remained statistically significantly associated with better survival (hazard ratio = 0.44, 95% CI = 0.23 to 0.82). Independent of EGFR assessment method, EGFR(+)P-Akt(+) patients had a statistically significantly better outcome than EGFR(-), P-Akt(-), or EGFR(+)/P-Akt(-) patients. Conclusions: High EGFR gene copy number identified by FISH may be an effective molecular predictor for gefitinib efficacy in advanced NSCLC.
C1 Univ Colorado, Ctr Canc, Dept Med & Pathol, Aurora, CO 80010 USA.
   Univ Colorado, Hlth Sci Ctr, Aurora, CO 80010 USA.
   Bellaria Hosp, Bologna, Italy.
   Interuniv Consortium, Bologna, Italy.
   Univ Hosp San Raffaele, Inst Sci, Milan, Italy.
   Response Genet Inc, Los Angeles, CA USA.
   Monteluce Policlin, Perugia, Italy.
RP Hirsch, FR (corresponding author), Univ Colorado, Ctr Canc, Dept Med & Pathol, 12801 E 17th Ave,POB 6511,Mail Stop 8111, Aurora, CO 80010 USA.
EM fred.hirsch@uchsc.edu
RI Cappuzzo, federico/R-2827-2016; SIDONI, Angelo/K-8171-2016
OI Cappuzzo, federico/0000-0002-6295-6767; SIDONI,
   Angelo/0000-0002-8458-5901; DOGLIONI, Claudio/0000-0002-4969-5216;
   Bemis, Lynne/0000-0001-9986-7154
FU NATIONAL CANCER INSTITUTEUnited States Department of Health & Human
   ServicesNational Institutes of Health (NIH) - USANIH National Cancer
   Institute (NCI) [P30CA046934, U01CA085070, P50CA058187] Funding Source:
   NIH RePORTER; NCI NIH HHSUnited States Department of Health & Human
[truncated: 424,370 more chars]
