# Supplementary material for: Evolutions in the management of non-small cell lung cancer: A bibliometric study from the 100 most impactful articles in the field
Source: Front Oncol. 2022 Aug 17;12:939838. doi: 10.3389/fonc.2022.939838 (PMC9428518; doi:10.3389/fonc.2022.939838)
Supplement: Supplementary file 1 [file DataSheet_1.zip › Additional files/Source data/Raw data from WOSCC.xls]

## Sheet: savedrecs
Publication Type	Authors	Book Authors	Book Editors	Book Group Authors	Author Full Names	Book Author Full Names	Group Authors	Article Title	Source Title	Book Series Title	Book Series Subtitle	Language	Document Type	Conference Title	Conference Date	Conference Location	Conference Sponsor	Conference Host	Author Keywords	Keywords Plus	Abstract	Addresses	Reprint Addresses	Email Addresses	Researcher Ids	ORCIDs	Funding Orgs	Funding Text	Cited References	Cited Reference Count	Times Cited, WoS Core	Times Cited, All Databases	180 Day Usage Count	Since 2013 Usage Count	Publisher	Publisher City	Publisher Address	ISSN	eISSN	ISBN	Journal Abbreviation	Journal ISO Abbreviation	Publication Date	Publication Year	Volume	Issue	Part Number	Supplement	Special Issue
J	Paez, JG; Janne, PA; Lee, JC; Tracy, S; Greulich, H; Gabriel, S; Herman, P; Kaye, FJ; Lindeman, N; Boggon, TJ; Naoki, K; Sasaki, H; Fujii, Y; Eck, MJ; Sellers, WR; Johnson, BE; Meyerson, M				Paez, JG; Janne, PA; Lee, JC; Tracy, S; Greulich, H; Gabriel, S; Herman, P; Kaye, FJ; Lindeman, N; Boggon, TJ; Naoki, K; Sasaki, H; Fujii, Y; Eck, MJ; Sellers, WR; Johnson, BE; Meyerson, M			EGFR mutations in lung cancer: Correlation with clinical response to gefitinib therapy	SCIENCE			English	Article							GROWTH-FACTOR RECEPTOR; TYROSINE KINASE; BRAF GENE; INHIBITOR; SENSITIVITY; TRIAL; AMPLIFICATION; COMBINATION; PACLITAXEL; EFFICACY	Receptor tyrosine kinase genes were sequenced in non - small cell lung cancer (NSCLC) and matched normal tissue. Somatic mutations of the epidermal growth factor receptor gene EGFR were found in 15 of 58 unselected tumors from Japan and 1 of 61 from the United States. Treatment with the EGFR kinase inhibitor gefitinib (Iressa) causes tumor regression in some patients with NSCLC, more frequently i…	Dana Farber Canc Inst, Dept Med Oncol, Boston, MA 02115 USA; Dana Farber Canc Inst, Dept Canc Biol, Boston, MA 02115 USA; Brigham & Womens Hosp, Dept Med, Boston, MA 02115 USA; Harvard Univ, Sch Med, Dept Pathol, Boston, MA 02115 USA; Harvard Univ, Sch Med, Dept Biol Chem, Boston, MA 02115 USA; Harvard Univ, Sch Med, Dept Mol Pharmacol, Boston, MA 02115 USA; MIT & Harvard, Broad Inst, Cambridge, …	Sellers, WR (corresponding author), Dana Farber Canc Inst, Dept Med Oncol, Boston, MA 02115 USA.	William_Sellers@dfci.harvard.edu; Bruce_Johnson@dfci.harvard.edu; Matthew_Meyerson@dfci.harvard.edu	Meyerson, Matthew L/E-7123-2012; Naoki, Katsuhiko/J-5937-2019; kaye, frederic/E-2437-2011	Naoki, Katsuhiko/0000-0002-9637-1388;	NATIONAL CANCER INSTITUTEUnited States Department of Health & Human ServicesNational Institutes of Health (NIH) - USANIH National Cancer Institute (NCI) [Z01SC007256, ZIASC007256] Funding Source: NIH RePORTER			26	7340	7719	29	865	AMER ASSOC ADVANCEMENT SCIENCE	WASHINGTON	1200 NEW YORK AVE, NW, WASHINGTON, DC 20005 USA	0036-8075			SCIENCE	Science	JUN 4	2004	304	5676
J	Mok, TS; Wu, YL; Thongprasert, S; Yang, CH; Chu, DT; Saijo, N; Sunpaweravong, P; Han, BH; Margono, B; Ichinose, Y; Nishiwaki, Y; Ohe, Y; Yang, JJ; Chewaskulyong, B; Jiang, HY; Duffield, EL; Watkins, CL; Armour, AA; Fukuoka, M				Mok, Tony S.; Wu, Yi-Long; Thongprasert, Sumitra; Yang, Chih-Hsin; Chu, Da-Tong; Saijo, Nagahiro; Sunpaweravong, Patrapim; Han, Baohui; Margono, Benjamin; Ichinose, Yukito; Nishiwaki, Yutaka; Ohe, Yuichiro; Yang, Jin-Ji; Chewaskulyong, Busyamas; Jiang, Haiyi; Duffield, Emma L.; Watkins, Claire L.; Armour, Alison A.; Fukuoka, Masahiro			Gefitinib or Carboplatin-Paclitaxel in Pulmonary Adenocarcinoma.	NEW ENGLAND JOURNAL OF MEDICINE			English	Article							CELL LUNG-CANCER; FACTOR-RECEPTOR GENE; PROSPECTIVE PHASE-II; FUNCTIONAL ASSESSMENT; 1ST-LINE GEFITINIB; TREATED PATIENTS; EGFR MUTATIONS; THERAPY; MULTICENTER; ERLOTINIB	Background: Previous, uncontrolled studies have suggested that first-line treatment with gefitinib would be efficacious in selected patients with non-small-cell lung cancer. Methods: In this phase 3, open-label study, we randomly assigned previously untreated patients in East Asia who had advanced pulmonary adenocarcinoma and who were nonsmokers or former light smokers to receive gefitinib (250 m…	[Mok, Tony S.] Chinese Univ Hong Kong, Sir YK Pao Ctr Canc, Dept Clin Oncol, State Key Lab Oncol S China, Hong Kong, Hong Kong, Peoples R China; [Wu, Yi-Long; Yang, Jin-Ji] Guangdong Gen Hosp, Guangzhou, Guangdong, Peoples R China; [Chu, Da-Tong] Chinese Acad Med Sci, Canc Hosp, Beijing 100037, Peoples R China; [Han, Baohui] Shanghai Chest Hosp, Shanghai, Peoples R China; [Thongprasert, Sumitra; …	Mok, TS (corresponding author), Chinese Univ Hong Kong, Prince Wales Hosp, Dept Clin Oncol, Shatin, Hong Kong, Peoples R China.	tony@clo.cuhk.edu.hk	Wu, Yi-Long/C-3396-2008; Yang, James Chih-Hsin/W-1587-2019; Mok, Tony Shu Kam/B-2310-2019; Wu, Yi-Long/AAW-9832-2020	Wu, Yi-Long/0000-0002-3611-0258; Mok, Tony Shu Kam/0000-0002-8251-0551; Wu, Yi-Long/0000-0002-3611-0258; Yang, James Chih-Hsin/0000-0002-5586-5138	AstraZenecaAstraZeneca	We thank the patients and investigators for their participation in this study and Annette Smith, Ph. D., from Complete Medical Communications, who provided editing support funded by AstraZeneca.		32	5931	6322	19	594	MASSACHUSETTS MEDICAL SOC	WALTHAM	WALTHAM WOODS CENTER, 860 WINTER ST,, WALTHAM, MA 02451-1413 USA	0028-4793	1533-4406		NEW ENGL J MED	N. Engl. J. Med.	SEP 3	2009	361	10
J	Borghaei, H; Paz-Ares, L; Horn, L; Spigel, DR; Steins, M; Ready, NE; Chow, LQ; Vokes, EE; Felip, E; Holgado, E; Barlesi, F; Kohlhaufl, M; Arrieta, O; Burgio, MA; Fayette, J; Lena, H; Poddubskaya, E; Gerber, DE; Gettinger, SN; Rudin, CM; Rizvi, N; Crino, L; Blumenschein, GR; Antonia, SJ; Dorange, C; Harbison, CT; Finckenstein, FG; Brahmer, JR				Borghaei, H.; Paz-Ares, L.; Horn, L.; Spigel, D. R.; Steins, M.; Ready, N. E.; Chow, L. Q.; Vokes, E. E.; Felip, E.; Holgado, E.; Barlesi, F.; Kohlhaeufl, M.; Arrieta, O.; Burgio, M. A.; Fayette, J.; Lena, H.; Poddubskaya, E.; Gerber, D. E.; Gettinger, S. N.; Rudin, C. M.; Rizvi, N.; Crino, L.; Blumenschein, G. R.; Antonia, S. J.; Dorange, C.; Harbison, C. T.; Finckenstein, F. Graf; Brahmer, J. R.			Nivolumab versus Docetaxel in Advanced Nonsquamous Non-Small-Cell Lung Cancer	NEW ENGLAND JOURNAL OF MEDICINE			English	Article							PHASE-III TRIAL; ANTI-PD-1 ANTIBODY; SAFETY; ERLOTINIB; BLOCKADE	BACKGROUND Nivolumab, a fully human IgG4 programmed death 1 (PD-1) immune-checkpoint-inhibitor antibody, disrupts PD-1-mediated signaling and may restore antitumor immunity. METHODS In this randomized, open-label, international phase 3 study, we assigned patients with nonsquamous non-small-cell lung cancer (NSCLC) that had progressed during or after platinum-based doublet chemotherapy to receive …	[Borghaei, H.] Fox Chase Canc Ctr, Philadelphia, PA 19111 USA; [Paz-Ares, L.] Hosp Univ Virgen del Rocio, Seville, Spain; [Felip, E.] Vall dHebron Univ Hosp, Barcelona, Spain; [Felip, E.] Vall dHebron Inst Oncol, Barcelona, Spain; [Holgado, E.] Hosp Madrid, Madrid, Spain; [Horn, L.] Vanderbilt Ingram Canc Ctr, Nashville, TN USA; [Spigel, D. R.] Sarah Cannon Res Inst, Nashville, TN USA; [Spigel, D…	Borghaei, H (corresponding author), Fox Chase Canc Ctr, 333 Cottman Ave, Philadelphia, PA 19111 USA.	hossein.borghaei@fccc.edu	Arrieta, Oscar/ABH-6022-2020; Poddubskaya, Elena/AAU-9664-2020; FELIP, ENRIQUETA/AAG-6316-2019; Paz-Ares, Luis/AAH-2750-2019; Miquel, Josep Maria/AAG-3508-2019; Rudin, Charles/R-2530-2019; Vokes, Everett/Q-2146-2019; Poddubskaya, Elena/AAK-7600-2021	Rudin, Charles/0000-0001-5204-3465; Balmana, Judith/0000-0002-0762-6415; FELIP, ENRIQUETA/0000-0002-7620-0098; Arrieta, Oscar/0000-0002-1164-3779; Poddubskaya, Elena/0000-0001-6476-6337; Gerber, David/0000-0002-7812-6741	Bristol-Myers SquibbBristol-Myers Squibb; NATIONAL CANCER INSTITUTEUnited States Department of Health & Human ServicesNational Institutes of Health (NIH) - USANIH National Cancer Institute (NCI) [P30CA008748] Funding Source: NIH RePORTER	Funded by Bristol-Myers Squibb; CheckMate 057 ClinicalTrials.gov number, NCT01673867.		20	5453	5655	19	410	MASSACHUSETTS MEDICAL SOC	WALTHAM	WALTHAM WOODS CENTER, 860 WINTER ST,, WALTHAM, MA 02451-1413 USA	0028-4793	1533-4406		NEW ENGL J MED	N. Engl. J. Med.	OCT 22	2015	373	17
J	Reck, M; Rodriguez-Abreu, D; Robinson, AG; Hui, RN; Csoszi, T; Fulop, A; Gottfried, M; Peled, N; Tafreshi, A; Cuffe, S; O'Brien, M; Rao, S; Hotta, K; Leiby, MA; Lubiniecki, GM; Shentu, Y; Rangwala, R; Brahmer, JR				Reck, Martin; Rodriguez-Abreu, Delvys; Robinson, Andrew G.; Hui, Rina; Csoszi, Tibor; Fulop, Andrea; Gottfried, Maya; Peled, Nir; Tafreshi, Ali; Cuffe, Sinead; O'Brien, Mary; Rao, Suman; Hotta, Katsuyuki; Leiby, Melanie A.; Lubiniecki, Gregory M.; Shentu, Yue; Rangwala, Reshma; Brahmer, Julie R.		KEYNOTE-024 Investigators	Pembrolizumab versus Chemotherapy for PD-L1-Positive Non-Small-Cell Lung Cancer	NEW ENGLAND JOURNAL OF MEDICINE			English	Article							KEYNOTE-012; IPILIMUMAB; MELANOMA; TRIAL	BACKGROUND Pembrolizumab is a humanized monoclonal antibody against programmed death 1 (PD-1) that has antitumor activity in advanced non-small-cell lung cancer (NSCLC), with increased activity in tumors that express programmed death ligand 1 (PD-L1). METHODS In this open-label, phase 3 trial, we randomly assigned 305 patients who had previously untreated advanced NSCLC with PD-L1 expression on a…	[Reck, Martin] German Ctr Lung Res, Lung Clin Grosshansdorf, Airway Res Ctr North, Grosshansdorf, Germany; [Rodriguez-Abreu, Delvys] Hosp Univ Insular Gran Canaria, Las Palmas Gran Canaria, Spain; [Robinson, Andrew G.] Kingston Gen Hosp, Canc Ctr Southeastern Ontario, Kingston, ON, Canada; [Hui, Rina] Westmead Hosp, Sydney, NSW, Australia; [Hui, Rina] Univ Sydney, Sydney, NSW, Australia; [Tafresh…	Brahmer, JR (corresponding author), Sidney Kimmel Comprehens Canc Ctr Johns Hopkins, Bunting Blaustein Canc Res Bldg,1650 Orleans St, Baltimore, MD 21287 USA.		FELIP, ENRIQUETA/AAG-6316-2019; Tiseo, Marcello/K-6119-2016; Reck, Martin/ABF-5721-2020; Hui, Rina/L-6114-2019	Tiseo, Marcello/0000-0002-9553-8465; Reck, Martin/0000-0002-5348-4462; Juan, Oscar/0000-0002-7772-9030; FELIP, ENRIQUETA/0000-0002-7620-0098; Rodriguez-Abreu, Delvys/0000-0003-0506-1366; Bennouna, Jaafar/0000-0002-5034-1108; Balmana, Judith/0000-0002-0762-6415	Merck (Kenilworth, NJ)Merck & Company	Supported by Merck (Kenilworth, NJ).		15	4777	4940	20	352	MASSACHUSETTS MEDICAL SOC	WALTHAM	WALTHAM WOODS CENTER, 860 WINTER ST,, WALTHAM, MA 02451-1413 USA	0028-4793	1533-4406		NEW ENGL J MED	N. Engl. J. Med.	NOV 10	2016	375	19
J	Rizvi, NA; Hellmann, MD; Snyder, A; Kvistborg, P; Makarov, V; Havel, JJ; Lee, W; Yuan, JD; Wong, P; Ho, TS; Miller, ML; Rekhtman, N; Moreira, AL; Ibrahim, F; Bruggeman, C; Gasmi, B; Zappasodi, R; Maeda, Y; Sander, C; Garon, EB; Merghoub, T; Wolchok, JD; Schumacher, TN; Chan, TA				Rizvi, Naiyer A.; Hellmann, Matthew D.; Snyder, Alexandra; Kvistborg, Pia; Makarov, Vladimir; Havel, Jonathan J.; Lee, William; Yuan, Jianda; Wong, Phillip; Ho, Teresa S.; Miller, Martin L.; Rekhtman, Natasha; Moreira, Andre L.; Ibrahim, Fawzia; Bruggeman, Cameron; Gasmi, Billel; Zappasodi, Roberta; Maeda, Yuka; Sander, Chris; Garon, Edward B.; Merghoub, Taha; Wolchok, Jedd D.; Schumacher, Ton N.…			Mutational landscape determines sensitivity to PD-1 blockade in non-small cell lung cancer	SCIENCE			English	Article							EXOME ANALYSIS REVEALS; TUMOR; IPILIMUMAB; NIVOLUMAB; MPDL3280A; RESPONSES; ANTIGENS; ANTIBODY; EPITOPE	Immune checkpoint inhibitors, which unleash a patient's own T cells to kill tumors, are revolutionizing cancer treatment. To unravel the genomic determinants of response to this therapy, we used whole-exome sequencing of non-small cell lung cancers treated with pembrolizumab, an antibody targeting programmed cell death-1 (PD-1). In two independent cohorts, higher nonsynonymous mutation burden in …	[Rizvi, Naiyer A.; Hellmann, Matthew D.; Snyder, Alexandra; Ibrahim, Fawzia; Merghoub, Taha; Wolchok, Jedd D.] Mem Sloan Kettering Canc Ctr, Dept Med, New York, NY 10065 USA; [Rizvi, Naiyer A.; Hellmann, Matthew D.; Snyder, Alexandra; Wolchok, Jedd D.; Chan, Timothy A.] Weill Cornell Med Coll, New York, NY 10065 USA; [Snyder, Alexandra; Makarov, Vladimir; Havel, Jonathan J.; Chan, Timothy A.] Mem…	Chan, TA (corresponding author), Weill Cornell Med Coll, New York, NY 10065 USA.	chant@mskcc.org	Chan, Timothy A/ABD-5850-2021; Merghoub, Taha/ABD-8362-2021; Schumacher, Ton/Y-2432-2019	Schumacher, Ton/0000-0003-0517-8804; Zappasodi, Roberta/0000-0002-7031-6671; Snyder Charen, Alexandra/0000-0002-2606-3523; Miller, Martin L/0000-0003-3161-8690; Havel, Jonathan/0000-0003-0951-510X; Wong, Phillip/0000-0002-6360-849X	Geoffrey Beene Cancer Research Center; Society for Memorial Sloan Kettering Cancer Center; Lung Cancer Research Foundation; Frederick Adler Chair Fund; One Ball Matt Memorial Golf Tournament; Queen Wilhelmina Cancer Research Award; STARR Foundation; Ludwig Trust; Stand Up To Cancer-Cancer Research Institute Cancer Immunology Translational Cancer Research Grant; NATIONAL CANCER INSTITUTEUnited Sta…	We thank the members of the Thoracic Oncology Service and the Chan and Wolchok laboratories at Memorial Sloan Kettering Cancer Center (MSKCC) for helpful discussions. We thank the Immune Monitoring Core at MSKCC, including L. Caro, R. Ramsawak, and Z. Mu, for exceptional support with processing and banking peripheral blood lymphocytes. We thank P. Worrell and E. Brzostowski for help in identifyin…		45	4526	4642	27	892	AMER ASSOC ADVANCEMENT SCIENCE	WASHINGTON	1200 NEW YORK AVE, NW, WASHINGTON, DC 20005 USA	0036-8075	1095-9203		SCIENCE	Science	APR 3	2015	348	6230
J	Sandler, A; Gray, R; Perry, MC; Brahmer, J; Schiller, JH; Dowlati, A; Lilenbaum, R; Johnson, DH				Sandler, Alan; Gray, Robert; Perry, Michael C.; Brahmer, Julie; Schiller, Joan H.; Dowlati, Afshin; Lilenbaum, Rogerio; Johnson, David H.			Paclitaxel-carboplatin alone or with bevacizumab for non-small-cell lung cancer	NEW ENGLAND JOURNAL OF MEDICINE			English	Article; Proceedings Paper	41st Annual Meeting of the American-Society-of-Clinical-Oncology	MAY 13-17, 2005	Orlando, FL	Amer Soc Clin Oncol			ENDOTHELIAL GROWTH-FACTOR; MICROVESSEL DENSITY; BREAST-CANCER; EXPRESSION; RECEPTORS; VEGF; ANTIBODY; THERAPY; TUMORS; TRIAL	BACKGROUND: Bevacizumab, a monoclonal antibody against vascular endothelial growth factor, has been shown to benefit patients with a variety of cancers. METHODS: Between July 2001 and April 2004, the Eastern Cooperative Oncology Group (ECOG) conducted a randomized study in which 878 patients with recurrent or advanced non-small-cell lung cancer (stage IIIB or IV) were assigned to chemotherapy wit…	Vanderbilt Univ, Nashville, TN USA; Dana Farber Canc Inst, Boston, MA 02115 USA; Univ Missouri, Ellis Fischel Canc Ctr, Columbia, MO USA; Johns Hopkins Univ, Baltimore, MD USA; Univ Wisconsin, Madison, WI USA; Univ Hosp Cleveland, Cleveland, OH 44106 USA; Mt Sinai Hosp, Miami, FL USA	Sandler, A (corresponding author), Vanderbilt Ingram Canc Ctr, 2220 Pierce Ave, Nashville, TN 37232 USA.	alan.sandler@vanderbilt.edu	Johnson, David H./A-7437-2009		NATIONAL CANCER INSTITUTEUnited States Department of Health & Human ServicesNational Institutes of Health (NIH) - USANIH National Cancer Institute (NCI) [U10CA023318, U10CA012046, U10CA049957, U10CA031946, U10CA016116, U10CA021115, U10CA066636, U10CA014548, U10CA021076] Funding Source: NIH RePORTER; NCI NIH HHSUnited States Department of Health & Human ServicesNational Institutes of Health (NIH) …			25	4484	4662	10	392	MASSACHUSETTS MEDICAL SOC	WALTHAM	WALTHAM WOODS CENTER, 860 WINTER ST,, WALTHAM, MA 02451-1413 USA	0028-4793	1533-4406		NEW ENGL J MED	N. Engl. J. Med.	DEC 14	2006	355	24
J	Shepherd, FA; Pereira, JR; Ciuleanu, T; Tan, EH; Hirsh, V; Thongprasert, S; Campos, D; Maoleekoonpiroj, S; Smylie, M; Martins, R; van Kooten, M; Dediu, M; Findlay, B; Tu, DS; Johnston, D; Bezjak, A; Clark, G; Santabarbara, P; Seymour, L				Shepherd, FA; Pereira, JR; Ciuleanu, T; Tan, EH; Hirsh, V; Thongprasert, S; Campos, D; Maoleekoonpiroj, S; Smylie, M; Martins, R; van Kooten, M; Dediu, M; Findlay, B; Tu, DS; Johnston, D; Bezjak, A; Clark, G; Santabarbara, P; Seymour, L		Natl Canc Inst Canada Clin Trials	Erlotinib in previously treated non-small-cell lung cancer	NEW ENGLAND JOURNAL OF MEDICINE			English	Article							GROWTH-FACTOR RECEPTOR; PHASE-III TRIAL; GEFITINIB; MUTATIONS; DOCETAXEL; PLATINUM; RESPONSIVENESS; SENSITIVITY; COMBINATION; EXPRESSION	BACKGROUND We conducted a randomized, placebo-controlled, double-blind trial to determine whether the epidermal growth factor receptor inhibitor erlotinib prolongs survival in non - small-cell lung cancer after the failure of first-line or second-line chemotherapy. METHODS Patients with stage IIIB or IV non - small-cell lung cancer, with performance status from 0 to 3, were eligible if they had r…	Univ Hlth Network, Dept Med Oncol & Hematol, Princess Margaret Site, Toronto, ON, Canada; Univ Hlth Network, Dept Radiat Oncol, Toronto, ON, Canada; Univ Toronto, Toronto, ON, Canada; Inst Canc Arnaldo Vieira de Carvalho, Sao Paulo, Brazil; Oncol Inst Ion Chiricuta, Cluj Napoca, Romania; Natl Canc Ctr, Dept Med Oncol, Singapore, Singapore; McGill Univ, Dept Oncol, Montreal, PQ, Canada; Chiang Mai…	Shepherd, FA (corresponding author), Univ Hlth Network, Dept Med Oncol & Hematol, Princess Margaret Site, Toronto, ON, Canada.		Ciuleanu, Tudor-Eliade/ABH-8452-2020; Dediu, Mircea/AAN-3089-2020; Ciuleanu, Tudor Eliade/C-3996-2011	Ciuleanu, Tudor Eliade/0000-0003-0958-5597				37	4431	4645	5	302	MASSACHUSETTS MEDICAL SOC	WALTHAM	WALTHAM WOODS CENTER, 860 WINTER ST,, WALTHAM, MA 02451-1413 USA	0028-4793	1533-4406		NEW ENGL J MED	N. Engl. J. Med.	JUL 14	2005	353	2
J	Brahmer, J; Reckamp, KL; Baas, P; Crino, L; Eberhardt, WEE; Poddubskaya, E; Antonia, S; Pluzanski, A; Vokes, EE; Holgado, E; Waterhouse, D; Ready, N; Gainor, J; Frontera, OA; Havel, L; Steins, M; Garassino, MC; Aerts, JG; Domine, M; Paz-Ares, L; Reck, M; Baudelet, C; Harbison, CT; Lestini, B; Spigel, DR				Brahmer, Julie; Reckamp, Karen L.; Baas, Paul; Crino, Lucio; Eberhardt, Wilfried E. E.; Poddubskaya, Elena; Antonia, Scott; Pluzanski, Adam; Vokes, Everett E.; Holgado, Esther; Waterhouse, David; Ready, Neal; Gainor, Justin; Aren Frontera, Osvaldo; Havel, Libor; Steins, Martin; Garassino, Marina C.; Aerts, Joachim G.; Domine, Manuel; Paz-Ares, Luis; Reck, Martin; Baudelet, Christine; Harbison, Ch…			Nivolumab versus Docetaxel in Advanced Squamous-Cell Non-Small-Cell Lung Cancer	NEW ENGLAND JOURNAL OF MEDICINE			English	Article							PHASE-III TRIAL; LIGAND-1 EXPRESSION; ANTI-PD-1 ANTIBODY; SAFETY; CHEMOTHERAPY; BLOCKADE	BACKGROUND Patients with advanced squamous-cell non-small-cell lung cancer (NSCLC) who have disease progression during or after first-line chemotherapy have limited treatment options. This randomized, open-label, international, phase 3 study evaluated the efficacy and safety of nivolumab, a fully human IgG4 programmed death 1 (PD-1) immune-checkpoint-inhibitor antibody, as compared with docetaxel…	[Brahmer, Julie] Sidney Kimmel Comprehens Canc Ctr Johns Hopkins, Baltimore, MD 21287 USA; [Reckamp, Karen L.] City Hope Comprehens Canc Ctr, Duarte, CA USA; [Baas, Paul] Netherlands Canc Inst, Amsterdam, Netherlands; [Baas, Paul] Antoni van Leeuwenhoek Hosp, Amsterdam, Netherlands; [Aerts, Joachim G.] Erasmus MC Canc Inst, Rotterdam, Netherlands; [Aerts, Joachim G.] Ziekenhuis Amphia, Breda, Net…	Brahmer, J (corresponding author), Sidney Kimmel Comprehens Canc Ctr Johns Hopkins, Bunting Blaustein Canc Res Bldg,1650 Orleans St, Baltimore, MD 21287 USA.	brahmju@jhmi.edu	Poddubskaya, Elena/AAK-7600-2021; Pluzanski, Adam/AAF-9531-2021; Aerts, Joachim GJV/I-7885-2018; Vokes, Everett/Q-2146-2019; Gainor, Justin/T-5411-2019; Garassino, Marina C/D-7128-2017; Poddubskaya, Elena/AAU-9664-2020; Paz-Ares, Luis/AAH-2750-2019	Pluzanski, Adam/0000-0002-3710-6445; Garassino, Marina C/0000-0002-3821-5598; Eberhardt, Wilfried Ernst Erich/0000-0003-4284-3586; Poddubskaya, Elena/0000-0001-6476-6337; Reckamp, Karen/0000-0002-9213-0325	Bristol-Myers SquibbBristol-Myers Squibb; NATIONAL CANCER INSTITUTEUnited States Department of Health & Human ServicesNational Institutes of Health (NIH) - USANIH National Cancer Institute (NCI) [P30CA076292] Funding Source: NIH RePORTER	Funded by Bristol-Myers Squibb; CheckMate 017 ClinicalTrials.gov number, NCT01642004.		22	4391	4562	12	502	MASSACHUSETTS MEDICAL SOC	WALTHAM	WALTHAM WOODS CENTER, 860 WINTER ST,, WALTHAM, MA 02451-1413 USA	0028-4793	1533-4406		NEW ENGL J MED	N. Engl. J. Med.	JUL 9	2015	373	2
J	Temel, JS; Greer, JA; Muzikansky, A; Gallagher, ER; Admane, S; Jackson, VA; Dahlin, CM; Blinderman, CD; Jacobsen, J; Pirl, WF; Billings, JA; Lynch, TJ				Temel, Jennifer S.; Greer, Joseph A.; Muzikansky, Alona; Gallagher, Emily R.; Admane, Sonal; Jackson, Vicki A.; Dahlin, Constance M.; Blinderman, Craig D.; Jacobsen, Juliet; Pirl, William F.; Billings, J. Andrew; Lynch, Thomas J.			Early Palliative Care for Patients with Metastatic Non-Small-Cell Lung Cancer	NEW ENGLAND JOURNAL OF MEDICINE			English	Article							QUALITY-OF-LIFE; FUNCTIONAL ASSESSMENT; ELDERLY-PATIENTS; SUPPORTIVE CARE; THERAPY-LUNG; DEPRESSION; SURVIVAL; CISPLATIN; TRIAL; INTERVENTION	BACKGROUND Patients with metastatic non-small-cell lung cancer have a substantial symptom burden and may receive aggressive care at the end of life. We examined the effect of introducing palliative care early after diagnosis on patient-reported outcomes and end-of-life care among ambulatory patients with newly diagnosed disease. METHODS We randomly assigned patients with newly diagnosed metastati…	[Temel, Jennifer S.; Greer, Joseph A.; Muzikansky, Alona; Gallagher, Emily R.; Jackson, Vicki A.; Dahlin, Constance M.; Jacobsen, Juliet; Pirl, William F.; Billings, J. Andrew] Massachusetts Gen Hosp, Boston, MA 02114 USA; [Admane, Sonal] SUNY Buffalo, Buffalo, NY 14260 USA; [Blinderman, Craig D.] Columbia Univ, Med Ctr, Dept Anesthesiol, New York, NY USA; [Lynch, Thomas J.] Yale Univ, New Haven,…	Temel, JS (corresponding author), Massachusetts Gen Hosp, 55 Fruit St,Yawkey 7B, Boston, MA 02114 USA.	jtemel@partners.org	Admane, Sonal/K-7486-2019	admane, sonal/0000-0002-1616-5462; Pirl, William/0000-0001-5226-9886	American Society of Clinical Oncology; Joanne Hill Monahan Cancer Fund and Golf Fights Cancer; RocheRoche Holding; Boehringer IngelheimBoehringer Ingelheim; MerckMerck & Company; AstraZenecaAstraZeneca; Bristol-Myers SquibbBristol-Myers Squibb; Sanofi-AventisSanofi-Aventis	Supported by an American Society of Clinical Oncology Career Development Award and philanthropic gifts from the Joanne Hill Monahan Cancer Fund and Golf Fights Cancer.; Dr. Temel reports receiving payment for developing continuing medical education (CME) programs from InforMEDical; and Dr. Lynch, serving on the board of Infinity Pharmaceuticals, receiving consulting fees from Roche, Boehringer In…		39	4074	4124	11	429	MASSACHUSETTS MEDICAL SOC	WALTHAM	WALTHAM WOODS CENTER, 860 WINTER ST,, WALTHAM, MA 02451-1413 USA	0028-4793	1533-4406		NEW ENGL J MED	N. Engl. J. Med.	AUG 19	2010	363	8
J	Schiller, JH; Harrington, D; Belani, CP; Langer, C; Sandler, A; Krook, J; Zhu, JM; Johnson, DH				Schiller, JH; Harrington, D; Belani, CP; Langer, C; Sandler, A; Krook, J; Zhu, JM; Johnson, DH		Eastern Cooperative Oncology Grp	Comparison of four chemotherapy regimens for advanced non-small-cell lung cancer	NEW ENGLAND JOURNAL OF MEDICINE			English	Article							COOPERATIVE-ONCOLOGY-GROUP; QUALITY-OF-LIFE; RANDOMIZED TRIAL; CISPLATIN; SURVIVAL; COMBINATION; PACLITAXEL; ETOPOSIDE	Background We conducted a randomized study to determine whether any of three chemotherapy regimens was superior to cisplatin and paclitaxel in patients with advanced non-small-cell lung cancer. Methods A total of 1207 patients with advanced non-small-cell lung cancer were randomly assigned to a reference regimen of cisplatin and paclitaxel or to one of three experimental regimens: cisplatin and g…	Univ Wisconsin Hosp & Clin, Madison, WI 53792 USA; Dana Farber Canc Inst, Boston, MA 02115 USA; Univ Pittsburgh, Inst Canc, Pittsburgh, PA USA; Fox Chase Canc Ctr, Philadelphia, PA 19111 USA; Indiana Univ, Indianapolis, IN 46204 USA; Duluth Clin, Duluth, MN USA; Vanderbilt Univ, Nashville, TN USA	Schiller, JH (corresponding author), Univ Wisconsin Hosp & Clin, Madison, WI 53792 USA.		Johnson, David H./A-7437-2009	Belani, Chandra/0000-0001-5049-5329	NATIONAL CANCER INSTITUTEUnited States Department of Health & Human ServicesNational Institutes of Health (NIH) - USANIH National Cancer Institute (NCI) [U10CA023318] Funding Source: NIH RePORTER; NCI NIH HHSUnited States Department of Health & Human ServicesNational Institutes of Health (NIH) - USANIH National Cancer Institute (NCI) [CA-23318] Funding Source: Medline			21	4052	4363	8	377	MASSACHUSETTS MEDICAL SOC	WALTHAM	WALTHAM WOODS CENTER, 860 WINTER ST,, WALTHAM, MA 02451-1413 USA	0028-4793	1533-4406		NEW ENGL J MED	N. Engl. J. Med.	JAN 10	2002	346	2
J	Maemondo, M; Inoue, A; Kobayashi, K; Sugawara, S; Oizumi, S; Isobe, H; Gemma, A; Harada, M; Yoshizawa, H; Kinoshita, I; Fujita, Y; Okinaga, S; Hirano, H; Yoshimori, K; Harada, T; Ogura, T; Ando, M; Miyazawa, H; Tanaka, T; Saijo, Y; Hagiwara, K; Morita, S; Nukiwa, T				Maemondo, Makoto; Inoue, Akira; Kobayashi, Kunihiko; Sugawara, Shunichi; Oizumi, Satoshi; Isobe, Hiroshi; Gemma, Akihiko; Harada, Masao; Yoshizawa, Hirohisa; Kinoshita, Ichiro; Fujita, Yuka; Okinaga, Shoji; Hirano, Haruto; Yoshimori, Kozo; Harada, Toshiyuki; Ogura, Takashi; Ando, Masahiro; Miyazawa, Hitoshi; Tanaka, Tomoaki; Saijo, Yasuo; Hagiwara, Koichi; Morita, Satoshi; Nukiwa, Toshihiro		NE Japan Study Grp	Gefitinib or Chemotherapy for Non-Small-Cell Lung Cancer with Mutated EGFR.	NEW ENGLAND JOURNAL OF MEDICINE			English	Article							GROWTH-FACTOR-RECEPTOR; PREVIOUSLY TREATED PATIENTS; RANDOMIZED PHASE-III; JAPANESE PATIENTS; MUTATIONS; SURVIVAL; PACLITAXEL; DOCETAXEL; DISEASE; TRIAL	Background: Non-small-cell lung cancer with sensitive mutations of the epidermal growth factor receptor (EGFR) is highly responsive to EGFR tyrosine kinase inhibitors such as gefitinib, but little is known about how its efficacy and safety profile compares with that of standard chemotherapy. Methods: We randomly assigned 230 patients with metastatic, non-small-cell lung cancer and EGFR mutations …	[Inoue, Akira] Tohoku Univ Hosp, Dept Resp Med, Aoba Ku, Sendai, Miyagi 9808574, Japan; [Maemondo, Makoto] Miyagi Canc Ctr, Sendai, Miyagi, Japan; [Sugawara, Shunichi] Sendai Kousei Hosp, Sendai, Miyagi, Japan; [Nukiwa, Toshihiro] Tohoku Univ, Grad Sch Med, Sendai, Miyagi 980, Japan; [Kobayashi, Kunihiko] Saitama Med Univ, Int Med Ctr, Saitama, Japan; [Oizumi, Satoshi] Hokkaido Univ, Sch Med, Sap…	Inoue, A (corresponding author), Tohoku Univ Hosp, Dept Resp Med, Aoba Ku, 1-1 Seiryomachi, Sendai, Miyagi 9808574, Japan.	akinoue@idac.tohoku.ac.jp	Oizumi, Satoshi/G-6717-2012	Usui, Kazuhiro/0000-0002-4492-9327	Japan Society for Promotion of ScienceMinistry of Education, Culture, Sports, Science and Technology, Japan (MEXT)Japan Society for the Promotion of Science; Japanese Foundation for the Multidisciplinary Treatment of Cancer; Tokyo Cooperative Oncology Group; Grants-in-Aid for Scientific ResearchMinistry of Education, Culture, Sports, Science and Technology, Japan (MEXT)Japan Society for the Promo…	Supported by grants-in-aid from the Japan Society for Promotion of Science and the Japanese Foundation for the Multidisciplinary Treatment of Cancer and a grant from the Tokyo Cooperative Oncology Group.		32	3905	4121	12	335	MASSACHUSETTS MEDICAL SOC	WALTHAM	WALTHAM WOODS CENTER, 860 WINTER ST,, WALTHAM, MA 02451-1413 USA	0028-4793	1533-4406		NEW ENGL J MED	N. Engl. J. Med.	JUN 24	2010	362	25
J	Rosell, R; Carcereny, E; Gervais, R; Vergnenegre, A; Massuti, B; Felip, E; Palmero, R; Garcia-Gomez, R; Pallares, C; Sanchez, JM; Porta, R; Cobo, M; Garrido, P; Longo, F; Moran, T; Insa, A; De Marinis, F; Corre, R; Bover, I; Illiano, A; Dansin, E; de Castro, J; Milella, M; Reguart, N; Altavilla, G; Jimenez, U; Provencio, M; Moreno, MA; Terrasa, J; Munoz-Langa, J; Valdivia, J; Isla, D; Domine, M; …				Rosell, Rafael; Carcereny, Enric; Gervais, Radj; Vergnenegre, Alain; Massuti, Bartomeu; Felip, Enriqueta; Palmero, Ramon; Garcia-Gomez, Ramon; Pallares, Cinta; Miguel Sanchez, Jose; Porta, Rut; Cobo, Manuel; Garrido, Pilar; Longo, Flavia; Moran, Teresa; Insa, Amelia; De Marinis, Filippo; Corre, Romain; Bover, Isabel; Illiano, Alfonso; Dansin, Eric; de Castro, Javier; Milella, Michele; Reguart, No…		Grp Francais Pneumocancerologie; Assoc Italiana Oncologia Toracica	Erlotinib versus standard chemotherapy as first-line treatment for European patients with advanced EGFR mutation-positive non-small-cell lung cancer (EURTAC): a multicentre, open-label, randomised phase 3 trial	LANCET ONCOLOGY			English	Article							GEFITINIB; CARBOPLATIN/PACLITAXEL; SENSITIVITY; THERAPY; TUMORS; IPASS	Background Erlotinib has been shown to improve progression-free survival compared with chemotherapy when given as first-line treatment for Asian patients with non-small-cell lung cancer (NSCLC) with activating EGFR mutations. We aimed to assess the safety and efficacy of erlotinib compared with standard chemo therapy for first-line treatment of European patients with advanced EGFR-mutation positi…	[Rosell, Rafael; Angel Molina, Miguel; Taron, Miquel] USP Dexeus Univ Inst, Barcelona, Spain; [Gervais, Radj] Ctr Francois Baclesse, F-14021 Caen, France; [Vergnenegre, Alain] Hop Cluzeau, Limoges, France; [Massuti, Bartomeu] Hosp Gen Alicante, Alicante, Spain; [Felip, Enriqueta] Hosp Valle De Hebron, Barcelona, Spain; [Palmero, Ramon] Catalan Inst Oncol, Bellvitge, Spain; [Garcia-Gomez, Ramon] H…	Rosell, R (corresponding author), Hosp Badalona Germans Trias & Pujol, Catalan Inst Oncol, Med Oncol Serv, Barcelona 08916, Spain.	rrosell@iconcologia.net	bearz, alessandra/ABE-2497-2020; Lopez, Guillermo/F-3435-2012; GARRIDO, PILAR/D-5187-2017; Provencio, Mariano/ABE-8586-2020; Ramirez, Jose Luis/E-5161-2018; Insa, Amelia/G-2709-2016; Cortesi, Enrico/AAA-2983-2019; Rolfo, Christian/M-8935-2016; de Marinis, Filippo/AAR-2826-2020; VERGNENEGRE, Alain/AAG-5795-2019; MAZIERES, JULIEN/M-3986-2014; Garrido, Pilar/C-8677-2012; Molina, Miguel Angel/AAB-858…	bearz, alessandra/0000-0003-1020-2338; GARRIDO, PILAR/0000-0002-5899-6125; Provencio, Mariano/0000-0001-9053-9197; Ramirez, Jose Luis/0000-0003-1447-2941; Rolfo, Christian/0000-0002-5109-0267; Garrido, Pilar/0000-0002-5899-6125; Molina, Miguel Angel/0000-0001-8866-9881; Valdivia Bautista, Javier/0000-0002-3738-0655; , Ivan/0000-0002-3108-058X; Rodriguez-Abreu, Delvys/0000-0003-0506-1366; ALTAVILL…	Spanish Lung Cancer Group; Roche Farma; Hoffmann-La RocheHoffmann-La Roche; Red Tematica de Investigacion Cooperativa en Cancer [RD06/0020/0056]	Spanish Lung Cancer Group, Roche Farma, Hoffmann-La Roche, and Red Tematica de Investigacion Cooperativa en Cancer.; Hoffmann-La Roche provided erlotinib to eligible patients for free. The study was partially funded by Roche Farma, Hoffmann-La Roche, and Red Tematica de Investigacion Cooperativa en Cancer (grant RD06/0020/0056). We thank the medical oncologists, biologists, nurses, data managers,…		24	3730	3914	11	428	ELSEVIER SCIENCE INC	NEW YORK	360 PARK AVE SOUTH, NEW YORK, NY 10010-1710 USA	1470-2045			LANCET ONCOL	Lancet Oncol.	MAR	2012	13	3
J	Garon, EB; Rizvi, NA; Hui, RN; Leighl, N; Balmanoukian, AS; Eder, JP; Patnaik, A; Aggarwal, C; Gubens, M; Horn, L; Carcereny, E; Ahn, MJ; Felip, E; Lee, JS; Hellmann, MD; Hamid, O; Goldman, JW; Soria, JC; Dolled-Filhart, M; Rutledge, RZ; Zhang, J; Lunceford, JK; Rangwala, R; Lubiniecki, GM; Roach, C; Emancipator, K; Gandhi, L				Garon, Edward B.; Rizvi, Naiyer A.; Hui, Rina; Leighl, Natasha; Balmanoukian, Ani S.; Eder, Joseph Paul; Patnaik, Amita; Aggarwal, Charu; Gubens, Matthew; Horn, Leora; Carcereny, Enric; Ahn, Myung-Ju; Felip, Enriqueta; Lee, Jong-Seok; Hellmann, Matthew D.; Hamid, Omid; Goldman, Jonathan W.; Soria, Jean-Charles; Dolled-Filhart, Marisa; Rutledge, Ruth Z.; Zhang, Jin; Lunceford, Jared K.; Rangwala, …		KEYNOTE-001 Investigators	Pembrolizumab for the Treatment of Non-Small-Cell Lung Cancer	NEW ENGLAND JOURNAL OF MEDICINE			English	Article							ANTI-PD-L1 ANTIBODY; PD-L1 EXPRESSION; BLOCKADE; B7-H1; CHEMOTHERAPY; SAFETY; CRIZOTINIB; RESPONSES; THERAPY; LIGANDS	BACKGROUND We assessed the efficacy and safety of programmed cell death 1 (PD-1) inhibition with pembrolizumab in patients with advanced non-small-cell lung cancer enrolled in a phase 1 study. We also sought to define and validate an expression level of the PD-1 ligand 1 (PD-L1) that is associated with the likelihood of clinical benefit. METHODS We assigned 495 patients receiving pembrolizumab (a…	[Garon, Edward B.; Goldman, Jonathan W.] UCLA, David Geffen Sch Med, Santa Monica, CA 90404 USA; [Balmanoukian, Ani S.; Hamid, Omid] Angeles Clin & Res Inst, Los Angeles, CA USA; [Gubens, Matthew] Univ Calif San Francisco, San Francisco, CA 94143 USA; [Roach, Charlotte] Dako, Carpinteria, CA USA; [Rizvi, Naiyer A.] Columbia Univ, New York, NY USA; [Hellmann, Matthew D.] Mem Sloan Kettering Canc C…	Garon, EB (corresponding author), UCLA, David Geffen Sch Med, Translat Oncol Res Lab, 2825 Santa Monica Blvd,Suite 200, Santa Monica, CA 90404 USA.	egaron@mednet.ucla.edu	Zhang, Jin/E-8298-2017; Soria, Jean-Charles/F-3619-2014; Garassino, Marina/D-7128-2017	Garassino, Marina/0000-0002-3821-5598; Santini, Daniele/0000-0002-9118-3337; FELIP, ENRIQUETA/0000-0002-7620-0098; Balmana, Judith/0000-0002-0762-6415; Gandhi, Leena/0000-0002-2398-9179; INSA, AMELIA/0000-0002-3438-6170	Merck Sharp & Dohme, a subsidiary of Merck; NATIONAL CANCER INSTITUTEUnited States Department of Health & Human ServicesNational Institutes of Health (NIH) - USANIH National Cancer Institute (NCI) [P30CA016672] Funding Source: NIH RePORTER	Supported by Merck Sharp & Dohme, a subsidiary of Merck.		40	3580	3715	16	369	MASSACHUSETTS MEDICAL SOC	WALTHAM	WALTHAM WOODS CENTER, 860 WINTER ST,, WALTHAM, MA 02451-1413 USA	0028-4793	1533-4406		NEW ENGL J MED	N. Engl. J. Med.	MAY 21	2015	372	21
J	Kwak, EL; Bang, YJ; Camidge, DR; Shaw, AT; Solomon, B; Maki, RG; Ou, SHI; Dezube, BJ; Janne, PA; Costa, DB; Varella-Garcia, M; Kim, WH; Lynch, TJ; Fidias, P; Stubbs, H; Engelman, JA; Sequist, LV; Tan, WW; Gandhi, L; Mino-Kenudson, M; Wei, GC; Shreeve, SM; Ratain, MJ; Settleman, J; Christensen, JG; Haber, DA; Wilner, K; Salgia, R; Shapiro, GI; Clark, JW; Iafrate, AJ				Kwak, Eunice L.; Bang, Yung-Jue; Camidge, D. Ross; Shaw, Alice T.; Solomon, Benjamin; Maki, Robert G.; Ou, Sai-Hong I.; Dezube, Bruce J.; Jaenne, Pasi A.; Costa, Daniel B.; Varella-Garcia, Marileila; Kim, Woo-Ho; Lynch, Thomas J.; Fidias, Panos; Stubbs, Hannah; Engelman, Jeffrey A.; Sequist, Lecia V.; Tan, WeiWei; Gandhi, Leena; Mino-Kenudson, Mari; Wei, Greg C.; Shreeve, S. Martin; Ratain, Mark …			Anaplastic Lymphoma Kinase Inhibition in Non-Small-Cell Lung Cancer	NEW ENGLAND JOURNAL OF MEDICINE			English	Article							EML4-ALK FUSION GENE; ACTIVATING MUTATIONS; 2ND-LINE TREATMENT; PHASE-II; GEFITINIB; ALK; IDENTIFICATION; TUMORS; EGFR; CHEMOTHERAPY	BACKGROUND Oncogenic fusion genes consisting of EML4 and anaplastic lymphoma kinase (ALK) are present in a subgroup of non-small-cell lung cancers, representing 2 to 7% of such tumors. We explored the therapeutic efficacy of inhibiting ALK in such tumors in an early-phase clinical trial of crizotinib (PF-02341066), an orally available small-molecule inhibitor of the ALK tyrosine kinase. METHODS A…	[Kwak, Eunice L.; Shaw, Alice T.; Lynch, Thomas J.; Fidias, Panos; Stubbs, Hannah; Engelman, Jeffrey A.; Sequist, Lecia V.; Mino-Kenudson, Mari; Settleman, Jeffrey; Haber, Daniel A.; Clark, Jeffrey W.; Iafrate, A. John] Massachusetts Gen Hosp, Ctr Canc, Boston, MA 02114 USA; [Dezube, Bruce J.; Costa, Daniel B.] Beth Israel Deaconess Med Ctr, Boston, MA 02215 USA; [Jaenne, Pasi A.; Gandhi, Leena; …	Kwak, EL (corresponding author), Massachusetts Gen Hosp, Ctr Canc, 55 Fruit St,Profess Off Bldg,Rm 238, Boston, MA 02114 USA.	ekwak@partners.org	Ou, Sai-Hong/AAA-3389-2020; Bang, Yung Jue/J-2759-2012; Camidge, David Ross/AAG-9144-2019; Maki, Robert G./AAI-2793-2020; Maki, Robert G/J-9145-2019	Bang, Yung Jue/0000-0001-6000-4597; Maki, Robert G/0000-0002-9853-2528; Solomon, Benjamin/0000-0003-3059-5730; Costa, Daniel/0000-0002-0689-395X; Gandhi, Leena/0000-0002-2398-9179	PfizerPfizer; Massachusetts General Hospital (MGH) Cancer Center; Aid for Cancer Research Foundation; National Cancer InstituteUnited States Department of Health & Human ServicesNational Institutes of Health (NIH) - USANIH National Cancer Institute (NCI) [CA090578, CA58187, CA46934]; National Institutes of HealthUnited States Department of Health & Human ServicesNational Institutes of Health (NIH…	Supported by Pfizer; by grants from the Massachusetts General Hospital (MGH) Cancer Center, the Aid for Cancer Research Foundation, and from an anonymous donor (to MGH); grants from the National Cancer Institute (CA090578, to MGH, Dana-Farber Cancer Institute [DFCI], and Beth Israel Deaconess Medical Center [BIDMC]) and the National Institutes of Health (R01CA136851, to DFCI); a Career Developmen…		28	3324	3455	6	332	MASSACHUSETTS MEDICAL SOC	WALTHAM	WALTHAM WOODS CENTER, 860 WINTER ST,, WALTHAM, MA 02451-1413 USA	0028-4793	1533-4406		NEW ENGL J MED	N. Engl. J. Med.	OCT 28	2010	363	18
J	Herbst, RS; Baas, P; Kim, DW; Felip, E; Perez-Gracia, JL; Han, JY; Molina, J; Kim, JH; Arvis, CD; Ahn, MJ; Majem, M; Fidler, MJ; de Castro, G; Garrido, M; Lubiniecki, GM; Shentu, Y; Im, E; Dolled-Filhart, M; Garon, EB				Herbst, Roy S.; Baas, Paul; Kim, Dong-Wan; Felip, Enriqueta; Perez-Gracia, Jose L.; Han, Ji-Youn; Molina, Julian; Kim, Joo-Hang; Arvis, Catherine Dubos; Ahn, Myung-Ju; Majem, Margarita; Fidler, Mary J.; de Castro, Gilberto, Jr.; Garrido, Marcelo; Lubiniecki, Gregory M.; Shentu, Yue; Im, Ellie; Dolled-Filhart, Marisa; Garon, Edward B.			Pembrolizumab versus docetaxel for previously treated, PD-L1-positive, advanced non-small-cell lung cancer (KEYNOTE-010): a randomised controlled trial	LANCET			English	Article							ANTI-PD-L1 ANTIBODY; BLOCKADE; THERAPY; CHEMOTHERAPY; NIVOLUMAB; PD-L1	Background Despite recent advances in the treatment of advanced non-small-cell lung cancer, there remains a need for effective treatments for progressive disease. We assessed the efficacy of pembrolizumab for patients with previously treated, PD-L1-positive, advanced non-small-cell lung cancer. Methods We did this randomised, open-label, phase 2/3 study at 202 academic medical centres in 24 count…	[Herbst, Roy S.] Yale Univ, Sch Med, Yale Canc Ctr, New Haven, CT USA; [Herbst, Roy S.] Smilow Canc Hosp, New Haven, CT USA; [Baas, Paul] Netherlands Canc Inst, Amsterdam, Netherlands; [Baas, Paul] Acad Med Hosp Amsterdam, Amsterdam, Netherlands; [Kim, Dong-Wan] Seoul Natl Univ Hosp, Seoul 110744, South Korea; [Felip, Enriqueta] Vall DHebron Univ Hosp, Barcelona, Spain; [Felip, Enriqueta] Vall dH…	Herbst, RS (corresponding author), Yale Univ, Sch Med, Yale Comprehens Canc Ctr, Thorac Oncol Res Program,Smilow Canc Hosp, 333 Cedar St,WWW221, New Haven, CT 06520 USA.	roy.herbst@yale.edu	Kim, Dong-Wan/J-5391-2012; de Castro, Gilberto/C-1627-2013; Miquel, Josep Maria/AAG-3508-2019; FELIP, ENRIQUETA/AAG-6316-2019; Perez-Gracia, Jose Luis/I-8372-2017	de Castro, Gilberto/0000-0001-8765-3044; Perez-Gracia, Jose Luis/0000-0003-4941-9075; Balmana, Judith/0000-0002-0762-6415; FELIP, ENRIQUETA/0000-0002-7620-0098	Merck Co.Merck & Company	Merck & Co.		33	3003	3122	12	375	ELSEVIER SCIENCE INC	NEW YORK	STE 800, 230 PARK AVE, NEW YORK, NY 10169 USA	0140-6736	1474-547X		LANCET	Lancet	APR 9	2016	387	10027
J	Mitsudomi, T; Morita, S; Yatabe, Y; Negoro, S; Okamoto, I; Tsurutani, J; Seto, T; Satouchi, M; Tada, H; Hirashima, T; Asami, K; Katakami, N; Takada, M; Yoshioka, H; Shibata, K; Kudoh, S; Shimizu, E; Saito, H; Toyooka, S; Nakagawa, K; Fukuoka, M				Mitsudomi, Tetsuya; Morita, Satoshi; Yatabe, Yasushi; Negoro, Shunichi; Okamoto, Isamu; Tsurutani, Junji; Seto, Takashi; Satouchi, Miyako; Tada, Hirohito; Hirashima, Tomonori; Asami, Kazuhiro; Katakami, Nobuyuki; Takada, Minoru; Yoshioka, Hiroshige; Shibata, Kazuhiko; Kudoh, Shinzoh; Shimizu, Eiji; Saito, Hiroshi; Toyooka, Shinichi; Nakagawa, Kazuhiko; Fukuoka, Masahiro		W Japan Oncology Grp	Gefitinib versus cisplatin plus docetaxel in patients with non-small-cell lung cancer harbouring mutations of the epidermal growth factor receptor (WJTOG3405): an open label, randomised phase 3 trial	LANCET ONCOLOGY			English	Article							PREVIOUSLY TREATED PATIENTS; JAPANESE PATIENTS; II TRIAL; SURVIVAL; GENE; CHEMOTHERAPY; MULTICENTER; EFFICACY; DISEASE; ASSAY	Background Patients with non-small-cell lung cancer harbouring mutations in the epidermal growth factor receptor (EGFR) gene respond well to the EGFR-specific tyrosine kinase inhibitor gefitinib. However, whether gefitinib is better than standard platinum doublet chemotherapy in patients selected by EGFR mutation is uncertain. Methods We did an open label, phase 3 study (WJTOG3405) with recruitme…	[Mitsudomi, Tetsuya] Aichi Canc Ctr Hosp, Dept Thorac Surg, Chikusa Ku, Nagoya, Aichi 4648681, Japan; [Morita, Satoshi] Yokohama City Univ, Med Ctr, Dept Biostat & Epidemiol, Yokohama, Kanagawa 232, Japan; [Yatabe, Yasushi] Aichi Canc Ctr Hosp, Dept Pathol & Mol Genet, Nagoya, Aichi 4648681, Japan; [Negoro, Shunichi] Hyogo Canc Ctr, Dept Med Oncol, Akashi, Hyogo, Japan; [Satouchi, Miyako] Hyogo C…	Mitsudomi, T (corresponding author), Aichi Canc Ctr Hosp, Dept Thorac Surg, Chikusa Ku, 1-1 Kanokoden, Nagoya, Aichi 4648681, Japan.	mitsudom@aichi-cc.jp	Yatabe, Yasushi/J-6461-2014	Yatabe, Yasushi/0000-0003-1788-559X; Mitsudomi, Tetsuya/0000-0001-9860-8505	several pharmaceutical companies; West Japan Oncology Group; pharmaceutical companies	This study was supported by the West Japan Oncology Group, a non-profit organisation supported by unrestricted donations from several pharmaceutical companies. We thank patients and their families for their support and participation in this trial. We are also grateful to data managers and other support staff of WJOG, especially Shinichiro Nakamura and Naomi Ohzumi.		33	2981	3125	5	275	ELSEVIER SCIENCE INC	NEW YORK	STE 800, 230 PARK AVE, NEW YORK, NY 10169 USA	1470-2045	1474-5488		LANCET ONCOL	Lancet Oncol.	FEB	2010	11	2
J	Zhou, CC; Wu, YL; Chen, GY; Feng, JF; Liu, XQ; Wang, CL; Zhang, SC; Wang, J; Zhou, SW; Ren, SX; Lu, S; Zhang, L; Hu, CP; Hu, CH; Luo, Y; Chen, L; Ye, M; Huang, JN; Zhi, XY; Zhang, YP; Xiu, QY; Ma, J; Zhang, L; You, CX				Zhou, Caicun; Wu, Yi-Long; Chen, Gongyan; Feng, Jifeng; Liu, Xiao-Qing; Wang, Changli; Zhang, Shucai; Wang, Jie; Zhou, Songwen; Ren, Shengxiang; Lu, Shun; Zhang, Li; Hu, Chengping; Hu, Chunhong; Luo, Yi; Chen, Lei; Ye, Ming; Huang, Jianan; Zhi, Xiuyi; Zhang, Yiping; Xiu, Qingyu; Ma, Jun; Zhang, Li; You, Changxuan			Erlotinib versus chemotherapy as first-line treatment for patients with advanced EGFR mutation-positive non-small-cell lung cancer (OPTIMAL, CTONG-0802): a multicentre, open-label, randomised, phase 3 study	LANCET ONCOLOGY			English	Article							FACTOR RECEPTOR MUTATIONS; GEFITINIB; MANAGEMENT; TRIAL	Background Activating mutations in EGFR are important markers of response to tyrosine kinase inhibitor (TKI) therapy in non-small-cell lung cancer (NSCLC). The OPTIMAL study compared efficacy and tolerability of the TKI erlotinib versus standard chemotherapy in the first-line treatment of patients with advanced EGFR mutation-positive NSCLC. Methods We undertook an open-label, randomised, phase 3 …	[Zhou, Caicun; Zhou, Songwen; Ren, Shengxiang] Tongji Univ, Sch Med, Shanghai Pulm Hosp, Dept Oncol, Shanghai 200092, Peoples R China; [Wu, Yi-Long] Guangdong Acad Med Sci, Guangdong Gen Hosp, Guangdong Lung Canc Inst, Guangzhou, Guangdong, Peoples R China; [Chen, Gongyan] Harbin Med Univ, Canc Hosp, Harbin, Peoples R China; [Feng, Jifeng] Jiangsu Prov Canc Hosp, Nanjing, Peoples R China; [Liu, X…	Zhou, CC (corresponding author), Tongji Univ, Sch Med, Shanghai Pulm Hosp, Dept Oncol, Shanghai 200092, Peoples R China.	caicunzhou@yahoo.com.cn	Wu, Yi-Long/AAW-9832-2020; Wu, Yi-Long/C-3396-2008	Wu, Yi-Long/0000-0002-3611-0258; Wu, Yi-Long/0000-0002-3611-0258; Zhou, Caicun/0000-0002-2246-5541	F Hoffmann-La Roche (China)Hoffmann-La Roche; Science and Technology Commission of Shanghai MunicipalityScience & Technology Commission of Shanghai Municipality (STCSM) [06DZ19502]	We thank patients, investigators, and members of CTONG who participated in this study, as well as the central laboratory that did all EGFR mutation testing, Takara Biotechnology (Dalian, China). The study was supported by partial research grants from F Hoffmann-La Roche (China) and a grant from the Science and Technology Commission of Shanghai Municipality (No 06DZ19502). Support for third-party …		21	2868	3087	49	693	ELSEVIER SCIENCE INC	NEW YORK	360 PARK AVE SOUTH, NEW YORK, NY 10010-1710 USA	1470-2045	1474-5488		LANCET ONCOL	Lancet Oncol.	AUG	2011	12	8
J	Scagliotti, GV; Parikh, P; von Pawel, J; Biesma, B; Vansteenkiste, J; Manegold, C; Serwatowski, P; Gatzemeier, U; Digumarti, R; Zukin, M; Lee, JS; Mellemgaard, A; Park, K; Patil, S; Rolski, J; Goksel, T; de Marinis, F; Simms, L; Sugarman, KP; Gandara, D				Scagliotti, Giorgio Vittorio; Parikh, Purvish; von Pawel, Joachim; Biesma, Bonne; Vansteenkiste, Johan; Manegold, Christian; Serwatowski, Piotr; Gatzemeier, Ulrich; Digumarti, Raghunadharao; Zukin, Mauro; Lee, Jin S.; Mellemgaard, Anders; Park, Keunchil; Patil, Shehkar; Rolski, Janusz; Goksel, Tuncay; de Marinis, Filippo; Simms, Lorinda; Sugarman, Katherine P.; Gandara, David			Phase III study comparing cisplatin plus gemcitabine with cisplatin plus pemetrexed in chemotherapy-naive patients with advanced-stage non-small-cell lung cancer	JOURNAL OF CLINICAL ONCOLOGY			English	Article; Proceedings Paper	14th European Cancer Conference (ECCO 14)	SEP 23-27, 2007	Barcelona, SPAIN	European Canc Org			MULTITARGETED ANTIFOLATE; THYMIDYLATE SYNTHASE; 1ST-LINE TREATMENT; MESSENGER-RNA; CARBOPLATIN; TRIAL; MULTICENTER; PACLITAXEL; BEVACIZUMAB; COMBINATION	Purpose Cisplatin plus gemcitabine is a standard regimen for first-line treatment of advanced non-small-cell lung cancer (NSCLC). Phase II studies of pemetrexed plus platinum compounds have also shown activity in this setting. Patients and Methods This noninferiority, phase III, randomized study compared the overall survival between treatment arms using a fixed margin method (hazard ratio [HR] < …	Univ Turin, Orbasano, Italy; San Camillo Forlanini Hosp, Rome, Italy; Tata Mem Hosp, Mumbai 400012, Maharashtra, India; Nizams Inst Med Sci, Hyderabad, Andhra Pradesh, India; Bangalore Inst Oncol, Bangalore, Karnataka, India; Asklepios Fachklin Munchen, Gauting, Germany; Heidelberg Univ, Med Ctr, D-6800 Mannheim, Germany; Hosp Grosshansdorf, Grosshansdorf, Germany; Jeroen Bosch Ziekenhuis, sHerto…	Scagliotti, GV (corresponding author), Univ Turin, S Luigi Hosp, Dept Clin & Biol Sci, Reg Gonzole 10, I-10043 Turin, Italy.	giorgio.scagliotti@unito.it	Vansteenkiste, Johan F/B-8191-2014; de Marinis, Filippo/AAR-2826-2020; Zukin, Mauro/J-3053-2013; Park, Keunchil/ABD-7072-2021; Digumarti, Raghunadharao/H-4075-2019	Vansteenkiste, Johan F/0000-0002-6721-2775; Digumarti, Raghunadharao/0000-0003-2876-3475				35	2449	2584	3	148	AMER SOC CLINICAL ONCOLOGY	ALEXANDRIA	2318 MILL ROAD, STE 800, ALEXANDRIA, VA 22314 USA	0732-183X	1527-7755		J CLIN ONCOL	J. Clin. Oncol.	JUL 20	2008	26	21
J	Rittmeyer, A; Barlesi, F; Waterkamp, D; Park, K; Ciardiello, F; von Pawel, J; Gadgeel, SM; Hida, T; Kowalski, DM; Dols, MC; Cortinovis, DL; Leach, J; Polikoff, J; Barrios, C; Kabbinavar, F; Frontera, OA; De Marinis, F; Turna, H; Lee, JS; Ballinger, M; Kowanetz, M; He, P; Chen, DS; Sandler, A; Gandara, DR				Rittmeyer, Achim; Barlesi, Fabrice; Waterkamp, Daniel; Park, Keunchil; Ciardiello, Fortunato; von Pawel, Joachim; Gadgeel, Shirish M.; Hida, Toyoaki; Kowalski, Dariusz M.; Dols, Manuel Cobo; Cortinovis, Diego L.; Leach, Joseph; Polikoff, Jonathan; Barrios, Carlos; Kabbinavar, Fairooz; Frontera, Osvaldo Aren; De Marinis, Filippo; Turna, Hande; Lee, Jong-Seok; Ballinger, Marcus; Kowanetz, Marcin; H…		OAK Study Grp	Atezolizumab versus docetaxel in patients with previously treated non-small-cell lung cancer (OAK): a phase 3, open-label, multicentre randomised controlled trial	LANCET			English	Article							PROGRAMMED DEATH-1; ANTIBODY MPDL3280A; CLINICAL ACTIVITY; IN-VIVO; NIVOLUMAB; RESPONSES; THERAPY; PATHWAY	Background Atezolizumab is a humanised antiprogrammed death-ligand 1 (PD-L1) monoclonal antibody that inhibits PD-L1 and programmed death-1 (PD-1) and PD-L1 and B7-1 interactions, reinvigorating anticancer immunity. We assessed its efficacy and safety versus docetaxel in previously treated patients with non-small-cell lung cancer. Methods We did a randomised, open-label, phase 3 trial (OAK) in 19…	[Rittmeyer, Achim] Lungenfachklin Immenhausen, Immenhausen, Germany; [Barlesi, Fabrice] Marseille Univ, AP HP, Marseille, France; [Park, Keunchil] Sungkyunkwan Univ, Sch Med, Samsung Med Ctr, Seoul, South Korea; [Ciardiello, Fortunato] Seconda Univ Napoli, Naples, Italy; [von Pawel, Joachim] Asklepios Fachkliniken Munchen Gauting, Gauting, Germany; [Gadgeel, Shirish M.] Wayne State Univ, Karmanos…	Gandara, DR (corresponding author), UC Davis Comprehens Canc Ctr, Sacramento, CA 95817 USA.	drgandara@ucdavis.edu	Turna, Hande/AAA-2972-2020; Park, Keunchil/ABD-5852-2021; de Azevedo, Sergio Jobim/P-5115-2015; Rittmeyer, Achim/W-2405-2019; de Marinis, Filippo/AAR-2826-2020; Park, Keunchil/ABD-7072-2021	Turna, Hande/0000-0003-0558-9371; Park, Keunchil/0000-0002-4846-7449; cortinovis, diego/0000-0001-7611-7369; Kowalski, Dariusz/0000-0002-9452-3229; Chen, Daniel/0000-0001-5085-3579; Rittmeyer, Achim/0000-0002-5280-6052	RocheRoche Holding; Eli LillyEli Lilly; Bristol-Myers SquibbBristol-Myers Squibb; AstraZenecaAstraZeneca; MSD; Boehringer IngelheimBoehringer Ingelheim; PfizerPfizer; AstellasAstellas Pharmaceuticals; AVEO; Clovis; Hanmi; KHK NovartisNovartis; Ono; Merck SeronoMerck & Company; BayerBayer AG; Daiichi SankyoDaiichi Sankyo Company Limited; VertexVertex Pharmaceuticals; NovartisNovartis; Roche/Genent…	AR received grants and personal fees from Roche, Eli Lilly, Bristol-Myers Squibb, AstraZeneca, MSD, Boehringer Ingelheim, and Pfizer. FB received personal fees from Roche. DW, MB, and AS are Genentech employees and holders of Roche stock. KP received personal fees and research funding from AstraZeneca, and personal fees from Astellas, AVEO, Boehringer Ingelheim, Clovis, Eli Lilly, Hanmi, KHK Nova…		22	2402	2516	15	338	ELSEVIER SCIENCE INC	NEW YORK	360 PARK AVE SOUTH, NEW YORK, NY 10010-1710 USA	0140-6736	1474-547X		LANCET	Lancet	JAN 21	2017	389	10066
J	Shaw, AT; Kim, DW; Nakagawa, K; Seto, T; Crino, L; Ahn, MJ; De Pas, T; Besse, B; Solomon, BJ; Blackhall, F; Wu, YL; Thomas, M; O'Byrne, KJ; Moro-Sibilot, D; Camidge, DR; Mok, T; Hirsh, V; Riely, GJ; Iyer, S; Tassell, V; Polli, A; Wilner, KD; Janne, PA				Shaw, Alice T.; Kim, Dong-Wan; Nakagawa, Kazuhiko; Seto, Takashi; Crino, Lucio; Ahn, Myung-Ju; De Pas, Tommaso; Besse, Benjamin; Solomon, Benjamin J.; Blackhall, Fiona; Wu, Yi-Long; Thomas, Michael; O'Byrne, Kenneth J.; Moro-Sibilot, Denis; Camidge, D. Ross; Mok, Tony; Hirsh, Vera; Riely, Gregory J.; Iyer, Shrividya; Tassell, Vanessa; Polli, Anna; Wilner, Keith D.; Jaenne, Pasi A.			Crizotinib versus Chemotherapy in Advanced ALK-Positive Lung Cancer	NEW ENGLAND JOURNAL OF MEDICINE			English	Article							EML4-ALK FUSION GENE; CLINICAL-TRIALS; OPEN-LABEL; PHASE-III; LYMPHOMA; ONCOLOGY; EGFR; REARRANGEMENT; GEFITINIB; DOCETAXEL	Background In single-group studies, chromosomal rearrangements of the anaplastic lymphoma kinase gene (ALK) have been associated with marked clinical responses to crizotinib, an oral tyrosine kinase inhibitor targeting ALK. Whether crizotinib is superior to standard chemotherapy with respect to efficacy is unknown. Methods We conducted a phase 3, open-label trial comparing crizotinib with chemoth…	[Shaw, Alice T.] Massachusetts Gen Hosp, Boston, MA 02114 USA; [Jaenne, Pasi A.] Dana Farber Canc Inst, Lowe Ctr Thorac Oncol, Boston, MA 02115 USA; [Jaenne, Pasi A.] Dana Farber Canc Inst, Belfer Inst Appl Canc Sci, Boston, MA 02115 USA; [Kim, Dong-Wan] Seoul Natl Univ Hosp, Seoul 110744, South Korea; [Ahn, Myung-Ju] Sungkyunkwan Univ, Sch Med, Samsung Med Ctr, Seoul, South Korea; [Nakagawa, Kaz…	Shaw, AT (corresponding author), Massachusetts Gen Hosp, Ctr Canc, Yawkey 7B,32 Fruit St, Boston, MA 02114 USA.	ashaw1@partners.org	MORO-SIBILOT, denis L/N-6493-2013; Blackhall, Fiona H/N-2186-2015; Wu, Yi-Long/C-3396-2008; Wu, Yi-Long/AAW-9832-2020; Kim, Dong-Wan/J-5391-2012; Camidge, David Ross/AAG-9144-2019; Besse, Benjamin/V-1523-2019; Mok, Tony Shu Kam/B-2310-2019; Riely, Gregory/AAF-4300-2019; De Pas, tommaso/K-4879-2018	Blackhall, Fiona H/0000-0001-8716-3395; Wu, Yi-Long/0000-0002-3611-0258; Wu, Yi-Long/0000-0002-3611-0258; Besse, Benjamin/0000-0001-5090-8189; Mok, Tony Shu Kam/0000-0002-8251-0551; Solomon, Benjamin/0000-0003-3059-5730; MORO-SIBILOT, Denis/0000-0001-6776-8610; Iyer, shrividya/0000-0002-1770-2311	PfizerPfizer	Funded by Pfizer; ClinicalTrials.gov number, NCT00932893.		30	2400	2511	7	258	MASSACHUSETTS MEDICAL SOC	WALTHAM	WALTHAM WOODS CENTER, 860 WINTER ST,, WALTHAM, MA 02451-1413 USA	0028-4793	1533-4406		NEW ENGL J MED	N. Engl. J. Med.	JUN 20	2013	368	25
J	Gandhi, L; Rodriguez-Abreu, D; Gadgeel, S; Esteban, E; Felip, E; De Angelis, F; Domine, M; Clingan, P; Hochmair, MJ; Powell, SF; Cheng, SYS; Bischoff, HG; Peled, N; Grossi, F; Jennens, RR; Reck, M; Hui, R; Garon, EB; Boyer, M; Rubio-Viqueira, B; Novello, S; Kurata, T; Gray, JE; Vida, J; Wei, Z; Yang, J; Raftopoulos, H; Pietanza, MC; Garassino, MC				Gandhi, L.; Rodriguez-Abreu, D.; Gadgeel, S.; Esteban, E.; Felip, E.; De Angelis, F.; Domine, M.; Clingan, P.; Hochmair, M. J.; Powell, S. F.; Cheng, S. Y. -S.; Bischoff, H. G.; Peled, N.; Grossi, F.; Jennens, R. R.; Reck, M.; Hui, R.; Garon, E. B.; Boyer, M.; Rubio-Viqueira, B.; Novello, S.; Kurata, T.; Gray, J. E.; Vida, J.; Wei, Z.; Yang, J.; Raftopoulos, H.; Pietanza, M. C.; Garassino, M. C.		KEYNOTE-189 Investigators	Pembrolizumab plus Chemotherapy in Metastatic Non-Small-Cell Lung Cancer	NEW ENGLAND JOURNAL OF MEDICINE			English	Article							RANDOMIZED CONTROLLED-TRIAL; PEMETREXED PLUS; OPEN-LABEL; INDUCTION TREATMENT; PHASE-III; DOCETAXEL; CISPLATIN; NIVOLUMAB; 1ST-LINE; THERAPY	BACKGROUND First-line therapy for advanced non-small-cell lung cancer (NSCLC) that lacks targetable mutations is platinum-based chemotherapy. Among patients with a tumor proportion score for programmed death ligand 1 (PD-L1) of 50% or greater, pembrolizumab has replaced cytotoxic chemotherapy as the first-line treatment of choice. The addition of pembrolizumab to chemotherapy resulted in signific…	[Gandhi, L.] NYU, Perlmutter Canc Ctr, New York, NY USA; [Rodriguez-Abreu, D.] Univ Las Palmas Gran Canaria, Univ Insular Maternoinfantil Gran Canaria, Complejo Hosp, Las Palmas Gran Canaria, Spain; [Esteban, E.] Hosp Univ Cent Asturias, Oviedo, Spain; [Felip, E.] Vall dHebron Univ, Vall dHebron Inst Oncol, Barcelona, Spain; [Domine, M.] Fdn Jimenez Diaz, Madrid, Spain; [Rubio-Viqueira, B.] Hosp …	Gandhi, L (corresponding author), New York Univ Langone Hlth, Laura & Isaac Perlmutter Canc Ctr, 160 E 34th St, New York, NY 10016 USA.	leena.gandhi@nyumc.org	Hui, Rina/L-6114-2019; Esteban, Emilio/AAB-2188-2019; Reck, Martin/ABF-5721-2020; Grossi, Francesco/AAL-5024-2021; Powell, Steven/ABD-1472-2021; Miquel, Josep Maria/AAG-3508-2019; Blackhall, Fiona/N-2186-2015	Esteban, Emilio/0000-0002-2980-5254; Reck, Martin/0000-0002-5348-4462; Grossi, Francesco/0000-0001-8412-3136; FELIP, ENRIQUETA/0000-0002-7620-0098; Zer, Alona/0000-0001-6597-5261; Gandhi, Leena/0000-0002-2398-9179; Blackhall, Fiona/0000-0001-8716-3395; Bray, Victoria/0000-0002-6357-3899; Castonguay, Vincent/0000-0001-8053-4026; Rybkin, Igor/0000-0002-8434-1093; Kollmeier, Jens/0000-0002-8048-3895…	MerckMerck & Company; Genentech/RocheRoche HoldingGenentech; PfizerPfizer; Ignyta; Syndax; AbbVieAbbVie; AstraZenecaAstraZeneca; Bristol-Myers SquibbBristol-Myers Squibb; Merck Sharp DohmeMerck & Company; Roche/GenentechRoche HoldingGenentech; Boehringer IngelheimBoehringer Ingelheim; Ariad/Takeda; Eli LillyEli Lilly; RocheRoche Holding; NovartisNovartis; RegeneronRegeneron; Incyte; Vyriad; Genen…	Supported by Merck.; Dr. Gandhi reports receiving grant support and advisory board fees from Merck, advisory board fees from Genentech/Roche, Pfizer, Ignyta, Syndax, AbbVie, and AstraZeneca, and grant support from Bristol-Myers Squibb; Dr. Rodriguez-Abreu, receiving lecture fees, advisory board fees, and travel support from Merck Sharp & Dohme, Bristol-Myers Squibb, Roche/Genentech, and Boehringe…		31	2390	2461	31	341	MASSACHUSETTS MEDICAL SOC	WALTHAM	WALTHAM WOODS CENTER, 860 WINTER ST,, WALTHAM, MA 02451-1413 USA	0028-4793	1533-4406		NEW ENGL J MED	N. Engl. J. Med.	MAY 31	2018	378	22
J	Fukuoka, M; Yano, S; Giaccone, G; Tamura, T; Nakagawa, K; Douillard, JY; Nishiwaki, Y; Vansteenkiste, J; Kudoh, S; Rischin, D; Eek, R; Horai, T; Noda, K; Takata, I; Smit, E; Averbuch, S; Macleod, A; Feyereislova, A; Dong, RP; Baselga, J				Fukuoka, M; Yano, S; Giaccone, G; Tamura, T; Nakagawa, K; Douillard, JY; Nishiwaki, Y; Vansteenkiste, J; Kudoh, S; Rischin, D; Eek, R; Horai, T; Noda, K; Takata, I; Smit, E; Averbuch, S; Macleod, A; Feyereislova, A; Dong, RP; Baselga, J			Multi-institutional randomized phase II trial of gefitinib for previously treated patients with advanced non-small-cell lung cancer	JOURNAL OF CLINICAL ONCOLOGY			English	Article							GROWTH-FACTOR RECEPTOR; FUNCTIONAL ASSESSMENT; DOCETAXEL; THERAPY; CHEMOTHERAPY; CARE	Purpose: To evaluate the efficacy and tolerability of two doses of gefitinib (Iressa [ZD 1839]; AstraZeneca, Wilmington, DE), a novel epidermal growth factor receptor tyrosine kinase inhibitor, in patients with pretreated advanced non-small-cell lung cancer (NSCLC). Patients and Methods: This was a randomized, double-blind, parallel-group, multicenter phase II trial. Two hundred ten patients with…	Kinki Univ, Sch Med, Dept Internal Med 4, Osaka 589, Japan; Osaka City Univ, Sch Med, Osaka 545, Japan; AstraZeneca, Osaka, Japan; Univ Tokushima, Sch Med, Tokushima 770, Japan; Natl Canc Ctr, Tokyo 104, Japan; Cent Hosp, Tokyo, Japan; Japanese Fdn Canc Res, Tokyo, Japan; East Hosp, Chiba, Japan; Kanagawa Canc Ctr, Yokohama, Kanagawa, Japan; Natl Shikoku Canc Ctr, Matsuyama, Ehime, Japan; CRLCC R…	Fukuoka, M (corresponding author), Kinki Univ, Sch Med, Dept Internal Med 4, 377-2 Ohnohigashi Osakasayama, Osaka 589, Japan.	mfukuoka@med.kindai.ac.jp	Giaccone, Giuseppe/E-8297-2017; Vansteenkiste, Johan F/B-8191-2014	Giaccone, Giuseppe/0000-0002-5023-7562; Vansteenkiste, Johan F/0000-0002-6721-2775				27	2376	2557	1	138	AMER SOC CLINICAL ONCOLOGY	ALEXANDRIA	2318 MILL ROAD, STE 800, ALEXANDRIA, VA 22314 USA	0732-183X	1527-7755		J CLIN ONCOL	J. Clin. Oncol.	JUN 15	2003	21	12
J	Kris, MG; Natale, RB; Herbst, RS; Lynch, TJ; Prager, D; Belani, CP; Schiller, JH; Kelly, K; Spiridonidis, H; Sandler, A; Albain, KS; Cella, D; Wolf, MK; Averbuch, SD; Ochs, JJ; Kay, AC				Kris, MG; Natale, RB; Herbst, RS; Lynch, TJ; Prager, D; Belani, CP; Schiller, JH; Kelly, K; Spiridonidis, H; Sandler, A; Albain, KS; Cella, D; Wolf, MK; Averbuch, SD; Ochs, JJ; Kay, AC			Efficacy of gefitinib, an inhibitor of the epidermal growth factor receptor tyrosine kinase, in symptomatic patients with non-small cell lung cancer - A randomized trial	JAMA-JOURNAL OF THE AMERICAN MEDICAL ASSOCIATION			English	Article							FUNCTIONAL ASSESSMENT; CHEMOTHERAPY REGIMENS; IMATINIB MESYLATE; ZD1839 IRESSA(TM); THERAPY; EXPRESSION; DOCETAXEL; PLATINUM; TUMORS; EGFR	Context More persons in the United States die from non-small cell lung cancer (NSCLC) than from breast, colorectal, and prostate cancer combined. In preclinical testing, oral gefitinib inhibited the growth of NSCLC tumors that express the epidermal growth factor receptor (EGFR), a mediator of cell signaling, and phase 1 trials have demonstrated that a fraction of patients with NSCLC progressing a…	Mem Sloan Kettering Canc Ctr, Dept Med, Div Solid Tumor Oncol, Thorac Oncol Serv, New York, NY 10021 USA; Cornell Univ, Weil Med Coll, New York, NY USA; Cedars Sinai Comprehens Canc Ctr, Los Angeles, CA USA; Univ Texas, MD Anderson Canc Ctr, Houston, TX 77030 USA; Massachusetts Gen Hosp, Ctr Canc, Boston, MA USA; Univ Calif Los Angeles, Med Ctr, Los Angeles, CA 90024 USA; Univ Pittsburgh, Inst Ca…	Kris, MG (corresponding author), Mem Sloan Kettering Canc Ctr, Dept Med, Div Solid Tumor Oncol, Thorac Oncol Serv, 1275 York Ave, New York, NY 10021 USA.			Kris, Mark/0000-0002-7317-5341; Kelly, Karen/0000-0002-2235-6636; Belani, Chandra/0000-0001-5049-5329				50	2109	2257	3	105	AMER MEDICAL ASSOC	CHICAGO	330 N WABASH AVE, STE 39300, CHICAGO, IL 60611-5885 USA	0098-7484	1538-3598		JAMA-J AM MED ASSOC	JAMA-J. Am. Med. Assoc.	OCT 22	2003	290	16
J	Sequist, LV; Yang, JCH; Yamamoto, N; O'Byrne, K; Hirsh, V; Mok, T; Geater, SL; Orlov, S; Tsai, CM; Boyer, M; Su, WC; Bennouna, J; Kato, T; Gorbunova, V; Lee, KH; Shah, R; Massey, D; Zazulina, V; Shahidi, M; Schuler, M				Sequist, Lecia V.; Yang, James Chih-Hsin; Yamamoto, Nobuyuki; O'Byrne, Kenneth; Hirsh, Vera; Mok, Tony; Geater, Sarayut Lucien; Orlov, Sergey; Tsai, Chun-Ming; Boyer, Michael; Su, Wu-Chou; Bennouna, Jaafar; Kato, Terufumi; Gorbunova, Vera; Lee, Ki Hyeong; Shah, Riyaz; Massey, Dan; Zazulina, Victoria; Shahidi, Mehdi; Schuler, Martin			Phase III Study of Afatinib or Cisplatin Plus Pemetrexed in Patients With Metastatic Lung Adenocarcinoma With EGFR Mutations	JOURNAL OF CLINICAL ONCOLOGY			English	Article							QUALITY-OF-LIFE; FACTOR RECEPTOR MUTATIONS; 1ST-LINE TREATMENT; SUPPORTIVE CARE; OPEN-LABEL; CANCER; CHEMOTHERAPY; GEFITINIB; ERLOTINIB; MULTICENTER	Purpose The LUX-Lung 3 study investigated the efficacy of chemotherapy compared with afatinib, a selective, orally bioavailable ErbB family blocker that irreversibly blocks signaling from epidermal growth factor receptor (EGFR/ErbB1), human epidermal growth factor receptor 2 (HER2/ErbB2), and ErbB4 and has wide-spectrum preclinical activity against EGFR mutations. A phase II study of afatinib in …	[Sequist, Lecia V.] Massachusetts Gen Hosp, Boston, MA 02114 USA; [Sequist, Lecia V.] Harvard Univ, Sch Med, Boston, MA USA; [Yang, James Chih-Hsin] Natl Taiwan Univ Hosp, Taipei, Taiwan; [Tsai, Chun-Ming] Taipei Vet Gen Hosp, Taipei, Taiwan; [Su, Wu-Chou] Natl Cheng Kung Univ Hosp, Tainan 70428, Taiwan; [Yamamoto, Nobuyuki] Shizuoka Canc Ctr, Shizuoka, Japan; [Kato, Terufumi] Kanagawa Cardiovasc…	Yang, JCH (corresponding author), Natl Taiwan Univ, Taipei 10764, Taiwan.	chihyang@ntu.edu.tw	Yang, James Chih-Hsin/W-1587-2019; bennouna, jaafar/K-9350-2015; Mok, Tony Shu Kam/B-2310-2019	Mok, Tony Shu Kam/0000-0002-8251-0551; Boyer, Michael/0000-0002-0452-2987; Yang, James Chih-Hsin/0000-0002-5586-5138; Orlov, Sergey/0000-0001-6080-8042; Su, Wu-Chou/0000-0003-2953-4105; Bennouna, Jaafar/0000-0002-5034-1108	Boehringer IngelheimBoehringer Ingelheim; AstraZenecaAstraZeneca	Research Funding: Lecia V. Sequist, Boehringer Ingelheim; Tony Mok, AstraZeneca; Michael Boyer, Boehringer Ingelheim; Terufumi Kato, Boehringer Ingelheim; Martin Schuler, Boehringer Ingelheim		36	2068	2159	2	204	AMER SOC CLINICAL ONCOLOGY	ALEXANDRIA	2318 MILL ROAD, STE 800, ALEXANDRIA, VA 22314 USA	0732-183X	1527-7755		J CLIN ONCOL	J. Clin. Oncol.	SEP 20	2013	31	27
J	Molina, JR; Yang, PG; Cassivi, SD; Schild, SE; Adjei, AA				Molina, Julian R.; Yang, Piii G.; Cassivi, Stephen D.; Schild, Steven E.; Adjei, Alex A.			Non-small cell lung cancer: Epidemiology, risk factors, treatment, and survivorship	MAYO CLINIC PROCEEDINGS			English	Review							PHASE-III TRIAL; EXTENDED MEDIASTINAL LYMPHADENECTOMY; POSITRON-EMISSION-TOMOGRAPHY; RECEPTOR TYROSINE KINASE; FINE-NEEDLE-ASPIRATION; ADJUVANT CHEMOTHERAPY; PHYSICAL-ACTIVITY; THORACIC RADIOTHERAPY; SUSCEPTIBILITY LOCUS; RANDOMIZED-TRIAL	Lung cancer is the leading cause of cancer-related mortality not only in the United States but also around the world. In North America, lung cancer has become more predominant among former than current smokers. Yet in some countries, such as China, which has experienced a dramatic increase in the cigarette smoking rate during the past 2 decades, a peak in lung cancer incidence is still expected. …	[Molina, Julian R.] Mayo Clin, Dept Oncol, Rochester, MN 55905 USA; [Yang, Piii G.] Mayo Clin, Dept Hlth Sci Res, Rochester, MN 55905 USA; [Cassivi, Stephen D.] Mayo Clin, Div Gen Thorac Surg, Rochester, MN 55905 USA; [Schild, Steven E.] Mayo Clin, Dept Radiat Oncol, Scottsdale, AZ USA; [Adjei, Alex A.] Roswell Pk Canc Inst, Dept Med, Buffalo, NY 14263 USA	Molina, JR (corresponding author), Mayo Clin, Dept Oncol, 200 1st St SW, Rochester, MN 55905 USA.	molina.julian@mayo.edu		schild, steven/0000-0002-2850-4126	NCI NIH HHSUnited States Department of Health & Human ServicesNational Institutes of Health (NIH) - USANIH National Cancer Institute (NCI) [K12 CA090628, K12 CA090628-08] Funding Source: Medline; NATIONAL CANCER INSTITUTEUnited States Department of Health & Human ServicesNational Institutes of Health (NIH) - USANIH National Cancer Institute (NCI) [K12CA090628] Funding Source: NIH RePORTER			116	2049	2146	17	449	ELSEVIER SCIENCE INC	NEW YORK	STE 800, 230 PARK AVE, NEW YORK, NY 10169 USA	0025-6196	1942-5546		MAYO CLIN PROC	Mayo Clin. Proc.	MAY	2008	83	5
J	Solomon, BJ; Mok, T; Kim, DW; Wu, YL; Nakagawa, K; Mekhail, T; Felip, E; Cappuzzo, F; Paolini, J; Usari, T; Iyer, S; Reisman, A; Wilner, KD; Tursi, J; Blackhall, F; Boyer, M; Ganju, V; Hughes, B; Pavlakis, N; Solomon, B; Varma, S; Berghmans, T; Canon, JL; Demedts, I; Janssens, A; Louis, R; Pieters, T; Schallier, D; Surmont, V; da Silva, CM; Ferreira, CGM; Hirsh, V; Joy, A; Laberge, F; Morzycki, W…				Solomon, Benjamin J.; Mok, Tony; Kim, Dong-Wan; Wu, Yi-Long; Nakagawa, Kazuhiko; Mekhail, Tarek; Felip, Enriqueta; Cappuzzo, Federico; Paolini, Jolanda; Usari, Tiziana; Iyer, Shrividya; Reisman, Arlene; Wilner, Keith D.; Tursi, Jennifer; Blackhall, Fiona; Boyer, M.; Ganju, V.; Hughes, B.; Pavlakis, N.; Solomon, B.; Varma, S.; Berghmans, T.; Canon, J-L; Demedts, I.; Janssens, A.; Louis, R.; Pieter…		PROFILE 1014 Investigators	First-Line Crizotinib versus Chemotherapy in ALK-Positive Lung Cancer	NEW ENGLAND JOURNAL OF MEDICINE			English	Article							ANAPLASTIC LYMPHOMA; PHASE-III; CISPLATIN; PLUS; ADENOCARCINOMA; GEFITINIB; CRITERIA; THERAPY; QLQ-C30; KINASE	BACKGROUND The efficacy of the ALK inhibitor crizotinib as compared with standard chemotherapy as first-line treatment for advanced ALK-positive non-small-cell lung cancer (NSCLC) is unknown. METHODS We conducted an open-label, phase 3 trial comparing crizotinib with chemotherapy in 343 patients with advanced ALK-positive nonsquamous NSCLC who had received no previous systemic treatment for advan…	[Solomon, Benjamin J.] Peter MacCallum Canc Ctr, Melbourne, Vic, Australia; [Mok, Tony] Chinese Univ Hong Kong, State Key Lab South China, Hong Kong Canc Inst, Dept Clin Oncol, Shatin, Hong Kong, Peoples R China; [Wu, Yi-Long] Guangdong Lung Canc Inst, Guangzhou, Guangdong, Peoples R China; [Kim, Dong-Wan] Seoul Natl Univ Hosp, Seoul 110744, South Korea; [Nakagawa, Kazuhiko] Kinki Univ, Osaka, Ja…	Solomon, BJ (corresponding author), Peter MacCallum Canc Ctr, Dept Med Oncol, St Andrews Pl, East Melbourne, Vic 3002, Australia.	ben.solomon@petermac.org	Wu, Yi-Long/C-3396-2008; FELIP, ENRIQUETA/AAG-6316-2019; Kim, Dong-Wan/J-5391-2012; Galetta, Domenico/J-4082-2018; Blackhall, Fiona H/N-2186-2015; Berchem, Guy/C-9364-2014; Tiseo, Marcello/K-6119-2016; Cognetti, Francesco/AAC-2637-2019; Cappuzzo, federico/R-2827-2016; ZALCMAN, Gerard/M-8113-2019; Helland, Aslaug/H-3910-2015; Wehler, Thomas/AAY-6362-2020; Wu, Yi-Long/AAW-9832-2020; Tagliaferri, Pi…	Wu, Yi-Long/0000-0002-3611-0258; Galetta, Domenico/0000-0002-4878-5906; Blackhall, Fiona H/0000-0001-8716-3395; Berchem, Guy/0000-0003-0157-2257; Tiseo, Marcello/0000-0002-9553-8465; Cappuzzo, federico/0000-0002-6295-6767; Helland, Aslaug/0000-0002-5520-0275; Wu, Yi-Long/0000-0002-3611-0258; Mok, Tony Shu Kam/0000-0002-8251-0551; Balmana, Judith/0000-0002-0762-6415; Boyer, Michael/0000-0002-0452-…	PfizerPfizer	Supported by Pfizer.		33	1963	2073	4	174	MASSACHUSETTS MEDICAL SOC	WALTHAM	WALTHAM WOODS CENTER, 860 WINTER ST,, WALTHAM, MA 02451-1413 USA	0028-4793	1533-4406		NEW ENGL J MED	N. Engl. J. Med.	DEC 4	2014	371	23
J	Hanna, N; Shepherd, FA; Fossella, FV; Pereira, JR; De Marinis, F; von Pawel, J; Gatzemeier, U; Tsao, TCY; Pless, M; Muller, T; Lim, HL; Desch, C; Szondy, K; Gervais, R; Shaharyar; Manegold, C; Paul, S; Paoletti, P; Einhorn, L; Bunn, PA				Hanna, N; Shepherd, FA; Fossella, FV; Pereira, JR; De Marinis, F; von Pawel, J; Gatzemeier, U; Tsao, TCY; Pless, M; Muller, T; Lim, HL; Desch, C; Szondy, K; Gervais, R; Shaharyar; Manegold, C; Paul, S; Paoletti, P; Einhorn, L; Bunn, PA			Randomized phase III trial of pemetrexed versus docetaxel in patients with non-small-cell lung cancer previously treated with chemotherapy	JOURNAL OF CLINICAL ONCOLOGY			English	Article; Proceedings Paper	39th Annual Meeting of the American-Society-of-Clinical-Oncology (ASCO)	MAY 31-JUN 03, 2003	Chicago, IL	Amer Soc Clin Oncol (ASCO)			QUALITY-OF-LIFE; ONCOLOGY	Purpose To compare the efficacy and toxicity of pemetrexed versus docetaxel in patients with advanced non-small-cell lung cancer (NSCLC) previously treated with chemotherapy. Patients and Methods Eligible patients had a performance status 0 to 2, previous treatment with one prior chemotherapy regimen for advanced NSCLC and adequate organ function. Patients received pemetrexed 500 mg/m(2) intraven…	Indiana Univ, Indianapolis, IN 46202 USA; Eli Lilly & Co, Hoosier Oncol Grp, Indianapolis, IN 46285 USA; Univ Texas, MD Anderson Canc Ctr, Houston, TX 77030 USA; Univ Colorado, Ctr Canc, Denver, CO 80262 USA; Virginia Canc Inst, Richmond, VA USA; Univ Toronto, Toronto, ON, Canada; Inst Arnaldo Vieira de Carvalho, Sao Paulo, Brazil; San Camillo Hosp, Rome, Italy; Forlanini Hosp, Rome, Italy; Chang…	Hanna, N (corresponding author), Indiana Univ, 535 Barnhill Dr,Room 473, Indianapolis, IN 46202 USA.	nhanna@iupui.edu	Pless, Miklos/ABC-4054-2021; de Marinis, Filippo/AAR-2826-2020					18	1895	2022	1	62	AMER SOC CLINICAL ONCOLOGY	ALEXANDRIA	2318 MILL ROAD, STE 800, ALEXANDRIA, VA 22314 USA	0732-183X	1527-7755		J CLIN ONCOL	J. Clin. Oncol.	MAY 1	2004	22	9
J	Soria, JC; Ohe, Y; Vansteenkiste, J; Reungwetwattana, T; Chewaskulyong, B; Lee, KH; Dechaphunkul, A; Imamura, F; Nogami, N; Kurata, T; Okamoto, I; Zhou, C; Cho, BC; Cheng, Y; Cho, EK; Voon, PJ; Planchard, D; Su, WC; Gray, JE; Lee, SM; Hodge, R; Marotti, M; Rukazenkov, Y; Ramalingam, SS; Boyer, M; Lee, C; Hughes, B; O'Byrne, K; Briggs, P; Milward, M; John, T; Demedts, I; Vansteenkiste, J; Bustin, …				Soria, J. -C.; Ohe, Y.; Vansteenkiste, J.; Reungwetwattana, T.; Chewaskulyong, B.; Lee, K. H.; Dechaphunkul, A.; Imamura, F.; Nogami, N.; Kurata, T.; Okamoto, I.; Zhou, C.; Cho, B. C.; Cheng, Y.; Cho, E. K.; Voon, P. J.; Planchard, D.; Su, W. -C.; Gray, J. E.; Lee, S. -M.; Hodge, R.; Marotti, M.; Rukazenkov, Y.; Ramalingam, S. S.; Boyer, Michael; Lee, Chee; Hughes, Brett; O'Byrne, Kenneth; Briggs…		FLAURA Investigators	Osimertinib in Untreated EGFR-Mutated Advanced Non-Small-Cell Lung Cancer	NEW ENGLAND JOURNAL OF MEDICINE			English	Article							OPEN-LABEL; ACQUIRED-RESISTANCE; 1ST-LINE TREATMENT; PHASE-III; CNS RESPONSE; AZD9291; CHEMOTHERAPY; GEFITINIB; ERLOTINIB; THERAPY	BACKGROUND Osimertinib is an oral, third-generation, irreversible epidermal growth factor receptor tyrosine kinase inhibitor (EGFR-TKI) that selectively inhibits both EGFR-TKI-sensitizing and EGFR T790M resistance mutations. We compared osimertinib with standard EGFR-TKIs in patients with previously untreated, EGFR mutation-positive advanced non-small-cell lung cancer (NSCLC). METHODS In this dou…	[Soria, J. -C.; Planchard, D.] Gustave Roussy Canc Campus, Orsay, France; [Soria, J. -C.; Planchard, D.] Univ Paris Sud, Orsay, France; [Ohe, Y.] Natl Canc Ctr, Dept Thorac Oncol, Tokyo, Japan; [Imamura, F.] Kansai Med Univ Hosp, Dept Thorac Oncol, Osaka Int Canc Inst, Osaka, Japan; [Kurata, T.] Kansai Med Univ Hosp, Dept Thorac Oncol, Osaka, Japan; [Nogami, N.] Natl Hosp Org, Shikoku Canc Ctr, D…	Ramalingam, SS (corresponding author), Emory Univ, Winship Canc Inst, 1365 Clifton Rd NE,C 4014E, Atlanta, GA 30322 USA.	ssramal@emory.edu	Bondarenko, Igor/W-9412-2019; Tiseo, Marcello/K-6119-2016; kobayashi, nobuaki/AAO-8465-2020; Shu, Yongqian/ABD-5698-2021; Bar, Jair/AAS-5743-2021; Soria, Jean-Charles/F-3619-2014; Vansteenkiste, Johan F/B-8191-2014; Ramalingam, Suresh/AAV-7478-2020	Bondarenko, Igor/0000-0002-7071-2471; Tiseo, Marcello/0000-0002-9553-8465; Bar, Jair/0000-0002-1224-3646; Vansteenkiste, Johan F/0000-0002-6721-2775; Campayo, Marc/0000-0002-9874-4707; Vikstrom, Anders/0000-0003-3549-3944; Lee, Siow Ming/0000-0002-1741-6235; Cho, Byoung Chul/0000-0002-5562-270X; Nadal, Ernest/0000-0002-9674-5554; Lee, Ki Hyeong/0000-0002-7830-5950; Zhou, Caicun/0000-0002-2246-554…	AstraZenecaAstraZeneca	Supported by AstraZeneca.		33	1759	1839	19	449	MASSACHUSETTS MEDICAL SOC	WALTHAM	WALTHAM WOODS CENTER, 860 WINTER ST,, WALTHAM, MA 02451-1413 USA	0028-4793	1533-4406		NEW ENGL J MED	N. Engl. J. Med.	JAN 11	2018	378	2
J	Antonia, SJ; Villegas, A; Daniel, D; Vicente, D; Murakami, S; Hui, R; Yokoi, T; Chiappori, A; Lee, KH; de Wit, M; Cho, BC; Bourhaba, M; Quantin, X; Tokito, T; Mekhail, T; Planchard, D; Kim, YC; Karapetis, CS; Hiret, S; Ostoros, G; Kubota, K; Gray, JE; Paz-Ares, L; Carpeno, JD; Wadsworth, C; Melillo, G; Jiang, H; Huang, Y; Dennis, PA; Ozguroglu, M				Antonia, S. J.; Villegas, A.; Daniel, D.; Vicente, D.; Murakami, S.; Hui, R.; Yokoi, T.; Chiappori, A.; Lee, K. H.; de Wit, M.; Cho, B. C.; Bourhaba, M.; Quantin, X.; Tokito, T.; Mekhail, T.; Planchard, D.; Kim, Y. -C.; Karapetis, C. S.; Hiret, S.; Ostoros, G.; Kubota, K.; Gray, J. E.; Paz-Ares, L.; de Castro Carpeno, J.; Wadsworth, C.; Melillo, G.; Jiang, H.; Huang, Y.; Dennis, P. A.; Ozguroglu,…		PACIFIC Investigators	Durvalumab after Chemoradiotherapy in Stage III Non-Small-Cell Lung Cancer	NEW ENGLAND JOURNAL OF MEDICINE			English	Article							RANDOMIZED PHASE-III; CONCURRENT CHEMORADIOTHERAPY; CONSOLIDATION CHEMOTHERAPY; DOCETAXEL; TRIAL; RADIOTHERAPY; CARBOPLATIN; COMBINATION; TECEMOTIDE; PACLITAXEL	BACKGROUND Most patients with locally advanced, unresectable, non-small-cell lung cancer (NSCLC) have disease progression despite definitive chemoradiotherapy (chemotherapy plus concurrent radiation therapy). This phase 3 study compared the anti-programmed death ligand 1 antibody durvalumab as consolidation therapy with placebo in patients with stage III NSCLC who did not have disease progression…	[Antonia, S. J.; Chiappori, A.; Gray, J. E.] H Lee Moffitt Canc Ctr & Res Inst, 12902 Magnolia Dr,MRC 3-E, Tampa, FL 33612 USA; [Villegas, A.] Canc Specialists North Florida, Jacksonville, FL USA; [Mekhail, T.] Florida Hosp, Inst Canc, Orlando, FL USA; [Daniel, D.] Tennessee Oncol, Chattanooga, TN USA; [Daniel, D.] Sarah Cannon Res Inst, Nashville, TN USA; [Vicente, D.] Hosp Univ Virgen Macarena,…	Antonia, SJ (corresponding author), H Lee Moffitt Canc Ctr & Res Inst, 12902 Magnolia Dr,MRC 3-E, Tampa, FL 33612 USA.	scott.antonia@moffitt.org	Paz-Ares, Luis/AAH-2750-2019; MUSTAFA, OZGUROGLU/A-8234-2016; Hui, Rina/L-6114-2019; bearz, alessandra/ABE-2497-2020; van den Heuvel, Michel M/D-9491-2017; Cortot, Alexis B/F-7006-2019	MUSTAFA, OZGUROGLU/0000-0002-8417-8628; bearz, alessandra/0000-0003-1020-2338; van den Heuvel, Michel M/0000-0002-6372-2153; Cortot, Alexis B/0000-0003-0098-2238; Haigentz, Missak/0000-0002-3610-2266; Karapetis, Christos/0000-0003-1741-996X; Kowalski, Dariusz/0000-0002-9452-3229; Cho, Byoung Chul/0000-0002-5562-270X; De Castro, Javier/0000-0002-3622-6306; Juan, Oscar/0000-0002-7772-9030; ALVAREZ,…	AstraZenecaAstraZeneca; NATIONAL CANCER INSTITUTEUnited States Department of Health & Human ServicesNational Institutes of Health (NIH) - USANIH National Cancer Institute (NCI) [P30CA076292] Funding Source: NIH RePORTER; Cancer Research UKCancer Research UK [20465] Funding Source: researchfish	Funded by AstraZeneca; PACIFIC ClinicalTrials.gov number, NCT02125461.		23	1755	1814	4	215	MASSACHUSETTS MEDICAL SOC	WALTHAM	WALTHAM WOODS CENTER, 860 WINTER ST,, WALTHAM, MA 02451-1413 USA	0028-4793	1533-4406		NEW ENGL J MED	N. Engl. J. Med.	NOV 16	2017	377	20
J	Shepherd, FA; Dancey, J; Ramlau, R; Mattson, K; Gralla, R; O'Rourke, M; Levitan, N; Gressot, L; Vincent, M; Burkes, R; Coughlin, S; Kim, Y; Berille, J				Shepherd, FA; Dancey, J; Ramlau, R; Mattson, K; Gralla, R; O'Rourke, M; Levitan, N; Gressot, L; Vincent, M; Burkes, R; Coughlin, S; Kim, Y; Berille, J			Prospective randomized trial of docetaxel versus best supportive care in patients with non-small-cell lung cancer previously treated with platinum-based chemotherapy	JOURNAL OF CLINICAL ONCOLOGY			English	Article							PHASE-II; MANAGEMENT	Purpose: To evaluate whether treatment with single-agent docetaxel would result in longer survival than would best supportive care in patients with nonsmall-cell lung cancer who had previously been treated with platinum-based chemotherapy. Secondary end points included assessment of response (docetaxel arm only), toxicity, and quality of life. Patients and Methods: Patients with performance statu…	Univ Toronto, Toronto, ON, Canada; London Reg Canc Ctr, London, ON N6A 4L6, Canada; Reg Hosp Lung Dis & TB, Poznan, Poland; Univ Helsinki, Helsinki, Finland; Alton Ochsner Med Fdn & Ochsner Clin, New Orleans, LA 70121 USA; Greenville Mem Med Ctr, Greenville, SC USA; Univ Hosp Cleveland, Cleveland, OH 44106 USA; Vet Affairs Med Ctr, Houston, TX 77030 USA; Rhone Poulenc Rorer, Collegeville, PA USA;…	Shepherd, FA (corresponding author), Princess Margaret Hosp, 610 Univ Ave,Ste 5-104, Toronto, ON M5G 2M9, Canada.			Ramlau, Rodryg/0000-0002-3199-2298				22	1733	1827	0	78	LIPPINCOTT WILLIAMS & WILKINS	PHILADELPHIA	530 WALNUT ST, PHILADELPHIA, PA 19106-3621 USA	0732-183X			J CLIN ONCOL	J. Clin. Oncol.	MAY	2000	18	10
J	Rosell, R; Moran, T; Queralt, C; Porta, R; Cardenal, F; Camps, C; Majem, M; Lopez-Vivanco, G; Isla, D; Provencio, M; Insa, A; Massuti, B; Gonzalez-Larriba, JL; Paz-Ares, L; Bover, I; Garcia-Campelo, R; Moreno, MA; Catot, S; Rolfo, C; Reguart, N; Palmero, R; Sanchez, JM; Bastus, R; Mayo, C; Bertran-Alamillo, J; Molina, MA; Sanchez, JJ; Taron, M				Rosell, Rafael; Moran, Teresa; Queralt, Cristina; Porta, Rut; Cardenal, Felipe; Camps, Carlos; Majem, Margarita; Lopez-Vivanco, Guillermo; Isla, Dolores; Provencio, Mariano; Insa, Amelia; Massuti, Bartomeu; Luis Gonzalez-Larriba, Jose; Paz-Ares, Luis; Bover, Isabel; Garcia-Campelo, Rosario; Angel Moreno, Miguel; Catot, Silvia; Rolfo, Christian; Reguart, Noemi; Palmero, Ramon; Miguel Sanchez, Jose…		Spanish Lung Canc Grp	Screening for Epidermal Growth Factor Receptor Mutations in Lung Cancer.	NEW ENGLAND JOURNAL OF MEDICINE			English	Article							TYROSINE KINASE INHIBITOR; ACTIVATING MUTATIONS; EGFR MUTATIONS; GENE-MUTATIONS; PROLONGED SURVIVAL; SENSITIVE METHOD; GEFITINIB; TRANSFORMATION; MUTANTS; EXON-19	Background: Activating mutations in the epidermal growth factor receptor gene (EGFR) confer hypersensitivity to the tyrosine kinase inhibitors gefitinib and erlotinib in patients with advanced non-small-cell lung cancer. We evaluated the feasibility of large-scale screening for EGFR mutations in such patients and analyzed the association between the mutations and the outcome of erlotinib treatmen…	[Cardenal, Felipe; Palmero, Ramon] Hosp Duran & Reynals, Catalan Inst Oncol, Barcelona, Spain; [Rosell, Rafael; Moran, Teresa; Queralt, Cristina; Taron, Miquel] Autonomous Univ Barcelona, Hosp Germans Trias & Pujol, Barcelona, Spain; [Rosell, Rafael; Mayo, Clara; Bertran-Alamillo, Jordi; Angel Molina, Miguel; Taron, Miquel] USP Inst Univ Dexeus, Barcelona, Spain; [Porta, Rut] Hosp Josep Trueta, C…	Rosell, R (corresponding author), Hosp Badalona Germans Trias & Pujol, Catalan Inst Oncol, Badalona 08916, Spain.	rrosell@ico.scs.es	Remon, Jordi/H-4405-2014; Provencio, Mariano/ABE-8586-2020; Lopez, Guillermo/F-3435-2012; Palmero, Ramon/C-4711-2008; Insa, Amelia/G-2709-2016; Paz-Ares, Luis/AAH-2750-2019; Romero, Jose Luis Alonso/AAC-3782-2020; Valdivia Bautista, Javier/ABD-4463-2021; Herrero, Carlos Camps/L-3073-2017; MORALES, SERAFIN/L-7216-2019; Molina, Miguel Angel/AAB-8582-2020; Rolfo, Christian/M-8935-2016; Rolfo, Christ…	Provencio, Mariano/0000-0001-9053-9197; Romero, Jose Luis Alonso/0000-0001-8746-2096; Valdivia Bautista, Javier/0000-0002-3738-0655; Herrero, Carlos Camps/0000-0002-0648-5403; MORALES, SERAFIN/0000-0001-7445-4193; Molina, Miguel Angel/0000-0001-8866-9881; Rolfo, Christian/0000-0002-5109-0267; Larriba, Jose Luis Gonzalez/0000-0003-2631-0309; Isla, Dolores/0000-0002-2483-198X; Roig, Jordi/0000-0002…	Spanish Ministry of Science and InnovationSpanish Government [RD06/0020/0056]; Fundacion Badalona Contra el Cancer; Bonnie J. Addario Lung Cancer Foundation	Supported by a grant from the Spanish Ministry of Science and Innovation (RD06/0020/0056), by the Fundacion Badalona Contra el Cancer, and by the Bonnie J. Addario Lung Cancer Foundation.		28	1723	1826	3	235	MASSACHUSETTS MEDICAL SOC	WALTHAM	WALTHAM WOODS CENTER, 860 WINTER ST,, WALTHAM, MA 02451-1413 USA	0028-4793	1533-4406		NEW ENGL J MED	N. Engl. J. Med.	SEP 3	2009	361	10
J	Thatcher, N; Chang, A; Parikh, P; Pereira, JR; Ciuleanu, T; von Pawel, J; Thongprasert, S; Tan, EH; Pemberton, K; Archer, V; Carroll, K				Thatcher, N; Chang, A; Parikh, P; Pereira, JR; Ciuleanu, T; von Pawel, J; Thongprasert, S; Tan, EH; Pemberton, K; Archer, V; Carroll, K			Gefitinib plus best supportive care in previously treated patients with refractory advanced non-small-cell lung cancer: results from a randomised, placebo-controlled, multicentre study (Iressa Survival Evaluation in Lung Cancer)	LANCET			English	Article							RECEPTOR TYROSINE KINASE; CHEMOTHERAPY REGIMENS; GENE-MUTATIONS; TRIAL; INHIBITOR; SENSITIVITY; ERLOTINIB; PLATINUM; ZD1839; DOCETAXEL	Background This placebo-controlled phase III study investigated the effect on survival of gefitinib as second-line or third-line treatment for patients with locally advanced or metastatic non-small-cell lung cancer. Methods 1692 patients who were refractory to or intolerant of their latest chemotherapy regimen were randomly assigned in a ratio of two to one either gefitinib (250 mg/day) or placeb…	Christie Hosp NHS Trust, Manchester M20 4BX, Lancs, England; Johns Hopkins NUH Int Med Ctr, Singapore, Singapore; Tata Mem Hosp, Bombay 400012, Maharashtra, India; Arnaldo Vieira de Carvalho Canc Inst, Sao Paulo, Brazil; Oncol Inst Ion Chiricuta, Cluj Napoca, Romania; Asklepios Fachkliniken, Gauting, Germany; Maharaj Nakorn Chiang Mai Hosp, Chiang Mai, Thailand; Natl Canc Ctr, Singapore, Singapor…	Thatcher, N (corresponding author), Christie Hosp NHS Trust, Manchester M20 4BX, Lancs, England.	nick.thatcher@christie-tr.nwest.nhs.uk	Ciuleanu, Tudor-Eliade/ABH-8452-2020; Ciuleanu, Tudor Eliade/C-3996-2011	Ciuleanu, Tudor Eliade/0000-0003-0958-5597				33	1720	1828	3	110	ELSEVIER SCIENCE INC	NEW YORK	STE 800, 230 PARK AVE, NEW YORK, NY 10169 USA	0140-6736	1474-547X		LANCET	Lancet	OCT-NOV	2005	366	9496
J	Timmerman, R; Paulus, R; Galvin, J; Michalski, J; Straube, W; Bradley, J; Fakiris, A; Bezjak, A; Videtic, G; Johnstone, D; Fowler, J; Gore, E; Choy, H				Timmerman, Robert; Paulus, Rebecca; Galvin, James; Michalski, Jeffrey; Straube, William; Bradley, Jeffrey; Fakiris, Achilles; Bezjak, Andrea; Videtic, Gregory; Johnstone, David; Fowler, Jack; Gore, Elizabeth; Choy, Hak			Stereotactic Body Radiation Therapy for Inoperable Early Stage Lung Cancer	JAMA-JOURNAL OF THE AMERICAN MEDICAL ASSOCIATION			English	Article							PHASE-II; CLINICAL-TRIALS; RADIOTHERAPY; CARCINOMA; MANAGEMENT; ONCOLOGY; OUTCOMES; TUMORS	Context Patients with early stage but medically inoperable lung cancer have a poor rate of primary tumor control (30%-40%) and a high rate of mortality (3-year survival, 20%-35%) with current management. Objective To evaluate the toxicity and efficacy of stereotactic body radiation therapy in a high-risk population of patients with early stage but medically inoperable lung cancer. Design, Setting…	[Timmerman, Robert; Choy, Hak] Univ Texas SW Med Ctr Dallas, Dept Radiat Oncol, Dallas, TX 75390 USA; [Paulus, Rebecca] Radiat Therapy Oncol Grp, Philadelphia, PA USA; [Galvin, James] Thomas Jefferson Univ, Dept Radiat Oncol, Philadelphia, PA 19107 USA; [Michalski, Jeffrey; Straube, William; Bradley, Jeffrey] Washington Univ, Dept Radiat Oncol, St Louis, MO USA; [Fakiris, Achilles] Indiana Univ, …	Timmerman, R (corresponding author), Univ Texas SW Med Ctr Dallas, Dept Radiat Oncol, 5801 Forest Pk Rd, Dallas, TX 75390 USA.	robert.timmerman@utsouthwestern.edu	Timmerman, Robert D/C-2222-2013	Paulus, Rebecca/0000-0001-7312-1194	Varian Medical Systems (Palo Alto, California); Elekta Oncology (Stockholm, Sweden); US National Institutes of HealthUnited States Department of Health & Human ServicesNational Institutes of Health (NIH) - USA; Department of DefenseUnited States Department of Defense; National Cancer InstituteUnited States Department of Health & Human ServicesNational Institutes of Health (NIH) - USANIH National …	Financial Disclosures: Dr Timmerman reported receiving a research grant for technology development from both Varian Medical Systems (Palo Alto, California) and Elekta Oncology (Stockholm, Sweden). Both of these companies manufacture equipment used in the performance of stereotactic body radiation therapy. In addition, he reported receiving grants from the US National Institutes of Health and Depa…		20	1715	1765	3	83	AMER MEDICAL ASSOC	CHICAGO	330 N WABASH AVE, STE 39300, CHICAGO, IL 60611-5885 USA	0098-7484	1538-3598		JAMA-J AM MED ASSOC	JAMA-J. Am. Med. Assoc.	MAR 17	2010	303	11
J	Le Chevalier, T; Arriagada, R; Le Pechoux, C; Grunenwald, D; Dunant, A; Pignon, JP; Tarayre, M; Abratt, R; Arriagada, R; Bergman, B; Gralla, R; Grunenwald, D; Le Chevalier, T; Orlowski, T; Papadakis, E; Pinel, MIS; Araujo, C; Della Torre, H; de Solchaga, MM; Abdi, E; Blum, R; Ball, D; Basser, R; De Boer, R; Bishop, J; Brigham, B; Davis, S; Fox, D; Richardson, G; Wyld, D; Pirker, R; Humblet, Y; De…				Le Chevalier, T; Arriagada, R; Le Pechoux, C; Grunenwald, D; Dunant, A; Pignon, JP; Tarayre, M; Abratt, R; Arriagada, R; Bergman, B; Gralla, R; Grunenwald, D; Le Chevalier, T; Orlowski, T; Papadakis, E; Pinel, MIS; Araujo, C; Della Torre, H; de Solchaga, MM; Abdi, E; Blum, R; Ball, D; Basser, R; De Boer, R; Bishop, J; Brigham, B; Davis, S; Fox, D; Richardson, G; Wyld, D; Pirker, R; Humblet, Y; De…		Int Adjuvant Lung Canc Trial Colla	Cisplatin-based adjuvant chemotherapy in patients with completely resected non-small-cell lung cancer	NEW ENGLAND JOURNAL OF MEDICINE			English	Article							STAGE-II; PREOPERATIVE CHEMOTHERAPY; TRIALS	BACKGROUND: On the basis of a previous meta-analysis, the International Adjuvant Lung Cancer Trial was designed to evaluate the effect of cisplatin-based adjuvant chemotherapy on survival after complete resection of non-small-cell lung cancer. METHODS: We randomly assigned patients either to three or four cycles of cisplatin-based chemotherapy or to observation. Before randomization, each center …	Inst Radiomed, Santiago, Chile; Sahlgrenska Hosp, Gothenburg, Sweden; Univ Hosp Gasthuisberg, B-3000 Louvain, Belgium; Inst Gustave Roussy, Dept Biostat & Epidemiol, IALT Secretariat, F-94805 Villejuif, France	Le Chevalier, T (corresponding author), Inst Gustave Roussy, Dept Biostat & Epidemiol, IALT Secretariat, Rue Camille Desmoulins, F-94805 Villejuif, France.		Ciuleanu, Tudor-Eliade/ABH-8452-2020; Vansteenkiste, Johan F/B-8191-2014; ICARD, Philippe/K-6510-2015; Ciuleanu, Tudor Eliade/C-3996-2011; Stupp, Roger/L-3303-2019; Nackaerts, Kristiaan/B-6596-2015; Chabowski, Mariusz/H-9847-2019; Wyld, David K/B-8893-2015; ZALCMAN, Gerard/M-8113-2019; ZALCMAN, Gerard/L-7809-2015; Cole, John/A-5803-2011; van Meerbeeck, Jan/ABA-5109-2020	Vansteenkiste, Johan F/0000-0002-6721-2775; Chabowski, Mariusz/0000-0002-9232-4525; Wyld, David K/0000-0001-9523-4333; ZALCMAN, Gerard/0000-0002-0343-9575; PIGNON, Jean-Pierre/0000-0003-2047-1582; Arriagada, Rodrigo/0000-0002-3134-1735				23	1669	1758	2	105	MASSACHUSETTS MEDICAL SOC	WALTHAM	WALTHAM WOODS CENTER, 860 WINTER ST,, WALTHAM, MA 02451-1413 USA	0028-4793	1533-4406		NEW ENGL J MED	N. Engl. J. Med.	JAN 22	2004	350	4
J	Mok, TS; Wu, YL; Ahn, MJ; Garassino, MC; Kim, HR; Ramalingam, SS; Shepherd, FA; He, Y; Akamatsu, H; Theelen, WSME; Lee, CK; Sebastian, M; Templeton, A; Mann, H; Marotti, M; Ghiorghiu, S; Papadimitrakopoulou, VA				Mok, T. S.; Wu, Y. -L.; Ahn, M. -J.; Garassino, M. C.; Kim, H. R.; Ramalingam, S. S.; Shepherd, F. A.; He, Y.; Akamatsu, H.; Theelen, W. S. M. E.; Lee, C. K.; Sebastian, M.; Templeton, A.; Mann, H.; Marotti, M.; Ghiorghiu, S.; Papadimitrakopoulou, V. A.		AURA3 Investigators	Osimertinib or Platinum-Pemetrexed in EGFR T790M-Positive Lung Cancer	NEW ENGLAND JOURNAL OF MEDICINE			English	Article							OPEN-LABEL; 1ST-LINE TREATMENT; T790M MUTATION; PATIENTS PTS; PHASE-III; RESISTANCE; CHEMOTHERAPY; GEFITINIB; ERLOTINIB; AZD9291	BACKGROUND Osimertinib is an epidermal growth factor receptor tyrosine kinase inhibitor (EGFR-TKI) that is selective for both EGFR-TKI sensitizing and T790M resistance mutations in patients with non-small-cell lung cancer. The efficacy of osimertinib as compared with platinum-based therapy plus pemetrexed in such patients is unknown. METHODS In this randomized, international, open-label, phase 3 …	[Mok, T. S.] Chinese Univ Hong Kong, Dept Clin Oncol, State Key Lab Oncol South China, Sir YK Pao Ctr Canc, Hong Kong, Hong Kong, Peoples R China; [Wu, Y. -L.] Guangdong Gen Hosp, Div Pulm Oncol, Guangdong Lung Canc Inst, Guangzhou, Guangdong, Peoples R China; [Wu, Y. -L.] Guangdong Acad Med Sci, Guangzhou, Guangdong, Peoples R China; [He, Y.] Third Mil Med Univ, Dept Resp Dis, Daping Hosp, Chong…	Mok, TS (corresponding author), Chinese Univ Hong Kong, Prince Wales Hosp, Dept Clin Oncol, Hong Kong, Hong Kong, Peoples R China.	tony@clo.cuhk.edu.hk	Mok, Tony Shu Kam/B-2310-2019; Ramalingam, Suresh/AAV-7478-2020; Theelen, Willemijn/AAL-1378-2020; Wu, Yi-Long/AAW-9832-2020; Wu, Yi-Long/C-3396-2008; Garassino, Marina/D-7128-2017	Mok, Tony Shu Kam/0000-0002-8251-0551; Theelen, Willemijn/0000-0001-9772-0511; Wu, Yi-Long/0000-0002-3611-0258; Wu, Yi-Long/0000-0002-3611-0258; Ostoros, Gyula/0000-0001-5339-7257; Coudert, Bruno/0000-0001-9445-2216; Deschler-Baier, Barbara/0000-0001-5831-5150; Delmonte, Angelo/0000-0001-9065-6123; Garassino, Marina/0000-0002-3821-5598; Kim, Hye Ryun/0000-0002-1842-9070	AstraZenecaAstraZeneca [NCT02151981]; NATIONAL CANCER INSTITUTEUnited States Department of Health & Human ServicesNational Institutes of Health (NIH) - USANIH National Cancer Institute (NCI) [P30CA016672] Funding Source: NIH RePORTER; Cancer Research UKCancer Research UK [20465] Funding Source: researchfish	Funded by AstraZeneca; AURA3 ClinicalTrials.gov number, NCT02151981.		27	1594	1678	16	260	MASSACHUSETTS MEDICAL SOC	WALTHAM	WALTHAM WOODS CENTER, 860 WINTER ST,, WALTHAM, MA 02451-1413 USA	0028-4793	1533-4406		NEW ENGL J MED	N. Engl. J. Med.	FEB 16	2017	376	7
J	Johnson, DH; Fehrenbacher, L; Novotny, WF; Herbst, RS; Nemunaitis, JJ; Jablons, DM; Langer, CJ; DeVore, RF; Gaudreault, J; Damico, LA; Holmgren, E; Kabbinavar, F				Johnson, DH; Fehrenbacher, L; Novotny, WF; Herbst, RS; Nemunaitis, JJ; Jablons, DM; Langer, CJ; DeVore, RF; Gaudreault, J; Damico, LA; Holmgren, E; Kabbinavar, F			Randomized phase II trial comparing bevacizumab plus carboplatin and paclitaxel with carboplatin and paclitaxel alone in previously untreated locally advanced or metastatic non-small-cell lung cancer	JOURNAL OF CLINICAL ONCOLOGY			English	Article							ENDOTHELIAL GROWTH-FACTOR; MONOCLONAL-ANTIBODY; CHEMOTHERAPY REGIMENS; IN-VIVO; ANGIOGENESIS; COMBINATION; THERAPY; VINORELBINE; EXPRESSION; DOCETAXEL	Purpose. To investigate the efficacy and safety of bevacizumab plus carboplatin and paclitaxel in patients with advanced or recurrent non-small-cell lung cancer. Patients and Methods. In a phase 11 trial, 99 patients were randomly assigned to bevacizumab 7.5 (n = 32) or 15 mg/kg (n = 35) plus carboplatin (area under the curve = 6) and paclitaxel (200 mg/m(2)) every 3 weeks or carboplatin and pacl…	Vanderbilt Univ, Div Hematol & Oncol, Sch Med, Nashville, TN 37240 USA; MD Anderson Canc Ctr, Dept Thorac Head & Neck Med Oncol, Houston, TX USA; Baylor Univ, Med Ctr, Sammons Canc Ctr, US Oncol,Mary Crowley Med Res Ctr, Dallas, TX USA; Kaiser Permanente, Vallejo, CA USA; Univ Calif San Francisco, Mt Zion Med Ctr, Thorac Oncol Program, San Francisco, CA USA; Genentech Inc, San Francisco, CA 94080…	Johnson, DH (corresponding author), Vanderbilt Univ, Div Hematol & Oncol, Sch Med, 777 Preston Res Bldg, Nashville, TN 37240 USA.	david.johnson@vanderbilt.edu	Johnson, David H./A-7437-2009					27	1526	1592	0	47	AMER SOC CLINICAL ONCOLOGY	ALEXANDRIA	330 JOHN CARLYLE ST, STE 300, ALEXANDRIA, VA 22314 USA	0732-183X			J CLIN ONCOL	J. Clin. Oncol.	JUN 1	2004	22	11
J	Tsao, MS; Sakurada, A; Cutz, JC; Zhu, CQ; Kamel-Reid, S; Squire, J; Lorimer, I; Zhang, T; Liu, N; Daneshmand, M; Marrano, P; Santos, GD; Lagarde, A; Richardson, F; Seymour, L; Whitehead, M; Ding, KY; Pater, J; Shepherd, FA				Tsao, MS; Sakurada, A; Cutz, JC; Zhu, CQ; Kamel-Reid, S; Squire, J; Lorimer, I; Zhang, T; Liu, N; Daneshmand, M; Marrano, P; Santos, GD; Lagarde, A; Richardson, F; Seymour, L; Whitehead, M; Ding, KY; Pater, J; Shepherd, FA			Erlotinib in lung cancer - Molecular and clinical predictors of outcome	NEW ENGLAND JOURNAL OF MEDICINE			English	Article							GROWTH-FACTOR-RECEPTOR; TYROSINE KINASE; POOR-PROGNOSIS; EGFR MUTATIONS; GENE-MUTATIONS; FACTOR-ALPHA; GEFITINIB; EXPRESSION; SENSITIVITY; OVEREXPRESSION	BACKGROUND A clinical trial that compared erlotinib with a placebo for non - small- cell lung cancer demonstrated a survival benefit for erlotinib. We used tumor- biopsy samples from participants in this trial to investigate whether responsiveness to erlotinib and its impact on survival were associated with expression by the tumor of epidermal growth factor receptor ( EGFR) and EGFR gene amplific…	Univ Hlth Network, Toronto, ON, Canada; Univ Toronto, Ontario Canc Inst, Toronto, ON, Canada; Univ Ottawa, Ottawa Hlth Res Inst, Ottawa, ON, Canada; OSI Pharmaceut, Boulder, CO USA; Natl Canc Inst Canada Clin Trials Grp, Kingston, ON, Canada; Queens Univ, Kingston, ON, Canada	Tsao, MS (corresponding author), Univ Hlth Network, Princess Margaret Hosp Site, Toronto, ON, Canada.		Squire, Jeremy A/A-9352-2012; Tsao, Ming-Sound/M-3503-2017; da Cunha Santos, Gilda/A-5851-2010	Squire, Jeremy A/0000-0002-9863-468X; Tsao, Ming/0000-0002-9160-5405; Zhu, ChangQi/0000-0002-9992-0258; da Cunha Santos, Gilda/0000-0001-5577-7464; Kamel-Reid, Suzanne/0000-0002-4386-0292				41	1511	1571	0	62	MASSACHUSETTS MEDICAL SOC	WALTHAM	WALTHAM WOODS CENTER, 860 WINTER ST,, WALTHAM, MA 02451-1413 USA	0028-4793	1533-4406		NEW ENGL J MED	N. Engl. J. Med.	JUL 14	2005	353	2
J	Socinski, MA; Jotte, RM; Cappuzzo, F; Orlandi, F; Stroyakovskiy, D; Nogami, N; Rodriguez-Abreu, D; Moro-Sibilot, D; Thomas, CA; Barlesi, F; Finley, G; Kelsch, C; Lee, A; Coleman, S; Deng, Y; Shen, Y; Kowanetz, M; Lopez-Chavez, A; Sandler, A; Reck, M; Ahualli, A; Jarchum, G; Kaen, DL; Kahl, S; Kotliar, M; Kowalyszyn, RD; Lerzo, G; Magri, I; Martin, C; Pastor, A; Picon, P; Streich, G; Varela, M; Bl…				Socinski, M. A.; Jotte, R. M.; Cappuzzo, F.; Orlandi, F.; Stroyakovskiy, D.; Nogami, N.; Rodriguez-Abreu, D.; Moro-Sibilot, D.; Thomas, C. A.; Barlesi, F.; Finley, G.; Kelsch, C.; Lee, A.; Coleman, S.; Deng, Y.; Shen, Y.; Kowanetz, M.; Lopez-Chavez, A.; Sandler, A.; Reck, M.; Ahualli, A.; Jarchum, G.; Kaen, D. L.; Kahl, S.; Kotliar, M.; Kowalyszyn, R. D.; Lerzo, G.; Magri, I; Martin, C.; Pastor, …		IMpower150 Study Grp	Atezolizumab for First-Line Treatment of Metastatic Nonsquamous NSCLC	NEW ENGLAND JOURNAL OF MEDICINE			English	Article							PHASE-III TRIAL; OPEN-LABEL; CANCER; BEVACIZUMAB; THERAPY; DOCETAXEL; ANTIBODY; CELLS; CHEMOTHERAPY; MULTICENTER	BACKGROUND The cancer-cell-killing property of atezolizumab may be enhanced by the blockade of vascular endothelial growth factor-mediated immunosuppression with bevacizumab. This open-label, phase 3 study evaluated atezolizumab plus bevacizumab plus chemotherapy in patients with metastatic nonsquamous non-small-cell lung cancer (NSCLC) who had not previously received chemotherapy. METHODS We ran…	[Socinski, M. A.] Florida Hosp Canc Inst, Orlando, FL USA; [Jotte, R. M.] Rocky Mt Canc Ctr, Denver, CO USA; [Jotte, R. M.] US Oncol, Houston, TX USA; [Cappuzzo, F.] Azienda Unita Sanit Locale Romagna, Ravenna, Italy; [Orlandi, F.] Inst Nacl Torax, Santiago, Chile; [Stroyakovskiy, D.] Moscow City Oncol Hosp, Moscow, Russia; [Nogami, N.] Shikoku Canc Ctr, Natl Hosp Org, Matsuyama, Ehime, Japan; [R…	Reck, M (corresponding author), German Ctr Lung Res, Airway Res Ctr North, Lung Clin Grosshansdorf, Dept Thorac Oncol, Wohrendamm 80, D-22927 Grosshansdorf, Germany.	m.reck@lungenclinic.de	Kosty, Michael/AAR-6169-2021; Cappuzzo, federico/R-2827-2016; Raez, Luis/AAL-8829-2020; Wehler, Thomas/AAY-6362-2020; Grossi, Francesco/AAL-5024-2021; Thomas, Christian/AAI-6276-2020; Reck, Martin/ABF-5721-2020; LA DETTINO, Aldo/A-1288-2014; Kovalenko, Nadezhda/AAG-6298-2021; soto parra, Hector/ABC-6273-2021; Hotko, Yevhen/F-9068-2019	Cappuzzo, federico/0000-0002-6295-6767; Raez, Luis/0000-0003-2669-5771; Grossi, Francesco/0000-0001-8412-3136; Reck, Martin/0000-0002-5348-4462; LA DETTINO, Aldo/0000-0002-1186-941X; Hotko, Yevhen/0000-0002-4533-4210; Vikstrom, Anders/0000-0003-3549-3944; Stroyakovskiy, Daniil/0000-0003-1973-1092; Nadal, Ernest/0000-0002-9674-5554; INSA, AMELIA/0000-0002-3438-6170; Bennouna, Jaafar/0000-0002-5034…	F. Hoffmann-La Roche/GenentechHoffmann-La RocheRoche HoldingGenentech	Funded by F. Hoffmann-La Roche/Genentech; IMpower150 ClinicalTrials.gov number, NCT02366143.		38	1451	1509	8	166	MASSACHUSETTS MEDICAL SOC	WALTHAM	WALTHAM WOODS CENTER, 860 WINTER ST,, WALTHAM, MA 02451-1413 USA	0028-4793	1533-4406		NEW ENGL J MED	N. Engl. J. Med.	JUN 14	2018	378	24
J	Hellmann, MD; Ciuleanu, TE; Pluzanski, A; Lee, JS; Otterson, GA; Audigier-Valette, C; Minenza, E; Linardou, H; Burgers, S; Salman, P; Borghaei, H; Ramalingam, SS; Brahmer, J; Reck, M; O'Byrne, KJ; Geese, WJ; Green, G; Chang, H; Szustakowski, J; Bhagavatheeswaran, P; Healey, D; Fu, Y; Nathan, F; Paz-Ares, L				Hellmann, M. D.; Ciuleanu, T. -E.; Pluzanski, A.; Lee, J. S.; Otterson, G. A.; Audigier-Valette, C.; Minenza, E.; Linardou, H.; Burgers, S.; Salman, P.; Borghaei, H.; Ramalingam, S. S.; Brahmer, J.; Reck, M.; O'Byrne, K. J.; Geese, W. J.; Green, G.; Chang, H.; Szustakowski, J.; Bhagavatheeswaran, P.; Healey, D.; Fu, Y.; Nathan, F.; Paz-Ares, L.			Nivolumab plus Ipilimumab in Lung Cancer with a High Tumor Mutational Burden	NEW ENGLAND JOURNAL OF MEDICINE			English	Article							CTLA-4 BLOCKADE; PD-1 BLOCKADE; SOLID TUMORS; STAGE IV; ONCOLOGY; LANDSCAPE; MELANOMA; CRITERIA	BACKGROUND Nivolumab plus ipilimumab showed promising efficacy for the treatment of nonsmall- cell lung cancer (NSCLC) in a phase 1 trial, and tumor mutational burden has emerged as a potential biomarker of benefit. In this part of an open-label, multipart, phase 3 trial, we examined progression-free survival with nivolumab plus ipilimumab versus chemotherapy among patients with a high tumor muta…	[Hellmann, M. D.] Mem Sloan Kettering Canc Ctr Hosp, New York, NY USA; [Ciuleanu, T. -E.] Ion Chiricuta Inst Oncol, Cluj Napoca, Romania; [Ciuleanu, T. -E.] Univ Med Farm Iuliu Hatieganu, Cluj Napoca, Romania; [Pluzanski, A.] Inst Marii Sklodowskiej Curie, Ctr Onkol, Warsaw, Poland; [Lee, J. S.] Seoul Natl Univ, Bundang Hosp, Seoul, South Korea; [Otterson, G. A.] Ohio State Univ, Columbus, OH 432…	Hellmann, MD (corresponding author), Mem Sloan Kettering Canc Ctr, Thorac Oncol Serv, Div Solid Tumor Oncol, Dept Med, 885 2nd Ave, New York, NY 10017 USA.; Paz-Ares, L (corresponding author), Hosp Univ 12 Octubre, Med Oncol Dept, Av Cordoba SN, Madrid 280141, Spain.	hellmanm@mskcc.org; lpazaresr@seom.org	Paz-Ares, Luis/AAH-2750-2019; Ramalingam, Suresh/AAV-7478-2020; Reck, Martin/ABF-5721-2020; Pluzanski, Adam/AAF-9531-2021; Ciuleanu, Tudor-Eliade/ABH-8452-2020	Reck, Martin/0000-0002-5348-4462; Pluzanski, Adam/0000-0002-3710-6445; Ciuleanu, Tudor Eliade/0000-0003-0958-5597	Bristol-Myers SquibbBristol-Myers Squibb; Ono Pharmaceutical; NATIONAL CANCER INSTITUTEUnited States Department of Health & Human ServicesNational Institutes of Health (NIH) - USANIH National Cancer Institute (NCI) [P30CA008748, P30CA016058] Funding Source: NIH RePORTER	Supported by Bristol-Myers Squibb and Ono Pharmaceutical.		22	1405	1454	13	158	MASSACHUSETTS MEDICAL SOC	WALTHAM	WALTHAM WOODS CENTER, 860 WINTER ST,, WALTHAM, MA 02451-1413 USA	0028-4793	1533-4406		NEW ENGL J MED	N. Engl. J. Med.	MAY 31	2018	378	22
J	Olaussen, KA; Dunant, A; Fouret, P; Brambilla, E; Andre, F; Haddad, V; Taranchon, E; Filipits, M; Pirker, R; Popper, HH; Stahel, R; Sabatier, L; Pignon, J; Tursz, T; Le Chevalier, T; Soria, JC				Olaussen, Ken A.; Dunant, Ariane; Fouret, Pierre; Brambilla, Elisabeth; Andre, Fabrice; Haddad, Vincent; Taranchon, Estelle; Filipits, Martin; Pirker, Robert; Popper, Helmut H.; Stahel, Rolf; Sabatier, Laure; Pignon, Jean-Pierre; Tursz, Thomas; Le Chevalier, Thierry; Soria, Jean-Charles		IALT Bio Investigators	DNA repair by ERCC1 in non-small-cell lung cancer and cisplatin-based adjuvant chemotherapy	NEW ENGLAND JOURNAL OF MEDICINE			English	Article							NUCLEOTIDE EXCISION-REPAIR; MESSENGER-RNA LEVELS; GENE-EXPRESSION; TUMOR RESPONSE; SURVIVAL; POLYMORPHISM; ASSOCIATION; RECOMBINATION; RESISTANCE; CARCINOMA	Background: Adjuvant cisplatin-based chemotherapy improves survival among patients with completely resected non-small-cell lung cancer, but there is no validated clinical or biologic predictor of the benefit of chemotherapy. Methods: We used immunohistochemical analysis to determine the expression of the excision repair cross-complementation group 1 (ERCC1) protein in operative specimens of non-s…	Inst Gustave Roussy, Dept Med, F-94805 Villejuif, France; Commissariat Energie Atom, Lab Radiobiol & Oncol, Fontenay Aux Roses, France; Univ Paris 11, Paris, France; Inst Gustave Roussy, Biostat & Epidemiol Unit, F-94805 Villejuif, France; Inst Gustave Roussy, Dept Pathol & Translat Res, F-94805 Villejuif, France; Ctr Hosp Univ Albert Michallon, Dept Pathol, Grenoble, France; Univ Paris 06, Paris…	Soria, JC (corresponding author), Inst Gustave Roussy, Dept Med, 39 Rue Camille Desmoulins, F-94805 Villejuif, France.	soria@igr.fr	Le Discorde, Magali/A-5127-2009; ANDRE, Francois/E-5555-2015; ANDRE, Fabrice/AAL-2683-2020	Le Discorde, Magali/0000-0001-5126-0900; ANDRE, Fabrice/0000-0001-5795-8357; Sabatier, Laure/0000-0003-0552-6549; Olaussen, Ken/0000-0002-3115-8914; PIGNON, Jean-Pierre/0000-0003-2047-1582				41	1389	1491	1	102	MASSACHUSETTS MEDICAL SOC	WALTHAM	WALTHAM WOODS CENTER, 860 WINTER ST,, WALTHAM, MA 02451-1413 USA	0028-4793	1533-4406		NEW ENGL J MED	N. Engl. J. Med.	SEP 7	2006	355	10
J	Fehrenbacher, L; Spira, A; Ballinger, M; Kowanetz, M; Vansteenkiste, J; Mazieres, J; Park, K; Smith, D; Artal-Cortes, A; Lewanski, C; Braiteh, F; Waterkamp, D; He, P; Zou, W; Chen, DS; Yi, J; Sandler, A; Rittmeyer, A				Fehrenbacher, Louis; Spira, Alexander; Ballinger, Marcus; Kowanetz, Marcin; Vansteenkiste, Johan; Mazieres, Julien; Park, Keunchil; Smith, David; Artal-Cortes, Angel; Lewanski, Conrad; Braiteh, Fadi; Waterkamp, Daniel; He, Pei; Zou, Wei; Chen, Daniel S.; Yi, Jing; Sandler, Alan; Rittmeyer, Achim		POPLAR Study Grp	Atezolizumab versus docetaxel for patients with previously treated non-small-cell lung cancer (POPLAR): a multicentre, open-label, phase 2 randomised controlled trial	LANCET			English	Article							CLINICAL ACTIVITY; TRANSCRIPTION FACTOR; MPDL3280A ANTI-PDL1; ANTIBODY MPDL3280A; III TRIAL; LIGAND; NIVOLUMAB; SAFETY; 2ND	Background Outcomes are poor for patients with previously treated, advanced or metastatic non-small-cell lung cancer (NSCLC). The anti-programmed death ligand 1 (PD-L1) antibody atezolizumab is clinically active against cancer, including NSCLC, especially cancers expressing PD-L1 on tumour cells, tumour-infiltrating immune cells, or both. We assessed efficacy and safety of atezolizumab versus doc…	[Fehrenbacher, Louis] Kaiser Permanente Med Ctr, Vallejo, CA USA; [Spira, Alexander; Smith, David; Braiteh, Fadi] US Oncol Res, The Woodlands, TX USA; [Spira, Alexander] Virginia Canc Specialists Res Inst, Fairfax, VA USA; [Ballinger, Marcus; Kowanetz, Marcin; Waterkamp, Daniel; He, Pei; Zou, Wei; Chen, Daniel S.; Yi, Jing; Sandler, Alan] Genentech Inc, San Francisco, CA 94080 USA; [Vansteenkiste…	Fehrenbacher, L (corresponding author), Kaiser Permanente Med Ctr, Dept Oncol, Vallejo, CA 94589 USA.	Lou.Fehrenbacher@kp.org	Rittmeyer, Achim/W-2405-2019; MAZIERES, JULIEN/M-3986-2014; Park, Keunchil/ABD-7072-2021; Park, Keunchil/ABD-5852-2021; Vansteenkiste, Johan F/B-8191-2014; Gridelli, Cesare/K-7909-2016	Park, Keunchil/0000-0002-4846-7449; Vansteenkiste, Johan F/0000-0002-6721-2775; Chen, Daniel/0000-0001-5085-3579; MAZIERES, JULIEN/0000-0002-5921-7613; Artal, Angel/0000-0002-9778-706X; Vikstrom, Anders/0000-0003-3549-3944; Rittmeyer, Achim/0000-0002-5280-6052; Kowalski, Dariusz/0000-0002-9452-3229; MORO-SIBILOT, Denis/0000-0001-6776-8610	F Hoffmann-La Roche Ltd/Genentech IncHoffmann-La RocheRoche HoldingGenentech; Genentech, Inc.Roche HoldingGenentech	This study was supported by F Hoffmann-La Roche Ltd/Genentech Inc, a member of the Roche Group. We thank Gregg Fine and Cathi Ahearn of Genentech, Inc, for their contributions to the design of this study, and Dustin Smith, Natasha Miley, Susan Flynn, and Priti Hegde of Genentech, Inc, for contributions to the biomarker analyses. Ventana Medical Systems, Inc (Tucson, AZ, USA) did central PD-L1 tes…		32	1380	1446	15	183	ELSEVIER SCIENCE INC	NEW YORK	STE 800, 230 PARK AVE, NEW YORK, NY 10169 USA	0140-6736	1474-547X		LANCET	Lancet	APR 30	2016	387	10030
J	Giaccone, G; Herbst, RS; Manegold, C; Scagliotti, G; Rosell, R; Miller, V; Natale, RB; Schiller, JH; von Pawel, J; Pluzanska, A; Gatzemeier, M; Grous, J; Ochs, JS; Averbuch, SD; Wolf, MK; Rennie, P; Fandi, A; Johnson, DH				Giaccone, G; Herbst, RS; Manegold, C; Scagliotti, G; Rosell, R; Miller, V; Natale, RB; Schiller, JH; von Pawel, J; Pluzanska, A; Gatzemeier, M; Grous, J; Ochs, JS; Averbuch, SD; Wolf, MK; Rennie, P; Fandi, A; Johnson, DH			Gefitinib in combination with gemcitabine and cisplatin in advanced non-small-cell lung cancer: A phase III trial-INTACT1	JOURNAL OF CLINICAL ONCOLOGY			English	Article							GROWTH-FACTOR RECEPTOR; TYROSINE KINASE; TRIAL; INHIBITOR; CHEMOTHERAPY; EFFICACY; TUMORS; IRESSA	Purpose The purpose of this study was to determine whether the addition of the epidermal growth factor receptor tyrosine kinase inhibitor gefitinib (Iressa, ZD1839; AstraZeneca, Wilmington, DE) to standard first-line gemcitabine and cisplatin provides clinical benefit over gemcitabine and cisplatin alone in patients with advanced or metastatic non-small-cell lung cancer (NSCLC). Gefitinib has dem…	Vrije Univ Amsterdam, Med Ctr, Dept Oncol, NL-1081 Amsterdam, Netherlands; Asklepios Fachkliniken, Munich, Germany; Thoraxklin, Heidelberg, Germany; Krankenhaus Grosshansdorf, Grosshansdorf, Germany; S Luigi Gonzaga Hosp, Turin, Italy; Hosp Germans Trias & Pujol, Barcelona, Spain; Reg Ctr Oncol, Lodz, Poland; AstraZeneca, Alderley Pk, England; Univ Texas, MD Anderson Canc Ctr, Houston, TX 77030 U…	Giaccone, G (corresponding author), Vrije Univ Amsterdam, Med Ctr, Dept Oncol, De Boelelaan 1117, NL-1081 Amsterdam, Netherlands.	g.giaccone@nl.vumc	GONULLU, UGUR/F-4494-2015; Giaccone, Giuseppe/E-8297-2017; Johnson, David H./A-7437-2009	GONULLU, UGUR/0000-0002-4360-7297; Giaccone, Giuseppe/0000-0002-5023-7562;				23	1379	1465	4	58	AMER SOC CLINICAL ONCOLOGY	ALEXANDRIA	330 JOHN CARLYLE ST, STE 300, ALEXANDRIA, VA 22314 USA	0732-183X			J CLIN ONCOL	J. Clin. Oncol.	MAR 1	2004	22	5
J	Pignon, JP; Tribodet, H; Scagliotti, GV; Douillard, JY; Shepherd, FA; Stephens, RJ; Dunant, A; Torri, V; Rosell, R; Seymour, L; Spiro, SG; Rolland, E; Fossati, R; Aubert, D; Ding, K; Waller, D; Le Chevalier, T				Pignon, Jean-Pierre; Tribodet, Helene; Scagliotti, Giorgio V.; Douillard, Jean-Yves; Shepherd, Frances A.; Stephens, Richard J.; Dunant, Ariane; Torri, Valter; Rosell, Rafael; Seymour, Lesley; Spiro, Stephen G.; Rolland, Estelle; Fossati, Roldano; Aubert, Delphine; Ding, Keyue; Waller, David; Le Chevalier, Thierry			Lung Adjuvant Cisplatin Evaluation: A pooled analysis by the LACE collaborative group	JOURNAL OF CLINICAL ONCOLOGY			English	Article; Proceedings Paper	42nd Annual Meeting of the American-Society-of-Clinical-Oncology	JUN 02-06, 2006	Atlanta, GA	Amer Soc Clin Oncol			VINORELBINE PLUS CISPLATIN; STAGE-II; POSTOPERATIVE RADIOTHERAPY; CANCER NSCLC; CHEMOTHERAPY; METAANALYSIS; PATIENT; TRIAL; CARBOPLATIN; INFARCTION	Purpose Several recent trials have shown a significant overall survival (OS) benefit from postoperative cisplatin-based chemotherapy in patients with non-small-cell lung cancer (NSCLC). The aim of the Lung Adjuvant Cisplatin Evaluation was to identify treatment options associated with a higher benefit or groups of patients who particularly benefit from postoperative chemotherapy. Patients and Met…	Inst Gustave Roussy, F-94805 Villejuif, France; Univ Turin, Turin, Italy; Mario Negri Inst Pharmacol Res, Milan, Italy; Princess Margaret Hosp, Univ Hlth Network, Toronto, ON M4X 1K9, Canada; Natl Canc Inst, Kingston, ON, Canada; UCL Hosp, London, England; Glenfield Gen Hosp, Leicester LE3 9QP, Leics, England; Catalan Inst Oncol, Badalona, Spain	Pignon, J (corresponding author), Inst Gustave Roussy, 39 Rue Camille Desmoulins, F-94805 Villejuif, France.	jppignon@igr.fr	Torri, Valter/H-7550-2015; Fossati, Roldano/ABF-2460-2020	Torri, Valter/0000-0001-9541-9354; PIGNON, Jean-Pierre/0000-0003-2047-1582				38	1368	1427	2	43	AMER SOC CLINICAL ONCOLOGY	ALEXANDRIA	2318 MILL ROAD, STE 800, ALEXANDRIA, VA 22314 USA	0732-183X	1527-7755		J CLIN ONCOL	J. Clin. Oncol.	JUL 20	2008	26	21
J	Janne, PA; Yang, JCH; Kim, DW; Planchard, D; Ohe, Y; Ramalingam, SS; Ahn, MJ; Kim, SW; Su, WC; Horn, L; Haggstrom, D; Felip, E; Kim, JH; Frewer, P; Cantarini, M; Brown, KH; Dickinson, PA; Ghiorghiu, S; Ranson, M				Jaenne, Pasi A.; Yang, James Chih-Hsin; Kim, Dong-Wan; Planchard, David; Ohe, Yuichiro; Ramalingam, Suresh S.; Ahn, Myung-Ju; Kim, Sang-We; Su, Wu-Chou; Horn, Leora; Haggstrom, Daniel; Felip, Enriqueta; Kim, Joo-Hang; Frewer, Paul; Cantarini, Mireille; Brown, Kathryn H.; Dickinson, Paul A.; Ghiorghiu, Serban; Ranson, Malcolm			AZD9291 in EGFR Inhibitor-Resistant Non-Small-Cell Lung Cancer	NEW ENGLAND JOURNAL OF MEDICINE			English	Article							ACQUIRED-RESISTANCE; IRREVERSIBLE EGFR; OPEN-LABEL; PHASE-III; GEFITINIB; CHEMOTHERAPY; MUTATIONS; ERLOTINIB; AFATINIB; PLACEBO	BACKGROUND The EGFR T790M mutation is the most common mechanism of drug resistance to epidermal growth factor receptor (EGFR) tyrosine kinase inhibitors in patients who have lung cancer with an EGFR mutation (EGFR-mutated lung cancer). In preclinical models, the EGFR inhibitor AZD9291 has been shown to be effective against both EGFR tyrosine kinase inhibitor-sensitizing and T790M resistance mutat…	[Jaenne, Pasi A.] Dana Farber Canc Inst, Lowe Ctr Thorac Oncol, Boston, MA 02215 USA; [Jaenne, Pasi A.] Dana Farber Canc Inst, Belfer Inst Appl Canc Sci, Boston, MA 02215 USA; [Yang, James Chih-Hsin] Natl Taiwan Univ, Taipei 10764, Taiwan; [Yang, James Chih-Hsin] Natl Taiwan Univ Hosp, Taipei, Taiwan; [Su, Wu-Chou] Cheng Kung Univ Hosp, Taipei, Taiwan; [Kim, Dong-Wan] Seoul Natl Univ Hosp, Seoul …	Janne, PA (corresponding author), Dana Farber Canc Inst, Lowe Ctr Thorac Oncol, 450 Brookline Ave,HIM 223, Boston, MA 02215 USA.	pasi_janne@dfci.harvard.edu	Kim, Dong-Wan/J-5391-2012; Yang, James Chih-Hsin/W-1587-2019; Ramalingam, Suresh/AAV-7478-2020; FELIP, ENRIQUETA/AAG-6316-2019	Balmana, Judith/0000-0002-0762-6415; Yang, James Chih-Hsin/0000-0002-5586-5138; Su, Wu-Chou/0000-0003-2953-4105; FELIP, ENRIQUETA/0000-0002-7620-0098	AstraZenecaAstraZeneca; Boehringer IngelheimBoehringer Ingelheim; Chugai Pharmaceuticals; PfizerPfizer; Merrimack Pharmaceuticals; Clovis Oncology; RocheRoche Holding; NovartisNovartis; Merck Sharp DohmeMerck & Company; Roche-GenentechRoche HoldingGenentech; Eli LillyEli Lilly; Merck SeronoMerck & Company; Astellas PharmaAstellas Pharmaceuticals; CelgeneBristol-Myers SquibbCelgene Corporation; In…	Supported by AstraZeneca.; Dr. Janne reports receiving consulting fees from AstraZeneca, Boehringer Ingelheim, Chugai Pharmaceuticals, Pfizer, Merrimack Pharmaceuticals, and Clovis Oncology and lecture fees from Roche and owning stock in Gatekeeper Pharmaceuticals. He also reports receiving royalties from patents related to a method of determining responsiveness of cancer to epidermal growth fact…		27	1364	1439	9	259	MASSACHUSETTS MEDICAL SOC	WALTHAM	WALTHAM WOODS CENTER, 860 WINTER ST,, WALTHAM, MA 02451-1413 USA	0028-4793	1533-4406		NEW ENGL J MED	N. Engl. J. Med.	APR 30	2015	372	18
J	Herbst, RS; Giaccone, G; Schiller, JH; Natale, RB; Miller, V				Herbst, RS; Giaccone, G; Schiller, JH; Natale, RB; Miller, V			Gefitinib in combination with paclitaxel and carboplatin in advanced non-small-cell lung cancer: A phase III trial - INTACT 2	JOURNAL OF CLINICAL ONCOLOGY			English	Article							GROWTH-FACTOR RECEPTOR; TYROSINE KINASE INHIBITOR; CHEMOTHERAPY REGIMENS; PLUS CARBOPLATIN; ZD1839 IRESSA; CISPLATIN; EFFICACY; TUMORS; EGFR	Purpose Preclinical studies indicate that gefitinib (Iressa, ZD1839; AstraZeneca, Wilmington, DE), an orally active epidermal growth factor receptor tyrosine kinase inhibitor, may enhance antitumor efficacy of cytotoxics, and combination with paclitaxel and carboplatin had acceptable tolerability in a phase I trial. Gefitinib monotherapy demonstrated unparalleled antitumor activity for a biologic…	Univ Texas, MD Anderson Canc Ctr, Dept Thorac Head & Neck Med Oncol, Unit 432, Houston, TX 77030 USA; Univ Wisconsin Hosp & Clin, Madison, WI 53792 USA; Cedars Sinai Comprehens Canc Ctr, Beverly Hills, CA USA; Mem Sloan Kettering Canc Ctr, New York, NY 10021 USA; Midw Canc Res Grp, Skokie, IL USA; Florida Canc Specialists, Ft Myers, FL USA; AstraZeneca, Wilmington, DE USA; Vanderbilt Ingram Canc …	Herbst, RS (corresponding author), Univ Texas, MD Anderson Canc Ctr, Dept Thorac Head & Neck Med Oncol, Unit 432, 1515 Holcombe Blvd, Houston, TX 77030 USA.	rherbst@mail.mdanderson.org	Giaccone, Giuseppe/E-8297-2017	Giaccone, Giuseppe/0000-0002-5023-7562				33	1364	1441	3	51	AMER SOC CLINICAL ONCOLOGY	ALEXANDRIA	2318 MILL ROAD, STE 800, ALEXANDRIA, VA 22314 USA	0732-183X	1527-7755		J CLIN ONCOL	J. Clin. Oncol.	MAR 1	2004	22	5
J	Winton, T; Livingston, R; Johnson, D; Rigas, J; Johnston, M; Butts, C; Cormier, Y; Goss, G; Inculet, R; Vallieres, E; Fry, W; Bethune, D; Ayoub, J; Ding, K; Seymour, L; Graham, B; Tsao, MS; Gandara, D; Kesler, K; Demmy, T; Shepherd, F				Winton, T; Livingston, R; Johnson, D; Rigas, J; Johnston, M; Butts, C; Cormier, Y; Goss, G; Inculet, R; Vallieres, E; Fry, W; Bethune, D; Ayoub, J; Ding, K; Seymour, L; Graham, B; Tsao, MS; Gandara, D; Kesler, K; Demmy, T; Shepherd, F		Natl Canc Inst Canada Clin Trials Grp; Natl Canc Inst US Intergroup JBR 10	Vinorelbine plus cisplatin vs. observation in resected non-small-cell lung cancer	NEW ENGLAND JOURNAL OF MEDICINE			English	Article							RAS GENE-MUTATIONS; QUALITY-OF-LIFE; STAGE-II; ADJUVANT CHEMOTHERAPY; SURVIVAL; TRIAL; THERAPY	Background We undertook to determine whether adjuvant vinorelbine plus cisplatin prolongs overall survival among patients with completely resected early-stage non-small-cell lung cancer. Methods We randomly assigned patients with completely resected stage IB or stage II non-small-cell lung cancer to vinorelbine plus cisplatin or to observation. The primary end point was overall survival; principa…	Natl Canc Inst Canada Clin Trials Grp, Kingston, ON, Canada; SW Oncol Grp, San Antonio, TX USA; Eastern Cooperat Oncol Grp, Boston, MA USA; Canc & Leukemia Grp B, Chicago, IL USA	Winton, T (corresponding author), Univ Alberta Hosp, Walter Mackenzie Hlth Sci Ctr 2D2 09, 8440 112th St, Edmonton, AB T6G 2B7, Canada.	twinton@cha.ab.ca	Tsao, Ming-Sound/M-3503-2017	Tsao, Ming/0000-0002-9160-5405; Vallieres, Eric/0000-0003-1732-2658	NATIONAL CANCER INSTITUTEUnited States Department of Health & Human ServicesNational Institutes of Health (NIH) - USANIH National Cancer Institute (NCI) [U10CA031946, U10CA004326] Funding Source: NIH RePORTER; NCI NIH HHSUnited States Department of Health & Human ServicesNational Institutes of Health (NIH) - USANIH National Cancer Institute (NCI) [CA31946, CA04326] Funding Source: Medline			33	1352	1414	1	38	MASSACHUSETTS MEDICAL SOC	WALTHAM	WALTHAM WOODS CENTER, 860 WINTER ST,, WALTHAM, MA 02451-1413 USA	0028-4793	1533-4406		NEW ENGL J MED	N. Engl. J. Med.	JUN 23	2005	352	25
J	Carbone, DP; Reck, M; Paz-Ares, L; Creelan, B; Horn, L; Steins, M; Felip, E; van den Heuvel, MM; Ciuleanu, TE; Badin, F; Ready, N; Hiltermann, TJN; Nair, S; Juergens, R; Peters, S; Minenza, E; Wrangle, JM; Rodriguez-Abreu, D; Borghaei, H; Blumenschein, GR; Villaruz, LC; Havel, L; Krejci, J; Jaime, JC; Chang, H; Geese, WJ; Bhagavatheeswaran, P; Chen, AC; Socinski, MA				Carbone, D. P.; Reck, M.; Paz-Ares, L.; Creelan, B.; Horn, L.; Steins, M.; Felip, E.; van den Heuvel, M. M.; Ciuleanu, T. -E.; Badin, F.; Ready, N.; Hiltermann, T. J. N.; Nair, S.; Juergens, R.; Peters, S.; Minenza, E.; Wrangle, J. M.; Rodriguez-Abreu, D.; Borghaei, H.; Blumenschein, G. R.; Villaruz, L. C.; Havel, L.; Krejci, J.; Corral Jaime, J.; Chang, H.; Geese, W. J.; Bhagavatheeswaran, P.; C…		CheckMate 026 Investigators	First-Line Nivolumab in Stage IV or Recurrent Non-Small-Cell Lung Cancer	NEW ENGLAND JOURNAL OF MEDICINE			English	Article							PACLITAXEL PLUS CARBOPLATIN; PHASE-III; OPEN-LABEL; MAINTENANCE BEVACIZUMAB; THERAPY; CISPLATIN; CHEMOTHERAPY; GEMCITABINE; DOCETAXEL; TRIAL	BACKGROUND Nivolumab has been associated with longer overall survival than docetaxel among patients with previously treated non-small-cell lung cancer (NSCLC). In an open-label phase 3 trial, we compared first-line nivolumab with chemotherapy in patients with programmed death ligand 1 (PD-L1)-positive NSCLC. METHODS We randomly assigned, in a 1:1 ratio, patients with untreated stage IV or recurre…	[Carbone, D. P.] Ohio State Univ, Ctr Comprehens Canc, Columbus, OH 43210 USA; [Reck, M.] LungenClin Grosshansdorf, German Ctr Lung Res, Airway Res Ctr North, Grosshansdorf, Germany; [Steins, M.] Heidelberg Univ Hosp, Thoraxklin, Heidelberg, Germany; [Paz-Ares, L.; Corral Jaime, J.] Hosp Univ Doce Octubre, Ctr Nacl Invest Oncol, Madrid, Spain; [Paz-Ares, L.; Corral Jaime, J.] Univ Complutense Mad…	Carbone, DP (corresponding author), 488 Biomed Res Tower,460 W 12th Ave, Columbus, OH 43210 USA.	david.carbone@osumc.edu	, HiltermannTJN/ABA-9144-2021; Curioni-Fontecedro, Alessandra/R-4950-2018; van den Heuvel, Michel M/D-9491-2017; Paz-Ares, Luis/AAH-2750-2019; Reck, Martin/ABF-5721-2020; FELIP, ENRIQUETA/AAG-6316-2019; Ciuleanu, Tudor-Eliade/ABH-8452-2020	van den Heuvel, Michel M/0000-0002-6372-2153; Reck, Martin/0000-0002-5348-4462; Boyer, Michael/0000-0002-0452-2987; Rodriguez-Abreu, Delvys/0000-0003-0506-1366; FELIP, ENRIQUETA/0000-0002-7620-0098; Ostoros, Gyula/0000-0001-5339-7257; Arrieta, Oscar/0000-0002-1164-3779; Ciuleanu, Tudor Eliade/0000-0003-0958-5597; Decoster, Lore/0000-0001-7563-0179; Balmana, Judith/0000-0002-0762-6415; Blasco Cord…	Bristol-Myers SquibbBristol-Myers Squibb; NATIONAL CANCER INSTITUTEUnited States Department of Health & Human ServicesNational Institutes of Health (NIH) - USANIH National Cancer Institute (NCI) [K12CA157688, P30CA016672, P30CA016058, UG1CA233259] Funding Source: NIH RePORTER	Funded by Bristol-Myers Squibb and others; CheckMate 026 ClinicalTrials.gov number, NCT02041533.		20	1323	1400	10	143	MASSACHUSETTS MEDICAL SOC	WALTHAM	WALTHAM WOODS CENTER, 860 WINTER ST,, WALTHAM, MA 02451-1413 USA	0028-4793	1533-4406		NEW ENGL J MED	N. Engl. J. Med.	JUN 22	2017	376	25
J	Cappuzzo, F; Hirsch, FR; Rossi, E; Bartolini, S; Ceresoli, GL; Bemis, L; Haney, J; Witta, S; Danenberg, K; Domenichini, I; Ludovini, V; Magrini, E; Gregorc, V; Doglioni, C; Sidoni, A; Tonato, M; Franklin, WA; Crino, L; Bunn, PA; Varella-Garcia, M				Cappuzzo, F; Hirsch, FR; Rossi, E; Bartolini, S; Ceresoli, GL; Bemis, L; Haney, J; Witta, S; Danenberg, K; Domenichini, I; Ludovini, V; Magrini, E; Gregorc, V; Doglioni, C; Sidoni, A; Tonato, M; Franklin, WA; Crino, L; Bunn, PA; Varella-Garcia, M			Epidermal growth factor receptor gene and protein and gefitinib sensitivity in non-small-cell lung cancer	JNCI-JOURNAL OF THE NATIONAL CANCER INSTITUTE			English	Article							TYROSINE KINASE INHIBITORS; EGFR MUTATIONS; ONCOLOGY-GROUP; EXPRESSION; SURVIVAL; EFFICACY; TRIAL; AMPLIFICATION; CHEMOTHERAPY; APOPTOSIS	Background: Gefitinib is a selective inhibitor of the epidermal growth factor (EGFR) tyrosine kinase, which is overexpressed in many cancers, including non-small-cell lung cancer (NSCLC). We carried out a clinical study to compare the relationship between EGFR gene copy number, EGFR protein expression, EGFR mutations, and Akt activation status as predictive markers for gefitinib therapy in advanc…	Univ Colorado, Ctr Canc, Dept Med & Pathol, Aurora, CO 80010 USA; Univ Colorado, Hlth Sci Ctr, Aurora, CO 80010 USA; Bellaria Hosp, Bologna, Italy; Interuniv Consortium, Bologna, Italy; Univ Hosp San Raffaele, Inst Sci, Milan, Italy; Response Genet Inc, Los Angeles, CA USA; Monteluce Policlin, Perugia, Italy	Hirsch, FR (corresponding author), Univ Colorado, Ctr Canc, Dept Med & Pathol, 12801 E 17th Ave,POB 6511,Mail Stop 8111, Aurora, CO 80010 USA.	fred.hirsch@uchsc.edu	Cappuzzo, federico/R-2827-2016; SIDONI, Angelo/K-8171-2016	Cappuzzo, federico/0000-0002-6295-6767; SIDONI, Angelo/0000-0002-8458-5901; DOGLIONI, Claudio/0000-0002-4969-5216; Bemis, Lynne/0000-0001-9986-7154	NATIONAL CANCER INSTITUTEUnited States Department of Health & Human ServicesNational Institutes of Health (NIH) - USANIH National Cancer Institute (NCI) [P30CA046934, U01CA085070, P50CA058187] Funding Source: NIH RePORTER; NCI NIH HHSUnited States Department of Health & Human ServicesNational Institutes of Health (NIH) - USANIH National Cancer Institute (NCI) [P01-CA58187, U01-CA 85070, 2P30-CA46…			41	1320	1386	0	76	OXFORD UNIV PRESS INC	CARY	JOURNALS DEPT, 2001 EVANS RD, CARY, NC 27513 USA	0027-8874	1460-2105		JNCI-J NATL CANCER I	JNCI-J. Natl. Cancer Inst.	MAY 4	2005	97	9
J	Wu, YL; Zhou, CC; Hu, CP; Feng, JF; Lu, S; Huang, YC; Li, W; Hou, M; Shi, JH; Lee, KY; Xu, CR; Massey, D; Kim, M; Shi, Y; Geater, SL				Wu, Yi-Long; Zhou, Caicun; Hu, Cheng-Ping; Feng, Jifeng; Lu, Shun; Huang, Yunchao; Li, Wei; Hou, Mei; Shi, Jian Hua; Lee, Kye Young; Xu, Chong-Rui; Massey, Dan; Kim, Miyoung; Shi, Yang; Geater, Sarayut L.			Afatinib versus cisplatin plus gemcitabine for first-line treatment of Asian patients with advanced non-small-cell lung cancer harbouring EGFR mutations (LUX-Lung 6): an open-label, randomised phase 3 trial	LANCET ONCOLOGY			English	Article							ERBB FAMILY BLOCKER; CLINICAL-TRIALS; SOLID TUMORS; CHEMOTHERAPY; GEFITINIB; ERLOTINIB; ADENOCARCINOMA; MULTICENTER; INHIBITOR; ONCOLOGY	Background Afatinib-an oral irreversible ErbB family blocker-improves progression-free survival compared with pemetrexed and cisplatin for first-line treatment of patients with EGFR mutation-positive advanced non-small-cell lung cancer (NSCLC). We compared afatinib with gemcitabine and cisplatin-a chemotherapy regimen widely used in Asia-for first-line treatment of Asian patients with EGFR mutati…	[Wu, Yi-Long; Xu, Chong-Rui] Guangdong Gen Hosp, Guangdong Lung Canc Inst, Guangzhou, Guangdong, Peoples R China; [Wu, Yi-Long; Xu, Chong-Rui] Guangdong Acad Med Sci, Guangzhou, Guangdong, Peoples R China; [Zhou, Caicun] Shanghai Pulm Hosp, Shanghai, Peoples R China; [Hu, Cheng-Ping] Cent S Univ, Dept Pulm Med, Xiangya Hosp, Changsha, Hunan, Peoples R China; [Feng, Jifeng] Jiangsu Prov Tumor Hosp…	Wu, YL (corresponding author), Guangdong Gen Hosp, Guangdong Lung Canc Inst, Guangzhou, Guangdong, Peoples R China.	syylwu@live.cn	Wu, Yi-Long/C-3396-2008; Xu, Chongrui/A-2815-2013; Wu, Yi-Long/AAW-9832-2020	Wu, Yi-Long/0000-0002-3611-0258; Xu, Chongrui/0000-0002-3474-2809; Wu, Yi-Long/0000-0002-3611-0258	Boehringer IngelheimBoehringer Ingelheim	Funding Boehringer Ingelheim.		29	1309	1385	4	175	ELSEVIER SCIENCE INC	NEW YORK	360 PARK AVE SOUTH, NEW YORK, NY 10010-1710 USA	1470-2045	1474-5488		LANCET ONCOL	Lancet Oncol.	FEB	2014	15	2
J	Paz-Ares, L; Luft, A; Vicente, D; Tafreshi, A; Gumus, M; Mazieres, J; Hermes, B; Senler, FC; Csoszi, T; Fulop, A; Rodriguez-Cid, J; Wilson, J; Sugawara, S; Kato, T; Lee, KH; Cheng, Y; Novello, S; Halmos, B; Li, X; Lubiniecki, GM; Piperdi, B; Kowalski, DM				Paz-Ares, L.; Luft, A.; Vicente, D.; Tafreshi, A.; Gumus, M.; Mazieres, J.; Hermes, B.; Senler, F. Cay; Csoszi, T.; Fulop, A.; Rodriguez-Cid, J.; Wilson, J.; Sugawara, S.; Kato, T.; Lee, K. H.; Cheng, Y.; Novello, S.; Halmos, B.; Li, X.; Lubiniecki, G. M.; Piperdi, B.; Kowalski, D. M.		KEYNOTE-407 Investigators	Pembrolizumab plus Chemotherapy for Squamous Non-Small-Cell Lung Cancer	NEW ENGLAND JOURNAL OF MEDICINE			English	Article							OPEN-LABEL; STAGE IV; THERAPY; CARBOPLATIN; NIVOLUMAB; DOCETAXEL; CRITERIA; PHASE-3; TRENDS	BACKGROUND Standard first-line therapy for metastatic, squamous non-small-cell lung cancer (NSCLC) is platinum-based chemotherapy or pembrolizumab (for patients with programmed death ligand 1 [PD-L1] expression on >= 50% of tumor cells). More recently, pembrolizumab plus chemotherapy was shown to significantly prolong overall survival among patients with nonsquamous NSCLC. METHODS In this double-…	[Paz-Ares, L.] Univ Complutense, Spanish Natl Canc Res Ctr, Hosp Univ Octubre 12, Madrid, Spain; [Paz-Ares, L.] Ciberonc, Madrid, Spain; [Vicente, D.] Hosp Univ Virgen Macarena, Seville, Spain; [Luft, A.] Leningrad Reg Clin Hosp, St Petersburg, Russia; [Tafreshi, A.] Wollongong Oncol, Wollongong, NSW, Australia; [Tafreshi, A.] Wollongong Private Hosp, Wollongong, NSW, Australia; [Gumus, M.] Istan…	Paz-Ares, L (corresponding author), Hosp Univ 12 Octubre, Dept Med Oncol, Ave Cordoba, Madrid 28041, Spain.	lpazaresr@seom.org	Senler, Filiz Cay/AAI-1824-2019; Paz-Ares, Luis/AAH-2750-2019; Provencio, Mariano/ABE-8586-2020; Gumus, Mahmut/C-7135-2008; MAZIERES, JULIEN/M-3986-2014; van den Heuvel, Michel M/D-9491-2017	Provencio, Mariano/0000-0001-9053-9197; van den Heuvel, Michel M/0000-0002-6372-2153; Provencio Pulla, Mariano/0000-0001-6315-7919; MORO-SIBILOT, Denis/0000-0001-6776-8610; Rybkin, Igor/0000-0002-8434-1093; CAY SENLER, FILIZ/0000-0002-7156-4650; Kollmeier, Jens/0000-0002-8048-3895; Kowalski, Dariusz/0000-0002-9452-3229; Lee, Ki Hyeong/0000-0002-7830-5950; Piperdi, Bilal/0000-0002-1315-3175; Casto…	Merck Sharp DohmeMerck & Company	Supported by Merck Sharp & Dohme.		25	1296	1341	13	120	MASSACHUSETTS MEDICAL SOC	WALTHAM	WALTHAM WOODS CENTER, 860 WINTER ST,, WALTHAM, MA 02451-1413 USA	0028-4793	1533-4406		NEW ENGL J MED	N. Engl. J. Med.	NOV 22	2018	379	21
J	Eberhard, DA; Johnson, BE; Amler, LC; Goddard, AD; Heldens, SL; Herbst, RS; Ince, WL; Janne, PA; Januario, T; Johnson, DH; Klein, P; Miller, VA; Ostland, MA; Ramies, DA; Sebisanovic, D; Stinson, JA; Zhang, YR; Seshagiri, S; Hillan, KJ				Eberhard, DA; Johnson, BE; Amler, LC; Goddard, AD; Heldens, SL; Herbst, RS; Ince, WL; Janne, PA; Januario, T; Johnson, DH; Klein, P; Miller, VA; Ostland, MA; Ramies, DA; Sebisanovic, D; Stinson, JA; Zhang, YR; Seshagiri, S; Hillan, KJ			Mutations in the epidermal growth factor receptor and in KRAS are predictive and prognostic indicators in patients with non-small-cell lung cancer treated with chemotherapy alone and in combination with erlotinib	JOURNAL OF CLINICAL ONCOLOGY			English	Article; Proceedings Paper	American-Association-for-Cancer-Research Conference on Molecular Targets and Cancer Therapeutics	SEP 30, 2004	Geneva, SWITZERLAND	Amer Assoc Canc Res			K-RAS MUTATIONS; GENE-MUTATIONS; TUMOR-CELLS; GEFITINIB; EGFR; ADENOCARCINOMA; TRIAL; SENSITIVITY; SURVIVAL; SMOKERS	Purpose Epidermal growth factor receptor (EGFR) mutations have been associated with tumor response to treatment with single-agent EGFR inhibitors in patients with relapsed non-small-cell lung Cancer (NSCLC). The implications of EGFR mutations in patients treated with EGFR inhibitors, plus first-line chemotherapy are unknown. KRAS is frequently activated in NSCLC. The relationship of KRAS mutation…	Genentech Inc, Dept Pathol, San Francisco, CA 94080 USA; Genentech Inc, Dept Mol Diagnost, San Francisco, CA 94080 USA; Genentech Inc, Dept Mol Biol, San Francisco, CA 94080 USA; Genentech Inc, Dept Biostat & BioOncol, San Francisco, CA 94080 USA; Brigham & Womens Hosp, Dept Med, Boston, MA 02115 USA; Dana Farber Canc Inst, Dept Med Oncol, Boston, MA 02115 USA; Harvard Univ, Sch Med, Boston, MA U…	Hillan, KJ (corresponding author), Genentech Inc, Dept Pathol, 1 DNA Way, San Francisco, CA 94080 USA.	kjh@gene.com	Johnson, David H./A-7437-2009	Seshagiri, Somasekar/0000-0003-4272-6443				31	1172	1222	1	48	AMER SOC CLINICAL ONCOLOGY	ALEXANDRIA	2318 MILL ROAD, STE 800, ALEXANDRIA, VA 22314 USA	0732-183X	1527-7755		J CLIN ONCOL	J. Clin. Oncol.	SEP 1	2005	23	25
J	Herbst, RS; Prager, D; Hermann, R; Fehrenbacher, L; Johnson, BE; Sandler, A; Kris, MG; Tran, HT; Klein, P; Li, X; Ramies, D; Johnson, DH; Miller, VA				Herbst, RS; Prager, D; Hermann, R; Fehrenbacher, L; Johnson, BE; Sandler, A; Kris, MG; Tran, HT; Klein, P; Li, X; Ramies, D; Johnson, DH; Miller, VA			TRIBUTE: A phase III trial of erlotinib hydrochloride (OSI-774) combined with carboplatin and paclitaxel chemotherapy in advanced non-small-cell lung cancer	JOURNAL OF CLINICAL ONCOLOGY			English	Article							RECEPTOR TYROSINE KINASE; GEFITINIB; INHIBITOR; MUTATIONS; COMBINATION; SMOKERS	Purpose Erlotinib is a potent reversible HER1/epidermal growth factor receptor (EGFR) tyrosine kinase inhibitor with single-agent activity in patients with non-small-cell lung cancer (NSCLC). Erlotinib was combined with chemotherapy to determine if it could improve the outcome of patients with NSCLC. Patients and Methods TRIBUTE randomly assigned patients with good performance status and previous…	Mem Sloan Kettering Canc Ctr, New York, NY 10021 USA; Univ Texas, MD Anderson Canc Ctr, Houston, TX 77030 USA; Univ Calif Los Angeles, Los Angeles, CA USA; Kaiser Permanente, Oakland, CA USA; Genentech Inc, San Francisco, CA 94080 USA; Georgia Oncol Partners, Marietta, GA USA; Dana Farber Canc Inst, Boston, MA 02115 USA; Vanderbilt Univ, Ingram Canc Ctr, Nashville, TN USA	Miller, VA (corresponding author), Mem Sloan Kettering Canc Ctr, 1275 York Ave, New York, NY 10021 USA.	millerv@MSKCC.ORG	Johnson, David H./A-7437-2009	Kris, Mark/0000-0002-7317-5341				22	1164	1215	2	37	AMER SOC CLINICAL ONCOLOGY	ALEXANDRIA	2318 MILL ROAD, STE 800, ALEXANDRIA, VA 22314 USA	0732-183X	1527-7755		J CLIN ONCOL	J. Clin. Oncol.	SEP 1	2005	23	25
J	Shaw, AT; Ou, SHI; Bang, YJ; Camidge, DR; Solomon, BJ; Salgia, R; Riely, GJ; Varella-Garcia, M; Shapiro, GI; Costa, DB; Doebele, RC; Le, LP; Zheng, ZL; Tan, WW; Stephenson, P; Shreeve, SM; Tye, LM; Christensen, JG; Wilner, KD; Clark, JW; Iafrate, AJ				Shaw, Alice T.; Ou, Sai-Hong I.; Bang, Yung-Jue; Camidge, D. Ross; Solomon, Benjamin J.; Salgia, Ravi; Riely, Gregory J.; Varella-Garcia, Marileila; Shapiro, Geoffrey I.; Costa, Daniel B.; Doebele, Robert C.; Long Phi Le; Zheng, Zongli; Tan, Weiwei; Stephenson, Patricia; Shreeve, S. Martin; Tye, Lesley M.; Christensen, James G.; Wilner, Keith D.; Clark, Jeffrey W.; Iafrate, A. John			Crizotinib in ROS1-Rearranged Non-Small-Cell Lung Cancer	NEW ENGLAND JOURNAL OF MEDICINE			English	Article							ANAPLASTIC LYMPHOMA KINASE; ROS GENE; INHIBITORS; RESISTANT; PROTEINS; FUSIONS; SAFETY; TUMORS	Background Chromosomal rearrangements of the gene encoding ROS1 proto-oncogene receptor tyrosine kinase (ROS1) define a distinct molecular subgroup of non-small-cell lung cancers (NSCLCs) that may be susceptible to therapeutic ROS1 kinase inhibition. Crizotinib is a small-molecule tyrosine kinase inhibitor of anaplastic lymphoma kinase (ALK), ROS1, and another proto-oncogene receptor tyrosine kin…	[Shaw, Alice T.; Long Phi Le; Zheng, Zongli; Clark, Jeffrey W.; Iafrate, A. John] Massachusetts Gen Hosp, Ctr Canc, Boston, MA 02114 USA; [Shapiro, Geoffrey I.] Dana Farber Canc Inst, Boston, MA 02115 USA; [Costa, Daniel B.] Beth Israel Deaconess Med Ctr, Boston, MA 02215 USA; [Ou, Sai-Hong I.] Univ Calif Irvine, Irvine, CA USA; [Tan, Weiwei; Shreeve, S. Martin; Tye, Lesley M.; Christensen, James…	Shaw, AT (corresponding author), Massachusetts Gen Hosp, Ctr Canc, Yawkey 7B,32 Fruit St, Boston, MA 02114 USA.	ashaw1@mgh.harvard.edu	Riely, Gregory/AAF-4300-2019; zheng, zongli/C-7309-2008; Doebele, Robert C./I-8230-2019; Bang, Yung Jue/J-2759-2012; zheng, zongli/B-2917-2011; Ou, Sai-Hong/AAA-3389-2020; Camidge, David Ross/AAG-9144-2019	Doebele, Robert C./0000-0001-6728-6857; Bang, Yung Jue/0000-0001-6000-4597; zheng, zongli/0000-0003-4849-4903; Costa, Daniel/0000-0002-0689-395X; Solomon, Benjamin/0000-0003-3059-5730	PfizerPfizer; National Cancer InstituteUnited States Department of Health & Human ServicesNational Institutes of Health (NIH) - USANIH National Cancer Institute (NCI) [R21CA161590, K12CA086913, P50CA058187, P30CA046934]; Uniting against Lung Cancer; Swedish Research CouncilSwedish Research CouncilEuropean Commission [350-2012-368]; Be a Piece of the Solution; NATIONAL CANCER INSTITUTEUnited State…	Supported by Pfizer, by grants from the National Cancer Institute (R21CA161590, to Dr. Iafrate; K12CA086913, to Dr. Doebele; P50CA058187, to Drs. Doebele and Camidge; and P30CA046934, to Dr. Varella-Garcia), by a research grant from Uniting against Lung Cancer (to Dr. Shaw), by the Swedish Research Council (postdoctoral fellowship 350-2012-368, to Dr. Zheng), and by Be a Piece of the Solution.		35	1149	1196	4	75	MASSACHUSETTS MEDICAL SOC	WALTHAM	WALTHAM WOODS CENTER, 860 WINTER ST,, WALTHAM, MA 02451-1413 USA	0028-4793	1533-4406		NEW ENGL J MED	N. Engl. J. Med.	NOV 20	2014	371	21
J	Reck, M; von Pawel, J; Zatloukal, P; Ramlau, R; Gorbounova, V; Hirsh, V; Leighl, N; Mezger, J; Archer, V; Moore, N; Manegold, C				Reck, Martin; von Pawel, Joachim; Zatloukal, Petr; Ramlau, Rodryg; Gorbounova, Vera; Hirsh, Vera; Leighl, Natasha; Mezger, Joerg; Archer, Venice; Moore, Nicola; Manegold, Christian			Phase III Trial of Cisplatin Plus Gemcitabine With Either Placebo or Bevacizumab As First-Line Therapy for Nonsquamous Non-Small-Cell Lung Cancer: AVAiL	JOURNAL OF CLINICAL ONCOLOGY			English	Article; Proceedings Paper	12th World Conference on Lung Cancer	SEP 02-06, 2007	Seoul, SOUTH KOREA				COOPERATIVE-ONCOLOGY-GROUP; METASTATIC COLORECTAL-CANCER; PACLITAXEL; CARBOPLATIN; COMBINATION; REGIMENS; VEGF; ANGIOGENESIS; FLUOROURACIL; LEUCOVORIN	Purpose Bevacizumab, a monoclonal antibody targeting vascular endothelial growth factor, improves survival when combined with carboplatin/paclitaxel for advanced nonsquamous non-small-cell lung cancer (NSCLC). This randomized phase III trial investigated the efficacy and safety of cisplatin/gemcitabine (CG) plus bevacizumab in this setting. Patients and Methods Patients were randomly assigned to …	[Reck, Martin] Hosp Grosshansdorf, Dept Thorac Oncol, D-22927 Grosshansdorf, Germany; Asklepios Fachkliniken Munchen Gauting, Munich, Germany; St Vincentius Kliniken, Karlsruhe, Germany; Univ Heidelberg, Med Ctr, D-6800 Mannheim, Germany; Charles Univ Prague, Fac Med 3, Postgrad Med Sch, Prague, Czech Republic; Wielkopolskie Ctr Chrob Pluc & Gruzlicy, Poznan, Poland; Russian Acad Med Sci, Canc Re…	Reck, M (corresponding author), Hosp Grosshansdorf, Dept Thorac Oncol, Wohrendamm 80, D-22927 Grosshansdorf, Germany.	dr.martin.reck@web.de		Ramlau, Rodryg/0000-0002-3199-2298				18	1147	1207	3	107	AMER SOC CLINICAL ONCOLOGY	ALEXANDRIA	2318 MILL ROAD, STE 800, ALEXANDRIA, VA 22314 USA	0732-183X			J CLIN ONCOL	J. Clin. Oncol.	MAR 10	2009	27	8
J	Bradley, JD; Paulus, R; Komaki, R; Masters, G; Blumenschein, G; Schild, S; Bogart, J; Hu, C; Forster, K; Magliocco, A; Kavadi, V; Garces, YI; Narayan, S; Iyengar, P; Robinson, C; Wynn, RB; Koprowski, C; Meng, J; Beitler, J; Gaur, R; Curran, W; Choy, H				Bradley, Jeffrey D.; Paulus, Rebecca; Komaki, Ritsuko; Masters, Gregory; Blumenschein, George; Schild, Steven; Bogart, Jeffrey; Hu, Chen; Forster, Kenneth; Magliocco, Anthony; Kavadi, Vivek; Garces, Yolanda I.; Narayan, Samir; Iyengar, Puneeth; Robinson, Cliff; Wynn, Raymond B.; Koprowski, Christopher; Meng, Joanne; Beitler, Jonathan; Gaur, Rakesh; Curran, Walter, Jr.; Choy, Hak			Standard-dose versus high-dose conformal radiotherapy with concurrent and consolidation carboplatin plus paclitaxel with or without cetuximab for patients with stage IIIA or IIIB non-small-cell lung cancer (RTOG 0617): a randomised, two-by-two factorial phase 3 study	LANCET ONCOLOGY			English	Article							THERAPY ONCOLOGY GROUP; RADIATION-THERAPY; CLINICAL-TRIALS; COMPETING RISK; CHEMOTHERAPY; CHEMORADIATION; CARCINOMA; INDUCTION	Background We aimed to compare overall survival after standard-dose versus high-dose conformal radiotherapy with concurrent chemotherapy and the addition of cetuximab to concurrent chemoradiation for patients with inoperable stage III non-small-cell lung cancer. Methods In this open-label randomised, two-by-two factorial phase 3 study in 185 institutions in the USA and Canada, we enrolled patient…	[Bradley, Jeffrey D.; Robinson, Cliff] Washington Univ, St Louis, MO 63110 USA; [Paulus, Rebecca; Hu, Chen] Ctr Stat, Radiat Therapy Oncol Grp, Philadelphia, PA USA; [Komaki, Ritsuko; Blumenschein, George] Univ Texas MD Anderson Canc Ctr, Houston, TX 77030 USA; [Masters, Gregory] Christiana Care Helen Graham Med Ctr, Newark, DE USA; [Schild, Steven] Mayo Clin, Scottsdale, AZ USA; [Garces, Yolanda…	Bradley, JD (corresponding author), Washington Univ, St Louis, MO 63110 USA.	jbradley@radonc.wustl.edu	Robinson, Cliff/A-5178-2013; Hu, Chen/D-1208-2018	Robinson, Cliff/0000-0002-1399-9904; Hu, Chen/0000-0003-4672-1981; Paulus, Rebecca/0000-0001-7312-1194	NATIONAL CANCER INSTITUTEUnited States Department of Health & Human ServicesNational Institutes of Health (NIH) - USANIH National Cancer Institute (NCI) [U10CA180833, U24CA180803, U10CA180870, U10CA037422, P30CA076292, UG1CA189867, U10CA180868, U10CA180821, U10CA021661, U10CA180822, R25CA174664, U24CA081647] Funding Source: NIH RePORTER; NCI NIH HHSUnited States Department of Health & Human Servi…			23	1136	1170	7	75	ELSEVIER SCIENCE INC	NEW YORK	360 PARK AVE SOUTH, NEW YORK, NY 10010-1710 USA	1470-2045	1474-5488		LANCET ONCOL	Lancet Oncol.	FEB	2015	16	2
J	Herbst, RS; Morgensztern, D; Boshoff, C				Herbst, Roy S.; Morgensztern, Daniel; Boshoff, Chris			The biology and management of non-small cell lung cancer	NATURE			English	Review							GROWTH-FACTOR RECEPTOR; OPEN-LABEL; EGFR-MUTATION; ACQUIRED-RESISTANCE; 1ST-LINE TREATMENT; STAGE IV; AMERICAN SOCIETY; PD-1 BLOCKADE; SINGLE-ARM; PHASE-III	Important advancements in the treatment of non-small cell lung cancer (NSCLC) have been achieved over the past two decades, increasing our understanding of the disease biology and mechanisms of tumour progression, and advancing early detection and multimodal care. The use of small molecule tyrosine kinase inhibitors and immunotherapy has led to unprecedented survival benefits in selected patients…	[Herbst, Roy S.; Boshoff, Chris] Yale Sch Med, Yale Canc Ctr, New Haven, CT 06510 USA; [Morgensztern, Daniel] Washington Univ, Sch Med, St Louis, MO USA; [Boshoff, Chris] Pfizer Inc, New York, NY 10017 USA	Herbst, RS; Boshoff, C (corresponding author), Yale Sch Med, Yale Canc Ctr, New Haven, CT 06510 USA.; Boshoff, C (corresponding author), Pfizer Inc, New York, NY 10017 USA.	roy.herbst@yale.edu; chris.boshoff@pfizer.com			Yale SPORE in Lung Cancer [P50CA196530]	We would like to thank L. Chen and A. M. Incassati for editorial assistance. R. Herbst is supported by the Yale SPORE in Lung Cancer (P50CA196530).		139	1112	1161	77	527	NATURE PUBLISHING GROUP	LONDON	MACMILLAN BUILDING, 4 CRINAN ST, LONDON N1 9XW, ENGLAND	0028-0836	1476-4687		NATURE	Nature	JAN 25	2018	553	7689
J	Auperin, A; Le Pechoux, C; Rolland, E; Curran, WJ; Furuse, K; Fournel, P; Belderbos, J; Clamon, G; Ulutin, HC; Paulus, R; Yamanaka, T; Bozonnat, MC; Uitterhoeve, A; Wang, XF; Stewart, L; Arriagada, R; Burdett, S; Pignon, JP				Auperin, Anne; Le Pechoux, Cecile; Rolland, Estelle; Curran, Walter J.; Furuse, Kiyoyuki; Fournel, Pierre; Belderbos, Jose; Clamon, Gerald; Ulutin, Hakki Cuneyt; Paulus, Rebecca; Yamanaka, Takeharu; Bozonnat, Marie-Cecile; Uitterhoeve, Apollonia; Wang, Xiaofei; Stewart, Lesley; Arriagada, Rodrigo; Burdett, Sarah; Pignon, Jean-Pierre			Meta-Analysis of Concomitant Versus Sequential Radiochemotherapy in Locally Advanced Non-Small-Cell Lung Cancer	JOURNAL OF CLINICAL ONCOLOGY			English	Article							RANDOMIZED PHASE-II; ONCOLOGY GROUP RTOG; INDUCTION CHEMOTHERAPY; CONCURRENT CHEMORADIOTHERAPY; THORACIC RADIOTHERAPY; TRIAL; CISPLATIN; RADIATION; NSCLC; CONSOLIDATION	Purpose The previous individual patient data meta-analyses of chemotherapy in locally advanced non-small-cell lung cancer (NSCLC) showed that adding sequential or concomitant chemotherapy to radiotherapy improved survival. The NSCLC Collaborative Group performed a meta-analysis of randomized trials directly comparing concomitant versus sequential radiochemotherapy. Methods Systematic searches for…	Inst Gustave Roussy, Unit Biostat & Epidemiol & Radiat Oncol, F-94805 Villejuif, France; Inst Cancerol Loire, Dept Med Oncol, St Etienne, France; Univ Montpellier I, Inst Univ Rech Clin, Stat Unit, Montpellier, France; Univ Paris S, Paris, France; Bodine Ctr, Dept Radiat Oncol, Philadelphia, PA USA; Amer Coll Radiol, Dept Radiat Therapy, Oncol Grp Stat, Philadelphia, PA USA; Japan Multinatl Trial…	Auperin, A (corresponding author), Inst Gustave Roussy, Unit Biostat & Epidemiol, Rue Camille Desmoulins, F-94805 Villejuif, France.	auperin@igr.fr		PIGNON, Jean-Pierre/0000-0003-2047-1582; Arriagada, Rodrigo/0000-0002-3134-1735	French Programme Hospitalier de Recherche Clinique; Ligue Nationale Contre le CancerLigue nationale contre le cancer; sanofi-aventisSanofi-Aventis; Medical Research CouncilUK Research & Innovation (UKRI)Medical Research Council UK (MRC)European Commission [MC_U122861323] Funding Source: researchfish	Supported by unrestricted grants from French Programme Hospitalier de Recherche Clinique, Ligue Nationale Contre le Cancer, and sanofi-aventis (J- P. P.). Sanofi-aventis did not participate in the protocol preparation, data collection, data analysis, or manuscript writing.		40	1097	1153	3	81	AMER SOC CLINICAL ONCOLOGY	ALEXANDRIA	2318 MILL ROAD, STE 800, ALEXANDRIA, VA 22314 USA	0732-183X	1527-7755		J CLIN ONCOL	J. Clin. Oncol.	MAY 1	2010	28	13
J	Douillard, JY; Rosell, R; De Lena, M; Carpagnano, F; Ramlau, R; Gonzales-Larriba, JL; Grodzki, T; Pereira, JR; Le Groumellec, A; Lorusso, V; Clary, C; Torres, AJ; Dahabreh, J; Souquet, PJ; Astudillo, J; Fournel, P; Artal-Cortes, A; Jassem, J; Koubkova, L; His, P; Riggi, M; Hurteloup, P				Douillard, Jean-Yves; Rosell, Rafael; De Lena, Mario; Carpagnano, Francesco; Ramlau, Rodryg; Gonzales-Larriba, Jose Luis; Grodzki, Tornasz; Pereira, Jose Rodrigues; Le Groumellec, Alain; Lorusso, Vito; Clary, Claude; Torres, Antonio J.; Dahabreh, Jabrail; Souquet, Pierre-Jean; Astudillo, Julio; Fournel, Pierre; Artal-Cortes, Angel; Jassem, Jacek; Koubkova, Leona; His, Patricia; Riggi, Marcella; H…			Adjuvant vinorelbine plus cisplatin versus observation in patients with completely resected stage IB-IIIA non-small-cell lung cancer (Adjuvant Navelbine International Trialist Association [ANITA]): a randomised controlled trial	LANCET ONCOLOGY			English	Article							CHEMOTHERAPY	Background Whether adjuvant chemotherapy improves survival of patients with non-small-cell lung cancer (NSCLC) is not known. We aimed to compare the effect of adjuvant vinorelbine plus cisplatin versus observation on survival in patients with completely resected. NSCLC. Methods 840 patients with stage IB-IIIA NSCLC from 101 centres in 14 countries were randomly assigned to observation (n=433) or …	Univ Nantes, Ctr Rene Gauducheau, Dept Med Oncol, F-44805 Nantes, France; Hosp Badalona Germans Trias & Pujol, Catalan Inst Oncol, Barcelona, Spain; IRCCS, Bari, Italy; Osped San Paolo, Bari, Italy; Chorob Pluc & Gruzlicy, Poznan, Poland; Hosp San Carlos, Madrid, Spain; Reg Hosp Lung Dis Thorac Surg, Szczecin, Poland; Inst Canc Arnaldo Vieira Carvalho, Sao Paulo, Brazil; Ctr Hosp P Chubert, Vanne…	Douillard, JY (corresponding author), Univ Nantes, Ctr Rene Gauducheau, Dept Med Oncol, F-44805 Nantes, France.	jy-douillard@nantes.fnclcc.fr	Lorusso, Vito/AAI-2272-2020; Gonzalez Larriba, Jose Luis/G-6177-2016	Artal Cortes, Angel/0000-0002-3662-7660; Artal, Angel/0000-0002-9778-706X; Gonzalez Larriba, Jose Luis/0000-0003-2631-0309; Ramlau, Rodryg/0000-0002-3199-2298				17	1092	1153	1	36	ELSEVIER SCIENCE INC	NEW YORK	STE 800, 230 PARK AVE, NEW YORK, NY 10169 USA	1470-2045	1474-5488		LANCET ONCOL	Lancet Oncol.	SEP	2006	7	9
J	Antonia, SJ; Villegas, A; Daniel, D; Vicente, D; Murakami, S; Hui, R; Kurata, T; Chiappori, A; Lee, KH; de Wit, M; Cho, BC; Bourhaba, M; Quantin, X; Tokito, T; Mekhail, T; Planchard, D; Kim, YC; Karapetis, CS; Hiret, S; Ostoros, G; Kubota, K; Gray, JE; Paz-Ares, L; Carpeno, JD; Faivre-Finn, C; Reck, M; Vansteenkiste, J; Spigel, DR; Wadsworth, C; Melillo, G; Taboada, M; Dennis, PA; Ozguroglu, M				Antonia, S. J.; Villegas, A.; Daniel, D.; Vicente, D.; Murakami, S.; Hui, R.; Kurata, T.; Chiappori, A.; Lee, K. H.; de Wit, M.; Cho, B. C.; Bourhaba, M.; Quantin, X.; Tokito, T.; Mekhail, T.; Planchard, D.; Kim, Y. -C.; Karapetis, C. S.; Hiret, S.; Ostoros, G.; Kubota, K.; Gray, J. E.; Paz-Ares, L.; Carpeno, J. de Castro; Faivre-Finn, C.; Reck, M.; Vansteenkiste, J.; Spigel, D. R.; Wadsworth, C.…		PACIFIC Investigators	Overall Survival with Durvalumab after Chemoradiotherapy in Stage III NSCLC	NEW ENGLAND JOURNAL OF MEDICINE			English	Article							CELL LUNG-CANCER; PHASE-III; CONCURRENT CHEMORADIOTHERAPY; CONSOLIDATION CHEMOTHERAPY; RADIATION; DOCETAXEL; CHEMORADIATION; RADIOTHERAPY; EXPRESSION; CISPLATIN	BACKGROUND An earlier analysis in this phase 3 trial showed that durvalumab significantly prolonged progression-free survival, as compared with placebo, among patients with stage III, unresectable non-small-cell lung cancer (NSCLC) who did not have disease progression after concurrent chemoradiotherapy. Here we report the results for the second primary end point of overall survival. METHODS We ra…	[Antonia, S. J.; Chiappori, A.; Gray, J. E.] H Lee Moffitt Canc Ctr & Res Inst, 12902 Magnolia Dr,MRC 3-E, Tampa, FL 33612 USA; [Villegas, A.] Canc Specialists North Florida, Jacksonville, FL USA; [Villegas, A.] Florida Canc Specialists, Fleming Isl, FL USA; [Mekhail, T.] Florida Hosp, Canc Inst, Orlando, FL USA; [Daniel, D.] Tennessee Oncol, Chattanooga, TN USA; [Daniel, D.; Spigel, D. R.] Sarah…	Antonia, SJ (corresponding author), H Lee Moffitt Canc Ctr & Res Inst, 12902 Magnolia Dr,MRC 3-E, Tampa, FL 33612 USA.	scott.antonia@moffitt.org	MUSTAFA, OZGUROGLU/A-8234-2016; Reck, Martin/ABF-5721-2020; Hui, Rina/L-6114-2019; Cortot, Alexis B/F-7006-2019; Paz-Ares, Luis/AAH-2750-2019; van den Heuvel, Michel M/D-9491-2017	MUSTAFA, OZGUROGLU/0000-0002-8417-8628; Reck, Martin/0000-0002-5348-4462; Cortot, Alexis B/0000-0003-0098-2238; van den Heuvel, Michel M/0000-0002-6372-2153; Lee, Ki Hyeong/0000-0002-7830-5950; Faivre-Finn, Corinne/0000-0001-5617-9781; Karapetis, Christos/0000-0003-1741-996X; De Castro, Javier/0000-0002-3622-6306; Haigentz, Missak/0000-0002-3610-2266; Gomez, Jorge/0000-0001-6859-363X; Blasco Cord…	AstraZenecaAstraZeneca; NATIONAL CANCER INSTITUTEUnited States Department of Health & Human ServicesNational Institutes of Health (NIH) - USANIH National Cancer Institute (NCI) [P30CA076292] Funding Source: NIH RePORTER	Supported by AstraZeneca.		22	1085	1113	19	107	MASSACHUSETTS MEDICAL SOC	WALTHAM	WALTHAM WOODS CENTER, 860 WINTER ST,, WALTHAM, MA 02451-1413 USA	0028-4793	1533-4406		NEW ENGL J MED	N. Engl. J. Med.	DEC 13	2018	379	24
J	Shaw, AT; Kim, DW; Mehra, R; Tan, DSW; Felip, E; Chow, LQM; Camidge, DR; Vansteenkiste, J; Sharma, S; De Pas, T; Riely, GJ; Solomon, BJ; Wolf, J; Thomas, M; Schuler, M; Liu, G; Santoro, A; Lau, YY; Goldwasser, M; Boral, AL; Engelman, JA				Shaw, Alice T.; Kim, Dong-Wan; Mehra, Ranee; Tan, Daniel S. W.; Felip, Enriqueta; Chow, Laura Q. M.; Camidge, D. Ross; Vansteenkiste, Johan; Sharma, Sunil; De Pas, Tommaso; Riely, Gregory J.; Solomon, Benjamin J.; Wolf, Juergen; Thomas, Michael; Schuler, Martin; Liu, Geoffrey; Santoro, Armando; Lau, Yvonne Y.; Goldwasser, Meredith; Boral, Anthony L.; Engelman, Jeffrey A.			Ceritinib in ALK-Rearranged Non-Small-Cell Lung Cancer	NEW ENGLAND JOURNAL OF MEDICINE			English	Article							EML4-ALK FUSION GENE; KINASE INHIBITOR; ACQUIRED-RESISTANCE; CLINICAL RESISTANCE; MUTATION; EGFR; CRIZOTINIB; GEFITINIB; STI-571; TRIALS	BackgroundNon-small-cell lung cancer (NSCLC) harboring the anaplastic lymphoma kinase gene (ALK) rearrangement is sensitive to the ALK inhibitor crizotinib, but resistance invariably develops. Ceritinib (LDK378) is a new ALK inhibitor that has shown greater antitumor potency than crizotinib in preclinical studies. MethodsIn this phase 1 study, we administered oral ceritinib in doses of 50 to 750 …	[Shaw, Alice T.; Engelman, Jeffrey A.] Massachusetts Gen Hosp, Boston, MA 02114 USA; [Kim, Dong-Wan] Seoul Natl Univ Hosp, Seoul 110744, South Korea; [Mehra, Ranee] Fox Chase Canc Ctr, Philadelphia, PA 19111 USA; [Tan, Daniel S. W.] Natl Canc Ctr, Singapore, Singapore; [Tan, Daniel S. W.] Genome Inst Singapore, Singapore, Singapore; [Felip, Enriqueta] Vall dHebron Univ, Barcelona, Spain; [Chow, L…	Shaw, AT (corresponding author), Massachusetts Gen Hosp, Ctr Canc, Yawkey 7B,32 Fruit St, Boston, MA 02114 USA.	ashaw1@mgh.harvard.edu	De Pas, tommaso/K-4879-2018; Riely, Gregory/AAF-4300-2019; Kim, Dong-Wan/J-5391-2012; Vansteenkiste, Johan F/B-8191-2014; FELIP, ENRIQUETA/AAG-6316-2019; Camidge, David Ross/AAG-9144-2019; Santoro, Armando/J-9594-2018	Vansteenkiste, Johan F/0000-0002-6721-2775; Santoro, Armando/0000-0003-1709-9492; Balmana, Judith/0000-0002-0762-6415; Solomon, Benjamin/0000-0003-3059-5730; Liu, Geoffrey/0000-0002-2603-7296; FELIP, ENRIQUETA/0000-0002-7620-0098	Novartis PharmaceuticalsNovartis; National Cancer InstituteUnited States Department of Health & Human ServicesNational Institutes of Health (NIH) - USANIH National Cancer Institute (NCI) [5R01CA164273]; V Foundation Translational Research Grant; Be a Piece of the Solution; Evan Spirito Memorial Foundation; NCI NIH HHSUnited States Department of Health & Human ServicesNational Institutes of Health…	Supported by Novartis Pharmaceuticals, by a grant from the National Cancer Institute (5R01CA164273, to Drs. Shaw and Engelman), by a V Foundation Translational Research Grant (to Drs. Shaw and Engelman), by Be a Piece of the Solution, and by the Evan Spirito Memorial Foundation.		28	1085	1135	4	147	MASSACHUSETTS MEDICAL SOC	WALTHAM	WALTHAM WOODS CENTER, 860 WINTER ST,, WALTHAM, MA 02451-1413 USA	0028-4793	1533-4406		NEW ENGL J MED	N. Engl. J. Med.	MAR 27	2014	370	13
J	Pirker, R; Pereira, JR; Szczesna, A; von Pawel, J; Krzakowski, M; Ramlau, R; Vynnychenko, I; Park, K; Yu, CT; Ganul, V; Roh, JK; Bajetta, E; O'Byrne, K; de Marinis, F; Eberhardt, W; Goddemeier, T; Emig, M; Gatzemeier, U; Pirker, R; Thatcher, N; Armand, JP; Camus, P; Victor, N; Emig, M; Mueser, M; Pilz, K; Goddemeier, T; Montaner, I; Lachs, M; Hoang-Sayag, L; Alvarez, A; Coppola, F; Recondo, G; Ri…				Pirker, Robert; Pereira, Jose R.; Szczesna, Aleksandra; von Pawel, Joachim; Krzakowski, Maciej; Ramlau, Rodryg; Vynnychenko, Ihor; Park, Keunchil; Yu, Chih-Teng; Ganul, Valentyn; Roh, Jae-Kyung; Bajetta, Emilio; O'Byrne, Kenneth; de Marinis, Filippo; Eberhardt, Wilfried; Goddemeier, Thomas; Emig, Michael; Gatzemeier, Ulrich; Pirker, R.; Thatcher, N.; Armand, J. P.; Camus, P.; Victor, N.; Emig, M.…		FLEX Study Team	Cetuximab plus chemotherapy in patients with advanced non-small-cell lung cancer (FLEX): an open-label randomised phase III trial	LANCET			English	Article							GROWTH-FACTOR RECEPTOR; 1ST-LINE TREATMENT; CARBOPLATIN; COMBINATION; CISPLATIN; GEMCITABINE; PACLITAXEL; GEFITINIB; ERLOTINIB; THERAPY	Background Use of cetuximab, a monoclonal antibody targeting the epidermal growth factor receptor (EGFR), has the potential to increase survival in patients with advanced non-small-cell lung cancer. We therefore compared chemotherapy plus cetuximab with chemotherapy alone in patients with advanced EGFR-positive non-small-cell lung cancer. Methods In a multinational, multicentre, open-label, phase…	[Pirker, Robert] Med Univ Vienna, Dept Med 1, A-1090 Vienna, Austria; [Pereira, Jose R.] Inst Canc Amaldo Vieira Carvalho, Sao Paulo, Brazil; [Szczesna, Aleksandra] Mazowieckie Ctr Leczenia Chorob Pluc & Gruzlicy, Otwock, Poland; [von Pawel, Joachim] Asklepios Fachkliniken Muenchen Gauting, Gauting, Germany; [Krzakowski, Maciej] Maria Sklodowska Curie Mem Inst Oncol, Warsaw, Poland; [Ramlau, Rodr…	Pirker, R (corresponding author), Med Univ Vienna, Dept Med 1, Wahringer Gurtel 18-20, A-1090 Vienna, Austria.	robert.pirker@meduniwien.ac.at	SIENA, SALVATORE/AAC-5806-2019; de Marinis, Filippo/AAR-2826-2020; Hotko, Yevhen/F-9068-2019; christos, chouaid/R-4477-2018; Demirelli, Fuat/AAD-2151-2021; Park, Keunchil/ABD-7072-2021; Underhill, Craig/ABB-8092-2020; Demirkazik, Ahmet/AAG-7699-2020; Jagiello-Gruszfeld, Agnieszka i/S-6924-2018; Arrieta, Oscar/ABH-6022-2020; Paz-Ares, Luis/AAH-2750-2019; Lopez, Guillermo/F-3435-2012; Bondarenko, I…	SIENA, SALVATORE/0000-0002-2681-2846; Hotko, Yevhen/0000-0002-4533-4210; christos, chouaid/0000-0002-4290-5524; Underhill, Craig/0000-0001-9335-2678; Jagiello-Gruszfeld, Agnieszka i/0000-0002-2698-5499; Bondarenko, Igor/0000-0002-7071-2471; Berchem, Guy/0000-0003-0157-2257; Arrieta, Oscar/0000-0002-1164-3779; Ochsenbein, Adrian/0000-0003-1773-5436; Vynnychenko, Ihor/0000-0002-2339-6509; Eberhardt…	Merck KGaAMerck & Company	Merck KGaA sponsored this study. We thank the participating patients and their families; Isil Montaner, Korinna Pilz, and Matthias Mueser for their contributions to the design and doing the trial; the study nurses, monitors, data managers, and support staff, Isabella Schmele for her support in the preparation of the report; and David Gandara for his critical review of the report.		28	1071	1124	0	88	ELSEVIER SCIENCE INC	NEW YORK	360 PARK AVE SOUTH, NEW YORK, NY 10010-1710 USA	0140-6736	1474-547X		LANCET	Lancet	MAY 2	2009	373	9674
J	Fossella, FV; DeVore, R; Kerr, RN; Crawford, J; Natale, RR; Dunphy, F; Kalman, L; Miller, V; Lee, JS; Moore, M; Gandara, D; Karp, D; Vokes, E; Kris, M; Kim, Y; Gamza, F; Hammershaimb, L				Fossella, FV; DeVore, R; Kerr, RN; Crawford, J; Natale, RR; Dunphy, F; Kalman, L; Miller, V; Lee, JS; Moore, M; Gandara, D; Karp, D; Vokes, E; Kris, M; Kim, Y; Gamza, F; Hammershaimb, L		TAX 320 Non Small Cell Lung Canc	Randomized phase III trial of docetaxel versus vinorelbine or ifosfamide in patients with advanced non-small-cell lung cancer previously treated with platinum-containing chemotherapy regimens	JOURNAL OF CLINICAL ONCOLOGY			English	Article							PACLITAXEL	Purpose: To confirm the promising phase II results of docetaxel monotherapy, this phase III trial was conducted of chemotherapy for patients with advanced non-small-cell lung cancer (NSCLC) who had previously failed platinum-containing chemotherapy. Patients and Methods: A total of 373 patients were randomized to receive either docetaxel 100 mg/m(2) (D100) or 75 mg/m(2) (D75) versus a control reg…	Univ Texas, MD Anderson Canc Ctr, Dept Thorac Head & Neck Med Oncol, Houston, TX 77030 USA	Fossella, FV (corresponding author), Univ Texas, MD Anderson Canc Ctr, Dept Thorac Head & Neck Med Oncol, 1515 Holcombe Blvd,Box 80, Houston, TX 77030 USA.		Vokes, Everett/Q-2146-2019					32	1054	1108	5	39	LIPPINCOTT WILLIAMS & WILKINS	PHILADELPHIA	530 WALNUT ST, PHILADELPHIA, PA 19106-3621 USA	0732-183X			J CLIN ONCOL	J. Clin. Oncol.	JUN	2000	18	12
J	Kim, ES; Hirsh, V; Mok, T; Socinski, MA; Gervais, R; Wu, YL; Li, LY; Watkins, CL; Sellers, MV; Lowe, ES; Sun, Y; Liao, ML; Osterlind, K; Reck, M; Armour, AA; Shepherd, FA; Lippman, SM; Douillard, JY				Kim, Edward S.; Hirsh, Vera; Mok, Tony; Socinski, Mark A.; Gervais, Radj; Wu, Yi-Long; Li, Long-Yun; Watkins, Claire L.; Sellers, Mark V.; Lowe, Elizabeth S.; Sun, Yan; Liao, Mei-Lin; Osterlind, Kell; Reck, Martin; Armour, Alison A.; Shepherd, Frances A.; Lippman, Scott M.; Douillard, Jean-Yves			Gefitinib versus docetaxel in previously treated non-small-cell lung cancer (INTEREST): a randomised phase III trial	LANCET			English	Article							GROWTH-FACTOR RECEPTOR; GENE COPY NUMBER; FUNCTIONAL ASSESSMENT; SUPPORTIVE CARE; THERAPY; PREDICTORS; ERLOTINIB; IRESSA	Background Two phase II trials in patients with previously-treated advanced non-small-cell lung cancer suggested that gefitinib was efficacious and less toxic than was chemotherapy. We compared gefitinib with docetaxel in patients with locally advanced or metastatic non-small-cell lung cancer who had been pretreated with platinum-based chemotherapy. Methods We undertook an open-label phase III st…	[Kim, Edward S.; Lippman, Scott M.] Univ Texas Houston, MD Anderson Canc Ctr, Houston, TX 77401 USA; [Hirsh, Vera] McGill Univ, Ctr Hlth, Montreal, PQ, Canada; [Mok, Tony] Chinese Univ Hong Kong, State Key Lab Oncol S China, Sir YK Pao Ctr Canc, Dept Clin Oncol, Hong Kong, Peoples R China; [Socinski, Mark A.] Univ N Carolina, Lineberger Comprehens Canc Ctr, Chapel Hill, NC 27599 USA; [Gervais, Ra…	Kim, ES (corresponding author), Univ Texas Houston, MD Anderson Canc Ctr, Thorac Head & Neck Med Oncol Box 432,1515 Holcomb, Houston, TX 77401 USA.	edkim@mdanderson.org	Wu, Yi-Long/C-3396-2008; Mok, Tony Shu Kam/B-2310-2019; Wu, Yi-Long/AAW-9832-2020	Wu, Yi-Long/0000-0002-3611-0258; Mok, Tony Shu Kam/0000-0002-8251-0551; Wu, Yi-Long/0000-0002-3611-0258	AstraZenecaAstraZeneca	This study was supported by AstraZeneca. We thank the patients and their families for their support and participation in INTEREST, and Muhammed Karolia from Complete Medical Group who provided editorial assistance funded by AstraZeneca.		28	1050	1122	0	62	ELSEVIER SCIENCE INC	NEW YORK	STE 800, 230 PARK AVE, NEW YORK, NY 10169 USA	0140-6736	1474-547X		LANCET	Lancet	NOV 22	2008	372	9652
J	Timmerman, R; McGarry, R; Yiannoutsos, C; Papiez, L; Tudor, K; DeLuca, J; Ewing, M; Abdulrahman, R; DesRosiers, C; Williams, M; Fletcher, J				Timmerman, Robert; McGarry, Ronald; Yiannoutsos, Constantin; Papiez, Lech; Tudor, Kathy; DeLuca, Jill; Ewing, Marvene; Abdulrahman, Ramzi; DesRosiers, Colleen; Williams, Mark; Fletcher, James			Excessive toxicity when treating central tumors in a phase II study of stereotactic body radiation therapy for medically inoperable early-stage lung cancer	JOURNAL OF CLINICAL ONCOLOGY			English	Article; Proceedings Paper	47th Annual Meeting of the American-Society-for-Therapeutic-Radiology-and-Oncology	OCT 16-20, 2005	Denver, CO	Amer Soc Therapeut Radiol & Oncol			THORACOSCOPIC WEDGE RESECTION; CONVENTIONAL RADIOTHERAPY; COMPUTED-TOMOGRAPHY; CARCINOMA; ACCURACY; RADIOABLATION; RADIOSURGERY; ACCELERATOR; MANAGEMENT; ONCOLOGY	Purpose Surgical resection is standard therapy in stage I non-small-cell lung cancer (NSCLC); however, many patients are inoperable due to comorbid diseases. Building on a previously reported phase I trial, we carried out a prospective phase II trial using stereotactic body radiation therapy (SBRT) in this population. Patients and Methods Eligible patients included clinically staged T1 or T2 ( <=…	Univ Texas, SW Med Ctr, Dept Radiat Oncol, Dallas, TX 75390 USA; Indiana Univ, Sch Med, Dept Radiat Oncol, Indianapolis, IN 46202 USA; Indiana Univ, Sch Med, Dept Med Biostat, Div Pulm, Indianapolis, IN 46202 USA; Indiana Univ, Sch Med, Dept Radiol, Indianapolis, IN 46202 USA	Timmerman, R (corresponding author), Univ Texas, SW Med Ctr, Dept Radiat Oncol, 5801 Forest Pk Rd, Dallas, TX 75390 USA.	robert.timmerman@utsouthwestern.edu	Timmerman, Robert D/C-2222-2013		NCI NIH HHSUnited States Department of Health & Human ServicesNational Institutes of Health (NIH) - USANIH National Cancer Institute (NCI) [5R21CA097721-02] Funding Source: Medline; NATIONAL CANCER INSTITUTEUnited States Department of Health & Human ServicesNational Institutes of Health (NIH) - USANIH National Cancer Institute (NCI) [R21CA097721] Funding Source: NIH RePORTER			47	1024	1059	4	51	AMER SOC CLINICAL ONCOLOGY	ALEXANDRIA	2318 MILL ROAD, STE 800, ALEXANDRIA, VA 22314 USA	0732-183X	1527-7755		J CLIN ONCOL	J. Clin. Oncol.	OCT 20	2006	24	30
J	Yang, JCH; Wu, YL; Schuler, M; Sebastian, M; Popat, S; Yamamoto, N; Zhou, CC; Hu, CP; O'Byrne, K; Feng, JF; Lu, S; Huang, YC; Geater, SL; Lee, KY; Tsai, CM; Gorbunova, V; Hirsh, V; Bennouna, J; Orlov, S; Mok, T; Boyer, M; Su, WC; Lee, KH; Kato, T; Massey, D; Shahidi, M; Zazulina, V; Sequist, LV				Yang, James Chih-Hsin; Wu, Yi-Long; Schuler, Martin; Sebastian, Martin; Popat, Sanjay; Yamamoto, Nobuyuki; Zhou, Caicun; Hu, Cheng-Ping; O'Byrne, Kenneth; Feng, Jifeng; Lu, Shun; Huang, Yunchao; Geater, Sarayut L.; Lee, Kye Young; Tsai, Chun-Ming; Gorbunova, Vera; Hirsh, Vera; Bennouna, Jaafar; Orlov, Sergey; Mok, Tony; Boyer, Michael; Su, Wu-Chou; Lee, Ki Hyeong; Kato, Terufumi; Massey, Dan; Sha…			Afatinib versus cisplatin-based chemotherapy for EGFR mutation-positive lung adenocarcinoma (LUX-Lung 3 and LUX-Lung 6): analysis of overall survival data from two randomised, phase 3 trials	LANCET ONCOLOGY			English	Article							GROWTH-FACTOR RECEPTOR; OPEN-LABEL; 1ST-LINE TREATMENT; CANCER PATIENTS; CARBOPLATIN-PACLITAXEL; EXON-21 MUTATIONS; GEFITINIB; ERLOTINIB; MULTICENTER; GEMCITABINE	Background We aimed to assess the effect of afatinib on overall survival of patients with EGFR mutation-positive lung adenocarcinoma through an analysis of data from two open-label, randomised, phase 3 trials. Methods Previously untreated patients with EGFR mutation-positive stage IIIB or IV lung adenocarcinoma were enrolled in LUX-Lung 3 (n=345) and LUX-Lung 6 (n=364). These patients were random…	[Yang, James Chih-Hsin] Natl Taiwan Univ Hosp, Taipei 100, Taiwan; [Yang, James Chih-Hsin] Natl Taiwan Univ, Taipei 10764, Taiwan; [Wu, Yi-Long] Guangdong Gen Hosp, Guangdong Lung Canc Inst, Guangzhou, Guangdong, Peoples R China; [Wu, Yi-Long] Guangdong Acad Med Sci, Guangzhou, Guangdong, Peoples R China; [Schuler, Martin] Univ Duisburg Essen, Univ Hosp Essen, West German Canc Ctr, Essen, Germany…	Yang, JCH (corresponding author), Natl Taiwan Univ Hosp, Taipei 100, Taiwan.	chihyang@ntu.edu.tw	bennouna, jaafar/K-9350-2015; Wu, Yi-Long/AAW-9832-2020; Wu, Yi-Long/C-3396-2008; Yang, James Chih-Hsin/W-1587-2019; Popat, Sanjay/AAO-1634-2021; Mok, Tony Shu Kam/B-2310-2019	Wu, Yi-Long/0000-0002-3611-0258; Wu, Yi-Long/0000-0002-3611-0258; Popat, Sanjay/0000-0003-2087-4963; Mok, Tony Shu Kam/0000-0002-8251-0551; Zhou, Caicun/0000-0002-2246-5541; Boyer, Michael/0000-0002-0452-2987; Orlov, Sergey/0000-0001-6080-8042; Su, Wu-Chou/0000-0003-2953-4105; Bennouna, Jaafar/0000-0002-5034-1108; Yang, James Chih-Hsin/0000-0002-5586-5138	Boehringer IngelheimBoehringer Ingelheim	Boehringer Ingelheim.		30	1022	1066	3	150	ELSEVIER SCIENCE INC	NEW YORK	STE 800, 230 PARK AVE, NEW YORK, NY 10169 USA	1470-2045	1474-5488		LANCET ONCOL	Lancet Oncol.	FEB	2015	16	2
J	Fukuoka, M; Wu, YL; Thongprasert, S; Sunpaweravong, P; Leong, SS; Sriuranpong, V; Chao, TY; Nakagawa, K; Chu, DT; Saijo, N; Duffield, EL; Rukazenkov, Y; Speake, G; Jiang, HY; Armour, AA; To, KF; Yang, JCH; Mok, TSK				Fukuoka, Masahiro; Wu, Yi-Long; Thongprasert, Sumitra; Sunpaweravong, Patrapim; Leong, Swan-Swan; Sriuranpong, Virote; Chao, Tsu-Yi; Nakagawa, Kazuhiko; Chu, Da-Tong; Saijo, Nagahiro; Duffield, Emma L.; Rukazenkov, Yuri; Speake, Georgina; Jiang, Haiyi; Armour, Alison A.; To, Ka-Fai; Yang, James Chih-Hsin; Mok, Tony S. K.			Biomarker Analyses and Final Overall Survival Results From a Phase III, Randomized, Open-Label, First-Line Study of Gefitinib Versus Carboplatin/Paclitaxel in Clinically Selected Patients With Advanced Non-Small-Cell Lung Cancer in Asia (IPASS)	JOURNAL OF CLINICAL ONCOLOGY			English	Article							FACTOR-RECEPTOR GENE; CHEMOTHERAPY-NAIVE PATIENTS; PREVIOUSLY TREATED PATIENTS; EGFR MUTATIONS; TYROSINE KINASE; MOLECULAR PREDICTORS; ONCOLOGY-GROUP; TRIAL; SENSITIVITY; PLACEBO	Purpose The results of the Iressa Pan-Asia Study (IPASS), which compared gefitinib and carboplatin/paclitaxel in previously untreated never-smokers and light ex-smokers with advanced pulmonary adenocarcinoma were published previously. This report presents overall survival (OS) and efficacy according to epidermal growth factor receptor (EGFR) biomarker status. Patients and Methods In all, 1,217 pa…	Kinki Univ, Sch Med, Higashiosaka, Osaka 577, Japan; AstraZeneca, Osaka, Japan; Guangdong Gen Hosp, Guangzhou, Guangdong, Peoples R China; Chinese Acad Med Sci, Canc Hosp, Beijing 100730, Peoples R China; Li Ka Shing Inst Hlth Sci, State Key Lab Oncol S China, Hong Kong, Hong Kong, Peoples R China; Chiang Mai Univ, Maharaj Nakorn ChiangMai Hosp, Chiang Mai 50000, Thailand; Prince Songkla Univ, Ha…	Mok, TSK (corresponding author), Chinese Univ Hong Kong, Sir YK Pao Ctr Canc, 22D Union Court,18 Fu Kin St, Shatin, Hong Kong, Peoples R China.	tony@clo.cuhk.edu.hk	Yang, James Chih-Hsin/W-1587-2019; Wu, Yi-Long/C-3396-2008; Wu, Yi-Long/AAW-9832-2020; Mok, Tony Shu Kam/B-2310-2019	Wu, Yi-Long/0000-0002-3611-0258; Wu, Yi-Long/0000-0002-3611-0258; Mok, Tony Shu Kam/0000-0002-8251-0551; Yang, James Chih-Hsin/0000-0002-5586-5138	AstraZenecaAstraZeneca; RocheRoche Holding; PfizerPfizer; sanofi-aventisSanofi-Aventis	Research Funding: Sumitra Thongprasert, AstraZeneca, Roche, Pfizer, sanofi-aventis; Patrapim Sunpaweravong, AstraZeneca; Tony S. K. Mok, AstraZeneca		36	1016	1090	4	125	AMER SOC CLINICAL ONCOLOGY	ALEXANDRIA	2318 MILL ROAD, STE 800, ALEXANDRIA, VA 22314 USA	0732-183X			J CLIN ONCOL	J. Clin. Oncol.	JUL 20	2011	29	21
J	Mok, TSK; Wu, YL; Kudaba, I; Kowalski, DM; Cho, BC; Turna, HZ; Castro, G; Srimuninnimit, V; Laktionov, KK; Bondarenko, I; Kubota, K; Lubiniecki, GM; Zhang, J; Kush, D; Lopes, G				Mok, Tony S. K.; Wu, Yi-Long; Kudaba, Iveta; Kowalski, Dariusz M.; Cho, Byoung Chul; Turna, Hande Z.; Castro, Gilberto, Jr.; Srimuninnimit, Vichien; Laktionov, Konstantin K.; Bondarenko, Igor; Kubota, Kaoru; Lubiniecki, Gregory M.; Zhang, Jin; Kush, Debra; Lopes, Gilberto		KEYNOTE-042 Investigators	Pembrolizumab versus chemotherapy for previously untreated, PD-L1-expressing, locally advanced or metastatic non-small-cell lung cancer (KEYNOTE-042): a randomised, open-label, controlled, phase 3 trial	LANCET			English	Article							NIVOLUMAB; CARBOPLATIN; PACLITAXEL; BEVACIZUMAB; CRIZOTINIB; GEFITINIB	Background First-line pembrolizumab monotherapy improves overall and progression-free survival in patients with untreated metastatic non-small-cell lung cancer with a programmed death ligand 1 (PD-L1) tumour proportion score (TPS) of 50% or greater. We investigated overall survival after treatment with pembrolizumab monotherapy in patients with a PD-L1 TPS of 1% or greater. Methods This randomise…	[Mok, Tony S. K.] Chinese Univ Hong Kong, Dept Clin Oncol, State Key Lab South China, Shatin, Hong Kong, Peoples R China; [Wu, Yi-Long] Guangdong Gen Hosp, Dept Pulm Oncol, Guangdong Lung Canc Inst, Guangzhou, Guangdong, Peoples R China; [Wu, Yi-Long] Guangdong Acad Med Sci, Guangzhou, Guangdong, Peoples R China; [Kudaba, Iveta] Riga East Clin Univ, Dept Internal Dis, Latvian Oncol Ctr, Riga, Lat…	Mok, TSK (corresponding author), Chinese Univ Hong Kong, Dept Clin Oncol, State Key Lab South China, Shatin, Hong Kong, Peoples R China.	tony@clo.cuhk.edu.hk	Wu, Yi-Long/AAW-9832-2020; Wu, Yi-Long/C-3396-2008; Turna, Hande/AAA-2972-2020; Tho, Lye Mun/X-1745-2019; Bondarenko, Igor/W-9412-2019; Mok, Tony Shu Kam/B-2310-2019; Altundag, Ozden/W-9219-2019; Ferreira, Carlos Gil/AAD-4104-2020; Yumuk, Perran Fulden/A-6189-2018; de Castro, Gilberto/C-1627-2013; Ozyilkan, Ozgur/AAD-2817-2021	Wu, Yi-Long/0000-0002-3611-0258; Wu, Yi-Long/0000-0002-3611-0258; Turna, Hande/0000-0003-0558-9371; Bondarenko, Igor/0000-0002-7071-2471; Mok, Tony Shu Kam/0000-0002-8251-0551; Altundag, Ozden/0000-0003-0197-6622; Ferreira, Carlos Gil/0000-0002-7228-7018; Yumuk, Perran Fulden/0000-0001-8650-299X; de Castro, Gilberto/0000-0001-8765-3044; Hespanhol, Venceslau/0000-0001-6577-0063; Cho, Byoung Chul/0…	Merck Sharp & Dohme - Merck Sharp Dohme	Merck Sharp & Dohme.; This study was funded by Merck Sharp & Dohme. We thank the patients and their families and caregivers for participating in this trial and all the investigators and site personnel. At Merck Sharp & Dohme, we thank Roger Dansey for critical review of the manuscript, Lu Xu for assistance with statistical analyses, Jim Betzel and Sara Sadowski for study support, and Melanie A Le…		27	1010	1056	25	167	ELSEVIER SCIENCE INC	NEW YORK	STE 800, 230 PARK AVE, NEW YORK, NY 10169 USA	0140-6736	1474-547X		LANCET	Lancet	MAY 4	2019	393	10183
J	Peters, S; Camidge, DR; Shaw, AT; Gadgeel, S; Ahn, JS; Kim, DW; Ou, SHI; Perol, M; Dziadziuszko, R; Rosell, R; Zeaiter, A; Mitry, E; Golding, S; Balas, B; Noe, J; Morcos, PN; Mok, T				Peters, Solange; Camidge, D. Ross; Shaw, Alice T.; Gadgeel, Shirish; Ahn, Jin S.; Kim, Dong-Wan; Ou, Sai-Hong I.; Perol, Maurice; Dziadziuszko, Rafal; Rosell, Rafael; Zeaiter, Ali; Mitry, Emmanuel; Golding, Sophie; Balas, Bogdana; Noe, Johannes; Morcos, Peter N.; Mok, Tony		ALEX Trial Investigators	Alectinib versus Crizotinib in Untreated ALK-Positive Non-Small-Cell Lung Cancer	NEW ENGLAND JOURNAL OF MEDICINE			English	Article							INHIBITOR ALECTINIB; ANTITUMOR-ACTIVITY; CHEMOTHERAPY; RESISTANT; MODELS	BACKGROUND Alectinib, a highly selective inhibitor of anaplastic lymphoma kinase (ALK), has shown systemic and central nervous system (CNS) efficacy in the treatment of ALK-positive non-small-cell lung cancer (NSCLC). We investigated alectinib as compared with crizotinib in patients with previously untreated, advanced ALK-positive NSCLC, including those with asymptomatic CNS disease. METHODS In a…	[Peters, Solange] Lausanne Univ Hosp, Lausanne, Switzerland; [Zeaiter, Ali; Mitry, Emmanuel; Golding, Sophie; Balas, Bogdana; Noe, Johannes] F Hoffmann La Roche, Basel, Switzerland; [Camidge, D. Ross] Univ Colorado, Denver, CO 80202 USA; [Shaw, Alice T.] Massachusetts Gen Hosp, Boston, MA 02114 USA; [Gadgeel, Shirish] Univ Michigan, Ann Arbor, MI 48109 USA; [Ahn, Jin S.] Sungkyunkwan Univ, Sch Me…	Mok, T (corresponding author), Chinese Univ Hong Kong, State Key Lab South China, Dept Clin Oncol, Shatin, Hong Kong, Peoples R China.	tony@clo.cuhk.edu.hk	peters, solange/ABF-2187-2020; de Azevedo, Sergio Jobim/P-5115-2015; Cortot, Alexis B/F-7006-2019; Camidge, David Ross/AAG-9144-2019; Provencio, Mariano/ABE-8586-2020; Tiseo, Marcello/K-6119-2016; Lwin, Zarnie/G-3305-2018; Dziadziuszko, Rafal/U-7036-2018; Kim, Dong-Wan/J-5391-2012; kose, fatih/G-4827-2016; Ou, Sai-Hong/AAA-3389-2020; Tabernero, Josep/AAG-5026-2019; Mok, Tony Shu Kam/B-2310-2019; …	Cortot, Alexis B/0000-0003-0098-2238; Provencio, Mariano/0000-0001-9053-9197; Tiseo, Marcello/0000-0002-9553-8465; Dziadziuszko, Rafal/0000-0001-8080-9843; kose, fatih/0000-0002-0156-5973; Tabernero, Josep/0000-0002-2495-8139; Mok, Tony Shu Kam/0000-0002-8251-0551; Bennouna, Jaafar/0000-0002-5034-1108; Meldgaard, Peter/0000-0002-5788-4463; Kowalski, Dariusz/0000-0002-9452-3229; Rybkin, Igor/0000-…	F. Hoffmann-La RocheHoffmann-La Roche; ALEX	Funded by F. Hoffmann-La Roche; ALEX ClinicalTrials.gov number, NCT02075840.		16	998	1042	1	135	MASSACHUSETTS MEDICAL SOC	WALTHAM	WALTHAM WOODS CENTER, 860 WINTER ST,, WALTHAM, MA 02451-1413 USA	0028-4793	1533-4406		NEW ENGL J MED	N. Engl. J. Med.	AUG 31	2017	377	9
J	Rizvi, NA; Mazieres, J; Planchard, D; Stinchcombe, TE; Dy, GK; Antonia, SJ; Horn, L; Lena, H; Minenza, E; Mennecier, B; Otterson, GA; Campos, LT; Gandara, DR; Levy, BP; Nair, SG; Zalcman, G; Wolf, J; Souquet, PJ; Baldini, E; Cappuzzo, F; Chouaid, C; Dowlati, A; Sanborn, R; Lopez-Chavez, A; Grohe, C; Huber, RM; Harbison, CT; Baudelet, C; Lestini, BJ; Ramalingam, SS				Rizvi, Naiyer A.; Mazieres, Julien; Planchard, David; Stinchcombe, Thomas E.; Dy, Grace K.; Antonia, Scott J.; Horn, Leora; Lena, Herve; Minenza, Elisa; Mennecier, Bertrand; Otterson, Gregory A.; Campos, Luis T.; Gandara, David R.; Levy, Benjamin P.; Nair, Suresh G.; Zalcman, Gerard; Wolf, Juergen; Souquet, Pierre-Jean; Baldini, Editta; Cappuzzo, Federico; Chouaid, Christos; Dowlati, Afshin; Sanb…			Activity and safety of nivolumab, an anti-PD-1 immune checkpoint inhibitor, for patients with advanced, refractory squamous non-small-cell lung cancer (CheckMate 063): a phase 2, single-arm trial	LANCET ONCOLOGY			English	Article							CLINICAL ACTIVITY; THERAPY; CHEMOTHERAPY; CONFIDENCE; DOCETAXEL; SURVIVAL; BLOCKADE; ANTIBODY	Background Patients with squamous non-small-cell lung cancer that is refractory to multiple treatments have poor outcomes. We assessed the activity of nivolumab, a fully human IgG4 PD-1 immune checkpoint inhibitor antibody, for patients with advanced, refractory, squamous non-small-cell lung cancer. Methods We did this phase 2, single-arm trial at 27 sites (academic, hospital, and private cancer …	[Rizvi, Naiyer A.] Mem Sloan Kettering Canc Ctr, New York, NY 10021 USA; [Mazieres, Julien] Ctr Hosp Univ Toulouse, Hop Larrey, Toulouse, France; [Planchard, David] Inst Gustave Roussy, Villejuif, France; [Stinchcombe, Thomas E.] Univ N Carolina, Sch Med, Chapel Hill, NC USA; [Dy, Grace K.] Roswell Pk Canc Inst, Buffalo, NY 14263 USA; [Antonia, Scott J.] Univ S Florida, H Lee Moffitt Canc Ctr, Ta…	Rizvi, NA (corresponding author), Columbia Univ, Med Ctr, 177 Ft Washington Ave,MHB 6-435, New York, NY 10032 USA.	nar2144@cumc.columbia.edu	MAZIERES, JULIEN/M-3986-2014; Cappuzzo, federico/R-2827-2016; ZALCMAN, Gerard/L-7809-2015; Huber, Rudolf M./L-2464-2019; christos, chouaid/R-4477-2018; ZALCMAN, Gerard/M-8113-2019; ZALCMAN, Gerard/P-4150-2015; Ramalingam, Suresh/AAV-7478-2020	Cappuzzo, federico/0000-0002-6295-6767; ZALCMAN, Gerard/0000-0002-0343-9575; Huber, Rudolf M./0000-0001-7041-6368; christos, chouaid/0000-0002-4290-5524; MAZIERES, JULIEN/0000-0002-5921-7613	Bristol-Myers SquibbBristol-Myers Squibb; NATIONAL CANCER INSTITUTEUnited States Department of Health & Human ServicesNational Institutes of Health (NIH) - USANIH National Cancer Institute (NCI) [P30CA076292] Funding Source: NIH RePORTER	Bristol-Myers Squibb.		35	981	1048	1	198	ELSEVIER SCIENCE INC	NEW YORK	STE 800, 230 PARK AVE, NEW YORK, NY 10169 USA	1470-2045	1474-5488		LANCET ONCOL	Lancet Oncol.	MAR	2015	16	3
J	Cappuzzo, F; Ciuleanu, T; Stelmakh, L; Cicenas, S; Szczesna, A; Juhasz, E; Esteban, E; Molinier, O; Brugger, W; Melezinek, I; Klingelschmitt, G; Klughammer, B; Giaccone, G				Cappuzzo, Federico; Ciuleanu, Tudor; Stelmakh, Lilia; Cicenas, Saulius; Szczesna, Aleksandra; Juhasz, Erzsebet; Esteban, Emilio; Molinier, Olivier; Brugger, Wolfram; Melezinek, Ivan; Klingelschmitt, Gaelle; Klughammer, Barbara; Giaccone, Giuseppe			Erlotinib as maintenance treatment in advanced non-small-cell lung cancer: a multicentre, randomised, placebo-controlled phase 3 study	LANCET ONCOLOGY			English	Article							CISPLATIN PLUS GEMCITABINE; III TRIAL; CHEMOTHERAPY; CARBOPLATIN; THERAPY; PACLITAXEL; BEVACIZUMAB; COMBINATION; INSTITUTE; DURATION	Background First-line chemotherapy for advanced non-small-cell lung cancer (NSCLC) is usually limited to four to six cycles. Maintenance therapy can delay progression and prolong survival. The oral epidermal growth factor receptor (EGFR) tyrosine-kinase inhibitor erlotinib has proven efficacy and tolerability in second-line NSCLC. We designed the phase 3, placebo-controlled Sequential Tarceva in …	[Cappuzzo, Federico] Osped Civile Livorno, Dept Med Oncol, I-57100 Livorno, Italy; [Ciuleanu, Tudor] Inst Oncol Ion Chiricuta, Cluj Napoca, Romania; [Stelmakh, Lilia] Pavlov State Med Univ, Lab Thorac Oncol, Res & Sci Inst Pulmonol, St Petersburg, Russia; [Cicenas, Saulius] Vilnius State Univ, Inst Oncol, Dept Thorac Surg & Oncol, Vilnius, Lithuania; [Szczesna, Aleksandra] Mazowieckie Cent Leczen…	Cappuzzo, F (corresponding author), Osped Civile Livorno, Dept Med Oncol, Viale Alfieri 36, I-57100 Livorno, Italy.	f.cappuzzo@us16.toscana.it	Ciuleanu, Tudor Eliade/C-3996-2011; Cappuzzo, federico/R-2827-2016; Giaccone, Giuseppe/E-8297-2017; Esteban, Emilio/AAB-2188-2019; Ciuleanu, Tudor-Eliade/ABH-8452-2020	Cappuzzo, federico/0000-0002-6295-6767; Giaccone, Giuseppe/0000-0002-5023-7562; Esteban, Emilio/0000-0002-2980-5254; Ciuleanu, Tudor Eliade/0000-0003-0958-5597	F Hoffmann-La Roche LtdHoffmann-La Roche; RocheRoche Holding; Eli-LillyEli Lilly; AstraZenecaAstraZeneca; BoehringerBoehringer Ingelheim; PfizerPfizer; AmgenAmgen; LillyEli Lilly; Rhiannon Owen of Gardiner-Caldwell Communications	- F Hoffmann-La Roche Ltd.; FC has received honoraria from Roche, Eli-Lilly, AstraZeneca, and Boehringer, and payment for development of educational presentations including service on speakers' bureaus from Roche, Eli-Lilly, AstraZeneca, and Boehringer. TC has received payment for development of educational presentations including service on speakers' bureaus from Roche, Eli-Lilly, Pfizer, and Am…		27	960	1010	1	89	ELSEVIER SCIENCE INC	NEW YORK	STE 800, 230 PARK AVE, NEW YORK, NY 10169 USA	1470-2045	1474-5488		LANCET ONCOL	Lancet Oncol.	JUN	2010	11	6
J	Albain, KS; Swann, RS; Rusch, VW; Turrisi, AT; Shepherd, FA; Smith, C; Chen, Y; Livingston, RB; Feins, RH; Gandara, DR; Fry, WA; Darling, G; Johnson, DH; Green, MR; Miller, RC; Ley, J; Sause, WT; Cox, JD				Albain, Kathy S.; Swann, R. Suzanne; Rusch, Valerie W.; Turrisi, Andrew T., III; Shepherd, Frances A.; Smith, Colum; Chen, Yuhchyau; Livingston, Robert B.; Feins, Richard H.; Gandara, David R.; Fry, Willard A.; Darling, Gail; Johnson, David H.; Green, Mark R.; Miller, Robert C.; Ley, Joanne; Sause, Willliam T.; Cox, James D.			Radiotherapy plus chemotherapy with or without surgical resection for stage III non-small-cell lung cancer: a phase III randomised controlled trial	LANCET			English	Article							THERAPY-ONCOLOGY-GROUP; INDUCTION CHEMOTHERAPY; THORACIC RADIOTHERAPY; CHEST RADIOTHERAPY; CLINICAL-TRIALS; SURGERY; CONCURRENT; RADIATION; CISPLATIN	Background Results from phase 11 studies in patients with stage IIIA non-small-cell lung cancer with ipsilateral mediastinal nodal metastases (N2) have shown the feasibility of resection after concurrent chemotherapy and radiotherapy with promising rates of survival. We therefore did this phase III trial to compare concurrent chemotherapy and radiotherapy followed by resection with standard concu…	[Albain, Kathy S.] Loyola Univ Chicago, Stritch Sch Med, Cardinal Bernardin Canc Ctr, Maywood, IL 60153 USA; [Swann, R. Suzanne; Ley, Joanne] Radiat Therapy Oncol Grp, Philadelphia, PA USA; [Rusch, Valerie W.] Mem Sloan Kettering Canc Ctr, New York, NY 10021 USA; [Turrisi, Andrew T., III] Wayne State Univ, Detroit, MI USA; [Shepherd, Frances A.] Univ Hlth Network, Princess Margaret Hosp Site, Tor…	Albain, KS (corresponding author), Loyola Univ Chicago, Stritch Sch Med, Cardinal Bernardin Canc Ctr, 2160 S 1st Ave, Maywood, IL 60153 USA.	kalbain@lumc.edu		Rusch, Valerie/0000-0003-2345-6900; Miller, Robert/0000-0001-8932-2732	National Cancer InstituteUnited States Department of Health & Human ServicesNational Institutes of Health (NIH) - USANIH National Cancer Institute (NCI) [CA21661, CA37422, CA32115, CA46441, CA77202, CA49957, CA03927, CA25224]; Canadian Cancer SocietyCanadian Cancer Society (CCS) [NCIC10362]; NATIONAL CANCER INSTITUTEUnited States Department of Health & Human ServicesNational Institutes of Health …	This trial was funded by the National Cancer Institute (pHs Cooperative Agreement grant numbers CA21661, CA37422, CA32115, CA46441, CA77202, CA49957, CA03927, CA25224) with high priority designation, and Canadian Cancer Society (NCIC10362), and administered by the Radiation Therapy Oncology Group (RTOG, R9309), with participation by Southwest Oncology Group, National Cancer Institute of Canada Cl…		25	940	966	2	66	ELSEVIER SCIENCE INC	NEW YORK	360 PARK AVE SOUTH, NEW YORK, NY 10010-1710 USA	0140-6736			LANCET	Lancet	AUG 1	2009	374	9687
J	Camidge, DR; Bang, YJ; Kwak, EL; Iafrate, AJ; Varella-Garcia, M; Fox, SB; Riely, GJ; Solomon, B; Ou, SHI; Kim, DW; Salgia, R; Fidias, P; Engelman, JA; Gandhi, L; Janne, PA; Costa, DB; Shapiro, GI; LoRusso, P; Ruffner, K; Stephenson, P; Tang, YY; Wilner, K; Clark, JW; Shaw, AT				Camidge, D. Ross; Bang, Yung-Jue; Kwak, Eunice L.; Iafrate, A. John; Varella-Garcia, Marileila; Fox, Stephen B.; Riely, Gregory J.; Solomon, Benjamin; Ou, Sai-Hong I.; Kim, Dong-Wan; Salgia, Ravi; Fidias, Panagiotis; Engelman, Jeffrey A.; Gandhi, Leena; Jaenne, Pasi A.; Costa, Daniel B.; Shapiro, Geoffrey I.; LoRusso, Patricia; Ruffner, Katherine; Stephenson, Patricia; Tang, Yiyun; Wilner, Keith;…			Activity and safety of crizotinib in patients with ALK-positive non-small-cell lung cancer: updated results from a phase 1 study	LANCET ONCOLOGY			English	Article							EML4-ALK FUSION GENE; ANAPLASTIC LYMPHOMA; ACQUIRED-RESISTANCE; CLINICAL-FEATURES; KRAS MUTATIONS; C-MET; KINASE; INHIBITOR; EGFR; REARRANGEMENTS	Background ALK fusion genes occur in a subset of non-small-cell lung cancers (NSCLCs). We assessed the tolerability and activity of crizotinib in patients with NSCLC who were prospectively identified to have an ALK fusion within the first-in-man phase 1 crizotinib study. Methods In this phase 1 study, patients with ALK-positive stage III or IV NSCLC received oral crizotinib 250 mg twice daily in …	[Bang, Yung-Jue; Kim, Dong-Wan] Seoul Natl Univ, Coll Med, Seoul, South Korea; [Kwak, Eunice L.; Iafrate, A. John; Fidias, Panagiotis; Engelman, Jeffrey A.; Clark, Jeffrey W.; Shaw, Alice T.] Massachusetts Gen Hosp, Boston, MA 02114 USA; [Fox, Stephen B.; Solomon, Benjamin] Peter MacCallum Canc Ctr, Melbourne, Vic, Australia; [Riely, Gregory J.] Mem Sloan Kettering Canc Ctr, New York, NY 10021 US…	Camidge, DR (corresponding author), Univ Colorado, Div Med Oncol, Anschutz Med Campus,Mailstop F704,Room ACP 1058, Aurora, CO 80045 USA.	ross.camidge@ucdenver.edu	Camidge, David Ross/AAG-9144-2019; Riely, Gregory/AAF-4300-2019; Bang, Yung Jue/J-2759-2012; Kim, Dong-Wan/J-5391-2012; Ou, Sai-Hong/AAA-3389-2020; Fox, Stephen/G-9719-2016	Bang, Yung Jue/0000-0001-6000-4597; Fox, Stephen/0000-0002-7648-8896; Solomon, Benjamin/0000-0003-3059-5730; Costa, Daniel/0000-0002-0689-395X; Gandhi, Leena/0000-0002-2398-9179	PfizerPfizer; Abbott Molecular; Chugai; Boehringer IngelheimBoehringer Ingelheim; Bristol-Myers SquibbBristol-Myers Squibb; GlaxoSmithKlineGlaxoSmithKline; Infinity Pharmaceuticals; MerckMerck & Company; DaiichiDaiichi Sankyo Company Limited; Tragara; NovartisNovartis; Ariad; GenentechRoche HoldingGenentech; AstraZenecaAstraZeneca; RocheRoche Holding; National Cancer InstituteUnited States Depart…	DRC, Y-JB, ELK, AJI, BS, S-HIO, D-WK, PAJ, DBC, PLR, and ATS received honoraria or consulting fees from Pfizer. ELK, GJR, BS, and JWC received research funding from Pfizer. AJI, MV-G, and GJR received honoraria or consulting fees from Abbott Molecular. GJR, LG, and ATS received honoraria or consulting fees from Chugai. GJR received research funding from Chugai, Boehringer Ingelheim, Bristol-Myers…		45	920	983	3	96	ELSEVIER SCIENCE INC	NEW YORK	STE 800, 230 PARK AVE, NEW YORK, NY 10169 USA	1470-2045	1474-5488		LANCET ONCOL	Lancet Oncol.	OCT	2012	13	10
J	Langer, CJ; Gadgeel, SM; Borghaei, H; Papadimitrakopoulou, VA; Patnaik, A; Powell, SF; Gentzler, RD; Martins, RG; Stevenson, JP; Jalal, SI; Panwalkar, A; Yang, JCH; Gubens, M; Sequist, LV; Awad, MM; Fiore, J; Ge, Y; Raftopoulos, H; Gandhi, L				Langer, Corey J.; Gadgeel, Shirish M.; Borghaei, Hossein; Papadimitrakopoulou, Vassiliki A.; Patnaik, Amita; Powell, Steven F.; Gentzler, Ryan D.; Martins, Renato G.; Stevenson, James P.; Jalal, Shadia I.; Panwalkar, Amit; Yang, James Chih-Hsin; Gubens, Matthew; Sequist, Lecia V.; Awad, Mark M.; Fiore, Joseph; Ge, Yang; Raftopoulos, Harry; Gandhi, Leena		KEYNOTE-021 Investigators	Carboplatin and pemetrexed with or without pembrolizumab for advanced, non-squamous non-small-cell lung cancer: a randomised, phase 2 cohort of the open-label KEYNOTE-021 study	LANCET ONCOLOGY			English	Article							1ST-LINE TREATMENT; ANTICANCER AGENTS; CONTROLLED-TRIAL; NIVOLUMAB; BEVACIZUMAB; THERAPY; CHEMOTHERAPY; DOCETAXEL; CISPLATIN; SURVIVAL	Background Limited evidence exists to show that adding a third agent to platinum-doublet chemotherapy improves efficacy in the first-line advanced non-small-cell lung cancer (NSCLC) setting. The anti-PD-1 antibody pembrolizumab has shown efficacy as monotherapy in patients with advanced NSCLC and has a non-overlapping toxicity profile with chemotherapy. We assessed whether the addition of pembrol…	[Langer, Corey J.] Univ Penn, Abramson Canc Ctr, Philadelphia, PA 19104 USA; [Gadgeel, Shirish M.] Karmanos Canc Inst, Detroit, MI USA; [Gadgeel, Shirish M.] Wayne State Univ, Detroit, MI USA; [Borghaei, Hossein] Fox Chase Canc Ctr, 7701 Burholme Ave, Philadelphia, PA 19111 USA; [Papadimitrakopoulou, Vassiliki A.] Univ Texas MD Anderson Canc Ctr, Houston, TX 77030 USA; [Patnaik, Amita] South Texa…	Langer, CJ (corresponding author), Univ Penn, Abramson Canc Ctr, Dept Thorac Oncol, Philadelphia, PA 19104 USA.	corey.langer@uphs.upenn.edu	Yang, James Chih-Hsin/W-1587-2019; Gentzler, Ryan D/AAX-6909-2020; Powell, Steven/ABD-1472-2021	Gentzler, Ryan/0000-0002-8983-6677; Gandhi, Leena/0000-0002-2398-9179; Yang, James Chih-Hsin/0000-0002-5586-5138	Merck Co.Merck & Company; NATIONAL CANCER INSTITUTEUnited States Department of Health & Human ServicesNational Institutes of Health (NIH) - USANIH National Cancer Institute (NCI) [P30CA016672, P30CA022453] Funding Source: NIH RePORTER	Merck & Co.		29	900	960	4	99	ELSEVIER SCIENCE INC	NEW YORK	360 PARK AVE SOUTH, NEW YORK, NY 10010-1710 USA	1470-2045	1474-5488		LANCET ONCOL	Lancet Oncol.	NOV	2016	17	11
J	Ciuleanu, T; Brodowicz, T; Zielinski, C; Kim, JH; Krzakowski, M; Laack, E; Wu, YL; Bover, I; Begbie, S; Tzekova, V; Cucevic, B; Pereira, JR; Yang, SH; Madhavan, J; Sugarman, KP; Peterson, P; John, WJ; Krejcy, K; Belani, CP				Ciuleanu, Tudor; Brodowicz, Thomas; Zielinski, Christoph; Kim, Joo Hang; Krzakowski, Maciej; Laack, Eckart; Wu, Yi-Long; Bover, Isabel; Begbie, Stephen; Tzekova, Valentina; Cucevic, Branka; Pereira, Jose Rodrigues; Yang, Sung Hyun; Madhavan, Jayaprakash; Sugarman, Katherine P.; Peterson, Patrick; John, William J.; Krejcy, Kurt; Belani, Chandra P.			Maintenance pemetrexed plus best supportive care versus placebo plus best supportive care for non-small-cell lung cancer: a randomised, double-blind, phase 3 study	LANCET			English	Article							III TRIAL; LINE THERAPY; CHEMOTHERAPY; CISPLATIN; GEMCITABINE; COMBINATION; NSCLC; CARBOPLATIN; DURATION; DOCETAXEL	Background Several studies have shown the efficacy, tolerability, and ease of administration of pemetrexed-an antifolate antineoplastic agent-in patients with advanced non-small-cell lung cancer. We assessed pemetrexed as maintenance therapy in patients with this disease. Methods This randomised double-blind study was undertaken in 83 centres in 20 countries. 663 patients with stage IIIB or IV di…	[Belani, Chandra P.] Penn State Hershey Canc Inst, Hershey, PA 17033 USA; [Krejcy, Kurt] Lilly Reg Operat, Vienna, Austria; [Ciuleanu, Tudor] Oncol Inst Ion Chiricuta, Cluj Napoca, Romania; [Ciuleanu, Tudor; Brodowicz, Thomas; Zielinski, Christoph; Krzakowski, Maciej; Tzekova, Valentina; Cucevic, Branka] CECOG, Vienna, Austria; [Brodowicz, Thomas; Zielinski, Christoph] Med Univ Vienna Gen Hosp, D…	Belani, CP (corresponding author), Penn State Hershey Canc Inst, 500 Univ Dr,CH72, Hershey, PA 17033 USA.	cbelani@psu.edu	Wu, Yi-Long/C-3396-2008; Wu, Yi-Long/AAW-9832-2020; Ciuleanu, Tudor-Eliade/ABH-8452-2020; Ciuleanu, Tudor Eliade/C-3996-2011	Wu, Yi-Long/0000-0002-3611-0258; Wu, Yi-Long/0000-0002-3611-0258; Belani, Chandra/0000-0001-5049-5329; Ciuleanu, Tudor Eliade/0000-0003-0958-5597; Krzakowski, Maciej/0000-0003-3324-0900	Eli LillyEli Lilly	The study was sponsored and funded by Eli Lilly We thank all patients, their families, and the staff at participating centres; and Asavari Wagle and Noelle Gasco of Eli Lilly, Indianapolis, USA, for editorial support. This Article is an original report that was presented in part at the 44th American Society of Clinical Oncology Annual Meeting in Chicago, I L, USA on May 30-June 3, 2008, and at th…		36	869	925	0	56	ELSEVIER SCIENCE INC	NEW YORK	360 PARK AVE SOUTH, NEW YORK, NY 10010-1710 USA	0140-6736	1474-547X		LANCET	Lancet	OCT 24	2009	374	9699
J	Perez-Soler, R; Chachoua, A; Hammond, LA; Rowinsky, EK; Huberman, M; Karp, D; Rigas, J; Clark, GM; Santabarbara, P; Bonomi, P				Perez-Soler, R; Chachoua, A; Hammond, LA; Rowinsky, EK; Huberman, M; Karp, D; Rigas, J; Clark, GM; Santabarbara, P; Bonomi, P			Determinants of tumor response and survival with erlotinib in patients with non-small-cell lung cancer	JOURNAL OF CLINICAL ONCOLOGY			English	Article; Proceedings Paper	10th World Conference on Lung Cancer	AUG 10-14, 2003	Vancouver, CANADA	Int Assoc Study Lung Canc			GROWTH-FACTOR RECEPTOR; TYROSINE KINASE INHIBITOR; PHASE-II TRIAL; ABERRANT EXPRESSION; OVEREXPRESSION; GEFITINIB; DOCETAXEL; ZD1839; AMPLIFICATION; MUTATIONS	Purpose Erlotinib is a highly specific epidermal growth factor receptor (HER1/EGFR) tyrosine kinase inhibitor. This phase II study of erlotinib in patients with HER1/EGFR-expressing non-small-cell lung cancer previously treated with platinum-based chemotherapy evaluated tumor response, survival, and symptom improvement. Patients and Methods Fifty-seven patients received an oral, continuous daily …	Albert Einstein Coll Med, Dept Oncol, Montefiore Med Ctr, Bronx, NY 10467 USA; Inst Drug Dev, San Antonio, TX USA; Beth Israel Deaconess Med Ctr, Boston, MA 02215 USA; Dartmouth Hitchcock Med Ctr, Lebanon, NH 03766 USA; OSI Pharmaceut Inc, Boulder, CO USA; Rush Canc Inst, Chicago, IL USA	Perez-Soler, R (corresponding author), Albert Einstein Coll Med, Dept Oncol, Montefiore Med Ctr, Hofheimer 100,111 E 210th St, Bronx, NY 10467 USA.	rperezso@montefiore.org						44	869	911	0	32	AMER SOC CLINICAL ONCOLOGY	ALEXANDRIA	2318 MILL ROAD, STE 800, ALEXANDRIA, VA 22314 USA	0732-183X	1527-7755		J CLIN ONCOL	J. Clin. Oncol.	AUG 15	2004	22	16
J	Kelly, K; Crowley, J; Bunn, PA; Presant, CA; Grevstad, PK; Mainpour, CM; Ramsey, SD; Wozniak, AJ; Weiss, GR; Moore, DF; Israel, VK; Livingston, RB; Gandara, DR				Kelly, K; Crowley, J; Bunn, PA; Presant, CA; Grevstad, PK; Mainpour, CM; Ramsey, SD; Wozniak, AJ; Weiss, GR; Moore, DF; Israel, VK; Livingston, RB; Gandara, DR			Randomized phase III trial of paclitaxel plus carboplatin versus vinorelbine plus cisplatin in the treatment of patients with advanced non-small-cell lung cancer: A Southwest Oncology Group trial	JOURNAL OF CLINICAL ONCOLOGY			English	Article							QUALITY-OF-LIFE; FUNCTIONAL ASSESSMENT; COMPARING CISPLATIN; UNTREATED PATIENTS; I TRIAL; SURVIVAL; GEMCITABINE; COMBINATION; ETOPOSIDE; MULTICENTER	Purpose: This randomized trial was designed to determine whether paclitaxel plus carboplatin (PC) offered a survival advantage over vinorelbine plus cisplatin (VC) for patients with advanced non-small-cell lung cancer. Secondary objectives were to compare toxicity, tolerability, quality of life (QOL), and resource utilization, Patients and Methods: Two hundred two patients received VC (vinorelbin…	Swedish Med Ctr, Fred Hutchinson Canc Res Ctr, SW Oncol Grp, Ctr Stat, Seattle, WA USA; Univ Colorado, Denver, CO 80202 USA; Univ Washington, Seattle, WA 98195 USA; Los Angeles Oncol Inst, St Vincent Med Ctr, Los Angeles, CA USA; Univ So Calif, Sch Med, Los Angeles, CA USA; Univ Calif Davis, Sacramento, CA 95817 USA; Wayne State Univ, Med Ctr, Detroit, MI 48202 USA; Univ Texas, Hlth Sci Ctr, San …	Kelly, K (corresponding author), SW Oncol Grp, Operat Off, SWOG 9509, 14980 Omicron Dr, San Antonio, TX 78245 USA.		Weiss, Geoffrey/AAU-4146-2021	Weiss, Geoffrey/0000-0001-8226-5552; Kelly, Karen/0000-0002-2235-6636	NCI NIH HHSUnited States Department of Health & Human ServicesNational Institutes of Health (NIH) - USANIH National Cancer Institute (NCI) [CA12213, CA12644, CA14028, CA68183, CA35178, CA63850, CA63845, CA63844, CA58861, CA5882, CA52654, CA46441, CA04920, CA04919, CA35192, CA35262, CA46113, CA46368, CA96429, CA46282, CA46136, CA76448, CA74647, CA35431, CA37981, CA38926, CA58415, CA58348, CA16385,…			40	865	903	1	14	LIPPINCOTT WILLIAMS & WILKINS	PHILADELPHIA	TWO COMMERCE SQ, 2001 MARKET ST, PHILADELPHIA, PA 19103 USA	0732-183X	1527-7755		J CLIN ONCOL	J. Clin. Oncol.	JUL 1	2001	19	13
J	Chang, JY; Senan, S; Paul, MA; Mehran, RJ; Louie, AV; Balter, P; Groen, HJM; McRae, SE; Widder, J; Feng, L; van den Borne, BEM; Munsell, MF; Hurkmans, C; Berry, DA; van Werkhoven, E; Kresl, JJ; Dingemans, AM; Dawood, O; Haasbeek, CJA; Carpenter, LS; De Jaeger, K; Komaki, R; Slotman, B; Smit, EF; Roth, JA				Chang, Joe Y.; Senan, Suresh; Paul, Marinus A.; Mehran, Reza J.; Louie, Alexander V.; Balter, Peter; Groen, Harry J. M.; McRae, Stephen E.; Widder, Joachim; Feng, Lei; van den Borne, Ben E. E. M.; Munsell, Mark F.; Hurkmans, Coen; Berry, Donald A.; van Werkhoven, Erik; Kresl, John J.; Dingemans, Anne-Marie; Dawood, Omar; Haasbeek, Cornelis J. A.; Carpenter, Larry S.; De Jaeger, Katrien; Komaki, R…			Stereotactic ablative radiotherapy versus lobectomy for operable stage I non-small-cell lung cancer: a pooled analysis of two randomised trials	LANCET ONCOLOGY			English	Article							BODY RADIATION-THERAPY; ASSISTED THORACOSCOPIC SURGERY; ELDERLY-PATIENTS; OUTCOMES; RESECTION; TOMOGRAPHY; MORTALITY; NSCLC	Background The standard of care for operable, stage I, non-small-cell lung cancer (NSCLC) is lobectomy with mediastinal lymph node dissection or sampling. Stereotactic ablative radiotherapy (SABR) for inoperable stage I NSCLC has shown promising results, but two independent, randomised, phase 3 trials of SABR in patients with operable stage I NSCLC (STARS and ROSEL) closed early due to slow accru…	[Chang, Joe Y.; Komaki, Ritsuko] Univ Texas MD Anderson Canc Ctr, Dept Radiat Oncol, Houston, TX 77030 USA; [Mehran, Reza J.; Roth, Jack A.] Univ Texas MD Anderson Canc Ctr, Dept Thorac & Cardiovasc Surg, Houston, TX 77030 USA; [Balter, Peter] Univ Texas MD Anderson Canc Ctr, Dept Radiat Phys, Houston, TX 77030 USA; [McRae, Stephen E.] Univ Texas MD Anderson Canc Ctr, Dept Intervent Radiol, Houst…	Chang, JY (corresponding author), Univ Texas MD Anderson Canc Ctr, Dept Radiat Oncol, Houston, TX 77030 USA.	jychang@mdanderson.org	Senan, Suresh/P-5790-2019; Groen, Harry/AAP-2242-2021; van Werkhoven, Erik/ABE-8062-2020; Widder, Joachim/P-3597-2015; Widder, Joachim/ABE-5162-2021	Senan, Suresh/0000-0003-3995-2204; Widder, Joachim/0000-0002-9972-6690; van Werkhoven, Erik/0000-0001-7469-7427	Accuray Inc; Netherlands Organisation for Health Research and DevelopmentNetherlands Organization for Health Research and Development; NCI Cancer Center SupportUnited States Department of Health & Human ServicesNational Institutes of Health (NIH) - USANIH National Cancer Institute (NCI); NCI Clinical and Translational Science Award; NATIONAL CANCER INSTITUTEUnited States Department of Health & Hu…	Accuray Inc, Netherlands Organisation for Health Research and Development, NCI Cancer Center Support, NCI Clinical and Translational Science Award.		25	836	892	3	73	ELSEVIER SCIENCE INC	NEW YORK	STE 800, 230 PARK AVE, NEW YORK, NY 10169 USA	1470-2045	1474-5488		LANCET ONCOL	Lancet Oncol.	JUN	2015	16	6
J	Mitsudomi, T; Kosaka, T; Endoh, H; Horio, Y; Hida, T; Mori, S; Hatooka, S; Shinoda, M; Takahashi, T; Yatabe, Y				Mitsudomi, T; Kosaka, T; Endoh, H; Horio, Y; Hida, T; Mori, S; Hatooka, S; Shinoda, M; Takahashi, T; Yatabe, Y			Mutations of the epidermal growth factor receptor gene predict prolonged survival after gefitinib treatment in patients with non-small-cell lung cancer with postoperative recurrence	JOURNAL OF CLINICAL ONCOLOGY			English	Article							PROGNOSTIC-SIGNIFICANCE; TYROSINE KINASE; EGFR MUTATIONS; EXPRESSION; SENSITIVITY; INHIBITOR; EFFICACY; LINES	Purpose To evaluate the relationship between mutations of the epidermal growth factor receptor (EGFR) gene and the effectiveness of gefitinib treatment in patients with recurrent lung cancer after pulmonary resection. Patients and Methods We sequenced exons 18-21 of the EGFR gene using total RNA extracted from 59 patients with lung cancer who were treated with gefitinib for recurrent lung cancer.…	Aichi Canc Ctr Hosp, Dept Thorac Surg, Chikusa Ku, Nagoya, Aichi 4648681, Japan; Aichi Canc Ctr Hosp, Dept Thorac Oncol, Nagoya, Aichi 4648681, Japan; Aichi Canc Ctr Hosp, Dept Pathol & Mol Diagnost, Nagoya, Aichi 4648681, Japan; Aichi Canc Ctr, Res Inst, Div Mol Oncol, Nagoya, Aichi 464, Japan	Mitsudomi, T (corresponding author), Aichi Canc Ctr Hosp, Dept Thorac Surg, Chikusa Ku, 1-1 Kanokoden, Nagoya, Aichi 4648681, Japan.	mitsudom@aichi-cc.jp	Yatabe, Yasushi/J-6461-2014; Takahashi, Takashi/I-7262-2014	Yatabe, Yasushi/0000-0003-1788-559X; Takahashi, Takashi/0000-0003-0615-7001; Mitsudomi, Tetsuya/0000-0001-9860-8505; Horio, Yoshitsugu/0000-0003-4661-6399				26	794	848	1	26	AMER SOC CLINICAL ONCOLOGY	ALEXANDRIA	2318 MILL ROAD, STE 800, ALEXANDRIA, VA 22314 USA	0732-183X	1527-7755		J CLIN ONCOL	J. Clin. Oncol.	APR 10	2005	23	11
J	Fossella, F; Pereira, JR; von Pawel, J; Pluzanska, A; Gorbounova, V; Kaukel, E; Mattson, KV; Ramlau, R; Szczesna, A; Fidias, P; Millward, M; Belani, CP				Fossella, F; Pereira, JR; von Pawel, J; Pluzanska, A; Gorbounova, V; Kaukel, E; Mattson, KV; Ramlau, R; Szczesna, A; Fidias, P; Millward, M; Belani, CP			Randomized, multinational, phase III study of docetaxel plus platinum combinations versus vinorelbine plus cisplatin for advanced non-small-cell lung cancer: The TAX 326 study group	JOURNAL OF CLINICAL ONCOLOGY			English	Article; Proceedings Paper	27th Congress of the European-Society-for-Medical-Oncology	OCT 18-22, 2002	NICE, FRANCE	European Soc Med Oncol			TRIAL COMPARING CISPLATIN; QUALITY-OF-LIFE; SUPPORTIVE CARE; STAGE-IIIB; CARBOPLATIN; CHEMOTHERAPY; MULTICENTER; PACLITAXEL; SURVIVAL; PACLITAXEL/CARBOPLATIN	Purpose: To investigate whether docetaxel plus platinum regimens improve survival and affect quality of life (QoL) in advanced non-small-cell lung cancer (NSCLC) compared with vinorelbine plus cisplatin as first-line chemotherapy. Patients and Methods: Patients (n = 1,218) with stage IIIB to IV NSCLC were randomly assigned to receive docetaxel 75 mg/m(2) and cisplatin 75 mg/m(2) every 3 weeks (DC…	Univ Pittsburgh, Med Ctr, Inst Canc, Div Med Oncol, Pittsburgh, PA 15232 USA; Univ Texas, MD Anderson Canc Ctr, Houston, TX 77030 USA; Inst Canc Arnaldo Vieira de Carvalho, Sao Paulo, Brazil; Asklepios Fachklin Munchen Gauting, Gauting, Germany; M Kopernik Mem Hosp, Lodz, Poland; RAMS, Canc Res Ctr, Moscow, Russia; AK Hamburg Harbug, Hamburg, Germany; Univ Helsinki, Cent Hosp, Helsinki, Finland; …	Belani, CP (corresponding author), Univ Pittsburgh, Med Ctr, Inst Canc, Div Med Oncol, Canc Pavil,5150 Ctr Ave,Suite 570, Pittsburgh, PA 15232 USA.	belanicp@msx.upmc.edu	Millward, Michael/H-5456-2014	Belani, Chandra/0000-0001-5049-5329; Ramlau, Rodryg/0000-0002-3199-2298				38	735	783	0	31	AMER SOC CLINICAL ONCOLOGY	ALEXANDRIA	2318 MILL ROAD, STE 800, ALEXANDRIA, VA 22314 USA	0732-183X	1527-7755		J CLIN ONCOL	J. Clin. Oncol.	AUG 15	2003	21	16
J	Miller, VA; Hirsh, V; Cadranel, J; Chen, YM; Park, K; Kim, SW; Zhou, CC; Su, WC; Wang, MZ; Sun, Y; Heo, DS; Crino, L; Tan, EH; Chao, TY; Shahidi, M; Cong, XJ; Lorence, RM; Yang, JCH				Miller, Vincent A.; Hirsh, Vera; Cadranel, Jacques; Chen, Yuh-Min; Park, Keunchil; Kim, Sang-We; Zhou, Caicun; Su, Wu-Chou; Wang, Mengzhao; Sun, Yan; Heo, Dae Seog; Crino, Lucio; Tan, Eng-Huat; Chao, Tsu-Yi; Shahidi, Mehdi; Cong, Xiuyu Julie; Lorence, Robert M.; Yang, James Chih-Hsin			Afatinib versus placebo for patients with advanced, metastatic non-small-cell lung cancer after failure of erlotinib, gefitinib, or both, and one or two lines of chemotherapy (LUX-Lung 1): a phase 2b/3 randomised trial	LANCET ONCOLOGY			English	Article							GROWTH-FACTOR RECEPTOR; TYROSINE KINASE INHIBITORS; ACQUIRED-RESISTANCE; CLINICAL-TRIALS; IRREVERSIBLE EGFR; III TRIAL; MUTATION; DISCONTINUATION; GEMCITABINE; QLQ-C30	Background Afatinib, an irreversible ErbB-family blocker, has shown preclinical activity when tested in EGFR mutant models with mutations that confer resistance to EGFR tyrosine-kinase inhibitors. We aimed to assess its efficacy in patients with advanced lung adenocarcinoma with previous treatment failure on EGFR tyrosine-kinase inhibitors. Methods In this phase 2b/3 trial, we enrolled patients w…	[Yang, James Chih-Hsin] Natl Taiwan Univ, Coll Med, Grad Inst Oncol, Taipei 10764, Taiwan; [Yang, James Chih-Hsin] Natl Taiwan Univ, Coll Med, Canc Res Ctr, Taipei 10764, Taiwan; [Miller, Vincent A.] Mem Sloan Kettering Canc Ctr, New York, NY 10021 USA; [Miller, Vincent A.] Weill Cornell Med Coll, New York, NY USA; [Hirsh, Vera] McGill Univ, Ctr Hlth, Montreal, PQ, Canada; [Cadranel, Jacques] Hop…	Yang, JCH (corresponding author), Natl Taiwan Univ, Coll Med, Grad Inst Oncol, Taipei 10764, Taiwan.	chihyang@ntu.edu.tw	Park, Keunchil/ABD-7072-2021; Park, Keunchil/ABD-5852-2021; Heo, Dae/J-2184-2012; Yang, James Chih-Hsin/W-1587-2019	Park, Keunchil/0000-0002-4846-7449; Heo, Dae/0000-0001-5221-173X; Yang, James Chih-Hsin/0000-0002-5586-5138; Su, Wu-Chou/0000-0003-2953-4105	Boehringer Ingelheim Inc.Boehringer Ingelheim; AstraZenecaAstraZeneca; Boehringer IngelheimBoehringer Ingelheim; RocheRoche Holding	Boehringer Ingelheim Inc.; VAM has received honoraria from Boehringer Ingelheim, Clovis Oncology, Astellas, and Genentech-he working at Memorial Sloan-Kettering Cancer Center during the design, conduct, and analysis of the trial, but is now an employee of Foundation Medicine (a private company that does not receive any financial backing from Boehringer Ingelheim). VH has participated in advisory …		31	727	777	0	141	ELSEVIER SCIENCE INC	NEW YORK	360 PARK AVE SOUTH, NEW YORK, NY 10010-1710 USA	1470-2045	1474-5488		LANCET ONCOL	Lancet Oncol.	MAY	2012	13	5
J	Curran, WJ; Paulus, R; Langer, CJ; Komaki, R; Lee, JS; Hauser, S; Movsas, B; Wasserman, T; Rosenthal, SA; Gore, E; Machtay, M; Sause, W; Cox, JD				Curran, Walter J., Jr.; Paulus, Rebecca; Langer, Corey J.; Komaki, Ritsuko; Lee, Jin S.; Hauser, Stephen; Movsas, Benjamin; Wasserman, Todd; Rosenthal, Seth A.; Gore, Elizabeth; Machtay, Mitchell; Sause, William; Cox, James D.			Sequential vs Concurrent Chemoradiation for Stage III Non-Small Cell Lung Cancer: Randomized Phase III Trial RTOG 9410	JOURNAL OF THE NATIONAL CANCER INSTITUTE			English	Article							THERAPY-ONCOLOGY-GROUP; RADIATION-THERAPY; RADIOTHERAPY; CISPLATIN; CHEMORADIOTHERAPY; CHEMOTHERAPY; CARBOPLATIN; VINORELBINE; IRRADIATION; PACLITAXEL	Background The combination of chemotherapy with thoracic radiotherapy (TRT) compared with TRT alone has been shown to confer a survival advantage for good performance status patients with stage III non-small cell lung cancer. However, it is not known whether sequential or concurrent delivery of these therapies is the optimal combination strategy. Methods A total of 610 patients were randomly assi…	[Curran, Walter J., Jr.] Emory Univ, Dept Radiat Oncol, Atlanta, GA 30322 USA; [Curran, Walter J., Jr.] Emory Univ, Winship Canc Inst, Atlanta, GA 30322 USA; [Paulus, Rebecca] Radiat Therapy Oncol Grp Stat Ctr, Philadelphia, PA USA; [Langer, Corey J.] Univ Penn, Med Ctr, Abramson Canc Ctr, Philadelphia, PA 19104 USA; [Komaki, Ritsuko; Cox, James D.] Univ Texas MD Anderson Canc Ctr, Div Radiat Onc…	Curran, WJ (corresponding author), Emory Univ, Dept Radiat Oncol, 1365C Clifton Rd NE,Ste C4104, Atlanta, GA 30322 USA.	wcurran@emory.edu			National Cancer Institute (Radiation Therapy Oncology Group [RTOG])United States Department of Health & Human ServicesNational Institutes of Health (NIH) - USANIH National Cancer Institute (NCI) [CA21661, CA37422, CA32115]; NATIONAL CANCER INSTITUTEUnited States Department of Health & Human ServicesNational Institutes of Health (NIH) - USANIH National Cancer Institute (NCI) [U10CA032115, U10CA037…	This study was supported by grants CA21661 (Radiation Therapy Oncology Group [RTOG] Operational Grant), CA37422 (RTOG Statistical Grant), and CA32115 (RTOG CCOP Research Base) from the National Cancer Institute.		21	727	746	2	29	OXFORD UNIV PRESS INC	CARY	JOURNALS DEPT, 2001 EVANS RD, CARY, NC 27513 USA	0027-8874			J NATL CANCER I	J. Natl. Cancer Inst.	OCT	2011	103	19
J	Gatzemeier, U; Pluzanska, A; Szczesna, A; Kaukel, E; Roubec, J; De Rosa, F; Milanowski, J; Karnicka-Mlodkowski, H; Pesek, M; Serwatowski, P; Ramlau, R; Janaskova, T; Vansteenkiste, J; Strausz, J; Manikhas, GM; Von Pawel, J				Gatzemeier, Ulrich; Pluzanska, Anna; Szczesna, Aleksandra; Kaukel, Eckhard; Roubec, Jaromir; De Rosa, Flavio; Milanowski, Janusz; Karnicka-Mlodkowski, Hanna; Pesek, Milos; Serwatowski, Piotr; Ramlau, Rodryg; Janaskova, Terezie; Vansteenkiste, Johan; Strausz, Janos; Manikhas, Georgy Moiseevich; Von Pawel, Joachim			Phase III study of erlotinib in combination with cisplatin and gemcitabine in advanced non-small-cell lung cancer: The Tarceva Lung Cancer Investigation Trial	JOURNAL OF CLINICAL ONCOLOGY			English	Article; Proceedings Paper	40th Annual Meeting of the American-Society-of-Clinical-Oncology	JUN 05-08, 2004	New Orleans, LA	Amer Soc Clin Oncol			GROWTH-FACTOR RECEPTOR; TYROSINE KINASE INHIBITOR; CHEMOTHERAPY REGIMENS; PLUS GEMCITABINE; TUMOR RESPONSE; GEFITINIB; PACLITAXEL; MUTATIONS; OSI-774; CARBOPLATIN	Purpose Erlotinib is a potent inhibitor of the epidermal growth factor receptor tyrosine kinase, with single-agent antitumor activity. Preclinically, erlotinib enhanced the cytotoxicity of chemotherapy. This phase III, randomized, double-blind, placebo-controlled, multicenter trial evaluated the efficacy and safety of erlotinib in combination with cisplatin and gemcitabine as first-line treatment…	Hosp Harburg, Zentrum Pneumol & Thoraxchirurg, Krankenhaus D LVA, Hamburg, Germany; Asklepios Fachkliniken Muenchen Gauting, Gauting, Germany; Med Acad Lodz, Chemotherapy Clin, Lodz, Poland; Mazowieckie Centrum Leczenia Chorob Pluc I Gruzli, Otwock, Poland; Karedra I Klin Chorob Pluc, Akad Med W Lublinie, Lublin, Poland; Szpital Morski Im Pck, Oddzial Chemioterapii, Gdynia, Poland; Specjalistyczn…	Gatzemeier, U (corresponding author), Hosp Grosshansdorf, Dept Thorac Oncol, Grosshansdorf, Germany.	pneumo.onko@t-online.de	Vansteenkiste, Johan F/B-8191-2014; Pesek, Milos/J-4658-2017	Vansteenkiste, Johan F/0000-0002-6721-2775; Pesek, Milos/0000-0002-4664-7614; Ramlau, Rodryg/0000-0002-3199-2298				55	727	763	0	41	AMER SOC CLINICAL ONCOLOGY	ALEXANDRIA	2318 MILL ROAD, STE 800, ALEXANDRIA, VA 22314 USA	0732-183X	1527-7755		J CLIN ONCOL	J. Clin. Oncol.	APR 20	2007	25	12
J	Lynch, TJ; Bondarenko, I; Luft, A; Serwatowski, P; Barlesi, F; Chacko, R; Sebastian, M; Neal, J; Lu, HL; Cuillerot, JM; Reck, M				Lynch, Thomas J.; Bondarenko, Igor; Luft, Alexander; Serwatowski, Piotr; Barlesi, Fabrice; Chacko, Raju; Sebastian, Martin; Neal, Joel; Lu, Haolan; Cuillerot, Jean-Marie; Reck, Martin			Ipilimumab in Combination With Paclitaxel and Carboplatin As First-Line Treatment in Stage IIIB/IV Non-Small-Cell Lung Cancer: Results From a Randomized, Double-Blind, Multicenter Phase II Study	JOURNAL OF CLINICAL ONCOLOGY			English	Article							CD8(+) T-CELLS; LYMPHOCYTE-ASSOCIATED ANTIGEN-4; METASTATIC MELANOMA; TUMOR-REGRESSION; CTLA-4 BLOCKADE; IMMUNE-SYSTEM; FAVORABLE PROGNOSIS; ANTITUMOR IMMUNITY; PLUS CARBOPLATIN; TRIAL	Purpose Ipilimumab, which is an anti-cytotoxic T-cell lymphocyte-4 monoclonal antibody, showed a survival benefit in melanoma with adverse events (AEs) managed by protocol-defined guidelines. A phase II study in lung cancer assessed the activity of ipilimumab plus paclitaxel and carboplatin. Patients and Methods Patients (N = 204) with chemotherapy-naive non-small-cell lung cancer (NSCLC) were ra…	[Lynch, Thomas J.] Yale Canc Ctr, New Haven, CT 06520 USA; [Lynch, Thomas J.] Smilow Canc Hosp, New Haven, CT USA; [Bondarenko, Igor] City Clin Hosp, Dnepropetrovsk, Ukraine; [Luft, Alexander] Leningrad Reg Clin Hosp, St Petersburg, Russia; [Serwatowski, Piotr] Oddzial Chemioterapii, Szczecin, Poland; [Barlesi, Fabrice] Univ Mediterranee, Assistance Publ Hop Marseille, Marseille, France; [Chacko,…	Lynch, TJ (corresponding author), Yale Canc Ctr, 333 Cedar St, New Haven, CT 06520 USA.	thomas.lynch@yale.edu	Bondarenko, Igor/U-5156-2017; Bondarenko, Igor/W-9412-2019	Bondarenko, Igor/0000-0002-7071-2471; Bondarenko, Igor/0000-0002-7071-2471	Bristol-Myers SquibbBristol-Myers Squibb	Supported by Bristol-Myers Squibb.		59	719	756	3	52	AMER SOC CLINICAL ONCOLOGY	ALEXANDRIA	2318 MILL ROAD, STE 800, ALEXANDRIA, VA 22314 USA	0732-183X	1527-7755		J CLIN ONCOL	J. Clin. Oncol.	JUN 10	2012	30	17
J	Garon, EB; Ciuleanu, TE; Arrieta, O; Prabhash, K; Syrigos, KN; Goksel, T; Park, K; Gorbunova, V; Kowalyszyn, RD; Pikiel, J; Czyzewicz, G; Orlov, SV; Lewanski, CR; Thomas, M; Bidoli, P; Dakhil, S; Gans, S; Kim, JH; Grigorescu, A; Karaseva, N; Reck, M; Cappuzzo, F; Alexandris, E; Sashegyi, A; Yurasov, S; Perol, M				Garon, Edward B.; Ciuleanu, Tudor-Eliade; Arrieta, Oscar; Prabhash, Kumar; Syrigos, Konstantinos N.; Goksel, Tuncay; Park, Keunchil; Gorbunova, Vera; Dario Kowalyszyn, Ruben; Pikiel, Joanna; Czyzewicz, Grzegorz; Orlov, Sergey V.; Lewanski, Conrad R.; Thomas, Michael; Bidoli, Paolo; Dakhil, Shaker; Gans, Steven; Kim, Joo-Hang; Grigorescu, Alexandru; Karaseva, Nina; Reck, Martin; Cappuzzo, Federico…			Ramucirumab plus docetaxel versus placebo plus docetaxel for second-line treatment of stage IV non-small-cell lung cancer after disease progression on platinum-based therapy (REVEL): a multicentre, double-blind, randomised phase 3 trial	LANCET			English	Article							III TRIAL; BEVACIZUMAB; CARBOPLATIN; PACLITAXEL; CHEMOTHERAPY; SURVIVAL; ANGIOGENESIS; ERLOTINIB; LIFE	Background Ramucirumab is a human IgG1 monoclonal antibody that targets the extracellular domain of VEGFR-2. We aimed to assess efficacy and safety of treatment with docetaxel plus ramucirumab or placebo as second-line treatment for patients with stage IV non-small-cell-lung cancer (NSCLC) after platinum-based therapy. Methods In this multicentre, double-blind, randomised phase 3 trial (REVEL), w…	[Garon, Edward B.] Univ Calif Los Angeles, David Geffen Sch Med, Translat Res Oncol US Network, Los Angeles, CA 90095 USA; [Ciuleanu, Tudor-Eliade] Inst Oncol Ion Chiricuta, Cluj Napoca, Romania; [Ciuleanu, Tudor-Eliade] Univ Med & Pharm Iuliu Hatieganu, Cluj Napoca, Romania; [Arrieta, Oscar] Inst Nacl Cancerol INCAN, Mexico City, DF, Mexico; [Prabhash, Kumar] Tata Mem Hosp, Bombay, Maharashtra, …	Garon, EB (corresponding author), Translat Oncol Res Lab, 2825 Santa Monica Blvd,Suite 200, Santa Monica, CA 90404 USA.	egaron@mednet.ucla.edu	Syrigos, Kostas/AAE-8045-2019; Cappuzzo, federico/R-2827-2016; Arrieta, Oscar/ABH-6022-2020; Park, Keunchil/ABD-5852-2021; GRIGORESCU, Alexandru Calin/M-7751-2018; Park, Keunchil/ABD-7072-2021; Ciuleanu, Tudor-Eliade/ABH-8452-2020	Cappuzzo, federico/0000-0002-6295-6767; Park, Keunchil/0000-0002-4846-7449; Ciuleanu, Tudor Eliade/0000-0003-0958-5597; Orlov, Sergey/0000-0001-6080-8042; Arrieta, Oscar/0000-0002-1164-3779	Eli LillyEli Lilly	Funding Eli Lilly.		34	711	745	3	68	ELSEVIER SCIENCE INC	NEW YORK	STE 800, 230 PARK AVE, NEW YORK, NY 10169 USA	0140-6736	1474-547X		LANCET	Lancet	AUG 23	2014	384	9944
J	Shaw, AT; Yeap, BY; Solomon, BJ; Riely, GJ; Gainor, J; Engelman, JA; Shapiro, GI; Costa, DB; Ou, SHI; Butaney, M; Salgia, R; Maki, RG; Varella-Garcia, M; Doebele, RC; Bang, YJ; Kulig, K; Selaru, P; Tang, YY; Wilner, KD; Kwak, EL; Clark, JW; Iafrate, AJ; Camidge, DR				Shaw, Alice T.; Yeap, Beow Y.; Solomon, Benjamin J.; Riely, Gregory J.; Gainor, Justin; Engelman, Jeffrey A.; Shapiro, Geoffrey I.; Costa, Daniel B.; Ou, Sai-Hong I.; Butaney, Mohit; Salgia, Ravi; Maki, Robert G.; Varella-Garcia, Marileila; Doebele, Robert C.; Bang, Yung-Jue; Kulig, Kimary; Selaru, Paulina; Tang, Yiyun; Wilner, Keith D.; Kwak, Eunice L.; Clark, Jeffrey W.; Iafrate, A. John; Camid…			Effect of crizotinib on overall survival in patients with advanced non-small-cell lung cancer harbouring ALK gene rearrangement: a retrospective analysis	LANCET ONCOLOGY			English	Article							EML4-ALK FUSION GENE; ANAPLASTIC LYMPHOMA KINASE; ACTIVATING MUTATIONS; PHASE-III; GEFITINIB; HISTOLOGY; TUMORS; 2P23	Background ALK gene rearrangement defines a new molecular subtype of non-small-cell lung cancer (NSCLC). In a recent phase 1 clinical trial, the ALK tyrosine-kinase inhibitor (TKI) crizotinib showed marked antitumour activity in patients with advanced, ALK-positive NSCLC. To assess whether crizotinib affects overall survival in these patients, we did a retrospective study comparing survival outco…	[Shaw, Alice T.; Yeap, Beow Y.; Gainor, Justin; Engelman, Jeffrey A.; Kwak, Eunice L.; Clark, Jeffrey W.] Massachusetts Gen Hosp, Ctr Canc, Boston, MA 02114 USA; [Solomon, Benjamin J.] Peter MacCallum Canc Ctr, Melbourne, Vic, Australia; [Riely, Gregory J.; Maki, Robert G.] Mem Sloan Kettering Canc Ctr, New York, NY 10021 USA; [Shapiro, Geoffrey I.; Butaney, Mohit] Dana Farber Canc Inst, Boston, …	Shaw, AT (corresponding author), Massachusetts Gen Hosp, Ctr Canc, Boston, MA 02114 USA.	ashaw1@partners.org	Maki, Robert G./AAI-2793-2020; Riely, Gregory/AAF-4300-2019; Doebele, Robert C./I-8230-2019; Ou, Sai-Hong/AAA-3389-2020; Gainor, Justin/T-5411-2019; Maki, Robert G/J-9145-2019; Camidge, David Ross/AAG-9144-2019; Butaney, Mohit/O-5511-2019; Bang, Yung Jue/J-2759-2012	Doebele, Robert C./0000-0001-6728-6857; Maki, Robert G/0000-0002-9853-2528; Butaney, Mohit/0000-0002-4760-4026; Bang, Yung Jue/0000-0001-6000-4597; Costa, Daniel/0000-0002-0689-395X; Solomon, Benjamin/0000-0003-3059-5730	V Foundation for Cancer Research; PfizerPfizer; Abbott LaboratoriesAbbott Laboratories; ARIAD; Chugai; MerckMerck & Company; Boehringer-Ingelheim,Boehringer Ingelheim; Tragara; NovartisNovartis; AstraZenecaAstraZeneca; Pfizer Inc.Pfizer; MGH Cancer Center; MGH Pathology Department; Sig Adler Cancer Research Fund; NCI Lung Cancer SporeUnited States Department of Health & Human ServicesNational Ins…	Pfizer Inc, V Foundation for Cancer Research.; ATS, BJS, DBC, RGM, Y-JB, ELK, and AJI received honoraria or consulting fees from Pfizer. RGM served as a paid expert witness for Pfizer. BJS, GJR, GIS, RGM, and Y-JB received research funding from Pfizer. KK, PS, YT, and KDW are employees and stockholders of Pfizer. AJI received honoraria or consulting fees from Abbott Laboratories. ATS, GJR, JAE, a…		33	691	730	3	89	ELSEVIER SCIENCE INC	NEW YORK	STE 800, 230 PARK AVE, NEW YORK, NY 10169 USA	1470-2045	1474-5488		LANCET ONCOL	Lancet Oncol.	OCT	2011	12	11
J	Onishi, H; Shirato, H; Nagata, Y; Hiraoka, M; Fujino, M; Gomi, K; Niibe, Y; Karasawa, K; Hayakawa, K; Takai, Y; Kimura, T; Takeda, A; Ouchi, A; Hareyama, M; Kokubo, M; Hara, R; Itami, J; Yamada, K; Araki, T				Onishi, Hiroshi; Shirato, Hiroki; Nagata, Yasushi; Hiraoka, Masahiro; Fujino, Masaharu; Gomi, Kotaro; Niibe, Yuzuru; Karasawa, Katsuyuki; Hayakawa, Kazushige; Takai, Yoshihiro; Kimura, Tomoki; Takeda, Atsuya; Ouchi, Atsushi; Hareyama, Masato; Kokubo, Masaki; Hara, Ryusuke; Itami, Jun; Yamada, Kazunari; Araki, Tsutomu			Hypofractionated stereotactic radiotherapy (HypoFXSRT) for stage I non-small cell lung cancer: Updated results of 257 patients in a Japanese multi-institutional study	JOURNAL OF THORACIC ONCOLOGY			English	Article; Proceedings Paper	Workshop on Development of an International Cooperative Clinical Trail Comparing Stereotactic Radiation Therapy with Surgery for Stage I NSCLC	FEB 17-19, 2006	Maui, HI			stereotactic radiotherapy; non-small cell lung cancer; stage I; hypofractionated	MEDICALLY INOPERABLE PATIENTS; CLINICAL-OUTCOMES; RADIATION-THERAPY; CARCINOMA; IRRADIATION; EXPERIENCE; RESECTION	Introduction: Hypofractionated stereotactic radiotherapy (HypoFXSRT) has recently been used for the treatment of small lung tumors. We retrospectively analyzed the treatment outcome of HypoFXSRT for stage I non-small cell lung cancer (NSCLC) treated in a Japanese multi-institutional study. Methods: This is a retrospective study to review 257 patients with stage I NSCLC (median age, 74 years: 164 …	Yamanashi Univ, Sch Med, Dept Radiol, Yamanashi, Japan; Hokkaido Univ, Sch Med, Dept Radiol, Sapporo, Hokkaido 060, Japan; Kyoto Univ, Grad Sch Med, Dept Therapeut Radiol & Oncol, Kyoto, Japan; Canc Inst Hosp, Dept Radiat Oncol, Tokyo, Japan; Tokyo Metropolitan Komagome Hosp, Dept Radiat Oncol, Tokyo, Japan; Kitasato Univ, Dept Radiol, Kanagawa, Japan; Tohoku Univ, Sch Med, Dept Radiol, Sendai, M…	Onishi, H (corresponding author), Yamanashi Med Univ, Sch Med, Dept Radiol, 1110 Shimokato, Yamanashi 4093898, Japan.	honishi@yamanashi.ac.jp	Shirato, Hiroki/A-7068-2010					25	688	710	0	30	LIPPINCOTT WILLIAMS & WILKINS	PHILADELPHIA	530 WALNUT ST, PHILADELPHIA, PA 19106-3621 USA	1556-0864			J THORAC ONCOL	J. Thorac. Oncol.	JUL	2007	2	7		S
J	Forde, PM; Chaft, JE; Smith, KN; Anagnostou, V; Cottrell, TR; Hellmann, MD; Zahurak, M; Yang, SC; Jones, DR; Broderick, S; Battafarano, RJ; Velez, MJ; Rekhtman, N; Olah, Z; Naidoo, J; Marrone, KA; Verde, F; Guo, H; Zhang, J; Caushi, JX; Chan, HY; Sidhom, JW; Scharpf, RB; White, J; Gabrielson, E; Wang, H; Rosner, GL; Rusch, V; Wolchok, JD; Merghoub, T; Taube, JM; Velculescu, VE; Topalian, SL; Brah…				Forde, P. M.; Chaft, J. E.; Smith, K. N.; Anagnostou, V.; Cottrell, T. R.; Hellmann, M. D.; Zahurak, M.; Yang, S. C.; Jones, D. R.; Broderick, S.; Battafarano, R. J.; Velez, M. J.; Rekhtman, N.; Olah, Z.; Naidoo, J.; Marrone, K. A.; Verde, F.; Guo, H.; Zhang, J.; Caushi, J. X.; Chan, H. Y.; Sidhom, J. -W.; Scharpf, R. B.; White, J.; Gabrielson, E.; Wang, H.; Rosner, G. L.; Rusch, V.; Wolchok, J. …			Neoadjuvant PD-1 Blockade in Resectable Lung Cancer	NEW ENGLAND JOURNAL OF MEDICINE			English	Article							IMMUNE CHECKPOINT BLOCKADE; MISMATCH-REPAIR DEFICIENCY; RESPONSE CRITERIA; SOLID TUMORS; OPEN-LABEL; CHEMOTHERAPY; PEMBROLIZUMAB; TRIAL; IMMUNOTHERAPY; MULTICENTER	BACKGROUND Antibodies that block programmed death 1 (PD-1) protein improve survival in patients with advanced non-small-cell lung cancer (NSCLC) but have not been tested in resectable NSCLC, a condition in which little progress has been made during the past decade. METHODS In this pilot study, we administered two preoperative doses of PD-1 inhibitor nivolumab in adults with untreated, surgically …	[Forde, P. M.; Smith, K. N.; Anagnostou, V.; Cottrell, T. R.; Zahurak, M.; Yang, S. C.; Broderick, S.; Battafarano, R. J.; Naidoo, J.; Marrone, K. A.; Verde, F.; Guo, H.; Zhang, J.; Caushi, J. X.; Chan, H. Y.; Sidhom, J. -W.; Scharpf, R. B.; White, J.; Gabrielson, E.; Wang, H.; Rosner, G. L.; Taube, J. M.; Velculescu, V. E.; Topalian, S. L.; Brahmer, J. R.; Pardoll, D. M.] Johns Hopkins Univ, Sch…	Pardoll, DM (corresponding author), Sidney Kimmel Comprehens Canc Ctr, Rm 444,Bunting Blaustein CRB 1,1650 Orleans St, Baltimore, MD 21287 USA.	dpardol1@jhmi.edu	Velculescu, Victor/ABF-4846-2020; Merghoub, Taha/ABD-8362-2021; Forde, Patrick/AAX-2936-2021	Velculescu, Victor/0000-0003-1195-438X; Jones, David/0000-0002-3318-0146; Naidoo, Jarushka/0000-0002-3470-8686; Sidhom, John-William/0000-0002-5575-0285	Cancer Immunology Translational Cancer Research Grant from Cancer Research Institute-Stand Up 2 Cancer [SU2C-AACR-DT1012]; Johns Hopkins Bloomberg-Kimmel Institute for Cancer Immunotherapy; Bristol-Myers SquibbBristol-Myers Squibb; International Immuno-Oncology Network; LUNGevity Foundation; International Association for the Study of Lung Cancer; Prevent Cancer Foundation; Lung Cancer Foundation …	Supported by a Cancer Immunology Translational Cancer Research Grant (SU2C-AACR-DT1012) from Cancer Research Institute-Stand Up 2 Cancer, Johns Hopkins Bloomberg-Kimmel Institute for Cancer Immunotherapy, Bristol-Myers Squibb, International Immuno-Oncology Network, LUNGevity Foundation, International Association for the Study of Lung Cancer, Prevent Cancer Foundation, Lung Cancer Foundation of Am…		31	685	727	11	169	MASSACHUSETTS MEDICAL SOC	WALTHAM	WALTHAM WOODS CENTER, 860 WINTER ST,, WALTHAM, MA 02451-1413 USA	0028-4793	1533-4406		NEW ENGL J MED	N. Engl. J. Med.	MAY 24	2018	378	21
J	Ohe, Y; Ichinose, Y; Nakagawa, K; Tamura, T; Kubota, K; Yamamoto, N; Adachi, S; Nambu, Y; Fujimoto, T; Nishiwaki, Y; Saijo, N; Fukuoka, M				Ohe, Yuichiro; Ichinose, Yukito; Nakagawa, Kazuhiko; Tamura, Tomohicle; Kubota, Kaoru; Yamamoto, Nobuyuki; Adachi, Susumu; Nambu, Yoshihiro; Fujimoto, Toshio; Nishiwaki, Yutaka; Saijo, Nagahiro; Fukuoka, Masahiro			Efficacy and safety of two doses of pemetrexed supplemented with folic acid and vitamin B-12 in previously treated patients with non-small cell lung cancer	CLINICAL CANCER RESEARCH			English	Article							RANDOMIZED PHASE-III; CONTINUAL REASSESSMENT METHOD; OF-LIFE QUESTIONNAIRE; MULTITARGETED ANTIFOLATE; JAPANESE PATIENTS; I EVALUATION; LY231514; DISODIUM; CARCINOMA; TRIAL	Purpose: The objective of this study was to evaluate the efficacy and safety of two doses of pemetrexed supplemented with folic acid and vitamin B-12 in pretreated Japanese patients with advanced non-small cell lung cancer (NSCLC). Experimental Design: Patients with an Eastern Cooperative Oncology Group performance status 0 to 2, stage III or IV, and who received previously one or two chemotherap…	[Ohe, Yuichiro] Natl Canc Ctr, Dept Internal Med, Chuo Ku, Tokyo 1040045, Japan; [Ichinose, Yukito] Kyushu Natl Canc Ctr, Fukuoka, Japan; [Nakagawa, Kazuhiko] Kinki Univ, Sch Med, Osakasayama, Japan; [Kubota, Kaoru; Nishiwaki, Yutaka; Saijo, Nagahiro] Natl Canc Ctr Hosp E, Kashiwa, Chiba, Japan; [Yamamoto, Nobuyuki] Shizuoka Canc Ctr Hosp, Shizuoka, Japan; [Adachi, Susumu] Eli Lilly & Co, Oncol P…	Ohe, Y (corresponding author), Natl Canc Ctr, Dept Internal Med, Chuo Ku, 5-1-1 Tsukiji, Tokyo 1040045, Japan.	yohe@ncc.go.jp						27	685	732	0	1	AMER ASSOC CANCER RESEARCH	PHILADELPHIA	615 CHESTNUT ST, 17TH FLOOR, PHILADELPHIA, PA 19106-4404 USA	1078-0432	1557-3265		CLIN CANCER RES	Clin. Cancer Res.	JUL 1	2008	14	13
J	Hellmann, MD; Paz-Ares, L; Caro, RB; Zurawski, B; Kim, SW; Costa, EC; Park, K; Alexandru, A; Lupinacci, L; Jimenez, ED; Sakai, H; Albert, I; Vergnenegre, A; Peters, S; Syrigos, K; Barlesi, F; Reck, M; Borghaei, H; Brahmer, JR; O'Byrne, KJ; Geese, WJ; Bhagavatheeswaran, P; Rabindran, SK; Kasinathan, RS; Nathan, FE; Ramalingam, SS				Hellmann, M. D.; Paz-Ares, L.; Bernabe Caro, R.; Zurawski, B.; Kim, S. -W.; Carcereny Costa, E.; Park, K.; Alexandru, A.; Lupinacci, L.; de la Mora Jimenez, E.; Sakai, H.; Albert, I.; Vergnenegre, A.; Peters, S.; Syrigos, K.; Barlesi, F.; Reck, M.; Borghaei, H.; Brahmer, J. R.; O'Byrne, K. J.; Geese, W. J.; Bhagavatheeswaran, P.; Rabindran, S. K.; Kasinathan, R. S.; Nathan, F. E.; Ramalingam, S. …			Nivolumab plus Ipilimumab in Advanced Non-Small-Cell Lung Cancer	NEW ENGLAND JOURNAL OF MEDICINE			English	Article							MONOTHERAPY	BACKGROUND In an early-phase study involving patients with advanced non-small-cell lung cancer (NSCLC), the response rate was better with nivolumab plus ipilimumab than with nivolumab monotherapy, particularly among patients with tumors that expressed programmed death ligand 1 (PD-L1). Data are needed to assess the long-term benefit of nivolumab plus ipilimumab in patients with NSCLC. METHODS In …	[Hellmann, M. D.] Mem Sloan Kettering Canc Ctr, 1275 York Ave, New York, NY 10021 USA; [Paz-Ares, L.] Univ Complutense, Ctr Nacl Invest Oncol, Hosp Univ Doce Octubre, Madrid, Spain; [Paz-Ares, L.] Ctr Invest Biomed Red Canc, Madrid, Spain; [Bernabe Caro, R.] Hosp Univ Virgen Del Rocio, Seville, Spain; [Carcereny Costa, E.] Germans Trias & Pujol Hosp, Catalan Inst Oncol, Badalona, Spain; [Zurawski…	Hellmann, MD (corresponding author), Mem Sloan Kettering Canc Ctr, Dept Med, Div Solid Tumor Oncol, Thorac Oncol Serv, 885 2nd Ave, New York, NY 10017 USA.	hellmanm@mskcc.org	Gales, Laurentia/AAF-7655-2019; Reck, Martin/ABF-5721-2020; Ramalingam, Suresh/AAV-7478-2020	Gales, Laurentia/0000-0002-0414-1607; Reck, Martin/0000-0002-5348-4462; Sakai, Hiroshi/0000-0002-3185-0804	Bristol-Myers SquibbBristol-Myers Squibb; Ono Pharmaceutical	Supported by Bristol-Myers Squibb and Ono Pharmaceutical.		28	679	692	19	65	MASSACHUSETTS MEDICAL SOC	WALTHAM	WALTHAM WOODS CENTER, 860 WINTER ST,, WALTHAM, MA 02451-1413 USA	0028-4793	1533-4406		NEW ENGL J MED	N. Engl. J. Med.	NOV 21	2019	381	21
J	Scagliotti, GV; De Marinis, F; Rinaldi, M; Crino, L; Gridelli, C; Ricci, S; Matano, E; Boni, C; Marangolo, M; Failla, G; Altavilla, G; Adamo, V; Ceribelli, A; Clerici, M; Di Costanzo, F; Frontini, L; Tonato, M				Scagliotti, GV; De Marinis, F; Rinaldi, M; Crino, L; Gridelli, C; Ricci, S; Matano, E; Boni, C; Marangolo, M; Failla, G; Altavilla, G; Adamo, V; Ceribelli, A; Clerici, M; Di Costanzo, F; Frontini, L; Tonato, M		Italian Lung Canc Project	Phase III randomized trial comparing three platinum-based doublets in advanced non-small-cell lung cancer	JOURNAL OF CLINICAL ONCOLOGY			English	Article; Proceedings Paper	37th Annual Meeting of the American-Society-of-Clinical-Oncology	MAY 12-15, 2001	SAN FRANCISCO, CALIFORNIA	Amer Soc Clin Oncol			SOUTHWEST-ONCOLOGY-GROUP; PLUS CISPLATIN; GEMCITABINE-CISPLATIN; DOSE LEVELS; PACLITAXEL; VINORELBINE; CARBOPLATIN; ETOPOSIDE	Purpose: To evaluate whether two commonly used newer platinum-based regimens offer any advantage over vinorelbine-cisplatin (reference regimen) in response rate for patients with advanced non-small-cell lung cancer (NSCLC). Patients and Methods: Chemotherapy-naive patients were randomized to receive gemcitabine 1,250 mg/m(2) days 1 and 8 plus cisplatin 75 mg/m(2) day 2 every 21 days (GC arm), or …	C Forlanini Hosp, Div Pneumooncol 5, Rome, Italy; Ist Regina Elena, Div Med Oncol B, I-00161 Rome, Italy; Ist Regina Elena, Div Med Oncol A, I-00161 Rome, Italy; Bellaria Hosp, Div Med Oncol, Bologna, Italy; Univ Naples Federico II, Dept Endocrinol & Mol & Clin Oncol, Naples, Italy; Natl Canc Inst G Pascale, Div Med Oncol B, Naples, Italy; Santa Chiara Hosp, Div Med Oncol, Pisa, Italy; S Maria Ho…	Scagliotti, GV (corresponding author), Azienda Osped S Luigi, Dept Clin & Biol Sci, Reg Gonzole 10, I-10043 Turin, Italy.		de Marinis, Filippo/AAR-2826-2020; Gridelli, Cesare/AAA-8621-2019; Gridelli, Cesare/K-7909-2016	ALTAVILLA, Giuseppe/0000-0003-3129-7030				21	676	730	2	11	AMER SOC CLINICAL ONCOLOGY	ALEXANDRIA	330 JOHN CARLYLE ST, STE 300, ALEXANDRIA, VA 22314 USA	0732-183X			J CLIN ONCOL	J. Clin. Oncol.	NOV 1	2002	20	21
J	Sequist, LV; Martins, RG; Spigel, D; Grunberg, SM; Spira, A; Jaenne, PA; Joshi, VA; McCollum, D; Evans, TL; Muzikansky, A; Kuhlmann, GL; Han, M; Goldberg, JS; Settleman, J; Iafrate, AJ; Engelman, JA; Haber, DA; Johnson, BE; Lynch, TJ				Sequist, Lecia V.; Martins, Renato G.; Spigel, David; Grunberg, Steven M.; Spira, Alexander; Jaenne, Pasi A.; Joshi, Victoria A.; McCollum, David; Evans, Tracey L.; Muzikansky, Alona; Kuhlmann, Georgiana L.; Han, Moon; Goldberg, Jonathan S.; Settleman, Jeffrey; Iafrate, A. John; Engelman, Jeffrey A.; Haber, Daniel A.; Johnson, Bruce E.; Lynch, Thomas J.			First-line gefitinib in patients with advanced non-small-cell lung cancer harboring somatic EGFR mutations	JOURNAL OF CLINICAL ONCOLOGY			English	Article; Proceedings Paper	43rd Annual Meeting of the American-Society-of-Clinical-Oncology (ASCO)	JUN 01-05, 2007	Chicago, IL	Amer Soc Clin Oncol (ASCO)			GROWTH-FACTOR-RECEPTOR; PREVIOUSLY TREATED PATIENTS; PHASE-II TRIAL; GENE-MUTATIONS; CHEMOTHERAPY; SENSITIVITY; RESISTANCE; ERLOTINIB; ADENOCARCINOMAS; RESPONSIVENESS	Purpose Somatic mutations in the epidermal growth factor receptor (EGFR) correlate with increased response in patients with non-small-cell lung cancer (NSCLC) treated with EGFR tyrosine kinase inhibitors (TKIs). The multicenter iTARGET trial prospectively examined first-line gefitinib in advanced NSCLC patients harboring EGFR mutations and explored the significance of EGFR mutation subtypes and T…	[Sequist, Lecia V.] Massachusetts Gen Hosp, Ctr Canc, Boston, MA 02114 USA; Brigham & Womens Hosp, Dana Farber Canc Inst, Boston, MA 02115 USA; Brigham & Womens Hosp, Dept Med, Boston, MA 02115 USA; Massachusetts Gen Hosp, Dept Pathol, Boston, MA 02114 USA; Massachusetts Gen Hosp, Dept Biostat, Boston, MA 02114 USA; Harvard Univ, Sch Med, Partners Hlth Care Ctr Genet & Genom, Cambridge, MA 02138 …	Sequist, LV (corresponding author), Massachusetts Gen Hosp, Ctr Canc, 32 Fruit St,Yawkey Suite 7B, Boston, MA 02114 USA.	lvsequist@partners.org						44	670	700	1	38	AMER SOC CLINICAL ONCOLOGY	ALEXANDRIA	2318 MILL ROAD, STE 800, ALEXANDRIA, VA 22314 USA	0732-183X	1527-7755		J CLIN ONCOL	J. Clin. Oncol.	MAY 20	2008	26	15
J	Han, SW; Kim, TY; Hwang, PG; Jeong, S; Kim, J; Choi, IS; Oh, DY; Kim, LH; Kim, DW; Chung, DH; Im, SA; Kim, YT; Lee, JS; Heo, DS; Bang, YJ; Kim, NK				Han, SW; Kim, TY; Hwang, PG; Jeong, S; Kim, J; Choi, IS; Oh, DY; Kim, LH; Kim, DW; Chung, DH; Im, SA; Kim, YT; Lee, JS; Heo, DS; Bang, YJ; Kim, NK			Predictive and prognostic impact of epidermal growth factor receptor mutation in non-small-cell lung cancer patients treated with gefitinib	JOURNAL OF CLINICAL ONCOLOGY			English	Article							TUMOR-CELLS; TYROSINE KINASE; EGFR MUTATIONS; PATHWAY; SENSITIVITY; INHIBITORS; EFFICACY; MARKERS; TRIAL	Purpose This study was undertaken to investigate the effects of epidermal growth factor receptor (EGFR) mutation and its downstream signaling on response and survival in non-small-cell lung cancer (NSCLC) patients treated with gefitinib. Patients and Methods For 90 consecutive NSCLC patients who had received gefitinib, EGFR mutation was analyzed by DNA sequencing of exons 18, 19, 21, and 23 in th…	Seoul Natl Univ Hosp, Dept Internal Med, Seoul 110744, South Korea; Seoul Natl Univ Hosp, Dept Pathol, Seoul 110744, South Korea; Seoul Natl Univ Hosp, Dept Thorac & Cardiovasc Surg, Seoul 110744, South Korea; Seoul Municipal Boramae Hosp, Dept Internal Med, Seoul, South Korea; Seoul Natl Univ, Bundang Hosp, Dept Internal Med, Seoul, South Korea; Seoul Natl Univ, Coll Med, Canc Res Inst, Seoul, S…	Kim, TY (corresponding author), Seoul Natl Univ, Coll Med, Dept Internal Med, 28 Yongon Dong, Seoul 110744, South Korea.	kimty@snu.ac.kr	Kim, Tae-You/J-2750-2012; Kim, Jee Hyun/J-5441-2012; Kim, Young T/J-2744-2012; Im, Seock-Ah/J-5620-2012; Lee, Jong-Seok/J-5603-2012; Heo, Dae/J-2184-2012; Kim, Yong-Tae/E-4148-2012; Chung, Doo Hyun/J-2791-2012; Kim, Dong-Wan/J-5391-2012; Bang, Yung Jue/J-2759-2012	Heo, Dae/0000-0001-5221-173X; Bang, Yung Jue/0000-0001-6000-4597; Kim, Young Tae/0000-0001-9006-4881				21	651	681	1	20	AMER SOC CLINICAL ONCOLOGY	ALEXANDRIA	2318 MILL ROAD, STE 800, ALEXANDRIA, VA 22314 USA	0732-183X	1527-7755		J CLIN ONCOL	J. Clin. Oncol.	APR 10	2005	23	11
J	Strauss, GM; Herndon, JE; Maddaus, MA; Johnstone, DW; Johnson, EA; Harpole, DH; Gillenwater, HH; Watson, DM; Sugarbaker, DJ; Schilsky, RL; Vokes, EE; Green, MR				Strauss, Gary M.; Herndon, James E.; Maddaus, Michael A.; Johnstone, David W.; Johnson, Elizabeth A.; Harpole, David H.; Gillenwater, Heidi H.; Watson, Dorothy M.; Sugarbaker, David J.; Schilsky, Richard L.; Vokes, Everett E.; Green, Mark R.			Adjuvant Paclitaxel Plus Carboplatin Compared With Observation in Stage IB Non-Small-Cell Lung Cancer: CALGB 9633 With the Cancer and Leukemia Group B, Radiation Therapy Oncology Group, and North Central Cancer Treatment Group Study Groups	JOURNAL OF CLINICAL ONCOLOGY			English	Article; Proceedings Paper	42nd Annual Meeting of the American-Society-of-Clinical-Oncology	JUN 02-06, 2006	Atlanta, GA	Amer Soc Clin Oncol			FORTHCOMING 7TH EDITION; LONG-TERM SURVIVAL; CLINICAL-TRIALS; TNM CLASSIFICATION; RANDOMIZED-TRIAL; CHEMOTHERAPY; CISPLATIN; PROTOCOL-9633; METAANALYSIS; COMBINATION	Purpose Adjuvant chemotherapy for resected non-small-cell lung cancer (NSCLC) is now accepted on the basis of several randomized clinical trials (RCTs) that demonstrated improved survival. Although there is strong evidence that adjuvant chemotherapy is effective in stages II and IIIA NSCLC, its utility in stage IB disease is unclear. This report provides a mature analysis of Cancer and Leukemia G…	[Strauss, Gary M.] Brigham & Womens Hosp, Tufts Med Ctr, Div Med Oncol, Boston, MA 02111 USA; Duke Univ, Med Ctr, Canc & Leukemia Grp B, Ctr Stat, Durham, NC 27706 USA; SE Canc Control Consortium Inc, Community Clin Oncol Program, Goldsboro, NC USA; Univ Minnesota, Minneapolis, MN USA; Dartmouth Hitchcock Med Ctr, Lebanon, NH 03766 USA; Mayo Clin Jacksonville, Jacksonville, FL 32224 USA; Univ Chi…	Strauss, GM (corresponding author), Brigham & Womens Hosp, Tufts Med Ctr, Div Med Oncol, 750 Washington St,Tufts NEMC,Box 245, Boston, MA 02111 USA.	gstrauss@tuftsmedicalcenter.org	Vokes, Everett/Q-2146-2019		NCI NIH HHSUnited States Department of Health & Human ServicesNational Institutes of Health (NIH) - USANIH National Cancer Institute (NCI) [CA16450, CA47577, CA33601, CA45808, CA08025, CA-25224, CA31946, U10 CA21661, CA41287] Funding Source: Medline; NATIONAL CANCER INSTITUTEUnited States Department of Health & Human ServicesNational Institutes of Health (NIH) - USANIH National Cancer Institute (…			31	628	663	3	20	AMER SOC CLINICAL ONCOLOGY	ALEXANDRIA	2318 MILL ROAD, STE 800, ALEXANDRIA, VA 22314 USA	0732-183X			J CLIN ONCOL	J. Clin. Oncol.	NOV 1	2008	26	31
J	Morse, MA; Garst, J; Osada, T; Khan, S; Hobeika, A; Clay, TM; Valente, N; Shreeniwas, R; Sutton, MA; Delcayre, A; Hsu, DH; Le Pecq, JB; Lyerly, HK				Morse, MA; Garst, J; Osada, T; Khan, S; Hobeika, A; Clay, TM; Valente, N; Shreeniwas, R; Sutton, MA; Delcayre, A; Hsu, DH; Le Pecq, JB; Lyerly, HK			A phase I study of dexosome immunotherapy in patients with advanced non-small cell lung cancer	JOURNAL OF TRANSLATIONAL MEDICINE			English	Article							CHEMOTHERAPY REGIMENS; T-CELLS; EXOSOMES; VACCINE; MICROVESICLES; ACTIVATION; DOCETAXEL; PLATINUM; ANTIGENS; VESICLE	Background: There is a continued need to develop more effective cancer immunotherapy strategies. Exosomes, cell- derived lipid vesicles that express high levels of a narrow spectrum of cell proteins represent a novel platform for delivering high levels of antigen in conjunction with costimulatory molecules. We performed this study to test the safety, feasibility and efficacy of autologous dendrit…	Duke Univ, Med Ctr, Dept Med, Durham, NC 27710 USA; Duke Univ, Med Ctr, Dept Surg, Durham, NC 27710 USA; Anosys Inc, Menlo Pk, CA USA	Morse, MA (corresponding author), Duke Univ, Med Ctr, Dept Med, Durham, NC 27710 USA.	michael.morse@duke.edu; jennifer.garst@duke.edu; takuya.osada@duke.edu; shubi.khan@duke.edu; amy.hobeika@duke.edu; timothy.clay@duke.edu; nvalente@gene.com; revati1s@comcast.net; msutton@anosys.com; ADelcayre@anosys.com; dhhsu@anosys.com; jblepecq@anosys.com; lyerl001@mc.duke.edu	Lyerly, Herbert Kim/AAX-4925-2020; Lyerly, Herbert K/B-6528-2014	Lyerly, Herbert Kim/0000-0002-0063-4770; Lyerly, Herbert K/0000-0002-0063-4770	NCI NIH HHSUnited States Department of Health & Human ServicesNational Institutes of Health (NIH) - USANIH National Cancer Institute (NCI) [R21 CA089957] Funding Source: Medline; NCRR NIH HHSUnited States Department of Health & Human ServicesNational Institutes of Health (NIH) - USANIH National Center for Research Resources (NCRR) [M01 RR000030] Funding Source: Medline			30	628	668	2	11	BMC	LONDON	CAMPUS, 4 CRINAN ST, LONDON N1 9XW, ENGLAND		1479-5876		J TRANSL MED	J. Transl. Med.	FEB 21	2005	3
J	Baumann, P; Nyman, J; Hoyer, M; Wennberg, B; Gagliardi, G; Lax, I; Drugge, N; Ekberg, L; Friesland, S; Johansson, KA; Lund, JA; Morhed, E; Nilsson, K; Levin, N; Paludan, M; Sederholm, C; Traberg, A; Wittgren, L; Lewensohn, R				Baumann, Pia; Nyman, Jan; Hoyer, Morten; Wennberg, Berit; Gagliardi, Giovanna; Lax, Ingmar; Drugge, Ninni; Ekberg, Lars; Friesland, Signe; Johansson, Karl-Axel; Lund, Jo-Asmund; Morhed, Elisabeth; Nilsson, Kristina; Levin, Nina; Paludan, Merete; Sederholm, Christer; Traberg, Anders; Wittgren, Lena; Lewensohn, Rolf			Outcome in a Prospective Phase II Trial of Medically Inoperable Stage I Non-Small-Cell Lung Cancer Patients Treated With Stereotactic Body Radiotherapy	JOURNAL OF CLINICAL ONCOLOGY			English	Article							RADIATION-THERAPY; HYPOFRACTIONATED RADIOTHERAPY; DOSE-ESCALATION; TUMORS; TOXICITY; MORTALITY; INJURY; INDEX; COPD; SBRT	Purpose The impact of stereotactic body radiotherapy (SBRT) on 3-year progression-free survival of medically inoperable patients with stage I non-small-cell lung cancer (NSCLC) was analyzed in a prospective phase II study. Patients and Methods Fifty-seven patients with T1NOMO (70%) and T2N0M0 (30%) were included between August 2003 and September 2005 at seven different centers in Sweden, Norway, …	Karolinska Inst, Stockholm, Sweden; Karolinska Univ Hosp, Stockholm, Sweden; Sahlgrens Univ Hosp, S-41345 Gothenburg, Sweden; Univ Uppsala Hosp, Uppsala, Sweden; Malmo Univ Hosp, Malmo, Sweden; Linkoping Univ Hosp, S-58185 Linkoping, Sweden; Aarhus Univ Hosp, DK-8000 Aarhus, Denmark; Univ Trondheim Hosp, Trondheim, Norway	Baumann, P (corresponding author), Karolinska Univ Hosp Solna, Dept Radiotherapy & Oncol, Radiumhemmet, S-17176 Stockholm, Sweden.	pia.baumann@karolinska.se	Hoyer, Morten/AAT-7058-2021; Wennberg, Berit/J-8106-2019	Hoyer, Morten/0000-0001-8609-0008;	Nordic Cancer Union; Stockholm Cancer Society; Stockholm County CouncilStockholm County Council; Swedish Cancer SocietySwedish Cancer Society	Supported by grants from the Nordic Cancer Union, the Stockholm Cancer Society, and research funds of the Stockholm County Council and the Swedish Cancer Society.		33	627	641	0	24	AMER SOC CLINICAL ONCOLOGY	ALEXANDRIA	2318 MILL ROAD, STE 800, ALEXANDRIA, VA 22314 USA	0732-183X	1527-7755		J CLIN ONCOL	J. Clin. Oncol.	JUL 10	2009	27	20
J	Gridelli, C; Perrone, F; Gallo, C; Cigolari, S; Rossi, A; Piantedosi, F; Barbera, S; Ferrau, F; Piazza, E; Rosetti, F; Clerici, M; Bertetto, O; Robbiati, SF; Frontini, L; Sacco, C; Castiglione, F; Favaretto, A; Novello, S; Migliorino, MR; Gasparini, G; Galetta, D; Iaffaioli, RV; Gebbia, V				Gridelli, C; Perrone, F; Gallo, C; Cigolari, S; Rossi, A; Piantedosi, F; Barbera, S; Ferrau, F; Piazza, E; Rosetti, F; Clerici, M; Bertetto, O; Robbiati, SF; Frontini, L; Sacco, C; Castiglione, F; Favaretto, A; Novello, S; Migliorino, MR; Gasparini, G; Galetta, D; Iaffaioli, RV; Gebbia, V			Chemotherapy for elderly patients with advanced non-small-cell lung cancer: The Multicenter Italian Lung Cancer in the Elderly Study (MILES) phase III randomized trial	JNCI-JOURNAL OF THE NATIONAL CANCER INSTITUTE			English	Article							QUALITY-OF-LIFE; GEMCITABINE PLUS VINORELBINE; CISPLATIN-BASED THERAPY; INSTRUMENTAL ACTIVITIES; ONCOLOGY; QLQ-C30; OLDER; AGE	Background: Vinorelbine prolongs survival and improves quality of life in elderly patients with advanced non-small-cell lung cancer (NSCLC). Some studies have also suggested that gemcitabine is well tolerated and effective in such patients. We compared the effectiveness and toxicity of the combination of vinorelbine plus gemcitabine with those of each drug given alone in an open-label, randomized…	Ist Nazl Tumori, Unita Sperimentaz Clin, I-80131 Naples, Italy	Gridelli, C (corresponding author), Ist Nazl Tumori, Unita Sperimentaz Clin, Via M Semmola, I-80131 Naples, Italy.	cgridelli@libero.it	Gridelli, Cesare/AAA-8621-2019; Galetta, Domenico/J-4082-2018; Gridelli, Cesare/K-7909-2016; Cazzaniga, Marina/J-1740-2018; Gallo, Ciro/AAA-9241-2019; Rossi, Antonio/K-7054-2016	Galetta, Domenico/0000-0002-4878-5906; Cazzaniga, Marina/0000-0003-1756-6935; Gallo, Ciro/0000-0002-7939-3104; schiavon, stefania/0000-0001-8488-1543; bertetto, oscar/0000-0001-5133-2724; Rossi, Antonio/0000-0003-3295-0345; Gebbia, Vittorio/0000-0001-8848-5951; Favaretto, Adolfo/0000-0001-8175-7467				41	625	657	0	15	OXFORD UNIV PRESS INC	CARY	JOURNALS DEPT, 2001 EVANS RD, CARY, NC 27513 USA	0027-8874	1460-2105		JNCI-J NATL CANCER I	JNCI-J. Natl. Cancer Inst.	MAR 5	2003	95	5
J	Zappa, C; Mousa, SA				Zappa, Cecilia; Mousa, Shaker A.			Non-small cell lung cancer: current treatment and future advances	TRANSLATIONAL LUNG CANCER RESEARCH			English	Review						Chemotherapy; immunotherapy; non-small cell lung cancer (NSCLC)	BODY RADIATION-THERAPY; VINORELBINE PLUS CISPLATIN; BLP25 LIPOSOME VACCINE; EML4-ALK FUSION GENE; NATURAL-KILLER-CELLS; PHASE-III; CIGARETTE-SMOKING; KRAS MUTATIONS; NEVER SMOKERS; T-CELLS	Lung cancer has a poor prognosis; over half of people diagnosed with lung cancer die within one year of diagnosis and the 5-year survival is less than 18%. Non-small cell lung cancer (NSCLC) accounts for the majority of all lung cancer cases. Risk factors for developing NSCLC have been identified, with cigarette smoking being a major factor along with other environmental and genetic risk factors.…	[Zappa, Cecilia; Mousa, Shaker A.] Albany Coll Pharm & Hlth Sci, Pharmaceut Res Inst, 1 Discovery Dr, Rensselaer, NY 12144 USA	Mousa, SA (corresponding author), Albany Coll Pharm & Hlth Sci, Pharmaceut Res Inst, 1 Discovery Dr, Rensselaer, NY 12144 USA.	shaker.mousa@acphs.edu	Mousa, Shaker/A-7151-2017	Mousa, Shaker/0000-0002-9294-015X				105	623	635	42	187	AME PUBL CO	SHATIN	FLAT-RM C 16F, KINGS WING PLAZA 1, NO 3 KWAN ST, SHATIN, HONG KONG 00000, PEOPLES R CHINA	2218-6751	2226-4477		TRANSL LUNG CANCER R	Transl. Lung Cancer Res.	JUN	2016	5	3
J	Onishi, H; Araki, T; Shirato, H; Nagata, Y; Hiraoka, M; Gomi, K; Yamashita, T; Niibe, Y; Karasawa, K; Hayakawa, K; Takai, Y; Kimura, T; Hirokawa, Y; Takeda, A; Ouchi, A; Hareyama, M; Kokubo, M; Hara, R; Itami, J; Yamada, K				Onishi, H; Araki, T; Shirato, H; Nagata, Y; Hiraoka, M; Gomi, K; Yamashita, T; Niibe, Y; Karasawa, K; Hayakawa, K; Takai, Y; Kimura, T; Hirokawa, Y; Takeda, A; Ouchi, A; Hareyama, M; Kokubo, M; Hara, R; Itami, J; Yamada, K			Stereotactic hypofractionated high-dose irradiation for stage I nonsmall cell lung carcinoma - Clinical outcomes in 245 subjects in a Japanese multinstitutional study	CANCER			English	Article						stereotactic; radiotherapy; altered fractionation; nonsmall cell lung carcinoma; stage I; dose escalation; multicenter study; local control; survival rate	RADIATION-THERAPY; COMPUTED-TOMOGRAPHY; LINEAR-ACCELERATOR; CANCER; RADIOTHERAPY; TUMORS; EXPERIENCE; ESCALATION; RECURRENCE; SYSTEM	BACKGROUND. Stereotactic irradiation (STI) has been actively performed using various methods to achieve better local control of Stage I nonsmall cell lung carcinoma (NSCLC) in Japan. The authors retrospectively evaluated results from a Japanese multiinstitutional study. METHODS. Patients with Stage I NSCLC (n = 245; median age, 76 years; T1N0M0, n = 155; T2N0M0, n = 90) were treated with hypofrac…	Univ Yamanashi, Sch Med, Dept Radiol, Tamaho, Yamanashi 4093898, Japan; Hokkaido Univ, Sch Med, Dept Radiol, Sapporo, Hokkaido 060, Japan; Kyoto Univ, Grad Sch Med, Dept Therapeut Radiol & Oncol, Kyoto, Japan; Canc Inst Hosp, Dept Radiat Oncol, Tokyo, Japan; Tokyo Metropolitan Komagome Hosp, Dept Radiat Oncol, Tokyo, Japan; Kitasato Univ, Dept Radiol, Kanagawa, Japan; Tohoku Univ, Sch Med, Dept R…	Onishi, H (corresponding author), Univ Yamanashi, Sch Med, Dept Radiol, 1110 Shimokato, Tamaho, Yamanashi 4093898, Japan.	honishi@res.yamanashi-med.ac.jp	Shirato, Hiroki/A-7068-2010					30	623	664	0	27	WILEY-BLACKWELL	MALDEN	COMMERCE PLACE, 350 MAIN ST, MALDEN 02148, MA USA	0008-543X			CANCER-AM CANCER SOC	Cancer	OCT 1	2004	101	7
J	Park, K; Tan, EH; O'Byrne, K; Zhang, L; Boyer, M; Mok, T; Hirsh, V; Yang, JCH; Lee, KH; Lu, S; Shi, Y; Kim, SW; Laskin, J; Kim, DW; Arvis, CD; Kolbeck, AK; Laurie, SA; Tsai, CM; Shahidi, M; Kim, M; Massey, D; Zazulina, V; Paz-Ares, L				Park, Keunchil; Tan, Eng-Huat; O'Byrne, Ken; Zhang, Li; Boyer, Michael; Mok, Tony; Hirsh, Vera; Yang, James Chih-Hsin; Lee, Ki Hyeong; Lu, Shun; Shi, Yuankai; Kim, Sang-We; Laskin, Janessa; Kim, Dong-Wan; Arvis, Catherine Dubos; Kolbeck, Arvis Karl; Laurie, Scott A.; Tsai, Chun-Ming; Shahidi, Mehdi; Kim, Miyoung; Massey, Dan; Zazulina, Victoria; Paz-Ares, Luis			Afatinib versus gefitinib as first-line treatment of patients with EGFR mutation-positive non-small-cell lung cancer (LUX-Lung 7): a phase 2B, open-label, randomised controlled trial	LANCET ONCOLOGY			English	Article							TYROSINE KINASE INHIBITORS; CHEMOTHERAPY; ERLOTINIB; RESISTANCE; ADENOCARCINOMA; MULTICENTER; NSCLC; TIME	Background The irreversible ErbB family blocker afatinib and the reversible EGFR tyrosine kinase inhibitor gefitinib are approved for first-line treatment of EGFR mutation-positive non-small-cell lung cancer (NSCLC). We aimed to compare the efficacy and safety of afatinib and gefitinib in this setting. Methods This multicentre, international, open-label, exploratory, randomised controlled phase 2…	[Park, Keunchil] Sungkyunkwan Univ, Sch Med, Samsung Med Ctr, Seoul 135710, South Korea; [Tan, Eng-Huat] Natl Canc Ctr, Singapore, Singapore; [O'Byrne, Ken] Princess Alexandra Hosp, Brisbane, Qld 4102, Australia; [O'Byrne, Ken] Queensland Univ Technol, Brisbane, Qld 4001, Australia; [Zhang, Li] Sun Yat Sen Univ, Ctr Canc, Collaborat Innovat Ctr Canc Med, State Key Lab Oncol South China, Guangzhou…	Park, K (corresponding author), Sungkyunkwan Univ, Sch Med, Samsung Med Ctr, Div Hematol Oncol,Innovat Canc Med Inst, 81 Irwon Ro, Seoul 135710, South Korea.	kpark@skku.edu	Mok, Tony Shu Kam/B-2310-2019; Park, Keunchil/ABD-5852-2021; Park, Keunchil/ABD-7072-2021; Kim, Dong-Wan/J-5391-2012; Yang, James Chih-Hsin/W-1587-2019; Paz-Ares, Luis/AAH-2750-2019	Mok, Tony Shu Kam/0000-0002-8251-0551; Park, Keunchil/0000-0002-4846-7449; Boyer, Michael/0000-0002-0452-2987; Yang, James Chih-Hsin/0000-0002-5586-5138; Lee, Ki Hyeong/0000-0002-7830-5950	Boehringer IngelheimBoehringer Ingelheim	Boehringer Ingelheim.		33	618	657	1	121	ELSEVIER SCIENCE INC	NEW YORK	STE 800, 230 PARK AVE, NEW YORK, NY 10169 USA	1470-2045	1474-5488		LANCET ONCOL	Lancet Oncol.	MAY	2016	17	5
J	Rizvi, H; Sanchez-Vega, F; La, K; Chatila, W; Jonsson, P; Halpenny, D; Plodkowski, A; Long, N; Sauter, JL; Rekhtman, N; Hollmann, T; Schalper, KA; Gainor, JF; Shen, RL; Ni, A; Arbour, KC; Merghoub, T; Wolchok, J; Snyder, A; Chaft, JE; Kris, MG; Rudin, CM; Socci, ND; Berger, MF; Taylor, BS; Zehir, A; Solit, DB; Arcila, ME; Ladanyi, M; Riely, GJ; Schultz, N; Hellmann, MD				Rizvi, Hira; Sanchez-Vega, Francisco; La, Konnor; Chatila, Walid; Jonsson, Philip; Halpenny, Darragh; Plodkowski, Andrew; Long, Niamh; Sauter, Jennifer L.; Rekhtman, Natasha; Hollmann, Travis; Schalper, Kurt A.; Gainor, Justin F.; Shen, Ronglai; Ni, Ai; Arbour, Kathryn C.; Merghoub, Taha; Wolchok, Jedd; Snyder, Alexandra; Chaft, Jamie E.; Kris, Mark G.; Rudin, Charles M.; Socci, Nicholas D.; Berg…			Molecular Determinants of Response to Anti-Programmed Cell Death (PD)-1 and Anti-Programmed Death-Ligand 1 (PD-L1) Blockade in Patients With Non-Small-Cell Lung Cancer Profiled With Targeted Next-Generation Sequencing	JOURNAL OF CLINICAL ONCOLOGY			English	Article							MISMATCH-REPAIR DEFICIENCY; MUTATIONAL LANDSCAPE; CLINICAL-RESPONSE; CTLA-4 BLOCKADE; PEMBROLIZUMAB; RESISTANCE; DOCETAXEL; NIVOLUMAB; MELANOMA; SAMPLES	Purpose Treatment of advanced non-small-cell lung cancer with immune checkpoint inhibitors (ICIs) is characterized by durable responses and improved survival in a subset of patients. Clinically available tools to optimize use of ICIs and understand the molecular determinants of response are needed. Targeted next-generation sequencing (NGS) is increasingly routine, but its role in identifying pred…	[Rizvi, Hira; Sanchez-Vega, Francisco; La, Konnor; Chatila, Walid; Jonsson, Philip; Halpenny, Darragh; Plodkowski, Andrew; Long, Niamh; Sauter, Jennifer L.; Rekhtman, Natasha; Hollmann, Travis; Shen, Ronglai; Ni, Ai; Arbour, Kathryn C.; Merghoub, Taha; Wolchok, Jedd; Chaft, Jamie E.; Kris, Mark G.; Rudin, Charles M.; Socci, Nicholas D.; Berger, Michael F.; Taylor, Barry S.; Zehir, Ahmet; Solit, D…	Hellmann, MD (corresponding author), Mem Sloan Kettering Canc Ctr, 885 2nd Ave, New York, NY 10017 USA.	hellmanm@mskcc.org	Gainor, Justin/T-5411-2019; Solit, David B./AAC-5309-2019; Zehir, Ahmet/ABE-7155-2020; Merghoub, Taha/ABD-8362-2021; Arcila, Maria/ABE-2235-2021; Riely, Gregory/AAF-4300-2019; Rudin, Charles/R-2530-2019; Ladanyi, Marc/AAG-8585-2019	Zehir, Ahmet/0000-0001-5406-4104; Rudin, Charles/0000-0001-5204-3465; Sanchez-Vega, Francisco/0000-0002-2990-4893; Ni, Ai/0000-0003-3002-3556	Memorial Sloan Kettering Cancer Center Support grant/core grant [P30 CA008748]; Conquer Cancer Foundation of ASCO Career Development Award; Geoffrey Beene Cancer Research Center grant; Society for Memorial Sloan Kettering Cancer Center grant; Center for Metastasis Research of the Sloan Kettering Institute; Swim Across America; Ludwig Institute for Cancer Research; Parker Institute for Cancer Immu…	Supported by a Memorial Sloan Kettering Cancer Center Support grant/core grant (P30 CA008748); a Conquer Cancer Foundation of ASCO Career Development Award; a Geoffrey Beene Cancer Research Center grant; a Society for Memorial Sloan Kettering Cancer Center grant; the Center for Metastasis Research of the Sloan Kettering Institute; Swim Across America; Ludwig Institute for Cancer Research; Parker …		36	615	628	6	184	AMER SOC CLINICAL ONCOLOGY	ALEXANDRIA	2318 MILL ROAD, STE 800, ALEXANDRIA, VA 22314 USA	0732-183X	1527-7755		J CLIN ONCOL	J. Clin. Oncol.	MAR 1	2018	36	7
[truncated: 17 more columns]
